# Supplementary material for: Population genomics of apricots unravels domestication history and adaptive events
Source: Nat Commun. 2021 Jun 25;12:3956. doi: 10.1038/s41467-021-24283-6 (PMC8233370; doi:10.1038/s41467-021-24283-6)
Supplement: Supplementary file 3 — Supplementary Data 1 [file 41467_2021_24283_MOESM3_ESM.xlsx]

## Sheet: Supplementary Data 1
Supplementary Data 1. Information about the sequenced Prunus accessions (accession ID, species, name of the accession, biological status -wild or cultivated-, their geographical origin, provider), and about their genomes (ENA ID, number of reads and percentage of mapping on the reference Marouch genomes)
(1 EIC: European-Irano-Caucasian Prunus armeniaca; CA, Central Asian Prunus armeniaca; CH, Chinese Prunus armeniaca (except from Xinjiang province; NW; North-Western Prunus sibirica; NE, North-Eastern Prunus sibirica. (2) Interspecific hybrid P. armeniaca x plum. -- other Prunus species.
Accessions	Species	Name of accession	Biological status	Geographical origin (1	Country of origin	Origin (province, sampling site)	Provider (germplasm collection)	ENA Sample ID	Sequenced by	Number of reads	Number of reads after filtering	Mapping on Marouch v3.1 genome (%)	Comments
A0010	P. armeniaca	Sucre de Holub	cultivated	EIC	Hungary		CRB INRAe	ERS5488900	Kannapolis	55513750	53686684	78.08%	Old ancient local variety (pedigree unknown)
A0039	P. armeniaca	Precoce d'Ampuis	cultivated	EIC	France		CRB INRAe	ERS5488901	GATC	44962992	43467053	77.89%	Old ancient local variety (pedigree unknown)
A0074	P. armeniaca	Jaubert Foulon	cultivated	EIC	France		CRB INRAe	ERS5488902	Kannapolis	34094894	33095016	71.35%	Old ancient local variety (pedigree unknown)
A0076	P. armeniaca	Pêche de Nancy	cultivated	EIC	France		CRB INRAe	ERS5488903	GATC	44780862	43519967	75.84%	Old ancient local variety (pedigree unknown)
A0080	P. armeniaca	Cot	cultivated	EIC	France		CRB INRAe	ERS5488904	GATC	70847706	66971147	77.10%	Old ancient local variety (pedigree unknown)
A0300	P. armeniaca	Mei Hwang	cultivated	CH	China		CRB INRAe	ERS5488905	GATC	52549998	40400732	72.50%
A0380	P. armeniaca	Rouge de Rivesaltes	cultivated	EIC	France		CRB INRAe	ERS5488906	Kannapolis	33981810	33039477	71.41%	Old ancient local variety (most probably seedling from Rouge du Roussillon open pollination)
A0500	P. armeniaca	Moniqui	cultivated	EIC	Spain		CRB INRAe	ERS5488907	GATC	19463320	18916453	79.28%	Old ancient local variety (pedigree unknown)
A0539	P. armeniaca	Poizat Amelio. Darnaud	cultivated	EIC	France		CRB INRAe	ERS5488908	GATC	32264502	31021894	78.08%	Old ancient local variety (pedigree unknown)
A0634	P. armeniaca	Henderson	cultivated	EIC	USA		CRB INRAe	ERS5488909	GATC	50367768	48485928	76.20%	Old american cultivar (pedigree unknown)
A0654	P. armeniaca	Paviot	cultivated	EIC	France		CRB INRAe	ERS5488910	GATC	123770520	119799868	76.82%	Old ancient local variety (pedigree unknown)
A0665	P. armeniaca	Luizet	cultivated	EIC	France		CRB INRAe	ERS5488911	GATC	83820276	80843037	79.11%	Old ancient local variety (pedigree unknown)
A0804	P. armeniaca	Screara	cultivated	EIC	France		CRB INRAe	ERS5488912	GATC	63094144	60861164	78.84%	Old ancient local variety (pedigree unknown)
A0862	P. armeniaca	Pseudo royal	cultivated	EIC	USA		CRB INRAe	ERS5488913	GATC	2195174	2104411	78.23%	Old ancient French local variety (pedigree unknown)
A0882	P. armeniaca	Madarska Narijlepsia	cultivated	EIC	Slovakia		CRB INRAe	ERS5488914	GATC	47415364	45703146	78.27%	Old ancient local variety (pedigree unknown)
A0892	P. armeniaca	Silistra x Ananas	cultivated	EIC	Romania		CRB INRAe	ERS5488915	GATC	57900460	56147002	79.14%	Modern breeding selection
A1236	P. armeniaca	Manicot	cultivated	EIC	France		CRB INRAe	ERS5488916	GATC	42859402	41421741	76.01%	Old ancient local variety (pedigree unknown)
A1267	P. armeniaca	Badami	cultivated	EIC	Iran		CRB INRAe	ERS5488917	Kannapolis	34452828	32126732	74.19%	Old ancient local variety (pedigree unknown)
A1314	P. armeniaca	Arrogante	cultivated	EIC	Spain		CRB INRAe	ERS5488918	Kannapolis	53780790	51512650	77.41%	Old ancient local variety (pedigree unknown)
A1343	P. armeniaca	Canino	cultivated	EIC	Spain		CRB INRAe	ERS5488919	GATC	27767284	26960161	80.60%	Old ancient local variety (pedigree unknown)
A1352	P. armeniaca	Polonais	cultivated	EIC	France		CRB INRAe	ERS5488920	Kannapolis	43267744	42035724	75.29%	Old ancient local variety (pedigree unknown)
A1453	P. armeniaca	Perfection	cultivated	EIC	USA		CRB INRAe	ERS5488921	Kannapolis	35563236	33896477	74.84%	Old ancient local variety (pedigree unknown)
A1693	P. armeniaca	Nikitski	cultivated	EIC	Ukraine		CRB INRAe	ERS5488922	Kannapolis	60972694	58687646	75.80%	Old local variety (pedigree unknown)
A1710	P. armeniaca	Super rouge	cultivated	EIC	France		CRB INRAe	ERS5488923	GATC	57280974	55542647	80.29%	Old ancient local variety (pedigree unknown)
A1711	P. armeniaca	Avikaline	cultivated	EIC	France		CRB INRAe	ERS5488924	Kannapolis	59931952	57993720	76.90%	Modern breeding selection, seedling of Bergeron
A1714	P. armeniaca	Rouge de Sernhac	cultivated	EIC	France		CRB INRAe	ERS5488925	Kannapolis	41211218	39601515	76.46%	Old ancient local variety (pedigree unknown)
A1727	P. armeniaca	Ferriana - Amal	cultivated	EIC	Tunisia		CRB INRAe	ERS5488926	Kannapolis	41818364	40696455	76.65%	Modern breeding selection, progeny of Canino x Hamidi
A1729	P. armeniaca	Priana	cultivated	EIC	Tunisia		CRB INRAe	ERS5488927	Kannapolis	63729810	61448867	77.87%	Modern breeding selection, progeny of Canino x Hamidi
A1731	P. armeniaca	Beliana - Sayeb	cultivated	EIC	Tunisia		CRB INRAe	ERS5488928	Kannapolis	35640548	34760558	75.44%	Modern breeding selection, progeny of Canino x Hamidi
A1793	P. armeniaca	Tardif de Bordaneil	cultivated	EIC	France		CRB INRAe	ERS5488929	GATC	41511054	40346154	76.49%	Old ancient local variety (pedigree unknown)
A1809	P. armeniaca	Precoce de Tyrinthe	cultivated	EIC	Greece		CRB INRAe	ERS5488930	GATC	71263966	68829411	77.59%	Old ancient local variety (pedigree unknown)
A1811	P. armeniaca	Harcot	cultivated	EIC	Canada		CRB INRAe	ERS5488931	GATC	91571838	88278712	70.16%	Modern breeding selection
A1813	P. armeniaca	Laycot	cultivated	EIC	Canada		CRB INRAe	ERS5488932	Kannapolis	46741938	45158563	74.85%	Modern breeding selection
A1814	P. armeniaca	Hargrand	cultivated	EIC	Canada		CRB INRAe	ERS5488933	GATC	35213184	33876167	74.63%	Modern breeding selection
A1939	P. armeniaca	Fantasme	cultivated	EIC	France		CRB INRAe	ERS5488934	GATC	33167826	32115755	77.99%	Modern breeding selection
A1956	P. armeniaca	Palsteyn	cultivated	EIC	South Africa		CRB INRAe	ERS5488935	Kannapolis	79870246	76450230	76.06%	Modern breeding selection
A2065	P. armeniaca	Marouch n4	cultivated	EIC	Morocco		CRB INRAe	ERS5488936	Kannapolis	66871840	64530510	77.07%	Old ancient local variety (pedigree unknown)
A2067	P. armeniaca	Marouch n14	cultivated	EIC	Morocco		CRB INRAe	ERS5488937	GATC	33507138	32437066	80.15%	Old ancient local variety (pedigree unknown)
A2069	P. armeniaca	Caid AGDZ n2	cultivated	EIC	Morocco		CRB INRAe	ERS5488938	Kannapolis	66715372	64076878	75.23%	Old ancient local variety (pedigree unknown)
A2089	P. armeniaca	Bebeco n°17	cultivated	EIC	Greece		CRB INRAe	ERS5488939	Kannapolis	37948650	37080262	75.07%	Open pollination from Bebeco. Progeny of A2204
A2129	P. armeniaca	Rouge de Fournes	cultivated	EIC	France		CRB INRAe	ERS5488940	GATC	37954994	36569631	76.31%	Old ancient local variety (pedigree unknown)
A2137	P. armeniaca	Bakour	cultivated	EIC	Tunisia		CRB INRAe	ERS5488941	GATC	34118718	33127884	79.22%	Old ancient local variety (pedigree unknown)
A2156	P. armeniaca	Veecot	cultivated	EIC	Canada		CRB INRAe	ERS5488942	Kannapolis	67912566	64945471	77.32%	Modern breeding selection
A2204	P. armeniaca	Bebeco	cultivated	EIC	Greece		CRB INRAe	ERS5488943	GATC	29774110	28958946	78.60%	Old ancient local variety (pedigree unknown)
A2205	P. armeniaca	Andswee	cultivated	EIC	Iran		CRB INRAe	ERS5488944	GATC	44320384	42787807	76.65%	Old ancient local variety (pedigree unknown)
A2215	P. armeniaca	Harogem	cultivated	EIC	Canada		CRB INRAe	ERS5488945	Kannapolis	42942846	41800752	73.95%	Modern breeding selection
A2217	P. armeniaca	Sunglo	cultivated	EIC	Canada		CRB INRAe	ERS5488946	Kannapolis	55068196	52843499	75.70%	Modern breeding selection
A2219	P. armeniaca	Vivagold	cultivated	EIC	Canada		CRB INRAe	ERS5488947	Kannapolis	65687622	63818079	74.82%	Modern breeding selection
A2241	P. armeniaca	Malice - Avikot	cultivated	EIC	France		CRB INRAe	ERS5488948	Kannapolis	42398540	41418733	75.06%	Modern breeding selection, progeny of Bergeron
A2243	P. armeniaca	Ivresse - Avikloe	cultivated	EIC	France		CRB INRAe	ERS5488949	Kannapolis	46105868	44935547	75.65%	Modern breeding selection, progeny of Bergeron
A2265	P. armeniaca	Gaterie - Avikandi	cultivated	EIC	France		CRB INRAe	ERS5488950	Kannapolis	54237894	53089644	72.15%	Modern breeding selection, progeny of Bergeron
A2310	P. armeniaca	Modesto	cultivated	EIC	USA		CRB INRAe	ERS5488951	Kannapolis	3721172	3615332	78.27%	Modern breeding selection. Most probably, open-pollination of Perfection.
A2311	P. armeniaca	Lambertin n1	cultivated	EIC	France		CRB INRAe	ERS5488952	GATC	67385458	64879129	76.19%	Modern breeding selection, open pollination of Perfection
A2312	P. armeniaca	Flamingold	cultivated	EIC	USA		CRB INRAe	ERS5488953	Kannapolis	43075512	42018923	73.72%	Modern breeding selection
A2335	P. armeniaca	Mamaia	cultivated	EIC	Romania		CRB INRAe	ERS5488954	Kannapolis	50903062	49183071	77.84%	Modern breeding selection
A2340	P. armeniaca	Saturn	cultivated	EIC	Romania		CRB INRAe	ERS5488955	Kannapolis	63733448	61799087	78.54%	Modern breeding selection
A2343	P. armeniaca	Olimp	cultivated	EIC	Romania		CRB INRAe	ERS5488956	Kannapolis	63298706	60925433	79.09%	Modern breeding selection
A2346	P. armeniaca	Timpurii de Kisinau	cultivated	EIC	Romania		CRB INRAe	ERS5488957	Kannapolis	85240874	82828414	78.86%	Modern breeding selection
A2348	P. armeniaca	Erevani	cultivated	EIC	Armenia	Araks valley	CRB INRAe	ERS5488958	Kannapolis	60356248	58227508	76.00%	Old local variety (pedigree unknown)
A2358	P. armeniaca	Héléna du roussillon - Aviera	cultivated	EIC	France		CRB INRAe	ERS5488959	Kannapolis	51116282	49976625	76.39%	Modern breeding selection, progeny of Bergeron x Rouge de Rivesaltes
A2360	P. armeniaca	Mariem -	cultivated	EIC	Tunisia		CRB INRAe	ERS5488960	Kannapolis	46174854	45012904	74.60%	Modern breeding selection, progeny of Bergeron
A2361	P. armeniaca	Sortilège - Avilara	cultivated	EIC	France		CRB INRAe	ERS5488961	Kannapolis	42744238	41604645	75.17%	Modern breeding selection, progeny of Colomer x Henderson
A2382	P. armeniaca	Stella	cultivated	EIC	USA		CRB INRAe	ERS5488962	Kannapolis	35186444	32761840	69.51%	Old american cultivar (pedigree unknown)
A2388	P. armeniaca	11N25	cultivated	EIC	France		CRB INRAe	ERS5488963	Kannapolis	44967874	43913490	75.16%	Modern breeding selection (hybride CaninoxHamidi ou Amor lech recroisé Bergeron)
A2458	P. armeniaca	Royal Roussillon	cultivated	EIC	France		CRB INRAe	ERS5488964	Kannapolis	36850054	35945242	76.05%	Modern breeding selection, progeny of Bergeron
A2481	P. armeniaca	Comédie - Avilor	cultivated	EIC	France		CRB INRAe	ERS5488965	Kannapolis	48650626	47345533	75.40%	Modern breeding selection, progeny of Bergeron
A2490	P. armeniaca	Tardif de Tain	cultivated	EIC	France		CRB INRAe	ERS5488966	GATC	11253656	21787800	78.97%	Old ancient local variety (pedigree unknown)
A2635	P. armeniaca	Moorpark	cultivated	EIC	USA		CRB INRAe	ERS5488967	Kannapolis	62463964	59971093	76.69%	Old american cultivar (pedigree unknown)
A2662	P. armeniaca	Alfred	cultivated	EIC	USA		CRB INRAe	ERS5488968	GATC	46884702	45627877	77.67%	Old american cultivar (issued from DotyxGeneva seedling)
A2669	P. armeniaca	Tomcot	cultivated	EIC	USA		CRB INRAe	ERS5488969	Kannapolis	41814516	40789706	74.80%	Modern breeding selection, progeny of Rival
A2712	P. armeniaca	Flavorcot - Toyoba	cultivated	EIC	USA		CRB INRAe	ERS5488970	Kannapolis	37016546	36067840	76.25%	Modern breeding selection (PA7005-2) - semis d'hybride vraisemblablement dérivé de Perfection
A2715	P. armeniaca	Sweetcot - Toyuda	cultivated	EIC	USA		CRB INRAe	ERS5488971	Kannapolis	38167072	37186625	73.88%	Modern breeding selection (PA63-55) - semis d'hybride vraisemblablement dérivé de Perfection
A2734	P. armeniaca	Boucheran Boutard	cultivated	EIC	France		CRB INRAe	ERS5488972	GATC	68501116	66413297	79.27%	Modern mutant cultivar, mutant of Bergeron
A2755	P. armeniaca	66x256-17	cultivated	EIC	France		CRB INRAe	ERS5488973	Kannapolis	43170848	42193615	71.10%	Modern breeding selection, progeny of (Canino Tardio)A1180 x Tardif de Bordaneil (A337)
A2894	P. armeniaca	Orangered standard	cultivated	EIC	USA		CRB INRAe	ERS5488974	GATC	29956094	28777182	74.21%	Modern breeding selection
A2928	P. armeniaca	Early Blush	cultivated	EIC	USA		CRB INRAe	ERS5488975	GATC	34102516	33130695	77.44%	Modern breeding selection
A2930	P. armeniaca	Harval	cultivated	EIC	USA		CRB INRAe	ERS5488976	Kannapolis	38018060	37002439	74.85%	Modern breeding selection, progeny of Veecot
A3024	P. armeniaca	Kec Psar	cultivated	CA	Uzbekistan	Province of Toshkent Shahri, Tashkent	CRB INRAe	ERS5488977	Kannapolis	43705244	42420534	73.99%	Old ancient local variety (pedigree unknown)
A3075	P. armeniaca		cultivated	CA	Afghanistan-Pakistan	Hindou Kouch	CRB INRAe	ERS5488978	Kannapolis	60853378	58596680	75.08%	Open pollination of A2039, white apricot
A3408	P. armeniaca	n29 Ajouc	cultivated	EIC	France		CRB INRAe	ERS5488979	Kannapolis	41464326	40014092	75.00%	Old ancient local variety (pedigree unknown)
A3521	P. armeniaca	A3521	cultivated	EIC	Iran		CRB INRAe	ERS5488980	Kannapolis	38827730	37539737	76.96%	seedling issued local variety
A3522	P. armeniaca	A3522	cultivated	EIC	Iran		CRB INRAe	ERS5488981	Kannapolis	63993460	61874803	76.17%	seedling issued local variety
A3698	P. armeniaca	Vestar	cultivated	EIC	Slovakia		CRB INRAe	ERS5488982	Kannapolis	60606226	58283529	73.64%	Modern breeding selection, progeny of hungarian best x chinese cultivar
A3862	P. armeniaca	Robada	cultivated	EIC	USA		CRB INRAe	ERS5488983	GATC	34969396	33462303	75.71%	Modern breeding selection, progeny of Orangered x K113-40
A3865	P. armeniaca (2)	IS 13-91	cultivated	EIC	USA		CRB INRAe	ERS5488984	Kannapolis	50909504	48589774	72.87%	Modern breeding selection; plum (P. salicina)x apricot (P. armeniaca) interspecific hybrid
A4034	P. armeniaca		cultivated	EIC	France		CRB INRAe	ERS5488985	Kannapolis	55386516	53991714	76.75%	Modern breeding progeny of Bergeron (A0115 ou A0660) X Badami (A1267)
A4079	P. armeniaca	NJA82 Mangocot® Rutsey	cultivated	EIC	USA		CRB INRAe	ERS5488986	Kannapolis	65465262	63199515	76.46%	Modern breeding selection
A4222	P. armeniaca	Larclyd	cultivated	EIC	New-Zealand		CRB INRAe	ERS5488987	GATC	46823298	45287581	77.24%	Modern breeding selection
A4294	P. armeniaca	Incomparable de Malissard	cultivated	EIC	France		CRB INRAe	ERS5488988	GATC	38646580	37216742	76.27%	Modern breeding selection
A4316	P. armeniaca	Augusta 3	cultivated	EIC	Italy		CRB INRAe	ERS5488989	GATC	42299784	41090842	74.40%	Modern breeding selection
A4322	P. armeniaca	Priboto	cultivated	EIC	France		CRB INRAe	ERS5488990	Kannapolis	64343108	61477384	75.01%	Modern breeding selection, mutant of Goldrich
A4373	P. armeniaca	Bora	cultivated	EIC	Italy		CRB INRAe	ERS5488991	Kannapolis	70000050	67657838	77.20%	Modern breeding selection
A4374	P. armeniaca	Murciana	cultivated	EIC	Spain		CRB INRAe	ERS5488992	GATC	41750646	40455767	78.34%	Modern breeding selection
A4804	P. armeniaca	Greta	cultivated	EIC	Italy		CRB INRAe	ERS5488993	GATC	57554664	55502129	77.18%	Modern breeding selection, mutant of Goldrich
A5328	P. armeniaca		cultivated	EIC	France		CRB INRAe	ERS5488994	Kannapolis	53772800	51728183	75.22%	Modern breeding selection, ((Colomer x Henderson) x iranian cultivar) x late individual, white apricot
Arzami	P. armeniaca	Arzami	cultivated	CA	Uzbekistan	Zeravshan	Nikita Botanical Garden, Yalta, Crimea	ERS5488995	Kannapolis	36798520	34602067	72.69%	Old ancient local variety (pedigree unknown)
AZ_255_1	P. armeniaca		cultivated	EIC	Azerbaijan	Naxçivan-Ordubad-NusNus	UMR BFP INRAe	ERS5248438	Genoscope	19757648	19853955	68.66%
AZ_256_1	P. armeniaca		cultivated	EIC	Azerbaijan	Naxçivan-Ordubad-NusNus	UMR BFP INRAe	ERS5248439	Genoscope	24842810	24943983	70.94%
AZ_272	P. armeniaca		cultivated	EIC	Azerbaijan	Naxçivan-Ordubad-NusNus	UMR BFP INRAe	ERS5248440	Genoscope	21291004	21410010	71.05%
AZ_273_1	P. armeniaca		cultivated	EIC	Azerbaijan	Lerik-Zuvand	UMR BFP INRAe	ERS5248441	Genoscope	51490666	51551477	70.03%
AZ_274_1	P. armeniaca		cultivated	EIC	Azerbaijan	Lerik-Zuvand	UMR BFP INRAe	ERS5248443	Genoscope	35621478	35494934	67.55%
AZ_275_1	P. armeniaca		cultivated	EIC	Azerbaijan	Lerik-Zuvand	UMR BFP INRAe	ERS5248442	Genoscope	27313070	27467768	70.08%
AZ_278_1	P. armeniaca		cultivated	EIC	Azerbaijan	Lerik-Zuvand	UMR BFP INRAe	ERS5248444	Genoscope	39675432	39663347	69.53%
AZ_280_1	P. armeniaca		cultivated	EIC	Azerbaijan	Lerik-Zuvand	UMR BFP INRAe	ERS5248445	Genoscope	28252624	28231881	71.43%
Bergeron	P. armeniaca	Bergeron A0660	cultivated	EIC	France		CRB INRAe	ERS5488996	Kannapolis	34474238	32714648	72.80%	Old ancient local variety (pedigree unknown)
Bulida	P. armeniaca	Bulida	cultivated	EIC	Spain		CRB INRAe	ERS5488997	Kannapolis	52912374	51532280	74.65%	Old ancient Spanish local variety (pedigree unknown)
CH_124	P. armeniaca		wild	CA_N_Par	China	Ily valley	UMR BFP INRAe	ERS5248173	Genoscope	47253276	47147366	72.29%
CH_129	P. armeniaca		wild	CA_N_Par	China	Ily valley	UMR BFP INRAe	ERS5248174	Genoscope	37238508	37499359	67.78%
CH_130	P. armeniaca		wild	CA_N_Par	China	Ily valley	UMR BFP INRAe	ERS5248175	Genoscope	31866646	31727898	70.26%
CH_136	P. armeniaca		wild	CA_N_Par	China	Ily valley	UMR BFP INRAe	ERS5248176	Genoscope	44175500	44506535	68.54%
CH_138	P. armeniaca		wild	CA_N_Par	China	Ily valley	UMR BFP INRAe	ERS5248177	Genoscope	30557030	30653804	68.81%
CH_225_1	P. mume	Yanglao	cultivated		China	Jiangsu province, Nanjing repository	Nanjing botanical garden	ERS5248178	Genoscope	41661080	42372912	67.96%
CH_227_1	P. mume	Zhonghong	cultivated		China	Jiangsu province, Nanjing repository	Nanjing botanical garden	ERS5248179	Genoscope	18214872	18803458	67.69%
CH_227_2	P. mume	Zhonghong	cultivated		China	Jiangsu province, Nanjing repository	Nanjing botanical garden	ERS5248180	Genoscope	36020962	36519118	70.34%
CH_228_1	P. mume	Xinnongxiaomei	cultivated		China	Jiangsu province, Nanjing repository	Nanjing botanical garden	ERS5248181	Genoscope	28408672	28676224	70.97%
CH_229_1	P. sibirica	pop 7	wild	NE_Psib	China	Fuxin (Liaoning province)	UMR BFP INRAe	ERS5248182	Genoscope	47658142	47353152	65.99%
CH_231_1	P. sibirica	pop 7	wild	NE_Psib	China	Fuxin (Liaoning province)	UMR BFP INRAe	ERS5248183	Genoscope	22609802	22830519	72.95%
CH_232_2	P. sibirica	pop 7	wild	NE_Psib	China	Fuxin (Liaoning province)	UMR BFP INRAe	ERS5248184	Genoscope	47048632	46837622	66.98%
CH_234_1	P. sibirica	pop 7	wild	NE_Psib	China	Fuxin (Liaoning province)	UMR BFP INRAe	ERS5248185	Genoscope	12863840	12927932	71.06%
CH_235_1	P. sibirica	pop 7	wild	NE_Psib	China	Fuxin (Liaoning province)	UMR BFP INRAe	ERS5248186	Genoscope	46189610	46060823	65.59%
CH_239_1	P. sibirica	pop 7	wild	NE_Psib	China	Fuxin (Liaoning province)	UMR BFP INRAe	ERS5248187	Genoscope	48022224	48236704	66.19%
CH_240_1	P. sibirica	pop 7	wild	NE_Psib	China	Fuxin (Liaoning province)	UMR BFP INRAe	ERS5248188	Genoscope	12278878	12383683	71.69%
CH_241_2	P. sibirica	pop 7	wild	NE_Psib	China	Fuxin (Liaoning province)	UMR BFP INRAe	ERS5248189	Genoscope	44245620	44466569	67.25%
CH_246_2	P. sibirica	pop 6	wild	NE_Psib	China	Chaoyang (Liaoning province)	UMR BFP INRAe	ERS5248190	Genoscope	49173476	49101622	67.30%
CH_247_1	P. sibirica	pop 6	wild	NE_Psib	China	Chaoyang (Liaoning province)	UMR BFP INRAe	ERS5248191	Genoscope	23115644	23269873	67.64%
CH_248_1	P. sibirica	pop 6	wild	NE_Psib	China	Chaoyang (Liaoning province)	UMR BFP INRAe	ERS5248192	Genoscope	59727616	59579814	65.79%
CH_249_4	P. sibirica	pop 6	wild	NE_Psib	China	Chaoyang (Liaoning province)	UMR BFP INRAe	ERS5248193	Genoscope	22757044	22913172	68.43%
CH_250_1	P. sibirica	pop 6	wild	NE_Psib	China	Chaoyang (Liaoning province)	UMR BFP INRAe	ERS5248194	Genoscope	19895224	20008447	69.33%
CH_251_1	P. sibirica	pop 6	wild	NE_Psib	China	Chaoyang (Liaoning province)	UMR BFP INRAe	ERS5248195	Genoscope	27666946	28022435	68.68%
CH_253_3	P. sibirica	pop 6	wild	NE_Psib	China	Chaoyang (Liaoning province)	UMR BFP INRAe	ERS5248196	Genoscope	19324476	19514682	69.55%
CH_254_2	P. sibirica	pop 6	wild	NE_Psib	China	Chaoyang (Liaoning province)	UMR BFP INRAe	ERS5248197	Genoscope	36797346	36847760	68.57%
CH_255_1	P. sibirica	pop 6	wild	NE_Psib	China	Chaoyang (Liaoning province)	UMR BFP INRAe	ERS5248198	Genoscope	19940148	20197669	69.95%
CH_256_2	P. sibirica	pop 6	wild	NE_Psib	China	Chaoyang (Liaoning province)	UMR BFP INRAe	ERS5248199	Genoscope	44867588	44838949	67.53%
CH_257_1	P. sibirica	pop 6	wild	NE_Psib	China	Chaoyang (Liaoning province)	UMR BFP INRAe	ERS5248200	Genoscope	22771160	22972128	68.74%
CH_258_1	P. sibirica	pop 6	wild	NE_Psib	China	Chaoyang (Liaoning province)	UMR BFP INRAe	ERS5248201	Genoscope	19530234	19723621	72.11%
CH_259_1	P. sibirica	pop 6	wild	NE_Psib	China	Chaoyang (Liaoning province)	UMR BFP INRAe	ERS5248202	Genoscope	32241064	32402406	70.11%
CH_264_4	P. mandshurica		wild		China	Khanka Lake (Heilongjiang province)	UMR BFP INRAe	ERS5248203	Genoscope	17765138	17910931	69.85%
CH_274_3	P. sibirica	pop 3	wild	NW_Psib	China	Ansai (Shaanxi province)	UMR BFP INRAe	ERS5248204	Genoscope	19398884	19638856	65.97%
CH_275_3	P. sibirica	pop 3	wild	NW_Psib	China	Ansai (Shaanxi province)	UMR BFP INRAe	ERS5248205	Genoscope	28262002	28424832	66.85%
CH_276_5	P. sibirica	pop 3	wild	NW_Psib	China	Ansai (Shaanxi province)	UMR BFP INRAe	ERS5248206	Genoscope	38511732	38984809	69.16%
CH_279_4	P. sibirica	pop 3	wild	NW_Psib	China	Ansai (Shaanxi province)	UMR BFP INRAe	ERS5248207	Genoscope	15833220	15807601	70.65%
CH_282_4	P. sibirica	pop 3	wild	NW_Psib	China	Ansai (Shaanxi province)	UMR BFP INRAe	ERS5248208	Genoscope	25170212	25357283	68.24%
CH_289_5	P. sibirica	pop 2	wild	NW_Psib	China	Jingbian (Shaanxi province)	UMR BFP INRAe	ERS5248209	Genoscope	32131860	32539250	65.99%
CH_290_2	P. sibirica	pop 2	wild	NW_Psib	China	Jingbian (Shaanxi province)	UMR BFP INRAe	ERS5248210	Genoscope	43916848	44454757	66.85%
CH_290_3	P. sibirica	pop 2	wild	NW_Psib	China	Jingbian (Shaanxi province)	UMR BFP INRAe	ERS5248211	Genoscope	29513234	29618888	65.42%
CH_291_2	P. sibirica	pop 2	wild	NW_Psib	China	Jingbian (Shaanxi province)	UMR BFP INRAe	ERS5248212	Genoscope	30578204	30786805	72.49%
CH_292_1	P. sibirica	pop 2	wild	NW_Psib	China	Jingbian (Shaanxi province)	UMR BFP INRAe	ERS5248213	Genoscope	28559764	28763091	70.55%
CH_293_3	P. sibirica	pop 2	wild	NW_Psib	China	Jingbian (Shaanxi province)	UMR BFP INRAe	ERS5248214	Genoscope	29235112	29507169	70.87%
CH_299_1	P. sibirica	Pop 4	wild	NE_Psib	China	Yanggao (Shanxi province)	UMR BFP INRAe	ERS5248215	Genoscope	18151368	18315685	71.30%
CH_304_3	P. sibirica	pop 1	wild	NW_Psib	China	Pingliang (Gansu province)	UMR BFP INRAe	ERS5248216	Genoscope	26385476	26678070	69.12%
CH_305_5	P. sibirica	pop 1	wild	NW_Psib	China	Pingliang (Gansu province)	UMR BFP INRAe	ERS5248217	Genoscope	32825666	33279786	67.60%
CH_307_7	P. sibirica	pop 1	wild	NW_Psib	China	Pingliang (Gansu province)	UMR BFP INRAe	ERS5248218	Genoscope	18951554	19194308	70.09%
CH_311_3	P. sibirica	pop 1	wild	NW_Psib	China	Pingliang (Gansu province)	UMR BFP INRAe	ERS5248219	Genoscope	17669936	17769282	71.55%
CH_316_5	P. sibirica	pop 1	wild	NW_Psib	China	Pingliang (Gansu province)	UMR BFP INRAe	ERS5248220	Genoscope	33783530	34188621	68.37%
CH_318_2	P. sibirica	pop 1	wild	NW_Psib	China	Pingliang (Gansu province)	UMR BFP INRAe	ERS5248221	Genoscope	25678376	25833530	69.84%
CH_319_2	P. sibirica	pop 1	wild	NW_Psib	China	Pingliang (Gansu province)	UMR BFP INRAe	ERS5248222	Genoscope	25573280	25847327	69.23%
CH_320_5	P. sibirica	pop 1	wild	NW_Psib	China	Pingliang (Gansu province)	UMR BFP INRAe	ERS5248223	Genoscope	25728236	25832118	69.95%
CH_322_5	P. sibirica	pop 5	wild	NE_Psib	China	Weichang (Liaoning province)	UMR BFP INRAe	ERS5248224	Genoscope	27168240	27389012	68.89%
CH_327_1	P. sibirica	pop 5	wild	NE_Psib	China	Weichang (Liaoning province)	UMR BFP INRAe	ERS5248225	Genoscope	30651148	30866657	70.08%
CH122	P. armeniaca		wild	CA_N_Par	China	Mohu'er Arele (Xinjiang province)	UMR BFP INRAe	ERS5488998	Kannapolis	48680712	46094503	71.93%
CH123	P. armeniaca		wild	CA_N_Par	China	Mohu'er Arele (Xinjiang province)	UMR BFP INRAe	ERS5488999	Kannapolis	45045250	42304846	75.54%
CH127	P. armeniaca		cultivated	CH	China	Luntai (Xinjiang province)	UMR BFP INRAe	ERS5489000	Kannapolis	36936532	32285100	77.52%
CH128	P. armeniaca		wild	CA_N_Par	China	Xinjuan mountains (Xinjiang province)	UMR BFP INRAe	ERS5489001	Kannapolis	47695454	45299191	71.33%
CH137-D	P. armeniaca		cultivated	CH	China	Ili valley, Xinjiang province	National Germplasm Repository, Xiongyue	ERS5489002	GeT-PlaGe	31828358	31939087	60.39%
CH158-P	P. armeniaca	Yanqingmeixing	cultivated	CH	China	Beijing province	National Germplasm Repository, Xiongyue	ERS5489003	GeT-PlaGe	25031282	24959799	64.60%
CH159-P	P. armeniaca	Beianhepingguobai	cultivated	CH	China	Beijing province	National Germplasm Repository, Xiongyue	ERS5489004	GeT-PlaGe	31439828	31335714	59.85%
CH168-P	P. armeniaca	Huaqiuxing	cultivated	CH	China	Guizhou province	National Germplasm Repository, Xiongyue	ERS5489005	GeT-PlaGe	28941192	29020508	62.64%
CH170-U	P. armeniaca	Baiyubian	cultivated	CH	China	Hebei province	National Germplasm Repository, Xiongyue	ERS5489006	GeT-PlaGe	44114078	44218895	59.89%
CH172-D	P. armeniaca	Longwangmao	cultivated	CH	China	Hebei	National Germplasm Repository, Xiongyue	ERS5489007	GeT-PlaGe	27031912	27128279	61.96%
CH178-P	P. armeniaca	Zhengzhoushuibaixing	cultivated	CH	China	Henan	National Germplasm Repository, Xiongyue	ERS5489008	GeT-PlaGe	31036926	29592341	61.55%
CH179-D	P. armeniaca	Youyiyinbai	cultivated	CH	China	Heilongjiang	National Germplasm Repository, Xiongyue	ERS5489009	GeT-PlaGe	21153484	21227790	62.62%
CH186-D	P. armeniaca	Xiaolixing	cultivated	CH	China	Liaoning	National Germplasm Repository, Xiongyue	ERS5489010	GeT-PlaGe	22031362	22158260	62.68%
CH191-2-U	P. armeniaca	Jinxing	cultivated	CH	China	Inner Mongolia	National Germplasm Repository, Xiongyue	ERS5489011	GeT-PlaGe	27747940	26814041	60.34%
CH192-D	P. armeniaca	Naimanwanshu	cultivated	CH	China	Inner Mongolia	National Germplasm Repository, Xiongyue	ERS5489012	GeT-PlaGe	31568132	30948358	63.41%
CH193-D	P. armeniaca	Yinchuantaoxing	cultivated	CH	China	Ningxia	National Germplasm Repository, Xiongyue	ERS5489013	GeT-PlaGe	35854700	36055285	61.39%
CH198-D	P. armeniaca	Pingduhaitanghong	cultivated	CH	China	Shandong	National Germplasm Repository, Xiongyue	ERS5489014	GeT-PlaGe	33591006	33755757	61.84%
CH199-U	P. armeniaca	Qupinghuang	cultivated	CH	China	Shandong	National Germplasm Repository, Xiongyue	ERS5489015	GeT-PlaGe	31040630	31286998	61.73%
CH203-2-U	P. armeniaca	Lintongcaizihuang	cultivated	CH	China	Shaanxi	National Germplasm Repository, Xiongyue	ERS5489016	GeT-PlaGe	37974230	38087593	62.11%
CH208-D	P. armeniaca	Suanmeizi	cultivated	CH	China	Sichuan	National Germplasm Repository, Xiongyue	ERS5489017	GeT-PlaGe	38912504	38893616	61.50%
CH209-P	P. armeniaca	Gudu	cultivated	CH	China	Sichuan	National Germplasm Repository, Xiongyue	ERS5489018	GeT-PlaGe	31187182	31344112	63.37%
CH216-U	P. armeniaca	Kuche No1	cultivated	CH	China	Xinjiang	National Germplasm Repository, Xiongyue	ERS5489019	GeT-PlaGe	24959596	25104986	62.84%
CH222-D	P. armeniaca	Hongqiaoxing	cultivated	CH	China	Zhejiang	National Germplasm Repository, Xiongyue	ERS5489020	GeT-PlaGe	35728076	35282722	61.89%
CH224-D	P. armeniaca	Zhejiangxing	cultivated	CH	China	Zhejiang	National Germplasm Repository, Xiongyue	ERS5489021	GeT-PlaGe	29429882	29451319	61.39%
Currot	P. armeniaca	Currot	cultivated	EIC	Spain		CSIC Murcia	ERS5489022	Kannapolis	42181540	40637845	73.80%	Old ancient Spanish local variety (pedigree unknown)
Dachuanche	P. armeniaca	Da-chuan-che N2	cultivated	CH	China		Nikita Botanical Garden, Yalta, Crimea	ERS5489023	Kannapolis	34889758	32259600	74.76%	Old ancient local variety (pedigree unknown)
Del_Cid	P. dulcis	Del Cid	cultivated	--				ERS5248172	Genoscope	24389918	24592211	66.13%
Dwarf	P. armeniaca	Dwarf Darnaud	cultivated	EIC	France		CRB INRAe	ERS5489024	Kannapolis	54216550	52115402	76.40%	Modern breeding selection
FR_003	P. brigantina		wild	--	France (Alpen)	Ville Vieille, Queyras	UMR BFP INRAe	ERS5248498	Genoscope	32237856	31438310	65.89%
FR_011	P. brigantina		wild	--	France (Alpen)	Molines, Queyras	UMR BFP INRAe	ERS5248499	Genoscope	25775804	26092202	64.55%
FR_029	P. brigantina		wild	--	France (Alpen)	Névache, Les Ecrins	UMR BFP INRAe	ERS5248500	Genoscope	18819064	18990709	69.19%
FR_037	P. brigantina		wild	--	France (Alpen)	Le monétier les bains, Les Ecrins	UMR BFP INRAe	ERS5248501	Genoscope	15479934	15582682	68.26%
FR_043	P. brigantina		wild	--	France (Alpen)	Vars, Le Mercantour	UMR BFP INRAe	ERS5248502	Genoscope	22957762	23259868	63.78%
FR_045	P. brigantina		wild	--	France (Alpen)	St Paul sur Ubaye, Le Mercantour	UMR BFP INRAe	ERS5248503	Genoscope	22757638	22955266	66.33%
FR_050	P. brigantina		wild	--	France (Alpen)	Station Val D'Allos, Le Mercantour	UMR BFP INRAe	ERS5248504	Genoscope	13629650	13587196	68.82%
FR_051	P. brigantina		wild	--	France (Alpen)	Villard-Haut, Le Mercantour	UMR BFP INRAe	ERS5248505	Genoscope	27207690	27405754	64.99%
FR_052	P. brigantina		wild	--	France (Alpen)	Station Val D'Allos, Le Mercantour	UMR BFP INRAe	ERS5248506	Genoscope	30462254	30766519	67.49%
FR_057	P. brigantina		wild	--	France (Alpen)	Esteng, Le Mercantour	UMR BFP INRAe	ERS5248507	Genoscope	13293470	13357081	66.74%
FR_063	P. brigantina		wild	--	France (Alpen)	Le Beuil, Le Mercantour	UMR BFP INRAe	ERS5248508	Genoscope	17600040	17729012	67.60%
FR_065	P. brigantina		wild	--	France (Alpen)	Le Roubion, Le Mercantour	UMR BFP INRAe	ERS5248509	Genoscope	11806484	11819009	66.60%
FR_066	P. brigantina		wild	--	France (Alpen)	Le Roubion, Le Mercantour	UMR BFP INRAe	ERS5248510	Genoscope	23227232	23345071	69.71%
FR_067	P. brigantina		wild	--	France (Alpen)	Le Roubion, Le Mercantour	UMR BFP INRAe	ERS5248511	Genoscope	34664646	35009343	64.95%
FR_071	P. armeniaca		cultivated	CA	India	Ladakh	UMR BFP INRAe	ERS5248446	Genoscope	22204728	22251996	74.94%
FR_072	P. armeniaca		cultivated	CA	India	Ladakh	UMR BFP INRAe	ERS5248447	Genoscope	22566128	22580008	71.99%
Goldrich	P. armeniaca	Goldrich	cultivated	EIC	USA		CRB INRAe	ERS5489025	Kannapolis	63638514	60558602	60.17%	Modern breeding selection
Harlayne	P. armeniaca	Harlayne	cultivated	EIC	Canada		CRB INRAe	ERS5489026	Kannapolis	43031104	41557491	58.52%	Modern breeding selection
Honey_Blaze	P. persica	Honey Blaze	cultivated	--				ERS5248171	Genoscope	23515606	23984846	65.57%
Iskadari	P. armeniaca	Iskadari	cultivated	CA	Uzbekistan	Zeravshan	Nikita Botanical Garden, Yalta, Crimea	ERS5489027	Kannapolis	32380272	31297925	9.22%	Old ancient local variety (pedigree unknown)
Khurmai	P. armeniaca	Khurmai	cultivated	CA	Uzbekistan	Fergana Valley	Nikita Botanical Garden, Yalta, Crimea	ERS5489028	Kannapolis	35787484	34215170	12.85%	Old ancient local variety (pedigree unknown)
Kltaiskii19	P. armeniaca	Kiltaiskii	cultivated	CH	China		Nikita Botanical Garden, Yalta, Crimea	ERS5489029	Kannapolis	43259716	41536368	69.48%	Old ancient local variety (pedigree unknown)
KR_003_1	P. armeniaca		wild	CA_S_Par	Kyrghystan	Chychkan river	UMR BFP INRAe	ERS5248226	Genoscope	28573952	28685869	69.08%
KR_004_1	P. armeniaca		wild	CA_S_Par	Kyrghystan	Chychkan river	UMR BFP INRAe	ERS5248227	Genoscope	29678570	29882166	67.38%
KR_005_1	P. armeniaca		wild	CA_S_Par	Kyrghystan	Chychkan river	UMR BFP INRAe	ERS5248228	Genoscope	30629018	30913268	69.81%
KR_006_1	P. armeniaca		wild	CA_S_Par	Kyrghystan	Chychkan river	UMR BFP INRAe	ERS5248229	Genoscope	50432652	51096304	65.95%
KR_008_1	P. armeniaca		wild	CA_S_Par	Kyrghystan	Chychkan river	UMR BFP INRAe	ERS5248230	Genoscope	23497436	23518575	71.08%
KR_011_1	P. armeniaca		wild	CA_S_Par	Kyrghystan	Chychkan river	UMR BFP INRAe	ERS5248231	Genoscope	23556684	23741076	67.99%
KR_012_1	P. armeniaca		wild	CA_S_Par	Kyrghystan	Chychkan river	UMR BFP INRAe	ERS5248232	Genoscope	41515172	41850072	66.97%
KR_013_1	P. armeniaca		wild	CA_S_Par	Kyrghystan	Chychkan river	UMR BFP INRAe	ERS5248233	Genoscope	13142416	13262110	73.00%
KR_014_1	P. armeniaca		wild	CA_S_Par	Kyrghystan	Chychkan river	UMR BFP INRAe	ERS5248234	Genoscope	28464406	28572433	69.63%
KR_015_1	P. armeniaca		wild	CA_S_Par	Kyrghystan	Chychkan river	UMR BFP INRAe	ERS5248235	Genoscope	28788470	29114455	66.97%
KR_016_2	P. armeniaca		wild	CA_S_Par	Kyrghystan	Chychkan river	UMR BFP INRAe	ERS5248236	Genoscope	29413676	29594831	69.14%
KR_017_2	P. armeniaca		wild	CA_S_Par	Kyrghystan	Chychkan river	UMR BFP INRAe	ERS5248237	Genoscope	24372476	24370718	69.00%
KR_023_1	P. armeniaca		wild	CA_S_Par	Kyrghystan	Arslanbob	UMR BFP INRAe	ERS5248238	Genoscope	42240130	42364568	68.45%
KR_024_1	P. armeniaca		wild	CA_S_Par	Kyrghystan	Arslanbob	UMR BFP INRAe	ERS5248239	Genoscope	24855648	25016348	69.51%
KR_025_1	P. armeniaca		wild	CA_S_Par	Kyrghystan	Arslanbob	UMR BFP INRAe	ERS5248240	Genoscope	27804098	27887243	69.40%
KR_032_1	P. armeniaca		cultivated	CA_S_Par	Kyrghystan	Arslanbob	UMR BFP INRAe	ERS5248241	Genoscope	29528148	29731804	66.94%
KR_036_1	P. armeniaca		wild	CA_S_Par	Kyrghystan	Arslanbob	UMR BFP INRAe	ERS5248242	Genoscope	21407702	21546302	69.40%
KR_038_2	P. armeniaca		wild	CA_S_Par	Kyrghystan	Arslanbob	UMR BFP INRAe	ERS5248243	Genoscope	24446258	24349278	69.81%
KR_050_1	P. armeniaca		cultivated	CA_S_Par	Kyrghystan	Arslanbob	UMR BFP INRAe	ERS5248244	Genoscope	34597064	34713890	70.12%
KR_055_1	P. armeniaca		cultivated	CA_S_Par	Kyrghystan	Arslan Bob / Tashkumyr	UMR BFP INRAe	ERS5248245	Genoscope	27170008	27418211	70.91%
KR_056_1	P. armeniaca		cultivated	CA_S_Par	Kyrghystan	Arslan Bob / Tashkumyr	UMR BFP INRAe	ERS5248246	Genoscope	15589276	15750432	69.02%
KR_057_1	P. armeniaca		cultivated	CA_S_Par	Kyrghystan	Arslan Bob / Tashkumyr	UMR BFP INRAe	ERS5248247	Genoscope	47523308	47638457	68.77%
KR_059_1	P. armeniaca		cultivated	CA_S_Par	Kyrghystan	Arslan Bob / Jangijul	UMR BFP INRAe	ERS5248248	Genoscope	28730130	29101563	67.53%
KR_060_1	P. armeniaca		cultivated	CA_S_Par	Kyrghystan	Arslan Bob / Jangijul	UMR BFP INRAe	ERS5248249	Genoscope	44162868	44583421	66.69%
KR_061_1	P. armeniaca		cultivated	CA_S_Par	Kyrghystan	Arslan Bob / Jangijul	UMR BFP INRAe	ERS5248250	Genoscope	27572390	27741015	67.11%
KR_063_1	P. armeniaca		wild	CA_S_Par	Kyrghystan	Arslan Bob towards Sary Chelek	UMR BFP INRAe	ERS5248251	Genoscope	17669864	17646497	69.70%
KR_065_1	P. armeniaca		wild	CA_S_Par	Kyrghystan	Arslan Bob towards Sary Chelek	UMR BFP INRAe	ERS5248252	Genoscope	22264688	22537122	67.34%
KR_066_1	P. armeniaca		wild	CA_S_Par	Kyrghystan	Arslan Bob towards Sary Chelek	UMR BFP INRAe	ERS5248253	Genoscope	26992574	27142252	70.21%
KR_067_1	P. armeniaca		wild	CA_S_Par	Kyrghystan	Arslan Bob towards Sary Chelek	UMR BFP INRAe	ERS5248254	Genoscope	25835428	25988937	70.11%
KR_073_1	P. armeniaca		wild	CA_S_Par	Kyrghystan	Sary Chelek	UMR BFP INRAe	ERS5248255	Genoscope	28076196	28078920	71.55%
KR_075_1	P. armeniaca		wild	CA_S_Par	Kyrghystan	Sary Chelek	UMR BFP INRAe	ERS5248256	Genoscope	36251220	36475189	69.44%
KR_077_1	P. armeniaca		wild	CA_S_Par	Kyrghystan	Sary Chelek	UMR BFP INRAe	ERS5248257	Genoscope	23330926	23371532	71.48%
KR_080_1	P. armeniaca		wild	CA_S_Par	Kyrghystan	Sary Chelek	UMR BFP INRAe	ERS5248258	Genoscope	49315420	49792619	63.61%
KR_082_1	P. armeniaca		wild	CA_S_Par	Kyrghystan	Sary Chelek	UMR BFP INRAe	ERS5248259	Genoscope	29911956	29993553	67.68%
KR_085_1	P. armeniaca		wild	CA_S_Par	Kyrghystan	Sary Chelek	UMR BFP INRAe	ERS5248260	Genoscope	31450974	31778926	67.32%
KR_095_1	P. armeniaca		cultivated	CA_S_Par	Kyrghystan	Sary Chelek	UMR BFP INRAe	ERS5248261	Genoscope	22202498	22475461	67.93%
KR_099_1	P. armeniaca		cultivated	CA_S_Par	Kyrghystan	Sary Chelek	UMR BFP INRAe	ERS5248262	Genoscope	28199844	28341867	67.02%
KR_100_1	P. armeniaca		wild	CA_S_Par	Kyrghystan	Chychkan river	UMR BFP INRAe	ERS5248263	Genoscope	33105452	33150985	68.58%
KR_102_1	P. armeniaca		wild	CA_S_Par	Kyrghystan	Chychkan river	UMR BFP INRAe	ERS5248264	Genoscope	25618840	25981188	68.46%
KR_103_1	P. armeniaca		wild	CA_S_Par	Kyrghystan	Chychkan river	UMR BFP INRAe	ERS5248265	Genoscope	38803010	39067542	67.39%
KR_104_1	P. armeniaca		wild	CA_S_Par	Kyrghystan	Chychkan river	UMR BFP INRAe	ERS5248266	Genoscope	37506656	37703664	68.79%
KR_105_1	P. armeniaca		wild	CA_S_Par	Kyrghystan	Chychkan river	UMR BFP INRAe	ERS5248267	Genoscope	26636378	26711981	71.72%
KR_107_1	P. armeniaca		wild	CA_S_Par	Kyrghystan	Chychkan river	UMR BFP INRAe	ERS5248268	Genoscope	26426794	26488281	69.95%
KR_110_1	P. armeniaca		wild	CA_S_Par	Kyrghystan	Chychkan river	UMR BFP INRAe	ERS5248269	Genoscope	34705436	34807767	67.95%
KR_111_1	P. armeniaca		wild	CA_S_Par	Kyrghystan	Chychkan river	UMR BFP INRAe	ERS5248270	Genoscope	13705172	13668486	72.57%
KR_112_1	P. armeniaca		wild	CA_S_Par	Kyrghystan	Chychkan river	UMR BFP INRAe	ERS5248271	Genoscope	23839214	23963299	69.54%
KR_113_1	P. armeniaca		wild	CA_S_Par	Kyrghystan	Chychkan river	UMR BFP INRAe	ERS5248272	Genoscope	27352836	27412433	72.17%
KR_114_1	P. armeniaca		wild	CA_S_Par	Kyrghystan	Chychkan river	UMR BFP INRAe	ERS5248273	Genoscope	19204990	19289395	71.17%
KR_115_1	P. armeniaca		wild	CA_N_Par	Kyrghystan	Water Reserve Kurpsay	UMR BFP INRAe	ERS5248274	Genoscope	16616396	16707558	69.43%
KR_116_1	P. armeniaca		wild	CA_N_Par	Kyrghystan	Water Reserve Kurpsay	UMR BFP INRAe	ERS5248275	Genoscope	13890724	13931178	67.89%
KR_117_2	P. armeniaca		wild	CA_N_Par	Kyrghystan	Water Reserve Kurpsay	UMR BFP INRAe	ERS5248276	Genoscope	23091278	23099795	67.11%
KR_118_1	P. armeniaca		wild	CA_N_Par	Kyrghystan	Water Reserve Kurpsay	UMR BFP INRAe	ERS5248277	Genoscope	19241122	19325538	69.60%
KR_136_1	P. armeniaca		wild	CA_N_Par	Kyrghystan	Issyk Kul - Orto Urukty	UMR BFP INRAe	ERS5248278	Genoscope	33303238	33343871	68.45%
KR_137_1	P. armeniaca		wild	CA_N_Par	Kyrghystan	Issyk Kul - Orto Urukty	UMR BFP INRAe	ERS5248279	Genoscope	37614486	37573196	67.79%
KR_138_1	P. armeniaca		wild	CA_N_Par	Kyrghystan	Issyk Kul - Orto Urukty	UMR BFP INRAe	ERS5248280	Genoscope	17249710	17221699	70.31%
KR_139_1	P. armeniaca		wild	CA_N_Par	Kyrghystan	Issyk Kul - Orto Urukty	UMR BFP INRAe	ERS5248281	Genoscope	45914630	45946646	68.94%
KR_140_1	P. armeniaca		wild	CA_N_Par	Kyrghystan	Issyk Kul - Chon Urukty - Old cemetery	UMR BFP INRAe	ERS5248282	Genoscope	17834480	17925279	69.89%
KR_142_1	P. armeniaca		wild	CA_N_Par	Kyrghystan	Issyk Kul - Chon Urukty - Old cemetery	UMR BFP INRAe	ERS5248283	Genoscope	41665836	41855137	65.56%
KR_150_2	P. armeniaca		wild	CA_N_Par	Kyrghystan	Issyk Kul - Urukty river	UMR BFP INRAe	ERS5248284	Genoscope	24011524	24214791	69.40%
KR_151_1	P. armeniaca		wild	CA_N_Par	Kyrghystan	Issyk Kul - Urukty river	UMR BFP INRAe	ERS5248285	Genoscope	30662008	30674787	68.50%
KR_153_1	P. armeniaca		wild	CA_N_Par	Kyrghystan	Issyk Kul - Urukty river	UMR BFP INRAe	ERS5248286	Genoscope	38122982	38280441	67.90%
KR_156_1	P. armeniaca		wild	CA_N_Par	Kyrghystan	Issyk Kul - Urukty river	UMR BFP INRAe	ERS5248287	Genoscope	39113506	39138161	69.33%
KR_158_3	P. armeniaca		wild	CA_N_Par	Kyrghystan	Issyk Kul - Urukty river	UMR BFP INRAe	ERS5248288	Genoscope	45598446	45991005	63.66%
KR_159_2	P. armeniaca		wild	CA_N_Par	Kyrghystan	Issyk Kul - Anan'Yevo village	UMR BFP INRAe	ERS5248289	Genoscope	34517162	34431627	66.90%
KR_160_2	P. armeniaca		wild	CA_N_Par	Kyrghystan	Issyk Kul - Anan'Yevo village	UMR BFP INRAe	ERS5248290	Genoscope	31250150	31345940	70.38%
KR_164_1	P. armeniaca		wild	CA_N_Par	Kyrghystan	Issyk Kul - Orto Byrosun river	UMR BFP INRAe	ERS5248291	Genoscope	25887406	26110427	67.08%
KR_165_1	P. armeniaca		wild	CA_N_Par	Kyrghystan	Issyk Kul - Orto Byrosun river	UMR BFP INRAe	ERS5248292	Genoscope	32952316	33482723	63.03%
KR_198_1	P. armeniaca		wild	CA_N_Par	Kyrghystan	Kirgiz National Park Ala Archa	UMR BFP INRAe	ERS5248293	Genoscope	30319916	30221910	68.55%	most probably replanted
KR_204_1	P. armeniaca		wild	CA_N_Par	Kyrghystan	Kirgiz National Park Ala Archa	UMR BFP INRAe	ERS5248294	Genoscope	25522100	25547830	69.04%	most probably replanted
KR_205_1	P. armeniaca		wild	CA_N_Par	Kyrghystan	Kirgiz National Park Ala Archa	UMR BFP INRAe	ERS5248295	Genoscope	41152896	41308899	68.32%	most probably replanted
KR_206_1	P. armeniaca		wild	CA_N_Par	Kyrghystan	Kirgiz National Park Ala Archa	UMR BFP INRAe	ERS5248296	Genoscope	34661920	34570564	70.04%	most probably replanted
KR119_1	P. armeniaca		wild	CA_N_Par	Kyrghystan	Chuy river Boom canyon	UMR BFP INRAe	ERS5489030	Kannapolis	55116228	52389772	69.02%
KR167_1	P. armeniaca		wild	CA_N_Par	Kyrghystan	Issyk Kul - Orto Byrosun river	UMR BFP INRAe	ERS5489031	Kannapolis	40712416	38643936	73.25%
KR168_1	P. armeniaca		wild	CA_N_Par	Kyrghystan	Issyk Kul - Orto Byrosun river	UMR BFP INRAe	ERS5489032	Kannapolis	44985834	43126648	68.20%
KR169_1	P. armeniaca		wild	CA_N_Par	Kyrghystan	Issyk Kul - Orto Byrosun river	UMR BFP INRAe	ERS5489033	Kannapolis	44721938	41174741	68.10%
KR170_4	P. armeniaca		wild	CA_N_Par	Kyrghystan	Issyk Kul - Orto Byrosun river	UMR BFP INRAe	ERS5489034	Kannapolis	43885338	42405148	72.41%
KR171_1	P. armeniaca		wild	CA_N_Par	Kyrghystan	Issyk Kul - Orto Byrosun river	UMR BFP INRAe	ERS5489035	Kannapolis	260535970	241613142	65.17%
KR173_1	P. armeniaca		wild	CA_N_Par	Kyrghystan	Issyk Kul - Orto Byrosun river	UMR BFP INRAe	ERS5489036	Kannapolis	49265696	46673849	72.30%
KR174_2	P. armeniaca		wild	CA_N_Par	Kyrghystan	Issyk Kul - Orto Byrosun river	UMR BFP INRAe	ERS5489037	Kannapolis	45656204	43048244	67.20%
KR175_1	P. armeniaca		wild	CA_N_Par	Kyrghystan	Issyk Kul - Orto Byrosun river	UMR BFP INRAe	ERS5489038	Kannapolis	32013500	30684023	70.53%
KR176_1	P. armeniaca		wild	CA_N_Par	Kyrghystan	Issyk Kul - Orto Byrosun river	UMR BFP INRAe	ERS5489039	Kannapolis	30928254	28979108	70.64%
KR178_1	P. armeniaca		wild	CA_N_Par	Kyrghystan	Issyk Kul - Orto Byrosun river	UMR BFP INRAe	ERS5489040	Kannapolis	53075262	46065421	69.47%
KR180_1	P. armeniaca		wild	CA_N_Par	Kyrghystan	Chuy river Boom canyon	UMR BFP INRAe	ERS5489041	Kannapolis	53246492	50868111	69.30%
KR181_2	P. armeniaca		wild	CA_N_Par	Kyrghystan	Chuy river Boom canyon	UMR BFP INRAe	ERS5489042	Kannapolis	52357726	50580807	70.87%
KR182_1	P. armeniaca		wild	CA_N_Par	Kyrghystan	Chuy river Boom canyon	UMR BFP INRAe	ERS5489043	Kannapolis	39357660	37873576	70.29%
KR183_1	P. armeniaca		wild	CA_N_Par	Kyrghystan	Chuy river Boom canyon	UMR BFP INRAe	ERS5489044	Kannapolis	43141290	41020507	67.10%
KR184_1	P. armeniaca		wild	CA_N_Par	Kyrghystan	Chuy river Boom canyon	UMR BFP INRAe	ERS5489045	Kannapolis	46638612	44589912	65.21%
KR185_1	P. armeniaca		wild	CA_N_Par	Kyrghystan	Chuy river Boom canyon	UMR BFP INRAe	ERS5489046	Kannapolis	35365112	33773091	66.46%
KR186_1	P. armeniaca		wild	CA_N_Par	Kyrghystan	Chuy river Boom canyon	UMR BFP INRAe	ERS5489047	Kannapolis	39080808	37391836	69.49%
KR187_1	P. armeniaca		wild	CA_N_Par	Kyrghystan	Chuy river Boom canyon	UMR BFP INRAe	ERS5489048	Kannapolis	44879664	43192564	70.61%
KR188_1	P. armeniaca		wild	CA_N_Par	Kyrghystan	Chuy river Boom canyon	UMR BFP INRAe	ERS5489049	Kannapolis	42298188	40191815	70.55%
KR189_1	P. armeniaca		wild	CA_N_Par	Kyrghystan	Chuy river Boom canyon	UMR BFP INRAe	ERS5489050	Kannapolis	41752960	39786533	70.30%
KR190_1	P. armeniaca		wild	CA_N_Par	Kyrghystan	Chuy river Boom canyon	UMR BFP INRAe	ERS5489051	Kannapolis	46787838	44863595	71.02%
KR191_1	P. armeniaca		wild	CA_N_Par	Kyrghystan	Chuy river Boom canyon	UMR BFP INRAe	ERS5489052	Kannapolis	40405660	38734169	69.09%
KR192_1	P. armeniaca		wild	CA_N_Par	Kyrghystan	Chuy river Boom canyon	UMR BFP INRAe	ERS5489053	Kannapolis	43436864	41656436	67.97%
KR72_1	P. armeniaca		wild	CA_S_Par	Kyrghystan	Sary Chelek	UMR BFP INRAe	ERS5489054	Kannapolis	53148478	50833246	69.97%
KR76_1	P. armeniaca		wild	CA_S_Par	Kyrghystan	Sary Chelek	UMR BFP INRAe	ERS5489055	Kannapolis	49698880	44511241	70.85%
KR78_1	P. armeniaca		wild	CA_S_Par	Kyrghystan	Sary Chelek	UMR BFP INRAe	ERS5489056	Kannapolis	42574490	38828629	72.26%
KR79_1	P. armeniaca		wild	CA_S_Par	Kyrghystan	Sary Chelek	UMR BFP INRAe	ERS5489057	Kannapolis	41157818	38139495	71.21%
KR81_1	P. armeniaca		wild	CA_S_Par	Kyrghystan	Sary Chelek	UMR BFP INRAe	ERS5489058	Kannapolis	40203194	37515585	70.84%
KR83_1	P. armeniaca		wild	CA_S_Par	Kyrghystan	Sary Chelek	UMR BFP INRAe	ERS5489059	Kannapolis	47536508	43992485	71.76%
KR84_1	P. armeniaca		wild	CA_S_Par	Kyrghystan	Sary Chelek	UMR BFP INRAe	ERS5489060	Kannapolis	60150540	57240905	70.46%
KR87_1	P. armeniaca		wild	CA_S_Par	Kyrghystan	Sary Chelek	UMR BFP INRAe	ERS5489061	Kannapolis	41847212	39058565	70.63%
KR88_1	P. armeniaca		wild	CA_S_Par	Kyrghystan	Sary Chelek	UMR BFP INRAe	ERS5489062	Kannapolis	42621392	40985895	70.17%
KR89_1	P. armeniaca		wild	CA_S_Par	Kyrghystan	Sary Chelek	UMR BFP INRAe	ERS5489063	Kannapolis	50216376	47906811	71.46%
KR90_1	P. armeniaca		wild	CA_S_Par	Kyrghystan	Sary Chelek	UMR BFP INRAe	ERS5489064	Kannapolis	47206774	45331399	71.15%
KR91_1	P. armeniaca		wild	CA_S_Par	Kyrghystan	Sary Chelek	UMR BFP INRAe	ERS5489065	Kannapolis	40283166	38851139	73.48%
KR92_1	P. armeniaca		wild	CA_S_Par	Kyrghystan	Sary Chelek	UMR BFP INRAe	ERS5489066	Kannapolis	49681686	47810536	73.67%
KR94_1	P. armeniaca		cultivated	CA_S_Par	Kyrghystan	Sary Chelek	UMR BFP INRAe	ERS5489067	Kannapolis	41338296	39582997	70.92%
Krasnoshchekii	P. armeniaca	Krasnoshchekii	cultivated	EIC	Ukraine	Crimea	Nikita Botanical Garden, Yalta, Crimea	ERS5489068	Kannapolis	68266044	65128781	59.12%	Old local variety (pedigree unknown)
KZ_007_1	P. armeniaca		wild	CA_N_Par	Kazakhstan	Almaty Pomological garden	UMR BFP INRAe	ERS5248297	Genoscope	38661144	38665630	66.68%	replantation of wild
KZ_009_1	P. armeniaca		wild	CA_N_Par	Kazakhstan	Almaty Pomological garden	UMR BFP INRAe	ERS5248298	Genoscope	24205178	24199857	70.61%	replantation of wild
KZ_011_1	P. armeniaca		wild	CA_N_Par	Kazakhstan	Almaty	UMR BFP INRAe	ERS5248299	Genoscope	48149742	48408916	68.03%	replantation of wild
KZ_046_1	P. armeniaca		wild	CA_N_Par	Kazakhstan	Big Almaty Lake	UMR BFP INRAe	ERS5248300	Genoscope	35964894	36148903	66.42%
KZ_051_1	P. armeniaca		wild	CA_N_Par	Kazakhstan	Big Almaty Lake	UMR BFP INRAe	ERS5248301	Genoscope	29889018	29791110	71.21%
KZ_053_1	P. armeniaca		cultivated	CA_N_Par	Kazakhstan	Ak-Kain	UMR BFP INRAe	ERS5248302	Genoscope	30193030	30255177	68.75%
KZ_054_1	P. armeniaca		cultivated	CA_N_Par	Kazakhstan	Ak-Kain	UMR BFP INRAe	ERS5248303	Genoscope	29466906	29635293	69.00%
KZ_055_1	P. armeniaca		cultivated	CA_N_Par	Kazakhstan	Ak-Kain	UMR BFP INRAe	ERS5248304	Genoscope	28028032	28080420	70.63%	descendant Bergeron en IBD
KZ_056_1	P. armeniaca		cultivated	CA_N_Par	Kazakhstan	Ak-Kain	UMR BFP INRAe	ERS5248305	Genoscope	37167526	37248169	66.30%
KZ_066_1	P. armeniaca		wild	CA_N_Par	Kazakhstan	Medeu valley	UMR BFP INRAe	ERS5248306	Genoscope	19577782	19657578	68.10%
KZ_073_A1	P. armeniaca		wild	CA_N_Par	Kazakhstan	Wine Yard	UMR BFP INRAe	ERS5248307	Genoscope	30493906	30721982	67.12%	Replantation of wild material along the canal
KZ_073_B1	P. armeniaca		wild	CA_N_Par	Kazakhstan	Wine Yard	UMR BFP INRAe	ERS5248308	Genoscope	39745286	39814032	67.68%	Replantation of wild material along the canal
KZ_073_B7	P. armeniaca		wild	CA_N_Par	Kazakhstan	Wine Yard	UMR BFP INRAe	ERS5248309	Genoscope	23554270	23529531	70.02%	Replantation of wild material along the canal
KZ_074_1	P. armeniaca		wild	CA_N_Par	Kazakhstan	Turgen Valley	UMR BFP INRAe	ERS5248310	Genoscope	25447336	25594187	66.88%
KZ_077_1	P. armeniaca		wild	CA_N_Par	Kazakhstan	Turgen Valley	UMR BFP INRAe	ERS5248311	Genoscope	27363456	27506401	67.35%
KZ_079_1	P. armeniaca		wild	CA_N_Par	Kazakhstan	Turgen Valley	UMR BFP INRAe	ERS5248312	Genoscope	34181822	34357484	68.33%
KZ_087_1	P. armeniaca		wild	CA_N_Par	Kazakhstan	Turgen Valley	UMR BFP INRAe	ERS5248448	Genoscope	22186984	22243650	70.50%	sibbling of KZ_87_2
KZ_090_1	P. armeniaca		wild	CA_N_Par	Kazakhstan	Canyon Kaskelen	UMR BFP INRAe	ERS5248313	Genoscope	36626832	36788526	65.42%	wild replanted in canyon
KZ_091_2	P. armeniaca		wild	CA_N_Par	Kazakhstan	Canyon Kaskelen	UMR BFP INRAe	ERS5248314	Genoscope	33545174	33929626	64.47%	wild replanted in canyon
KZ_106	P. armeniaca		wild	CA_N_Par	Kazakhstan	Almaty germplasm collection	UMR BFP INRAe	ERS5248315	Genoscope	21281504	21544040	67.92%	wild repository
KZ_107	P. armeniaca		wild	CA_N_Par	Kazakhstan	Almaty germplasm collection	UMR BFP INRAe	ERS5248316	Genoscope	29470824	29816065	65.90%	wild repository
KZ_108	P. armeniaca		wild	CA_N_Par	Kazakhstan	Wine Yard	UMR BFP INRAe	ERS5248317	Genoscope	36771750	36920324	67.69%	Replantation of wild material along the canal
KZ_109	P. armeniaca		wild	CA_N_Par	Kazakhstan	Wine Yard	UMR BFP INRAe	ERS5248318	Genoscope	34195170	34438176	64.62%	Replantation of wild material along the canal
KZ_115_3	P. armeniaca		wild	CA_N_Par	Kazakhstan	Canyon Kaskelen	UMR BFP INRAe	ERS5248319	Genoscope	44038768	44096568	68.18%	wild replanted in canyon
KZ_117_1	P. armeniaca		wild	CA_N_Par	Kazakhstan	Canyon Kaskelen	UMR BFP INRAe	ERS5248320	Genoscope	40793014	41109120	65.37%	wild replanted in canyon
KZ_118_1	P. armeniaca		wild	CA_N_Par	Kazakhstan	Canyon Kaskelen	UMR BFP INRAe	ERS5248321	Genoscope	54471736	54480611	67.55%	wild replanted in canyon
KZ_119_1	P. armeniaca		wild	CA_N_Par	Kazakhstan	Canyon Kaskelen	UMR BFP INRAe	ERS5248322	Genoscope	41746220	41756576	67.71%	wild replanted in canyon
KZ_120_1	P. armeniaca		wild	CA_N_Par	Kazakhstan	Medeu valley	UMR BFP INRAe	ERS5248323	Genoscope	31133808	31097711	67.22%
KZ_121_1	P. armeniaca		wild	CA_N_Par	Kazakhstan	Medeu valley	UMR BFP INRAe	ERS5248324	Genoscope	40826670	40932704	66.95%
KZ_128	P. armeniaca		wild	CA_N_Par	Kazakhstan	Almaty germplasm collection	UMR BFP INRAe	ERS5248325	Genoscope	36030056	36349446	65.58%	wild repository
KZ_129	P. armeniaca		wild	CA_N_Par	Kazakhstan	Almaty germplasm collection	UMR BFP INRAe	ERS5248326	Genoscope	18465144	18615376	68.34%	wild repository
KZ_130_1	P. armeniaca		wild	CA_N_Par	Kazakhstan	Canyon Kaskelen	UMR BFP INRAe	ERS5248327	Genoscope	18684424	18809481	69.68%	wild replanted in canyon
KZ_131_1	P. armeniaca		wild	CA_N_Par	Kazakhstan	Canyon Kaskelen	UMR BFP INRAe	ERS5248328	Genoscope	35574520	35578943	66.91%	wild replanted in canyon
KZ_132_1	P. armeniaca		cultivated	CA_N_Par	Kazakhstan	Chymkent - Dendro Park	UMR BFP INRAe	ERS5248329	Genoscope	38378528	38361201	68.82%	Old germplasm collection of central asian landraces
KZ_133_1	P. armeniaca		cultivated	CA_N_Par	Kazakhstan	Chymkent - Dendro Park	UMR BFP INRAe	ERS5248330	Genoscope	30381048	30447221	68.09%	Old germplasm collection of central asian landraces
KZ_134_1	P. armeniaca		cultivated	CA_N_Par	Kazakhstan	Chymkent - Dendro Park	UMR BFP INRAe	ERS5248331	Genoscope	20477614	20872477	64.63%	Old germplasm collection of central asian landraces
KZ_135_1	P. armeniaca		cultivated	CA_N_Par	Kazakhstan	Chymkent - Dendro Park	UMR BFP INRAe	ERS5248332	Genoscope	20663804	20882423	68.09%	Old germplasm collection of central asian landraces
KZ_138_A1	P. armeniaca		cultivated	CA_N_Par	Kazakhstan	Chymkent - Dendro Park	UMR BFP INRAe	ERS5248333	Genoscope	25417064	25637799	68.95%	Old germplasm collection of central asian landraces
KZ_138_B1	P. armeniaca		cultivated	CA_N_Par	Kazakhstan	Chymkent - Dendro Park	UMR BFP INRAe	ERS5248334	Genoscope	18558142	18745019	68.13%	Old germplasm collection of central asian landraces
KZ_139_1	P. armeniaca		cultivated	CA_N_Par	Kazakhstan	Road to Sayram	UMR BFP INRAe	ERS5248335	Genoscope	19841202	19832537	69.33%
KZ_141_1	P. armeniaca		cultivated	CA_N_Par	Kazakhstan	Road to Sayram	UMR BFP INRAe	ERS5248336	Genoscope	17859290	17779241	69.82%
KZ_143B_1	P. armeniaca		cultivated	CA_N_Par	Kazakhstan	Road to Sayram	UMR BFP INRAe	ERS5248337	Genoscope	19184472	19280417	68.06%
KZ_143C_1	P. armeniaca		cultivated	CA_N_Par	Kazakhstan	Road to Sayram	UMR BFP INRAe	ERS5248338	Genoscope	29459074	29624490	68.32%
KZ_143D_2	P. armeniaca		cultivated	CA_N_Par	Kazakhstan	Road to Sayram	UMR BFP INRAe	ERS5248339	Genoscope	18211514	18360728	64.98%
KZ_144_1	P. armeniaca		wild	CA_N_Par	Kazakhstan	Chymkent airport	UMR BFP INRAe	ERS5248340	Genoscope	21599278	21719493	70.76%	replantation of wild material
KZ_145_1	P. armeniaca		cultivated	CA_N_Par	Kazakhstan	Soujetskoe	UMR BFP INRAe	ERS5248341	Genoscope	24974018	25040945	67.68%
KZ_146_1	P. armeniaca		cultivated	CA_N_Par	Kazakhstan	Soujetskoe	UMR BFP INRAe	ERS5248342	Genoscope	20272416	20217304	70.12%
KZ_155_1	P. armeniaca		cultivated	CA_N_Par	Kazakhstan	Chymkent - Dendro Park	UMR BFP INRAe	ERS5248343	Genoscope	29128558	29174166	69.81%	Old germplasm collection of central asian landraces
KZ_159_1	P. armeniaca		wild	CA_N_Par	Kazakhstan	Medeu valley	UMR BFP INRAe	ERS5248344	Genoscope	31280512	31334580	68.65%
KZ_161_1	P. armeniaca		wild	CA_N_Par	Kazakhstan	Medeu valley	UMR BFP INRAe	ERS5248345	Genoscope	24234646	24309095	67.48%
KZ_162_1	P. armeniaca		wild	CA_N_Par	Kazakhstan	Medeu valley	UMR BFP INRAe	ERS5248346	Genoscope	35414708	35642550	67.86%
KZ_164_1	P. armeniaca		wild	CA_N_Par	Kazakhstan	Medeu valley	UMR BFP INRAe	ERS5248347	Genoscope	30237614	30277843	69.52%
KZ_165_1	P. armeniaca		wild	CA_N_Par	Kazakhstan	Medeu valley	UMR BFP INRAe	ERS5248348	Genoscope	31954104	32165595	66.98%
KZ_166_1	P. armeniaca		wild	CA_N_Par	Kazakhstan	Medeu valley	UMR BFP INRAe	ERS5248349	Genoscope	19786906	19838288	69.14%
KZ_167_1	P. armeniaca		wild	CA_N_Par	Kazakhstan	Medeu valley	UMR BFP INRAe	ERS5248350	Genoscope	31360378	31368681	66.67%
KZ_168_1	P. armeniaca		wild	CA_N_Par	Kazakhstan	Medeu valley	UMR BFP INRAe	ERS5248351	Genoscope	31812100	31905085	67.72%
KZ_171_1	P. armeniaca		wild	CA_N_Par	Kazakhstan	Medeu valley	UMR BFP INRAe	ERS5248352	Genoscope	19682730	19689241	70.69%
KZ_178_2	P. armeniaca		wild	CA_N_Par	Kazakhstan	Big Almaty Lake	UMR BFP INRAe	ERS5248353	Genoscope	23798140	23938457	69.66%
KZ_180_1	P. armeniaca		wild	CA_N_Par	Kazakhstan	Big Almaty Lake	UMR BFP INRAe	ERS5248354	Genoscope	25882118	26061377	69.02%
KZ_182_1	P. armeniaca		wild	CA_N_Par	Kazakhstan	Big Almaty Lake	UMR BFP INRAe	ERS5248355	Genoscope	14406644	14506491	70.95%
KZ_183_2	P. armeniaca		wild	CA_N_Par	Kazakhstan	Big Almaty Lake	UMR BFP INRAe	ERS5248356	Genoscope	17555144	17579424	71.43%
KZ_184_1	P. armeniaca		wild	CA_N_Par	Kazakhstan	Big Almaty Lake	UMR BFP INRAe	ERS5248357	Genoscope	36675122	36757798	66.04%
KZ_185_1	P. armeniaca		wild	CA_N_Par	Kazakhstan	Big Almaty Lake	UMR BFP INRAe	ERS5248358	Genoscope	22305704	22143358	71.39%
KZ_186_1	P. armeniaca		wild	CA_N_Par	Kazakhstan	Big Almaty Lake	UMR BFP INRAe	ERS5248359	Genoscope	34079394	34298729	67.07%
KZ_187_1	P. armeniaca		wild	CA_N_Par	Kazakhstan	Big Almaty Lake	UMR BFP INRAe	ERS5248360	Genoscope	26415216	26309907	70.51%
KZ_190_1	P. armeniaca		wild	CA_N_Par	Kazakhstan	Big Almaty Lake	UMR BFP INRAe	ERS5248361	Genoscope	35359462	35380904	69.42%
KZ_191_1	P. armeniaca		wild	CA_N_Par	Kazakhstan	Big Almaty Lake	UMR BFP INRAe	ERS5248362	Genoscope	28544852	28687248	66.80%
KZ_192_1	P. armeniaca		wild	CA_N_Par	Kazakhstan	Big Almaty Lake	UMR BFP INRAe	ERS5248363	Genoscope	25890830	25850643	69.99%
KZ_193_1	P. armeniaca		wild	CA_N_Par	Kazakhstan	Big Almaty Lake	UMR BFP INRAe	ERS5248364	Genoscope	43529618	43578225	67.08%
KZ_194_1	P. armeniaca		wild	CA_N_Par	Kazakhstan	Big Almaty Lake	UMR BFP INRAe	ERS5248365	Genoscope	41152672	41388685	65.32%
KZ_195_1	P. armeniaca		wild	CA_N_Par	Kazakhstan	Big Almaty Lake	UMR BFP INRAe	ERS5248366	Genoscope	24814460	24968741	68.81%
KZ_196_1	P. armeniaca		wild	CA_N_Par	Kazakhstan	Big Almaty Lake	UMR BFP INRAe	ERS5248367	Genoscope	19707202	19746351	68.92%
KZ_197_1	P. armeniaca		wild	CA_N_Par	Kazakhstan	Big Almaty Lake	UMR BFP INRAe	ERS5248368	Genoscope	31472768	31555534	68.69%
KZ_198_1	P. armeniaca		wild	CA_N_Par	Kazakhstan	Big Almaty Lake	UMR BFP INRAe	ERS5248369	Genoscope	24378052	24401969	66.01%
KZ_199_2	P. armeniaca		wild	CA_N_Par	Kazakhstan	Big Almaty Lake	UMR BFP INRAe	ERS5248370	Genoscope	15300476	15284058	70.69%
KZ_200_1	P. armeniaca		wild	CA_N_Par	Kazakhstan	Big Almaty Lake	UMR BFP INRAe	ERS5248371	Genoscope	30840246	30783639	69.14%
KZ_201_1	P. armeniaca		wild	CA_N_Par	Kazakhstan	Big Almaty Lake	UMR BFP INRAe	ERS5248372	Genoscope	29378142	29396792	67.56%
KZ_202_2	P. armeniaca		wild	CA_N_Par	Kazakhstan	Big Almaty Lake	UMR BFP INRAe	ERS5248373	Genoscope	23655752	23664323	72.59%
KZ_203_1	P. armeniaca		wild	CA_N_Par	Kazakhstan	Big Almaty Lake	UMR BFP INRAe	ERS5248374	Genoscope	26764964	26757955	67.45%
KZ_204_1	P. armeniaca		wild	CA_N_Par	Kazakhstan	Big Almaty Lake	UMR BFP INRAe	ERS5248375	Genoscope	20801790	20926044	72.03%
KZ_206_1	P. armeniaca		wild	CA_N_Par	Kazakhstan	Big Almaty Lake	UMR BFP INRAe	ERS5248376	Genoscope	13816852	13806773	72.82%
KZ_207_1	P. armeniaca		wild	CA_N_Par	Kazakhstan	Big Almaty Lake	UMR BFP INRAe	ERS5248377	Genoscope	20507028	20541424	68.66%
KZ_208_1	P. armeniaca		wild	CA_N_Par	Kazakhstan	Big Almaty Lake	UMR BFP INRAe	ERS5248378	Genoscope	25617662	25733268	70.08%
KZ_209_1	P. armeniaca		wild	CA_N_Par	Kazakhstan	Big Almaty Lake	UMR BFP INRAe	ERS5248379	Genoscope	26435938	26521100	69.40%
KZ_210_1	P. armeniaca		wild	CA_N_Par	Kazakhstan	Big Almaty Lake	UMR BFP INRAe	ERS5248380	Genoscope	21995478	22021695	68.60%
KZ_211_1	P. armeniaca		wild	CA_N_Par	Kazakhstan	Big Almaty Lake	UMR BFP INRAe	ERS5248381	Genoscope	20419812	20525884	68.41%
KZ_212_1	P. armeniaca		wild	CA_N_Par	Kazakhstan	Big Almaty Lake	UMR BFP INRAe	ERS5248382	Genoscope	13825370	13852432	71.40%
KZ_213_1	P. armeniaca		wild	CA_N_Par	Kazakhstan	Big Almaty Lake	UMR BFP INRAe	ERS5248383	Genoscope	10211210	10166883	70.97%
KZ_214_1	P. armeniaca		wild	CA_N_Par	Kazakhstan	Big Almaty Lake	UMR BFP INRAe	ERS5248384	Genoscope	8267218	8282788	70.82%
KZ_215_1	P. armeniaca		wild	CA_N_Par	Kazakhstan	Big Almaty Lake	UMR BFP INRAe	ERS5248385	Genoscope	16759356	16726578	71.42%
KZ_216_1	P. armeniaca		wild	CA_N_Par	Kazakhstan	Big Almaty Lake	UMR BFP INRAe	ERS5248386	Genoscope	16640206	16659553	71.10%
KZ_217_1	P. armeniaca		wild	CA_N_Par	Kazakhstan	Big Almaty Lake	UMR BFP INRAe	ERS5248387	Genoscope	25383868	25521936	70.45%
KZ_230_2	P. armeniaca		wild	CA_N_Par	Kazakhstan	Esik lake	UMR BFP INRAe	ERS5248388	Genoscope	23585180	23622618	67.47%
KZ_231_1	P. armeniaca		wild	CA_N_Par	Kazakhstan	Esik lake	UMR BFP INRAe	ERS5248389	Genoscope	21932048	22056766	68.15%
KZ_232_1	P. armeniaca		wild	CA_N_Par	Kazakhstan	Esik lake	UMR BFP INRAe	ERS5248390	Genoscope	21781160	21814707	71.23%
KZ_233_1	P. armeniaca		wild	CA_N_Par	Kazakhstan	Esik lake	UMR BFP INRAe	ERS5248391	Genoscope	30134322	30297017	67.12%
KZ_234_1	P. armeniaca		wild	CA_N_Par	Kazakhstan	Esik lake	UMR BFP INRAe	ERS5248392	Genoscope	21032618	21126953	67.82%
KZ_235_1	P. armeniaca		wild	CA_N_Par	Kazakhstan	Esik lake	UMR BFP INRAe	ERS5248393	Genoscope	13731258	13603256	70.66%
KZ_237_1	P. armeniaca		wild	CA_N_Par	Kazakhstan	Esik lake	UMR BFP INRAe	ERS5248394	Genoscope	34096780	33976922	70.88%
KZ_238_1	P. armeniaca		wild	CA_N_Par	Kazakhstan	Esik lake	UMR BFP INRAe	ERS5248395	Genoscope	17342314	17473342	69.64%
KZ_239_1	P. armeniaca		wild	CA_N_Par	Kazakhstan	Esik lake	UMR BFP INRAe	ERS5248396	Genoscope	18220510	18323909	69.81%
kz_240_1	P. armeniaca		wild	CA_N_Par	Kazakhstan	Esik lake	UMR BFP INRAe	ERS5248397	Genoscope	21034260	21165182	67.91%
kz_241_1	P. armeniaca		wild	CA_N_Par	Kazakhstan	Esik lake	UMR BFP INRAe	ERS5248398	Genoscope	19433078	19523875	68.90%
KZ_242_1	P. armeniaca		wild	CA_N_Par	Kazakhstan	Esik lake	UMR BFP INRAe	ERS5248399	Genoscope	18555466	18534548	71.22%
KZ_243_1	P. armeniaca		wild	CA_N_Par	Kazakhstan	Esik lake	UMR BFP INRAe	ERS5248400	Genoscope	15710880	15736768	72.99%
KZ_245_1	P. armeniaca		wild	CA_N_Par	Kazakhstan	Esik lake	UMR BFP INRAe	ERS5248401	Genoscope	21617310	21565999	71.34%
KZ_246_1	P. armeniaca		wild	CA_N_Par	Kazakhstan	Esik lake	UMR BFP INRAe	ERS5248402	Genoscope	28693672	28869156	67.17%
KZ_247_1	P. armeniaca		wild	CA_N_Par	Kazakhstan	Esik lake	UMR BFP INRAe	ERS5248403	Genoscope	29454778	29608296	66.88%
KZ_248_1	P. armeniaca		cultivated	CA_N_Par	Kazakhstan	Bayseit	UMR BFP INRAe	ERS5248404	Genoscope	24476708	24385592	66.72%
KZ_249_1	P. armeniaca		cultivated	CA_N_Par	Kazakhstan	Bayseit	UMR BFP INRAe	ERS5248405	Genoscope	37078252	37193099	63.95%
KZ_250_1	P. armeniaca		cultivated	CA_N_Par	Kazakhstan	Bayseit	UMR BFP INRAe	ERS5248406	Genoscope	21340378	21436668	71.74%
KZ_251_1	P. armeniaca		cultivated	CA_N_Par	Kazakhstan	Pomological garden	UMR BFP INRAe	ERS5248407	Genoscope	21759212	21839210	69.67%
KZ_252_1	P. armeniaca		wild	CA_N_Par	Kazakhstan	Pomological garden	UMR BFP INRAe	ERS5248408	Genoscope	36905474	36675146	67.21%	replantation of wild
KZ_254_1	P. armeniaca		wild	CA_N_Par	Kazakhstan	Canyon Baybulak	UMR BFP INRAe	ERS5248409	Genoscope	30168084	30319061	67.17%
KZ_255_1	P. armeniaca		wild	CA_N_Par	Kazakhstan	Canyon Baybulak	UMR BFP INRAe	ERS5248410	Genoscope	37839350	38027927	67.19%
KZ_256_3	P. armeniaca		wild	CA_N_Par	Kazakhstan	Canyon Baybulak	UMR BFP INRAe	ERS5248411	Genoscope	41022876	41241457	67.58%
KZ_258_1	P. armeniaca		wild	CA_N_Par	Kazakhstan	Canyon Baybulak	UMR BFP INRAe	ERS5248412	Genoscope	30920288	31062660	69.40%
KZ_259_1	P. armeniaca		wild	CA_N_Par	Kazakhstan	Canyon Baybulak	UMR BFP INRAe	ERS5248413	Genoscope	30661698	30712656	69.10%
KZ_260_1	P. armeniaca		wild	CA_N_Par	Kazakhstan	Canyon Baybulak	UMR BFP INRAe	ERS5248414	Genoscope	39729666	39819150	68.30%
KZ_261_1	P. armeniaca		wild	CA_N_Par	Kazakhstan	Canyon Baybulak	UMR BFP INRAe	ERS5248415	Genoscope	32566726	32743113	68.91%
KZ_262_1	P. armeniaca		wild	CA_N_Par	Kazakhstan	Canyon Baybulak	UMR BFP INRAe	ERS5248416	Genoscope	33767966	33893465	67.73%
KZ_263_1	P. armeniaca		wild	CA_N_Par	Kazakhstan	Canyon Baybulak	UMR BFP INRAe	ERS5248417	Genoscope	25959346	26108445	69.64%
KZ_266_2	P. armeniaca		wild	CA_N_Par	Kazakhstan	Canyon Baybulak	UMR BFP INRAe	ERS5248418	Genoscope	14510332	14643526	71.20%
KZ_267_1	P. armeniaca		wild	CA_N_Par	Kazakhstan	Canyon Baybulak	UMR BFP INRAe	ERS5248419	Genoscope	24646082	24677931	70.68%
KZ_268_1	P. armeniaca		wild	CA_N_Par	Kazakhstan	Canyon Baybulak	UMR BFP INRAe	ERS5248420	Genoscope	12005576	12118233	69.38%
KZ_269_1	P. armeniaca		wild	CA_N_Par	Kazakhstan	Canyon Baybulak	UMR BFP INRAe	ERS5248421	Genoscope	20719276	20862143	71.69%
KZ_271_1	P. armeniaca		wild	CA_N_Par	Kazakhstan	Canyon Baybulak	UMR BFP INRAe	ERS5248422	Genoscope	34409700	34694229	68.20%
KZ_272_1	P. armeniaca		wild	CA_N_Par	Kazakhstan	Canyon Baybulak	UMR BFP INRAe	ERS5248423	Genoscope	24457302	24516140	67.89%
KZ_273_1	P. armeniaca		wild	CA_N_Par	Kazakhstan	Canyon Baybulak	UMR BFP INRAe	ERS5248424	Genoscope	19193552	19231929	70.93%
KZ_274_1	P. armeniaca		wild	CA_N_Par	Kazakhstan	Canyon Baybulak	UMR BFP INRAe	ERS5248425	Genoscope	22641316	22731030	68.22%
KZ_275_1	P. armeniaca		wild	CA_N_Par	Kazakhstan	Canyon Baybulak	UMR BFP INRAe	ERS5248426	Genoscope	22084942	22214248	67.13%
KZ_276_1	P. armeniaca		wild	CA_N_Par	Kazakhstan	Canyon Baybulak	UMR BFP INRAe	ERS5248427	Genoscope	18766756	18799967	69.11%
KZ_277_1	P. armeniaca		wild	CA_N_Par	Kazakhstan	Canyon Baybulak	UMR BFP INRAe	ERS5248428	Genoscope	14706646	14758049	70.77%
KZ_ma_1	P. armeniaca		cultivated	CA_N_Par	Kazakhstan		UMR BFP INRAe	ERS5248429	Genoscope	22021626	22175300	69.38%	local modern cultivars from the Almaty green market
KZ_ma_10	P. armeniaca		cultivated	CA_N_Par	Kazakhstan		UMR BFP INRAe	ERS5248430	Genoscope	23099012	23225104	69.39%	local modern cultivars from the Almaty green market	Bergeron dans le pedigree par IBD
KZ_ma_3	P. armeniaca		cultivated	CA_N_Par	Kazakhstan		UMR BFP INRAe	ERS5248431	Genoscope	33640256	33807804	66.24%	local modern cultivars from the Almaty green market
KZ_ma_4	P. armeniaca		cultivated	CA_N_Par	Kazakhstan		UMR BFP INRAe	ERS5248432	Genoscope	26105514	26078146	66.48%	local modern cultivars from the Almaty green market
KZ_ma_5	P. armeniaca		cultivated	CA_N_Par	Kazakhstan		UMR BFP INRAe	ERS5248433	Genoscope	26559958	26640024	70.53%	local modern cultivars from the Almaty green market
KZ_ma_6	P. armeniaca		cultivated	CA_N_Par	Kazakhstan		UMR BFP INRAe	ERS5248434	Genoscope	25554672	25553685	70.08%	local modern cultivars from the Almaty green market
KZ_ma_7	P. armeniaca		cultivated	CA_N_Par	Kazakhstan		UMR BFP INRAe	ERS5248435	Genoscope	41421342	41446524	66.98%	local modern cultivars from the Almaty green market
KZ_ma_8	P. armeniaca		cultivated	CA_N_Par	Kazakhstan		UMR BFP INRAe	ERS5248436	Genoscope	32731334	32652314	67.99%	local modern cultivars from the Almaty green market
KZ_ma_9	P. armeniaca		cultivated	CA_N_Par	Kazakhstan		UMR BFP INRAe	ERS5248437	Genoscope	38672472	38722246	68.97%	local modern cultivars from the Almaty green market
KZ10_2	P. armeniaca		wild	CA_N_Par	Kazakhstan	Almaty Pomological garden	UMR BFP INRAe	ERS5489069	Kannapolis	45173724	43588778	72.09%	replantation of wild material
KZ100_2	P. armeniaca		wild	CA_N_Par	Kazakhstan	Turgen Valley	UMR BFP INRAe	ERS5489070	Kannapolis	50315144	48112706	70.93%
KZ101_1	P. armeniaca		wild	CA_N_Par	Kazakhstan	Turgen Valley	UMR BFP INRAe	ERS5489071	Kannapolis	45265044	43276788	68.28%
KZ104_1	P. armeniaca		wild	CA_N_Par	Kazakhstan	Turgen Valley	UMR BFP INRAe	ERS5489072	Kannapolis	53618552	51051977	68.91%
KZ113_2	P. armeniaca		wild	CA_N_Par	Kazakhstan	Turgen Valley	UMR BFP INRAe	ERS5489073	Kannapolis	52156228	50041893	71.53%
KZ114_1	P. armeniaca		wild	CA_N_Par	Kazakhstan	Turgen Valley	UMR BFP INRAe	ERS5489074	Kannapolis	50993054	48217239	70.02%
KZ116_1	P. armeniaca		wild	CA_N_Par	Kazakhstan	Canyon Kaskelen	UMR BFP INRAe	ERS5489075	Kannapolis	39185618	37040907	70.20%
KZ122_1	P. armeniaca		wild	CA_N_Par	Kazakhstan	Big Almaty Lake	UMR BFP INRAe	ERS5489076	Kannapolis	51299512	48524841	70.31%
KZ123_2	P. armeniaca		wild	CA_N_Par	Kazakhstan	Big Almaty Lake	UMR BFP INRAe	ERS5489077	Kannapolis	45449448	43233644	70.52%
KZ124_1	P. armeniaca		wild	CA_N_Par	Kazakhstan	Big Almaty Lake	UMR BFP INRAe	ERS5489078	Kannapolis	48955132	45684829	65.71%
KZ125_1	P. armeniaca		wild	CA_N_Par	Kazakhstan	Big Almaty Lake	UMR BFP INRAe	ERS5489079	Kannapolis	45292354	43007238	71.71%
KZ126_1	P. armeniaca		wild	CA_N_Par	Kazakhstan	Big Almaty Lake	UMR BFP INRAe	ERS5489080	Kannapolis	37216320	34843881	68.04%
KZ127_1	P. armeniaca		wild	CA_N_Par	Kazakhstan	Big Almaty Lake	UMR BFP INRAe	ERS5489081	Kannapolis	53705174	50791732	68.58%
KZ137_1	P. armeniaca		cultivated	CA_N_Par	Kazakhstan	Chymkent	UMR BFP INRAe	ERS5489082	Kannapolis	45528252	43358602	72.56%
KZ146_1	P. armeniaca		wild	CA_N_Par	Kazakhstan	Shoujetskoe	UMR BFP INRAe	ERS5489083	Kannapolis	51285412	48851990	70.95%	replantation of wild
KZ147_1	P. armeniaca		wild	CA_N_Par	Kazakhstan	Aksu	UMR BFP INRAe	ERS5489084	Kannapolis	54398232	52098701	69.90%
KZ148_1	P. armeniaca		wild	CA_N_Par	Kazakhstan	Aksu national park	UMR BFP INRAe	ERS5489085	Kannapolis	57937134	55385743	70.41%
KZ149_4	P. armeniaca		wild	CA_N_Par	Kazakhstan	Aksu national park	UMR BFP INRAe	ERS5489086	Kannapolis	53484726	51451058	69.99%
KZ150_8	P. armeniaca		wild	CA_N_Par	Kazakhstan	Aksu national park	UMR BFP INRAe	ERS5489087	Kannapolis	48298492	46398078	70.16%
KZ151_4	P. armeniaca		wild	CA_N_Par	Kazakhstan	Aksu national park	UMR BFP INRAe	ERS5489088	Kannapolis	54676232	52491625	71.83%
KZ152_2	P. armeniaca		wild	CA_N_Par	Kazakhstan	Aksu national park	UMR BFP INRAe	ERS5489089	Kannapolis	44529746	42148053	68.49%
KZ154_5	P. armeniaca		wild	CA_N_Par	Kazakhstan	Aksu national park	UMR BFP INRAe	ERS5489090	Kannapolis	30285912	29090540	68.13%
KZ40_4	P. armeniaca		wild	CA_N_Par	Kazakhstan	Esik lake	UMR BFP INRAe	ERS5489091	Kannapolis	43176776	41859065	72.00%
KZ6_3	P. armeniaca		wild	CA_N_Par	Kazakhstan	Almaty Pomological garden	UMR BFP INRAe	ERS5489092	Kannapolis	36004510	33798881	76.65%	replantation of wild
KZ74_5	P. armeniaca		wild	CA_N_Par	Kazakhstan	Turgen Valley	UMR BFP INRAe	ERS5489093	Kannapolis	52442886	48502249	68.90%
KZ77_1	P. armeniaca		wild	CA_N_Par	Kazakhstan	Turgen Valley	UMR BFP INRAe	ERS5489094	Kannapolis	51851254	48591767	68.43%
KZ8_1	P. armeniaca		wild	CA_N_Par	Kazakhstan	Almaty Pomological garden	UMR BFP INRAe	ERS5489095	Kannapolis	42335564	40286953	71.17%	replantation of wild material. Sibbling of 8_2
KZ8_2	P. armeniaca		wild	CA_N_Par	Kazakhstan	Almaty Pomological garden	UMR BFP INRAe	ERS5489096	Kannapolis	47835746	45227625	70.30%	replantation of wild material / sibbling of 8_1
KZ82_1	P. armeniaca		wild	CA_N_Par	Kazakhstan	Turgen Valley	UMR BFP INRAe	ERS5489097	Kannapolis	43052784	40941371	71.39%
KZ86_1	P. armeniaca		wild	CA_N_Par	Kazakhstan	Turgen Valley	UMR BFP INRAe	ERS5489098	Kannapolis	61382012	57934532	67.42%
KZ87_2	P. armeniaca		wild	CA_N_Par	Kazakhstan	Turgen Valley	UMR BFP INRAe	ERS5489099	Kannapolis	53441980	51098055	69.32%	sibbling of KZ_87_1
Laoyechlian	P. armeniaca	Lao_yech_lian	cultivated	CH	China		Nikita Botanical Garden, Yalta, Crimea	ERS5489100	Kannapolis	41306298	39615538	16.14%	Old ancient local variety (pedigree unknown)
Luchak	P. armeniaca	Luchak Sumbarskii	cultivated	CA	Turkmenistan	Kopet-Dag	Nikita Botanical Garden, Yalta, Crimea	ERS5489101	Kannapolis	34610806	33353333	72.54%	Old ancient local variety (pedigree unknown)
MaiCheSin	P. armeniaca	Mai_Che_Sin	cultivated	CH	China		Nikita Botanical Garden, Yalta, Crimea	ERS5489102	Kannapolis	36293090	35020621	5.78%	Old ancient local variety (pedigree unknown)
Mandorla	P. armeniaca	Mandorla_Dolce	cultivated	EIC	Italy		CRB INRAe	ERS5489103	Kannapolis	65441112	62700606	75.71%	Modern breeding selection
Menace	P. armeniaca	Menace	cultivated	EIC	Italy		CRB INRAe	ERS5489104	Kannapolis	52147992	50419483	73.87%	Modern breeding selection
Mirsandzhali	P. armeniaca	Mirsandzhali	cultivated	CA	Uzbekistan	Fergana Valley	Nikita Botanical Garden, Yalta, Crimea	ERS5489105	Kannapolis	42339426	40382595	74.47%	Old ancient local variety (pedigree unknown)
Monoco	P. armeniaca	Monoco_Bello	cultivated	EIC	Italy		CRB INRAe	ERS5489106	Kannapolis	58080982	56309642	75.02%	Old ancient local variety (pedigree unknown)
Morden	P. armeniaca	Morden 604 (A0682)	cultivated	EIC	Canada		CRB INRAe	ERS5489107	Kannapolis	23238528	20580667	72.59%	Old american cultivar (pedigree unknown)
Naryadnyi	P. armeniaca	Naryadnyi	cultivated	EIC	Ukraine	Crimea	Nikita Botanical Garden, Yalta, Crimea	ERS5489108	Kannapolis	37457750	34194462	39.76%	hybrid Central Asia x European cultivars
Ordubad	P. armeniaca	Ordubad	cultivated	EIC	Armenia	Araks valley	Nikita Botanical Garden, Yalta, Crimea	ERS5489109	Kannapolis	39912340	37277411	73.07%	cultivated, Shalakh (Erevani) in pedigree
Parnas	P. armeniaca	Parnas	cultivated	EIC	Ukraine	Crimea	Nikita Botanical Garden, Yalta, Crimea	ERS5489110	Kannapolis	35985958	33895125	72.64%	modern breeding selection (European x Iran-Caucasian), Vynoslivy ix Shalakh (Erevani)
PAz0018b	P. armeniaca	Semis Rouge de Roussillon	cultivated	EIC	France		CRB INRAe	ERS5248455	Genoscope	21043262	20804614	70.41%	open pollination of Rouge du Roussillon
PAz0065b	P. armeniaca	Polonais 1	cultivated	EIC	France		CRB INRAe	ERS5248456	Genoscope	22922798	22743841	71.30%
PAz0099b	P. armeniaca	Precoce de Sernhac	cultivated	EIC	France		CRB INRAe	ERS5248457	Genoscope	22669128	22437297	69.62%
PAz0103b	P. armeniaca	G8-2	cultivated	EIC	Tunisia		CRB INRAe	ERS5248458	Genoscope	27939036	27733729	71.90%	Progeny of canino x hamidi
PAz0105b	P. armeniaca	J33-1	cultivated	EIC	Tunisia		CRB INRAe	ERS5248459	Genoscope	26898494	26704967	70.73%	Progeny of canino x hamidi
PAz0172b	P. armeniaca	Harogem	cultivated	EIC	USA		CRB INRAe	ERS5248460	Genoscope	27156042	27116165	68.85%	Progeny of Rouge du Roussillon x NJA2
PAz0207b	P. armeniaca	Mariem	cultivated	EIC	Tunisia		CRB INRAe	ERS5248461	Genoscope	25944636	25595265	71.62%	Progeny of Bergeron x (canino x Hamidi)
PAz0208b	P. armeniaca	Sortilege	cultivated	EIC	France		CRB INRAe	ERS5248462	Genoscope	25913598	25576053	69.13%	Progeny of Colomer x Henderson
PAz0225b	P. armeniaca	SC1=MA 344	cultivated	EIC	France		CRB INRAe	ERS5248463	Genoscope	25855100	25793671	71.96%	Progeny of Bergeron x Rouge de Rivesaltes
PAz0260b	P. armeniaca	TomCot	cultivated	EIC	USA		CRB INRAe	ERS5248464	Genoscope	28345456	28200823	71.36%	Progeny of Rival x Seedling of Goldrich
PAz0265b	P. armeniaca	PA 7005-2	cultivated	EIC	USA		CRB INRAe	ERS5248465	Genoscope	28606580	28543904	71.37%	appelé également BAYOTO
PAz0268b	P. armeniaca	PA 63-55	cultivated	EIC	USA		CRB INRAe	ERS5248466	Genoscope	24223502	24143767	69.68%
PAz0292b	P. armeniaca	BERGx42 1	cultivated	EIC	France		CRB INRAe	ERS5248467	Genoscope	31900610	31744637	70.84%	Progeny of Bergeron x (canino tardio x tardif de Bordaneil)
PAz0295b	P. armeniaca	K 113-40	cultivated	EIC	France		CRB INRAe	ERS5248468	Genoscope	21054772	20859751	71.18%
PAz0314b	P. armeniaca	HW 437	cultivated	EIC	Canada		CRB INRAe	ERS5248469	Genoscope	27281388	27097234	69.12%	Progeny of Veecot x HW435 [Rouge du Roussillon ×NJA 2 (Morden 604 open-pollinated)]
PAz0321b	P. armeniaca	HW 436	cultivated	EIC	Canada		CRB INRAe	ERS5248470	Genoscope	23682256	23399333	70.09%	forgotten crossing
PAz0412b	P. armeniaca	1793x2218 4	cultivated	EIC	France		CRB INRAe	ERS5248471	Genoscope	27874428	27554578	71.70%	Progeny of tardif de bordaneil x Goldrich
PAz0495b	P. armeniaca	1811x1352 7	cultivated	EIC	France		CRB INRAe	ERS5248472	Genoscope	25176962	25216909	70.88%	Progeny of Harcot x Polonais
PAz0496b	P. armeniaca	115x1814a73	cultivated	EIC	France		CRB INRAe	ERS5248473	Genoscope	27249484	27185151	72.91%	Progeny of Bergeron x Hargrand
PAz0506b	P. armeniaca	115x1145a20	cultivated	EIC	France		CRB INRAe	ERS5248474	Genoscope	27987622	27989649	71.25%	Progeny of Bergeron x Stark Early Orange
PAz0514b	P. armeniaca	Larqeen	cultivated	EIC	New Zealand		CRB INRAe	ERS5248475	Genoscope	26386644	26093314	70.01%
PAz0517b	P. armeniaca	95D33	cultivated	EIC	France		CRB INRAe	ERS5248476	Genoscope	45347888	45332851	67.68%	Progeny of Bergeron x Orangered
PAz0518b	P. armeniaca	1963x115 11	cultivated	EIC	France		CRB INRAe	ERS5248477	Genoscope	38911772	38707719	70.38%	Progeny of Orangered x Bergeron
PAz0521b	P. armeniaca	115x3325 18	cultivated	EIC	France		CRB INRAe	ERS5248478	Genoscope	30186270	30162320	71.58%	Progeny of Bergeron x iranian seedling
PAz0535b	P. armeniaca	Kyoto	cultivated	EIC	France		CRB INRAe	ERS5248479	Genoscope	21624368	21606464	72.43%
PAz0538b	P. armeniaca	Cot 89-91	cultivated	EIC	USA		CRB INRAe	ERS5248480	Genoscope	28592738	28211213	70.24%
PAz0573b	P. armeniaca	804x669 105	cultivated	EIC	France		CRB INRAe	ERS5248481	Genoscope	17770524	17548757	69.83%	Progeny of Screara x Stark Early Orange
PAz0581b	P. armeniaca	Congat	cultivated	EIC	France		CRB INRAe	ERS5248482	Genoscope	21900692	21810652	72.46%	Progeny of Boucherand (Bergeron mutant) x Robada
PAz0613b	P. armeniaca	G1 2124 1	cultivated	EIC	Iran		CRB INRAe	ERS5248483	Genoscope	28665022	28582227	69.71%
PAz0622b	P. armeniaca	Koolgat	cultivated	EIC	France		CRB INRAe	ERS5248484	Genoscope	42305224	41979750	67.39%	Progeny of (Orangered x Harcot) x (Orangered x Mariem)
PAz0641b	P. armeniaca	Marietta	cultivated	EIC	Italy		CRB INRAe	ERS5248485	Genoscope	29230424	28841840	69.36%
PAz0716b	P. armeniaca	Malice	cultivated	EIC	France		CRB INRAe	ERS5248486	Genoscope	34174852	33832151	68.27%	Progeny of Bergeron x Beliana
PAz0728b	P. armeniaca	A4049	cultivated	EIC	France		CRB INRAe	ERS5248487	Genoscope	26246570	26082043	70.67%	Progeny of Orangered x A2410
PAz0776b	P. armeniaca	Big red	cultivated	EIC	France		CRB INRAe	ERS5248488	Genoscope	29945954	29827336	69.24%
PAz0800b	P. armeniaca	Flopria	cultivated	EIC	Spain		CRB INRAe	ERS5248489	Genoscope	34253080	33995062	69.05%
PAz0823b	P. armeniaca	Ladycot	cultivated	EIC	France		CRB INRAe	ERS5248490	Genoscope	29320278	29118324	68.80%
PAz0858b	P. armeniaca	Colorado	cultivated	EIC	Spain		CRB INRAe	ERS5248491	Genoscope	26450478	26444092	68.96%
PAz0862b	P. armeniaca	A4843	cultivated	EIC	France		CRB INRAe	ERS5248492	Genoscope	33006928	32979418	71.41%
PAz0863b	P. armeniaca	A4852	cultivated	EIC	France		CRB INRAe	ERS5248493	Genoscope	36778922	36536951	67.91%
PAz0864b	P. armeniaca	A4853	cultivated	EIC	France		CRB INRAe	ERS5248494	Genoscope	39880688	39641191	69.03%
PAz0884b	P. armeniaca	3845x4012	cultivated	EIC	France		CRB INRAe	ERS5248495	Genoscope	36773482	36482861	69.17%	Progeny of Vertige x (A3325 x Moniqui)
PAz0889b	P. armeniaca	FxA1752	cultivated	EIC	USA		CRB INRAe	ERS5248496	Genoscope	35740918	35618804	68.77%
PAz0950b	P. armeniaca	Petit muscat MLE	cultivated	EIC	France		CRB INRAe	ERS5248497	Genoscope	17844988	17692291	73.55%
Petite	P. armeniaca	Petit muscat MLE	cultivated	EIC	France		CRB INRAe	ERS5489111	Kannapolis	54098316	52314781	76.87%	Old ancient local variety (pedigree unknown)
Precoce	P. armeniaca	Precoce d'Imola	cultivated	EIC	Italy		CRB INRAe	ERS5489112	Kannapolis	68796802	66102486	75.63%	Old ancient local variety (pedigree unknown)
Puishasin	P. armeniaca	Pui_sha_sin	cultivated	CH	China		Nikita Botanical Garden, Yalta, Crimea	ERS5489113	Kannapolis	34431182	32216225	71.62%	Old ancient local variety (pedigree unknown)
Rapareddu	P. armeniaca	Rapareddu	cultivated	EIC	Italy		CRB INRAe	ERS5489114	Kannapolis	64386364	62023629	76.92%	Old ancient local variety (pedigree unknown)
RealedImola	P. armeniaca	Reale d'Imola	cultivated	EIC	Italy		Nikita Botanical Garden, Yalta, Crimea	ERS5489115	Kannapolis	75517624	71347373	59.52%	Old ancient local variety (pedigree unknown)
Rukhi	P. armeniaca	Rukhi Dzhuvanon Surkh	cultivated	CA	Uzbekistan	Zeravshan	Nikita Botanical Garden, Yalta, Crimea	ERS5489116	Kannapolis	31686180	30401823	12.46%	Old ancient local variety (pedigree unknown)
Samyi	P. armeniaca	Samyi Rannii	cultivated	CA	Uzbekistan	Fergana Valley	Nikita Botanical Garden, Yalta, Crimea	ERS5489117	Kannapolis	38169554	36408121	65.63%	Old ancient local variety (pedigree unknown)
SanCastrese	P. armeniaca	San Castrese	cultivated	EIC	Italy		CRB INRAe	ERS5489118	Kannapolis	62685534	59641110	76.67%	Old ancient local variety (pedigree unknown)
Satser	P. armeniaca	Satser	--	CA	China	Heilongjiang province	Nikita Botanical Garden, Yalta, Crimea	ERS5489119	Kannapolis	29489880	26356694	11.04%	Breeeding program by I.V. Michurin (1855-1935yy); potentially interspecific hybrid P. armeniaca x P. sibirica
SEO	P. armeniaca	Stark Early Orange	cultivated	EIC	USA		CRB INRAe	ERS5489120	Kannapolis	72130192	68529185	55.75%	Old american cultivar (pedigree unknown)
Shalakh	P. armeniaca	Shalakh	cultivated	EIC	Armenia	Araks valley	Nikita Botanical Garden, Yalta, Crimea	ERS5489121	Kannapolis	47056586	42894038	58.92%	Old ancient local variety (pedigree unknown)
Tadzhabai	P. armeniaca	Tadzhabai	cultivated	CA	Uzbekistan	Fergana Valley	Nikita Botanical Garden, Yalta, Crimea	ERS5489122	Kannapolis	35412860	34167175	50.93%	Old ancient local variety (pedigree unknown)
US_016	P. armeniaca	Kabuli	cultivated	CA	Pakistan		ARS-USDA Davis	ERS5248449	Genoscope	27757446	27754047	72.68%	code ARS DPRU 1377
US_019	P. armeniaca	Kartashi	cultivated	CA	Pakistan		ARS-USDA Davis	ERS5248453	Genoscope	13637676	13654936	71.92%	code ARS DPRU 1398
US_196	P. armeniaca (2)	Shirpaivan	cultivated	CA	Turkistan		ARS-USDA Davis	ERS5248450	Genoscope	30628766	30899056	68.28%	code ARS DPRU 0343, alternative code PI 119848
US_217	P. armeniaca	Korkum Chuli	cultivated	CA	Pakistan		ARS-USDA Davis	ERS5248451	Genoscope	29398354	29580414	68.40%	code ARS DPRU 1423
US_236	P. armeniaca	Tza-Sin	cultivated	CA	Pakistan		ARS-USDA Davis	ERS5248452	Genoscope	16895948	16939227	71.71%	code ARS DPRU 2422
US_237	P. armeniaca	Da-Dze-Sin	cultivated	CA	Pakistan		ARS-USDA Davis	ERS5248454	Genoscope	34429040	34666368	67.82%	code ARS DPRU 2423
UZ_001_B1	P. armeniaca		cultivated	CA	Uzbekistan	Tashkent	UMR BFP INRAe	ERS5248163	Genoscope	47094138	47321156	67.96%
UZ_003_2	P. armeniaca		wild	CA_N_Par	Uzbekistan	Chimgan Beldersay	UMR BFP INRAe	ERS5248164	Genoscope	24492880	24528714	70.36%
UZ_005_2	P. armeniaca		wild	CA_N_Par	Uzbekistan	Chimgan Beldersay	UMR BFP INRAe	ERS5248165	Genoscope	26432242	26490629	68.02%
UZ_009_1	P. armeniaca		--	CA_N_Par	Uzbekistan	Boukhara	UMR BFP INRAe	ERS5248166	Genoscope	30919578	30853286	68.36%	wild replanted in town
UZ_010_1	P. armeniaca		--	CA_N_Par	Uzbekistan	Boukhara	UMR BFP INRAe	ERS5248167	Genoscope	32686742	32692078	69.35%	wild replanted in town
UZ_012_1	P. armeniaca		--	CA_N_Par	Uzbekistan	Samarcande	UMR BFP INRAe	ERS5248168	Genoscope	34098202	34282869	70.31%	wild replanted in town
UZ_013_1	P. armeniaca		--	CA_N_Par	Uzbekistan	Samarcande	UMR BFP INRAe	ERS5248169	Genoscope	27677790	27690676	68.21%	wild replanted in town
UZ_015_1	P. armeniaca		--	CA_N_Par	Uzbekistan	Samarcande	UMR BFP INRAe	ERS5248170	Genoscope	20668212	20722784	69.95%	wild replanted in town
UZ11_5	P. armeniaca		--	CA_N_Par	Uzbekistan	Boukhara	UMR BFP INRAe	ERS5489123	Kannapolis	32899186	31424137	67.09%	wild replanted in town
UZ14_1	P. armeniaca		--	CA_N_Par	Uzbekistan	Samarcande	UMR BFP INRAe	ERS5489124	Kannapolis	38702518	36887342	67.10%	wild replanted in town
UZ4_5	P. armeniaca		wild	CA_N_Par	Uzbekistan	Chimgan Beldersay	UMR BFP INRAe	ERS5489125	Kannapolis	34206298	32951675	67.34%
Velasques	P. armeniaca	Velasques	cultivated	EIC	Spain		CRB INRAe	ERS5489126	Kannapolis	43705244	42420534	73.99%	Old ancient local variety (pedigree unknown)
Yuansin	P. armeniaca	Yuan Sin	cultivated	CH	China		Nikita Botanical Garden, Yalta, Crimea	ERS5489127	Kannapolis	38376152	36557325	55.99%	Old ancient local variety (pedigree unknown)
Zard	P. armeniaca	Zard	cultivated	CA	Uzbekistan		Nikita Botanical Garden, Yalta, Crimea	ERS5489128	Kannapolis	32280924	29019624	42.67%	Old ancient local variety (pedigree unknown)
