# Supplementary material for: Population genomics of apricots unravels domestication history and adaptive events
Source: Nat Commun. 2021 Jun 25;12:3956. doi: 10.1038/s41467-021-24283-6 (PMC8233370; doi:10.1038/s41467-021-24283-6)
Supplement: Supplementary file 4 — Supplementary Data 2 [file 41467_2021_24283_MOESM4_ESM.xlsx]

## Sheet: Supplementary Data 2
Supplementary Data 2. RNA-seq data used for Prunus genome annotation and transcriptome analysis: library species, tissue, number of read pairs, read length, total base pair numbers, percentage in GC, use in this study and sample ID
Library	Species	Tissue	Number of read pairs	Read length (bp)	Total base pairs (bp)	GC (%)	Application in this study	SAMPLE_ID (a)
AGNGM	P. armeniaca	Manicot albumen	23794477	150	7138343100	0.4565	Genome Annotation for P. armeniaca Marouch#14 accession	ERS5564352
AVRdRS1	P. armeniaca	Stage 1 Rouge de Roussillon apricot immature fruits (0.5cm width)	36420364	150	10926109200	0.446	Genome Annotation for P. armeniaca Marouch#14 accession	ERS5564363
AVRdRS3	P. armeniaca	Stage 3 Rouge de Roussillon apricot immature fruits (1cm width)	40301978	150	12090593400	0.4475	Genome Annotation for P. armeniaca Marouch#14 accession	ERS5564364
BVS	P. armeniaca	Stella vegetative buds	58153907	150	17446172100	0.4519	Genome Annotation for P. armeniaca Stella accession	ERS5564362
CH264-4	P. mandshurica	CH264-4 young leaves	37596110	150	11278833000	0.4617	Genome Annotation for P. mandshurica CH264.4 accession	ERS5564366
CH320-5	P. sibirica	CH320-5 young leaves	54479754	150	16343926200	0.4607	Genome Annotation for P. sibirica CH320.5	ERS5564365
EGT2M	P. armeniaca	Manicot germinating embryos	35315403	150	10594620900	0.455	Genome Annotation for P. armeniaca Marouch#14 accession	ERS5564355
FFRdR	P. armeniaca	Rouge de Roussillon mature flowers	61933286	150	18579985800	0.4505	Genome Annotation for P. armeniaca Marouch#14 accession	ERS5564357
FM14	P. armeniaca	Marouch #14 young leaves	41462881	150	12438864300	0.457	Genome Annotation for P. armeniaca Marouch#14 accession	ERS5564353
HM	P. armeniaca	Manicot hypocotyls	29289440	150	8786832000	0.453	Genome Annotation for P. armeniaca Marouch#14 accession	ERS5564359
PLMA	P. armeniaca	Manicot 2-month old seedlings	46247637	150	13874291100	0.454	Genome Annotation for P. armeniaca Marouch#14 accession	ERS5564361
PM	P. armeniaca	Marouch #14 petiols	32740994	150	9822298200	0.456	Genome Annotation for P. armeniaca Marouch#14 accession	ERS5564354
RM	P. armeniaca	Manicot young roots	74261165	150	22278349500	0.454	Genome Annotation for P. armeniaca Marouch#14 accession	ERS5564358
TJPM	P. armeniaca	Manicot 1-month old seedlings	41156633	150	12346989900	0.453	Genome Annotation for P. armeniaca Marouch#14 accession	ERS5564360
TVM14	P. armeniaca	Marouch #14 green stems	27772593	150	8331777900	0.4525	Genome Annotation for P. armeniaca Marouch#14 accession	ERS5564356
(a) Data file submitted to ENA : the data uploaded to ENA are raw data.
