# Supplementary material for: Population genomics of apricots unravels domestication history and adaptive events
Source: Nat Commun. 2021 Jun 25;12:3956. doi: 10.1038/s41467-021-24283-6 (PMC8233370; doi:10.1038/s41467-021-24283-6)
Supplement: Supplementary file 5 — Supplementary Data 3 [file 41467_2021_24283_MOESM5_ESM.xlsx]

## Sheet: Supplementary data 3
Supplementary Data 3. Statistics of CH264_4 and CH320_5 sequencing data and assembly
Statistics of the sequencing datasets (MinION-ONT or Illumina for Prunus mandshurica and P. sibirica: total size, number of reads, coverage, N50 and accession numbers)
NA, non applicable
	P. mandshurica (CH264_4)		P. sibirica (CH320_5)
	ONT	Illumina	ONT	Illumina
	1 MinION and 1 PromethION	HS2500 Rapid Run	1 MinION and 1 PromethION	HS2500 Rapid Run
Cumulative size	33.5 Gb	22.7 Gb	27.1 Gb	24.9 Gb
Number of reads	3,941,237	50,297,027	2,996,618	60,258,629
Coverage (estimated genome size 240Mb)	139X	94X	113X	104X
Coverage Reads >50Kb (estimated genome size 240Mb)	4.1X	NA	2.0X	NA
N50 (bp)	20.575	251	19.346	251
Accession numbers	ERS5134645	ERS5134646	ERS5134644	ERS5134647
Oxford Nanopore genome sequencing assembly statistics and assembler used for assembling the Prunus genomes
SMARTde novo and Ra are two assemblers tested with Nanopore long reads. SMARTdenovo generated the highest cumulative size and contig N50 (in bold).
	Assembler	Subset of reads used	Cumulative Size	# contigs	N50 (L50)	N90 (L90)
P. mandshurica (CH264_4)	Smartdenovo	All reads	239,614,311	414	1,863,729 (36)	253,641 (165)
		Filtlong reads	212,171,189	375	1,471,483 (38)	230,913 (182)
		Longest reads	209,337,207	314	1,743,974 (33)	253,428 (147)
	Ra	All reads	230,093,962	613	684,479 (100)	148,153 (369)
		Filtlong reads	147,667,336	820	233,055 (179)	87,749 (602)
		Longest reads	196,554,931	665	421,189 (138)	134,474 (472)
P. sibirica (CH320_5)	Smartdenovo	All reads	257,963,003	659	1,089,868 (66)	152,359 (321)
		Filtlong reads	234,722,091	577	998,829 (64)	147,788 (287)
		Longest reads	234,849,318	544	971,795 (59)	154,759 (279)
	Ra	All reads	crashed
		Filtlong reads	169,419,269	977	239,313 (199)	80,038 (697)
		Longest reads	196,239,441	966	267,350 (196)	94,261 (697)
Molecule and optical maps statistics for Prunus genomes with the two enzymes (BspQ1 and DLE)
		P. mandshurica (CH264_4)		P. sibirica (CH320_5)
		BspQI	DLE	BspQI	DLE
Input molecule stats (unfiltered)	Total number of molecules	9 443 876	10 900 051	4 310 551	20 655 408
	Total length (Mbp)	924 110	919 781	463 204	1 402 053
	Average length (kbp)	97.853	84.383	107.458	67.878
	Molecule N50 (kbp)	148.875	114	158.625	90.375
	Label density (/100kb)	10.282	15.539	10.144	15.096
Input molecule stats (filtered)	Total number of molecules	1 742 406	1 130 694	920 472	1 347 730
	Total length (Mbp)	419 234	268 787	217 305	318 460
	Average length (kbp)	240.607	237.719	236.081	236.294
	Molecule N50 (kbp)	241.481	229.717	234.835	227.076
	Label density (/100kb) :	10.539	16.638	11.24	17.344
	Coverage of the reference (X)	2 549	1 515	696	1 212
Raw assembly	Genome map number	139	72	181	107
	Total Genome Map Length (Mbp)	339.62	331.843	428.669	285.538
	Genome Map N50 (Mbp)	3.709	11.766	3.427	4.001
Filtered assembly	Genome map number	90	31	151	82
	Total Genome Map Length (Mbp)	241.881	242.811	402.974	272.487
	Genome Map N50 (Mbp)	4.006	14.339	3.804	4.298
Hybrid scaffolding statistics of the assemblies of Prunus mandshurica and P. sibirica
	P. mandshurica (CH264_4)				P. sibirica (CH320_5)
	Nanopore contigs	Hybrid scaffolding with optical maps	BiscoT (scaffolds)	BiscoT (contigs)	Nanopore contigs	Hybrid scaffolding with optical maps	BiscoT (scaffolds)	BiscoT (contigs)
Number	414	299	297	410	659	516	510	713
N50 (L50)	1 916 854 (36)	15 048 773 (7)	14 516 576 (7)	2 821 424 (22)	1 113 784 (66)	10 672 934 (9)	10 295 195 (9)	1 568 592 (44)
N90 (L90)	259 756 (164)	2 385 465 (19)	940 775 (20)	197 941 (115)	156 626 (321)	157 307 (81)	152 525 (88)	120 047 (294)
minSize (bp)	18 492	60	2 487	2 487	20 747	84	2 224	2 224
maxSize (bp)	10 238 674	25 431 169	19 355 228	13 877 999	6 105 430	21 486 000	20 794 783	7 954 759
Assembly size (bp)	245 837 938	250 340 492	233 328 950	230 162 566	264 994 621	286 360 731	274 883 288	256 363 921
Proportion of gaps	0	0.0179	0.0136	0	0	7.46%	6.73%	0
Prunus mandshurica and P. sibirica genome assembly statistics
	P. mandshurica (CH264_4)				P. sibirica (CH320_5)
	Final assembly		RAGOO vs Marouch #14 V3.1		Final assembly		RAGOO vs Marouch #14 V3.1
Level	scaffold	contig	scaffold	contig	scaffold	contig	scaffold	contig
# sequences	179	288	8	286	318	517	8	517
N50	14,481,222 (7)	3,173,733 (20)	29,447,200 (4)	3,173,733 (20)	13,379,251 (8)	1,723,624 (38)	33,800,788 (4)	1,723,624 (38)
N90	3,382,507 (17)	401,825 (80)	22,245,356 (7)	401,825 (80)	1,115,361 (29)	176,020 (201)	26,176,462 (7)	176,020 (201)
minSize	10.572	10.572	18,353,606	10.572	10.802	10.212	19,599,615	10.212
maxSize	19,315,464	13,848,972	39,907,141	13,848,972	20,794,543	7,952,724	49,187,872	7,952,724
Assembly size	223,707,236	220,545,860	223,661,229	220,482,953	259,405,192	240,885,881	259,436,192	240,885,881
NumberOfN	1.41%	0	1.42%	0	7.14%	0	7.15%	0
Complete BUSCOs (C)	1,342 (93.2%)		1,340 (93.1%)		1,393 (96.7%)		1,391 (96.6%)
Complete and single-copy BUSCOs (S)	1,303 (90.5%)		1,313 (91.2%)		1,355 (94.1%)		1,367 (94.9%)
Complete and duplicated BUSCOs (D)	39 (2.7%)		27 (1.9%)		38 (2.6%)		24 (1.7%)
Fragmented BUSCOs (F)	13 (0.9%)		12 (0.8%)		16 (1.1%)		16 (1.1%)
Missing BUSCOs (M)	85 (5.9%)		88 (6.1%)		31 (2.2%)		33 (2.3%)
Total BUSCO groups searched	1 440		1 440		1.44		1.44
