# Supplementary material for: Population genomics of apricots unravels domestication history and adaptive events
Source: Nat Commun. 2021 Jun 25;12:3956. doi: 10.1038/s41467-021-24283-6 (PMC8233370; doi:10.1038/s41467-021-24283-6)
Supplement: Supplementary file 6 — Supplementary Data 4 [file 41467_2021_24283_MOESM6_ESM.xlsx]

## Sheet: Supplementary Data 4
Supplementary Data 4. Statistics of Marouch #14 and cv. Stella sequencing data and assembly
Statistics of the sequencing datasets (PacBio or Illumina) for Prunus armeniaca Marouch #14 and P. armeniaca cv Stella: total size, number of reads, coverage, N50 and accession numbers
	P. armeniaca Marouch #14		P. armeniaca cv Stella
	PacBio	Illumina	PacBio	Illumina
	20 SMRT cells	Illumina HiSeq 2000	16 SMRT cells	Illumina HiSeq 2000
Cumulative size	19.8 Gb	10.21 Gb	15.4 Gb	8.93 Gb
Number of reads	1,875,963	39,452,464	1,447,986	35,466,476
Coverage	73X	16X	60X	12X
(estimated genome size 220Mb)
N50 (bp)	29,038	100	22,404	100
Accession numbers	ERS5593296	ERS5483496	ERS5593297	ERS5483521
Prunus armeniaca Marouch #14 and P. armeniaca cv Stella PacBio assembly statistics
	P. armeniaca Marouch #14	P. armeniaca cv Stella
Number of primary contigs	302	391
Total size of primary contigs	208,993,491	218,359,198
Longest primary contig	7,844,215	5,667,808
Shortest primary contig	13,417	16,238
Number of primary contigs > 1K nt	302 (100.0%)	391 (100.0%)
Number of primary contigs > 10K nt	302 (100.0%)	391 (100.0%)
Number of primary contigs > 100K nt	210 (69.5%)	251 (64.2%)
Number of primary contigs > 1M nt	68 (22.5%)	66 (16.9%)
Number of primary contigs > 10M nt	0 (0.0%)	0 (0.0%)
Mean primary contig size	692,031	558,463
Median primary contig size	281,946	200,154
N50 primary contig length	1,693,239	1,399,007
L50 primary contig count	36	43
Prunus armeniaca Marouch #14 and P. armeniaca cv Stella final assembly statistics
	P. armeniaca Marouch #14	P. armeniaca cv Stella
Number of scaffolds	8 (*)	12 (**)
Total size of scaffolds	203,930,909	212,065,515
Longest scaffold	44,417,728	43,521,413
Shortest scaffold	16,905,553	578,334
Number of scaffolds > 1K nt	8 100.0%	12 100.0%
Number of scaffolds > 10K nt	8 100.0%	12 100.0%
Number of scaffolds > 100K nt	8 100.0%	12 100.0%
Number of scaffolds > 1M nt	8 100.0%	9 75.0%
Number of scaffolds > 10M nt	8 100.0%	8 66.7%
Mean scaffold size	25,491,364	17,672,126
Median scaffold size	25,153,521	23,555,681
N50 scaffold length	25,153,521	25,524,646
L50 scaffold count	4	4
(*) : pseudo chromosomes
(**) : 8 pseudo chromosomes + 4 unplaced scaffolds
