# Supplementary material for: Population genomics of apricots unravels domestication history and adaptive events
Source: Nat Commun. 2021 Jun 25;12:3956. doi: 10.1038/s41467-021-24283-6 (PMC8233370; doi:10.1038/s41467-021-24283-6)
Supplement: Supplementary file 7 — Supplementary Data 5 [file 41467_2021_24283_MOESM7_ESM.xlsx]

## Sheet: Supplementary Data 5
Supplementary Data 5. Comparison of existing Prunus armeniaca genome assemblies:sequencing technology, total size, number of scaffolds, scaffold N50, percentage of gaps, number of contigs, contig N50, and comparison with BUSCO (percentage of total genes, duplicated genes, fragmented genes and missing genes)
Gene completion scores were calculated using BUSCO and the eudicotyledons database (N=2,121 genes)
	P. armeniaca					P. sibirica	P. mandshurica
	Chuanz-	Rojo Pasion	Rojo Pasion	Marouch	Stella	CH320_5	CH264_4
	hihong	‘Currot’	‘Orange Red’
Technology	PACBIO	PACBIO + 10X	PACBIO + 10X	PACBIO	PACBIO	ONT	ONT
Cumulative size	222 Mb	216 Mb	215 Mb	204 Mb	212 Mb	259 Mb	224 Mb
Number of scaffolds	182	93	104	8	12	8	8
scaffolds N50 (L50)	25.1 Mb	25.8 Mb	25.5 Mb	25.1 Mb	25.5 Mb	33.8 Mb	29.4 Mb
	(4)	(4)	(4)	(4)	(4)	(4)	(4)
% of gaps	0.0001	0	0	0.0009	0.0013	0.0715	0.0142
Number of contigs	444	93	104	199	299	517	286
contigs N50 (L50)	1.0 Mb	25.8 Mb	25.5 Mb	1.8 Mb	1.3 Mb	1.7 Mb	3.2 Mb
	(61)	(4)	(4)	(31)	(40)	(38)	(20)
Complete BUSCO	96.3%	95.3%	95.6%	95.0%	95.6%	95.4%	93.1%
Duplicated BUSCO	3.7%	3.8%	3.6%	4.0%	3.0%	3.3%	3.2%
Fragmented BUSCO	0.7%	1.3%	1.2%	0.9%	1.1%	0.8%	0.9%
Missing BUSCO	3.0%	3.4%	3.2%	4.1%	3.3%	3.8%	6.0%
