# Supplementary material for: Population genomics of apricots unravels domestication history and adaptive events
Source: Nat Commun. 2021 Jun 25;12:3956. doi: 10.1038/s41467-021-24283-6 (PMC8233370; doi:10.1038/s41467-021-24283-6)
Supplement: Supplementary file 8 — Supplementary Data 6 [file 41467_2021_24283_MOESM8_ESM.xlsx]

## Sheet: Supplementary Data 6
Supplementary Data 6. Markers and genetic map information used to assemble Armeniaca genomes
List of molecular markers (SSR and SNP) and primer sequences used in the alignement between physical and genetic maps in apricot
Marker name	Forward primer	Reverse primer
AMPA092	CATCAGATGTATATACGAGAGTGTT	CAATTATCATCGCATCCACTGT
AMPA095	GCCAAAGTTAGGAAGGAGAATG	TCTCATATTCAAACCCCAATGAC
AMPA100	TGTTTAGTTGAGGGTAACTTTGG	CCCTTCCTTTTCTGTGTCTCAC
AMPA101	CAGTTTGATTTGTGTGCCTCTC	GATCCACCCTTTGCATAAAATC
AMPA103	GAAGGAGACGAAGCTGTGAAAG	CAACACCATCCAATAAACAAGC
AMPA105	CTGCTCTCACTCAACTCAATGC	CTCCCCTACCCCTCTGTATCTC
AMPA107	TTACATTGCTGGTTTCCTTTCC	GTGGTGTTCTTGAGGCAGGTAG
AMPA109	GTGTCCCGAATTCCAATATCC	TTTGTCTCAACACTTTCCCTCTC
AMPA110	GATGTACAAAGGCAACATTCTAGC	GCAGATGCCAATCACTCTACTG
AMPA111	ACTGACAGCAGCAGAATGTGTC	TATCATCAGGGCTTTTTGTGTG
AMPA112	CAAAGTGTCATTGTTCTTGCTAG	AAGGCCAAAACTCCAGTAGAAG
AMPA113	CAACTCTGGTTTTCCTGTCTCTC	CCTTCAGACTAGCTGAGCTTCC
AMPA114	TGGCATTGACTGGACAGACTAC	TGTAAAAGTTGAAACAGGCTTCC
AMPA115	AATTGACTTGGTCGTTGGGTAG	AGCCTAGTTACCTTGCTTGCTC
AMPA116	ATTGAAGGCCCCTTATGTGAG	CAAAAAGGCGTTACAGATGATG
AMPA118	GGAGAGAGGCAAATGTTATTGC	AACTCACAATCTCCACCGTTAC
AMPA119	GTGCCCACTTACCTGTTTTAGG	TCGACGATCAGACTTGCTACAG
AMPA121	ATGCATACGAGAAGGCAAGC	ACCAACTCCATCCACATTTCTC
AMPA122	AGTGGCTTCTCCGACGATATAC	CAAGCAATTGGAGCATTAAGAC
AMPA123	GGATAATGGATTCATGGAATGG	TTAAAAAGCCTCTGGCAAACTC
AMPA124	TCAACCTGTAATAACCTAGCTTGC	AGCCGATGACTTGATTTTCCTC
AMPA129	TCCCATTCAAAGAAATGGATCT	CGCTGCATTCTCCTGAGGTTA
AMPA93	GGAGCAGGTTTTCAAATACGAC	TCAGACTATGATTTGTCGGCAC
AMPA94	GCACAACTGTAATTTTTGCGAAG	GATGAACTAGGGTTTTGCTTGG
AMPA95	TCTCAGCTAAGGACAGTTTGGC	TCTCATATTCAAACCCCAATGAC
AMPPG008	CTAGCACTCCGCAAATGACA	CATCACGCGCATACCAATAG
AMPPG011	CCCATGCCTCAAATTCCTAA	TAGAGCTGCCCTCCAACCTA
AMPPG016	TGGTGATGCTAATGGCAAGA	CATGGTCTCTTCCCGTGACT
AMPPG021	TTTTCTATGGTCGGCTTTGG	AGCCTCCAAAAAGCAGTGTC
aprigms01	CATTTGATTCGCTTCCAACA	TTTGCAAGAGGTGGTTTTGA
aprigms10	CAATACAAAATGGGCCATGC	AGCCCGTGTTCATTGATTTT
aprigms16	ACCAATAACGGGTGATCCAA	AGGAGGAGGATGAGGGAGAG
aprigms18	TCTGAGTTCAGTGGGTAGCA	ACAGAATGTGCGTTGCTTTA
aprigms2	ACCACCTCTTGCAAAGAACC	GAAATTTCAAGCACACGATCC
aprigms24	ATCTGCTCTTTCCCTCACCT	GATTATCCCTCAACCCATCC
aprigms3	CAAATTAAACACGACAAATCG	GGCTTGGGGTGTGTTTCTAA
aprigms8	TGAAGCATAATCTCAACCATTCA	GGCCAACATTCGAAGAGGT
BPPCT001	AATTCCCAAAGGATGTGTATGAG	CAGGTGAATGAGCCAAAGC
BPPCT002	TCGACAGCTTGATCTTGACC	CAATGCCTACGGAGATAAAAGAC
BPPCT004	CTGAGTGATCCATTTGCAGG	AGGGCATCTAGACCTCATTGTT
BPPCT006	GCTTGTGGCATGGAAGC	CCCTGTTTCTCATAGAACTCACAT
BPPCT007	TCATTGCTCGTCATCAGC	CAGATTTCTGAAGTTAGCGGTA
BPPCT008	ATGGTGTGTATGGACATGATGA	CCTCAACCTAAGACACCTTCACT
BPPCT009	ATTCGGGTCGAACTCCCT	ACGAGCACTAGAGTAACCCTCTC
BPPCT011	TCTGAGGGCTAGAGTGGGC	TGTTTCAGGAGTCGAACAGC
BPPCT012	ACTTCCATTGTCAGGCATCA	GGAGCAACGATGGAGTGC
BPPCT013	ACCCACAAATCAAGCATATCC	AGCTTCAGCCACCAAGC
BPPCT014	TTGTCTGCCTCTCATCTTAACC	CATCGCAGAGAACTGAGAGC
BPPCT016	GATTGAGAGATTGGGCTGC	GAGGATTCTCATGATTTGTGC
BPPCT017	TTAAGAGTTTGTGATGGGAACC	AAGCATAATTTAGCATAACCAAGC
BPPCT018	CTCAACTGCTGTCCTCACTTC	CATGTCTGATCCTAACCCCA
BPPCT019	TGATACCACCATCCAATCTAGC	TTGCTGGGACATGGTCAG
BPPCT020	CGTGGATGGTCAAGATGC	ATTGACGTGGACTTACAGGTG
BPPCT024	GAGGAATGTGCCTCTTCTGG	CTCCCGTACGCGTTTACC
BPPCT025	TCCTGCGTAGAAGAAGGTAGC	CGACATAAAGTCCAAATGGC
BPPCT026	ATACCTTTGCCACTTGCG	TGAGTTGGAAGAAAACGTAACA
BPPCT027	CTCTCAAGCATCATGGGC	TGTTGCCCGGTTGTAATATC
BPPCT028	TCAAGTTAGCTGAGGATCGC	GAGCTTGCCTATGAGAAGACC
BPPCT029	GGACGGACAGAAATGAAGGT	CCTTAACCCACGCAACTCC
BPPCT030	AATTGTACTTGCCAATGCTATGA	CTGCCTTCTGCTCACACC
BPPCT034	CTACCTGAAATAAGCAGAGCCAT	CAATGGAGAATGGGGTGC
BPPCT035B	TGAAGGATGGCTCTGATACC	AATTCATCTACTTCTTCCTCAAGC
BPPCT036	AAGCAAAGTCCATAAAAACGC	GGACGAAGACGCTCCATT
BPPCT037	CATGGAAGAGGATCAAGTGC	CTTGAAGGTAGTGCCAAAGC
BPPCT038	TATATTGTTGGCTTCTTGCATG	TGAAAGTGAAACAATGGAAGC
BPPCT039	ATTACGTACCCTAAAGCTTCTGC	GATGTCATGAAGATTGGAGAGG
BPPCT040	ATGAGGACGTGTCTGAATGG	AGCCAAACCCCTCTTATACG
BPPCT041	CAATAAGGCATTTGGAGGC	CAGCCGAACCAAGGAGAC
CPDCT005	TTCAAGGAGAAGGCCTGAAA	ATTGTGGGTTCCAACCAATG
CPDCT008	GAAGCAGCCATTCCTAGTGC	TGTTTATGGACCTTAGTAGTCTGG
CPDCT016	GGAAACCTGATTAGGGCACTT	GGTCTGCTATACTGACCTAGGATT
CPDCT019	AAAACTCCTCTCCTTTTCCCTTT	TCTTCCTCACCACCTCAAGC
CPDCT020	TTGAATCGGAGTTGGAAAGAA	CGGTGCTGGGAGAATCGT
CPDCT025	GACCTCATCAGCATCACCAA	TTCCCTAACGTCCCTGACAC
CPDCT027	TGAGGAGAGCACTGGAGGAG	CAACCGATCCCTCTAGACCA
CPDCT028	TGAACGTTGCACTCCTTCAC	ACCACCACCATAACCACCAT
CPDCT034	GAGAACCTTTTGTTTGGCCTTA	CGTCGTATTTAGTGCCGTTG
CPDCT041	TGTTTGCACGTTTTTGAAAGC	TGGAGGGGTACAAGGAACAA
CPDCT045	TGTGGATCAAGAAAGAGAACCA	AGGTGTGCTTGCACATGTTT
CPPCT003	GTAACGAAGAAGTTACGGG	AACTGTCGCTGCTGGGTT
CPPCT004	TCATTCGAAGACGACCGT	GTCTAGGCACGTTGCTAG
CPPCT006	AATTAACTCCAACAGCTCCA	ATGGTTGCTTAATTCAATGG
CPPCT01	TGCTTTCCACGCACACTG	GCCAAGCATTGCGTCGTT
CPPCT016	AATTCCCTATGGAAATTAGA	CGCATATTATAGGTAGGAAA
CPPCT022	CAATTAGCTAGAGAGAATTATTG	GACAAGAAGCAAGTAGTTTG
CPPCT025	TGTATCCCCTCCTCGGATAA	GGCATTAATGGATGATGATGAA
CPPCT026	AGACGCAGCACCCAAACTAC	CATTACATCACCGCCAACAA
CPPCT027	GAGCAGTTCATAAGTTGGAACAA	CGATAAAGATTTTGACTGCATGA
CPPCT030	TGAATATTGTTCCTCAATTC	CTCTAGGCAAGAGATGAGA
CPPCT034	TCGGTTTTTAAAATTCCAAAAGTT	ACCCTTATTTGCACCCAACA
CPPCT05	CATGAACTCTACTCTCCA	TGGTATGGACTCACCAAC
CPPCT07	GTAGTCCTTATGGTGTACAGG	CATAATGGTGCAAATTCATA
CPPCT08	GAGCTCTCACGCATTAGTTT	TTTGACTGCATAACAAAACG
CPPCT13	GCATTTCGAGAGCTGTATTT	GTCTTACGTGCAGCTTCATT
CPPCT33	TCAGCAAACTAGAAACAAACC	TTGCAATCTGGTTGATGTT
CPPCT36	TTCTATCCCGGAAGCTGTTG	CACATGTATGTCTATGCTTCTGTG
CPSCT004	GCTCTGAAGCTCTGCATTGA	TTTGAAATGGCTATGGAGTACG
CPSCT008	TGGATCCAATCCAAGAGTCTG	GCAGCAAGTTGTTCTTGGTTC
CPSCT010	TTGGGTAAATACTTTATCATTTCC	TCCCTGAATAAGGGTTGTGC
CPSCT011	ATTTGGGTTTGCGACTCAAG	ACTCATCCCTTGCCCTTTCT
CPSCT012	ACGGGAGACTTTCCCAGAAG	CTTCTCGTTTCCTCCCTCCT
CPSCT021	GCCACTTCGGCTAAAAGAGA	TCCATATCTCCTCCTGCTTGA
CPSCT022	TGTCTGCCTCTCATCTTAACCA	TTCTTGAGCAGCCCATCTTCT
CPSCT024	TGGGTCGTCTTCTTTATCGTG	CCTCACCAAAACGGTAGTCAG
CPSCT026	TCTCACACGCTTTCGTCAAC	AAAAAGCCAAAAGGGGTTGT
CPSCT033	TCCTCATTTGAGTGTTGTGGA	TGCCCAATTTGAAAACTTTGT
CPSCT042	TGGCTCAAAAGCTCGTAGTG	CCAACCTTTCGTTTCGTCTC
CPSCT044	CCAGCACAGAGAAAACGATG	GAGCTCCTACTCTGAGTCTGTAAAA
cw51	GCACATCTTCAAAAGCCATT	CAGTGCTTTCTGTGAACCAA
cw63	TTATGAAGGAAGGAGACAGACG	CAGAGAGAAGGGGTTGGC
EMPA001	GCTCTGCTGCTTCAACCATT	TTTCCCAACACACTTACCCC
EMPA17	ATTTCAATGTGGGGATGAGC	TGAAGTGAGGGAAATGGAGC
EMPA2	TGACAGGTCATCATACCATTTG	CAGGATTAAGCATTGCAAATTA
EMPA7	CAACCTCAAGGGCATATTGG	ACCAATGCAAAGCATTCTCC
EMPA9	CATGATCTGCACTGGGAATC	AGAGGGCAAGAAAAAGACGC
EPDC3822	CTTTTGAAGGCCCAATACCA	ATCACTGCTTCGCCTTCATT
EPDCU2862	GTGGAAAAACCTGCTCCAGA	TCATTCTCTTCCCCAGATGC
EPDCU3083	TCTTCTCCCTCTCCCTCAGC	CCCATGACCCTCTTCTTCAA
EPDCU3117	CAGAGGGAACAGTGTGAGCA	TGTTGTTGTCGACCCTGAAA
EPDCU3489	AAATCAGCTCCCATCACTCC	AGCTGAGTGGAACCAGAGGA
EPDCU3516	ACCGTTAACGAGGCTCAGTC	ACCTCCACTGCCATATCCAC
EPDCU5100	CTCTTCTCGCCTCCCAATTT	TGCTTAGCCCTGGGTACAAG
EPPB4216	CTTCAAAGGTCTCACCAGCA	AGCAGTTCCAGAAGCAAGC
EPPB4220	ATGAGCAAGATAAAGATACGTGC	CTCACAAACACCTTCAGCAA
EPPB4228	AATCGAAACAAGCTACTGCC	CTTGACTCTGATGCTGATTCC
EPPCU0004	GGCAGCAACTATTCCGAGAC	CTCCAAACATGGGTTTTTCG
EPPCU0027	GCTATTTCTCGGTCGCTTCC	CAATTCAATCAAGGCGATGG
EPPCU0532	AAAGGGCGATGTTCAGAGTG	TGACGAGTTTGTCGGTTTTG
EPPCU1098	GGAGGAAGGTGGGTTCTGTT	GGCCTCATTGGTGTATGTCC
EPPCU1589	AAGTTCTTCGCCCATCTCAA	AGCAGCCGGGCTAATGAT
EPPCU1775	CTCCTCACTCCTTCAACTCATT	TGTGACTGGAGTGGCTATGG
EPPCU1945	CTGCTTTGCCTACAAAGAAA	AGCTCAGAATTGCGTATGGT
EPPCU2000	CACTTTGTTTCTCTCCTTGCTTC	TCCTATAGCCTTGCCTCGAC
EPPCU2256	TTCACCATCCTCACTTTCACA	CTAGGCCAGTTTTGGACAGC
EPPCU2407	TGGCTAGGAGAAGGTATGGA	CAGCATCAACTGCATCAACT
EPPCU2842	TCGCTTCCTCACACTCACAC	AATTGGGAGCTCAAATCGAA
EPPCU2957	AAGTCTCCACCTTTGTTAAGTTTCA	TGTCCAGCGTATTCTTCAGC
EPPCU3088	AGAGACACAGAGGACCAAAC	CGCAGGACCCATTTAGTTCA
EPPCU3090	AGACAGAGGGGACAGAGCAA	CGCGCGGAGAGATAATAGAC
EPPCU4962	TCCCGATCTGAGACTAACCCTA	ATTCGCTCCAAAAACCAATG
EPPCU5331	TTCTCTTCTCGCCTCTCAATT	ATCCGTGCATCTTGTTCATT
EPPCU5516	TCCTTCTGCCAGCTCAATAC	GAATGGAGAGAATGGGTGTG
EPPCU6216	GAGGGAGAAACAGAGAGACAGAG	CAGCCCAAAAGCAATGACA
EPPCU6377	CTTAATAAACGCCTTCGACT	ATACCAGCCTGACCGATGTG
EPPCU6396	AATATGGGTGCCTGCTACCT	GTACGGGAACGCACTGTAAG
EPPCU6522	GACAGACAGACGGACAGACG	ACCCTCTCCCTGACTTCCTC
EPPCU6536	AGATGAAATTGAAATCGAAA	AAGGATGAGAATGCGAGGAA
EPPCU6737	GCTCCAGTTTCTTTAGGATT	AGCGTTCGGATTCAAAGTCG
EPPCU7450	TACATGGGAGGACGGAATAC	TTTTTGTTTTTACACGGTGG
EPPCU7576	TAGCAATGGCATCAACTTCA	CATGTTCTCATCCACCAGC
EPPCU9566	TCGACTACGTCTCCGTCTCC	AGCCGAATGCTGTCCTTAGA
Gol001	TGCAATCGATGAAGATTTTGAC	TGGTCACCTTCCTTCATATCC
Gol002	GCAAACTTCATTTTCCCAATC	TTCAAATGCAATGATACCTCAG
Gol003	CACCTGATGTTCGTGTGTCC	TTTTTCTGGCCTTTGTGAGG
Gol004	AACAGCCATACAAAATGACTTCTG	ATCAGAGAGCATGGGACCAG
Gol008	ACGGGAGAATATTCGTGGAG	CAAGGTAACACGTCGAAGAGG
Gol013	CGCTTCCTGCCAAAACTG	TGGGGTTCCAGCACTACTTG
Gol017	GAGAAGGGGCCAAATCTTCT	AAAGGGGTCTCAAACATTGG
Gol018	CGTGTATCCGTGCATCTTGT	GACTTGGACCTTGTCACCAAA
Gol019	GAATGGTAGGATGGACAAGCA	TGAAAAACTTCCATTGTCAAGA
Gol021	GCCGTACGAGTCTTTTTCCA	CTGTGATGTAGGCGTCATGG
Gol023	GGCATGAAGCCTTTCTTCTG	CAACCAGACCATCCCTAAGC
Gol027	TGCACTGTCAACCATGTCTTTT	TGGTACTGAGACTGCTGACAGA
Gol029	GTGCAGCCCTAGATTAATAGCC	GCATCTCAGCAGCATTTCTC
Gol030	CTACGCCAATAACGCCAATC	GAAACTTTGGTGGCTTGTCC
Gol031	TGGTCAATCTCAGCTCCAAG	CCTGTTCCCTTTATGCCTACC
Gol041	TAAAGATGGGGTGCTTGAGG	ATTGATTAGGGGTGGGCATC
Gol042	TCCGTAGCTGCCACTTGAAC	TGACTGGCTGCAAATCACAC
Gol051	TTGGAGTTGTGCAATTGGTG	CACATTCCATTAACATGGTGAC
Gol061	TGGCTCAACCACAAAGTGAC	GGAGCTAGTCTTCTGTCCAAGG
Gol062	CAACACCCCAATGAAGAACC	CCTCCCCCACTCTAGATCAC
Gol066	CACTACGCGGTACGCTCATC	GGGTCACCCACCCTAATC
Gol071	GGAGGTTCCAGCCCTATTTTC	ATCTTTGACCCCCGTCATTC
Gol075	GCCCCAACCATCACATTTTC	TCAGTATGGGCCTTGGATTC
Gol078	AGAAACCAGCGATGAAGCAG	TTTCACAGCAGCTCCTCTCC
Gol079	CAGAGGAAATCCGTCCTTTC	GGAGGGAGACAAAGCTGATG
Gol086	CACCCTACCCTCTCGTGAAC	CTCAGAGCCTATCGCAAAGC
Gol096	CAATTTGACCGGGTCGATAC	CTCCCATTGGGTGTAGTTCC
Gol098	GCTGCCCATGCTGTATTTG	CCCTCTCCTCTTGAGTATTCG
Gol099	ATGTGGGACTCTTGGATTGG	TTCCATTGGAGGTTGTGG
Gol102	CACAAGGGGTCCTACACCTC	GGCCCTCCAGGTTCTTTATG
LoCd195	CCTCTGATGTATTATCTTTCTGGCT	TCGGGCTATCGCACTCTTCTA
LoCd195SSR3	CCTCTGATGTATTATCTTTCTGGC	TTTCAACAGCTCCAAATTCAC
LoCd211SSR1	GAAGATCATGTTAGAGAATAGTGG	CAGGGGTGACTTGGAAACC
LoG22N46	AGTTGAGTGTATCCAATGTCAAATG	CGGTCAAAAACCCATCAAGG
LoG22N54	ATCATCATCGCAAGCAATCCTA	CACTTTGAAATAGACAAGAGGGC
LoG22SSR2	GGAGTGAGCAGTGAAGTTGTT	TTTTACACGCAGAGCTAGAATATG
M01a	CACGAGGCGCCATTTCTACG	GTACGACGGGTTTTGGCTCA
M02b	CCTGAACCACACAAGCCACATCC	CATTATTATTTTAGATGGATAATCA
M03b	CGAGAAACTCTGCACAGAGA	GTAGCCGATTCAAAGCCTCC
MA005c	CCCATCTTTCTTTTAGCTAA	TTATAGATCGGCGTAGAGTG
MA009b	AGGGAGGATGCTTTGCCTTT	GGGTTCCTCAGTCCTGCGTT
MA013a	CACACTCCAAAAACTCCTAT	CACAAAGAGAGGTGAACAAC
MA015a	TGAGTTCGATGGAGCCTCCT	GGTTACTCCCCCCATTGTCA
MA020a	CTTGCCCATTTATGTACTGA	TATATCGCATAATCACGGTC
MA027a	GGGCAGTGAAGAATCTATGA	GATAGCATAAACCCCGTGAA
MA030a	TGCGTCTCTTCTCCAATACC	GTCAGTTACCCGTCCGTGAT
MA039a	AGAAAGGCACTTTATCTAGG	TTTGTTTTGGGGATGGTAGT
PacA18	TCCAAACCTACCGTTTCTCAT	CAACAGCACAAACAGAACCAC
PacA33	TCAGTCTCATCCTGCATACG	CATGTGGCTCAAGGATCAAA
PacB22	GAGGTGCGGCGATAGTTCG	AGCTGAAAGTCAATTCAGAGTAGTT
PacB26	CCAATCATGAAATCATAAAGCAA	TGGGATGTCCTATTGTTTTCA
PacB35	ATTGCGATTTCGGTCTGTT	CCATCCCAAATTGCTTACTT
PacC25	GTGTTTTGACAAGAAATGAATTG	TCCATTCGCAGTAAAATTAAAC
PacC3	TGACTTGATCAGACTCGACA	TTGCATTTGCATTTACAATAGA
PacD30	CAAAGTGTCATTGTTCTTGCTAGG	TCTTTCAGTTTTCCATTTTTCCA
PacD51	CAACTCTGGTTTTCCTGTCTCTC	CCTTCAGACTAGCTGAGCTTCC
PaCITA10	GGTGAGGTCTGTGCTGAATATGCCA	CGATTAAAGAAATAAGAAAAAGAGC
PaCITA11	TTGGTAACATTTGTTCATCTTTTTG	GGTCAACCAGAGCATACAGGAAATG
PaCITA12	GAGACACCCCAACCACCCATCATGT	GGTGTTGGAAATGTGGAAAGAAATG
PaCITA14	CCTTCAATGGTGGCATGGTTTCTTC	GGAGAGAGGGTAGCTAGGGGGAGGA
PaCITA16	TGACGTCTCTCTCCCTCCCCTTCCT	CCCTCTCTTTTTCTCTAGCCCCACC
PaCITA17	CACGGGGAGAATTGGGTGGCCTTAG	GGAGTCTATAAATAAATGGTTGCGC
PaCITA20	GTAATCCAGCTATAATTTACTACCC	ATGCTATGTTTTAGTTCTAATGAAG
PaCITA21	GATTATATAAGTTGGTTTTTGTAAG	GTATTCTATAATGTATAAATGTACG
PaCITA23	GTGAATACAAAATTTTACTACATTG	CGGTCTCTGACTCTCTGACTTGCGG
PaCITA25	CTCTACAATTTTGGGTTCTTCTTGG	CCTTAAACAAAAAGATGAACAAATG
PaCITA4	GTGAAAATGAAAGAATCGCTACC	TGTCCCTTGACGCCCAGATTTCTCC
PaCITA5	GTTGTGTTTACTTTTTTCTTAACGG	GTATCACAAGTGAGAACATAAGAGG
PaCITA6	TGGATGGATGAACATGAGCGGTGGT	TTCATGCATTAGTTTACTTTTCATG
PaCITA7	CTTTTGTGCCTCAGCTTCCCAACAC	CCTGGCCTGACCCTAAGCAATTCG
PceGA34	GAACATGTGGTGTGCTGGTT	TCCACTAGGAGGTGCAAATG
PceGA59	AGAACCAAAAGAACGCTAAAATC	CCTAAAATGAACCCCTCTACAAAT
pchcms02	AGGGTCGTCTCTTTGAC	CTTCGTTTCAAGGCCTG
pchcms4	CTCACGCTATTTCTCGG	CCTCGACGAAGAGCTCG
pchcms5	CGCCCATGACAAACTTA	GTCAAGAGGTACACCAG
pchgms03	ACGGTATGTCCGTACACTCTCCATG	CAACCTGTGATTGCTCCTATTAAAC
pchgms1	GGGTAAATATGCCCATTGTGCAATC	GGATCATTGAACTACGTCAATCCTC
pchgms10	GGTCACGCATCCTTTCATTT	GACACCTCCATTTGTATCAAAGC
pchgms12	CGACACTTAGCTAGAAGTTGCCTTA	TCAAGCTCAAGGTACCAGCA
pchgms2	GTCAATGAGTTCAGTGTCTACACTC	AATCATAACATCATTCAGCCACTGC
pchgms28	GCGCCATTGTCACAAAATC	CGAGCCATCTGTCAGGTACA
pchgms4	ATCTTCACAACCCTAATGTC	GTTGAGGCAAAAGACTTCAAT
pchgms41	GGAAATTCCCTGTCCTTCCT	CCTCGAACTAGTTGCCTTTGA
pchgms5	CCAGTAGATTTCAACGTCATCTACA	GGTTCACTCTCACATACACTCGGAG
PGS1.21	CCCTGGTGTTCTGCTCTCTC	CATCCACAAATGGGAAGCAT
PGS1.24	GTAAATGAGTGCCTGCGTGT	TGCGAGAGTTGTGATTGATG
PMS40	TCACTTTCGTCCATTTTCCC	TCATTTTGGTCTTTGAGCTCG
PMS67	TTAACTTAACCCCTCTCCCTCC	AGTCTCTCACAGTCAGTTTCT
PS1h3	TGAGGAGCATAATGACAGT	TCACCATGTGTCATACT
SNPZP012664	ATATGTATAAATAACAAAATGCATGGT	CGATCAAGTCGAAGGAAAGC
SNPZP012926	TGGTCTTAATTAATATATTTTTCAGGCC	GACTCTACCACCTCTCGCTT
SP456	AATATGTGTGGCTTCACACG	AAATGAGTAGAGTCCAGTTC
SP457	TTGTCTATTCATCTGATATA	TAAGAAATATCAGTCACAAC
SP458	TTACACTCGAGTAATTGTTG	TGCATGTGTTGCACTATTTA
SP459	GGAAACTGAAGAACAGAAAC	TTGATGTTGGAGTACATTTT
SP460	CTCTCTTGATTTGTGCTGTA	ATACTCAAAAAAGGTTACAG
SP461	AGCCAGAGCAAGTACATGAT	CAGCCATATGTAAACTCCTG
SP462	ACGTTACATGGCTAGATGCA	AAAAGGACAGCAACAATAAT
SP463	TTAACTGCAACTACAGCATT	TAGCATTTGCTTGTTTGCTG
SP465	ACAAGAACAAAGTATGCAGC	TAAGGAAACATAGTTCAAAA
SP466	AGTTTGATCCATAACAGGTC	ATTTCCTGATCTGGGTCCTT
SP468	CGGTAATTGCTATTAATCAC	TGCTTTTGAAGAGTCTGGAA
SP469	TAATTTAGATGGAAAATTGA	GCTCCAATACGATTATTACC
SP470	AATTCACAGCCCATTTCTTC	GAGAAAAGGAAAGCAAAATG
SP471	CCACCCTTCAGAGTCTAGAA	AGCAGCAGCAAGTTACAGCA
SP472	TTAATTATGTCTACAGTTTC	CACTGTTATTGATTATATGG
SP473	GAACTTCAGAGGTCGATGGG	AACCTTTCTCTTCTTTTCAG
SP474	CTGAGCTGCTTACTAAAGAG	ATTTCGGGTTGTCCCAATAA
SP475	AATTACCCGTTCCAAAGAAG	ATGGTAGATACTTGCAGCTG
SP476	GGGTATTGGTGGAAAGGATG	CGAACGAGTTGAGATGTTCA
SP477	TTCACAAGCTTCGGCGTTGT	TAACCATTGGTTGGCTGTTA
SP478	AAAATATCAGAATATAGCTT	TATAACACTTAACTGGTTTT
SP479	CTCCAGCATGGACTAGGGTT	ACTCTCCTGGGGCCATTCTA
SP480	AAGGCCACCTAAGGTTTGAT	TGTAGGCATGTAAAAGGGTC
SP481	ATGAACGGTTAGTTGTTCTA	CTGTTCCGTGCATATTACCT
SP482	ATGACTTGTATGAAGCTGTG	GGAGAATTAAACTAGTATGA
SP483	ACAAGCAGAGAACAACTACT	TAATGTATATATACTGAACA
SP484	CTTCAATCTAGTTTGGATTG	GAAGCTGAACAGCTTGCCCT
SP485	TCATGGTAATTGCTTATAGT	ATTCAATGCATGGAGCTTTG
SP488	ATTTGGTTAACAGAAGACGA	TGGTCTGATAAATTTTGATA
SP489	ATGGTTTTCTAGAAAACTGA	ATTGTATTCTTATGTTTGTT
SP490	ACTGTCGCTGTACAGTGAGG	TCTATGAGCTCCCCTGATCC
SP491	GCTTAAAGCGATGCAGCGCT	TCATCAACAGGTATTATAAT
SP492	GTTAATGCATGTGTCCTATG	CTGTGATGGTTGTGTGCACT
SP494	TGAAGCTCTTGTTTTTGCAT	CCAAATTGGTGAATGATTCC
SP495	TTACTGCCTAATTTTGGTTT	CATATGCCAATAGGGTCTTA
SP496	AATCAAAGAATTAATATAAT	ACAATGAGACTAGAAATCAG
SP497	GATTCCTTCTCCTTGTCACA	AGCTACTCGAAAAAGCGGCT
SP498	TCATGACTTCCAGCAAGGCA	TGTGTTAATACACGATATTT
SP499	AATCATAGCTGCCAGCAAGT	CCTAAAGATTTTGACTTTGT
SP500	AGAAACGAAATTATAAGTAG	GAAAGGCATGGAGAGTGTGA
SP501	AACGTTGTGTTCACAGTTGA	GCATTGTCATTGTGAAAAGA
SP502	TTCTGAGTTACGAAAATTCA	GATCGATCAGGATTGTCTGA
SP503	AGGAATACATCATATGTTTC	TTACTATGTACTACTTTATC
SP504	CATATTCTTATAATAGGCAT	TAATTGCTGAGGTTTTATGT
SP506	AATTCAGTGTTGAAGAAACC	GAGTGAAACTTTTTGATCCA
SP508	ATTTTAAAAGGGGGCTCCCT	GGACCAACCTGCATCTCCTG
SP509	ATAACAAGAATCAAAATCCA	GTGAAAGGTCCAATTGTACT
SP510	CCAAAGCAATAACTTTAACA	TGGTGACATGAATTTGTGTC
SP511	CTTTCTCAAACAAGGGTTTA	TGCCAATTGATAGATCCCGG
SP512	ACTTCACTTACTAACCAGGG	CAATGCAAAATCACATTACC
SP513	TTAGGTCTGCGTATGTTCAT	AGTTCCTACAAGATTTCAAA
SP514	ATTTCAACTCTCAGCGTCTC	GAAGATTGTGGGGATTGCTT
SP515	AATTCAGTTCTTGCTTGTGT	GCATATTACCAATGACTCAC
SP516	GCATATAGGATTGTAAACAA	CCATTTTCATGACCTGGAAT
SP517	GAACCTGCTTGATATAAAAG	CTTGCCTGGCGACATGGTAT
SP518	TGAAAGCATCCTCATATTTT	CACGACCCATAAAAATGAAC
SP519	ATGAGAACTAATCTATAGTA	TCACATTAGCCCAAGTTACT
SP520	CATTAAATAAATATGTCAAT	TGTATGTAATTGCGTTAGTT
SP522	AGTTCATAACATACTAAATA	CATTGAGATGGGAGGGTATC
SP523	CAGGGACGGAGTGAACTTCT	CAACAGATTTAAGCGTACTT
SP524	TGCTAATGTCATTTAGTTGC	GGATCTTGAGCAATTGCTAA
SP525	CTTGTATCACTGAATGCAAA	CTGCAGGACAATGCTATACC
SP526	AAAGCTCCAACTTCTCATTC	AGTCTTCTGGTTTGGACCTC
SP527	CCAGTTGACACTTTTCTGGT	CTGATGCTAATATATCCTCT
SP528	CACTGTAGGGGATATTCGGC	TGTCCCTCCTTGTAGCATTC
SP529	AATGGAAGCATCGGACTCAA	TTTTTGCTTGTGGTGTGCAG
SP530	TAACGGGAAAAGGGTTCTTG	CTACATAAATGATATATTAC
SP531	AAGGCTAAAAACATGCAGTG	AGAACAGACTCTCCAATTCA
SP533	TGGTTCTGGACGCCACATGT	TGTCCTGACAATAAATATAT
SP534	TTAAGTAAACATAAACTGTG	CATGTCTCTAGAAATAATAT
SP535	CTATTTTAGGGTAAAATCAC	TGAAGGGGGGTTGTGATTTT
SP536	CTATCAAGCTGAACTTTATA	TGATTTCATGTAACTTTACA
SP537	CCTTCATTTCCGTTTTTCAG	GACAGATATGCGTGCTAAGC
SP538	CAATGCCCACACCTTGCCAC	GCTTAGTACTATCACCTTTA
SP539	GCACAATTAAATTCCACCAA	TTTGAAGTCTTTTTGGTAAC
SP540	ATTGTGAGGAGGAGGCCCCA	TAGCTTTACATCTGAAATCA
SP543	AGAATTTGGATATTAGGAAC	CTAGTGACTTATAATAAATT
SP544	CCAAAAACAGCAAACCCCAA	TCATGTCTTTGCAATTGGTT
SP545	GCTTTGTTTGCAAGATCGGA	CAATCAAAGTTACAAGTCAT
SP547	GGAATGTCTCGTATGAAATA	AAGAAGTGGGTTGGAGAAAG
SP548	GGCTCTGGAGGTTGTAACAT	ACGTCACCCCATCGAAGATC
SP550	CACATCCACAAACACTTCTA	TTGTCAAATTTTGCTCAAAC
SP551	AGTTCAAAACAGGAGTAATA	CTGGTGTTTTCTCAGGTTGT
SP552	CTGGAAGTGAGTCAACTAGT	CCATGGTAGACATTTAAGTT
SP553	AATCAAGCTTGTATATCACC	ATACTGCTAAGATTTTCTGT
SP554	TTACCCCTATAAACCCTTCT	TTCTTTTTTTTTTTTTTTTG
SP555	ACACTACTTGCTTAAAAAAA	CAGGTAATTGTCAATGCTAT
SP556	GATATGAGATTGAAGCTGTG	GGTCACCAGATGACCTACCA
SP557	GGAATGGATGCAAGAAGTTA	CCAATTTAAGTTAAGCTGAG
SP558	ATTTCTTCCCTTTAACCTTC	AACCATCTAAAGGTGGAAAT
SP560	ACTAAATAGATTGAAGATCC	GCTTATTTTCTGTGTTCGAA
SP561	TGTTTCTTATTGTCAGCCTG	GTTTCCCCATGTTGGCGGAA
SP562	TGCAGACAAATCAGCTGAAG	CTTCCATAGGAATGTCTCCA
SP563	TTGCAGATGTTGCATGGAGG	TATGATCAATAACTGACAGA
SP565	GGCCATGAGATCGCGCTGGA	ATAATTTGTTTAAATAAATT
SP566	CTGGGACTTCAGACTGTCAA	AAGAGCCAACCCATATGGGT
SP567	ATGCTCGAGGAGATATCATA	AAAACTCAAAACTACGCATA
SP568	AGAACAATTATATCATCGTC	GAACATCTGCAAAACTTGTG
SP569	ATATTTCCCAATTTAATTTC	GTATATGATTTACTGAAGTT
SP570	ATTATTTTTTATAAGTAGTT	ACAAGTTGACGGTATCATTA
SP571	CTCAAATGGGAAGACTTTGC	AACAATTGACCCTTAGATTA
SP572	GATTGTTGGGTTTCGTTTAT	GAACTGAACCCCAAGCCATC
SP573	AAGACATAACCGCGAGCGAA	TGGAAGAGCACAAGGATTTT
SP574	CAGTTGTTGATGATGAGCTG	TACACTTAAACAACTTGAAA
SP575	ATATTTATGTCCATGGTCAT	AAACAAGAAAGCATAAAAAT
SP576	CGTATTATTACTATTATTGC	ATACAGATAGATTCAATCAA
SP577	CTGCTGAATAGTTGGCAACC	TAATATATCACGCCAACAAT
SP581	TGTATGCTGTAGAGAACAGA	CAGTACTCCATGAAATCTCT
SP582	AGATGATCTACTTAGTATTG	CAAGAGATGCGCCTTAGCCA
SP584	CCTAACTAACCGCCAATACC	TGACACTTCCGTTAGTGAGA
SP585	TGCAGTCTCAGAGTTCAATT	GGGTCTTCTCAAACGCTGAA
SP586	ATTCGAATAAGATTCCACTC	GTTTACCTACTTGAGAAAGA
SP588	TGATTTTTCATGTGCAAAAG	GAAGAATTTCAGTCAGTTAT
SP589	AAATAGAGCCAAATGAATCC	AGTTTTTCACTTCAAATAAT
SP591	AATGCAATCTTGAAAAGGAT	TCTAAATGCGTAGTTTTAGT
SP592	AAGCTCTTCCACTTCATCAC	AACTCAAGGAATTCCACCAG
SP593	TACGGTTCACTAAAGGTTAA	ATAAAACCAGATGAAATGAG
SP594	CGGCCGTGATCTCAGGGCTT	GGATATCCAGTCTCATTCCT
SP596	GGGACGACTGGTATCCCTCT	ATTCAAACAGCTACCTAAAG
SP598	ATTGGCATCAGGTGCTGGTA	AGTGAGCTTAGTATTAGTTT
SP599	ATATATTAATCTGATTCCTT	ACACTGTGAAAGCTCATCTT
SP600	CTATGTTCCCTAGCCCAATT	TGAAAACAAGTGCAAAAGAA
SP602	AACAGATGGATATATCATAT	ATGTCATCAACGTTATAGGT
SP603	TGCGGTAAACGTCAAGTACA	GTGCAGCTTGGAGACGAGGC
SP605	GAAAATGGGTCTTGAGGGAA	AGGCAAACACTCAAAATTTA
SP610	CCAAATGCAGCATAACAGTT	GCAGCCATTCATGGAAAGCG
SP611	GCTGTGTTAAGAATTCTTAA	CTAGATTTCTGTGGATGGTG
SP612	TGAAGCACCGGGTCAGCGAA	CCTCCAAATAAACCGATTAT
SP613	AATCTTTTAGTGAATTGCAT	TTCACCTACAACAGTGCAGC
SP614	ACTGGTCTCATTATGCCGTG	TTTGAAGCAGGGGAAACAGG
SP615	GTTTGCTGTTGGACTTAAAG	CTTTGTTTCCTCTTCTTCTC
SP616	GATCATATATATGTCCTAAT	TACAAGAGTTCCTAGGGGGG
SP617	AGCAACTCCTCATCAGATAC	TTTTTCTGTTGGAGGTTCAT
SP618	TGTTGAATAATAACCTCGGA	ATTCTGGATTAAAAAAAATA
SP619	GTTCAGCTTTTTCTTCGGAA	CTTTGCTTCTTTTCTGTGAT
SP620	TGGATGCATATTTGATTGAC	AAATCTTTAGAACTTAGAAA
SP621	TATAGATGCCGAACTGGGCC	GGAATCTCAGAGGATTGTGC
SP622	TGATCCTATTGTTTATTGGA	CATCAAATAGTTGAACCATC
SP623	GAGGCATCCCTTCCACTTTC	GTTTTGATCATTCAGAGAGT
SP624	CAAGCTGGTTTTGGGGAGAG	TTTTTCAAATATGTGTGAAG
SP625	GTGTGCCAGGTCCGCGTTGT	CATTATATATATCTTCCACC
SP627	ATCAAAATCCAAGCAGTAAT	GGTAAAGTATAGTACCTCCC
SP628	ATAATCACCTGAATTCCTAC	TATAGGAACAAGGATAAAGA
SP631	GAGTTGTCATTTTTTAAAGC	GGTATGTTTTACCTGAGGAG
SP632	CAAATCGTCTATGTATTCTT	ATGAGCCTGAATCTCCTTGT
SP633	CCCTCCTCAGCCTCCTCCAA	GTTAATTATGTTTCGGGAGT
SP634	CACCAAGCCCATTTACAAAA	GTAGCGGTCCACTCTTCTGG
SP635	ATAGAGTGTCAAAGTCCATC	TATTTTACTTTTGCTCCCTG
SP636	TAATAACAATAGCTGGTGAC	CTTCTCTTCAAATAAGAAGC
SP637	ATGAATTTAATAAGTTGCAT	TGCCCTTCAGACGCATCTTT
SP638	CAAATCAAGGATAAAGGACC	TGTATGAGTCTGTTTCCTCA
SP639	TTATTGCATAGCTTCATAAC	TTCATTGAAAAGTGTTGTGG
SP640	CATGTAAAAACAAATGTCTC	TGTTATATTTGTCATTTTGT
SP641	TGGAACACCCGTTAGTTTTC	TACAGGTAGGACTTCCAATT
SP642	CATCTTTAGCCACTGAATTA	TCGGGAGTATTACTTCTGAT
SP643	TTTCCGCCATGGGAGAGTAT	CCACGAGCCTCTTGAGCTCT
SP644	AAATATATAAAGAAATATCT	GTGCTTGCTTTAGCCATTAA
SP645	ATACCGGGATGGAATTGCAA	AATTAATGCTGATAATTTGA
SP646	CCCAATGGACCAGGATAACC	CGAAACTCCGCTCATTCACA
SP647	CGATTATTTTCTTCAGGACT	AATGCTCTTGGTAGACTCAT
SP696	TTCATAACTATGAGGGGGCA	TTTGCTAAACAAATCGTTTT
SP699	AGTCAAACAAGAATCTATAA	AGATGGTTCACTCAATAAAT
SP700	GCTTTCTTAGCTATGGATTT	CTCCAATTAAGCTTCAAAAC
SP701	TTGGGCCACTTAAAAAGTGC	TTAGGGTTTTAGATAAGGCA
SP702	TGGTAAATTCTCCCAAGGAA	TTCTTGCTAACAGGAAGTTT
SP703	CACCAGACTCAGCTACACAA	AGTGCATGCCTAACACATTT
SP704	ACATTAACAAACAAGAAAAT	TAAAATCCATGTACGCATAA
SP705	CAATGAAACTAATGTTATAG	CATAATGAAGAAATTAGATG
SP706	TTCTCGATATCCACAATGTC	TCAGAGACCCGACTAGGATT
SP707	TTCTATACTTGTATAATTTC	CCCAACCCAACATTCATTTT
SP711	ATATGCTAAAATATGAAACC	TATATTTACTTGGCCACTAA
SP712	TGATAACTCAGATTTAACTA	TGGCACAACATCCTCTTCAG
SP715	TGCTGTGTTTGTATTAAGTT	ACTCCAATTATGTAGTGATC
SP716	AATAGAAATAAGGCTGACAA	TTAGATATGGTGTACAAAAG
SP718	ACCTTCAAAGGTACTTATCC	GACTTAGCAATCTAATAACA
SP719	CCATACTTGTGGTGAACATT	AGCAATCATCATGTAGTGGG
SP722	AGTAAGTATTGTTCAGTATT	AGCTGATTGAGACCATGAAA
SP723	TGAGTTTATTTATATGAACA	TAGCAATATAAGCATGGTCA
SP725	AGCACCAACACCAAATTTTA	AGAATCAACTGTGGTGGTAT
SP726	AATGAGCACACATGGGAACC	AGTCTAGGACTTTAATTAAC
SP728	GTAAAACATATCGATAGGAA	ATCATTTCTGCTATGGGGGT
SP731	AATATATAAGATTCAGAAAC	CAAAGTTAAGGAATTGATCC
SP733	GTGTGGTGATATCGTCTTCG	CTAACTGCAAAACATGCAGA
SP734	AAAATTCTTCTTTGAGTGAT	TCATAAAATTTACTCAATTC
SP735	TTGGAGCTCTGCCTCTAGAG	GTCGTCCACATTCTGGACTG
SP736	TTATTTACTACATACATGTT	TAAGAACATCCAGAAATCAA
SP737	TAATATTGTATTTGATATAG	GAATGCTCCAGAACGCTTTC
SP739	CAAATTTGATTATAAAAATA	TCCTTCTTTCTCAATTCGAC
SP740	CATGTAAACTTTGTATATCG	AGTAACATCAATATGTATTA
SP741	CACCTTGTGGTTAACATGTA	TAATAATACAAAAAATATAA
SP742	TCCTCCTAAATTTTACCATG	AAATTAAACATTTAGATGCT
SP744	GGTGTGATATAGGTAGTACT	AAAGTTACATGAAAATGATC
SP746	CCATCTGTCTTTCTTTCCTT	AAATAAGAAAAATATCTAAA
SP747	CAGGGCAGTTTAGAAGTCTT	AGACTAAACTCATGTAAGCA
SP752	TTCATAATCTTTATGTGCAG	CAATAAAGAAAACATTAATA
SP753	TTTGAGTGCTGGAGGATCAA	AAGACTTTATCTTTGCCTTT
SP754	TTTTGTTGCAAAAGCATCGT	GAAAGACCATCCACATTCAG
SP755	TAGTTCCAGCCTTTCTTCCC	ACTCCCTCTGGCTTCGATCA
SP757	CAGCAGTGCAAGGCTGTAAA	AAGCCAAACAATTGTACAAC
SP758	CAAAATAATATTTATAGTCC	GGAAGGCCCAACTGTGTGTG
SP759	ATTACTGATTTCAAAACCTT	TAATCTCGCAAGTGTTCATC
SP760	TTGTTATTCTCATTATTTTC	AATCACAAGAAAACACTACC
SP761	TTCATCAACTGGTTATGTAA	CATCATCATAGTAGTGGCTT
SP766	AGGATTTGCATACATTAAAC	ATTTGTAGTTGTTAAATTTT
SP767	TTGCTACTTATCCACCTGCA	TTATGACTTGGAAAAAAGTG
SP768	AAGCTCGGTTTCAGGTAAGC	ACTATAGAAGATTCAGATTA
SP771	TTATAAGCCACCAAATTAAC	TTTTGTTGTTTTTTATGTAG
SP772	CTAGCCTCTCTGTCTTCCTC	CCAACTTAACTAATCCATAC
SP773	TAAACATGCTAAATGTCAAT	AAAAACGTATGCAGCATGCT
SP774	TAGTTCCATGTGCAAATGCT	AAAAATGTTCGATACACCGG
SP775	ATCGTCCTTGTAAGTAATGT	GATTTTGTGCTTTAATTACT
SP776	CATGTTATTGAGGACATACA	GACAAGTTTGGCACATGTAA
SP777	CGATATTGAGAAAAGAGAAT	GTAGTAGGCGTAGCCAATTG
SP778	TCGAAATTTATTGTTTCCCA	ATGGCTGTATTTCAGATCCG
SP780	CAGAACATCTTCTTGCTGAT	TGTTTTTGTCATAACAGATT
SP781	CTTGGGTTGGGAAATTTTTA	TTACATGATGATCATAAAGG
SP783	TTTGGTCTTTACAAATTCTT	GTTTTTTAATTGGTGGTTTA
SP784	GAAGAAGCATTGTCTTTCAA	AGTCCAGATGTGATGTTGTA
SP786	GATTGGAACTATTAGGAAAG	TTCAACTTCTGGAAGCAAGA
SP788	TGAGGAAGCCGATAATCCAG	AACGGAATCCAATTCTATCT
SP789	CCTCTGGTTTCATTTCTTTA	AAAAAGGTTCTCAGAAACTT
SP790	TAGTTCTTTTTAAAACATTA	ACTACGACTAGCTGCTGGTT
SP791	GTGTTCCTGACTTTCCTGGT	CAACAAATTTTCAATGAACT
ssc110_1	AAGCACATTAACAATAAACCAACTT	AGTCCTCGCTGGGATTGG
ssc110_9	TGGTGATTTTTGCCACATTC	GGGTCTAGTTCCATTGCACC
ssc114_2	GTTGCCGCTTATCGCTAGGT	AATCACCGGATTGCACGAGA
ssc114_8	AGTGATCCCATTATTCGGCA	TTCAGGCATAAGTGGAGATCA
ssc123_1	GTCTGACACTTGATTTGATGAGAAA	AACCAAGAAATCCGTGTCTCC
ssc123_4	GCCTATGCACTCCTTATTCTTC	TCTCAAGTTTAAATATGCCATGC
ssc141_0	AGCAACAACCCAACTATCCAA	GGTTCGCTCAATCTCAACTCAC
ssc141_7	CTGATATTTATAAGGTTTGGATCACC	CTGCTTGTTACTCACTTCTGCC
ssc145_1	AAGAGCCTATTGTGGATGCTC	TGATCTTGAAAGGGTTTTGAA
ssc145_3	CCGAAGACGTCCACGATG	GGCCATGCTATGTGGACC
ssc156_0	AATGATTCCCATCCAAAGCC	TGGCGCTTACTATGTTGTGG
ssc156_2	ACGCAGTCCGTCCTCTATCTC	TAGCAGCCACGCAACAGC
ssc157_0	GAAGTATAGTGGCACAACCGTAA	CGAATTTGGTTGCCGGAC
ssc157_7	AGCTGCCGGTACATAAGCC	CTGGCTTGTTTAATCTTTGAGAGG
ssc159_0	TTTCTTATGCCGATCAAAGTC	TCAATGGTCAAGAAGATGCC
ssc159_3	CAAGCCTCCATGGCAGAAG	CGGTCCTTAGATGCCCAG
ssc168_0	CAATTGAGCTATTGTGGTTAGTTTTT	TCATATAGTTAAACAGGACCTAGCAC
ssc168_2	GTTCCTATAGAAGCCTCTGCTTT	AATTATAGGGAAGGAAATCCTGG
ssc179_0	GGCCTCCACAAGCTATCCAT	ATTCTTGATGTCTTGGTTTGATTG
ssc179_1	ACCCTAACCAAGCAAGAAGAC	GAGAGCTAGACAGCCTTAACTGTG
ssc27_1	TTTTATCCAAGCCAATTCGG	CCAATGAACCAAACTTGGAA
ssc27_11	TGGCCGGAGCCTTATGTAA	TCTGAATCTCTAATGAAACTCTGCA
ssc32_0	TGGCTAATTCCAAATGCAAC	AAAGCGTGTTATGCATCTCC
ssc32_25	GCTGCCATACTACAAGAACATCA	CCAGATAGAAAGTGACGAGTCTTT
ssc40_1	AACCCTAGATTCCCAAATTGA	AATCCCGTCTGGTAGATCCA
ssc40_20	CCTTGTTCACCCTCCACCAC	AACAACTTCTCAATACACAAACCCC
ssc41_1	CCTGTGCGACACTCCTCC	TAGTTTAATTGGAGGTGGTTTGTC
ssc41_19	GTTGACCAGACTACGCCAAA	AAACCTATCAGATGTCAAAACACC
ssc55_0	TAATCAGTGGCAAGCAACAA	GTTAGCAATGTCGACCAATCTG
ssc55_14	GGGTTTGTCACTTACACTTGAGT	GTGATGGGATGTAAACGAATCA
ssc62_0	ACCAAATGACCAAGAAATGAA	GAAGTCGATGTTGATGATGAAG
ssc62_30	CTGAGGGTAGCCATTAAGGTATG	TTACCGAAGGCAAGAACAGC
ssc66_1	CTTAGCCTCCAAGCCAGTCC	AAGCATCTTGGCACAACTCA
ssc66_20	AAAGGTTGAGAAAGTTGAAGAACG	AAACATAGCCACAACCCACC
ssc67_0	TTGTTTGGCCACGTAATGAA	GGTACCTTGTAACATTCACTGTGG
ssc67_20	TTTAAGCTAAATGGAGGACACG	TCTGAGTTGGTCAGCCACG
ssc68_0	CGAAGTCGGATTCAGCGTC	GGTCAGCGGAAGCACAGT
ssc68_19	GCCTGAGAACAGCCATTGTT	CGAGGCTGCCCATATTCC
ssc86_0	ATACTTTATGGCGAATCATACCTG	TTCGCAGCCACCTCTTCAT
ssc86_1	CGTGCAAAGGCAAGACTATG	CGTGTTTGTATGCGAAGTTCC
ssc86_5	TTTCCAGTTGACGCCATCG	GGTCGTTTCATAAGGCGATT
ssc86_8	CCACCCTCTTGCACTGCC	TGTCAAATTCAACAGCGACA
ssc90_1	ATGGACCAACTTGAAATACTGC	AGTAGAGCAAAGACAAGATCGACA
ssc90_7	AACCTCATCCCGTTTGGAC	AACATCGGATTGCGAATTTG
ssc99_1	AGGCAATCTTGCATGAAATC	GTTGCTGAAAGGATGAACTGA
ssc99_7	CCCAACACATATCTCAGCCTTT	CGCCATGGACAAGAAATCAG
SSRiso4g10	GGAGGAGATTGCACGCCTAC	GGGCGTTTGGTATCGTGG
ssrPaCITA18	GCCGGTAGCTTTCGATTTCAAACAC	CCTAGGCTTCTATTCCCCTCACGAC
ssrPaCITA19	GACAAATACAATCAAGAAGTGTCGC	GAACAGCTAGCCCCTTTGTCATAC
ssrPaCITA2	GATCTCGGTTTTCCCAACCCCA	GATCTTTCTTCCCCGTAGCCTAGCA
ssrPaCITA27	GATCCCTCAACTGAATCTCTC	CGTCACAACAATAGATGCGAAGG
UCDCH12	AGACAAAGGGATTGTGGGC	TTTCTGCCACAAACCTAATGG
UCDCH39	CACTGTCTCCCAGGTTAAACTC	CCTGAGCTTTTGACACATGC
UDA002	AAACGTGAGGTCTCACTCTCTC	GCCATTTAAGGGTCTGGTCA
UDA003	CCTGCAGAACGGTTTCTTTC	CCAGATGGACCAACTCAAGC
UDA005	CATCACACACAAACACAAATGC	GCATTGTGCTCTTCATGGAC
UDA008	AGACGCTTTGCATACATACAAGT	TGCAGGAACTGGGATTAGAGA
UDA013	CTCCCTGTCACAAGATGCAA	CCCCATTTTCCAGTAGTCCA
UDA015	ACTCCATCGCTTGCATTTTC	GCTCCGTGTGTGTTTGTGTG
UDA020	TGTGCACCAAACACAACTGA	GCAGTGTTGCCAATGTTGAT
UDA021	GCACACGTACATTGTGACTGC	TTTGTGTAATGCCACAGATGC
UDA025	TCGAGAAAGCTGCACTGGTA	AAAGCTGCTTATTCGTGTGTG
UDA027	GGAGACAGACGGAGCAACAT	CTTCAATCTCGCTCCCAAAG
UDA042	CCAGAGCTCGTCCACTTAAC	AGAGCTAGAGATGTAAATACACACAC
UDA048	AGACGCAGGATAGCAACAGG	CCAAACCACTGTATATACTTTAACTGC
UDA053	TGACATGATAACATATGACCAAGA	GAATGTGCGTGCATACTCAG
UDAp401	AAACCCTAGCCGCCATAACT	GCTAAAGGCCTTCCGATACC
UDAp403	AAAATCAAGGCGGCTCTAGG	GCTGTGTTGATTGGATTGGA
UDAp404	CATGAACAGGGTCAAAAGCA	TATATCCTTACGCGGCCTCA
UDAp405A	CATTACCCAACCACCTCCAC	TTAGTTTTGGAGTTTGATGAGAGAG
UDAp406	ACTTGGCTTGGCTTGAGAAG	TTGCTTTAAACCTCTGTTTCTCG
UDAp407	TTCTGCTACTTACAATCGTGTTCTC	AGAGCACCAGGTCTTTCTGG
UDAp409	TGGCCACACAAAGATGAAGA	GGTTTTGGACTGGTTGAGCA
UDAp410	TTGTTGACAAGAAGAAAACAAAGC	CAACGGGTTGGTTTCAGAAG
UDAp412A	AATTGCAGATAAAGAGAGAGAGAGA	GACGGTATGGGGGATTTAGA
UDAp412B	AATTGCAGATAAAGAGAGAGAGAGA	GACGGTATGGGGGATTTAGA
UDAp413	CCAGGACCCAAACCCTAAAA	TGCAAACACAACACCTACCTACA
UDAp414	CAAGCACAAGCGAACAAAAT	GGTGGTTTCTTATCCGATGC
UDAp415	AACTGATGAGAAGGGGCTTG	ACTCCCGACATTTGTGCTTC
UDAp416	TTCAGACTCGAAAACACACATACA	TGGAGGAGGTTTATGAGCAA
UDAp417	TCAGTAGCCCACCATTCTCC	CGGCGTCGAACTAAGAGAAA
UDAp418	CAGAAATAGCCCCAGCACAT	TTCTTGCGCCAAAAACAACT
UDAp420	TTCCTTGCTTCCCTTCATTG	CCCAGAACTTGATTCTGACCA
UDAp421	AATTGACCAAAGCCTGTGAG	GAAGCAAGACCTCTACCTCTCTC
UDAp422	CAGAGTGCCCTCAGAGATTTG	TCCGTCGTCTTCACTGATTT
UDAp424A	TCTTCCTCTCTCAACGCTCTC	TTAGGTTGCGAAAGGGATTC
UDAp425	TGATCAAGGAAGGGGCTTTA	AAAACAACCTCCACCCCTCT
UDAp426	GAAGTGCAATACCCCAAAGC	GGGGAGACTTGCAAGAAAGA
UDAp428	AGAGGGTGACGGCTAAAGTG	CTCCAATATCAGATTTTAATCTCTCTC
UDAp429	TCCTTCCACAACTCTTTGCAT	CGGCCCTCAAGCTCTCTC
UDAp430	ATAGCTGGTCGAAGGGGTTT	TCCTCCACAATGAGCTTTCA
UDAp433A	AATTCAGCATAGGGAGAGAGAGA	AATAAACTAGCGAGCCCTCCTC
UDAp434	CATATTATGTGTGTGTTTCTGAGAG	CATGGAAGCCATTAGGATGT
UDAp435	TGAAAAACTTTCTAATAAAATGAGAG	TGTTCATTCAAGGGAAAGACT
UDAp436	AGAGCTTGAACCGTGCATTT	TTTGGGCTTAGCATTTAGCAA
UDAp438	TGGGGACTCCAAGAAGAAGA	AGTACAAACACAAGGCTCACG
UDAp439	TTCGCACTATCCATGGAACC	CCCAAATGTGTTTTTGATTGG
UDAp440	GGTGATTTCGAATCTTGTGGA	GATGAAGCCAGATCGAGAGG
UDAp441	TCAAACATGGTAAGCGGTTG	ATGTGGGACTCTTGGATTGG
UDAp442	CGTGAGAGGGATACAACTGC	GGATTCGAAGGGACACAAAA
UDAp444	CAAACAATGGAGCTGGAAATC	CGTGTGAATGAAAGGAAGCA
UDAp446	CCTCCCCCTAGATTTTCAGC	CGTGCTTGGGACATAGATCA
UDAp447	TTAGTCGACTCTTTCCTATAATCTATG	ACACCGATATTGTCCTCAGC
UDAp448	CCCTCAACGTCGTCTCTTTT	TAGAGGTGCGTTGGGAGTTG
UDAp449	TTAAGCATATACAAACCTGTACAAAC	GAGAAGATAGAAGGAAAAGAACGA
UDAp450	TCACTCACCTGGCCTAAGGTA	TTTCTTCATTCTCTCATGGATGT
UDAp451	TTGGCATTTCAAACACATAAAA	TGGGAGGGAGATATCTGTGG
UDAp452	AAAATCTCTATCTTTTTCTCTCTCTC	CGATCGTTTGCTGTTATTTC
UDAp453	CACCTTGGAAAGAGTGATCTTG	TAGCCATTGTGGGTGGAGAT
UDAp454	ACAAACCCTAGCCGCCATA	AGAAACAATAGCTAAAAAGGGTACG
UDAp455	GATCTGAAGCCGTCATTTCC	TTTCCACTGGTTTGGTTTGG
UDAp456	CCAAGCTCCTCTGGAAAATG	CCACGTGTCCGTCTCTCTTT
UDAp457	TCTTGCAGCCTTTCCTAGACA	CGCTGGCAATGTAACAAAAA
UDAp460	TCATCAGTCAGGTGGTGCTC	TGACAGCCTAATCAGCCATTT
UDAp461	ACGGTTTCAAGAGGTTGGTG	AGTGCACGTGTGACCCTGTA
UDAp463	ATATTGCTCAAGGGGTGCTT	ACCAATCCATCTTGCAGCTC
UDAp466	AATTGTGTGTGTGTGTAACTGAG	TTGTTGAGAATGGGGGTACT
UDAp467	TGCACGAACTACTATGCAATCA	TTACCACGATTTCGCTGACC
UDAp470	AGGATATGCATAATAATCTGGAGAG	TCCACACTAATGGGGACTAGG
UDAp471	CGATGAACAGACACCGTTGA	AGTCCGTCTTTGCTCAGCTC
UDAp471A	CGATGAACAGACACCGTTGA	AGTCCGTCTTTGCTCAGCTC
UDAp471B	CGATGAACAGACACCGTTGA	AGTCCGTCTTTGCTCAGCTC
UDAp472	AATTTCCAGTGAAGTGTGTTAAAGA	CAGATTGGCCCATAACAACC
UDAp473	AAAGGCCATCATCCATCAAG	AAGAAGTCCCTTTGCTGCTG
UDAp474	AATTCAACAAGCCCTGAACA	AAACTCCAAGGGTGTGTTGC
UDAp478	GTGGGTCTCACCGTCTCAGT	TTGCCCATATGATGATGACC
UDAp480	GGTTCAACCAGACCAGCATT	TGGTTTGGTAGTTGATCATTGG
UDAp483	CCCAAGAAGGACGCAAATAC	TCCTCCCAACTCTACATACGG
UDAp484A	ATATATACACACAGAGAGAGAGAG	GAGGAATCTTTCATCTTTTC
UDAp485	TCATGACGACATTTTCTTCTCC	GGTCTCTTTAGCCCTGATGG
UDAp486	CCACACTGCCATCATTCATC	GCAAGGTCGTCTCCTTCACT
UDAp487	TTTCACACGTAGCAACAGCA	GCGCACCTCACCTACTTTTC
UDAp488	CCAAAAATGCTGGTCAAACA	CAAGTGCTTCAACGTCTTCG
UDAp489	CTTCAACCCCAAGAAAGCAA	CACATCGAGTGGCCAAAAC
UDAp491	CCCTAAGTCTAACCCGAGCTGT	GTGTCTGGGTGGGTCTGACT
UDAp492	CTCTTTCTCACACACACACACG	GGGGTACAGAGAGAGGCAGA
UDAp493	TCCACAGCTAGCATAATAGGACA	TGAGCCAAAGATCTCTCAAGC
UDAp494	TGGCTGTCTTTTATCTGTTCACC	TTTGGGCCTCAAGACATAGG
UDAp496	AATTTCTCTTAAAACGTGAGGTCT	CACTGGCCATTTAAGGGTCT
UDAp497	TCTCAGAAGCCAACCCAATC	TGGTGTGAAGAAAACTGTAGCC
UDAp498	TAACCCCATGGCACCTACTC	GAGAGGCAAAGGAAGGGAAG
UDAp499	GAGCTGAGCATCTCCACTCA	TTCGGTCTCGGACTTGAATC
UDAp503	CAAAATGGCCAAATGGGTAG	GCCCAAAACAAGCAAAGTTC
udp003	TTGCTCAAAAGTGTCGTTGC	ACACGTAGTGCAACACTGGC
UDP005	GTAACGCTCGCTACCACAAA	CCTGCATATCACCACCCAG
udp010	CCCATGTGTGTCCACATCTC	TTGATGATTCCATGCGTCTC
udp013	ATTCTTCACTACACGTGCACG	CCCCAGACATACTGTGGCTT
UDP018	TTCTAATCTGGGCTATGGCG	GAAGTTCACATTTACGACAGGG
UDP018B	TTCTAATCTGGGCTATGGCG	GTCGCAGGAACAGTAAGCCT
udp021	AAGCAGCAATTGGCAGAATC	GAATATGAGACGGTCCAGAAGC
UDP022	CTAGTTGTGCACACTCACGC	GGACACACTGGCATGTGAAG
UDP024	CCTTGATGCATAATCAAACAGC	GGACACACTGGCATGTGAAG
udp401	TAAGAGGATCATTTTTGCCTTG	CCCTGGAGGACTGAGGGT
UDP402	TCCCATAACCAAAAAAAACACC	TGGAGAAGGGTGGGTACTTG
udp403	CTGGCTTACAACTCGCAAGC	CGTCGACCAACTGAGACTCA
udp405	ACGTGATGAACTGACACCCA	GAGTCTTTGCTCTGCCATCC
UDP406	TCGGAAACTGGTAGTATGAACAGA	ATGGGTCGTATGCACAGTCA
udp409	GCTGATGGGTTTTATGGTTTTC	CGGACTCTTATCCTCTATCAACA
UDP410	AATTTACCTATCAGCCTCAAA	TTTATGCAGTTTACAGACCG
udp411	AAGCCATCCACTCAGCACTC	CCAAAAACCAAAACCAAAGG
udp412	AGGGAAAGTTTCTGCTGCAC	GCTGAAGACGACGATGATGA
UDP416	TTTTCTCAGCAGCCAAACAA	ATGTTTCGTGCTTCTGCTCC
ZP002	AACATTTTCTGATTCAATGCCA	TGTATCCTCCAGCTTCAAAGTC
zp29	AAAATGCCTTGGCGGTTGAG	TCTGCTACGCCCTTATCGAA
Supplementary data 6a. Information on genetic markers used for the 'Bergeron' map: marker name and genetic position: linkage group (LG), scaffold ID and position
Marker	genetic position	LG	Scaffold ID	scaffold position
AMPA112	6.4	5	Super-Scaffold_100013	2010067
BPPCT030	66.6	2	Super-Scaffold_100004	13511885
CPDCT005	107	1	Super-Scaffold_100001	16824745
CPPCT006	15.4	8	Super-Scaffold_100006	5010667
PacA33	48.3	8	Super-Scaffold_100006	11900422
PacD51	0.3	1	Super-Scaffold_100003	19401704
PGS1.21	21.2	1	Super-Scaffold_100003	11709570
SP456	0	1	Super-Scaffold_100003	19861533
SP457	0.5	1	Super-Scaffold_100003	18860473
SP459	9.9	1	Super-Scaffold_100003	15507191
SP460	20	1	Super-Scaffold_100003	13240709
SP461	22.4	1	Super-Scaffold_100003	11783097
SP462	25.2	1	Super-Scaffold_100003	10784741
SP463	32.2	1	Super-Scaffold_100003	9032699
SP465	41.3	1	Super-Scaffold_100003	5476324
SP466	44.1	1	Super-Scaffold_100003	3183218
SP468	55	1	Super-Scaffold_100001	2985380
SP469	117.3	1	Super-Scaffold_100001	14735494
SP470	125.5	1	Super-Scaffold_100001	15777577
SP471	141.4	1	Super-Scaffold_100001	18043736
SP472	147.6	1	Super-Scaffold_100001	19200073
SP473	163.9	1	Super-Scaffold_100001	22047275
SP474	156	1	Super-Scaffold_100001	19978285
SP475	50.6	3	Super-Scaffold_100008	1096645
SP476	0.9	2	Super-Scaffold_100012	6651767
SP477	4.6	2	Super-Scaffold_100012	3683215
SP478	6	2	Super-Scaffold_100012	602393
SP479	8.8	2	Super-Scaffold_100004	3352558
SP480	50.4	2	Super-Scaffold_100004	10292125
SP481	62.4	2	Super-Scaffold_100004	12583512
SP482	67.7	2	Super-Scaffold_100004	13735830
SP483	77.4	2	Super-Scaffold_100004	15495590
SP484	92.1	2	Super-Scaffold_100004	17389384
SP485	95.1	2	Super-Scaffold_100004	17886866
SP488	3.8	3	Super-Scaffold_100010	4475071
SP489	15.8	3	Super-Scaffold_100008	9910268
SP491	28.6	3	Super-Scaffold_100008	6393519
SP492	37.6	3	Super-Scaffold_100008	4812159
SP494	51.1	3	Super-Scaffold_100008	1219132
SP496	0	4	Super-Scaffold_100002	20848261
SP497	3.8	4	Super-Scaffold_100002	20082782
SP499	19.9	4	Super-Scaffold_100002	17740975
SP500	28.4	4	Super-Scaffold_100002	16359513
SP501	38.4	4	Super-Scaffold_100002	13091405
SP502	46.4	4	Super-Scaffold_100002	10791497
SP503	59.5	4	Super-Scaffold_100002	7073515
SP504	61.4	4	Super-Scaffold_100002	6078564
SP506	68.8	4	Super-Scaffold_100002	2125607
SP509	0	5	Super-Scaffold_100013	302968
SP510	2.4	5	Super-Scaffold_100013	1030352
SP511	13.6	5	Super-Scaffold_100013	4019106
SP512	20	5	Super-Scaffold_100017	1181351
SP513	29.9	5	Super-Scaffold_100011	706322
SP514	40.6	5	Super-Scaffold_100011	4046312
SP515	49.9	5	Super-Scaffold_100011	7088128
SP516	55.9	5	Super-Scaffold_100011	8172352
SP517	65.3	5	Super-Scaffold_100011	9129344
SP518	12.7	6	Super-Scaffold_100007	3367694
SP519	9.8	6	Super-Scaffold_100007	3156841
SP520	0	6	Super-Scaffold_100007	1567358
SP522	22.8	6	Super-Scaffold_100007	5361663
SP524	38.3	6	Super-Scaffold_100007	11347300
SP525	39.8	6	Super-Scaffold_100009	610322
SP526	45	6	Super-Scaffold_100009	2965699
SP527	64.3	6	Super-Scaffold_100009	6093297
SP528	78.6	6	Super-Scaffold_100009	8646245
SP529	86.3	6	Super-Scaffold_100009	10804119
SP530	89.6	6	Super-Scaffold_100009	12994439
SP531	4.1	7	Super-Scaffold_100015	1426059
SP533	0	7	Super-Scaffold_100015	3787662
SP534	8.2	7	Super-Scaffold_100005	12901658
SP535	24.4	7	Super-Scaffold_100005	9606359
SP536	29.6	7	Super-Scaffold_100005	8323734
SP537	35.7	7	Super-Scaffold_100005	6371848
SP538	51.9	7	Super-Scaffold_100005	4049989
SP539	66.9	7	Super-Scaffold_100005	1483809
SP540	79.4	7	Super-Scaffold_100005	184381
SP543	2.2	8	Super-Scaffold_100014	3156744
SP544	7.3	8	Super-Scaffold_100014	453058
SP545	13.4	8	Super-Scaffold_100006	3021465
SP547	16.7	8	Super-Scaffold_100006	5455003
SP548	20.5	8	Super-Scaffold_100006	6345757
SP550	45.2	8	Super-Scaffold_100006	11289553
SP551	59.7	8	Super-Scaffold_100006	13228394
SP552	1.7	1	Super-Scaffold_100003	18449480
SP561	46.5	1	Super-Scaffold_100001	607911
SP566	115.4	1	Super-Scaffold_100001	14249181
SP570	167.3	1	Super-Scaffold_100001	22668050
SP589	39.2	3	Super-Scaffold_100008	3959330
SP598	51.8	4	Super-Scaffold_100002	9240574
SP600	18.4	1	Super-Scaffold_100003	14415304
SP612	15.3	6	Super-Scaffold_100007	3618867
SP616	29.6	6	Super-Scaffold_100007	7074774
SP622	67.6	6	Super-Scaffold_100009	6733772
SP635	71.9	7	Super-Scaffold_100005	1320746
SP637	0	8	Super-Scaffold_100014	5340085
SP696	65.6	1	Super-Scaffold_100001	4934889
SP699	99.5	1	Super-Scaffold_100001	13710034
SP700	114.4	1	Super-Scaffold_100001	13807193
SP701	133.7	1	Super-Scaffold_100001	17129514
SP702	165.3	1	Super-Scaffold_100001	22333257
SP703	0	2	Super-Scaffold_100012	7119220
SP704	9.3	2	Super-Scaffold_100004	3379081
SP705	13.4	2	Super-Scaffold_100012	2485603
SP706	41.2	2	Super-Scaffold_100004	9567574
SP707	85.6	2	Super-Scaffold_100004	16454900
SP711	0	3	Super-Scaffold_100003	4226721
SP712	13	3	Super-Scaffold_100010	432816
SP715	5.2	5	Super-Scaffold_100013	1977865
SP716	7.6	5	Super-Scaffold_100013	2470282
SP718	52.9	5	Super-Scaffold_100011	7655058
SP719	36	6	Super-Scaffold_100007	9625505
SP722	73.4	6	Super-Scaffold_100009	7462723
SP723	18.2	7	Super-Scaffold_100005	10403608
SP725	45	7	Super-Scaffold_100005	5068386
SP726	34.3	7	Super-Scaffold_100005	6982925
SP728	57.9	7	Super-Scaffold_100005	3106222
SP731	43.4	8	Super-Scaffold_100006	10736369
SP733	60.2	8	Super-Scaffold_100006	13405588
UDAp420	28	6	Super-Scaffold_100007	7396506
UDAp436	17	3	Super-Scaffold_100008	9432357
UDAp470	11.9	8	Super-Scaffold_100006	4202719
UDP416	14	6	Super-Scaffold_100007	3611966
Information on genetic markers used for the 'Bakour' map: marker name and genetic position: linkage group (LG), scaffold ID and position
Marker	genetic position	LG	Scaffold ID	scaffold position
AMPA115	33.5	1	Super-Scaffold_100003	13353857
CPDCT025	81.2	3	Super-Scaffold_100008	4582177
CPPCT006	37.3	8	Super-Scaffold_100006	5010667
CPPCT022	20.8	7	Super-Scaffold_100005	11943966
CPSCT026	24.7	7	Super-Scaffold_100005	11276365
EPPCU6377	14.2	2	Super-Scaffold_100006	7098509
EPPCU7576	67.3	1	Super-Scaffold_100001	7545585
PacA18	73.5	1	Super-Scaffold_100001	1362917
PacA33	80.4	8	Super-Scaffold_100006	11900422
SP470	152.9	1	Super-Scaffold_100001	15777577
SP511	29	5	Super-Scaffold_100013	4019106
SP515	84.4	5	Super-Scaffold_100011	7088128
SP524	57.8	6	Super-Scaffold_100007	11347300
SP531	7.3	7	Super-Scaffold_100015	1426059
SP539	86.9	7	Super-Scaffold_100005	1483809
SP552	8.7	1	Super-Scaffold_100003	18449480
SP553	15.3	1	Super-Scaffold_100003	16593482
SP554	40.5	1	Super-Scaffold_100003	12007223
SP556	49.9	1	Super-Scaffold_100003	10492994
SP557	54.6	1	Super-Scaffold_100003	9022904
SP558	56.5	1	Super-Scaffold_100003	7916206
SP560	68.5	1	Super-Scaffold_100003	2345149
SP561	70.6	1	Super-Scaffold_100001	607911
SP562	86.1	1	Super-Scaffold_100001	5261304
SP563	93.6	1	Super-Scaffold_100001	6382305
SP565	130.1	1	Super-Scaffold_100001	12408332
SP566	141.4	1	Super-Scaffold_100001	14249181
SP567	151.8	1	Super-Scaffold_100001	15359587
SP568	159.3	1	Super-Scaffold_100001	16896621
SP569	160.7	1	Super-Scaffold_100001	17353659
SP570	191	1	Super-Scaffold_100001	22668050
SP571	182	1	Super-Scaffold_100001	20674392
SP572	13.7	2	Super-Scaffold_100012	7176914
SP574	26.6	2	Super-Scaffold_100012	5603946
SP577	0	2	Super-Scaffold_100012	8508084
SP581	9	3	Super-Scaffold_100010	8961641
SP582	16.6	3	Super-Scaffold_100010	8161298
SP584	44.1	3	Super-Scaffold_100010	3329969
SP585	56.1	3	Super-Scaffold_100008	9716972
SP588	78.7	3	Super-Scaffold_100008	5319627
SP589	83.5	3	Super-Scaffold_100008	3959330
SP591	102.3	3	Super-Scaffold_100008	1276484
SP592	0	4	Super-Scaffold_100002	21241997
SP593	9	4	Super-Scaffold_100002	20780040
SP594	18	4	Super-Scaffold_100002	20506429
SP598	133.2	4	Super-Scaffold_100002	9240574
SP599	140.4	4	Super-Scaffold_100002	6390695
SP600	28.4	1	Super-Scaffold_100003	14415304
SP602	148.4	4	Super-Scaffold_100016	1805185
SP603	147.9	4	Super-Scaffold_100016	1893250
SP605	11.9	5	Super-Scaffold_100013	2005479
SP610	76.7	5	Super-Scaffold_100011	6215401
SP611	104.6	5	Super-Scaffold_100011	9006507
SP612	31.1	6	Super-Scaffold_100007	3618867
SP613	23.2	6	Super-Scaffold_100007	3075750
SP614	13.7	6	Super-Scaffold_100007	2319793
SP615	3.3	6	Super-Scaffold_100007	699732
SP616	47.9	6	Super-Scaffold_100007	7074774
SP617	50.8	6	Super-Scaffold_100007	7917394
SP619	68.9	6	Super-Scaffold_100007	12001540
SP620	76.8	6	Super-Scaffold_100009	2602944
SP621	87.3	6	Super-Scaffold_100009	5045677
SP622	99.1	6	Super-Scaffold_100009	6733772
SP623	99.8	6	Super-Scaffold_100009	6990921
SP624	129.9	6	Super-Scaffold_100009	11490568
SP625	140.7	6	Super-Scaffold_100009	12990043
SP627	9.8	7	Super-Scaffold_100015	954520
SP628	12.7	7	Super-Scaffold_100005	15673880
SP631	32.5	7	Super-Scaffold_100005	9474294
SP632	43.7	7	Super-Scaffold_100005	8182776
SP633	55.7	7	Super-Scaffold_100005	5726330
SP634	69.8	7	Super-Scaffold_100005	2854557
SP635	76.6	7	Super-Scaffold_100005	1320746
SP636	103.4	7	Super-Scaffold_100005	181169
SP637	0	8	Super-Scaffold_100014	5340085
SP638	10.5	8	Super-Scaffold_100014	2837472
SP639	21.4	8	Super-Scaffold_100006	1545622
SP640	15.7	8	Super-Scaffold_100006	314262
SP642	44.9	8	Super-Scaffold_100006	6349893
SP643	54.3	8	Super-Scaffold_100006	8868711
SP645	71.4	8	Super-Scaffold_100006	10832525
SP647	91.3	8	Super-Scaffold_100006	13807823
SP734	0	1	Super-Scaffold_100003	19980481
SP735	21.9	1	Super-Scaffold_100003	15409016
SP736	23.8	1	Super-Scaffold_100003	15165486
SP737	103.1	1	Super-Scaffold_100001	8064796
SP739	121.8	1	Super-Scaffold_100001	10914453
SP740	122.3	1	Super-Scaffold_100001	10958478
SP741	125.5	1	Super-Scaffold_100001	11539829
SP742	163.5	1	Super-Scaffold_100001	17893755
SP744	199.2	1	Super-Scaffold_100001	24227608
SP746	70.8	6	Super-Scaffold_100009	253325
SP747	0	3	Super-Scaffold_100010	10089025
SP752	107.5	2	Super-Scaffold_100004	16311902
SP753	103.5	2	Super-Scaffold_100004	15933943
SP755	25.6	3	Super-Scaffold_100010	6998988
SP757	36.8	3	Super-Scaffold_100010	4866158
SP758	66.4	3	Super-Scaffold_100008	7639878
SP759	94	3	Super-Scaffold_100008	2388120
SP760	98.6	3	Super-Scaffold_100008	1577577
SP761	20.8	4	Super-Scaffold_100002	20452308
SP766	14.2	5	Super-Scaffold_100013	2425859
SP767	19.9	5	Super-Scaffold_100013	3280255
SP768	22.4	1	Super-Scaffold_100003	15353631
SP771	0.5	6	Super-Scaffold_100007	495335
SP772	0	6	Super-Scaffold_100007	468452
SP773	33.8	6	Super-Scaffold_100007	4248734
SP774	77.3	6	Super-Scaffold_100009	2719942
SP775	116.6	6	Super-Scaffold_100009	9233732
SP776	118.9	6	Super-Scaffold_100009	9587056
SP777	120.7	6	Super-Scaffold_100009	9962859
SP778	0	7	Super-Scaffold_100015	4079238
SP780	13.7	7	Super-Scaffold_100005	15215904
SP781	16.9	7	Super-Scaffold_100005	13074566
SP783	60	7	Super-Scaffold_100005	4703311
SP784	95.3	7	Super-Scaffold_100005	1404626
SP786	4.4	8	Super-Scaffold_100014	4562771
SP788	24.7	8	Super-Scaffold_100006	2076544
SP789	30.7	8	Super-Scaffold_100006	3255108
SP790	33.9	8	Super-Scaffold_100006	3625145
SP791	58.1	8	Super-Scaffold_100006	9500403
UDAp414	80.7	1	Super-Scaffold_100001	4440531
UDAp425	78.4	5	Super-Scaffold_100011	6275941
UDAp470	35.6	8	Super-Scaffold_100006	4202719
UDAp488	66.1	8	Super-Scaffold_100006	10175657
Information on genetic markers used for the 'Moniqui' map: marker name and genetic position: linkage group (LG), scaffold ID and position
Marker	genetic position	LG	Scaffold ID	scaffold position
AMPA100	23.529	6	Super-Scaffold_100007	2794185
AMPA101	0	3	Super-Scaffold_100010	9952948
AMPA103	61.67	4	Super-Scaffold_100002	6555349
AMPA105	4.808	5	Super-Scaffold_100013	1363931
AMPA109	125.864	1	Super-Scaffold_100001	16563632
AMPA112	14.711	5	Super-Scaffold_100013	2010067
AMPA116	99.768	2	Super-Scaffold_100004	16532999
AMPA95	75.79	2	Super-Scaffold_100004	13630430
AMPPG016	29.467	1	Super-Scaffold_100003	10777552
BPPCT004	46.439	2	Super-Scaffold_100004	5911328
BPPCT007	19.787	3	Super-Scaffold_100010	6749114
BPPCT008	96.629	6	Super-Scaffold_100007	9309252
BPPCT013	62.004	2	Super-Scaffold_100004	8626209
BPPCT030	74.738	2	Super-Scaffold_100004	13511885
CPDCT005	34.72	4	Super-Scaffold_100001	16824745
CPDCT016	55.938	5	Super-Scaffold_100011	3667245
CPPCT006	52.102	8	Super-Scaffold_100006	5010667
CPPCT022	21.962	7	Super-Scaffold_100005	11943966
EMPA001	33.835	1	Super-Scaffold_100003	10175891
EPPCU4962	17.524	1	Super-Scaffold_100003	12198043
MA013a	57.505	8	Super-Scaffold_100006	6850828
PacB26	139.236	1	Super-Scaffold_100001	20287982
PaCITA10	69.695	3	Super-Scaffold_100008	7562604
PaCITA17	78.864	1	Super-Scaffold_100001	1161358
PaCITA23	19.787	3	Super-Scaffold_100010	6726502
pchcms4	31.697	1	Super-Scaffold_100003	10626793
pchgms1	74.738	2	Super-Scaffold_100004	12531345
pchgms2	13.824	4	Super-Scaffold_100002	19088348
PGS1.21	24.95	1	Super-Scaffold_100003	11709570
PGS1.24	24.966	1	Super-Scaffold_100003	11576114
SNPZP012926	63.057	2	Super-Scaffold_100004	9639671
ssc123_1	0	2	Super-Scaffold_100012	6283469
ssc145_3	53.53	6	Super-Scaffold_100007	7021229
ssc157_0	70.647	6	Super-Scaffold_100025	59729
ssc157_7	89.203	6	Super-Scaffold_100025	628379
ssc168_0	0	4	Super-Scaffold_100002	18013839
ssc168_2	7.064	4	Super-Scaffold_100002	17812794
ssc32_0	12.49	6	Super-Scaffold_100007	2062636
ssc32_25	0	6	Super-Scaffold_100007	50546
ssc41_19	0	1	Super-Scaffold_100003	12661887
ssc62_0	27.288	8	Super-Scaffold_100014	1151308
ssc66_20	51.203	1	Super-Scaffold_100016	472827
ssc90_1	86.198	6	Super-Scaffold_100002	1233982
ssrPaCITA19	36.459	2	Super-Scaffold_100004	3644265
UDAp407	41.653	7	Super-Scaffold_100005	8425753
UDAp410	145.715	1	Super-Scaffold_100001	23811659
UDAp413	30.938	2	Super-Scaffold_100012	687838
UDAp415	12.024	1	Super-Scaffold_100003	13538799
UDAp420	49.225	6	Super-Scaffold_100007	7396506
UDAp428	25.462	2	Super-Scaffold_100012	860567
UDAp429	18.735	3	Super-Scaffold_100010	6882579
UDAp436	58.014	3	Super-Scaffold_100008	9432357
UDAp438	7.628	8	Super-Scaffold_100014	3996271
UDAp444	62.623	1	Super-Scaffold_100003	4333676
UDAp446	26.34	3	Super-Scaffold_100010	4795429
UDAp449	72.875	3	Super-Scaffold_100008	6605320
UDAp457	74.738	2	Super-Scaffold_100004	12243126
UDAp467	143.587	1	Super-Scaffold_100001	22902749
UDAp470	45.646	8	Super-Scaffold_100006	4202719
UDAp471A	28.639	7	Super-Scaffold_100005	10515305
UDAp472	20.84	3	Super-Scaffold_100010	6200335
UDAp478	71.909	7	Super-Scaffold_100005	1296405
UDAp499	71.823	3	Super-Scaffold_100008	7032518
UDP412	160.461	6	Super-Scaffold_100009	8816173
UDP416	30.206	6	Super-Scaffold_100007	3611966
Information on genetic markers used for the 'Goldrich' map: marker name and genetic position: linkage group (LG), scaffold ID and position
Marker	genetic position	LG	Scaffold ID	scaffold position
AMPA113	4.70	1	Super-Scaffold_100003	19401704
aprigms18	13.50	1	Super-Scaffold_100003	14563510
aprigms24	29.40	1	Super-Scaffold_100003	7000757
CPPCT016	4.70	1	Super-Scaffold_100003	19554693
CPPCT034	47.50	1	Super-Scaffold_100001	7964258
EPPCU0027	25.30	1	Super-Scaffold_100003	10626824
Gol001	28.20	1	Super-Scaffold_100003	7801979
Gol013	27.10	1	Super-Scaffold_100003	7801199
Gol017	27.10	1	Super-Scaffold_100003	7804396
Gol023	28.20	1	Super-Scaffold_100003	6970724
Gol027	25.30	1	Super-Scaffold_100003	11007309
Gol029	25.30	1	Super-Scaffold_100003	11002764
Gol030	25.30	1	Super-Scaffold_100003	11054866
Gol031	25.50	1	Super-Scaffold_100003	8844567
Gol051	7.30	1	Super-Scaffold_100003	18711951
Gol061	18.70	1	Super-Scaffold_100003	13003340
Gol075	6.20	1	Super-Scaffold_100003	18703716
Gol078	25.30	1	Super-Scaffold_100001	21077375
Gol096	26.30	1	Super-Scaffold_100003	7022837
Gol098	25.30	1	Super-Scaffold_100003	9059428
Gol102	6.90	1	Super-Scaffold_100003	18739548
M03b	70.70	1	Super-Scaffold_100001	15728031
PacA18	36.10	1	Super-Scaffold_100001	1362917
PaCITA17	30.90	1	Super-Scaffold_100001	1161358
PaCITA5	25.50	1	Super-Scaffold_100003	8824682
PaCITA7	51.40	1	Super-Scaffold_100001	9505437
PceGA59	29.40	1	Super-Scaffold_100003	2980914
pchcms4	25.30	1	Super-Scaffold_100003	10626793
UDA025	48.80	1	Super-Scaffold_100001	8170368
UDAp414	42.20	1	Super-Scaffold_100001	4440531
UDAp415	15.10	1	Super-Scaffold_100003	13538799
UDAp463	13.50	1	Super-Scaffold_100003	15086527
Information on genetic markers used for the second-generation 'Goldrich' map: marker name and genetic position: linkage group (LG), scaffold ID and position genetic map
Marker	genetic position	LG	Scaffold ID	scaffold position
AMPA100	0	6	Super-Scaffold_100007	2794185
AMPA101	29.224	3	Super-Scaffold_100010	9952948
AMPA109	91.406	1	Super-Scaffold_100001	16563632
AMPA110	18.26	4	Super-Scaffold_100002	19573156
AMPA116	48.042	2	Super-Scaffold_100004	16532999
AMPA118	42.71	2	Super-Scaffold_100004	14887706
AMPA121	77.787	6	Super-Scaffold_100009	10612650
AMPA124	68.492	1	Super-Scaffold_100001	10408208
AMPA129	26.657	8	Super-Scaffold_100006	7330987
AMPA95	31.649	2	Super-Scaffold_100004	13630430
AMPPG016	20.333	1	Super-Scaffold_100003	10777552
BPPCT004	24.14	2	Super-Scaffold_100004	5911328
BPPCT007	47.959	3	Super-Scaffold_100010	6749114
BPPCT008	47.694	6	Super-Scaffold_100007	9309252
BPPCT030	32.707	2	Super-Scaffold_100004	13511885
BPPCT040	32.39	4	Super-Scaffold_100002	14186916
CPDCT016	14.915	5	Super-Scaffold_100011	3667245
CPDCT045	32.39	4	Super-Scaffold_100002	14460865
CPPCT022	18.633	7	Super-Scaffold_100005	11943966
CPPCT025	23.545	5	Super-Scaffold_100011	6033082
CPPCT027	25.619	1	Super-Scaffold_100003	7802035
CPPCT034	68.492	1	Super-Scaffold_100001	7964258
CPSCT012	55.434	6	Super-Scaffold_100009	1194802
CPSCT021	43.763	2	Super-Scaffold_100004	15030553
EMPA001	22.438	1	Super-Scaffold_100003	10175891
EPPCU1775	80.236	4	Super-Scaffold_100002	1385527
EPPCU4962	19.28	1	Super-Scaffold_100003	12198043
MA013a	26.657	8	Super-Scaffold_100006	6850828
PacA33	52.25	8	Super-Scaffold_100006	11900422
PacD51	0	1	Super-Scaffold_100003	19401704
PaCITA10	83.714	3	Super-Scaffold_100008	7562604
PaCITA16	14.384	2	Super-Scaffold_100012	3818073
PaCITA17	45.852	1	Super-Scaffold_100001	1161358
PaCITA23	47.959	3	Super-Scaffold_100010	6726502
PaCITA5	26.671	1	Super-Scaffold_100003	8824682
PaCITA7	68.492	1	Super-Scaffold_100001	9505437
pchcms4	21.385	1	Super-Scaffold_100003	10626793
pchcms5	64.55	6	Super-Scaffold_100009	3594053
pchgms1	26.245	2	Super-Scaffold_100004	12531345
PGS1.21	19.28	1	Super-Scaffold_100003	11709570
PGS1.24	19.28	1	Super-Scaffold_100003	11576114
PMS40	28.04	4	Super-Scaffold_100002	16352272
SNPZP012664	25.193	2	Super-Scaffold_100004	9639916
SNPZP012926	25.193	2	Super-Scaffold_100004	9639671
ssc114_8	0	5	Super-Scaffold_100004	571828
ssc141_0	77.418	4	Super-Scaffold_100002	1912498
ssc145_3	43.051	6	Super-Scaffold_100007	7021229
ssc156_0	64.935	1	Super-Scaffold_100001	7461513
ssc156_2	64.888	1	Super-Scaffold_100001	7253375
ssc159_0	6.527	8	Super-Scaffold_100030	101053
ssc159_3	6.423	8	Super-Scaffold_100030	322915
ssc168_2	6.741	4	Super-Scaffold_100002	17812794
ssc179_1	34.921	1	Super-Scaffold_100003	5016919
ssc32_0	25.056	6	Super-Scaffold_100007	2062636
ssc32_25	13.204	6	Super-Scaffold_100007	50546
ssc41_19	10.425	1	Super-Scaffold_100003	12661887
ssc55_0	2.122	4	Super-Scaffold_100002	20074937
ssc55_14	0	4	Super-Scaffold_100002	21208088
ssc62_0	6.392	8	Super-Scaffold_100014	1151308
ssc66_20	33.549	1	Super-Scaffold_100016	472827
ssc86_5	81.324	4	Super-Scaffold_100016	455447
ssc90_7	80.298	4	Super-Scaffold_100002	862337
ssrPaCITA18	25.619	1	Super-Scaffold_100003	8119293
ssrPaCITA19	22.012	2	Super-Scaffold_100004	3644265
UDAp413	16.512	2	Super-Scaffold_100012	687838
UDAp415	14.93	1	Super-Scaffold_100003	13538799
UDAp416	79.183	4	Super-Scaffold_100002	2682654
UDAp420	44.467	6	Super-Scaffold_100007	7396506
UDAp426	46.904	1	Super-Scaffold_100001	1450320
UDAp428	16.512	2	Super-Scaffold_100012	860567
UDAp429	47.959	3	Super-Scaffold_100010	6882579
UDAp436	70.485	3	Super-Scaffold_100008	9432357
UDAp438	0	8	Super-Scaffold_100014	3996271
UDAp439	59.1	4	Super-Scaffold_100002	9932253
UDAp444	25.619	1	Super-Scaffold_100003	4333676
UDAp446	51.186	3	Super-Scaffold_100010	4795429
UDAp449	77.038	3	Super-Scaffold_100008	6605320
UDAp456	24.14	2	Super-Scaffold_100004	6353452
UDAp457	25.193	2	Super-Scaffold_100004	12243126
UDAp470	16.488	8	Super-Scaffold_100006	4202719
UDAp471A	25.185	7	Super-Scaffold_100005	10515305
UDAp471B	40.352	1	Super-Scaffold_100005	10515305
UDAp472	47.959	3	Super-Scaffold_100010	6200335
UDAp478	70.329	7	Super-Scaffold_100005	1296405
UDAp503	19.685	7	Super-Scaffold_100005	11768185
UDP003	55.874	4	Super-Scaffold_100002	11760209
UDP412	74.56	6	Super-Scaffold_100009	8816173
UDP416	34.159	6	Super-Scaffold_100007	3611966
ZP002	19.28	1	Super-Scaffold_100003	11620476
Information on genetic markers used for the 'Marlén' map: marker name and genetic position: linkage group (LG), scaffold ID and position genetic map
Marker	genetic position	LG	Scaffold ID	scaffold position
AMPA103	48.00	4	Super-Scaffold_100002	6555349
aprigms10	52.91	1	Super-Scaffold_100001	9347900
aprigms18	8.80	1	Super-Scaffold_100003	14563510
aprigms24	24.70	1	Super-Scaffold_100003	7000757
BPPCT004	20.20	2	Super-Scaffold_100004	5911328
BPPCT007	11.20	3	Super-Scaffold_100010	6749114
BPPCT013	25.00	2	Super-Scaffold_100004	8626209
BPPCT028	77.40	1	Super-Scaffold_100001	20409436
CPDCT016	30.70	5	Super-Scaffold_100011	3667245
CPPCT006	24.80	8	Super-Scaffold_100006	5010667
CPPCT027	23.10	1	Super-Scaffold_100003	7802035
CPPCT034	40.50	1	Super-Scaffold_100001	7964258
CPSCT026	22.30	7	Super-Scaffold_100005	11276365
cw51	46.34	1	Super-Scaffold_100001	5865217
EPDCU3083	19.80	3	Super-Scaffold_100010	3630537
EPDCU3117	54.70	8	Super-Scaffold_100006	12140481
EPPB4228	15.20	5	Super-Scaffold_100017	848181
EPPCU1098	39.00	2	Super-Scaffold_100004	14898732
EPPCU3090	53.60	6	Super-Scaffold_100009	4822842
LoCd195SSR3	32.73	1	Super-Scaffold_100003	2790742
LoCd211SSR1	9.63	1	Super-Scaffold_100003	16565857
LoG22N46	58.86	1	Super-Scaffold_100001	13429709
MA013a	55.00	8	Super-Scaffold_100006	6850828
PacA33	51.40	8	Super-Scaffold_100006	11900422
PacB26	75.70	1	Super-Scaffold_100001	20287982
PacD30	5.20	5	Super-Scaffold_100013	2010010
PaCITA21	40.20	5	Super-Scaffold_100011	1052567
PaCITA23	9.13	3	Super-Scaffold_100010	6726502
PaCITA5	21.83	1	Super-Scaffold_100003	8824682
PaCITA7	51.00	1	Super-Scaffold_100001	9505437
pchgms03	37.50	1	Super-Scaffold_100001	5486655
PMS67	45.90	1	Super-Scaffold_100001	10363807
SSRiso4g10	54.78	1	Super-Scaffold_100001	11552665
UDAp410	74.60	1	Super-Scaffold_100001	23811659
UDAp420	23.12	6	Super-Scaffold_100007	7396506
UDAp439	26.60	4	Super-Scaffold_100002	9932253
UDAp457	27.62	2	Super-Scaffold_100004	12243126
UDAp478	60.00	7	Super-Scaffold_100005	1296405
UDAp480	8.60	4	Super-Scaffold_100002	19464732
UDAp491	0.00	4	Super-Scaffold_100008	73645
udp412	72.00	6	Super-Scaffold_100009	8816173
Information on genetic markers used for the 'Harlayne' map: marker name and genetic position: linkage group (LG), scaffold ID and position genetic map
Marker	genetic position	LG	Scaffold ID	scaffold position
AMPA100	4.60	6	Super-Scaffold_100007	2794185
AMPA103	48.00	4	Super-Scaffold_100002	6555349
AMPA109	65.00	1	Super-Scaffold_100001	16563632
AMPA114	34.20	7	Super-Scaffold_100005	5632008
AMPA116	46.00	2	Super-Scaffold_100004	16532999
AMPA124	46.70	1	Super-Scaffold_100001	10408208
aprigms10	52.91	1	Super-Scaffold_100001	9347900
aprigms18	8.80	1	Super-Scaffold_100003	14563510
BPPCT004	20.20	2	Super-Scaffold_100004	5911328
BPPCT008	30.10	6	Super-Scaffold_100007	9309252
BPPCT028	77.40	1	Super-Scaffold_100001	20409436
CPDCT045	16.80	4	Super-Scaffold_100002	14460865
CPPCT022	18.60	7	Super-Scaffold_100005	11943966
CPPCT027	23.10	1	Super-Scaffold_100003	7802035
CPSCT012	36.20	6	Super-Scaffold_100009	1194802
CPSCT021	39.40	2	Super-Scaffold_100004	15030553
CPSCT026	22.30	7	Super-Scaffold_100005	11276365
cw51	46.34	1	Super-Scaffold_100001	5865217
EPPB4228	15.20	5	Super-Scaffold_100017	848181
EPPCU1098	39.00	2	Super-Scaffold_100004	14898732
EPPCU3090	53.60	6	Super-Scaffold_100009	4822842
LoCd195SSR3	32.73	1	Super-Scaffold_100003	2790742
LoG22N46	58.86	1	Super-Scaffold_100001	13429709
MA013a	55.00	8	Super-Scaffold_100006	6850828
PacB26	75.70	1	Super-Scaffold_100001	20287982
PacB35	13.70	7	Super-Scaffold_100015	3036463
PacD30	5.20	5	Super-Scaffold_100013	2010010
PaCITA17	20.60	1	Super-Scaffold_100001	1161358
PaCITA21	40.20	5	Super-Scaffold_100011	1052567
PaCITA5	21.83	1	Super-Scaffold_100003	8824682
pchcms4	13.60	1	Super-Scaffold_100003	10626793
PMS67	45.90	1	Super-Scaffold_100001	10363807
SSRiso4g10	54.78	1	Super-Scaffold_100001	11552665
UCDCH39	42.50	7	Super-Scaffold_100005	5099438
UDA025	42.12	1	Super-Scaffold_100001	8170368
UDAp410	74.60	1	Super-Scaffold_100001	23811659
UDAp414	32.05	1	Super-Scaffold_100001	4440531
UDAp420	23.12	6	Super-Scaffold_100007	7396506
UDAp453	80.24	1	Super-Scaffold_100001	22730104
UDAp457	27.62	2	Super-Scaffold_100004	12243126
UDAp478	60.00	7	Super-Scaffold_100005	1296405
UDAp480	8.60	4	Super-Scaffold_100002	19464732
UDAp485	53.30	1	Super-Scaffold_100001	13568475
UDAp487	70.00	1	Super-Scaffold_100001	17485672
UDAp491	0.00	4	Super-Scaffold_100008	73645
Information on genetic markers used for the 'Lito_F2' map: marker name and genetic position: linkage group (LG), scaffold ID and position genetic map
Marker	genetic position	LG	Scaffold ID	scaffold position
AMPA113	0.00	1	Super-Scaffold_100003	19401704
aprigms10	56.90	1	Super-Scaffold_100001	9347900
aprigms16	81.90	1	Super-Scaffold_100001	17297970
aprigms18	16.10	1	Super-Scaffold_100003	14563510
aprigms24	35.30	1	Super-Scaffold_100003	7000757
CPPCT016	0.00	1	Super-Scaffold_100003	19554693
CPPCT027	34.60	1	Super-Scaffold_100003	7802035
CPPCT034	53.90	1	Super-Scaffold_100001	7964258
CPSCT008	16.10	1	Super-Scaffold_100003	14117176
EPPCU0027	29.30	1	Super-Scaffold_100003	10626824
EPPCU3088	60.30	1	Super-Scaffold_100001	10496781
Gol001	35.30	1	Super-Scaffold_100003	7801979
Gol003	97.00	1	Super-Scaffold_100001	20646227
Gol004	97.00	1	Super-Scaffold_100001	20694625
Gol008	35.70	1	Super-Scaffold_100003	6973678
Gol013	34.60	1	Super-Scaffold_100003	7801199
Gol017	34.60	1	Super-Scaffold_100003	7804396
Gol018	33.60	1	Super-Scaffold_100003	9001343
Gol019	33.60	1	Super-Scaffold_100003	9059532
Gol021	29.30	1	Super-Scaffold_100003	10468130
Gol027	28.60	1	Super-Scaffold_100003	11007309
Gol029	28.60	1	Super-Scaffold_100003	11002764
Gol031	33.90	1	Super-Scaffold_100003	8844567
Gol041	29.30	1	Super-Scaffold_100003	10702180
Gol051	1.90	1	Super-Scaffold_100003	18711951
Gol061	20.90	1	Super-Scaffold_100003	13003340
Gol062	20.20	1	Super-Scaffold_100003	13053837
Gol079	33.90	1	Super-Scaffold_100003	8793178
Gol099	16.10	1	Super-Scaffold_100003	14116924
LoCd211SSR1	9.10	1	Super-Scaffold_100003	16565857
M03b	77.50	1	Super-Scaffold_100001	15728031
PacA18	41.40	1	Super-Scaffold_100001	1362917
PaCITA17	40.20	1	Super-Scaffold_100001	1161358
PaCITA5	33.90	1	Super-Scaffold_100003	8824682
PaCITA7	56.90	1	Super-Scaffold_100001	9505437
PceGA59	37.70	1	Super-Scaffold_100003	2980914
pchcms4	29.30	1	Super-Scaffold_100003	10626793
UDA025	55.20	1	Super-Scaffold_100001	8170368
UDAp414	47.50	1	Super-Scaffold_100001	4440531
UDAp441	16.10	1	Super-Scaffold_100003	14117000
UDAp463	14.80	1	Super-Scaffold_100003	15086527
Information on genetic markers used for the 'Lito' map: marker name and genetic position: linkage group (LG), scaffold ID and position genetic map
Marker	genetic position	LG	Scaffold ID	scaffold position
AMPA103	47.40	4	Super-Scaffold_100002	6555349
AMPA105	57.10	5	Super-Scaffold_100013	1363931
AMPA109	61.70	1	Super-Scaffold_100001	16563632
AMPA110	0.00	4	Super-Scaffold_100002	19573156
AMPA112	53.50	5	Super-Scaffold_100013	2010067
AMPA113	0.10	1	Super-Scaffold_100003	19401704
AMPA114	25.40	7	Super-Scaffold_100005	5632008
AMPA116	64.10	2	Super-Scaffold_100004	16532999
AMPA118	57.60	2	Super-Scaffold_100004	14887706
AMPA122	5.00	5	Super-Scaffold_100011	6539853
AMPA123	52.70	6	Super-Scaffold_100009	11438898
BPPCT002	32.20	2	Super-Scaffold_100004	7167966
BPPCT004	30.00	2	Super-Scaffold_100004	5911328
BPPCT007	11.30	3	Super-Scaffold_100010	6749114
BPPCT008	13.60	6	Super-Scaffold_100007	9309252
BPPCT013	34.60	2	Super-Scaffold_100004	8626209
BPPCT014	2.90	5	Super-Scaffold_100011	7298811
BPPCT030	53.30	2	Super-Scaffold_100004	13511885
CPPCT025	10.10	5	Super-Scaffold_100011	6033082
EMPA2	17.90	1	Super-Scaffold_100003	323316
PacA18	21.10	1	Super-Scaffold_100001	1362917
PacC25	0.00	3	Super-Scaffold_100010	7861142
PaCITA10	38.90	3	Super-Scaffold_100008	7562604
PaCITA12	61.90	6	Super-Scaffold_100009	11984535
PaCITA14	30.70	2	Super-Scaffold_100004	6011486
PaCITA16	16.70	2	Super-Scaffold_100012	3818073
PaCITA17	19.40	1	Super-Scaffold_100001	1161358
PaCITA20	55.40	4	Super-Scaffold_100002	3683198
PaCITA21	34.40	5	Super-Scaffold_100011	1052567
PaCITA23	5.60	3	Super-Scaffold_100010	6726502
PaCITA25	8.50	4	Super-Scaffold_100002	17788431
PaCITA5	11.50	1	Super-Scaffold_100003	8824682
PaCITA6	4.00	4	Super-Scaffold_100002	18752261
PaCITA7	42.80	1	Super-Scaffold_100001	9505437
pchcms4	9.60	1	Super-Scaffold_100003	10626793
pchgms2	1.30	4	Super-Scaffold_100002	19088348
UDA005	50.80	2	Super-Scaffold_100004	13492549
UDA008	13.70	2	Super-Scaffold_100012	5179906
UDA015	50.30	5	Super-Scaffold_100013	3868185
UDA025	38.90	1	Super-Scaffold_100001	8170368
UDAp401	31.90	8	Super-Scaffold_100006	4838142
UDAp404	15.40	4	Super-Scaffold_100002	17512918
UDAp406	0.00	2	Super-Scaffold_100012	8624680
UDAp407	42.20	7	Super-Scaffold_100005	8425753
UDAp409	50.80	4	Super-Scaffold_100013	140199
UDAp410	80.80	1	Super-Scaffold_100001	23811659
UDAp412A	24.70	3	Super-Scaffold_100008	12349913
UDAp412B	22.80	3	Super-Scaffold_100008	12349913
UDAp414	29.60	1	Super-Scaffold_100001	4440531
UDAp416	58.00	4	Super-Scaffold_100002	2682654
UDAp420	4.90	6	Super-Scaffold_100007	7396506
UDAp421	12.70	4	Super-Scaffold_100002	17360281
UDAp425	6.90	5	Super-Scaffold_100011	6275941
UDAp426	20.10	1	Super-Scaffold_100001	1450320
UDAp428	17.60	2	Super-Scaffold_100012	860567
UDAp428	20.00	2	Super-Scaffold_100012	860567
UDAp429	8.50	3	Super-Scaffold_100010	6882579
UDAp433A	0.00	5	Super-Scaffold_100007	4407305
UDAp434	30.70	2	Super-Scaffold_100004	6395422
UDAp436	30.90	3	Super-Scaffold_100008	9432357
UDAp438	11.50	8	Super-Scaffold_100014	3996271
UDAp439	34.30	4	Super-Scaffold_100002	9932253
UDAp440	0.00	1	Super-Scaffold_100003	18734331
UDAp441	4.50	1	Super-Scaffold_100003	14117000
UDAp444	14.80	1	Super-Scaffold_100003	4333676
UDAp446	14.30	3	Super-Scaffold_100010	4795429
UDAp447	30.10	2	Super-Scaffold_100004	5636800
UDAp452	16.40	5	Super-Scaffold_100011	4261236
UDAp454	13.50	6	Super-Scaffold_100007	8843459
UDAp456	31.80	2	Super-Scaffold_100004	6353452
UDAp457	48.00	2	Super-Scaffold_100004	12243126
UDAp460	29.00	7	Super-Scaffold_100005	6496459
UDAp463	3.20	1	Super-Scaffold_100003	15086527
UDAp467	78.80	1	Super-Scaffold_100001	22902749
UDAp470	30.90	8	Super-Scaffold_100006	4202719
UDAp471	49.80	7	Super-Scaffold_100005	10515305
UDAp473	67.00	2	Super-Scaffold_100004	17063489
UDAp480	1.70	4	Super-Scaffold_100002	19464732
UDAp484A	21.00	6	Super-Scaffold_100009	3723756
UDAp485	50.60	1	Super-Scaffold_100001	13568475
UDAp486	18.20	6	Super-Scaffold_100009	1243836
UDAp487	67.10	1	Super-Scaffold_100001	17485672
UDAp488	56.90	8	Super-Scaffold_100006	10175657
UDAp489	19.90	6	Super-Scaffold_100009	1791545
UDAp492	13.60	6	Super-Scaffold_100007	8939026
UDAp497	13.50	6	Super-Scaffold_100007	10360422
UDAp503	55.00	7	Super-Scaffold_100005	11768185
udp010	55.60	6	Super-Scaffold_100009	12186513
udp411	44.60	2	Super-Scaffold_100004	11193670
udp412	41.70	6	Super-Scaffold_100009	8816173
Information on genetic markers used for the 'BO81604311' map: marker name and genetic position: linkage group (LG), scaffold ID and position genetic map
Marker	genetic position	LG	Scaffold ID	scaffold position
AMPA092	6.10	7	Super-Scaffold_100005	898843
AMPA095	74.90	2	Super-Scaffold_100004	13630484
AMPA100	0.00	6	Super-Scaffold_100007	2794185
AMPA101	5.80	3	Super-Scaffold_100010	9952948
AMPA103	65.30	4	Super-Scaffold_100002	6555349
AMPA105	70.30	5	Super-Scaffold_100013	1363931
AMPA109	96.30	1	Super-Scaffold_100001	16563632
AMPA110	22.50	4	Super-Scaffold_100002	19573156
AMPA112	66.50	5	Super-Scaffold_100013	2010067
AMPA115	8.00	1	Super-Scaffold_100003	13353857
AMPA116	90.30	2	Super-Scaffold_100004	16532999
AMPA118	83.00	2	Super-Scaffold_100004	14887706
AMPA123	69.20	6	Super-Scaffold_100009	11438898
AMPA123	71.60	6	Super-Scaffold_100009	11438898
AMPA124	73.90	1	Super-Scaffold_100001	10408208
BPPCT002	55.00	2	Super-Scaffold_100004	7167966
BPPCT004	52.40	2	Super-Scaffold_100004	5911328
BPPCT008	31.30	6	Super-Scaffold_100007	9309252
BPPCT028	108.90	1	Super-Scaffold_100001	20409436
BPPCT030	77.80	2	Super-Scaffold_100004	13511885
BPPCT040	45.00	4	Super-Scaffold_100002	14186916
CPPCT022	58.00	7	Super-Scaffold_100005	11943966
CPPCT034	67.00	1	Super-Scaffold_100001	7964258
PacA18	48.50	1	Super-Scaffold_100001	1362917
PacB26	107.60	1	Super-Scaffold_100001	20287982
PacC25	12.40	3	Super-Scaffold_100010	7861142
PaCITA10	55.00	3	Super-Scaffold_100008	7562604
PaCITA12	80.90	6	Super-Scaffold_100009	11984535
PaCITA14	53.20	2	Super-Scaffold_100004	6011486
PaCITA16	38.80	2	Super-Scaffold_100012	3818073
PaCITA17	46.60	1	Super-Scaffold_100001	1161358
PaCITA23	18.00	3	Super-Scaffold_100010	6726502
PaCITA25	30.90	4	Super-Scaffold_100002	17788431
PaCITA6	20.70	4	Super-Scaffold_100002	18752261
PaCITA7	73.50	1	Super-Scaffold_100001	9505437
pchcms4	30.80	1	Super-Scaffold_100003	10626793
pchgms2	24.00	4	Super-Scaffold_100002	19088348
UDA005	75.60	2	Super-Scaffold_100004	13492549
UDA020	46.60	2	Super-Scaffold_100012	650472
UDAp404	37.30	4	Super-Scaffold_100002	17512918
UDAp405A	0.00	2	Super-Scaffold_100012	7834304
UDAp406	17.80	2	Super-Scaffold_100012	8624680
UDAp410	117.10	1	Super-Scaffold_100001	23811659
UDAp412A	41.00	3	Super-Scaffold_100008	12349913
UDAp412B	39.80	3	Super-Scaffold_100008	12349913
UDAp413	47.00	2	Super-Scaffold_100012	687838
UDAp414	56.40	1	Super-Scaffold_100001	4440531
UDAp415	0.00	1	Super-Scaffold_100003	13538799
UDAp417	5.80	5	Super-Scaffold_100011	7528883
UDAp417	6.30	5	Super-Scaffold_100011	7528883
UDAp418	32.80	4	Super-Scaffold_100002	17688013
UDAp420	22.50	6	Super-Scaffold_100007	7396506
UDAp421	35.10	4	Super-Scaffold_100002	17360281
UDAp421	35.50	4	Super-Scaffold_100002	17360281
UDAp425	16.40	5	Super-Scaffold_100011	6275941
UDAp426	47.20	1	Super-Scaffold_100001	1450320
UDAp428	44.00	2	Super-Scaffold_100012	860567
UDAp429	19.70	3	Super-Scaffold_100010	6882579
UDAp429	24.00	3	Super-Scaffold_100010	6882579
UDAp430	0.00	5	Super-Scaffold_100011	8709463
UDAp433A	7.60	5	Super-Scaffold_100007	4407305
UDAp434	53.10	2	Super-Scaffold_100004	6395422
UDAp436	46.90	3	Super-Scaffold_100008	9432357
UDAp438	0.00	8	Super-Scaffold_100014	3996271
UDAp439	55.00	4	Super-Scaffold_100002	9932253
UDAp446	30.90	3	Super-Scaffold_100010	4795429
UDAp447	52.40	2	Super-Scaffold_100004	5636800
UDAp449	62.30	3	Super-Scaffold_100008	6605320
UDAp452	28.10	5	Super-Scaffold_100011	4261236
UDAp453	120.60	1	Super-Scaffold_100001	22730104
UDAp457	72.70	2	Super-Scaffold_100004	12243126
UDAp460	29.50	7	Super-Scaffold_100005	6496459
UDAp461	55.00	2	Super-Scaffold_100004	7383026
UDAp467	115.10	1	Super-Scaffold_100001	22902749
UDAp470	22.20	8	Super-Scaffold_100006	4202719
UDAp471	52.90	7	Super-Scaffold_100005	10515305
UDAp472	26.10	3	Super-Scaffold_100010	6200335
UDAp478	9.20	7	Super-Scaffold_100005	1296405
UDAp480	23.80	4	Super-Scaffold_100002	19464732
UDAp486	36.00	6	Super-Scaffold_100009	1243836
UDAp487	102.20	1	Super-Scaffold_100001	17485672
UDAp489	37.70	6	Super-Scaffold_100009	1791545
UDAp492	31.30	6	Super-Scaffold_100007	8939026
UDAp493	54.20	3	Super-Scaffold_100008	6296316
UDAp499	52.00	3	Super-Scaffold_100008	7032518
udp003	56.80	4	Super-Scaffold_100002	11760209
udp010	74.40	6	Super-Scaffold_100009	12186513
udp021	52.60	6	Super-Scaffold_100009	6715546
udp403	23.20	3	Super-Scaffold_100010	6967684
udp411	68.90	2	Super-Scaffold_100004	11193670
udp412	59.00	6	Super-Scaffold_100009	8816173
Unpublished SSR markers developped for chromosome anchoring and mapping in the 'Goldrich' x 'Moniqui'
Marker name	Primer Forward	Primer reverse	Expected size of the PCR fragment	Contig sequence
ssc32_0	TGGCTAATTCCAAATGCAAC	AAAGCGTGTTATGCATCTCC	117	tttgagtcagacaatatatgaatagttgtattttggagggtgaaaatttaagtttagccccgattgggttggagaatgcctaagcatgggaacagagccagtccattagatatggaggccttgtgcgaagagagctgatgaggcccaatatgcataagtaaaataaaaatttgggagtttcactaaaacacccaaaatgggggttgaaattattaaaaaacccaagcactatttaaacatataaacacaccaaaaacccatcattacacacactcaaaacccatttataaacatacccaaaaagttgactttgggtgtgtttctatgtttaaatagtacttgggtttttttataaatacatgtctaggattgggtttatttataaatttgtataaaaaa…
ssc32_25	GCTGCCATACTACAAGAACATCA	CCAGATAGAAAGTGACGAGTCTTT	145	cgccagaaaaaccattgtaggtgcttgaaattgctcatttgctcagctgatggtggtatacagattatcttattttcattttcaatatttggattcaaataaaaatactagaaaatcaaattccccccaaatcaaaatttgaaaaatcggtttgagtgcaaaatacgatttaggctaaaaatgatagctcattaagtcaatatatacttcataataaaatttcataaaatcaagttttcttatttgatatgtaaggaataaaagccgccaaaaattatctttaaaaaatgattattccgaaaaaccatttttcatacttagttaatatttgatatgaatgcatgaagggacctaaggtcaatctaggtaaaaagccttagatgttcaatccataaagag…
ssc41_19	GTTGACCAGACTACGCCAAA	AAACCTATCAGATGTCAAAACACC	128	caacttgatttcacactacaatcctaagtgctcaaatatttagtatttgaaaaactccgaaacgcctagttgacttaaaaaggagtagaagcccaataaactcattgatcatattacgcaaggaaagcaactatcaatcacaagctaatggatatgcacctagtagagaaggaaagtatcaaactatcaatcacaagctaatggtcaaccataaattcaggaacttgtcaagttcaattgctgggatttatgagaacacacagaaaagccaagaaatttggaaacaacaagaaccaactaacagaacagaaacatgagatttaagcaagacaagttaacgagaatcaatgattacctatgttttttgatgaagcagaaatatgacagatgaagggtact…
ssc55_0	TAATCAGTGGCAAGCAACAA	GTTAGCAATGTCGACCAATCTG	135	tttgattgttgatggactgaaaaatgtgaccacatccatcagcccgttggagtttagcccaacaaagttcaggcaagacccactattgagcaagtagtaaacttggttcacacttaagcccaacaaagttcagccaagaccatattcttttcaaaatcttcaattctctgttataatatcttgaatcagtcgcttgacttaacttcagagatactttcatttgtagctcaagtataatataattaattttaaaaaaatttaaaaatgaataattcaaatatagttgatctgcccgtggcctagccatggcccgtgggtcatagtttgaatacgtgtgccctcaaaaagagggagacgaaaatgggatgggataggatcggagagcatcttcttcccgtc…
ssc55_14	GGGTTTGTCACTTACACTTGAGT	GTGATGGGATGTAAACGAATCA	144	agatcctgttgttcactcagtgcatacgatatttaaatgtagagtttcaatcttctcttgtccatttagttggcaggaatcgaaagtggaaacgagttgtctcaactcccaaactgtaaattcaatatactagtggcttaaatatcagaacgaatcgtgtgtccaaagctgcttgggttaaatttttgacttaatgtagactcttaaattgtagacttgtcatgcagtcttgagatgagagtgcttctagtcaacttttcaatgcatgagatctttaccactagaccaagagcgtcggttgctatatgcctctcagcttggcttaccacattgctttgtttttggtcttttgtaatggagtacaagtaatagtctaaactacaaggagaggggtttgtc…
ssc62_0	ACCAAATGACCAAGAAATGAA	GAAGTCGATGTTGATGATGAAG	135	taatgctctagctattttgcatctagcgttatggcgccaaacatataatacaaaaggcacaaatgtacaggagatgtttattttccaaaggtaaaattgctatttaaagaacgtataaggtacagccaccatatgcatatagtgcttgaagtaacaatttgaattttggaaataacaaatttcccaatgtaattttcaatttgaataactcgtagcaaagcttattgacgattaagaatacataatatgcgggtaacaggtgaaatgcataaataataaataaataaaattaaaaaagcaagggaatcacttaccagtatgaccagtgaatatgtgcatggagtcatcaggctcatctgaaaccaccataaagcataataccataccaatcaatcgaat…
ssc66_20	AAAGGTTGAGAAAGTTGAAGAACG	AAACATAGCCACAACCCACC	155	cttcttcacatctgctagtgagaccttcatcaatgataaaatatatatggatcttgcggtagtcaccaaaaggttgagaaagttgaagaacggcaacacagagagagagagagagagagagagagagagagagagagagaaaagagagggagggggtggcgaccagagcggtggtgtggggtaggcgtgttggggtgggttgtggctatgctttttttttttccattgtttattttcttaattttattttagagggtaaaaattaggttaatgtccagttgtaaaataaagtttgagttgttaaaaaataaagacacatggcatattttgagtgggagtatctccagttgacgtggtaatacaatactactctataatttctcgtttgttatagaccca…
ssc86_5	TTTCCAGTTGACGCCATCG	GGTCGTTTCATAAGGCGATT	176	tttccagttgacgccatcgnnnnnnnnnnnnnnnnnnnnnnnnnnnnnnnnnnnnnnnnnnnnnnnnnnnnnnnnnnnnnnnnnnnnnnnnnnnnnnnnnnnnnnnnnnnnnnnnnnnnnnnnnnnnnnnnnnnnnnnnnnnnnnnnnnnnnnnnnggtcgtttcataaggcgatt
ssc90_1	ATGGACCAACTTGAAATACTGC	AGTAGAGCAAAGACAAGATCGACA	137	cttcgccggtgttaaagcttaattgcagtatgttatggtcgaggcccgtcctgagaatttgagagtcatgtgtgaaacttaaattgagttaaattattattattatttttaataattatggttgttgatttaataaaatagtatataagccataataaatgtattcaggttgttttcaggcttcccgacttatgaaggagtgggtaagcatataaaatgggaaccactacccaccacatgaacgtgatgaaagattgggcatagtcaataaaaaaatataattattaaatataatagcaatttaagtttaaggacatagataataataaataaataaaatcatggaatgggtgtataataaaatatcccttaaatataatagcattttaagtttctgga…
ssc90_7	AACCTCATCCCGTTTGGAC	AACATCGGATTGCGAATTTG	165	ttttttgtttcacaaaatattttctgattctgccttgataagcctcttatcttcaataaaattgtgagtgaaactgcatgtatatttgtgaaaatgtgcgtccattctttttatgcctttatactattgcagttctagcaagttctggattcctttataatttttgcaatccaacaatctgacaccaaaaatatagaacttccttcatctctccctatatatcactcataaataaataaataaaaacaaagaaaaataactagaaacaggtagtcaagtaatttctcgagtcagcaaaccagaaaaagaaaaacaaataacggacggccaatggatatataccattatcaggtccaaaacgacggcgtctctttgcttgccgcctgactaaagctggta…
ssc114_8	AGTGATCCCATTATTCGGCA	TTCAGGCATAAGTGGAGATCA	130	tgtcataaaaaaagaaaaatggtcataaaaatggatatagaagatataaaagggcaaattaccattgaggaagaacatcaagctgtttaacagagagataaaaggccaaattaccattggggaagaacatcttatttatggctgggaagctacacactgtcaaaaaatataaaacataatacaacattgttaacattaaagtgagaagacaaacagaattaatgtttgatgtctaagaagtgaccatggtgaggaaactaaaaggatgaaaaacagaatccatcaaaggattaaatgtcaagaagcatgaaaaaaataaaaatcacactcctaaaaatgaaggtgtacatacaaagcataaaaagctacaaaagaatctttcatgtggtaatataggca…
ssc123_1	GTCTGACACTTGATTTGATGAGAAA	AACCAAGAAATCCGTGTCTCC	148	acttggtgaaaggcctcaaatcaggctgttgccacactatgatgtctttgccttgtgaagcactgagaatgaattccccacataaggccaagcatgaaactgagcctacatggccagagagcacagccaatgatcgatacgagaaagaccccgaaaagggtacacatggagatcgacacttgacatgatcttggagctcgaaatggcctgaatcccgcgggctttcatctacctcgctgcttgtgcttctgctgttgctgctaatgctgctagtagggcttgttgctgaggcagagagcaagggaattgagaggcgtttgttttccagtagagtggagctgatttgatgaaacatgttttattgtctgacacttgatttgatgagaaaagggtcagagt…
ssc141_0	AGCAACAACCCAACTATCCAA	GGTTCGCTCAATCTCAACTCAC	268	ctcaacatcatcatcacgatcaatgtcaacaataacatattaaaattacacaaactaaaaaattttagagttggtttaattcaagaagaagatgaacttagcccagatttttggatacactatagtctcccctttcaaactagagttggtttaattcaagaatgcaaaatagagatttctttgtctttgtacctctcaaccttgaaagcccttgatatccaaaagcatggcgattctatctactagacaaaagaaactcattatcaaatttaaacagaaactcacattagcaacaacccaactatccaaaaaaattacagaaaccaaaagataaaaggaatagaaaaagcaaactgccctttgatatcggaagaatccccaactttaaaggtttgaact…
ssc145_3	CCGAAGACGTCCACGATG	GGCCATGCTATGTGGACC	127	attatattatataattattaatttgaaaataaatatataattatcgggcctagtttggagacggaaatgtcaatatcatcccctacccatacttgacggggatttttatacttcggggatccccgtatccgatccccgttttgcctcgaaatcaacccctgttaaggctggggacccgaagaggatttatgccatccccactcaagttagtcgaatcatgttcatttgggtcaagtaaggttagactcgagcccataaatgcaagcccaatattacatttgtcagagtttactgcacaagcccaaattcgaattgtatgatcatttcatttgatgagctagaagaaatcagtttgtgggacgttgtggtccgaagacgtccacgatgatgatgctcaac…
ssc156_0	AATGATTCCCATCCAAAGCC	TGGCGCTTACTATGTTGTGG	180	caatcttgttcatctagatgtcaagttatcaaaacaccaatattttcattctctctcacatatgaaaaactttgctctcattcaaatgtaagttatttctattttaactggtttgtcatgataatacctttctatcataaacagaaaagcaaagaaaaaaagaagttgttttgacctgtttcataaacaaacctatgttgccttgtcaatgactaagactctattttgaactctatttgcagctttcgttgcctgaaatgtgaaatgaaaagaaattagataaaaggcttgtattaaacatagacaaactgttttagcaagggagaataaagactgcctttagccaggcaaatgttttatcaaacttgcctcctcatcccaatcagtacacacatttac…
ssc156_2	ACGCAGTCCGTCCTCTATCTC	TAGCAGCCACGCAACAGC	182	gttcgttacttgactaatcttattagtgtgattaattagctgaattataggcggcgaagatcctcgtcaaagttacgacaatccattttattgattgcttacacgaaaatacctccgtctatctcggatgaaatctcccatgtcatatcaatttcttcaacgatagaccctacaaagtcgtgcactgacaactgacaacggacaacaatgaagaataacgatttaaacgacttggctgaatgggcctttgttgggcttcagctttattattggaatggaatgggcctagagcccattatgactgtttgggccttgggcaatttgaagagctgaatggtcgcgtaaaagttaaaaaactcgttaaataaataagaagctgaccacaccgtttaacaggct…
ssc157_0	GAAGTATAGTGGCACAACCGTAA	CGAATTTGGTTGCCGGAC	163	aatcacataattgtcataccttgatgcaacaattgctctttgtggcaattcgttctgttttggagaagcttgcaacgtatgcaataacttgattgtgcttcttctttaatgctatatgtgcaaagatggcagatgtttccaagctagataagttgtgtaacacctcgacccaatttaattgtctttaactaatttttatttgtgaatttacaattttgccttgggaaagggtcactttagtcactttttaatctggaaggattttggggaaatagtggcaccattgcttagagctcgctctcatgagttcgtagacacgtagaatgctcaaatccgagttttcacgaaaaagttatgatatgtagaagtatagtggcacaaccgtaaattttgcaaagt…
ssc157_7	AGCTGCCGGTACATAAGCC	CTGGCTTGTTTAATCTTTGAGAGG	100	tgaccccctagtatggtatcagttggggaatcaaagctctgccagataaccttagaacgattatcatagactacaaagtttccataatcaagcatagcagctgaacttgctgttgttgaaaaattactggcaatgggtacttgttcaccttgctcagtttgaagaagcagaccgtctcccgttagccgtagcgtagagttggaggagacaagcggatcatctcgccgtgcagtccagacgactatgctttgctcagtctgattaagttcattaacaagccatatcccaacagtgaagccgttgccttgtcgatagaaaccaaaggcaaaccggccagaaggtgagagccatgaactcaggttagaatccggggatagagaggaacccaatttgatgaca…
ssc159_0	TTTCTTATGCCGATCAAAGTC	TCAATGGTCAAGAAGATGCC	164	atgtcagatttttttgaggaggtggaaggatttggtttggggttttggacagaggaccatttgaggtaagaacctcttcttctcattacacttagttccatttaaggtgtggattatactttggattttatgatttatgttttctaatggatttgttctctttacattggtttttcgtaactgttttccttctttatttgtggtaattgatgatttgatttctgttattatcacaaaggtatgcttagacagtcgatattgagaggtatgaaaaatgaattctaaattttttaagttggtttattgatgaccagtaatcagttttcttatgccgatcaaagtcttttctttttatggcttatttagttaagattgtgaatttcagctttgctctctctc…
ssc159_3	CAAGCCTCCATGGCAGAAG	CGGTCCTTAGATGCCCAG	108	ttgaaacgaaatttagagatatttttgacaatgcaccttggcgtgttgttgtatatttagttccacaacacacatcacatgttgtcaaaactatatcactttcctataataaaaaaaaagggaaaaaattgattttaaaaaaaaaaaaccaaattttgggcgggaaaaactccctctcattcgaccgaaaaaaagaaactctctctctctctctctcaaaatctaaaatgttctaaatatttgacaagctctctacatcttctaaaaactctctctccatcgtcacaacccaatctccaaatttttctctactcttaaaaattccatcaaagacccatgaaatctaaactctaaccttccctcaagcctccatggcagaagcttgaagctttctctctc…
ssc168_0	CAATTGAGCTATTGTGGTTAGTTTTT	TCATATAGTTAAACAGGACCTAGCAC	126	tcctgcagttgccttatattaccattcctttattctacgcagtcattgcaagtttgtgtctttttttcacaagtcatttaaatgtcctgtatttgattaactttaaatttcatttgattgcagaggaggataaataagtttcttgaattaaagagatctgggaaaagcttcaatgcaggattgcgcaataagaaggactatagaaacccagactttctattgcacgcagtgaggtatcaagatattgatcagacagggtcttgcttcagtaaagatgtatttgaccctcatggatttgaaaaaagtgactactatgatgaaataggtctcttgcaattctttgaatactctctctctctccctctctgtgtgtcacctattgtgcttcagtgctagttc…
ssc168_2	GTTCCTATAGAAGCCTCTGCTTT	AATTATAGGGAAGGAAATCCTGG	275	caagctttgaagaattccacttgtaaaaacagattctttgttttagtgtgacaaggtcaggaaacttcaaaggcagagccttcatcaaacacagagaaagatagctactttcaaactatgcggctattcccattcacacctttgcatattgagttttacatctacaatgtggggtggtcctgacattttagggtctgacatgaaaaaaaaaacctactttttgtatatacttacaatctcattcaatatataaatttttaaataattagaaaacattatagaagctactcatatgtagaaaataaaataatatcgtacagacgaattgaaaaaagttcaaagtgggaaaggctatagccttttgaaagtggggaacctattatctcaggtaaacctttt…
ssc179_1	ACCCTAACCAAGCAAGAAGAC	GAGAGCTAGACAGCCTTAACTGTG	192	aaaacacatattttggtgaccaatacgaagatgacacgtggaaaatgggatattccttaggtcaactaattaccctacttaattagggatttacctttgatttaagctaggagtatctctctaaatcaaggaaccaatttccagcaaatctctttgattaattctcatcatgtttttgggaaagattaaataaggattattctttaaaccctaaccaagcaagaagactataaatacatgactacacaacacacatgatggaattctgaaaccctagggaaatctctctctctcacacacacacacactctctctctctctctctctcaccacccctctcatctctctctccttacagagccacgtgccaccacacacagttaaggctgtctagctctc…
New SNP markers developped and Mapping in the 'Bergeron' x 'Bakour' progenies
SNP name	Genetic map	Linkage group	Map position cM	Apricot genomic sequences including the SNPs
SP456	Bergeron	G1	0	AATATGTGTGGCTTCACACGAAGTCCGTCTGGTTTCTGCCCTTTGATATTTTATTCTACTGTCTTCAATTTGAGGTGATAGGGTACACAGAACAACTGGG[A/G]TTGATGGGACTAAGCCCTTATAAATAGTTAGAGCTTTAGATCAAACCTGTTCCTAGTTTTCCAGGTAATGAGCAAAGCTTGAACTGGACTCTACTCATTT
SP457	Bergeron	G1	0.5	TTGTCTATTCATCTGATATATTAGTAGGTGAAGGATAGGCCAGACATGATGATGTTTGTCATTTTAGTTAAATTTGGGCAGTTTATCTAAGTGGTTTTAC[G/T]TGACAGTTTTTGATGTCTACTGGCCTACATATTATCTACTCAGATGAACATCTATATTGTTTAAGACTATTGGGCTTGGAGTTGTGACTGATATTTCTTA
SP458	Bergeron	G1	6.6	TTACACTCGAGTAATTGTTGTCATACCTAAAGGACAATTGCACCATGCATACTGCATTACATTACTCCAAATGCAGAACCATCCTCTTTCTTGATGAACA[T/G]TACGGTCGCCAATGTATTCCGACTTATAGGCATTCATCTCCTGTAGCTCCTACTCCCACAGAAGTTTGAAATAATTAAATTAAATAGTGCAACACATGCA
SP459	Bergeron	G1	9.9	GGAAACTGAAGAACAGAAACATATTGGCCGCAATAAATGCATAGAATGCTATAAAATAACTGTCATAAACATTCACAAATATCAGAACTATATTTAAGAA[T/G]TACAAAAGAAATTCAACAACCTCCTAATTTCATGTATCAAAACTTAATGCCTTCGGAAGCACACCAGTAAGAAAAAAAATAAAATGTACTCCAACATCAA
SP460	Bergeron	G1	20	CTCTCTTGATTTGTGCTGTACCAGTTTGGACGTCAGCCTGCCATGGTACCAAACTCAAAAACAGAAAGGAGCCATGCAAATGTTACTAGAGAAAGGGAAA[C/T]GATAGAACTTCTCGAAGTGTAATGGAGTGGAGGCTACGAATTTAAAAGAGTAGTCATTGAACTCTGAAATAACCTAAAACCTGTAACCTTTTTTGAGTAT
SP461	Bergeron	G1	22.4	AGCCAGAGCAAGTACATGATGTGTTAGGATTGAGAGTCATTTTGGAGCCTAGGAGTGGCAAAGATATGGCAGAAGTAGGGGAAAGCGCTTGTTACAGGAC[A/G]CGTGAAGTTGTTCGATCTTTGTGGAAGGAAATGCCTCATAGGACAAAAGATTACATTGCCAGGCCCAAGACAAATGGGTACAGGAGTTTACATATGGCTG
SP462	Bergeron	G1	25.2	ACGTTACATGGCTAGATGCAACTAATTTATCTAAACTTATATGGTAAATGATTTCATTTAAGTATGCAAAGCAGCAGTTATAACTTAATCAAACCATTAC[A/G]TCTAGTTAAATCAAAATACAAGAAAAGACCCTTCCAGAATAATAAAGAACTTCACTGGGCTAACAATCCTCATTATCCTCATTATTGTTGCTGTCCTTTT
SP463	Bergeron	G1	32.2	TTAACTGCAACTACAGCATTCATGTCAGCGCCTCTACCATGCCAACATTTTTTGCAACATAGAAAGTAGAGCTTGAAAATAGAGAAGTCTGAAGAAAAAC[C/G]TACCTGAGTTGAGAACTCCACTGGTGCTTTGACAGCTGGATAAATGCTTACCTGCATGTAGCACAAACAATTAAGAGAGCCAGCAAACAAGCAAATGCTA
SP465	Bergeron	G1	41.3	ACAAGAACAAAGTATGCAGCTTTACACTTTGCCTGAGACAGAAAATATATATAAAAGATTCTTAGATTATAAGCATGCTCTATCTCCCACAATCCTTCAT[T/A]TGAAGTTCATAATGATGGAACATCCTTTGCATAGAACTCACAATTAATATTTTCTTTAGAAAAGACTAGGCATTTTATAATTTTGAACTATGTTTCCTTA
SP466	Bergeron	G1	44.1	AGTTTGATCCATAACAGGTCACAAGATGAGACCCATCTAACTTTAAACCACAAAAAACTGGACCTTTCTCCCCATAAGAAACTGCAATGGCTGACATGGA[G/A]CCTAGTCCTGAAGCTAAACACCATAAATCTGATAAAATTGCAAGTTTAACAAGAAACCCAGCTCTCAGTATGCTGATATTAAGGACCCAGATCAGGAAAT
SP468	Bergeron	G1	55	CGGTAATTGCTATTAATCACAGTCAGCTTACCAAAATCAACACCCCATTCAGCATACTGCTGATAGAGTGACCTCAAGAAGGCCTTTCCAGCACCCAATT[T/C]GGTATTCACACTCATGAAACCATTATTCATCCATGCACACGTTCTTTCCTTGATCCCGATATCTCGTGCAGTCCATTTTCTTCCAGACTCTTCAAAAGCA
SP696	Bergeron	G1	65.6	TTCATAACTATGAGGGGGCAGGATGAAGGAGAATGTGACCCTAGACTTGTAATAAAATGT[A/G]TATTTAAGATTTCAAGTAAGAAGCCAACGAATGGAAAGCGAAAACGATTTGTTTAGCAAA
SP699	Bergeron	G1	99.5	AGTCAAACAAGAATCTATAAAGAGTAATGCTACTCTGTACACACACCCAACATTATTTTA[A/G]AGAATAAATTAAATGATACACATCTACAAATATTATGATTATTTATTGAGTGAACCATCT
SP700	Bergeron	G1	114.4	GCTTTCTTAGCTATGGATTTGACGTATGGACTTCGAAACCCTAAGTAGGCGACGATGTTT[G/T]TAAATCTTGTCGAAATTGTGCATTACGGATCCTAATTAGGGTTTTGAAGCTTAATTGGAG
SP469	Bergeron	G1	117.3	TAATTTAGATGGAAAATTGAGCTAATGTTGTAAGGTGGACAATTGTGTGGGCTATCTTGGACTGATGAATGGTCTTTTATCAATGTCAGCCTTGGGAAGA[C/T]AGAATGCAGACTGCACATGAGCAAGGCACCCTTGTTTTGCTCCAGAATTTGGATCCGGCATACACTTCAGCAGAAGTGGAGGTAATAATCGTATTGGAGC
SP470	Bergeron	G1	125.5	AATTCACAGCCCATTTCTTCTTCACTGCACCACCGTATAGGATTATGAGCCCCGGGACACTCTGGAGGCCAACCAGCGTCGCGGCTGTCAGCTGCCACGC[A/G]TTGTCAGCTTTGTTCATCCAGTCCGGATTAGCAGGATCCGGTAGGAGGTTGCTAGGCAGAGGTGGATAGGTGCTGTTGCTCATTTTGCTTTCCTTTTCTC
SP701	Bergeron	G1	133.7	TTGGGCCACTTAAAAAGTGCAGACGCATATCTTCCCTAATGGAAAAACAGCTAATTGGCT[C/G]AAAACATGAAGTTATGGGTCATATGCATTTCTATGTACTATGCCTTATCTAAAACCCTAA
SP471	Bergeron	G1	141.4	CCACCCTTCAGAGTCTAGAATTAATTCAGTACAGGAAAGGGCAGCATGTAATTTGTGCAGACCCCAAGGTCCTGGATCGTCACCTAAAAGCAGCCGGTCG[C/T]GGGGGCCTGGATGTTGATGTTAGCAAATTGATCTGGACGCCATATAAAGATCAAGGGTGATGATAGTACAGTTCACTCAATGCTGTAACTTGCTGCTGCT
SP472	Bergeron	G1	147.6	TTAATTATGTCTACAGTTTCTTACATAATCTGGAAGTTTCAGTCAGAAAATAAATAAGGTAAAACATATGATCCTACATGATAAGAATTACCTCAAGTAC[A/G]CGTTCTTGAGCACGCTGACCGTAAACATTAGCTGTTCTATGCTTGACACAATCCTGGGTCTAACCTATGCCAAAGTACAACCATATAATCAATAACAGTG
SP474	Bergeron	G1	156	CTGAGCTGCTTACTAAAGAGGCTATATCTAGCATATTTCTTAACCCTCTCATCTGGTTGTACACGGTCTATAAGGTGCAGCGTGAATTATACATGTTTCT[C/T]ATCCAGCAGTTTGATAATGACCCAAGGCTGCTTAAAAGTCTTTGCCGGCTTCCCCGTGTTATTGATATAATACGCCAATTTTATTGGGACAACCCGAAAT
SP473	Bergeron	G1	163.9	GAACTTCAGAGGTCGATGGGAAAAAGGAAGGCGCCAAAGGAACAAGAATATCTCGGATGGGGATCGAAACCTCTCATTGATTTCCTCAGATCCATTGGTA[A/G]AGATACAACTAAACAGTTATCACAGTATGATTTGGACTCTATCATCTTTGCTTACATCAGAGATAGAAACCTATTTCACCCTGAAAAGAAGAGAAAGGTT
SP702	Bergeron	G1	165.3	TGGTAAATTCTCCCAAGGAAGCATCTGTTATAATCAGCTTGTTTAAATGATAATAGGTGT[A/T]TTGAAAAAATGGAAAGGTATCAAGTACTCTTGAATTGCTAAAACTTCCTGTTAGCAAGAA
SP703	Bergeron	G2	0	CACCAGACTCAGCTACACAACTATTAGCCCTCATCAGTGATAATAGCTACTTGATCTAAT[C/A]AAAGATGAATGTAAATTTGTCAAGAAAGCAAACAAATCATAAATGTGTTAGGCATGCACT
SP476	Bergeron	G2	0.9	GGGTATTGGTGGAAAGGATGAGATACACAGACCATGACCTTCTTGATTTTGATGGAGAGTTCGATGTTGCTTCTTCTGATTTGATTGGCAGCGATCGTGG[C/G]AAAGATGATATTTTTGGGGATTTAGGGTTTGGGTGCTTTACAGAAGGGAATGTCCTTGAGAGTCGTTGCATCATTTCAGGTGAACATCTCAACTCGTTCG
SP477	Bergeron	G2	4.6	TTCACAAGCTTCGGCGTTGTAGCAGTCAAAATACTTCTTCAATGAATTACCTTAACAAGGAGCAGCTTGCAAAGACTCTGACATCTCTATTTAATCTGTA[C/T]GATGCAAATCGAGATTCCAAATCTACATATGAAAACGAAGCTGAGTTTTGTTCGTTTTATGTGCTACTTCATCTTGGTTCTAACAGCCAACCAATGGTTA
SP478	Bergeron	G2	6	AAAATATCAGAATATAGCTTCTTGGTATTAAGCCTTGAAAAGCTCTCAATTGTCCACGTAAATCTAGCTGACAATGGATCATCCACTGACTGAGCATCCA[T/C]TGTATTGTTAGTTTCTGCTTGAGCTGCCAAAAGTAGTTAACCAAGAAATGTTTGATTGTCAAGAACAGCAGAAGAAAAGAAAAACCAGTTAAGTGTTATA
SP479	Bergeron	G2	8.8	CTCCAGCATGGACTAGGGTTCCATTTGGACCCCATCCTACTCGAAATGACCTACCCATCAACAGACCTGCATCAACTATGTTGCGACAATGTCTTTTAGT[G/C]ACTGGTGTTTCATGCTTGAGATCAAGCTTAAAACCTTCTTTTAGTATCTTTGGAGGCATGACCTTATTTTCTTGGGCCATTAGAATGGCCCCAGGAGAGT
SP704	Bergeron	G2	9.3	ACATTAACAAACAAGAAAATGAAAACAAAAATGTTCGAAAAGAGTGAAATAACATGTTCG[C/G]GAGGCGTCAACGGCCAACATGATACAAGTGAATTCCCTTTTTATGCGTACATGGATTTTA
SP705	Bergeron	G2	13.4	CAATGAAACTAATGTTATAGCCGCAATATCATAATATAATTATGTTAAATTTTAAACACG[A/G]AAACTTTAAACAGAAAACTTGATCAATCATGAGGAGACTGCATCTAATTTCTTCATTATG
SP706	Bergeron	G2	41.2	TTCTCGATATCCACAATGTCAGTGTACGACGCTGCTTTTGTGAACACGGAGCTCTCGAAA[C/A]CGACGTCAATCTTCGGGCTCCGGCTCTGGGTCGTCATCGGAATCCTAGTCGGGTCTCTGA
SP480	Bergeron	G2	50.4	AAGGCCACCTAAGGTTTGATAGCATTGTCACTGTTAATATGGAACTTTATTTAATCGCTCCATTTATAATGTACTTATTATTCTGCTTTGATGTCTAACC[G/A]CACAATTGTAATTTTCGACTACCAATGAACTTAAATTGTTGATTGTGGAAGTGCAAACATGAGGATGGATTGTAAAAGGTGACCCTTTTACATGCCTACA
SP475	Bergeron	G2	50.6	AATTACCCGTTCCAAAGAAGGCAACATTAAATAAAACCATCTAAAACCACAAAAGACATCAGAGATCAATATCATGAGCAGTTAAATCATTAAATTTCTA[G/C]AACAATCAGGCAATTTCTTCAGTATAGTAACGAAAAGAAAAGATGGCACTTAGAAAGATTAATGGAATTCGCACATCAGACAGCTGCAAGTATCTACCAT
SP481	Bergeron	G2	62.4	ATGAACGGTTAGTTGTTCTATAGGAATCACTTTCATTTTGAGAAGTTCATGATTTTCATATCGAATTGTAATTTTCTGCAGGATCAAATGAACATTGAAA[C/T]AAAGATTAGGAACATTAGATTTATTGGAGAACTCTGCAAGTTTAAAATCGCACCAGCTGGTCTTGTCTTTAGTTGTTTGAAGGTAATATGCACGGAACAG
SP482	Bergeron	G2	67.7	ATGACTTGTATGAAGCTGTGTCATTTATTTGTTCCTTTCCTCTGTTTGGCAGTGCACATACTGATTGCGTTATCGCAGAAGACCTAGAAGTTGTAGATGC[G/C]TTTTTAGGTCAAGTTGACAGGTAAGAATGCTTCATTCCCGTCTTGTTTCCAGAAGATCTGTGCAATCTTATTCAGTGCTATCATACTAGTTTAATTCTCC
SP483	Bergeron	G2	77.4	ACAAGCAGAGAACAACTACTTATAGTATTAAAGAAAATCTAATAATTATAAGCAACATGACAGATAATATGTCAAGTTTATAATATGAAAGCAGAGTTAA[C/T]GAGAAATTACATTTCTTTTCGACTTTAGGCCCCCGTCTTTGGAGATTCTCCTGTAAATGCAAGGATAAAAATCATTTATCTGTTCAGTATATATACATTA
SP707	Bergeron	G2	85.6	TTCTATACTTGTATAATTTCGTGGAAATTCTGCTTTTCTTTGGCTAGGTAAGAATGTTGT[T/C]GCTGCCTTGTTATATTATTGTAAGTTGTTGCTTAAAAACTAAAATGAATGTTGGGTTGGG
SP484	Bergeron	G2	92.1	CTTCAATCTAGTTTGGATTGACACCAAACAGTCGAGAGCCTCCGCTGCGAAATACATCACCATAGCACATCAGATGAGGACCAAATGATCCTGTCATTTA[C/G]TTGACCATAAAGAAAACAACAACATACCAACAGGAAGGGAATCTTTTTCAAATGCTTTTTCACGGATGTGCAAAGCCTCCAGGGCAAGCTGTTCAGCTTC
SP485	Bergeron	G2	95.1	TCATGGTAATTGCTTATAGTTTGTTTCTTCACTGCAGCTCTTAATAGTTTTACCGAAGGTCCTCCATTTACGCTTCAAAGGCTTTGCGAGGTGTTCACTT[G/C]ACCTTTATATTATGTATCATGCGTTATCTCTCTGCAGTATTCTTTATGATTGTGTCTTTCATCCCTTTGTCGACACTTTTCAAAGCTCCATGCATTGAAT
SP711	Bergeron	G3	0	ATATGCTAAAATATGAAACCTAATATGAGAATATTTGTTTGAGGGAATTTTCTGCATATT[C/T]CTCTATTTGTAGGAGGTCATATTTATAATATAATGGAGCCTTAGTGGCCAAGTAAATATA
SP488	Bergeron	G3	3.8	ATTTGGTTAACAGAAGACGAGCATGGGAAGCTAACAAATTGATGGGTTTGATGCAGAATGTTGGGATATCACCTGATGAGGTCACATATAATTTGGTGAT[A/C]AAAGGGTTTTTCCAGGCCGGGTATCTTGAAATGGCCAAAAGGGTGTATTCTGCTCTACATGGAAAGGGATACAAGCCAAATATCAAAATTTATCAGACCA
SP712	Bergeron	G3	13	TGATAACTCAGATTTAACTACTCAATTAAAATATCATCACTTTGATTTTCATGAAGACTT[A/G]GATGAAGGGCTTTTCATTGAGGGCAACAATATCACGCAGTCTGAAGAGGATGTTGTGCCA
SP489	Bergeron	G3	15.8	ATGGTTTTCTAGAAAACTGAAATCTAGTACAACTAAGAACAGGAAAGGATGTCCGTGTTCAGGATATGGCTTTATGGTCGGTCTTCATGACAAGATATGT[T/C]CAATGATTTAATAACCATAAGGCATCAATTCTTTATAAATGCATAGTGGATACAGAAAGATGTATCATATTAGAAGCAGAAACAAACATAAGAATACAAT
SP490	Bergeron	G3	25.3	ACTGTCGCTGTACAGTGAGGTCAATGTGATCAATGGGATTAAGAGGACATCACACAGAAGAATTGGATTCAGTACATTTATGCTATATTGCTATTAGTTG[C/T]AAAATGAGAATTCGGTTGTCATTTCCCTTTCGCTGTGCTAATTGATGGTTTTCACTGTGCAGGTTTACGTATGGCATAGAGGATCAGGGGAGCTCATAGA
SP491	Bergeron	G3	28.6	GCTTAAAGCGATGCAGCGCTTTAACAAAGAACCAGACATTATTTAATTTATTCAAGGTGCATTCTTTAAATTCATTCTTTAAGATCCCAATTTGGTGACC[G/A]CATACAGAACACGTATGATGCTGCAACTGAAAAATCTTTCAGTACCACTGCTTGACTGGGTATAAAGATATTGCTTTGTAATTATAATACCTGTTGATGA
SP492	Bergeron	G3	37.6	GTTAATGCATGTGTCCTATGCCCTCCCATCCCTGTTGTTGTATCTCCATTGTTATGATTCCATTGATCACAGCTTTGACATAAGGACAACTTCTCATCCA[C/T]GCATCGGACCATTGCAGGCTGAGCATTACACTTGTCACATAGAAGTGAGCGAGGATGCCTGCGTGACAAAATGTTCGCTGAGTGCACACAACCATCACAG
SP494	Bergeron	G3	51.1	TGAAGCTCTTGTTTTTGCATTTCTGTTGAGCTTTTCGTTTTTATTATAAAATTTTTTATGAGTTTGTGTGAGATTCAGTAGAGTGGACTTACTTGGATGT[A/G]TAGGATACCCGGCGCAAGTTTATATGGGAAGAGATGTCTTATCTGGAAAGATGGTGGAGGGACTCCTCTGACCTCAAAAGGGAATCATTCACCAATTTGG
SP495	Bergeron	G3	57.7	TTACTGCCTAATTTTGGTTTTAGTTGTTGCCTTACAGCACTCCATTTACAGGTGAGATTCTGAGAACTAAGTGCTGACTGCTTCATTCTTATTAGTAAGC[C/G]TCCAACACTTTTTTTTGTTTCATCCAATTTCTGGATATACAGGAGAGGAGAACTTCTGCATGCTGTTTCTGGACAGGATCTAAGACCCTATTGGCATATG
SP496	Bergeron	G4	0	AATCAAAGAATTAATATAATGAACTCCAAATTCAGGTGCTAATATGCAGGGGCATATCGAAGAACATGTAATGAATTGTCAATCTATGCCTAAATTTCAC[A/C]CTCGATGACACTTCAGAGCATTTGACACAATATACATGGTTAATGGAACTGCATCCGGATCCTAGGACATCCTATCATTACTGATTTCTAGTCTCATTGT
SP497	Bergeron	G4	3.8	GATTCCTTCTCCTTGTCACAATGCAGTACGACGTTGTCATCACTACTAAAATTCTGCAAAAAGAAGTTTGGTTTCTGTATGAAGACAAGAGTGGTGGGAG[A/G]TTGTTAGCTTTTTCCATCCTTGGAACTAAATCATCGTCTTTCTGTTGTGTAATCTTGTCCCAAATCTCTCATTAGAAAGAAGCCGCTTTTTCGAGTAGCT
SP498	Bergeron	G4	7.5	TCATGACTTCCAGCAAGGCAGCAGTGCTTGAAAGAAATATTCAAGAGGCAATTCATATATGGCCCAAACAGAAAATGAAGAAATTAAATTAATGTAATGT[G/A]GCACCTATAAATTTCCTTTTCAACCTATTATCGTAAGAACAGATTTTCAATCACATTGGGTGAAGCAATTCAGATGTTATAAATATCGTGTATTAACACA
SP499	Bergeron	G4	19.9	AATCATAGCTGCCAGCAAGTATGTCTGTAATCACTGTTGCAAGTTGTGACATCAAGGCTAGTGGCTCAACACCAGTTTCCATTATCATTCTCAAATTCTT[A/G]ACAGTATTAACTGTGTCTGCCGATAATGCTAAATCAAGAAGATCTACCAATTTCTCATCAGAGATAAGCCCAACCTGGAAACAAAGTCAAAATCTTTAGG
SP500	Bergeron	G4	28.4	AGAAACGAAATTATAAGTAGATATATAAGTTTGCAGGTCAGATTTCTGAGGTGTATATGAAGACAGGTTTAGGGAAAGAGGCACCCACCATAAGCTGAGA[A/G]GAGCTTAGCTTGTGGGAACAATTTGATGGCAGCCTTGGTAAGTTCGCTTGACAAACCTCCACCTCCATTTAAGATCTTCTTCACACTCTCCATGCCTTTC
SP501	Bergeron	G4	38.4	AACGTTGTGTTCACAGTTGAGAATGGATCGTTGATCAAGAAGAAGCGTGTTTGTTACCGGTACAAGATCAAGAATACTTCTTCCTCTTGAAAAATCACAG[T/G]AGTTATTTAATAAAAATGGCATCACCATCCTTTGTAATTGTTTACAGAGTTTTACATAGCTAGTGAAACATTCAAAATTTTCTTTTCACAATGACAATGC
SP502	Bergeron	G4	46.4	TTCTGAGTTACGAAAATTCACTCCAATCACAGATGAGCCCCATTATGAATTTGCGACCCTCTAAGGTTTTAAACCATTTCCAACTCTTGATTTTGCCATC[A/G]TCCAAGAAAAGTTTATCATCATTTCAGATTCTAATAGTGAAATTGCAGAAAGCAAAATCCTCCACTAAATTAGCAAACTTTCAGACAATCCTGATCGATC
SP503	Bergeron	G4	59.5	AGGAATACATCATATGTTTCCCAACACATTTTCCTGTATGATGTAATTCTAGTTGTATGAATTTCTCCTTAGGTTCGTTTGTTCAAGTCTTTGAAAAGTC[A/G]ACAAGAAGTCAATAAGAATTTGGTAAACAAAGGTCTACACTCATCCACTTGGTTTACTCGTGATACTAGATAGAACAAAAGATAAAGTAGTACATAGTAA
SP504	Bergeron	G4	61.4	CATATTCTTATAATAGGCATTATCAAAATCCCAATTAGGTGGAAACGTTACCAACACCACAAGCTGCAAGATATAGCAGAGCAGGCGAGCCCAACCCTCC[A/G]GCTCCGACCACCAAAACCGACGACTTTAACAACTTTGATTGCCCTAATCCAACAAAAACATTAAATTTCAATTATAAATGACATAAAACCTCAGCAATTA
SP506	Bergeron	G4	68.8	AATTCAGTGTTGAAGAAACCAGTGAAGGAAATGGACAACATGCACTTTCTGTCGACCTCAGAACCATGGTAAAAGGGAGGGCATCTGCCCGTGAAATGAT[T/C]GTATGGATAGAGGAAAGTGTGTTTCCTGTTCATGGGATGGAAGGTACCCTCAATGTGGTTGTGCAAACTCTTCTCGACATTGGATCAAAAAGTTTCACTC
SP509	Bergeron	G5	0	ATAACAAGAATCAAAATCCATTAGGTCAATTTAACGTCCCGAATTATAGAGTATGTCAAAATGCCCTTGCGCTTCATGATTTAGCACATGCAAAAGCAGT[G/C]TCTAAAACAACTTTTGTTCACAAAGAAAAACACCAATTAACAGAGATAGTATCTAAAACATTTTCTTCTCCCCTAACGCAAGTACAATTGGACCTTTCAC
SP510	Bergeron	G5	2.4	CCAAAGCAATAACTTTAACATAAACAATCAACAAGGGTAACAACAGAGACTACGCTGGAGTCAAAATTGAGGAACAGTAATGAAGGTATCCACAGAAACA[A/G]GGAAAGTTACGGATCCTATACTAGTATCCCCAAGGGGTAGACCCCTCCCAAATTATTAGCATAGTTATAATTTGTGGCTGGACACAAATTCATGTCACCA
SP715	Bergeron	G5	5.2	TGCTGTGTTTGTATTAAGTTTCATTTTACTAGTCAGAGTCATCATCTTGAATTTATTTTA[T/G]GTCTTATTTGGTTTAGAAGTATTGGTGGTATGGCAATAATGATCACTACATAATTGGAGT
SP716	Bergeron	G5	7.6	AATAGAAATAAGGCTGACAAGTGAAAAGAAAAGGATAGTTCAAAATATTTCAAGTGCCCT[A/G]TTAGCATTTGGGCTGCCTTAGTTTTATCATATCTAGGTAGCTTTTGTACACCATATCTAA
SP511	Bergeron	G5	13.6	CTTTCTCAAACAAGGGTTTACCAAACAAATGGTTGAGCAACATTTACGGGTAGTTTACAATAGGACAACTACAAGAACAACTAAGCACTCGAGCAAACAC[C/T]GGTTTTCACAGGCATAACCTCAAACACTTCAGCTACAAACAAGCTACAAGCTAGGGAGGCCTTCAATTCAATAAAACATTCCGGGATCTATCAATTGGCA
SP512	Bergeron	G5	20	ACTTCACTTACTAACCAGGGAACTGATACACCTTACATTTCACAAATCATATACATTTGATCATTTCTGACTCCAAAAATTACTTCAGTAGAACCATAAC[G/C]AATACTAAGCGGTTGCTGCTAGACTATTTGTTCTTGCATGCAAAAGTCAGTTTATATATGTCTAACAAACTGGCAAACGAGGTAATGTGATTTTGCATTG
SP513	Bergeron	G5	29.9	TTAGGTCTGCGTATGTTCATGGACACGGGAGAATTTTCTGACAAACTAGGTGTAGAATTGTAGCAACTTTTTATCTACTTGGAGCTTAATCGCCCTCTAG[A/T]TTTGAGCGGGGATGAAAGATTGGAAGTTTCTGATAAAAGCATGTTTACTAGCTTAAACTGATTAAATAAAGAGTTCCCAATTTGAAATCTTGTAGGAACT
SP514	Bergeron	G5	40.6	ATTTCAACTCTCAGCGTCTCATAGAAGCTTATCACTGCTGATTTGGTAGCCTGAACCCAATGTGAAATTAGAGAACTAATTAGAGATTTGAGTACTGAAT[A/T]AGCTTGTTCATGAGGTTAATTGGTTCCTTTACTTACACCATACAAGCTTAGTCGTGGAACCCGCAACCATCCGGCAGAGGAAGCAATCCCCACAATCTTC
SP515	Bergeron	G5	49.9	AATTCAGTTCTTGCTTGTGTTGAAGTTCTGCTAGAGGACGACCCTATTCATGGGTCTTCAGAGGCATATCCATTTGAATCTACATGGAGTGTGATACAAG[T/C]GGTAAAATGACGTGGTACCTTTTTGGGTTATTATTTATCCTTTTCTTCCTCCTGTTCTTTCTAGCTGATTATTATTTATCGTGAGTCATTGGTAATATGC
SP718	Bergeron	G5	52.9	ACCTTCAAAGGTACTTATCCCACCAAATTGCCAATTTGCAATTTTTGTACTTCAAATGCT[T/C]CCTGAGCTGACTTTCTCAACTTGTAATTAGATTCATATTTTGTTATTAGATTGCTAAGTC
SP516	Bergeron	G5	55.9	GCATATAGGATTGTAAACAATTCTTCCCCAGATTGGATTTTCCAGTTCTCAAATTCAGTCTCTACGAAGACTGCTGCATTCACCAGGAACTGAATCAATC[A/C]GAAGAAGCATGTGAATGAAGTGAGTGTGAGCTTCGCCGGATACTTTTTCAACATGGGAGCCCGCAAAGTTTGAACATCACATTCCAGGTCATGAAAATGG
SP517	Bergeron	G5	65.3	GAACCTGCTTGATATAAAAGGATTTTGGCCAATGTCAAAACCATTTTCAAATTAACCTTTCGTTCTTTTTTTTCCTTGTAACTTTAGTGTGCATTGTTCT[A/T]GTGTCCTTTCCCTGAATCTCATGTGTCAATAAGTTTATGGATTCAGTCAGTAGTCTTCTGTTAGCGTGACAATTGCTTGCATACCATGTCGCCAGGCAAG
SP520	Bergeron	G6	0	CATTAAATAAATATGTCAATGTAATTACATGATTATATTATACCATAAAACTAAAATAATGCCTCACCATATGAAGAACAAGCTTCCGGAGAATTGCATT[A/G]ACCATGTTGCCAGCACCATGTCTAAGGGCAACTTTTGCAAGCCTCACATTCTGCAGTTTTTTACAACTATGGATTTAGAAAACTAACGCAATTACATACA
SP519	Bergeron	G6	9.8	ATGAGAACTAATCTATAGTACCTGATGCATTACGCTTATCGTTAATGTACCGGGTATCGACTAAAAACTAGGTACTGTAAATTGGTACTGATACACTAAG[G/T]TTATCGATATCAAATATCGATTAAAATGTAAGTACTATAAATTGGTATCCAACACTAATTGATCTCTACCCTTTGACAGGAGTAACTTGGGCTAATGTGA
SP518	Bergeron	G6	12.7	TGAAAGCATCCTCATATTTTTGGAAATGCTTGATCACTGTTCTGAATGTCCCGATAAATATACTTACCCTTTTGCGATTAAAGCGGCTTCGGAGCTCCGG[A/G]CTTTGCAGGTTGGAAGAGGTTTTCATGGCATGGCAATAAAGGCCTCGCTTGGGTCGGATATTTATATTCTTAATTCGCTCGTTCATTTTTATGGGTCGTG
SP522	Bergeron	G6	22.8	AGTTCATAACATACTAAATATAGCTAGGCTTGAAAGTTTTTAATCCAGTTACCATTAGGAGTTTGGTTGCTAAGGTCTAACTTTCTAGTTGTGCTAGTTA[A/G]AGTGTAGAAATTTAATGTGGAATCAAGTTGTATAGAATCCTGATCAGCCGGAAGGAATTAGGAAATTTATCCTTGCTTCCGATACCCTCCCATCTCAATG
SP523	Bergeron	G6	31	CAGGGACGGAGTGAACTTCTTGATGAGGTATGAATTCATTCGTTCTCATATCACAGTATAGAAAAGATGATAATGTGTCTATGTTGTGTGCTTATGCATT[A/C]TAGCAGCTCTTTTCTTCCTCAAGTTACACATTTTCCACCCCTCTGGCTAACATCGTGCAGTATCATTGTTTATTAGATTTAAGTACGCTTAAATCTGTTG
SP719	Bergeron	G6	36	CCATACTTGTGGTGAACATTGGTGGCCCTACAGGTAATCTTTTGTTATACACTGAATCTT[A/T]CTTGCTTGATGTTTTACAGGATTGGCATTTAATTATTTGACCCACTACATGATGATTGCT
SP524	Bergeron	G6	38.3	TGCTAATGTCATTTAGTTGCCCTTAAACAAGATACTATAATAGTGTTCACGGCTTTCCCTATTCATTGATGGACATTTGAGGAGAATTCTGAGCAGCTTG[A/T]GATACCATTTCGCATATTTCTCTTCGCAGGATTTTATTCGACGCTGTCTAACATATAATCAAGCAGAGAGGCCAGATGTTTTAGCAATTGCTCAAGATCC
SP508	Bergeron	G6	38.9	ATTTTAAAAGGGGGCTCCCTCAAGGCTAATAAAGTGACAAAAGTAACAATTACATTATCAGATGTAAGATGCAAACGTGCCAACTAAAGGTTTTGACTAG[T/C]GCAATATGTAAGCTCATCTTATCAATTTGTATTGAGGCAGTTGAATTTCTAATGAACCAGACACACCTGTCCAACCGAAGCAGGAGATGCAGGTTGGTCC
SP525	Bergeron	G6	39.8	CTTGTATCACTGAATGCAAACTTGAACCCTCGGGAATTCCCAATGGAGGATTTAAACATGAAGAATTATTAACTGTATAGAGCTCCCACTCTTTAATTCC[A/G]CACTTCTCTAGAGCAGCAGCTAACCTCCCCTTATGCATGTCGTTCGGGTATGCCCCATCTGGACTGACAAGCACAGCACCGGTATAGCATTGTCCTGCAG
SP526	Bergeron	G6	45	AAAGCTCCAACTTCTCATTCTCGCCGCCGTCACCTCTGTTTCCACACATGTCAAATTCATCCCTGTTATCATCTTCTTGGGTCATACTCATGCTGCAAGC[C/T]CTGTTCATGGATGACAAAACAGTCTTGTTATCGGAACCCGTAAAGACTTTCATCGGAGGAGGAAGATCGCAGTTCTGTATGAGGTCCAAACCAGAAGACT
SP527	Bergeron	G6	64.3	CCAGTTGACACTTTTCTGGTGTTGACAGTGCATCAATGGCAAAAAAGACGCCCTCTTTTATGAAAGAGTCCAAAAAATAATCAGAGAGCTTTTGCAGGAT[A/G]AGCTCAGTGATCCGTAGAGCTAAAATCAACACATGGGGATCCTTTCGTGTAAATACTCCAGCCAAAAAACTGCCACATTTAGAGGATATATTAGCATCAG
SP722	Bergeron	G6	73.4	AGTAAGTATTGTTCAGTATTCTTCAAGAATAGCTAAGCTCTCTCTTTCAAAGCTGATGAA[A/C]TGAAAAGGAAAGCGGTACCACATTTACATGTTGCAGCAGATTTCATGGTCTCAATCAGCT
SP528	Bergeron	G6	78.6	CACTGTAGGGGATATTCGGCGGCTGCCGTCGTCAAGGACGCCATATATGTAATTGGAGGGGTGAAAGATGGTGACAGCATAGCAGAAACAGTAAGTTTAC[A/G]TGTTGCCCATGCTTTCCAATTTCCATCTTATGGACAGGACTTTTTTGGGTAATTTAGCAGTTTGTATGTAATGACAGGTTGAATGCTACAAGGAGGGACA
SP529	Bergeron	G6	86.3	AATGGAAGCATCGGACTCAAGTTGGTACCAGTGCTAATATCTGGGTCTTGATTCTGCCCATGCACATTTGAATTTCTCTGTAAATTCCAACATTCTGTGG[G/A]CACCGTGGATGCAGGCTTGTGACAGCGTAATCTAATACTTGGGCGACAACAGCCGGAGGATATTGTCGTTCGGTGCATGTCTGCACACCACAAGCAAAAA
SP530	Bergeron	G6	89.6	TAACGGGAAAAGGGTTCTTGGCATGGATAGTCTGTTAAATGGTAAAACTCGTAAGGAAGCATCAAGGATGTTTTTTGAAACATTGGTAAGTCTTATAATC[G/A]TCGTTATGTTCAGGTTTTCTTTTATCTTGGTAATCTCCTATACTTTTGTCAGAGGATCAATGAGGATGTAAGTGTGTCTTGTAATATATCATTTATGTAG
SP533	Bergeron	G7	0	TGGTTCTGGACGCCACATGTCTTGCTGTTACAACGTTGCATATGCTTCAGTTGAAGTCAGAAGCTGTGTTACTTTTACATTATGTTCAAAACAATTTTCT[A/G]AGATGTGATGCAATGCAGGGCTTTATCATATATATCACTGATAGCGGCCAAGGAACTGCCAAATGTGAAGCCTGCTTTGGATATATTTATTGTCAGGACA
SP531	Bergeron	G7	4.1	AAGGCTAAAAACATGCAGTGGATTCCACTTTCCACCTACAATCTGTTCTAGATGCATGTGAACCAAATTGAGGACATAAGGATCCCATTTTGGCCAGAAA[G/C]CTGTCATGAAAGGGGATAGGAGCTTTGATTTGGGCTTTGATATGTGCCTTTATTACTCTTGAACGACATTTTTTTACCACTGAATTGGAGAGTCTGTTCT
SP534	Bergeron	G7	8.2	TTAAGTAAACATAAACTGTGCAGTGAACTTTATTATCAAATAAAAATCAAAACTAAATGGAACTTATGTTGGAATGCTTATCAATAATTTCTTTTACAAC[T/C]AGAGGACACTAAACAATTACAGGTCTTGTATGGGTTTAATAAACCTCTGAATAAAGTAAAACCCAGCAGATGAAAATAATATATTATTTCTAGAGACATG
SP723	Bergeron	G7	18.2	TGAGTTTATTTATATGAACATGTAGCACCTTTTGGCTGGAAAGAAGGGCAAGTCTTGTAC[A/G]TACAAGTCATATAGAATGAAACTCTGTACAAGACTGAACCTGACCATGCTTATATTGCTA
SP535	Bergeron	G7	24.4	CTATTTTAGGGTAAAATCACAATTACATACATAACTACTTATTGCTCTGTTTTGTGACCCTACAAAGGAGCAATATTTTTTAAGTTTGGCCCTTCTCTCA[A/G]CGATATTCCAATGTGTACCTTTTCACTTGTTCTATGAGTTGAATTTCTTGAATGGGCTATATGTCCCTTGGCAGTGTTGGAAAATCACAACCCCCCTTCA
SP536	Bergeron	G7	29.6	CTATCAAGCTGAACTTTATAAGCGTTATTTGCTTCCAATGCCTTAACAAGTTCATCCTCAAGAAATTTAATCTTTAAACCATAGTCAACTCCAGCATCAC[A/G]AGGACTTCCATCATGAATTTCATTTCCATTATCGTCCTGTAATGGCGAAGAATAAAAGGAAAAGAACAAAACAGAAGCTTTGTAAAGTTACATGAAATCA
SP726	Bergeron	G7	34.3	AATGAGCACACATGGGAACCATGAACTAAGTCTGAAACTTTCTTGTAACTACACAAAAAC[T/C]TGTCATGTCTACTTCATATAAAGCAATCTAGAGCTTCCCTGTTAATTAAAGTCCTAGACT
SP537	Bergeron	G7	35.7	CCTTCATTTCCGTTTTTCAGTCTGCCATTCGCATAAGTTCAAACATGGGTTCTTCAAGCTTGTTCAGTAAAGGGTCCTGTTCAACCTGATAAACTCTTGG[T/A]TGTAAATCTGAAAATTCATTTTAGATAAGAGTTGTACTACGAGTTCACTTATATACACTTTTATTGATACACTATTTGTAGCTTAGCACGCATATCTGTC
SP725	Bergeron	G7	45	AGCACCAACACCAAATTTTATAAGGGCTTAACATTAGGTGATATGTAACAAGTAATTAGG[C/T]ATAGTGAAAGTTATCAAACTTAAGCCAGTTAAAAGAGGACATACCACCACAGTTGATTCT
SP538	Bergeron	G7	51.9	CAATGCCCACACCTTGCCACCAAGTGGCAAAAACAATAGCCTTAAAGCTGATGAACTTTGCAAGTGGTCTTATTGGTTGAAGCCTTTCATGAGTTACATT[A/G]TAGAACTGCACAAGGCAATACAATGCCCACATCTGGCTGAAGTTCAATACTACTGCCATGTACGGATAACTGCAAGAGAATAAAGGTGATAGTACTAAGC
SP728	Bergeron	G7	57.9	GTAAAACATATCGATAGGAAAATAAGCCTCTTAAATGGCAAAATTGGGGACAAAACTGAA[A/G]CACACTTGCATTAGACCAAGTCACAACATTTTTTATCCTGACCCCCATAGCAGAAATGAT
SP539	Bergeron	G7	66.9	GCACAATTAAATTCCACCAACAAAAGACTGTACAGTGTTGATGCGAGAGTTACAAGTGTTAATATGTCAAGTCAATCACTCAAAGTGGCTAAATACCATC[A/G]ATTCCGATACATCCAATCCCAGGGGATTTCATTTAACATCTGAGGGAAAATTATTCAAAACTCAAGCTGAACTTGCCATTGTTACCAAAAAGACTTCAAA
SP540	Bergeron	G7	79.4	ATTGTGAGGAGGAGGCCCCACATGATTTCCACGATTATTATTATGATGGTATTGACCTCGCCCACGCCCCTTCCCACGGCCTCGATTACGCCCTTTCCTC[C/T]GCCCGACCTCCTTGTCATTGCCATGCTCCTCTCCCTGCAAAGAAAAAAAATTACAACATGCCTATATCTTCAGGAAGTAATGATTTCAGATGTAAAGCTA
SP543	Bergeron	G8	2.2	AGAATTTGGATATTAGGAACTGAAACTAAGGTTGTTGGAGTTGTGGTTTCGTGGGCTTCGATTGCTCAAGCCTTGCAATAGGCAAAATGGGGAGTAATGG[C/G]GTTGACCATCCCTTGAAAGATTTGGTAGAGGAAAGTGTTAGCAGCCAAGAACAGAGTAAGGATTTTCAGCACGCTTGTGGAATTTATTATAAGTCACTAG
SP544	Bergeron	G8	7.3	CCAAAAACAGCAAACCCCAAATTCATTTTGGCTGGCAATCCAGCATAGGAGGAGCTCAATCCTGCTTATTTTGAGAAAGTCTTGCACGATGTCTTAGCTC[T/A]GCTCTTTTCCACCTAACAATCAGGCAACACAAGGACAAGAGTGTGTTTATCTGTGAAAAAAAATAGAGTCATGTTAAAACAACCAATTGCAAAGACATGA
SP545	Bergeron	G8	13.4	GCTTTGTTTGCAAGATCGGACAACAAAAAAGCCTTGTTTGCAAGAGCTGCATGAGGTGATATTTATTCAGTCCAGCTTAATTAGGTTATTGGACCATCTG[T/G]ATTGATTAGCCGATTCCAAATGACCCTTTAGTTCTATGTACAAGTCATAAAAGATCCTATTGACTTGTAACTGATTTTTTATGACTTGTAACTTTGATTG
SP547	Bergeron	G8	16.7	GGAATGTCTCGTATGAAATAATTAGTACCTGATGCGTATTCATTGTAAGTTCATTATTCAAAGATAGATGTCTGACCAGTTACACAAATTTACCTGTATA[C/G]GGCTGCGAGGACCAGTGAACCGATCAATTCCAGAAACAACATCATCTCGGGTACTTTCACAGAGAGCAATGAGATGAACTCTTTCTCCAACCCACTTCTT
SP548	Bergeron	G8	20.5	GGCTCTGGAGGTTGTAACATCCATGCCCTTTGAGCCTAATAGTTTTGTGTGGGGTGCTCTGCTTGGGGGCTGCCTGCTCCACTCAAGAGTAGACTTGGCT[G/C]AATATGTTTCCAACAAACTGGTTCGATCGGACCCTGACAATTCAGGAGGCTACATAATGCTGGCTAATGCATTTGCATCTGATCTTCGATGGGGTGACGT
SP731	Bergeron	G8	43.4	AATATATAAGATTCAGAAACTATGAATTCGCTGAGTCCTACTGCACCATCATTGTGTGGA[A/G]CCTGCAGTGATTGCTACAGAGAAAAGCATTTAAATCTTTTGGATCAATTCCTTAACTTTG
SP550	Bergeron	G8	45.2	CACATCCACAAACACTTCTATCTTCAACTTCTCCTCCTTTGAATTGAACAGTTGGGATTCCGCGAATGACTGATTCATCAAGCCCCCGGTTCCAAATTGA[G/T]GGAGAGAAGGCTGTAAGAAGATCCTCCGTTTCTCGAGCTCGAAAGATAGGAAACCTTGACAGCAGATCAATTTGGTACCAGTTTGAGCAAAATTTGACAA
SP551	Bergeron	G8	59.7	AGTTCAAAACAGGAGTAATAAAAAGAATTTATGAGTGATTATAACATGCAACTTACATTGGATTTATCTAGGTCTGGTGCCCAGTCACGTATATATGCTA[T/C]ACACTTATGTAGATCGGTGGTATCCTGATCATCAGATTCATCAATTATCTTGGTTCCCTGCATTCAAATAGCAAACACAGACAACCTGAGAAAACACCAG
SP733	Bergeron	G8	60.2	GTGTGGTGATATCGTCTTCGAATGCTTTTTGGTAAAAATAAAAAATAAAAGGACTGTAAT[A/G]AAGTGCGACATAGAAAAGATAATGAACAGGAATATAGACTTCTGCATGTTTTGCAGTTAG
SP734	Bakour	G1	0	AAAATTCTTCTTTGAGTGATAAATTTCATGCTTTTGTTAATGATGCTAATTTTGTGATTG[A/G]TAATTCGTGTTTGAATGACAAGATGCATGAGAAAGAACTTGAATTGAGTAAATTTTATGA
SP552	Bakour	G1	8.7	CTGGAAGTGAGTCAACTAGTTGGTCTCACATACGCTTTTAGTAGCTATTGATGTTTCTAGAGGCTTAGTCTAGCCATAAGATATCTGTCTCAATGCTGTT[A/C]ATAATCTGAAATTTTCTCATCAGAATGTCAAGGCAATTATGTAATTGAAATTTAAAATAGATTCACATGTCTCCTCATGAAACTTAAATGTCTACCATGG
SP553	Bakour	G1	15.3	AATCAAGCTTGTATATCACCCAAGAGAGCCTTTCTTTATTGTTAGACAGGTAAACTTCCTTCCTAAGGGGAACATCAGACTACCATATAATGCAGAACAA[T/C]ACTTGTCACTTCAGAGATAAACACATAAGACCACCATATAATGCATGGATTTTAATGAAGGTATTCATGTTTTGACAGCCACAGAAAATCTTAGCAGTAT
SP735	Bakour	G1	21.9	TTGGAGCTCTGCCTCTAGAGAATGACATGCATCAACCAAATCAATTAATCAATAAATGAG[C/T]CAAATAAGTAAAAGATAGATTCATAGCAGCAGTTTGAGTGCAGTCCAGAATGTGGACGAC
SP768	Bakour	G1	22.4	AAGCTCGGTTTCAGGTAAGCCAATTTCAAAACATTGATTCATTTTAAAGGACGTTTTTCT[G/T]TTTTCTGTTTCTCTGTTCTTCTTTTATTCTCTCGTTTAAATAATCTGAATCTTCTATAGT
SP736	Bakour	G1	23.8	TTATTTACTACATACATGTTATTTAAGTGTTTAACCACCAAGTTATGTATTATCAACTCC[A/G]GCAGTTTCATTGTGATGATCATAAAATAATATGATACATGTTGATTTCTGGATGTTCTTA
SP600	Bakour	G1	28.4	CTATGTTCCCTAGCCCAATTTCTTGATGTGGATGTTCTTGGTTATTACAGCCGGGTTTGGACGGGCGCAATTGCATTGCTGATGAACATTACTTGCCTAC[T/C]TTTTTCAATGTGAGAATCTCCTCTCTAAGAATTTCCTCTTCTGTGTTTCCTTGTATTTAGCATCTCTGTCTGAATGAAGTTTCTTTTGCACTTGTTTTCA
SP554	Bakour	G1	40.5	TTACCCCTATAAACCCTTCTAACAGTGACGATACCAGAACTTGACTTTTGAAGGTTGCTTCATTAAACAGCTAACTGACAAGACCAGAAATTGTAAAACT[A/C]CATAACCCTAAACATAAAAAGCAACATTGAAGCAACCCGCAAAGAGCATCTACAATAGAGGTATAAAAAGAATATTATACCAAAAAAAAAAAAAAAAGAA
SP555	Bakour	G1	47.6	ACACTACTTGCTTAAAAAAAAAATTTAGAGAATACCCAGGAGGCTAGGACTAGTGTCCTTGCACCATTGCCCTGCATGTTGGCTTCAAAATCAACAGGTA[C/T]GAAAACAAAAACACCCATGACAGAACTTTAAGCAGTTATAATTTAATGCACACCTTAATCAATGAGCTCTTACATGAACAATAGCATTGACAATTACCTG
SP556	Bakour	G1	49.9	GATATGAGATTGAAGCTGTGTGGAAACTAAACTTTAAAGACAGCACTTCAATCTATGTCCACTGAGGCACAGTTATGTTAGGTGTTACAGACAACCTACC[G/A]GCAAGTAATGTGGGATGAGAAGGGTGGAAATCCATGCTTATCACATTGGACCCCTGACGAAGAGTACATGCTACATTTCTTGGTAGGTCATCTGGTGACC
SP557	Bakour	G1	54.6	GGAATGGATGCAAGAAGTTAAAAAATCTTATTCTTAGTGACTGCTACTTCCTGAGTGACAATGCTTTGGAATCAATTGCAACTGGCTGCAAGGAACTTAC[G/A]CATCTTGAAGTGAATGGGTGCCACAATATTGGAACAATGGGCCTAGAATCCATTGGCAAATCTTGCCCGTATGTTGCTCTCTCAGCTTAACTTAAATTGG
SP558	Bakour	G1	56.5	ATTTCTTCCCTTTAACCTTCCCACTTTTGTTAATGTCAATGAAGCATGCAGTACACAGAAGATGAGTAACTACCAGGCCAAAATAAAAGAGAGGTGTAAT[T/C]TGTTTACCTGGTTGATTCTGATCACTCTCTATCTGATACTTGTTTTGGTTTGAGGACGACAGATTCGTTTCAACATTTTTATTTCCACCTTTAGATGGTT
SP560	Bakour	G1	68.5	ACTAAATAGATTGAAGATCCAACAACTATAGTTGACAATGATGAGTGTAAGATGCAGAGAAAATTCTAGAGTAGCAAGATAGGTTGAAATATGGGTAAGG[T/G]TATATGCTGAATAGAAAGGTCCTTCCTTCAGTCAATGTATAGTTGGAAAAATCCAACAAATAAAAAACTTATGACTCTTCTTCGAACACAGAAAATAAGC
SP561	Bakour	G1	70.6	TGTTTCTTATTGTCAGCCTGATTAACACTGCCTTCATTTCTACGACTTCGTGCACGTTCAGTAGGCGGATCAAATGAATTCATAACGGGAATCATCTGGC[A/T]TCTTCCAGGAAACATCATGCACCCCTGATGATGGGTCTGGAGTCCTACATTTTTGTGGGAAATTGGCAGGTCCATGCTGTTTCCGCCAACATGGGGAAAC
SP562	Bakour	G1	86.1	TGCAGACAAATCAGCTGAAGCTATCTGCAGAAACAGGAAACGTAAGTTAGAAAAAGAAAATTAGTTACTCGCCCAAATAATTAATAAAAAGGAAATGGAC[C/T]GTTAAATAACTTCAGGACCAAAGCTTAAGTGGAATCAAGCTACTGACATTTCTTTCACAGGTTGACCATCCACATGAAAATGGAGACATTCCTATGGAAG
SP563	Bakour	G1	93.6	TTGCAGATGTTGCATGGAGGAGGTGGACAAGGTGCTGCAGGAGTTATCTCAGAGAGGAGAGTTTGGATTTGGAAGCTTTTGGGGTAGAAGAGAAATGGGT[C/T]GTTCCCCAATTCATCATTCAGCAGAAGATGATCAATTTGACAGTAGATTTGTGCAGTTTCAATTGATTGAAATGGTTGGCTCTGTCAGTTATTGATCATA
SP737	Bakour	G1	103.1	TAATATTGTATTTGATATAGTGAATATGAATAATTTGATATGTTCGTAAAGCGTTGTGTG[C/T]TAAAAGAGGAAATCAATCACATTCATGCCCAACAAAGCAGGAAAGCGTTCTGGAGCATTC
SP739	Bakour	G1	121.8	CAAATTTGATTATAAAAATAAATAATAATACATAAAAAGAACGGTTAATTTGAACAAGAA[A/G]CGGTACACAATATTCTGAAGCTGAGAACATCCCAAACAAAGTCGAATTGAGAAAGAAGGA
SP740	Bakour	G1	122.3	CATGTAAACTTTGTATATCGTTCACTGCTTCATGTCTCTGGGTTTTGCTTAATCAAACTT[C/A]GTCTATGTCAATGTGCGTAGGTGGATGACTTTATTGTCAGTAATACATATTGATGTTACT
SP741	Bakour	G1	125.5	CACCTTGTGGTTAACATGTAACCCTTTTTAGTACAAGAATTAGTGCCTTCTTCTTGTAAT[G/C]AAACCTACATATGCAGTTTGTGAAGTATATTAGCAATAATTTATATTTTTTGTATTATTA
SP565	Bakour	G1	130.1	GGCCATGAGATCGCGCTGGAAGTTGTTCAGCCAATCGTACGGCCTTGATATCGACCCTCTGCTTTCTGGGCCGTCGTCATCTTTGCTCATTCTCTCTATC[C/T]CTGCGGAAAATGGAAGACGGAAATGGAAATGGTGGGAAATTGAGTGGGCCGATTTCTACCCATTAATACATAGTATTAATAATTTATTTAAACAAATTAT
SP566	Bakour	G1	141.4	CTGGGACTTCAGACTGTCAATCTATGCTGTATAGTGAGTTACTTAGGTTTCCGTAAAGCTTCATTATTTCCTCTGATTTGATTGTGATCTTAGAATTTTA[G/T]TATTATGGAGTTTGCTAAGTCGCCAGTTTTCCCACTCTTGCAGGTATGCATGGACAATAACAAACTGTGCCACCTGTGAAACCCATATGGGTTGGCTCTT
SP567	Bakour	G1	151.8	ATGCTCGAGGAGATATCATAATCTCGCATGATTCCATTACTGTTAATTCCTCATCTGCTGCTTTCGACTTGTCCTCAAAAGTTCAAACATCTTACACTGA[C/T]GAAGACTGGCTACGGAGAAGAGATGCTGATGCAAAGAGTGCCATGCCATTTGTTGTTGAGGGAATTGACTTGGATTTGCGTATGCGTAGTTTTGAGTTTT
SP568	Bakour	G1	159.3	AGAACAATTATATCATCGTCTCGATCAGTGAGACAAGCTCTGCACAGACAAGAATAGCAGTACCAACAGGGACCATATGATTTTAACTCCTTAGTTGTCA[G/A]ACACCTCTCATGGTAGTATTTCTTTGGGCAGTATGGATGACCACATATCTTCAACTTGTCACTTTTTTCTACCTCCATTCCACAAGTTTTGCAGATGTTC
SP569	Bakour	G1	160.7	ATATTTCCCAATTTAATTTCAACGGTTGCTATGTAATCACATCAGCGTTAACCATAACATCAACGGTGCATGTTTATTTGTAAATGATATCGTATTAGTA[A/G]AGCAAATAAACCTTTTTCCAGTTGAAATAGAACACCCAGCTACAGGCTTACAAGCATTTCACTAAATTCCATTAAACTATAACTTCAGTAAATCATATAC
SP742	Bakour	G1	163.5	TCCTCCTAAATTTTACCATGAAATTCTCCCTTCTCGTAGATTTTATGACGAAATTCTCAG[A/G]CAGTTTGAGGTATGATTGTATATATTGGTACTAGGTTTTCAGCATCTAAATGTTTAATTT
SP571	Bakour	G1	182	CTCAAATGGGAAGACTTTGCTCTATTGACGCATTGGTTTCGAGGGTTCAGAAATACCTTACTCCTTCTAAAGTTGAGGAACTGTCCTCTCTGGTGTGCGA[C/T]TTGAAGGCAAGTAACCTTCTTTTCACTGGTTGAAAATTATTCATATTGTCTATTCCTCTGAAGATATGGACAAGAAAACTTAATCTAAGGGTCAATTGTT
SP570	Bakour	G1	191	ATTATTTTTTATAAGTAGTTTGGATTTTCAGTTTCTCTTCTATTTCTCTTGGTTTCTTTCTGATGTGATTGTTATTAATTCTTAAGATAGACCCATGATA[G/T]TGTCCTCTTGTGCATGTACTGTGTGGCACATGTCACTTGGCTGTAGATGTTGCACGGCAAGCGTTAGACAGTTATCATTTTAATGATACCGTCAACTTGT
SP744	Bakour	G1	199.2	GGTGTGATATAGGTAGTACTTGCCCTTGGCATGAATGGTTCAGGATTCTCATTTAAATTT[C/T]GATGCTGAATATTTCACCTTTTCTCCCCCTATAAACTTCTGATCATTTTCATGTAACTTT
SP577	Bakour	G2	0	CTGCTGAATAGTTGGCAACCTGCCAGTTAAAAACAGATTTTGTATGTTAATAGTGTGGAAACAAAAGGACAGAAACAAATCACCATATTTCAATGGACCA[C/T]TATAAACCACAGCTAAACAAATCAGCAGCTCCGCTTTTCAGAAGACTATAACTAATCCACTTTAACATTTGCTGGAAAATATTGTTGGCGTGATATATTA
SP576	Bakour	G2	10.4	CGTATTATTACTATTATTGCACCCTCTGATTTCCTCCAATTGCCTTAGCATGTTGTCAAGGCGCTCCATTCTGCACAAAATTGGTTCCTCAGCGTTGCCC[G/T]TTGTCATTGCCACCATTATTTTCCCGGGAAACAAACACTCCTTGATATTCTTTCTTCCAACTCTTTTTCTCTTCTCTCTCTTGATTGAATCTATCTGTAT
SP572	Bakour	G2	13.7	GATTGTTGGGTTTCGTTTATGGGCATGTTCACCGCAGAGTGTTATCGAATATGTGGCAGAGGTTAAGGAGGTTGAGGTTGAGGTTGAAAAGCGCAGGTTA[G/T]TGGGGTGAAGGAGGTGTGGCTCCATTATGCCGGTGGTCGTTGACAGTTCAGAGACTGTCAAGTGGATATGGAAGTGACTGGATGGCTTGGGGTTCAGTTC
SP573	Bakour	G2	20.4	AAGACATAACCGCGAGCGAACCTGAACTGCCCCGTGCCGCCAACAATCGGCATCTCTCTCACATCGTTGAGAACTGGATTCCTCCCAAGAATGCTAATTG[T/A]ACTCCCCTTGTACTTGCCGTCCTCAAAAACAAGAGTCATGACCATAAGTAATGCAATATCATTTTGTGCAGCCATGGAGTAAAATCCTTGTGCTCTTCCA
SP574	Bakour	G2	26.6	CAGTTGTTGATGATGAGCTGTTTAAGGTTCATGACCATTGCAGATGTTACTGCAGGGAGACCGAAAGTACCTTTCGGAAAGGAGGTAACAGAATGACACC[C/T]GGAAATCTTTAGAATTTCAAGACAAGTGTTGTTGTGAATCATATCCTTGGGAAGGCACTCCAAGTTTATGCAATTTCGAATTTCAAGTTGTTTAAGTGTA
SP575	Bakour	G2	33.2	ATATTTATGTCCATGGTCATGGTGTATTGTATATTCCTAAGAGTTTATTTTGTTCAGTTGACTTCATAATTCCTGATAATTGCATGCATCAAATTATTGA[T/C]CAGTATACTTATTTGTCTTCCATAAGTACTTGAAAAGGCTTATGCTCCCGACTCTCTGCAGAGAAGCAAAACTAAGGAAAATTTTTATGCTTTCTTGTTT
SP752	Bakour	G2	107.5	TTCATAATCTTTATGTGCAGGTGAAAGTAAAACCCTTGGAAATTTCAATCTCTATTGCAT[A/T]AACTATGTATTTGATGCTTCTATTCCTATCTCTCCTTCTGTATTAATGTTTTCTTTATTG
SP753	Bakour	G2	113.1	TTTGAGTGCTGGAGGATCAAAGAAGACTTTATCTTTTAAATTCCCTCACATTTGAATTTG[C/T]GTGTTTGGTTTTTAGTTGTATACTGTCTAAGGCCCGGCCGAAAGGCAAAGATAAAGTCTT
SP747	Bakour	G3	0	CAGGGCAGTTTAGAAGTCTTGTGTAGAAAGTGTACAAGTTGGATTGCAGCTTCAAAATAC[G/A]TGTACTCTCATCTCAAGCATTCTACAAGTCACATGATTTATGCTTACATGAGTTTAGTCT
SP581	Bakour	G3	9	TGTATGCTGTAGAGAACAGATCCATGCCAGATGCTTTCACAATATTTGGAGGTCAGTTGCTCTTACAGAATGCCACTAAATGTGCATTCAACAAGTTACA[G/A]GATTATGATTTCTGTAAGTTGGCAAATTCTCAGTTTTATTATAATCTTGTCGTATAGGTTCACCTTGGATGATTTTAACCAGAGATTTCATGGAGTACTG
SP582	Bakour	G3	16.6	AGATGATCTACTTAGTATTGAGACATGTACAGAGGTCCCTTGTCTTTATACGATCCAGCCAGTGCAATATAGCTACAAAGTTGATTAAGACAATATATGC[A/T]AAAATCTTTCCCATTCTAGTTGGTTCCAAGGAAACATTAGCTATTTGCATATGTAGGTCATTGAATTTTCACACAACCTATGGCTAAGGCGCATCTCTTG
SP755	Bakour	G3	25.6	TAGTTCCAGCCTTTCTTCCCTCTTTCTTTTAGACCTTCTCAAAGAGGTAGCACACATGCT[C/T]CGAAAAAGACCTCCATGAGTGGTATATACACAATTGGCTATGATCGAAGCCAGAGGGAGT
SP757	Bakour	G3	36.8	CAGCAGTGCAAGGCTGTAAAACACATCTAATTATTTGGAATTTTGTATTCATCCAGCCTC[G/A]TCAGGGTAATAACGATTACATAGTTAGAATATGATATGAAGTTGTACAATTGTTTGGCTT
SP584	Bakour	G3	44.1	CCTAACTAACCGCCAATACCAATTCTCATCTTTTTTTGGAGCACGGTACCAAAGCCCATGTATGGTTGAATTAGTATGTCTTAGTATATTCAAATCACCT[A/C]CCTAACCATTCTGTAAATCTTGTTCCTTCTAGTTGACAAGAGGACTCGTTCAATACTCCATTAGATTTCATTGACACTGATCTCACTAACGGAAGTGTCA
SP585	Bakour	G3	56.1	TGCAGTCTCAGAGTTCAATTTTTCCAATGCTCCTGTCCTCCTTTGCCATTCTGCTTTTCCATATACTTGCAACTTGGGTTTTTGTGTATAAGGTGGGCTT[G/C]GGAAGCAAAGGTGCAGCCATTGCCTTTAGCATGTCCACTTGGTTGTATATGATATTGCTGTTGTTCTATGCCTTAGTTTCTTCAGCGTTTGAGAAGACCC
SP586	Bakour	G3	58.3	ATTCGAATAAGATTCCACTCAAAAATATAGATCCCGCAACACCCATCAATGAGCTGGTATTATACAAGTTATGAATTTGATCGCAAAGCCTGGGAAATCG[G/A]GCACCAAGTGCAGCTATACGCAAATAATGTAGAATACACAGAATCAAGTGGCCAAAGTGGAACTAAGGTCAGTAGCTTGGTCTTTCTCAAGTAGGTAAAC
SP758	Bakour	G3	66.4	CAAAATAATATTTATAGTCCAAAGAGTGATAAGGAATTAGGATAAACAAAAACAAATGGA[A/G]AGAAGAGGGCAACAAAGATTTATAAATTCATGTGCAAACTCACACACAGTTGGGCCTTCC
SP588	Bakour	G3	78.7	TGATTTTTCATGTGCAAAAGGCGACACTAAATGGCAACTGCTGCAAGTCTTATACAATGTTCAACACAAAGATGCCATTACATGCTGGCATCCTAAGTCC[A/G]CCACCTTGATACAACCTCTAGAGTTTGGCTCCTGCAAAAGTTCCAACCAGCTGCTGTCCAAATCACTACCATCATTCTTGATAACTGACTGAAATTCTTC
SP589	Bakour	G3	83.5	AAATAGAGCCAAATGAATCCCTGTTCAGAGCTGTAAGAGATGCCTATACAGATGCCAATAGGCATGACCTTGCCAAATTGGTTAGCCAAGAGATGAAATA[T/C]GTGTTCGACTCAGAACATCAAACAGATTCCGAAACTAAAGCTGAGCCTGATGAAACTACTTCAGATCTTGAGGATTTGTAATTATTTGAAGTGAAAAACT
SP759	Bakour	G3	94	ATTACTGATTTCAAAACCTTGAACATGAGATTTGGGCTGATGGTTATAGATAGCTTTTGT[A/G]GGATAAACTTTGTAACAGCATCCTACCATGTAATATTGTAGATGAACACTTGCGAGATTA
SP760	Bakour	G3	98.6	TTGTTATTCTCATTATTTTCTTCTGCCTTGTAAAGAAATTAGGTAAAATGTGTATAATTT[G/T]TGTATGAATATATTTACATATTCGCTGTTAGTTAATTGGTGGTAGTGTTTTCTTGTGATT
SP591	Bakour	G3	102.3	AATGCAATCTTGAAAAGGATATCTTGTCAAGTCCTGCAATGCTTTTGTTGCTTGTAACATCTCCTCCATCAAGAATACCTTCCTTTCACAATCAATCAGC[G/A]CCTGCTGGACCTGTAGAAGCAGAAGTTCCAGATAATTCAGTCATTTTCATGTTGCTTTCCTGGGAAATACTAACATGAACACTAAAACTACGCATTTAGA
SP754	Bakour	G3	107.5	TTTTGTTGCAAAAGCATCGTCCTAACTSGTTTTTGATGTAATATCTAACATTCTTTAGTC[G/A]ACTTTGCCTGCTCAAAAGCTTGGCCTGTCTGATGACAGAGCTGAATGTGGATGGTCTTTC
SP592	Bakour	G4	0	AAGCTCTTCCACTTCATCACCATTCTGACTTGTAAAGAACGGTGTGAGGTAGTTCCGATCTAAAGCTGTGAATGACGCTGTGCTGCAAGAGAAAGGGTTG[G/A]AGGGTAGAACTAGACGCTTAGCAAATAAATCAAAGGTAAGAACCAGGTTCCTCTATGAAGGTAGCAACCAAATGTTACCTCTGGTGGAATTCCTTGAGTT
SP593	Bakour	G4	9	TACGGTTCACTAAAGGTTAAGGATATGATAGTAGTATAGTTGTCATTGAACATAATCAGTCGTTCTAGGTATAGGACCAATATAAGGTCTAACTTGACAC[A/G]TGCACATCAGCATTAGGACAGATACCAATATATATCAGATATAGTTATTGAGCATAGGAGTTCGTTTGGTCTCTTGGCCCCTCATTTCATCTGGTTTTAT
SP594	Bakour	G4	18	CGGCCGTGATCTCAGGGCTTGTGCAAAATGATTCTGGAGACAGGGCACTAAACGTTTTCAGTCAGATGCTACAATCAAGAACAGAGCCATCTAGTGCTAC[C/A]ATAGCTAGTGCTCTTGCAGCTTGTGCGCAACTGGGTTCTCTTGATCTGGGAACCTCAATTCACGGTTATGTCTTGAGGCAAGGAATGAGACTGGATATCC
SP761	Bakour	G4	20.8	TTCATCAACTGGTTATGTAAGTTTTTCATCAACTGGTTATGTAAGTTTGACTGATTTAGA[G/C]ATAGCGTGGAATTGCGAATTGCAAATTGCAAATAAAGAAGAAGCCACTACTATGATGATG
SP596	Bakour	G4	126.2	GGGACGACTGGTATCCCTCTTAGAGGAGTTTATGGTCCTCTTATATCAGCTATTTCTGTAGATCCTGGTAAGTTTACACTGTTCTGAGCTTCTTCTAATT[A/G]CTATTTGTAGACCATTGGGAGCTTCTAATATGTAAATATCATGTTAGGCATTAATATTACAACACAATTAAGAGATCCGGCTTTAGGTAGCTGTTTGAAT
SP598	Bakour	G4	133.2	ATTGGCATCAGGTGCTGGTATGGCTCGAGACTCTCTTGTTCCTCTCCTTTCATGGTCAACCCTTTGGCCCTTTCCTGCTGCTCCTTGTCTATCAATGTGG[A/G]AAAAAGATCATTACTATATACACCACCCTCACTAAGCAGAGGTAAGAGTTGAAGAGGATAAAACAATAGTTATAAGACAAAAACTAATACTAAGCTCACT
SP599	Bakour	G4	140.4	ATATATTAATCTGATTCCTTGACTACATAATATATATTTCTTTAATTTCACTAATATCCGCAACTTCATGGGTTTGCTTAGATGATCAATAATGGATCAG[T/C]CGTGGTAGAAGAGAAGCAGATGATGAACGGGTTCAACCATATTGTTCCAAGGCAATTTATGGATATGGGCAGGGCTGAGAAAGATGAGCTTTCACAGTGT
SP603	Bakour	G4	147.9	TGCGGTAAACGTCAAGTACATCATCTTGATGACAGATGCTGCATTGTCCACACAGATAGCCCCCTCTTGTGAGCAAAACAGGTAGTTCCCAAATGGGCAG[T/A]AGGAACTAGTTGCTCTCTCTTCCCCTGCTTCCGATGCCACTTGCAAATGAGCGGCTACAAACAGAAACAGTTCAGCTTTTGCCTCGTCTCCAAGCTGCAC
SP602	Bakour	G4	148.4	AACAGATGGATATATCATATCATGGAGGCTTGTACCTTATCATCACCACCATAAAGAGGCATATGTTAAGCCTTCATGTCGGTAACCTCACACTGGAACC[A/G]GCATAATATATTCCCAAAAGGTGTCATACACTTTAATTTAATAGTTCCTAAGAAGAATTCTATTTCCCTAAAACTTACAAACCTATAACGTTGATGACAT
SP605	Bakour	G5	11.9	GAAAATGGGTCTTGAGGGAAGCATTTTATGCTCTGTATCATGTTCATGAATATAATTATATTCTTAAAACGAAGATAGTTTTGATATAAACATTTGACTC[A/G]CGTACAAAAAACAAGGACAGGTACTAAACAAACTTGTAGGACAGAAACTTAGATAATTCAAATGTCAGGAATCAGGATTATAAATTTTGAGTGTTTGCCT
SP766	Bakour	G5	14.2	AGGATTTGCATACATTAAACTTTTAAAATAAAATAAATGTCGGGTTGTTACATAATAATG[G/A]ATGATTAATATAAACAGTACGACGTGATTAGATATATAACAAAATTTAACAACTACAAAT
SP767	Bakour	G5	19.9	TTGCTACTTATCCACCTGCAGACTTGATCCCCTCATCTTCTCAATGATGGCACGAAACTA[A/G]GCCATGTTTATCAATAGCCTTGAGGCAGAAGTTCACCAACCACTTTTTTCCAAGTCATAA
SP610	Bakour	G5	76.7	CCAAATGCAGCATAACAGTTTCCAGCAGGCAAACCATTAATTTCTCTCACCACCATGTAAACCCATTTAACTTGCTGTAATATTATGCCTTTTGCAAACT[A/G]TCTGTTTTAAGTTTTTGGCATAAATAACAAGTCCTCCTCCTCCTCCTCCTCTTCCTGCAAACAGAGGTCTCATTTGTGTTCGCTTTCCATGAATGGCTGC
SP611	Bakour	G5	104.6	GCTGTGTTAAGAATTCTTAAATGCACCTACACATGACATAAGTTTACACATCTTAGCTGTGTGATGAAACTTACATGAGGCAGTTCAACATCTTGGGTGC[A/T]GCACCTTTGTCAACCCGATATTCACCATTAACGAGGTAATCGGGCTCCTTAATCACAGGAAACACTCCACCCCCAATTCTCACCATCCACAGAAATCTAG
SP772	Bakour	G6	0	CTAGCCTCTCTGTCTTCCTCTTGCGCATACATCTCTATCCTTTCACTTCATGACTAGATT[T/A]TGTTGAGTGGACAATTATCAAGTTTGCATTCCAATTTCGTGTATGGATTAGTTAAGTTGG
SP771	Bakour	G6	0.5	TTATAAGCCACCAAATTAACCCTACAAATAAGAAAGAAAGATTTCAAGAAAAAGTATCCC[A/C]AGTTATACCAATGCAAGTTCTTTCCGGTGCAAGAAAATTACTACATAAAAAACAACAAAA
SP615	Bakour	G6	3.3	GTTTGCTGTTGGACTTAAAGGAGAGGCAGTTTTGAGTGTTTGGACGTATGATGGTATTGATGTTGTTCTTCGCAATGCATTGCTTCCTAATAGATCATAC[A/G]TTTTTGAAGTTGCTGGTTTTACAGTCTCTAAAATTGTCTCTAAGGCTGACCAAGCTTCAAATAAGCCACACCACCAAAGTGAGAAGAAGAGGAAACAAAG
SP614	Bakour	G6	13.7	ACTGGTCTCATTATGCCGTGGTTCACAGTCAGATGACATACCAAGCAGTTCTTACACTCCACCGTCAGATCAATATGAATATTCTGATGATGTTTCTGAC[A/C]CTTTGAAGCTCAAGTTTGACTCTGCACCTCCACGCATTTCTTTTTCCTTCCCTGTCCCTCGGATTTCATTTGCCAAAGGCCCTGTTTCCCCTGCTTCAAA
SP613	Bakour	G6	23.2	AATCTTTTAGTGAATTGCATTTGATGAAATAACAACTATCATCTTGGTAAAAGTTTCCTCATTTAAATTGCCCTTTGAAATACCATATCAAATTTATACA[G/A]TAGAACTGAGATATTTTAGTTGATTCTCCCCCACGCCCCCTCTGTTAATTCATACTTCTGTCATTTGTTCATTTGTTTCTGCTGCACTGTTGTAGGTGAA
SP612	Bakour	G6	31.1	TGAAGCACCGGGTCAGCGAAAACTGCCTGAAAGTGTATTGAGGTACAAACTAATGCATGAGAGCTCATTTCAGTTCAATTTTGAAGTGGAATTCTTACTA[T/A]TTCTCTAACTGTGTCGAATTTTTTTCATCAAAAATTTGCTAATTTTGTGTGTTTCTCCAAGGGAAGGAAATGGTTAAGCTATAATCGGTTTATTTGGAGG
SP773	Bakour	G6	33.8	TAAACATGCTAAATGTCAATGTACCAAATAGCCGTGTTTAATTAATTGAATTTGAATAAA[T/G]TTCCGTTATGTTGGTGAAATATTGGATAACCGAACCATATAGCATGCTGCATACGTTTTT
SP616	Bakour	G6	47.9	GATCATATATATGTCCTAATAACTTCTTGCCTGACCATGGAATGGCTTTATCTTTTCCATAGGATCCAAATTCAAAGCATTT[A/G]GGAACTACGGTTTGGGATGCATCACTGGTGTTTGTGAAGTTTCTGGTAATGATTGCTGTCCCCCCCTAGGAACTCTTGTA
SP617	Bakour	G6	50.8	AGCAACTCCTCATCAGATACTGGCATGATAGAAACGATGCTACTCCCAATTGATTCTTGGTTGCCTACCAAGTTTATGTCTTTACCATCTGTTTTGTTGG[A/T]AGTAGACTGACAGGGGAATCTGGCGGCAAGTGACATGAAGGCAGAGCTGTAGAAGAGAATATGAAGTTAAAAGTCTCATTATGAACCTCCAACAGAAAAA
SP618	Bakour	G6	61.4	TGTTGAATAATAACCTCGGAGCTTGTATTCGGCTATTTTGAGATGCATGTGTTCATTTTTGACACAGAAGATCACAGTTTAGATTTCTTCGACCACTTCA[C/T]ATGTTTTCCCAATTCATGCTGCTAAGGATTTTAGTCAGGTGTCCTCCTTTTTCCTGGTTTCCACATAACTCAAACAACTCTATTTTTTTTAATCCAGAAT
SP619	Bakour	G6	68.9	GTTCAGCTTTTTCTTCGGAAGTGTTCCTTCTATCATCGATGGAATCACTATTCTCAGGAGCATTGATAGACCTTTCTTGATGTTGAACCAGGGAAGTTTG[C/T]GGTTTGGATGTTAACATAGAGTCTGCAGAGGCTGCGGCCCACTTTGACCATTCATCACGTCTCCGTATCTTGTTAGCCTAATCACAGAAAAGAAGCAAAG
SP746	Bakour	G6	70.8	CCATCTGTCTTTCTTTCCTTCCTTCATAGCGTAGGGCTTGGACCACTTGGCGTTTTTCAC[T/A]ATCCTCCAAGACTAGCTAGACAAGCCCTTTGTTTCTATCTTTTAGATATTTTTCTTATTT
SP620	Bakour	G6	76.8	TGGATGCATATTTGATTGACCATTAGATGTTTATACGTGATCTGTTGCAATAAAGAACTATAATTGTATGGAAGCGGTTTATGAATTACGTACCTTATGA[T/G]TAATGGTTGGTTTAAGAATATGTGCATGAATGGATGTATGTGCGTATCTATTACATTATTGATGAACCTAGCTGTATCATTTTCTAAGTTCTAAAGATTT
SP774	Bakour	G6	77.3	TAGTTCCATGTGCAAATGCTTCTCGTTTTTCCTATTCAGTATCCCATTTCAAATGATGAA[C/T]TAATATTCTTCTGAAAATGTTTAAGCAGCTCCATTGCTGACCGGTGTATCGAACATTTTT
SP621	Bakour	G6	87.3	TATAGATGCCGAACTGGGCCTGGTTGGTCTCTGTATGTATCTCACTGGACGCATCCCATTTGAACTTGCTTGACTATGTCCTTGATCTATGTGTTTATCC[G/A]GAGACCTTGAACCAGCTAAATCCAAACAGGGCTTTATTAATCTCTTTAGGAAAATCTCAAGGCCATTATTCAACAAGTTGGCACAATCCTCTGAGATTCC
SP622	Bakour	G6	99.1	TGATCCTATTGTTTATTGGAAAATGCAGAGATGGGTTTTGCCCAATAGTTTTAGTGAGCTGGGTTTTGTTCGTGTTTTGAATTTTTGTTCTAGGTGTAGA[C/T]GATCGTTGTGATTTCCTTGGAAATTGGAATTATGATATCCGATCAGTGGGTACATGCATTCAGCTTCTCTCTGTAATTGATGGTTCAACTATTTGATG
SP623	Bakour	G6	99.8	GAGGCATCCCTTCCACTTTCATTATATCCTCAGAATTGCCTAAAATCTGGGTTCTTTCATCCTTTATGCTCGTATCCTTTGATGGTCCAGTCTCTAGCTT[C/T]CTCTTAAGTACACCCCGTGGCTTCTCTTCAACAGAATCTCCAGATAAGGGAGAGTCACTGAATACTTTGTTAGAATATATACTCTCTGAATGATCAAAAC
SP775	Bakour	G6	116.6	ATCGTCCTTGTAAGTAATGTTTGTGAGTGTGTTAACTCTGTTAAGAACCGTCTGCAGAGT[G/C]AAAGTATCAATAAATATGAACACTAAAAACCTAATTAATCAGTAATTAAAGCACAAAATC
SP776	Bakour	G6	118.9	CATGTTATTGAGGACATACAAAATCAAAGCACTGATTTAATTTGTCCAACTGTCATACCT[C/T]ACCAAACCTTTACTTTGTACCAGAAAATCTTGCAGCTTACTTACATGTGCCAAACTTGTC
SP777	Bakour	G6	120.7	CGATATTGAGAAAAGAGAATCCAACACAATATTTCAAGGACTTCCGGGTGTAAAGGTGAA[T/C]GAAATTGTTTGCATCAGAAAAGATTTTAATGCGTTACTTTCAATTGGCTACGCCTACTAC
SP624	Bakour	G6	129.9	CAAGCTGGTTTTGGGGAGAGTAGATCTCTGAGACTGCCCATGTAAACTTCTAACATGCTCATTGAAAATGTGATATAAGATGAGCTATCCAAAGAGGCTT[C/G]ACAGAAAAGCTCTTTGAGAGCTCGAGGAATTATTCCTGGATGCTCACTTGTGCCATCCTGCAGATGCATTCAAATCCATCCTTCACACATATTTGAAAAA
SP625	Bakour	G6	140.7	GTGTGCCAGGTCCGCGTTGTGGGGATGATAGTACAATGGTTTTGAATGAGGAGAACAGCTACCAGTTGGGCGATATGGAGATCAAGCAAGCAAAGCCACA[G/C]GAGCATGAGCAAATTAAACCCATTTCTCCAGTATTAGAATGTGCAAATGGGACAGTTGGTGCTTTGGATTGTCCAAACAGGGTGGAAGATATATATAATG
SP778	Bakour	G7	0	TCGAAATTTATTGTTTCCCAGATGACAATGAAGTCCACAATCATTTCAATTCTCTACTAA[A/T]TTTTTTTTCCTAGTCTAGAGATTAAAGCAGTGAAAGCAAACGGATCTGAAATACAGCCAT
SP627	Bakour	G7	9.8	ATCAAAATCCAAGCAGTAATTGTTATCCAAAGCTTCCTAAGAAAAGCATTATATTCTTTTGGACCAAAAAAAGGCATTCTATTCTTTGAATTTAATTCCA[G/T]GAAATGCATGAACTGGCAAAGTAACTAACTAAATAATTGACCATCAACAATTCCAAGGGCATCTATCAAAACCAACCCATGGGAGGTACTATACTTTACC
SP628	Bakour	G7	12.7	ATAATCACCTGAATTCCTACGGTAATCCTTTTTCTCATCCTGAACATCTCTGTCCAATACATGCCTGTCTCGTTCCCTTTCCATCTCTTCAAAATGTCCA[C/T]GTCTCCTGCCAGATCCAACTCTCTGAGATGATGAGTCCTTATCTTTATATTTCTGGTTCTCAGGAAATGAAGATTCTCTATCTTTATCCTTGTTCCTATA
SP780	Bakour	G7	13.7	CAGAACATCTTCTTGCTGATTAAAAATTATGCATAATTGAAACAGAGATGGAATTCTTAT[C/G]ACACAATTGGTACAAAATTAACTTAAATTTTAATCCACATAATCTGTTATGACAAAAACA
SP781	Bakour	G7	16.9	CTTGGGTTGGGAAATTTTTATTACAATTTGAAACCATAACTGTTAATCAACTTTTCAAGA[T/A]TAAATTTGGAATTTGGTTTAAAATCAAATGAGAGTATTGCCCTTTATGATCATCATGTAA
SP631	Bakour	G7	32.5	GAGTTGTCATTTTTTAAAGCAAAATGAGAGGACCTACATATCTAGATATGGTAGTCCGAACCAATGCCCGGGCAAGCAAGGCTCTTTTCTTGAGCTCCTC[T/C]CCACGCATACCCAAAACATTGTCTTTCTCAGACGGTGACAAAAGCTCAGAGTACCGATTCAAAAGGCTTTCACTCTTCACCTCCTCAGGTAAAACATACC
SP632	Bakour	G7	43.7	CAAATCGTCTATGTATTCTTAACTCTGTGCAGAACATGTTTCCCATCACTACAAAGCGGAACTGCAAAGCATATATTATCTAGGAATATCAGCCTTTGAA[G/A]TACAATAAGCAATTCAAATTCATAGAGAAGGTTTTATCACAAATACGAACGAGGCAAATCATTAGAGAATTGGCTCTTAGACAAGGAGATTCAGGCTCAT
SP633	Bakour	G7	55.7	CCCTCCTCAGCCTCCTCCAACAGCTATCAGGAAATACAGAGACACGTCAGTATCAACAAATAAGCAAGATACAACAATCAATCAACCAAGATCATTAGCA[T/C]CTGGATAAGATGGATTTCAGCAAATACAAAGAACCTCAAAAGCCAATAGCATCTTAATAACAGTCAATTGACTACCAACCACTCCCGAAACATAATTAAC
SP783	Bakour	G7	60	TTTGGTCTTTACAAATTCTTCTATTGAGATTAAAATAAAACCATATTTAAATAGAAAAAA[G/T]ACTATTTATAGCTGACCAACCAAGTTCCTCCTAATTGGCTTAAACCACCAATTAAAAAAC
SP634	Bakour	G7	69.8	CACCAAGCCCATTTACAAAAAACTTTCCTCTACCCATCCCACCAGTGCAACCTACACATTGAAATAGAGATTCCTTAAATCTTAAAATGCATTGTTTAGG[C/T]AATCATTTATTTCTACTTCCAATCCAAATTGTTAAAAAATAACGCAAAAACGCATACCTAGCCCAGATGCACTAATTACCCCAGAAGAGTGGACCGCTAC
SP635	Bakour	G7	76.6	ATAGAGTGTCAAAGTCCATCTGCTCCCCGATTATCTTACTACGGTGTCGCTTCAATATCGCAACACACACATACAGGTGCAGGTGCTCAGACGGATAATG[T/C]GCCCACAATACCTCCCACAACCGCATTGTTTTGTCGAATTCAAACTCCCTAAAGATATGTGATGAAACTCTATTAGGAAACAGGGAGCAAAAGTAAAATA
SP784	Bakour	G7	95.3	GAAGAAGCATTGTCTTTCAATATTGTTAAGCCGTCATTATTCAACTAAATATGGATTGTG[T/A]TTGCAAATTGTAATACTAAGTCAGCTTAAGAAAATTCATATACAACATCACATCTGGACT
SP636	Bakour	G7	103.4	TAATAACAATAGCTGGTGACTCTACTGCACATTATCATTCTCAAATGTCTTTTTTTCGGATCAACTTGCATTATCTGAACCATAATGGACTAAATGAATG[G/A]TATTGCTTTGTTTAATACTTCCTTTTGATGAGGACTGACTTATTCAATTTCTATGTTATGCGATGATTTAGTCTATTTAAGCTTCTTATTTGAAGAGAAG
SP637	Bakour	G8	0	ATGAATTTAATAAGTTGCATGAAACTTCATGCACAACAAGGAGAATCCTAGCTTCAGAGAAATATTAAATTTCATAAGCTTAGACCTTGAGGCAATGAAA[T/C]TAGGTTCCTGAAAGATCAATGAATCAGAGTAATTGGGATTTTGCAGACACGGAACTTACTAGGAAAAGGAAAAAAACAGTAAAGATGCGTCTGAAGGGCA
SP786	Bakour	G8	4.4	GATTGGAACTATTAGGAAAGAGCCTACGGGGTTGTGATTAAAAATAAGAAACCAAATGCA[G/A]CATGTGATATGGATGAAGCTAATTTCTCATAGCCAACTTTTCTTGCTTCCAGAAGTTGAA
SP638	Bakour	G8	10.5	CAAATCAAGGATAAAGGACCAAGAATGCAATTATTTCTAGCATACAACACCTTAAACTGATTACTTTTCAATTTACATCTACCTCTTTAAACACTTGACC[G/A]ACAAAGAGAACTATTTCTATCTGAAAGAGCCATCAAGGAACTTCCATGGAACAATTGGCTTTTGATGAAACACCAGAATATGAGGAAACAGACTCATACA
SP641	Bakour	G8	15.2	TGGAACACCCGTTAGTTTTCGTGTGTGCAGATCCACTATATATTTCTCCCTGTTTTGATGAAAACTTGTATCTTAGAAACAATGAATTTGCCATAACCCC[A/G]ACAGAACTCAAGCCCATAAGGGCTCCAGCAATTGACGGCGTCAGCATGGTCCCAGTTACCGGCAGCAACACTCCAGCAGCAATTGGAAGTCCTACCTGTA
SP640	Bakour	G8	15.7	CATGTAAAAACAAATGTCTCCACCACAAGAAGATAATAATAATGGTCAAATCACATGATTTGTATCTTAAAGCAACGACACAGACTAGATGCTGTATCAG[T/G]GAAGTTTTCATTGAAAGCATTAACAACAAGCACACAGCCTCAACAACACCATGTAAGTTGTAACTAAGAAGTGCATTGTTACAAAATGACAAATATAACA
SP639	Bakour	G8	21.4	TTATTGCATAGCTTCATAACAGTTCATTGAAATATAATCTCATGGGATATTTGCATGGAATCTGCTCGTAGTTATTTTTTCATATTTTTTTCTGAAACAA[G/A]TTATCAAGACTTGGTTGACTGGAAGCCAAACTTAGGTCATCCATAGTGCTCCTTTGAACTTCGGAATGAACATTTGGGCCCCACAACACTTTTCAATGAA
SP788	Bakour	G8	24.7	TGAGGAAGCCGATAATCCAGTGCCAAAATCTGTGTCAAATCTTGTAGTTCATATTGTTGA[C/T]ACGCATGTTGATCACCTCCAAGATGTTGTGACTAAACTTGAGATAGAATTGGATTCCGTT
SP789	Bakour	G8	30.7	CCTCTGGTTTCATTTCTTTAATGATTTTATTTAGTTTTCATTTGGATGGTCTTTTATAAT[A/G]GTATATTTCCAACACAATAACCCACTAACTACTGAGAAACAAGTTTCTGAGAACCTTTTT
SP790	Bakour	G8	33.9	TAGTTCTTTTTAAAACATTATTTATTATAGCACTTTAGATTGATGTGCCTATCTGATCCT[G/A]GCATATATTTTGCAGTTATTTGAGAAAGTTGAACAGGATAAACCAGCAGCTAGTCGTAGT
SP642	Bakour	G8	44.9	CATCTTTAGCCACTGAATTACTGGTCATCACTTGGCCCCTTTGTTCCAATGAGGATGATGAGTAACTAGTACTCAAACGCTGTCGCCCAGATCCATTAGC[A/G]TACCTTGATCCCCTGCTACTAATTACACCATTACGAACAGGATTATTAGGCCTCATTGGATTATATCCATAACCAAATTGATCAGAAGTAATACTCCCGA
SP643	Bakour	G8	54.3	TTTCCGCCATGGGAGAGTATGCAGGAGGGTCCATAAGAAAATGGTGGCTCTGGGGCTGGACTTGGATCCTCTCCAGAAAACCCATCTTTGCTCAAGATCT[G/A]GAGATGAACGAGGAGGAGACTAAAGTTCTTGGCTCTGACAACAGAGGAAGCTGGAGGCATGTGTTCTACAAGGTCAGGTCAGAGCTCAAGAGGCTCGTGG
SP644	Bakour	G8	56.7	AAATATATAAAGAAATATCTCCCCACTCAACTTTAGCAGTAACCTTTATTAGAATTTGTACAGGTCCCTTCATGTGCCATATTTGCTTCTCTAATCCGTT[A/T]CTGTGATCTATTATAGTAGGTGTGTGTATTCTGGTCAGTTCAAGTTTATAATTGTATCTTTTGGTATTGTGCTCTAGTTTTTAATGGCTAAAGCAAGCAC
SP791	Bakour	G8	58.1	GTGTTCCTGACTTTCCTGGTTGAGAGTCTACACTTTTACCTAATGTCTTCTTCTTTAATG[A/G]AAACTTTTCCTTCTTCTCTTGGATCATAATGGTTTCATGTAGTTCATTGAAAATTTGTTG
SP645	Bakour	G8	71.4	ATACCGGGATGGAATTGCAACAGCTACAAGGGATGGGGACATTTTCCACAACTGATGCAGCTGAGTTCCCAGAAGTCCACTCAAATATTCAAGAATGTTA[C/T]TTTCCTAGTTCCACCACAAAAGCCAACCATGATTACTAATACAAAAAGATAAAGCATGAACAAGCAAAGAAGCATGCATGTCAAATTATCAGCATTAATT
SP646	Bakour	G8	83.6	CCCAATGGACCAGGATAACCTCGACCAAAACCAACTGGGACACAAAAATTTGTCTTCCTATGGCTTCTTATCTCCATATCACTCACATTAGCATCTGCTG[G/A]AGAAGTCAAAATAAATGAGAAATAGAAAGGGATTTGTTTAGCCTCAAACTCCAATTCGAGAGTAAACCTGCCGGAAGAAGTGTGAATGAGCGGAGTTTCG
SP647	Bakour	G8	91.3	CGATTATTTTCTTCAGGACTTCCTATTTCTGTCCTTCAAAAAGCTGCTGCTAAGTCTAGGGAATTCGAGGCTACATATGGTAAACACATGAAGGCAGATA[G/A]CTTTTTCTTTCAAAGTCCAGTTGACAACATGGTAAGTTGCATCCAAGAGTTGATTAGTGCTGTGGAAAAACGGACTAGTCATGAGTCTACCAAGAGCATT
