# Supplementary material for: Population genomics of apricots unravels domestication history and adaptive events
Source: Nat Commun. 2021 Jun 25;12:3956. doi: 10.1038/s41467-021-24283-6 (PMC8233370; doi:10.1038/s41467-021-24283-6)
Supplement: Supplementary file 9 — Supplementary Data 7 [file 41467_2021_24283_MOESM9_ESM.xlsx]

## Sheet: Supplementary Data 7
Supplementary Data 7. Functional annotation (proteins and repeat elements) of the four Armeniaca genome assemblies.
Functional annotation and protein prediction of the four Armeniaca high-quality genome assemblies.
	P. armeniaca		P. sibirica	P. mandshurica
	Marouch #14	cv. Stella	CH320_5	CH264_4
Predicted proteins	40067	40960	46196	41386
Proteins analyzed (min len = 10 aa)	40067	40960	46196	41386
Proteins with at least one IprScan hit	37837	38718	43203	38923
Proteins with at least one hit vs. NR:Viridiplantae	39231	40138	45012	40391
CDD IprScan hits	15511	15560	16057	15372
Coils IprScan hits	9292	9489	9679	9339
Gene3D IprScan hits	41831	43017	44861	42325
Hamap IprScan hits	778	800	824	791
MobiDBLite IprScan hits	48508	48481	50090	47923
PANTHER IprScan hits	74670	78954	84781	77240
PIRSF IprScan hits	1511	1555	1604	1462
PRINTS IprScan hits	19777	20146	21452	20178
Pfam IprScan hits	49632	50698	52305	49757
Phobius IprScan hits	76795	78350	83493	78234
ProSitePatterns IprScan hits	7627	7786	8056	7780
ProSiteProfiles IprScan hits	28496	29067	30062	28811
SFLD IprScan hits	491	480	547	490
SMART IprScan hits	20365	20594	21721	21335
SUPERFAMILY IprScan hits	31659	32616	34211	32342
SignalP_EUK IprScan hits	2910	2970	3313	3129
SignalP_GRAM_NEGATIVE IprScan hits	1039	1051	1155	1138
SignalP_GRAM_POSITIVE IprScan hits	2422	2464	2603	2445
TIGRFAM IprScan hits	6257	6379	6461	6173
TMHMM IprScan hits	21755	21844	23104	21815
Proteins with at least one Blast2GO GO term	29218	30136	32590	29568
Proteins with kinases function from iTAK	1378	1450	1586	1462
Proteins with Transcription Factor function from iTAK	2053	2072	2084	2016
Proteins with Transcription Factor function from PlantTFCat	4093	4148	4164	4019
Proteins with enzymatic code from E2P2	11815	12064	13315	12033
Proteins with at least one hit vs. Uniprot-Reviewed:Rosaceae	160	174	173	163
Analysis of repetitive elements within the four Armeniaca high-quality genome assemblies.
Transposable elements include the main contributing superfamilies of Class I and Class II elements. The portion of the genome that was identified as composed of repetitive sequences but that could not be classified as transposable elements was depicted as unclassified repeats.
Genome		Marouche #14		Stella		CH320_5		CH264_4
TE superfamily		bp	%	bp	%	bp	%	bp	%
Class I: Retroelements	DIRS	511,356	0.25	453,398	0.21	484,113	0.19	807,446	0.36
	LINE	5,726,130	2.81	3,649,425	1.72	6,209,175	2.39	6,618,062	2.96
	LTR	29,242,702	14.34	36,518,403	17.22	47,451,676	18.29	43,325,878	19.37
	SINE	267,761	0.13	243,608	0.11	333,113	0.13	535,356	0.24
	Unclassified_Class I	5,360,145	2.63	3,965,523	1.87	6,056,646	2.33	6,985,441	3.12
Class II: DNA transposons	Crypton	16,900	0.01	0	0	0	0	22,906	0.01
	Helitron	3,055,698	1.5	4,783,606	2.26	4,823,831	1.86	4,568,097	2.04
	Maverick	566,780	0.28	505,497	0.24	1,215,423	0.47	505,129	0.23
	TIR	23,445,136	11.5	24,451,664	11.53	26,970,410	10.4	25,709,284	11.49
	Unclassified_Class II	5,001,955	2.45	6,623,700	3.12	6,976,659	2.69	6,071,239	2.71
Unclassified repeats		3,230,744	1.58	3,500,962	1.65	4,221,542	1.63	3,752,458	1.68
Total		76,425,307	37.48	84,695,786	39.94	104,742,588	40.37	98,901,296	44.22
Note: bp is the total length of each repeat superfamily in base pair and % is the coverage percentage of repeat elements in relation to genome size.
