# Supplementary material for: Population genomics of apricots unravels domestication history and adaptive events
Source: Nat Commun. 2021 Jun 25;12:3956. doi: 10.1038/s41467-021-24283-6 (PMC8233370; doi:10.1038/s41467-021-24283-6)
Supplement: Supplementary file 11 — Supplementary Data 9 [file 41467_2021_24283_MOESM11_ESM.xlsx]

## Sheet: Supplementary Data 9
Supplementary Data 9. Number and type of structural variations (SV, insertions, deletions, inversions, duplications, translocations) identified by comparing ‘Stella’, CH320_5 and CH264_4 genomes to the Marouch #14 genome.
	Genomes compared to Marouch #14
	Stella	CH320_5	CH264_4
Insertion	502	581	237
Deletion	493	493	181
Inversion	10	4	4
Duplication	5	2	1
Intrachromosomic translocation	2	1	0
Total SV	1,012	1,081	423
