# Supplementary material for: Population genomics of apricots unravels domestication history and adaptive events
Source: Nat Commun. 2021 Jun 25;12:3956. doi: 10.1038/s41467-021-24283-6 (PMC8233370; doi:10.1038/s41467-021-24283-6)
Supplement: Supplementary file 12 — Supplementary Data 10 [file 41467_2021_24283_MOESM12_ESM.xlsx]

## Sheet: Supplementary Data 10
Supplementary Data 10. List of shared orthologs used in reconstruction of Armeniaca phylogeny
Name and source of the proteome fasta files used in this study.
Proteome fasta file	Source
Prunus_armeniaca_Marouch.fasta	This study
Prunus_armeniaca_cvStella.fasta	This study
Prunus_mandshurica.fasta	This study
Prunus_sibirica.fasta	This study
Prunus_dulcis_cvTexas.fasta	https://www.rosaceae.org/analysis/295
Prunus_mume.fasta	https://www.ncbi.nlm.nih.gov/genome/?term=txid102107%5borgn
Prunus_persica_cvLovell.fasta	https://www.rosaceae.org/species/prunus_persica/genome_v2.0.a1
Rosa_chinensis_cvOld_Blush.fasta	https://www.rosaceae.org/analysis/282
Arabidopsis_thaliana_Col_0.fasta	https://www.ncbi.nlm.nih.gov/genome/?term=arabidopsis+thaliana
Fragaria_vesca_v4.0.fasta	https://www.rosaceae.org/species/fragaria_vesca/genome_v4.0.a2
Populus_trichocarpa.fasta	https://www.ncbi.nlm.nih.gov/genome/?term=populus+trichocarpa
Vitis_vinifera_cvPN40024.fasta	https://www.ncbi.nlm.nih.gov/genome/?term=vitis+vinifera
List of the 298 orthologs shared among the genomes of Arabidopsis thaliana Col 0, Populus trichocarpa, Vitis vinifera cv. PN40024, Fragaria vesca v4.0, Rosa chinensis cv. Old Blush, Prunus dulcis cv.Texas, Prunus persica cv. Lovell, Prunus mume, Prunus mandshurica CH264_4, CH320_5, Prunus armeniaca cv. Stella, Prunus armeniaca Marouch #14
Arabidopsis thaliana Col 0	Populus trichocarpa	Vitis vinifera cv. PN40024	Fragaria vesca v4.0	Rosa chinensis cv. Old Blush	Prunus dulcis cv. Texas	Prunus persica cv. Lovell	Prunus mume	Prunus mandshurica CH264_4	CH320_5	Prunus armeniaca cv. Stella	Prunus armeniaca Marouch #14
NP_001031804.1	XP_002306657.2	XP_002285884.1	FvH4_2g27960.t1	RcHm_v2.0_Chr6g0296781	Prudul26A017887P1	XP_007225815.1	XP_008219570.1	Pruma.1G662500.t1.p1	Prusib.1G736300.t1.p1	PruarS.1G658900.t1.p1	PruarM.1G694100.t1.p1
NP_001078198.1	XP_006380203.1	XP_010649773.1	FvH4_4g17430.t1	RcHm_v2.0_Chr4g0421361	Prudul26A031269P1	XP_020411601.1	XP_008223117.1	Pruma.1G165700.t1.p1	Prusib.1G180300.t1.p1	PruarS.1G157900.t1.p1	PruarM.1G171900.t1.p1
NP_001078780.1	XP_002318820.2	XP_002279183.3	FvH4_7g29100.t1	RcHm_v2.0_Chr1g0376841	Prudul26A003189P1	XP_007219448.2	XP_008234469.1	Pruma.2G537400.t1.p1	Prusib.2G554100.t1.p1	PruarS.2G461100.t1.p1	PruarM.2G462000.t1.p1
NP_001154592.1	XP_024457479.1	XP_002279749.2	FvH4_6g06280.t1	RcHm_v2.0_Chr3g0455321	Prudul26A020606P1	XP_020423078.1	XP_008246405.1	Pruma.6G463400.t1.p1	Prusib.6G506100.t1.p1	PruarS.6G439200.t1.p1	PruarM.6G448200.t1.p1
NP_001331114.1	XP_002309073.2	XP_003632671.1	FvH4_6g13270.t1	RcHm_v2.0_Chr3g0466091	Prudul26A014157P1	XP_007206385.2	XP_008240638.1	Pruma.6G392700.t1.p1	Prusib.6G429800.t1.p1	PruarS.6G360900.t1.p1	PruarM.6G374200.t1.p1
NP_171635.1	XP_002302635.1	XP_002263965.2	FvH4_7g16710.t1	RcHm_v2.0_Chr1g0359971	Prudul26A013178P1	XP_007220171.2	XP_008233175.1	Pruma.2G428900.t1.p1	Prusib.2G441000.t1.p1	PruarS.2G355000.t1.p1	PruarM.2G352000.t1.p1
NP_171853.1	XP_002319916.3	XP_002272819.1	FvH4_6g44920.t1	RcHm_v2.0_Chr2g0162111	Prudul26A010963P1	XP_007216136.2	XP_008230272.1	Pruma.3G369700.t1.p1	Prusib.3G426100.t1.p1	PruarS.3G331000.t1.p1	PruarM.3G336700.t1.p1
NP_171963.1	XP_002299286.1	XP_002285645.1	FvH4_4g05880.t1	RcHm_v2.0_Chr4g0396981	Prudul26A014648P1	XP_007222570.1	XP_008223976.1	Pruma.1G075000.t1.p1	Prusib.1G086700.t1.p1	PruarS.1G071700.t1.p1	PruarM.1G078000.t1.p1
NP_172023.1	XP_002323171.3	XP_002267842.1	FvH4_6g39490.t1	RcHm_v2.0_Chr2g0153521	Prudul26A030311P1	XP_007215489.2	XP_008229648.1	Pruma.3G316100.t1.p1	Prusib.3G364300.t1.p1	PruarS.3G428700.t1.p1	PruarM.3G279400.t1.p1
NP_172202.1	XP_002299807.3	XP_003632132.1	FvH4_3g38610.t1	RcHm_v2.0_Chr5g0069671	Prudul26A006553P1	XP_007206297.2	XP_008220835.1	Pruma.6G066600.t1.p1	Prusib.6G075000.t1.p1	PruarS.6G071800.t1.p1	PruarM.6G057900.t1.p1
NP_172203.2	XP_002299814.1	XP_002278413.1	FvH4_3g38460.t2	RcHm_v2.0_Chr5g0069151	Prudul26A008885P1	XP_007205028.1	XP_008220698.1	Pruma.6G068100.t1.p1	Prusib.6G076400.t1.p1	PruarS.6G073400.t1.p1	PruarM.6G059300.t1.p1
NP_172275.1	XP_002314263.2	XP_010651140.1	FvH4_3g32920.t1	RcHm_v2.0_Chr5g0060051	Prudul26A002156P1	XP_007207233.1	XP_008225319.1	Pruma.6G115400.t1.p1	Prusib.6G122500.t1.p1	PruarS.6G119600.t1.p1	PruarM.6G106700.t1.p1
NP_173004.1	XP_002303270.3	XP_002285225.2	FvH4_6g30690.t1	RcHm_v2.0_Chr2g0137061	Prudul26A006142P1	XP_007217281.2	XP_008228628.1	Pruma.3G108000.t1.p1	Prusib.3G106400.t1.p1	PruarS.3G104000.t1.p1	PruarM.3G093700.t1.p1
NP_173123.1	XP_024465052.1	XP_002265895.1	FvH4_6g36820.t1	RcHm_v2.0_Chr2g0149211	Prudul26A026980P1	XP_007217840.2	XP_008228008.1	Pruma.3G040000.t1.p1	Prusib.3G039100.t1.p1	PruarS.3G025200.t1.p1	PruarM.3G031400.t1.p1
NP_173134.2	XP_024437473.1	XP_002285438.1	FvH4_3g18450.t1	RcHm_v2.0_Chr5g0031201	Prudul26A009240P1	XP_007213940.1	XP_008226530.1	Pruma.4G201000.t1.p1	Prusib.4G209100.t1.p1	PruarS.4G204000.t1.p1	PruarM.4G197000.t1.p1
NP_173153.1	XP_002300435.2	XP_002266519.1	FvH4_3g16830.t1	RcHm_v2.0_Chr5g0028041	Prudul26A015540P1	XP_007211984.1	XP_008226231.1	Pruma.4G181000.t1.p1	Prusib.4G189000.t1.p1	PruarS.4G184100.t1.p1	PruarM.4G177600.t1.p1
NP_173570.1	XP_002302211.1	XP_002284680.1	FvH4_2g35040.t1	RcHm_v2.0_Chr6g0306951	Prudul26A024832P1	XP_007224443.1	XP_008220186.1	Pruma.1G611200.t1.p1	Prusib.1G671400.t1.p1	PruarS.1G605300.t1.p1	PruarM.1G642000.t1.p1
NP_173733.1	XP_002314796.1	XP_010654104.1	FvH4_4g33970.t1	RcHm_v2.0_Chr4g0443501	Prudul26A014342P1	XP_007222925.2	XP_008221458.2	Pruma.1G499100.t1.p1	Prusib.1G560600.t1.p1	PruarS.1G488400.t1.p1	PruarM.1G527400.t1.p1
NP_173754.2	XP_024466143.1	XP_002267079.1	FvH4_4g32880.t1	RcHm_v2.0_Chr4g0441911	Prudul26A011384P1	XP_007227482.1	XP_008221844.1	Pruma.1G432200.t1.p1	Prusib.1G471500.t1.p1	PruarS.1G396100.t1.p1	PruarM.1G434300.t1.p1
NP_173786.1	XP_002323668.2	XP_003631255.1	FvH4_4g34500.t1	RcHm_v2.0_Chr4g0443881	Prudul26A009616P1	XP_007223016.1	XP_008221813.1	Pruma.1G435100.t1.p1	Prusib.1G474400.t1.p1	PruarS.1G399100.t1.p1	PruarM.1G437600.t1.p1
NP_173841.1	XP_002314540.2	XP_002279552.1	FvH4_4g23970.t1	RcHm_v2.0_Chr4g0430621	Prudul26A000070P1	XP_007223041.1	XP_008222132.1	Pruma.1G408000.t1.p1	Prusib.1G437100.t1.p1	PruarS.1G364100.t1.p1	PruarM.1G402700.t1.p1
NP_173958.1	XP_002314997.3	XP_002264175.1	FvH4_4g29701.t1	RcHm_v2.0_Chr4g0437951	Prudul26A030185P1	XP_007224672.1	XP_008243822.1	Pruma.1G476700.t1.p1	Prusib.1G519600.t1.p1	PruarS.1G443100.t1.p1	PruarM.1G481500.t1.p1
NP_174190.2	XP_002305756.2	XP_002267303.1	FvH4_5g29510.t1	RcHm_v2.0_Chr5g0010161	Prudul26A029196P1	XP_007212512.1	XP_008225203.1	Pruma.4G060600.t1.p1	Prusib.4G067700.t1.p1	PruarS.4G063800.t1.p1	PruarM.4G061800.t1.p1
NP_174407.1	XP_006376927.1	XP_002264133.2	FvH4_5g23990.t1	RcHm_v2.0_Chr7g0213451	Prudul26A019588P1	XP_007211695.1	XP_008227494.1	Pruma.4G009500.t1.p1	Prusib.4G014500.t1.p1	PruarS.4G012300.t1.p1	PruarM.4G013700.t1.p1
NP_174418.1	XP_002299414.1	XP_003634953.1	FvH4_3g11800.t1	RcHm_v2.0_Chr5g0019221	Prudul26A003238P1	XP_007211985.1	XP_008225720.1	Pruma.4G122200.t1.p1	Prusib.4G128200.t1.p1	PruarS.4G125400.t1.p1	PruarM.4G121300.t1.p1
NP_174474.1	XP_024443415.1	XP_002275784.1	FvH4_5g23310.t1	RcHm_v2.0_Chr7g0212261	Prudul26A015681P1	XP_007210874.1	XP_008238148.1	Pruma.5G040200.t1.p1	Prusib.5G050600.t1.p1	PruarS.5G020900.t1.p1	PruarM.5G035500.t1.p1
NP_174530.2	XP_024453961.1	XP_002278575.1	FvH4_5g21680.t1	RcHm_v2.0_Chr7g0209181	Prudul26A012024P1	XP_020419704.1	XP_008238286.1	Pruma.5G059000.t1.p1	Prusib.5G073100.t1.p1	PruarS.5G040000.t1.p1	PruarM.5G055200.t1.p1
NP_174737.2	XP_002301059.3	XP_002284131.1	FvH4_5g37050.t1	RcHm_v2.0_Chr7g0243841	Prudul26A014740P1	XP_007225090.2	XP_008219455.1	Pruma.1G693800.t1.p1	Prusib.1G767100.t1.p1	PruarS.1G690100.t1.p1	PruarM.1G726300.t1.p1
NP_175117.1	XP_002300745.3	XP_002281048.1	FvH4_2g39290.t1	RcHm_v2.0_Chr6g0301711	Prudul26A018631P1	XP_007226292.1	XP_008221352.1	Pruma.1G544200.t1.p1	Prusib.1G604700.t1.p1	PruarS.1G534200.t1.p1	PruarM.1G572500.t1.p1
NP_175198.1	XP_006375013.1	XP_002284114.1	FvH4_2g40670.t1	RcHm_v2.0_Chr6g0299981	Prudul26A023194P1	XP_007222812.1	XP_008220718.1	Pruma.1G558100.t1.p1	Prusib.1G618400.t1.p1	PruarS.1G548300.t1.p1	PruarM.1G586200.t1.p1
NP_175323.1	XP_024461144.1	XP_019081799.1	FvH4_5g29090.t1	RcHm_v2.0_Chr7g0221721	Prudul26A021369P1	XP_020418329.1	XP_008221053.1	Pruma.1G515300.t1.p1	Prusib.1G577400.t1.p1	PruarS.1G504700.t1.p1	PruarM.1G544800.t1.p1
NP_175507.1	XP_024467588.1	XP_002281637.1	FvH4_3g22000.t1	RcHm_v2.0_Chr5g0037851	Prudul26A027925P1	XP_007211486.1	XP_008244406.1	Pruma.4G259400.t1.p1	Prusib.4G268300.t1.p1	PruarS.4G257900.t1.p1	PruarM.4G255300.t1.p1
NP_175835.2	XP_002311281.1	XP_010645088.1	FvH4_3g13980.t1	RcHm_v2.0_Chr5g0023211	Prudul26A014708P1	XP_007214075.1	XP_008225989.1	Pruma.4G148800.t1.p1	Prusib.4G153800.t1.p1	PruarS.4G152000.t1.p1	PruarM.4G145800.t1.p1
NP_175972.1	XP_002299061.1	XP_002276318.1	FvH4_3g42042.t1	RcHm_v2.0_Chr5g0075261	Prudul26A018499P1	XP_007205531.1	XP_008218921.1	Pruma.6G041200.t1.p1	Prusib.6G045400.t1.p1	PruarS.6G036900.t1.p1	PruarM.6G036900.t1.p1
NP_175984.1	XP_002298863.2	XP_002266459.1	FvH4_3g29380.t1	RcHm_v2.0_Chr5g0053771	Prudul26A004914P1	XP_007211732.1	XP_008244581.1	Pruma.4G315900.t1.p1	Prusib.4G329300.t1.p1	PruarS.4G315700.t1.p1	PruarM.4G312800.t1.p1
NP_176032.2	XP_002319484.1	XP_002277995.2	FvH4_6g07390.t1	RcHm_v2.0_Chr3g0456991	Prudul26A023428P1	XP_007206504.2	XP_008245937.1	Pruma.6G454400.t1.p1	Prusib.6G497200.t1.p1	PruarS.6G430000.t1.p1	PruarM.6G438600.t1.p1
NP_176037.1	XP_002319483.1	XP_002282328.1	FvH4_6g07400.t1	RcHm_v2.0_Chr3g0457001	Prudul26A016149P1	XP_007205912.1	XP_008245945.1	Pruma.6G454300.t1.p1	Prusib.6G497100.t1.p1	PruarS.6G429900.t1.p1	PruarM.6G438500.t1.p1
NP_176370.2	XP_002305615.2	XP_002265115.2	FvH4_3g02660.t1	RcHm_v2.0_Chr5g0003981	Prudul26A012281P1	XP_007211697.1	XP_008224778.1	Pruma.4G024300.t1.p1	Prusib.4G030100.t1.p1	PruarS.4G024600.t1.p1	PruarM.4G026900.t1.p1
NP_176416.1	XP_024464406.1	XP_010646505.1	FvH4_2g07250.t1	RcHm_v2.0_Chr6g0279101	Prudul26A024050P1	XP_020409161.1	XP_016650413.1	Pruma.8G283300.t1.p1	Prusib.8G317000.t1.p1	PruarS.8G260000.t1.p1	PruarM.8G255000.t1.p1
NP_176482.1	XP_002297838.3	XP_010655977.1	FvH4_4g23640.t1	RcHm_v2.0_Chr4g0430101	Prudul26A021485P1	XP_007225757.1	XP_008222231.1	Pruma.1G404100.t1.p1	Prusib.1G433100.t1.p1	PruarS.1G359900.t1.p1	PruarM.1G398600.t1.p1
NP_176631.1	XP_002303660.1	XP_002266905.1	FvH4_5g04960.t1	RcHm_v2.0_Chr7g0194111	Prudul26A014865P1	XP_007209242.1	XP_008239179.2	Pruma.5G177400.t1.p1	Prusib.5G203000.t1.p1	PruarS.5G162600.t1.p1	PruarM.5G179800.t1.p1
NP_176645.3	XP_002297953.2	XP_002280885.1	FvH4_5g11040.t1	RcHm_v2.0_Chr7g0186761	Prudul26A031531P1	XP_020420169.1	XP_008239239.1	Pruma.5G184500.t1.p1	Prusib.5G210200.t1.p1	PruarS.5G170900.t1.p1	PruarM.5G186800.t1.p1
NP_176683.1	XP_002318775.2	XP_002267244.1	FvH4_3g05180.t1	RcHm_v2.0_Chr5g0014571	Prudul26A027853P1	XP_007214716.1	XP_008225515.1	Pruma.4G095900.t1.p1	Prusib.4G099100.t1.p1	PruarS.4G094800.t1.p1	PruarM.4G094500.t1.p1
NP_176702.2	XP_024439030.1	XP_002277168.1	FvH4_6g00410.t1	RcHm_v2.0_Chr3g0447741	Prudul26A028080P1	XP_020422617.1	XP_008218459.1	Pruma.6G507500.t1.p1	Prusib.6G544800.t1.p1	PruarS.6G481700.t1.p1	PruarM.6G488300.t1.p1
NP_177021.1	XP_002312396.1	XP_002282497.1	FvH4_4g27430.t1	RcHm_v2.0_Chr4g0435251	Prudul26A029564P1	XP_007225717.1	XP_008243222.1	Pruma.1G479900.t1.p1	Prusib.1G542700.t1.p1	PruarS.1G468400.t1.p1	PruarM.1G507800.t1.p1
NP_177149.2	XP_006378174.1	XP_002268965.1	FvH4_4g35620.t1	RcHm_v2.0_Chr4g0445241	Prudul26A030518P1	XP_007225115.1	XP_008221705.1	Pruma.1G447800.t1.p1	Prusib.1G490400.t1.p1	PruarS.1G415600.t1.p1	PruarM.1G453200.t1.p1
NP_177177.2	XP_002311586.3	XP_010653065.1	FvH4_4g34980.t1	RcHm_v2.0_Chr4g0444501	Prudul26A015578P1	XP_007222717.2	XP_008245469.1	Pruma.1G439700.t1.p1	Prusib.1G482200.t1.p1	PruarS.1G407200.t1.p1	PruarM.1G445400.t1.p1
NP_177281.1	XP_006371372.1	XP_002266194.2	FvH4_2g00180.t1	RcHm_v2.0_Chr6g0249471	Prudul26A028269P1	XP_007200393.2	XP_008237811.1	Pruma.8G003000.t1.p1	Prusib.8G006000.t1.p1	PruarS.8G002300.t1.p1	PruarM.8G002800.t1.p1
NP_177290.3	XP_002319321.3	XP_002267634.1	FvH4_2g00320.t1	RcHm_v2.0_Chr6g0249611	Prudul26A026268P1	XP_007201272.2	XP_008237828.1	Pruma.8G004500.t1.p1	Prusib.8G007700.t1.p1	PruarS.8G004100.t1.p1	PruarM.8G004500.t1.p1
NP_177457.2	XP_002298909.1	XP_010644139.1	FvH4_3g18650.t1	RcHm_v2.0_Chr5g0031471	Prudul26A012675P1	XP_007211792.1	XP_008226504.1	Pruma.4G208900.t1.p1	Prusib.4G216600.t1.p1	PruarS.4G211300.t1.p1	PruarM.4G206600.t1.p1
NP_177512.1	XP_024439608.1	XP_002272784.1	FvH4_6g44930.t1	RcHm_v2.0_Chr2g0162121	Prudul26A018623P1	XP_020415382.1	XP_008230273.1	Pruma.3G369800.t1.p1	Prusib.3G426200.t1.p1	PruarS.3G331100.t1.p1	PruarM.3G336800.t1.p1
NP_177543.1	XP_024438126.1	XP_002274334.1	FvH4_5g12990.t1	RcHm_v2.0_Chr7g0184181	Prudul26A032348P1	XP_007209959.1	XP_008244075.1	Pruma.5G273300.t1.p1	Prusib.5G302100.t1.p1	PruarS.5G262200.t1.p1	PruarM.5G276300.t1.p1
NP_177565.1	XP_002313495.3	XP_002278802.2	FvH4_5g13920.t1	RcHm_v2.0_Chr7g0183041	Prudul26A015932P1	XP_020419607.1	XP_008240022.1	Pruma.5G264500.t1.p1	Prusib.5G292500.t1.p1	PruarS.5G252500.t1.p1	PruarM.5G267200.t1.p1
NP_177586.1	XP_024437982.1	XP_002284894.2	FvH4_5g14860.t1	RcHm_v2.0_Chr7g0181521	Prudul26A021871P1	XP_007209292.2	XP_008239935.1	Pruma.5G252700.t1.p1	Prusib.5G280900.t1.p1	PruarS.5G240900.t1.p1	PruarM.5G257200.t1.p1
NP_177635.1	XP_006375046.1	XP_002283650.1	FvH4_5g26680.t1	RcHm_v2.0_Chr7g0217571	Prudul26A010326P1	XP_007212065.1	XP_008226051.1	Pruma.4G152600.t1.p1	Prusib.4G157600.t1.p1	PruarS.4G155300.t1.p1	PruarM.4G149600.t1.p1
NP_177656.2	XP_024451648.1	XP_002281468.1	FvH4_2g39810.t1	RcHm_v2.0_Chr6g0301031	Prudul26A017675P1	XP_020410607.1	XP_008220799.1	Pruma.1G550200.t1.p1	Prusib.1G610700.t1.p1	PruarS.1G540100.t1.p1	PruarM.1G578100.t1.p1
NP_177667.1	XP_002307666.2	XP_002281919.1	FvH4_2g39540.t1	RcHm_v2.0_Chr6g0301371	Prudul26A026574P1	XP_007223218.1	XP_008220830.1	Pruma.1G546900.t1.p1	Prusib.1G607700.t1.p1	PruarS.1G537000.t1.p1	PruarM.1G575200.t1.p1
NP_177735.1	XP_002307752.2	XP_002285902.1	FvH4_2g37930.t1	RcHm_v2.0_Chr6g0303681	Prudul26A018489P1	XP_007226472.1	XP_008221202.1	Pruma.1G528000.t1.p1	Prusib.1G589900.t1.p1	PruarS.1G517400.t1.p1	PruarM.1G557500.t1.p1
NP_177842.1	XP_024459004.1	XP_002280513.1	FvH4_7g33970.t1	RcHm_v2.0_Chr1g0384201	Prudul26A010625P1	XP_020414260.1	XP_008234568.1	Pruma.2G575100.t1.p1	Prusib.2G589400.t1.p1	PruarS.2G495800.t1.p1	PruarM.2G496500.t1.p1
NP_178114.1	XP_002299642.1	XP_002279759.2	FvH4_6g31210.t1	RcHm_v2.0_Chr2g0137881	Prudul26A000269P1	XP_020415827.1	XP_008228513.1	Pruma.3G099400.t1.p1	Prusib.3G098100.t1.p1	PruarS.3G094900.t1.p1	PruarM.3G086100.t1.p1
NP_178318.1	XP_024466666.1	XP_003631348.1	FvH4_4g36060.t1	RcHm_v2.0_Chr4g0445681	Prudul26A021552P1	XP_007225216.1	XP_008220981.1	Pruma.1G510100.t1.p1	Prusib.1G571800.t1.p1	PruarS.1G499100.t1.p1	PruarM.1G539000.t1.p1
NP_178363.1	XP_006378162.1	XP_003631283.1	FvH4_4g32070.t1	RcHm_v2.0_Chr4g0440761	Prudul26A000297P1	XP_007224123.1	XP_008221691.1	Pruma.1G450100.t1.p1	Prusib.1G493400.t1.p1	PruarS.1G418800.t1.p1	PruarM.1G456400.t1.p1
NP_178601.2	XP_002321199.1	XP_002268643.1	FvH4_6g40640.t1	RcHm_v2.0_Chr2g0156011	Prudul26A024920P1	XP_007215589.2	XP_008229922.1	Pruma.3G331300.t1.p1	Prusib.3G384600.t1.p1	PruarS.3G291400.t1.p1	PruarM.3G298800.t1.p1
NP_179164.1	XP_006384408.1	NP_001268194.1	FvH4_2g05960.t1	RcHm_v2.0_Chr6g0257431	Prudul26A012711P1	XP_007201180.1	XP_008236500.1	Pruma.8G233100.t1.p1	Prusib.8G269300.t1.p1	PruarS.8G210100.t1.p1	PruarM.8G206700.t1.p1
NP_179204.1	XP_002313074.1	XP_010647836.1	FvH4_2g07770.t1	RcHm_v2.0_Chr6g0262171	Prudul26A029824P2	XP_007201293.1	XP_008236738.1	Pruma.8G209900.t1.p1	Prusib.8G249000.t1.p1	PruarS.8G183100.t1.p1	PruarM.8G187700.t1.p1
NP_179236.3	XP_024464033.1	XP_002274534.1	FvH4_2g09990.t1	RcHm_v2.0_Chr6g0266891	Prudul26A029769P1	XP_007199664.1	XP_008236968.1	Pruma.8G188000.t1.p1	Prusib.8G224600.t1.p1	PruarS.8G160000.t1.p1	PruarM.8G165400.t1.p1
NP_179254.2	XP_002305491.2	XP_002276017.1	FvH4_2g01740.t1	RcHm_v2.0_Chr6g0244771	Prudul26A013481P1	XP_007201265.2	XP_008236207.1	Pruma.8G274500.t1.p1	Prusib.8G308400.t1.p1	PruarS.8G250500.t1.p1	PruarM.8G246200.t1.p1
NP_179484.1	XP_024459807.1	XP_002267263.1	FvH4_4g07880.t1	RcHm_v2.0_Chr4g0401161	Prudul26A032203P1	XP_007214935.1	XP_008228160.1	Pruma.3G058600.t1.p1	Prusib.3G060200.t1.p1	PruarS.3G058300.t1.p1	PruarM.3G047300.t1.p1
NP_179517.1	XP_002308111.3	XP_002264181.3	FvH4_4g07150.t1	RcHm_v2.0_Chr4g0399301	Prudul26A014456P1	XP_007225646.1	XP_008223871.1	Pruma.1G087900.t1.p1	Prusib.1G101700.t1.p1	PruarS.1G086800.t1.p1	PruarM.1G092100.t1.p1
NP_179640.1	XP_002307642.1	XP_003632426.1	FvH4_2g21490.t1	RcHm_v2.0_Chr6g0288121	Prudul26A006652P1	XP_007201358.1	XP_008235682.1	Pruma.8G348500.t1.p1	Prusib.8G382700.t1.p1	PruarS.8G323300.t1.p1	PruarM.8G316200.t1.p1
NP_179864.1	XP_002310322.3	XP_010647489.1	FvH4_1g18640.t1	RcHm_v2.0_Chr2g0109461	Prudul26A003445P1	XP_020420940.1	XP_008236978.1	Pruma.6G344300.t1.p1	Prusib.6G376400.t1.p1	PruarS.6G311500.t2.p1	PruarM.6G325300.t1.p1
NP_179935.1	XP_002310763.2	XP_003632456.1	FvH4_1g14780.t1	RcHm_v2.0_Chr2g0103741	Prudul26A021344P1	XP_007204479.2	XP_008241574.1	Pruma.7G266900.t1.p1	Prusib.7G318600.t1.p1	PruarS.7G285000.t1.p1	PruarM.7G252400.t1.p1
NP_180056.1	XP_002324344.1	XP_002285580.1	FvH4_2g41350.t1	RcHm_v2.0_Chr6g0299181	Prudul26A024513P1	XP_020410820.1	XP_008220637.1	Pruma.1G565600.t1.p1	Prusib.1G626000.t1.p1	PruarS.1G555500.t1.p1	PruarM.1G593800.t1.p1
NP_180152.1	XP_002309548.1	NP_001304062.1	FvH4_2g35700.t1	RcHm_v2.0_Chr6g0306101	Prudul26A000891P1	XP_007226030.1	XP_008220070.1	Pruma.1G617600.t1.p1	Prusib.1G678900.t1.p1	PruarS.1G612900.t1.p1	PruarM.1G649400.t1.p1
NP_180212.1	XP_006381542.1	XP_010656075.1	FvH4_1g09580.t1	RcHm_v2.0_Chr2g0096441	Prudul26A007368P1	XP_007204565.1	XP_008242145.1	Pruma.7G316800.t1.p1	Prusib.7G370200.t1.p1	PruarS.7G339200.t1.p1	PruarM.7G304200.t1.p1
NP_180241.1	XP_024446020.1	XP_002281635.1	FvH4_1g04150.t1	RcHm_v2.0_Chr2g0089641	Prudul26A018462P1	XP_007204237.1	XP_008242698.1	Pruma.7G359700.t1.p1	Prusib.7G415700.t1.p1	PruarS.7G386700.t1.p1	PruarM.7G351300.t1.p1
NP_180377.2	XP_002313533.2	XP_002276131.1	FvH4_3g30940.t1	RcHm_v2.0_Chr5g0057471	Prudul26A025471P1	XP_007205149.2	XP_008226394.1	Pruma.6G130000.t1.p1	Prusib.6G138600.t1.p1	PruarS.6G132900.t1.p1	PruarM.6G122800.t1.p1
NP_180415.1	XP_002310431.2	XP_010650597.1	FvH4_4g10890.t1	RcHm_v2.0_Chr4g0406531	Prudul26A018422P1	XP_020425261.1	XP_008222482.1	Pruma.1G289800.t1.p1	Prusib.1G302600.t1.p1	PruarS.1G282800.t1.p1	PruarM.1G302600.t1.p1
NP_180450.2	XP_002299878.1	XP_002283965.1	FvH4_3g35930.t1	RcHm_v2.0_Chr5g0064211	Prudul26A013644P1	XP_007207459.1	XP_008223431.1	Pruma.6G091900.t1.p1	Prusib.6G102000.t1.p1	PruarS.6G097700.t1.p1	PruarM.6G085100.t1.p1
NP_180456.1	XP_002298357.1	XP_002283749.1	FvH4_3g36080.t1	RcHm_v2.0_Chr5g0064511	Prudul26A015799P1	XP_007206105.1	XP_008223554.1	Pruma.6G090800.t1.p1	Prusib.6G100800.t1.p1	PruarS.6G096500.t1.p1	PruarM.6G084000.t1.p1
NP_180481.1	XP_002298342.2	XP_002283174.1	FvH4_3g36880.t1	RcHm_v2.0_Chr5g0066101	Prudul26A008256P1	XP_020420785.1	XP_008222200.1	Pruma.6G083500.t1.p1	Prusib.6G093200.t1.p1	PruarS.6G088600.t1.p1	PruarM.6G075300.t1.p1
NP_180516.1	XP_006379034.1	XP_002281136.1	FvH4_3g37690.t2	RcHm_v2.0_Chr5g0067961	Prudul26A002027P1	XP_007207439.1	XP_008220184.1	Pruma.6G072900.t1.p1	Prusib.6G081400.t1.p1	PruarS.6G078400.t1.p1	PruarM.6G064300.t1.p1
NP_180858.1	XP_002321149.2	XP_002271094.2	FvH4_6g42440.t1	RcHm_v2.0_Chr2g0158331	Prudul26A016973P1	XP_007215908.1	XP_008230008.1	Pruma.3G343300.t1.p1	Prusib.3G398800.t1.p1	PruarS.3G304700.t1.p1	PruarM.3G311300.t1.p1
NP_181009.1	XP_002317291.3	XP_003633033.1	FvH4_3g05090.t1	RcHm_v2.0_Chr5g0014781	Prudul26A014836P1	XP_007211660.1	XP_008225523.1	Pruma.4G097000.t1.p1	Prusib.4G100100.t1.p1	PruarS.4G095900.t1.p1	PruarM.4G095500.t1.p1
NP_181157.1	XP_002322812.1	XP_002281866.1	FvH4_6g19480.t1	RcHm_v2.0_Chr3g0474811	Prudul26A010149P1	XP_007202680.1	XP_008243503.1	Pruma.7G219700.t1.p1	Prusib.7G273500.t1.p1	PruarS.7G238600.t1.p1	PruarM.7G206300.t1.p1
NP_181163.2	XP_024459531.1	XP_002282286.1	FvH4_6g19170.t1	RcHm_v2.0_Chr3g0474301	Prudul26A031058P1	XP_007203531.1	XP_008243661.1	Pruma.7G222200.t1.p1	Prusib.7G275800.t1.p1	PruarS.7G241200.t1.p1	PruarM.7G208900.t1.p1
NP_181196.1	XP_006381329.1	XP_002283857.1	FvH4_6g17500.t1	RcHm_v2.0_Chr3g0471741	Prudul26A021347P1	XP_007204243.1	XP_008241323.1	Pruma.7G239600.t1.p1	Prusib.7G292600.t1.p1	PruarS.7G258500.t1.p1	PruarM.7G225900.t1.p1
NP_181269.1	XP_002323442.1	XP_002273989.2	FvH4_6g14840.t1	RcHm_v2.0_Chr3g0468071	Prudul26A018468P1	XP_020422048.1	XP_008241898.2	Pruma.6G376900.t1.p1	Prusib.6G413100.t1.p1	PruarS.6G344900.t1.p1	PruarM.6G358900.t1.p1
NP_181384.2	XP_024443268.1	XP_010653351.1	FvH4_6g10130.t1	RcHm_v2.0_Chr3g0460831	Prudul26A009270P1	XP_020420807.1	XP_008245066.1	Pruma.6G431600.t1.p1	Prusib.6G470700.t1.p1	PruarS.6G404100.t1.p1	PruarM.6G412000.t1.p1
NP_181425.1	XP_002309269.1	XP_002267735.1	FvH4_6g21020.t1	RcHm_v2.0_Chr3g0477401	Prudul26A023279P1	XP_007204221.1	XP_008241110.1	Pruma.7G207400.t1.p1	Prusib.7G261800.t1.p1	PruarS.7G225900.t1.p1	PruarM.7G193800.t1.p1
NP_181526.1	XP_002315175.2	XP_010658473.1	FvH4_7g24040.t1	RcHm_v2.0_Chr1g0369431	Prudul26A001144P1	XP_007218272.1	XP_008233721.1	Pruma.2G491900.t1.p1	Prusib.2G506800.t1.p1	PruarS.2G415800.t1.p1	PruarM.2G414200.t1.p1
NP_181528.1	XP_002315172.1	XP_002279347.1	FvH4_7g24110.t1	RcHm_v2.0_Chr1g0369531	Prudul26A013769P1	XP_007218776.1	XP_008233727.1	Pruma.2G492600.t1.p1	Prusib.2G507600.t1.p1	PruarS.2G416500.t1.p1	PruarM.2G414900.t1.p1
NP_181706.2	XP_024459138.1	XP_002278498.1	FvH4_6g23860.t1	RcHm_v2.0_Chr3g0482541	Prudul26A024079P1	XP_020424299.1	XP_008222116.1	Pruma.7G168900.t1.p1	Prusib.7G221600.t1.p1	PruarS.7G191000.t1.p1	PruarM.7G155600.t1.p1
NP_181831.1	XP_024439964.1	XP_002271466.1	FvH4_7g08200.t1	RcHm_v2.0_Chr1g0340951	Prudul26A014727P1	XP_007218362.2	XP_008232213.1	Pruma.2G322400.t1.p1	Prusib.2G321300.t1.p1	PruarS.2G230300.t1.p1	PruarM.2G245600.t1.p1
NP_182004.2	XP_024450455.1	XP_002270627.2	FvH4_7g10380.t1	RcHm_v2.0_Chr1g0348081	Prudul26A023240P1	XP_007219029.1	XP_016649738.1	Pruma.2G357600.t1.p1	Prusib.2G352700.t1.p1	PruarS.2G276300.t1.p1	PruarM.2G281400.t1.p1
NP_182138.1	XP_002301379.2	XP_002277286.1	FvH4_7g15490.t1	RcHm_v2.0_Chr1g0357811	Prudul26A006575P1	XP_020412332.1	XP_008232966.1	Pruma.2G418300.t1.p1	Prusib.2G430000.t1.p1	PruarS.2G344500.t1.p1	PruarM.2G341100.t1.p1
NP_182208.1	XP_002301450.1	XP_010661521.1	FvH4_7g17870.t1	RcHm_v2.0_Chr1g0361321	Prudul26A022435P1	XP_007219450.1	XP_008244195.1	Pruma.2G441600.t1.p1	Prusib.2G453100.t1.p1	PruarS.2G365500.t1.p1	PruarM.2G364800.t1.p1
NP_182276.1	XP_002302729.2	XP_002268659.1	FvH4_2g26050.t1	RcHm_v2.0_Chr6g0294411	Prudul26A012340P1	XP_020426260.1	XP_008235211.1	Pruma.8G394300.t1.p1	Prusib.8G442300.t1.p1	PruarS.8G369400.t1.p1	PruarM.8G362100.t1.p1
NP_186761.1	XP_006373333.1	XP_002283866.1	FvH4_6g48090.t1	RcHm_v2.0_Chr2g0167411	Prudul26A026332P1	XP_007216002.1	XP_008230796.2	Pruma.3G415100.t1.p1	Prusib.3G467900.t1.p1	PruarS.3G369400.t1.p1	PruarM.3G376400.t1.p1
NP_186815.1	XP_002298567.2	XP_010660836.1	FvH4_6g52050.t1	RcHm_v2.0_Chr2g0173561	Prudul26A021314P1	XP_020414750.1	XP_008230932.1	Pruma.3G445000.t1.p1	Prusib.3G499600.t1.p1	PruarS.3G399600.t1.p1	PruarM.3G407700.t1.p1
NP_187185.2	XP_002319537.2	XP_019080268.1	FvH4_6g05850.t1	RcHm_v2.0_Chr3g0454801	Prudul26A008411P1	XP_007207161.1	XP_008246466.1	Pruma.6G465800.t1.p1	Prusib.6G508600.t1.p1	PruarS.6G441600.t1.p1	PruarM.6G450900.t1.p1
NP_187268.2	XP_002312742.1	XP_002280143.1	FvH4_4g14410.t1	RcHm_v2.0_Chr4g0418471	Prudul26A005064P1	XP_007222705.1	XP_008223013.1	Pruma.1G178000.t1.p1	Prusib.1G192700.t1.p1	PruarS.1G170200.t1.p1	PruarM.1G186600.t1.p1
NP_187329.1	XP_002299198.3	XP_002264063.1	FvH4_7g03410.t1	RcHm_v2.0_Chr1g0325731	Prudul26A021381P1	XP_007219644.1	XP_008231691.1	Pruma.2G080600.t1.p1	Prusib.2G077100.t1.p1	PruarS.2G044700.t1.p1	PruarM.2G058900.t1.p1
NP_187517.1	XP_002309119.1	XP_002274014.1	FvH4_6g11980.t1	RcHm_v2.0_Chr3g0463811	Prudul26A014140P1	XP_007205749.1	XP_008239609.1	Pruma.6G407800.t1.p1	Prusib.6G443700.t1.p1	PruarS.6G377400.t1.p1	PruarM.6G388300.t1.p1
NP_187569.1	XP_024449609.1	XP_002266648.2	FvH4_3g40270.t1	RcHm_v2.0_Chr5g0072531	Prudul26A016309P1	XP_007206651.2	XP_008243370.1	Pruma.6G053700.t1.p1	Prusib.6G060600.t1.p1	PruarS.6G054200.t1.p1	PruarM.6G050200.t1.p1
NP_187698.1	XP_002325617.2	XP_002281126.1	FvH4_7g26180.t1	RcHm_v2.0_Chr1g0372631	Prudul26A016769P1	XP_007218793.2	XP_008234160.1	Pruma.2G511200.t1.p1	Prusib.2G527100.t1.p1	PruarS.2G435400.t1.p1	PruarM.2G434200.t1.p1
NP_187753.1	XP_024458984.1	XP_002276416.2	FvH4_6g19130.t1	RcHm_v2.0_Chr3g0474241	Prudul26A016957P1	XP_020424923.1	XP_008243533.1	Pruma.7G222400.t1.p1	Prusib.7G276000.t1.p1	PruarS.7G241500.t1.p1	PruarM.7G209200.t1.p1
NP_187928.2	XP_024450375.1	XP_002267511.2	FvH4_3g42410.t1	RcHm_v2.0_Chr5g0075901	Prudul26A029905P1	XP_020420950.1	XP_008218542.1	Pruma.6G036100.t1.p1	Prusib.6G040000.t1.p1	PruarS.6G031600.t1.p1	PruarM.6G031700.t1.p1
NP_188050.1	XP_006372504.1	XP_002280644.1	FvH4_1g28620.t1	RcHm_v2.0_Chr3g0492571	Prudul26A030984P1	XP_020414524.1	XP_008244392.2	Pruma.3G294000.t1.p1	Prusib.3G336500.t1.p1	PruarS.3G256900.t1.p1	PruarM.3G249400.t1.p1
NP_188076.1	XP_002298921.3	XP_002267684.1	FvH4_3g16970.t1	RcHm_v2.0_Chr5g0028281	Prudul26A027996P1	XP_020417766.1	XP_008226304.1	Pruma.4G182800.t1.p1	Prusib.4G190700.t1.p1	PruarS.4G186100.t1.p1	PruarM.4G179400.t1.p1
NP_188131.1	XP_002309575.2	XP_002281549.1	FvH4_2g36310.t1	RcHm_v2.0_Chr6g0305571	Prudul26A006820P1	XP_007226824.1	XP_008219995.1	Pruma.1G622400.t1.p1	Prusib.1G684100.t1.p1	PruarS.1G618100.t1.p1	PruarM.1G654600.t1.p1
NP_188226.1	XP_002299701.2	XP_010654664.1	FvH4_6g31450.t1	RcHm_v2.0_Chr2g0138251	Prudul26A011452P1	XP_007215728.1	XP_008228527.1	Pruma.3G098400.t1.p1	Prusib.3G096800.t1.p1	PruarS.3G093800.t1.p1	PruarM.3G084900.t1.p1
NP_188478.1	XP_006374138.1	XP_002275164.1	FvH4_5g12520.t1	RcHm_v2.0_Chr7g0184841	Prudul26A009956P1	XP_007209939.1	XP_008244017.1	Pruma.5G277800.t1.p1	Prusib.5G306200.t1.p1	PruarS.5G266700.t1.p1	PruarM.5G280700.t1.p1
NP_188517.1	XP_024455286.1	XP_003631646.1	FvH4_2g08020.t1	RcHm_v2.0_Chr6g0262541	Prudul26A027082P1	XP_007200083.2	XP_008236776.1	Pruma.8G207500.t1.p1	Prusib.8G246900.t1.p1	PruarS.8G181100.t1.p1	PruarM.8G185700.t1.p1
NP_188597.1	XP_002300266.1	XP_002265287.1	FvH4_2g04300.t2	RcHm_v2.0_Chr6g0253741	Prudul26A019057P1	XP_007201141.2	XP_008236321.1	Pruma.8G253300.t1.p1	Prusib.8G290000.t1.p1	PruarS.8G231200.t1.p1	PruarM.8G227200.t1.p1
NP_188777.1	XP_006389226.1	XP_002272645.1	FvH4_4g17860.t1	RcHm_v2.0_Chr4g0421971	Prudul26A026485P1	XP_007226741.1	XP_008223178.1	Pruma.1G163200.t1.p1	Prusib.1G177500.t1.p1	PruarS.1G155200.t1.p1	PruarM.1G168500.t1.p1
NP_188825.1	XP_002310464.1	XP_002280596.1	FvH4_6g43551.t1	RcHm_v2.0_Chr2g0160131	Prudul26A023401P1	XP_007215945.1	XP_008230100.1	Pruma.3G352300.t1.p1	Prusib.3G407700.t1.p1	PruarS.3G314000.t1.p1	PruarM.3G320200.t1.p1
NP_189064.1	XP_002304701.2	XP_002283185.1	FvH4_4g05900.t1	RcHm_v2.0_Chr4g0397001	Prudul26A029275P1	XP_007223976.2	XP_008223978.1	Pruma.1G075200.t1.p1	Prusib.1G086900.t1.p1	PruarS.1G072000.t1.p1	PruarM.1G078200.t1.p1
NP_189095.1	XP_002324418.2	XP_002281028.1	FvH4_1g04810.t1	RcHm_v2.0_Chr2g0090441	Prudul26A015853P1	XP_020423775.1	XP_008242623.1	Pruma.7G355500.t1.p1	Prusib.7G411700.t1.p1	PruarS.7G382400.t1.p1	PruarM.7G347500.t1.p1
NP_189109.1	XP_002303085.2	XP_010652466.1	FvH4_2g19550.t1	RcHm_v2.0_Chr6g0285321	Prudul26A013211P1	XP_007201714.2	XP_008235521.1	Pruma.8G329000.t1.p1	Prusib.8G360100.t1.p1	PruarS.8G304500.t1.p1	PruarM.8G297200.t1.p1
NP_189130.1	XP_024450635.1	XP_010652521.1	FvH4_2g18920.t1	RcHm_v2.0_Chr6g0284711	Prudul26A012242P1	XP_020425150.1	XP_008235470.1	Pruma.8G322500.t1.p1	Prusib.8G353700.t1.p1	PruarS.8G298600.t1.p1	PruarM.8G291100.t1.p1
NP_189146.1	XP_002321673.2	XP_002283893.1	FvH4_2g18640.t1	RcHm_v2.0_Chr6g0284201	Prudul26A020642P1	XP_007199762.1	XP_008235450.1	Pruma.8G320100.t1.p1	Prusib.8G351400.t1.p1	PruarS.8G296300.t1.p1	PruarM.8G288700.t1.p1
NP_189149.2	XP_002301802.1	XP_002265382.2	FvH4_2g18490.t1	RcHm_v2.0_Chr6g0284001	Prudul26A022146P1	XP_007200098.1	XP_008235732.1	Pruma.8G318500.t1.p1	Prusib.8G349900.t1.p1	PruarS.8G294700.t1.p1	PruarM.8G287200.t1.p1
NP_189219.1	XP_002315941.1	XP_002282549.1	FvH4_4g27410.t1	RcHm_v2.0_Chr4g0435231	Prudul26A004166P1	XP_007222626.1	XP_008243225.1	Pruma.1G480200.t1.p1	Prusib.1G543100.t1.p1	PruarS.1G468700.t1.p1	PruarM.1G508100.t1.p1
NP_189488.1	XP_002324023.3	XP_002276072.2	FvH4_6g49630.t1	RcHm_v2.0_Chr2g0169671	Prudul26A021126P1	XP_007217774.1	XP_008230970.1	Pruma.3G425000.t1.p1	Prusib.3G477800.t1.p1	PruarS.3G379500.t1.p1	PruarM.3G386900.t1.p1
NP_189988.1	XP_002313628.1	XP_002277657.1	FvH4_3g26920.t1	RcHm_v2.0_Chr5g0049271	Prudul26A011054P1	XP_007206699.1	XP_008230640.1	Pruma.6G192800.t1.p1	Prusib.6G200200.t1.p1	PruarS.6G192500.t1.p1	PruarM.6G190400.t1.p1
NP_190247.1	XP_006374880.2	XP_002283006.1	FvH4_2g33750.t1	RcHm_v2.0_Chr6g0308801	Prudul26A025877P1	XP_007226523.2	XP_008220273.1	Pruma.1G598700.t1.p1	Prusib.1G659600.t1.p1	PruarS.1G591600.t1.p1	PruarM.1G629300.t1.p1
NP_190416.1	XP_002321669.1	XP_002274810.1	FvH4_5g07260.t1	RcHm_v2.0_Chr7g0191371	Prudul26A023721P1	XP_007209226.1	XP_008239404.1	Pruma.5G212500.t1.p1	Prusib.5G238900.t1.p1	PruarS.5G198900.t1.p1	PruarM.5G215000.t1.p1
NP_190493.1	XP_024438392.1	XP_010662856.1	FvH4_2g09580.t1	RcHm_v2.0_Chr1g0380631	Prudul26A009937P1	XP_007218947.1	XP_008234749.1	Pruma.2G558700.t1.p1	Prusib.2G574300.t1.p1	PruarS.2G480600.t1.p1	PruarM.2G481700.t1.p1
NP_190540.1	XP_002320672.3	XP_002268807.2	FvH4_1g18370.t1	RcHm_v2.0_Chr2g0109081	Prudul26A000884P1	XP_007208151.1	XP_008237400.1	Pruma.6G347400.t1.p1	Prusib.6G379900.t1.p1	PruarS.6G315500.t1.p1	PruarM.6G329000.t1.p1
NP_190581.1	XP_002310707.1	XP_002278393.1	FvH4_1g16560.t1	RcHm_v2.0_Chr2g0106461	Prudul26A005526P1	XP_007206473.1	XP_008238889.1	Pruma.6G363000.t1.p1	Prusib.6G395400.t1.p1	PruarS.6G330000.t1.p1	PruarM.6G344200.t1.p1
NP_190882.1	XP_006381361.2	XP_002264566.1	FvH4_6g17130.t1	RcHm_v2.0_Chr3g0471211	Prudul26A019145P1	XP_007202084.1	XP_008241354.1	Pruma.7G242900.t1.p1	Prusib.7G295800.t1.p1	PruarS.7G261800.t1.p1	PruarM.7G229000.t1.p1
NP_190938.1	XP_002305565.1	XP_002272943.1	FvH4_6g14250.t1	RcHm_v2.0_Chr3g0467211	Prudul26A028871P1	XP_007208068.1	XP_008241362.1	Pruma.6G384900.t1.p1	Prusib.6G420700.t1.p1	PruarS.6G351300.t1.p1	PruarM.6G365600.t1.p1
NP_190963.1	XP_002322929.1	XP_002274763.1	FvH4_6g12780.t1	RcHm_v2.0_Chr3g0464771	Prudul26A014129P1	XP_007208466.1	XP_008240187.1	Pruma.6G401000.t1.p1	Prusib.6G436900.t1.p1	PruarS.6G369600.t1.p1	PruarM.6G381400.t1.p1
NP_190977.1	XP_002322950.1	XP_002273576.2	FvH4_6g12270.t1	RcHm_v2.0_Chr3g0464071	Prudul26A003055P1	XP_007205056.1	XP_016651414.1	Pruma.6G405500.t1.p1	Prusib.6G441600.t1.p1	PruarS.6G375100.t1.p1	PruarM.6G386000.t1.p1
NP_191309.2	XP_006381013.2	XP_010653790.1	FvH4_6g23590.t1	RcHm_v2.0_Chr3g0481701	Prudul26A020511P1	XP_007204783.1	XP_016651521.1	Pruma.7G174600.t1.p1	Prusib.7G230900.t1.p1	PruarS.7G195200.t1.p1	PruarM.7G161800.t1.p1
NP_192012.2	XP_002320193.3	XP_002276948.1	FvH4_7g16210.t1	RcHm_v2.0_Chr1g0359241	Prudul26A014376P1	XP_020412571.1	XP_008233201.1	Pruma.2G425100.t1.p1	Prusib.2G436700.t1.p1	PruarS.2G351200.t1.p1	PruarM.2G347600.t1.p1
NP_192029.1	XP_024450753.1	XP_002276427.1	FvH4_7g15700.t1	RcHm_v2.0_Chr1g0358431	Prudul26A001772P1	XP_020412040.1	XP_008233233.1	Pruma.2G421800.t1.p1	Prusib.2G433300.t1.p1	PruarS.2G348100.t1.p1	PruarM.2G344500.t1.p1
NP_192033.1	XP_024450246.1	XP_019081114.1	FvH4_7g15510.t1	RcHm_v2.0_Chr1g0357841	Prudul26A024925P1	XP_007220933.1	XP_008233031.1	Pruma.2G418400.t1.p1	Prusib.2G430100.t1.p1	PruarS.2G344600.t1.p1	PruarM.2G341200.t1.p1
NP_192231.1	XP_002319944.2	XP_002276216.1	FvH4_6g44010.t1	RcHm_v2.0_Chr2g0160751	Prudul26A005183P1	XP_007216074.2	XP_008230171.1	Pruma.3G358400.t1.p1	Prusib.3G414200.t1.p1	PruarS.3G320500.t1.p1	PruarM.3G326900.t1.p1
NP_192402.1	XP_006377338.2	XP_003635420.1	FvH4_3g04930.t1	RcHm_v2.0_Chr5g0008091	Prudul26A014200P1	XP_020417628.1	XP_008225064.1	Pruma.4G047500.t1.p1	Prusib.4G055000.t1.p1	PruarS.4G050800.t1.p1	PruarM.4G049100.t1.p1
NP_192621.1	XP_024454758.1	XP_010651377.1	FvH4_3g45390.t1	RcHm_v2.0_Chr5g0083201	Prudul26A030810P1	XP_020423059.1	XP_008223781.1	Pruma.6G009100.t1.p1	Prusib.6G016400.t1.p1	PruarS.6G007200.t1.p1	PruarM.6G007300.t2.p1
NP_192764.1	XP_024447137.1	XP_002263733.1	FvH4_2g00080.t1	RcHm_v2.0_Chr6g0249341	Prudul26A020576P1	XP_007201273.1	XP_008237799.1	Pruma.8G002100.t1.p1	Prusib.8G005100.t1.p1	PruarS.8G001400.t1.p1	PruarM.8G001700.t1.p1
NP_192813.1	XP_002304576.2	XP_002280836.1	FvH4_5g11021.t2	RcHm_v2.0_Chr7g0186781	Prudul26A013257P1	XP_007209294.1	XP_008239241.1	Pruma.5G184700.t1.p1	Prusib.5G210400.t1.p1	PruarS.5G171100.t1.p1	PruarM.5G187000.t1.p1
NP_192851.1	XP_002321582.1	XP_002280099.1	FvH4_5g05070.t1	RcHm_v2.0_Chr7g0193931	Prudul26A018874P1	XP_007211312.1	XP_008239735.1	Pruma.5G234700.t1.p1	Prusib.5G261900.t1.p1	PruarS.5G222700.t1.p1	PruarM.5G238900.t1.p1
NP_193033.1	XP_024450930.1	XP_010650431.1	FvH4_2g17950.t1	RcHm_v2.0_Chr6g0283181	Prudul26A028166P1	XP_020425664.1	XP_008244706.1	Pruma.8G312100.t1.p1	Prusib.8G343700.t1.p1	PruarS.8G288300.t1.p1	PruarM.8G280500.t1.p1
NP_193056.1	XP_002301776.1	XP_002267372.1	FvH4_2g19250.t1	RcHm_v2.0_Chr6g0285061	Prudul26A028681P1	XP_007200485.1	XP_008235501.1	Pruma.8G324800.t1.p1	Prusib.8G356300.t1.p1	PruarS.8G301100.t1.p1	PruarM.8G293500.t1.p1
NP_193101.2	XP_024438907.1	XP_019077166.1	FvH4_3g25260.t1	RcHm_v2.0_Chr5g0046881	Prudul26A002653P1	XP_020423705.1	XP_016651486.1	Pruma.7G007600.t1.p1	Prusib.7G010200.t1.p1	PruarS.7G061200.t1.p1	PruarM.7G006200.t1.p1
NP_193174.1	XP_002312584.1	XP_010650091.1	FvH4_4g03670.t1	RcHm_v2.0_Chr4g0393211	Prudul26A007644P1	XP_007227668.2	XP_008224353.1	Pruma.1G050900.t1.p1	Prusib.1G061000.t1.p1	PruarS.1G047900.t1.p1	PruarM.1G052800.t1.p1
NP_193218.1	XP_002315764.2	XP_002278762.1	FvH4_4g16280.t1	RcHm_v2.0_Chr4g0415871	Prudul26A030730P1	XP_020410405.1	XP_008224299.1	Pruma.1G020200.t1.p1	Prusib.1G025700.t1.p1	PruarS.1G019200.t1.p1	PruarM.1G022000.t1.p1
NP_193221.3	XP_002314694.2	XP_002282622.1	FvH4_6g27530.t1	RcHm_v2.0_Chr2g0129921	Prudul26A020229P1	XP_007225674.2	XP_008224305.1	Pruma.1G019700.t1.p1	Prusib.1G025200.t1.p1	PruarS.1G018800.t1.p1	PruarM.1G021500.t1.p1
NP_193279.1	XP_002321136.3	NP_001268011.1	FvH4_6g42740.t1	RcHm_v2.0_Chr2g0158631	Prudul26A019460P1	XP_007215278.1	XP_008229987.1	Pruma.3G345300.t1.p1	Prusib.3G400900.t1.p1	PruarS.3G306700.t1.p1	PruarM.3G313400.t1.p1
NP_193362.3	XP_024461812.1	XP_002273359.1	FvH4_4g20220.t1	RcHm_v2.0_Chr4g0425811	Prudul26A029507P1	XP_020419726.1	XP_008223386.1	Pruma.1G135500.t1.p1	Prusib.1G150600.t1.p1	PruarS.1G129700.t1.p1	PruarM.1G141000.t1.p1
NP_193587.4	XP_002307403.2	XP_010664278.1	FvH4_5g38291.t1	RcHm_v2.0_Chr7g0240331	Prudul26A024022P1	XP_020413497.1	XP_016649950.1	Pruma.1G679800.t1.p1	Prusib.1G754000.t1.p1	PruarS.1G677600.t1.p1	PruarM.1G713200.t1.p1
NP_193600.2	XP_006384064.1	XP_002266016.2	FvH4_3g07650.t1	RcHm_v2.0_Chr5g0011031	Prudul26A007640P1	XP_020417586.1	XP_008225304.1	Pruma.4G066400.t1.p1	Prusib.4G076300.t1.p1	PruarS.4G069600.t1.p1	PruarM.4G068700.t1.p1
NP_193654.2	XP_006385163.1	XP_002270679.1	FvH4_2g37380.t1	RcHm_v2.0_Chr6g0304321	Prudul26A028158P1	XP_020411475.1	XP_008221127.1	Pruma.1G521800.t1.p1	Prusib.1G583800.t1.p1	PruarS.1G511400.t1.p1	PruarM.1G551800.t1.p1
NP_193902.1	XP_024454924.1	XP_002274051.1	FvH4_3g09270.t1	RcHm_v2.0_Chr5g0008301	Prudul26A020014P1	XP_007214559.1	XP_008225092.1	Pruma.4G049600.t1.p1	Prusib.4G056900.t1.p1	PruarS.4G052600.t1.p1	PruarM.4G050700.t1.p1
NP_194140.2	XP_002297952.1	XP_010659962.1	FvH4_5g11010.t1	RcHm_v2.0_Chr7g0186801	Prudul26A026860P1	XP_007209367.1	XP_008239243.1	Pruma.5G184900.t1.p1	Prusib.5G210600.t1.p1	PruarS.5G171300.t1.p1	PruarM.5G187200.t1.p1
NP_194221.1	XP_024441899.1	XP_019081931.1	FvH4_5g08380.t1	RcHm_v2.0_Chr7g0190071	Prudul26A003441P1	XP_007209010.2	XP_008239480.1	Pruma.5G205400.t1.p1	Prusib.5G231800.t1.p1	PruarS.5G192000.t1.p1	PruarM.5G207900.t1.p1
NP_194223.1	XP_002322266.2	XP_002280221.1	FvH4_5g08420.t1	RcHm_v2.0_Chr7g0190021	Prudul26A020380P1	XP_020418886.1	XP_016651138.1	Pruma.5G204600.t1.p1	Prusib.5G231000.t1.p1	PruarS.5G191300.t1.p1	PruarM.5G207200.t1.p1
NP_194308.1	XP_024448569.1	XP_002276867.1	FvH4_4g09940.t1	RcHm_v2.0_Chr4g0403511	Prudul26A026885P1	XP_007223450.2	XP_008223672.1	Pruma.1G107000.t1.p1	Prusib.1G120600.t1.p1	PruarS.1G100300.t1.p1	PruarM.1G113100.t1.p1
NP_194505.2	XP_006374265.1	XP_002275469.2	FvH4_7g14460.t1	RcHm_v2.0_Chr1g0355871	Prudul26A007116P1	XP_007218744.1	XP_008244636.1	Pruma.2G409400.t1.p1	Prusib.2G419400.t1.p1	PruarS.2G331800.t1.p1	PruarM.2G328700.t1.p1
NP_194567.1	XP_002310403.3	XP_010656991.1	FvH4_6g26510.t1	RcHm_v2.0_Chr2g0127651	Prudul26A025261P1	XP_020416114.1	XP_008229070.1	Pruma.3G231300.t1.p1	Prusib.3G249200.t1.p1	PruarS.3G207100.t1.p1	PruarM.3G206500.t1.p1
NP_194585.1	XP_002307659.2	XP_002272315.1	FvH4_2g21070.t1	RcHm_v2.0_Chr6g0287531	Prudul26A023285P1	XP_007200239.2	XP_008235635.1	Pruma.8G344700.t1.p1	Prusib.8G379400.t1.p1	PruarS.8G319700.t1.p1	PruarM.8G312700.t1.p1
NP_194630.1	XP_024446039.1	XP_002284283.1	FvH4_1g04350.t1	RcHm_v2.0_Chr2g0090001	Prudul26A032250P1	XP_007204255.1	XP_008242673.1	Pruma.7G357800.t1.p1	Prusib.7G414000.t1.p1	PruarS.7G384700.t1.p1	PruarM.7G349700.t1.p1
NP_195162.2	XP_024454829.1	XP_002281086.1	FvH4_2g07850.t1	RcHm_v2.0_Chr6g0262271	Prudul26A008416P1	XP_007200558.2	XP_008236749.1	Pruma.8G208900.t1.p1	Prusib.8G248200.t1.p1	PruarS.8G182400.t1.p1	PruarM.8G186800.t1.p1
NP_195239.1	XP_024454801.1	XP_002278241.1	FvH4_2g15700.t1	RcHm_v2.0_Chr6g0279001	Prudul26A001647P1	XP_020425379.1	XP_008236130.1	Pruma.8G282800.t1.p1	Prusib.8G316500.t1.p1	PruarS.8G259400.t1.p1	PruarM.8G254500.t1.p1
NP_195357.2	XP_002310277.1	XP_002274814.1	FvH4_1g12320.t1	RcHm_v2.0_Chr2g0100141	Prudul26A011666P1	XP_007204226.1	XP_008241761.1	Pruma.7G287100.t1.p1	Prusib.7G338700.t1.p1	PruarS.7G303600.t1.p1	PruarM.7G271200.t1.p1
NP_195365.1	XP_002310819.3	XP_002265889.2	FvH4_1g12770.t1	RcHm_v2.0_Chr2g0100891	Prudul26A021779P1	XP_007202108.1	XP_008241717.1	Pruma.7G282800.t1.p1	Prusib.7G334400.t1.p1	PruarS.7G299200.t1.p1	PruarM.7G267100.t1.p1
NP_195416.1	XP_024461200.1	XP_002277765.2	FvH4_1g16030.t1	RcHm_v2.0_Chr2g0105601	Prudul26A015921P1	XP_007202372.1	XP_008241456.1	Pruma.7G255200.t1.p1	Prusib.7G307400.t1.p1	PruarS.7G275100.t1.p1	PruarM.7G242100.t1.p1
NP_195417.1	XP_002310143.2	XP_002277744.1	FvH4_7g06480.t1	RcHm_v2.0_Chr1g0334851	Prudul26A016580P1	XP_007202426.2	XP_008241455.1	Pruma.7G255300.t1.p1	Prusib.7G307500.t1.p1	PruarS.7G275200.t1.p1	PruarM.7G242200.t1.p1
NP_195454.1	XP_006380676.2	XP_019076721.1	FvH4_1g16950.t1	RcHm_v2.0_Chr2g0107031	Prudul26A029108P1	XP_020421602.1	XP_008238575.1	Pruma.6G358400.t1.p1	Prusib.6G390800.t1.p1	PruarS.6G325500.t1.p1	PruarM.6G339700.t1.p1
NP_195754.1	XP_002322991.3	XP_002263020.1	FvH4_6g11130.t1	RcHm_v2.0_Chr3g0462571	Prudul26A005230P1	XP_007206867.1	XP_008243374.1	Pruma.6G418500.t1.p1	Prusib.6G456200.t1.p1	PruarS.6G388400.t1.p1	PruarM.6G399600.t1.p1
NP_195805.2	XP_002323067.1	XP_002270753.1	FvH4_6g10040.t1	RcHm_v2.0_Chr3g0460721	Prudul26A004159P1	XP_007205401.1	XP_008245023.1	Pruma.6G432300.t1.p1	Prusib.6G471500.t1.p1	PruarS.6G404900.t1.p1	PruarM.6G412800.t1.p1
NP_195832.1	XP_002309074.3	XP_002270357.1	FvH4_6g13240.t1	RcHm_v2.0_Chr3g0466071	Prudul26A028781P1	XP_020422478.1	XP_008240618.1	Pruma.6G392900.t1.p1	Prusib.6G430000.t1.p1	PruarS.6G361200.t1.p1	PruarM.6G374400.t1.p1
NP_195836.5	XP_002309071.1	XP_002269159.1	FvH4_6g13360.t1	RcHm_v2.0_Chr3g0466241	Prudul26A022981P1	XP_007206840.2	XP_008240695.1	Pruma.6G391900.t1.p1	Prusib.6G428700.t1.p1	PruarS.6G359800.t1.p1	PruarM.6G372700.t1.p1
NP_195909.1	XP_006368960.1	XP_010647626.1	FvH4_5g20090.t1	RcHm_v2.0_Chr7g0204981	Prudul26A028054P1	XP_007210231.1	XP_008238389.1	Pruma.5G080500.t1.p1	Prusib.5G095000.t1.p1	PruarS.5G061400.t1.p1	PruarM.5G076600.t1.p1
NP_195927.2	XP_002323457.1	XP_002279724.1	FvH4_6g15480.t1	RcHm_v2.0_Chr3g0468961	Prudul26A020591P1	XP_007204998.1	XP_008239299.1	Pruma.6G371500.t1.p1	Prusib.6G404100.t1.p1	PruarS.6G339200.t1.p1	PruarM.6G352700.t1.p1
NP_195990.1	XP_002311933.3	XP_002283448.1	FvH4_6g17930.t1	RcHm_v2.0_Chr3g0472201	Prudul26A032926P1	XP_007203152.2	XP_008241289.1	Pruma.7G236200.t1.p2	Prusib.7G289400.t1.p1	PruarS.7G255300.t1.p2	PruarM.7G222700.t1.p2
NP_196226.1	XP_002316271.2	XP_002277994.1	FvH4_7g22920.t1	RcHm_v2.0_Chr1g0368101	Prudul26A019425P1	XP_007221130.1	XP_008233676.1	Pruma.2G483600.t1.p1	Prusib.2G499300.t1.p1	PruarS.2G408000.t1.p1	PruarM.2G407000.t1.p1
NP_196367.1	XP_024454045.1	XP_002279559.2	FvH4_7g26870.t1	RcHm_v2.0_Chr1g0373551	Prudul26A026762P1	XP_020412015.1	XP_008234448.1	Pruma.2G517600.t1.p1	Prusib.2G533500.t1.p1	PruarS.2G440800.t1.p1	PruarM.2G441800.t1.p1
NP_196422.1	XP_006374410.1	XP_002265727.3	FvH4_5g13740.t1	RcHm_v2.0_Chr7g0183201	Prudul26A013897P1	XP_007209678.1	XP_008240006.1	Pruma.5G265700.t1.p1	Prusib.5G293700.t1.p1	PruarS.5G253700.t1.p1	PruarM.5G268500.t1.p1
NP_196715.1	XP_002324238.2	XP_010648508.1	FvH4_2g35870.t1	RcHm_v2.0_Chr6g0305951	Prudul26A022092P1	XP_007224611.2	XP_008220057.1	Pruma.1G618600.t1.p1	Prusib.1G680100.t1.p1	PruarS.1G613900.t1.p1	PruarM.1G650400.t1.p1
NP_196716.1	XP_002308611.2	XP_002281453.1	FvH4_2g35860.t1	RcHm_v2.0_Chr6g0305961	Prudul26A021531P1	XP_020411675.1	XP_008220101.1	Pruma.1G618500.t1.p1	Prusib.1G680000.t1.p1	PruarS.1G613800.t1.p1	PruarM.1G650300.t1.p1
NP_196819.1	XP_002299332.2	XP_002264953.1	FvH4_4g23180.t1	RcHm_v2.0_Chr4g0429531	Prudul26A012341P1	XP_007224948.1	XP_008222219.1	Pruma.1G400100.t1.p1	Prusib.1G428700.t1.p1	PruarS.1G355700.t1.p1	PruarM.1G393700.t1.p1
NP_196975.1	XP_024465293.1	XP_002277524.1	FvH4_6g50830.t1	RcHm_v2.0_Chr2g0172221	Prudul26A031486P2	XP_007217183.1	XP_008230592.1	Pruma.3G436200.t1.p1	Prusib.3G489500.t1.p1	PruarS.3G390200.t1.p1	PruarM.3G397900.t1.p1
NP_196991.1	XP_024439109.1	XP_002274893.1	FvH4_6g50510.t1	RcHm_v2.0_Chr2g0170931	Prudul26A026978P1	XP_020416714.1	XP_008230952.1	Pruma.3G432700.t1.p1	Prusib.3G485500.t1.p1	PruarS.3G386200.t1.p1	PruarM.3G394000.t1.p1
NP_197240.1	XP_002305843.1	XP_002266004.1	FvH4_1g28990.t1	RcHm_v2.0_Chr3g0494041	Prudul26A028354P1	XP_007215025.1	XP_008229283.1	Pruma.3G275400.t1.p1	Prusib.3G287700.t1.p1	PruarS.3G238800.t1.p1	PruarM.3G233000.t1.p1
NP_197357.2	XP_006380189.1	XP_002276452.1	FvH4_4g17630.t1	RcHm_v2.0_Chr4g0421551	Prudul26A016161P1	XP_007224487.2	XP_008223158.1	Pruma.1G164900.t1.p1	Prusib.1G179300.t1.p1	PruarS.1G157100.t1.p1	PruarM.1G171100.t1.p1
NP_197423.1	XP_002311802.1	XP_002281069.1	FvH4_4g14880.t1	RcHm_v2.0_Chr4g0417331	Prudul26A024235P1	XP_007222671.2	XP_008222970.1	Pruma.1G182200.t1.p1	Prusib.1G197600.t1.p1	PruarS.1G174900.t1.p1	PruarM.1G190500.t1.p1
NP_197550.1	XP_002325236.1	XP_002266525.1	FvH4_4g06520.t1	RcHm_v2.0_Chr4g0398351	Prudul26A011524P1	XP_020411245.1	XP_008223820.1	Pruma.1G081000.t1.p1	Prusib.1G093500.t1.p1	PruarS.1G078300.t1.p1	PruarM.1G084400.t1.p1
NP_197560.2	XP_024438600.1	XP_002267225.2	FvH4_4g06690.t1	RcHm_v2.0_Chr4g0398601	Prudul26A028809P1	XP_020410064.1	XP_008223829.1	Pruma.1G082500.t1.p1	Prusib.1G094900.t1.p1	PruarS.1G079600.t1.p1	PruarM.1G085800.t1.p1
NP_197570.1	XP_006381591.1	XP_002276822.1	FvH4_1g09090.t1	RcHm_v2.0_Chr2g0095501	Prudul26A014720P1	XP_007202485.1	XP_008242270.1	Pruma.7G320800.t1.p1	Prusib.7G374200.t1.p1	PruarS.7G343500.t1.p1	PruarM.7G308800.t1.p1
NP_197587.1	XP_002309443.2	XP_002277217.4	FvH4_1g09660.t1	RcHm_v2.0_Chr2g0096501	Prudul26A016301P1	XP_007201955.1	XP_008242139.1	Pruma.7G315500.t1.p1	Prusib.7G368500.t1.p1	PruarS.7G335900.t1.p1	PruarM.7G302600.t1.p1
NP_197622.1	XP_006384774.1	XP_002272837.1	FvH4_3g25810.t2	RcHm_v2.0_Chr5g0047031	Prudul26A031444P1	XP_007205478.1	XP_008229925.1	Pruma.6G173100.t1.p1	Prusib.6G182600.t1.p1	PruarS.6G174900.t1.p1	PruarM.6G170500.t1.p1
NP_197678.1	XP_002313548.3	XP_002273852.1	FvH4_3g30480.t1	RcHm_v2.0_Chr5g0056431	Prudul26A022766P1	XP_007205939.1	XP_008226754.1	Pruma.6G137000.t1.p1	Prusib.6G143800.t1.p1	PruarS.6G139900.t1.p1	PruarM.6G129900.t1.p1
NP_197715.1	XP_002310648.2	XP_002272283.1	FvH4_4g37080.t1	RcHm_v2.0_Chr4g0446831	Prudul26A016113P1	XP_007222154.2	XP_008221070.1	Pruma.1G516800.t1.p1	Prusib.1G579000.t1.p1	PruarS.1G506600.t1.p1	PruarM.1G546700.t1.p1
NP_197720.1	XP_002310641.2	XP_002267649.1	FvH4_4g37090.t1	RcHm_v2.0_Chr4g0446851	Prudul26A021195P1	XP_007223666.1	XP_008221071.1	Pruma.1G516900.t1.p1	Prusib.1G579100.t1.p1	PruarS.1G506700.t1.p1	PruarM.1G546800.t1.p1
NP_197725.1	XP_002307150.1	XP_002276047.1	FvH4_4g37160.t1	RcHm_v2.0_Chr4g0446961	Prudul26A005028P1	XP_007222700.1	XP_008221080.1	Pruma.1G517500.t1.p1	Prusib.1G579700.t1.p1	PruarS.1G507300.t1.p1	PruarM.1G547400.t1.p1
NP_197834.1	XP_002321947.2	XP_010662935.1	FvH4_7g32940.t1	RcHm_v2.0_Chr1g0382901	Prudul26A002258P1	XP_007218378.2	XP_016649867.1	Pruma.2G568700.t1.p1	Prusib.2G582800.t1.p1	PruarS.2G488700.t1.p1	PruarM.2G489900.t1.p1
NP_197913.4	XP_002324871.3	XP_002285237.2	FvH4_2g28831.t1	RcHm_v2.0_Chr6g0297591	Prudul26A025516P1	XP_020417763.1	XP_008219689.1	Pruma.1G656500.t1.p1	Prusib.1G729100.t1.p1	PruarS.1G652100.t1.p1	PruarM.1G687500.t1.p1
NP_198583.1	XP_006372560.2	XP_002283860.1	FvH4_1g07080.t1	RcHm_v2.0_Chr3g0491101	Prudul26A019625P1	XP_007215130.1	XP_008227930.1	Pruma.3G031800.t1.p1	Prusib.3G030700.t1.p1	PruarS.3G022300.t1.p1	PruarM.3G022600.t1.p1
NP_198669.1	XP_006373489.1	XP_002279124.3	FvH4_6g45680.t1	RcHm_v2.0_Chr2g0163831	Prudul26A032951P1	XP_007217322.2	XP_008230361.1	Pruma.3G382000.t1.p1	Prusib.3G440600.t1.p1	PruarS.3G344200.t1.p1	PruarM.3G348600.t1.p1
NP_198751.1	XP_024454648.1	XP_002279032.1	FvH4_6g47350.t1	RcHm_v2.0_Chr2g0166381	Prudul26A005595P1	XP_007216033.2	XP_008230852.1	Pruma.3G407300.t1.p1	Prusib.3G458900.t1.p1	PruarS.3G361500.t1.p1	PruarM.3G365600.t1.p1
NP_198819.1	XP_024444650.1	XP_002276011.1	FvH4_6g49600.t1	RcHm_v2.0_Chr2g0169631	Prudul26A008102P1	XP_007217547.2	XP_008230702.1	Pruma.3G424800.t1.p1	Prusib.3G477500.t1.p1	PruarS.3G379200.t1.p1	PruarM.3G386600.t1.p1
NP_198853.1	XP_002298529.2	XP_002276266.1	FvH4_6g51030.t1	RcHm_v2.0_Chr2g0172571	Prudul26A015621P1	XP_007215174.1	XP_008230572.1	Pruma.3G438200.t1.p1	Prusib.3G491500.t1.p1	PruarS.3G392200.t1.p1	PruarM.3G400200.t1.p1
NP_199142.1	XP_002297858.1	XP_002265340.1	FvH4_4g23150.t1	RcHm_v2.0_Chr4g0429491	Prudul26A004761P1	XP_007227466.1	XP_008222222.1	Pruma.1G399800.t1.p1	Prusib.1G428400.t1.p1	PruarS.1G355400.t1.p1	PruarM.1G393400.t1.p1
NP_199470.1	XP_006385629.1	XP_002278451.1	FvH4_5g21640.t1	RcHm_v2.0_Chr7g0209101	Prudul26A020594P1	XP_007210329.1	XP_008238288.1	Pruma.5G059400.t1.p1	Prusib.5G073400.t1.p1	PruarS.5G040200.t1.p1	PruarM.5G055500.t1.p1
NP_199561.1	XP_002303355.2	XP_002266321.4	FvH4_5g18880.t1	RcHm_v2.0_Chr7g0203261	Prudul26A032412P1	XP_007210707.2	XP_008238527.1	Pruma.5G093200.t1.p1	Prusib.5G107400.t1.p1	PruarS.5G074000.t1.p1	PruarM.5G095300.t1.p1
NP_199592.1	XP_006373566.1	XP_003635479.1	FvH4_3g00180.t1	RcHm_v2.0_Chr5g0000241	Prudul26A005760P1	XP_007213751.2	XP_016648128.1	Pruma.4G005200.t1.p1	Prusib.4G004100.t1.p1	PruarS.4G002000.t1.p1	PruarM.4G003300.t1.p1
NP_199641.1	XP_002321214.1	XP_002263255.1	FvH4_6g40220.t1	RcHm_v2.0_Chr2g0155241	Prudul26A021756P1	XP_007216000.1	XP_008229760.1	Pruma.3G324800.t1.p1	Prusib.3G378400.t1.p1	PruarS.3G284800.t1.p1	PruarM.3G292900.t1.p1
NP_199650.3	XP_002320560.3	XP_010645307.2	FvH4_2g17460.t1	RcHm_v2.0_Chr6g0282191	Prudul26A019280P1	XP_020426311.1	XP_016650404.1	Pruma.8G307700.t1.p1	Prusib.8G339100.t1.p1	PruarS.8G283700.t1.p1	PruarM.8G275800.t1.p1
NP_199657.1	XP_002301825.1	XP_002263475.3	FvH4_2g17780.t1	RcHm_v2.0_Chr6g0282801	Prudul26A022441P1	XP_007200959.1	XP_008235900.1	Pruma.8G310600.t1.p1	Prusib.8G342100.t1.p1	PruarS.8G286700.t1.p1	PruarM.8G278900.t1.p1
NP_199723.1	XP_006380161.1	XP_002270507.1	FvH4_4g18540.t1	RcHm_v2.0_Chr4g0423101	Prudul26A011251P1	XP_007223655.1	XP_008223217.1	Pruma.1G157800.t1.p1	Prusib.1G171500.t1.p1	PruarS.1G149600.t1.p1	PruarM.1G162300.t1.p1
NP_199724.1	XP_002314374.2	XP_002270564.1	FvH4_4g18550.t1	RcHm_v2.0_Chr4g0423121	Prudul26A020632P1	XP_007227723.1	XP_008223218.2	Pruma.1G157700.t1.p1	Prusib.1G171400.t1.p1	PruarS.1G149500.t1.p1	PruarM.1G162200.t1.p1
NP_199840.2	XP_002321611.1	XP_002282273.2	FvH4_5g05500.t1	RcHm_v2.0_Chr7g0193341	Prudul26A012960P1	XP_007209471.2	XP_008245014.1	Pruma.5G229700.t1.p1	Prusib.5G256700.t1.p1	PruarS.5G217900.t1.p1	PruarM.5G234000.t1.p1
NP_199915.1	XP_002318786.1	XP_002284706.1	FvH4_5g09710.t1	RcHm_v2.0_Chr7g0188531	Prudul26A014882P1	XP_007209467.1	XP_008239571.1	Pruma.5G195500.t1.p1	Prusib.5G221400.t1.p1	PruarS.5G182300.t1.p1	PruarM.5G198300.t1.p1
NP_200031.1	XP_002321901.2	XP_002273881.1	FvH4_7g29210.t1	RcHm_v2.0_Chr1g0376971	Prudul26A005660P1	XP_007220463.1	XP_008234271.1	Pruma.2G538400.t1.p1	Prusib.2G555100.t1.p1	PruarS.2G461900.t1.p1	PruarM.2G463100.t1.p1
NP_200090.1	XP_002305939.1	XP_002274943.1	FvH4_7g30320.t1	RcHm_v2.0_Chr1g0378471	Prudul26A014470P1	XP_007219815.1	XP_008234831.1	Pruma.2G548100.t1.p1	Prusib.2G565000.t1.p1	PruarS.2G472200.t1.p1	PruarM.2G472600.t1.p1
NP_200093.1	XP_002305268.2	XP_002275817.1	FvH4_7g30420.t1	RcHm_v2.0_Chr1g0378551	Prudul26A013231P1	XP_007220871.1	XP_008234827.1	Pruma.2G548600.t1.p1	Prusib.2G565400.t1.p1	PruarS.2G472700.t1.p1	PruarM.2G473000.t1.p1
NP_200588.2	XP_024445553.1	XP_002270946.1	FvH4_4g10190.t1	RcHm_v2.0_Chr4g0404991	Prudul26A004060P1	XP_007221983.1	XP_008223562.1	Pruma.1G117600.t1.p1	Prusib.1G133000.t1.p1	PruarS.1G111300.t1.p1	PruarM.1G123700.t1.p1
NP_200615.1	XP_002325147.3	NP_001268165.1	FvH4_1g01260.t1	RcHm_v2.0_Chr2g0086051	Prudul26A003170P1	XP_007202634.1	XP_008242950.1	Pruma.7G384800.t1.p1	Prusib.7G441800.t1.p1	PruarS.7G410100.t1.p1	PruarM.7G375600.t1.p1
NP_200760.1	XP_002313423.3	XP_002283239.1	FvH4_3g36840.t1	RcHm_v2.0_Chr5g0065941	Prudul26A025389P1	XP_007205813.2	XP_008222239.1	Pruma.6G083900.t1.p1	Prusib.6G093600.t1.p1	PruarS.6G089000.t1.p1	PruarM.6G075700.t1.p1
NP_200943.1	XP_006374449.2	XP_010663864.1	FvH4_5g14520.t1	RcHm_v2.0_Chr7g0182131	Prudul26A014916P1	XP_007209852.2	XP_016651358.1	Pruma.5G257000.t1.p1	Prusib.5G285400.t1.p1	PruarS.5G245500.t1.p1	PruarM.5G262000.t1.p1
NP_201134.1	XP_002318108.3	XP_002262672.1	FvH4_5g07331.t1	RcHm_v2.0_Chr7g0191211	Prudul26A029490P1	XP_020419414.1	XP_008239411.1	Pruma.5G211900.t1.p1	Prusib.5G238300.t1.p1	PruarS.5G198300.t1.p1	PruarM.5G214400.t1.p1
NP_201242.2	XP_002310485.2	XP_002268313.1	FvH4_2g11570.t1	RcHm_v2.0_Chr6g0270931	Prudul26A025989P1	XP_007199927.1	XP_008237132.1	Pruma.8G163300.t1.p1	Prusib.8G193500.t1.p1	PruarS.8G135300.t1.p1	PruarM.8G138800.t1.p1
NP_201352.1	XP_006381540.1	XP_019074079.1	FvH4_1g19610.t1	RcHm_v2.0_Chr2g0111161	Prudul26A015506P1	XP_007207203.1	XP_008236218.1	Pruma.6G330800.t1.p1	Prusib.6G363100.t1.p1	PruarS.6G297600.t1.p1	PruarM.6G313100.t1.p1
NP_201475.4	XP_002310214.1	XP_010649163.1	FvH4_1g13560.t1	RcHm_v2.0_Chr2g0101971	Prudul26A025972P1	XP_007204372.1	XP_008241650.1	Pruma.7G277400.t1.p1	Prusib.7G328400.t1.p1	PruarS.7G294100.t1.p1	PruarM.7G261700.t1.p1
NP_201530.1	XP_002306237.2	XP_002283580.1	FvH4_1g16760.t1	RcHm_v2.0_Chr2g0106661	Prudul26A022563P1	XP_007205258.1	XP_008238786.1	Pruma.6G361800.t1.p1	Prusib.6G394100.t1.p1	PruarS.6G328700.t1.p1	PruarM.6G342800.t1.p1
NP_563657.1	XP_002320293.2	XP_002277104.1	FvH4_5g39050.t1	RcHm_v2.0_Chr7g0241011	Prudul26A008787P1	XP_007200432.1	XP_008235142.1	Pruma.8G395400.t1.p1	Prusib.8G443400.t1.p1	PruarS.8G370500.t1.p1	PruarM.8G363200.t1.p1
NP_563676.1	XP_002307588.2	XP_002278267.1	FvH4_2g23380.t1	RcHm_v2.0_Chr6g0290841	Prudul26A008540P1	XP_007199936.1	XP_008235295.1	Pruma.8G365900.t1.p1	Prusib.8G399100.t1.p1	PruarS.8G340300.t1.p1	PruarM.8G335100.t1.p1
NP_563685.2	XP_024440318.1	XP_002272042.2	FvH4_2g24330.t1	RcHm_v2.0_Chr6g0292211	Prudul26A031637P1	XP_020409432.1	XP_008234947.1	Pruma.8G378300.t1.p1	Prusib.8G411800.t1.p1	PruarS.8G351900.t1.p1	PruarM.8G346600.t1.p1
NP_563701.1	XP_002301847.2	XP_010652423.1	FvH4_2g20460.t1	RcHm_v2.0_Chr6g0286551	Prudul26A008456P1	XP_007201801.1	XP_008235585.1	Pruma.8G338200.t1.p1	Prusib.8G369200.t1.p1	PruarS.8G313900.t1.p1	PruarM.8G306500.t1.p1
NP_563727.1	XP_002320477.2	XP_002273465.1	FvH4_6g42620.t1	RcHm_v2.0_Chr2g0158471	Prudul26A030285P1	XP_007215840.1	XP_008229996.1	Pruma.3G344400.t1.p1	Prusib.3G399900.t1.p1	PruarS.3G305900.t1.p1	PruarM.3G312600.t1.p1
NP_563768.1	XP_002306740.3	XP_010656931.2	FvH4_6g38270.t1	RcHm_v2.0_Chr2g0151571	Prudul26A019594P1	XP_007216827.1	XP_008229416.1	Pruma.3G306600.t1.p1	Prusib.3G347900.t1.p1	PruarS.3G270200.t1.p1	PruarM.3G262000.t1.p1
NP_564110.1	XP_002307751.2	XP_002284756.1	FvH4_2g37970.t1	RcHm_v2.0_Chr6g0303651	Prudul26A027754P1	XP_020410916.1	XP_008221206.1	Pruma.1G528300.t1.p1	Prusib.1G590200.t1.p1	PruarS.1G517700.t1.p1	PruarM.1G557800.t1.p1
NP_564147.1	XP_006386357.1	XP_002285876.2	FvH4_2g27620.t1	RcHm_v2.0_Chr6g0296441	Prudul26A026516P1	XP_007223068.2	XP_008219596.1	Pruma.1G664800.t1.p1	Prusib.1G738800.t1.p1	PruarS.1G661200.t1.p1	PruarM.1G696700.t1.p1
NP_564193.1	XP_002315685.1	NP_001268195.1	FvH4_4g32970.t1	RcHm_v2.0_Chr4g0441991	Prudul26A012394P1	XP_007223102.1	XP_008221849.1	Pruma.1G431600.t1.p1	Prusib.1G470800.t1.p1	PruarS.1G395400.t1.p1	PruarM.1G433600.t1.p1
NP_564561.1	XP_002300278.1	XP_002267727.1	FvH4_2g03581.t1	RcHm_v2.0_Chr6g0252541	Prudul26A000951P1	XP_007201277.1	XP_008236297.1	Pruma.8G257400.t1.p1	Prusib.8G293700.t1.p1	PruarS.8G235300.t1.p1	PruarM.8G230600.t1.p1
NP_564672.2	XP_024439827.1	XP_002284549.1	FvH4_6g06010.t1	RcHm_v2.0_Chr3g0454971	Prudul26A002007P1	XP_007207192.2	XP_008246460.1	Pruma.6G465300.t1.p1	Prusib.6G507900.t1.p1	PruarS.6G441100.t1.p1	PruarM.6G450400.t1.p1
NP_564769.1	XP_002305015.1	XP_002271088.1	FvH4_3g04720.t1	RcHm_v2.0_Chr5g0007741	Prudul26A022839P1	XP_007212134.1	XP_008225031.1	Pruma.4G044600.t1.p1	Prusib.4G051800.t1.p1	PruarS.4G046500.t1.p1	PruarM.4G045700.t1.p1
NP_564808.1	XP_024452176.1	XP_002273292.1	FvH4_4g22290.t1	RcHm_v2.0_Chr4g0428531	Prudul26A029210P1	XP_007223610.1	XP_008222278.1	Pruma.1G385100.t1.p1	Prusib.1G412300.t1.p1	PruarS.1G338700.t1.p1	PruarM.1G378800.t1.p1
NP_565207.1	XP_002312225.1	XP_002266781.1	FvH4_3g13970.t1	RcHm_v2.0_Chr5g0023201	Prudul26A011697P1	XP_007212227.1	XP_008225988.1	Pruma.4G148700.t1.p1	Prusib.4G153700.t1.p1	PruarS.4G151900.t1.p1	PruarM.4G145700.t1.p1
NP_565392.1	XP_024440531.1	XP_002276779.1	FvH4_5g39130.t1	RcHm_v2.0_Chr7g0241121	Prudul26A006628P1	XP_007201278.1	XP_008235146.1	Pruma.8G396300.t1.p1	Prusib.8G444300.t1.p1	PruarS.8G371400.t1.p1	PruarM.8G364200.t1.p1
NP_565451.1	XP_002308274.1	XP_002280767.1	FvH4_1g08060.t1	RcHm_v2.0_Chr2g0094111	Prudul26A031324P1	XP_007202365.1	XP_008242187.1	Pruma.7G330700.t1.p1	Prusib.7G383300.t1.p1	PruarS.7G352600.t1.p1	PruarM.7G317900.t1.p1
NP_565572.1	XP_002324389.3	XP_002282492.1	FvH4_2g36671.t1	RcHm_v2.0_Chr6g0305031	Prudul26A019694P1	XP_007222191.2	XP_008219946.1	Pruma.1G627200.t1.p1	Prusib.1G689000.t1.p1	PruarS.1G623000.t1.p1	PruarM.1G658900.t1.p1
NP_565616.1	XP_024459259.1	XP_019075088.1	FvH4_2g31730.t1	RcHm_v2.0_Chr6g0311091	Prudul26A019952P1	XP_007225195.1	XP_008220487.1	Pruma.1G579700.t1.p1	Prusib.1G640800.t1.p1	PruarS.1G571400.t1.p1	PruarM.1G609400.t1.p1
NP_565768.1	XP_002307008.2	XP_019072360.1	FvH4_5g26560.t1	RcHm_v2.0_Chr7g0217441	Prudul26A015149P1	XP_007208842.1	XP_008237881.1	Pruma.5G006200.t1.p1	Prusib.5G006700.t1.p1	PruarS.7G097900.t1.p1	PruarM.5G005000.t1.p1
NP_565835.1	XP_002308462.3	XP_002282019.1	FvH4_6g19360.t1	RcHm_v2.0_Chr3g0474621	Prudul26A006735P1	XP_007202605.1	XP_008243513.1	Pruma.7G220300.t1.p1	Prusib.7G274000.t1.p1	PruarS.7G239400.t1.p1	PruarM.7G207000.t1.p1
NP_565873.1	XP_002308185.3	XP_002272579.1	FvH4_6g12850.t1	RcHm_v2.0_Chr3g0464851	Prudul26A013665P1	XP_007207758.1	XP_008240247.1	Pruma.6G400600.t1.p1	Prusib.6G436500.t1.p1	PruarS.6G369200.t1.p1	PruarM.6G381000.t1.p1
NP_565876.3	XP_002322949.3	XP_003632661.1	FvH4_6g12281.t1	RcHm_v2.0_Chr3g0464101	Prudul26A030679P1	XP_007205928.1	XP_016648308.1	Pruma.6G405400.t1.p1	Prusib.6G441400.t1.p1	PruarS.6G374900.t1.p1	PruarM.6G385800.t1.p1
NP_565885.1	XP_002322989.3	XP_002263823.1	FvH4_6g11240.t1	RcHm_v2.0_Chr3g0462751	Prudul26A024428P1	XP_007205655.1	XP_008243461.1	Pruma.6G417700.t1.p1	Prusib.6G454100.t1.p1	PruarS.6G387700.t1.p1	PruarM.6G398900.t1.p1
NP_565940.1	XP_002325492.3	XP_002275422.2	FvH4_7g26040.t1	RcHm_v2.0_Chr1g0372451	Prudul26A006986P1	XP_007217987.1	XP_008234169.1	Pruma.2G510300.t1.p1	Prusib.2G526200.t1.p1	PruarS.2G434500.t1.p1	PruarM.2G433300.t1.p1
NP_565982.1	XP_024441271.1	XP_002281976.1	FvH4_6g27700.t1	RcHm_v2.0_Chr2g0130851	Prudul26A028205P1	XP_007215649.1	XP_008228978.1	Pruma.3G160100.t1.p1	Prusib.3G167600.t1.p1	PruarS.3G147500.t1.p1	PruarM.3G140600.t1.p1
NP_566015.1	XP_006369478.1	XP_002270910.1	FvH4_7g00040.t1	RcHm_v2.0_Chr1g0313211	Prudul26A010744P1	XP_007218575.1	XP_008231399.1	Pruma.2G019500.t1.p1	Prusib.2G017700.t1.p1	PruarS.2G067600.t1.p1	PruarM.2G003300.t1.p1
NP_566044.1	XP_006375314.1	XP_002275558.3	FvH4_7g12340.t1	RcHm_v2.0_Chr1g0351131	Prudul26A017071P1	XP_020414204.1	XP_008232709.1	Pruma.2G377600.t1.p1	Prusib.2G375800.t1.p1	PruarS.2G299300.t1.p1	PruarM.2G301700.t1.p1
NP_566066.1	XP_002320166.1	XP_002279302.1	FvH4_7g15580.t1	RcHm_v2.0_Chr1g0358261	Prudul26A006958P1	XP_007221004.1	XP_008232957.1	Pruma.2G419100.t1.p1	Prusib.2G430800.t1.p1	PruarS.2G345300.t1.p1	PruarM.2G341900.t1.p1
NP_566137.1	XP_006370609.1	XP_002282744.1	FvH4_3g21690.t1	RcHm_v2.0_Chr5g0037191	Prudul26A021634P1	XP_007212107.2	XP_008244339.1	Pruma.4G252500.t1.p1	Prusib.4G262900.t1.p1	PruarS.4G253400.t1.p1	PruarM.4G249600.t1.p1
NP_566148.2	XP_002298591.3	XP_002271170.1	FvH4_6g52410.t1	RcHm_v2.0_Chr2g0174041	Prudul26A008759P1	XP_007217047.1	XP_008230451.1	Pruma.3G448100.t1.p1	Prusib.3G502500.t1.p1	PruarS.3G402300.t1.p1	PruarM.3G410400.t1.p1
NP_566288.1	XP_002316045.1	XP_002278475.1	FvH4_4g19820.t1	RcHm_v2.0_Chr4g0425361	Prudul26A024840P1	XP_020411688.1	XP_008223366.1	Pruma.1G137300.t1.p1	Prusib.1G152500.t1.p1	PruarS.1G131500.t1.p1	PruarM.1G142900.t1.p1
NP_566369.1	XP_024459905.1	XP_002275793.1	FvH4_6g25120.t1	RcHm_v2.0_Chr2g0124961	Prudul26A017760P1	XP_007202484.1	XP_008240730.1	Pruma.7G139700.t1.p1	Prusib.7G195800.t1.p1	PruarS.7G161800.t1.p1	PruarM.7G133400.t1.p1
NP_566378.1	XP_002311937.3	XP_002268345.2	FvH4_5g28400.t1	RcHm_v2.0_Chr1g0331951	Prudul26A015495P1	XP_007211835.2	XP_008227285.1	Pruma.4G369100.t1.p1	Prusib.4G451800.t1.p1	PruarS.4G377600.t1.p1	PruarM.4G376600.t1.p1
NP_566432.1	XP_006378620.1	XP_002265839.2	FvH4_3g13660.t1	RcHm_v2.0_Chr5g0022891	Prudul26A006929P1	XP_020418214.1	XP_008225969.1	Pruma.4G146100.t1.p1	Prusib.4G150600.t1.p1	PruarS.4G148900.t1.p1	PruarM.4G142800.t1.p1
NP_566460.1	XP_002299117.1	XP_002283522.2	FvH4_3g45240.t1	RcHm_v2.0_Chr5g0082861	Prudul26A027454P1	XP_007205142.1	XP_008236794.1	Pruma.6G011200.t1.p1	Prusib.6G018600.t1.p1	PruarS.6G009200.t1.p1	PruarM.6G009900.t1.p1
NP_566511.1	XP_002316905.3	XP_002284857.1	FvH4_3g20420.t1	RcHm_v2.0_Chr5g0034311	Prudul26A030040P1	XP_007213616.1	XP_008226648.1	Pruma.4G227900.t1.p1	Prusib.4G235500.t1.p1	PruarS.4G231200.t1.p1	PruarM.4G224300.t1.p1
NP_566568.1	XP_002311372.1	XP_002273724.1	FvH4_4g20660.t1	RcHm_v2.0_Chr4g0426061	Prudul26A029680P1	XP_007223212.1	XP_008223418.1	Pruma.1G133300.t1.p1	Prusib.1G148800.t1.p1	PruarS.1G127900.t1.p1	PruarM.1G139500.t1.p1
NP_566734.1	XP_002321663.1	XP_002283513.1	FvH4_6g17900.t1	RcHm_v2.0_Chr3g0472151	Prudul26A018757P1	XP_007202263.1	XP_008241293.1	Pruma.7G236400.t1.p1	Prusib.7G289600.t1.p1	PruarS.7G255500.t1.p1	PruarM.7G222900.t1.p1
NP_566759.1	XP_002303058.1	XP_002265905.2	FvH4_2g18530.t1	RcHm_v2.0_Chr6g0284091	Prudul26A019244P1	XP_007201307.1	XP_008235442.1	Pruma.8G319300.t1.p1	Prusib.8G350600.t1.p1	PruarS.8G295500.t1.p1	PruarM.8G287900.t1.p1
NP_567038.1	XP_002323194.2	XP_002270641.1	FvH4_1g29350.t1	RcHm_v2.0_Chr3g0494981	Prudul26A027885P1	XP_007202700.2	XP_008240602.1	Pruma.7G078400.t1.p1	Prusib.7G092600.t1.p1	PruarS.7G042100.t1.p1	PruarM.7G067100.t1.p1
NP_567144.1	XP_002300822.2	XP_003632343.1	FvH4_2g23101.t1	RcHm_v2.0_Chr6g0290271	Prudul26A028287P1	XP_007201069.1	XP_008235374.1	Pruma.8G362400.t1.p1	Prusib.8G395300.t1.p1	PruarS.8G337200.t1.p1	PruarM.8G331500.t1.p1
NP_567484.1	XP_002315461.1	XP_002275330.1	FvH4_4g19240.t1	RcHm_v2.0_Chr4g0424221	Prudul26A025638P1	XP_020410261.1	XP_008223288.1	Pruma.1G146000.t1.p1	Prusib.1G161800.t1.p1	PruarS.1G140400.t1.p1	PruarM.1G151800.t1.p1
NP_567691.1	XP_024444407.1	XP_002266075.1	FvH4_5g04870.t1	RcHm_v2.0_Chr7g0194221	Prudul26A018527P1	XP_007210393.1	XP_008239146.1	Pruma.5G176500.t1.p1	Prusib.5G202200.t1.p1	PruarS.5G161800.t1.p1	PruarM.5G179000.t1.p1
NP_567700.1	XP_024461559.1	XP_002267749.1	FvH4_4g37240.t1	RcHm_v2.0_Chr4g0447031	Prudul26A010662P1	XP_007223534.1	XP_008221085.1	Pruma.1G518100.t1.p1	Prusib.1G580300.t1.p1	PruarS.1G507900.t1.p1	PruarM.1G548000.t1.p1
NP_567800.1	XP_002319380.2	XP_002274325.3	FvH4_6g44760.t1	RcHm_v2.0_Chr2g0161911	Prudul26A007730P1	XP_020416514.1	XP_008230221.1	Pruma.3G368200.t1.p1	Prusib.3G424600.t1.p1	PruarS.3G329400.t1.p1	PruarM.3G335300.t1.p1
NP_567826.1	XP_024445285.1	XP_002282283.2	FvH4_2g29810.t1	RcHm_v2.0_Chr6g0298831	Prudul26A007306P1	XP_007223985.1	XP_008219914.1	Pruma.1G637400.t1.p1	Prusib.1G700200.t1.p1	PruarS.1G634400.t1.p1	PruarM.1G669900.t1.p1
NP_567856.1	XP_002307852.3	XP_003634022.1	FvH4_1g00580.t1	RcHm_v2.0_Chr2g0085211	Prudul26A015992P1	XP_007203708.2	XP_008243032.1	Pruma.7G391300.t1.p1	Prusib.7G448500.t1.p1	PruarS.7G416200.t1.p1	PruarM.7G382100.t1.p1
NP_567901.1	XP_002309574.1	XP_002284484.1	FvH4_2g36290.t1	RcHm_v2.0_Chr6g0305591	Prudul26A022279P1	XP_007223570.1	XP_008219999.1	Pruma.1G622200.t1.p1	Prusib.1G683900.t1.p1	PruarS.1G617900.t1.p1	PruarM.1G654400.t1.p1
NP_568115.1	XP_024459474.1	XP_002282209.1	FvH4_6g16280.t1	RcHm_v2.0_Chr3g0470141	Prudul26A029643P1	XP_007208265.2	XP_008243987.1	Pruma.6G365600.t1.p1	Prusib.6G397900.t1.p1	PruarS.6G332300.t1.p1	PruarM.6G346500.t1.p1
NP_568122.2	XP_006381354.2	XP_002264940.2	FvH4_6g17170.t1	RcHm_v2.0_Chr3g0471261	Prudul26A014467P1	XP_007203844.2	XP_008241348.1	Pruma.7G242600.t1.p1	Prusib.7G295500.t1.p1	PruarS.7G261400.t1.p1	PruarM.7G228700.t1.p1
NP_568151.1	XP_002319881.3	XP_010658169.1	FvH4_7g26070.t1	RcHm_v2.0_Chr1g0372481	Prudul26A015596P1	XP_007220421.1	XP_008234167.1	Pruma.2G510500.t1.p1	Prusib.2G526400.t1.p1	PruarS.2G434700.t1.p1	PruarM.2G433500.t1.p1
NP_568427.1	XP_024456310.1	XP_002277069.1	FvH4_4g36920.t1	RcHm_v2.0_Chr4g0446681	Prudul26A029964P1	XP_007227557.1	XP_008221058.1	Pruma.1G515900.t1.p1	Prusib.1G578000.t1.p1	PruarS.1G505400.t1.p1	PruarM.1G545500.t1.p1
NP_568528.2	XP_024460138.1	XP_002279041.1	FvH4_1g08590.t1	RcHm_v2.0_Chr2g0094811	Prudul26A010155P1	XP_007204604.1	XP_008242314.1	Pruma.7G325800.t1.p1	Prusib.7G378600.t1.p1	PruarS.7G348000.t1.p1	PruarM.7G313300.t1.p1
NP_568632.1	XP_002320605.3	XP_002270355.2	FvH4_2g20660.t1	RcHm_v2.0_Chr6g0286841	Prudul26A028177P1	XP_007199880.1	XP_008235605.1	Pruma.8G339600.t1.p1	Prusib.8G370700.t1.p1	PruarS.8G315500.t1.p1	PruarM.8G308100.t1.p1
NP_568719.1	XP_024442440.1	XP_002283569.1	FvH4_5g16490.t1	RcHm_v2.0_Chr7g0179601	Prudul26A032810P1	XP_007209569.1	XP_008239718.1	Pruma.5G235900.t1.p1	Prusib.5G263200.t1.p1	PruarS.5G223900.t1.p1	PruarM.5G240200.t1.p1
NP_568725.1	XP_002322225.1	XP_002262701.1	FvH4_5g07340.t1	RcHm_v2.0_Chr7g0191201	Prudul26A003705P1	XP_007210504.1	XP_008239412.1	Pruma.5G211800.t1.p1	Prusib.5G238200.t1.p1	PruarS.5G198200.t1.p1	PruarM.5G214300.t1.p1
NP_568749.1	XP_002321763.1	XP_002284699.1	FvH4_5g09700.t1	RcHm_v2.0_Chr7g0188541	Prudul26A017152P1	XP_007210627.2	XP_008239570.1	Pruma.5G195600.t1.p1	Prusib.5G221500.t1.p1	PruarS.5G182400.t1.p1	PruarM.5G198400.t1.p1
NP_568799.1	XP_024467311.1	XP_002282222.1	FvH4_3g20100.t1	RcHm_v2.0_Chr5g0033901	Prudul26A028594P1	XP_007211573.2	XP_008226647.1	Pruma.4G227600.t1.p1	Prusib.4G235200.t1.p1	PruarS.4G230900.t1.p1	PruarM.4G224000.t1.p1
NP_568813.1	XP_002316991.1	XP_002281236.1	FvH4_3g22360.t1	RcHm_v2.0_Chr5g0038891	Prudul26A032872P1	XP_007212205.1	XP_008226938.1	Pruma.4G263800.t1.p1	Prusib.4G277000.t1.p1	PruarS.4G262400.t1.p1	PruarM.4G259800.t1.p1
NP_568814.2	XP_006370693.2	XP_002278523.2	FvH4_3g22471.t1	RcHm_v2.0_Chr5g0039141	Prudul26A019337P1	XP_020418869.1	XP_008226928.1	Pruma.4G265700.t1.p1	Prusib.4G278300.t1.p1	PruarS.4G263800.t1.p1	PruarM.4G261100.t1.p1
NP_568854.1	XP_006381781.2	XP_002268720.1	FvH4_4g07780.t1	RcHm_v2.0_Chr4g0400871	Prudul26A001997P1	XP_007225839.1	XP_008223749.1	Pruma.1G094400.t1.p1	Prusib.1G108700.t1.p1	PruarS.100043G007100.t1.p1	PruarM.1G102900.t1.p1
NP_568870.1	XP_002325124.1	XP_002277519.1	FvH4_1g00760.t1	RcHm_v2.0_Chr2g0085481	Prudul26A015981P1	XP_007202327.1	XP_008243014.1	Pruma.7G389700.t1.p1	Prusib.7G446700.t1.p1	PruarS.7G414700.t1.p1	PruarM.7G380400.t1.p1
NP_568965.1	XP_002318668.1	XP_002280825.1	FvH4_5g06250.t1	RcHm_v2.0_Chr7g0192611	Prudul26A028132P1	XP_007209792.1	XP_008239325.1	Pruma.5G223500.t1.p1	Prusib.5G250300.t1.p1	PruarS.5G211900.t1.p1	PruarM.5G228500.t1.p1
NP_680179.2	XP_024458903.1	XP_010648388.1	FvH4_2g30960.t1	RcHm_v2.0_Chr6g0311901	Prudul26A006597P1	XP_020410942.1	XP_016647316.1	Pruma.1G572600.t1.p1	Prusib.1G633600.t1.p1	PruarS.1G563700.t1.p1	PruarM.1G602400.t1.p1
NP_683431.1	XP_024452593.1	XP_010654441.1	FvH4_6g34720.t1	RcHm_v2.0_Chr2g0145371	Prudul26A025451P1	XP_020416146.1	XP_008228201.1	Pruma.3G064000.t1.p1	Prusib.3G065300.t1.p1	PruarS.3G063300.t1.p1	PruarM.3G053300.t1.p1
NP_850062.1	XP_002309599.1	XP_002284759.2	FvH4_2g29770.t1	RcHm_v2.0_Chr6g0298791	Prudul26A014714P1	XP_007224080.1	XP_008219885.1	Pruma.1G637900.t1.p1	Prusib.1G700600.t1.p1	PruarS.1G634800.t1.p1	PruarM.1G670300.t1.p1
NP_850252.1	XP_024465190.1	XP_002277407.1	FvH4_7g20100.t1	RcHm_v2.0_Chr1g0364061	Prudul26A030103P1	XP_007220258.1	XP_008233365.1	Pruma.2G460100.t1.p1	Prusib.2G471900.t1.p1	PruarS.2G385200.t1.p1	PruarM.2G384800.t1.p1
NP_973419.1	XP_002321169.1	XP_002267467.1	FvH4_6g41490.t1	RcHm_v2.0_Chr2g0157151	Prudul26A026655P1	XP_007216886.1	XP_008229846.1	Pruma.3G337800.t1.p1	Prusib.3G392400.t1.p1	PruarS.3G299000.t1.p1	PruarM.3G305800.t1.p1
NP_974434.2	XP_002312005.1	XP_002271854.1	FvH4_7g19000.t1	RcHm_v2.0_Chr1g0362931	Prudul26A009662P2	XP_007218469.1	XP_008233298.1	Pruma.2G454600.t1.p1	Prusib.2G466000.t1.p1	PruarS.2G379000.t1.p1	PruarM.2G378600.t1.p1
List of 8,848 Rosaceae shared orthologs
Anc9	Anc9_chr	Anc9_start	Anc9_stop	AEKpre	AEKpre_chr	AEKpre_start	AEKpre_stop	Dulcis	Dulcis_chr	Dulcis_start	Dulcis_stop	Fv	Fv_chr	Fv_start	Fv_stop	Mand	Mand_chr	Mand_start	Mand_stop	Marouch	Marouch_chr	Marouch_start	Marouch_stop	Md	Md_chr	Md_start	Md_stop	Pb	Pb_chr	Pb_start	Pb_stop	Pm	Pm_chr	Pm_start	Pm_stop	Pp	Pp_chr	Pp_start	Pp_stop	Rc	Rc_chr	Rc_start	Rc_stop	Sibi	Sibi_chr	Sibi_start	Sibi_stop	Stella	Stella_chr
Ancestor9_test_1_1	1	1	1	NA	NA	NA	NA	Prudul26A013938P1	1	5043240	5044132	mrna12293	5	25904066	25904457	NA	NA	NA	NA	PruarM.1G086000.t1.p1	1	5072446	5072848	NA	NA	NA	NA	NA	NA	NA	NA	NA	NA	NA	NA	ppa013773m	1	4908161	4908969	NA	NA	NA	NA	NA	NA	NA	NA	PruarS.1G079800.t1.p1	1
Ancestor9_test_1_10	1	10	10	NA	NA	NA	NA	Prudul26A005104P1	1	29463733	29470081	mrna08653	2	19532850	19537721	Pruma.1G522200.t1.p1	1	29542439	29547310	PruarM.1G552200.t1.p1	1	29571529	29576366	MDP0000177788	8	241724	246491	NA	NA	NA	NA	Pm006089	2	14785825	14790683	ppa001540m	1	31917474	31922304	RchiOBHmChr6g0304381	6	63678774	63684418	Prusib.1G584200.t1.p1	1	33055723	33060566	PruarS.1G511800.t1.p1	1
Ancestor9_test_1_100	1	100	100	NA	NA	NA	NA	Prudul26A003703P1	1	30260353	30265510	mrna08487	2	18741162	18750525	Pruma.1G536600.t2.p1	1	30305557	30310065	NA	NA	NA	NA	MDP0000249607	8	1175326	1186562	NA	NA	NA	NA	Pm006242	2	15645499	15647190	ppa005842m	1	32742295	32747092	RchiOBHmChr6g0302461	6	62570248	62575094	Prusib.1G599000.t2.p1	1	33820641	33823359	NA	NA
Ancestor9_test_1_101	1	101	101	NA	NA	NA	NA	Prudul26A013945P1	1	30266458	30271195	mrna08486	2	18735112	18739233	Pruma.1G536600.t1.p1	1	30311863	30316044	PruarM.1G566600.t1.p1	1	30331097	30341501	MDP0000143754	12	24262202	24266263	Pbr005858.1	15	2648682	2652866	Pm006243	2	15651947	15656083	ppa001591m	1	32748059	32752693	RchiOBHmChr6g0302451	6	62564677	62569404	Prusib.1G599000.t1.p1	1	33820641	33831061	PruarS.1G526400.t1.p1	1
Ancestor9_test_1_102	1	102	102	NA	NA	NA	NA	Prudul26A029127P2	1	30274723	30279911	mrna08485	2	18726906	18732740	Pruma.1G536700.t1.p1	1	30320048	30324510	PruarM.1G566700.t1.p1	1	30343093	30350719	MDP0000178806	12	24275141	24279871	Pbr028079.1	8	14858809	14863131	NA	NA	NA	NA	ppa003781m	1	32756624	32761406	RchiOBHmChr6g0302441	6	62549375	62554323	Prusib.1G599100.t1.p1	1	33835052	33839514	PruarS.1G526500.t1.p1	1
Ancestor9_test_1_103	1	103	103	NA	NA	NA	NA	Prudul26A007427P1	1	30280854	30284818	mrna08484	2	18722917	18726030	NA	NA	NA	NA	NA	NA	NA	NA	MDP0000282828	8	1198653	1205348	Pbr005860.1	15	2664599	2667542	NA	NA	NA	NA	NA	NA	NA	NA	RchiOBHmChr6g0302431	6	62545382	62549016	NA	NA	NA	NA	NA	NA
Ancestor9_test_1_104	1	104	104	NA	NA	NA	NA	Prudul26A007427P2	1	30280854	30284818	NA	NA	NA	NA	Pruma.1G536800.t1.p1	1	30326195	30329269	PruarM.1G566800.t1.p1	1	30352400	30355474	MDP0000479652	12	24285452	24288085	Pbr028080.1	8	14864215	14867148	Pm006245	2	15667133	15670330	ppa003452m	1	32763077	32766526	NA	NA	NA	NA	Prusib.1G599200.t1.p1	1	33841195	33844266	PruarS.1G526600.t1.p1	1
Ancestor9_test_1_105	1	105	105	NA	NA	NA	NA	Prudul26A014553P1	1	30288090	30290776	mrna08483	2	18717825	18719825	Pruma.1G536900.t1.p1	1	30333201	30335290	PruarM.1G566900.t1.p1	1	30359395	30361484	MDP0000933138	12	24291959	24293121	NA	NA	NA	NA	Pm006246	2	15674800	15676131	ppa008316m	1	32770182	32772345	RchiOBHmChr6g0302391	6	62540638	62543252	Prusib.1G599300.t1.p1	1	33848443	33850532	NA	NA
Ancestor9_test_1_106	1	106	106	NA	NA	NA	NA	Prudul26A026653P3	1	30293332	30294364	NA	NA	NA	NA	Pruma.1G537000.t1.p1	1	30338035	30338831	PruarM.1G567000.t1.p1	1	30364230	30365026	MDP0000933141	12	24298040	24299376	Pbr005864.1	15	2684245	2686091	Pm006247	2	15679632	15680418	ppa026034m	1	32774940	32775696	RchiOBHmChr6g0302381	6	62537758	62539834	Prusib.1G599400.t1.p1	1	33853279	33854075	NA	NA
Ancestor9_test_1_107	1	107	107	NA	NA	NA	NA	NA	NA	NA	NA	NA	NA	NA	NA	Pruma.1G538700.t1.p1	1	30408149	30411583	PruarM.1G568400.t1.p1	1	30437048	30440482	MDP0000392194	8	1305635	1310407	Pbr021939.1	8	13452947	13457076	Pm006257	2	15739834	15742476	ppa000498m	1	32819718	32823101	RchiOBHmChr6g0302191	6	62334387	62338156	Prusib.1G600600.t1.p1	1	33923189	33926623	PruarS.1G528200.t1.p1	1
Ancestor9_test_1_108	1	108	108	NA	NA	NA	NA	Prudul26A020188P1	1	30337034	30340966	mrna15223	2	22631883	22635438	Pruma.1G538600.t1.p1	1	30404058	30407025	PruarM.1G568300.t1.p1	1	30432960	30435927	NA	NA	NA	NA	Pbr028095.1	8	14981231	14984959	Pm006256	2	15735768	15738735	ppa006468m	1	32815089	32818137	RchiOBHmChr6g0302201	6	62339471	62342924	Prusib.1G600500.t1.p1	1	33919101	33922068	PruarS.1G528100.t1.p1	1
Ancestor9_test_1_109	1	109	109	NA	NA	NA	NA	Prudul26A001244P2	1	30323510	30332317	mrna15221	2	22619779	22627018	Pruma.1G538300.t1.p1	1	30390781	30398314	PruarM.1G568100.t1.p1	1	30419593	30427163	MDP0000162193	8	1257857	1265640	Pbr005871.1	15	2726962	2733808	Pm006254	2	15722319	15729815	ppa000083m	1	32801957	32809615	RchiOBHmChr6g0302221	6	62346273	62355714	Prusib.1G600300.t1.p1	1	33905741	33913312	PruarS.1G527900.t1.p1	1
Ancestor9_test_1_11	1	11	11	NA	NA	NA	NA	Prudul26A007523P1	1	29469335	29471779	mrna08654	2	19538388	19559756	Pruma.1G522300.t1.p1	1	29547757	29549444	PruarM.1G552300.t1.p1	1	29576811	29578494	MDP0000261942	12	23470157	23478322	Pbr005744.1	15	1954039	1959598	Pm006090	2	14791130	14792719	ppa013274m	1	31922504	31924486	RchiOBHmChr6g0304391	6	63684696	63686381	Prusib.1G584300.t1.p1	1	33060624	33062698	PruarS.1G511900.t1.p1	1
Ancestor9_test_1_110	1	110	110	NA	NA	NA	NA	Prudul26A023203P1	1	30308323	30313408	mrna15220	2	22614948	22618317	Pruma.1G538200.t1.p1	1	30386552	30388903	PruarM.1G568000.t1.p1	1	30409339	30419155	MDP0000162194	8	1268284	1271546	Pbr005870.1	15	2721435	2724914	Pm006253	2	15712732	15719133	ppa006898m	1	32790797	32794204	NA	NA	NA	NA	Prusib.1G600200.t1.p1	1	33900967	33903377	PruarS.1G527800.t1.p1	1
Ancestor9_test_1_111	1	111	111	AEKpre_5_861	5	861	861	NA	NA	NA	NA	NA	NA	NA	NA	NA	NA	NA	NA	PruarM.1G729700.t1.p1	1	39251881	39253765	NA	NA	NA	NA	NA	NA	NA	NA	NA	NA	NA	NA	ppa013185m	1	32776170	32777200	RchiOBHmChr6g0302361	6	62525387	62526452	NA	NA	NA	NA	NA	NA
Ancestor9_test_1_112	1	112	112	NA	NA	NA	NA	Prudul26A018155P1	1	30467878	30468732	mrna15213	2	22589564	22590421	Pruma.1G540900.t1.p1	1	30519093	30519947	PruarM.1G570500.t1.p1	1	30545392	30546246	NA	NA	NA	NA	Pbr005900.1	15	2918405	2919594	Pm006279	2	15860405	15861259	ppa009632m	1	32942235	32943700	NA	NA	NA	NA	Prusib.1G602900.t1.p1	1	34031677	34032531	PruarS.1G530400.t1.p1	1
Ancestor9_test_1_113	1	113	113	AEKpre_5_568	5	568	568	Prudul26A023889P1	1	30470686	30471867	mrna15211	2	22583872	22584816	Pruma.1G541000.t1.p1	1	30522243	30523085	PruarM.1G570600.t1.p1	1	30548503	30549345	MDP0000415439	12	24566281	24567355	Pbr005901.1	15	2921020	2921889	Pm006280	2	15863523	15864363	ppa013161m	1	32946127	32947257	RchiOBHmChr6g0301861	6	62126957	62128483	Prusib.1G603000.t1.p1	1	34034788	34035630	PruarS.1G530500.t1.p1	1
Ancestor9_test_1_114	1	114	114	AEKpre_5_554	5	554	554	Prudul26A022087P1	1	30543541	30547081	mrna15202	2	22548658	22551239	Pruma.1G543800.t1.p1	1	30663383	30667728	PruarM.1G572100.t1.p1	1	30604694	30609062	MDP0000204889	8	1510871	1513269	Pbr005909.1	15	2967809	2970462	Pm006290	2	15915639	15917813	ppa023311m	1	32995619	32997520	RchiOBHmChr6g0301751	6	62043738	62047397	Prusib.1G604300.t1.p1	1	34090349	34093099	PruarS.1G533800.t1.p1	1
Ancestor9_test_1_115	1	115	115	AEKpre_5_551	5	551	551	Prudul26A011078P2	1	30547625	30551839	mrna15201	2	22544840	22546374	Pruma.1G543900.t1.p1	1	30668035	30669706	PruarM.1G572200.t1.p1	1	30609369	30611040	MDP0000204890	8	1516513	1518189	Pbr005910.1	15	2972192	2974878	Pm006291	2	15920256	15921926	ppa005361m	1	33000184	33001855	RchiOBHmChr6g0301741	6	62039940	62042625	Prusib.1G604400.t1.p1	1	34095585	34097256	PruarS.1G533900.t1.p1	1
Ancestor9_test_1_116	1	116	116	AEKpre_5_548	5	548	548	Prudul26A025734P1	1	30554535	30558859	mrna15199	2	22534637	22540734	Pruma.1G544100.t1.p1	1	30673440	30677503	PruarM.1G572400.t1.p1	1	30614773	30618846	MDP0000304104	12	24650021	24657186	Pbr005912.1	15	2978373	2985696	Pm006293	2	15925734	15929681	ppa003744m	1	33005537	33009831	RchiOBHmChr6g0301721	6	62031148	62036209	Prusib.1G604600.t1.p1	1	34100992	34105065	PruarS.1G534100.t1.p1	1
Ancestor9_test_1_117	1	117	117	AEKpre_5_541	5	541	541	Prudul26A002715P1	1	30565323	30567307	mrna15197	2	22529244	22530592	Pruma.1G544400.t1.p1	1	30684814	30685895	PruarM.1G572700.t1.p1	1	30626150	30627234	NA	NA	NA	NA	NA	NA	NA	NA	Pm006296	2	15937070	15938153	ppa019781m	1	33016937	33018002	RchiOBHmChr6g0301691	6	62022695	62024143	Prusib.1G604900.t1.p1	1	34112372	34113456	PruarS.1G534400.t1.p1	1
Ancestor9_test_1_118	1	118	118	NA	NA	NA	NA	Prudul26A006226P1	1	30577027	30578103	mrna15193	2	22518851	22519366	Pruma.1G544600.t1.p1	1	30695146	30695646	PruarM.1G572900.t1.p1	1	30636453	30636953	MDP0000448715	12	24636427	24636900	Pbr005914.1	15	3000081	3001635	Pm006298	2	15948826	15949326	ppa012507m	1	33026579	33028018	RchiOBHmChr6g0265831	6	21793551	21795189	Prusib.1G605100.t1.p1	1	34122731	34123231	PruarS.1G534600.t1.p1	1
Ancestor9_test_1_119	1	119	119	AEKpre_5_562	5	562	562	Prudul26A005478P1	1	30479877	30482409	mrna15206	2	22568818	22572972	Pruma.1G541200.t1.p1	1	30531381	30533755	PruarM.1G570800.t1.p1	1	30557392	30560008	NA	NA	NA	NA	Pbr005904.1	15	2935704	2938367	Pm006282	2	15872614	15875139	ppa003185m	1	32955281	32957810	RchiOBHmChr6g0301821	6	62111393	62113866	Prusib.1G603200.t1.p1	1	34043774	34046291	PruarS.1G530700.t1.p1	1
Ancestor9_test_1_12	1	12	12	NA	NA	NA	NA	Prudul26A004021P1	1	29483389	29484622	mrna08642	2	19454729	19455466	Pruma.1G522700.t1.p1	1	29561065	29561999	PruarM.1G552700.t1.p1	1	29590108	29591055	NA	NA	NA	NA	NA	NA	NA	NA	Pm006095	2	14805100	14806038	ppa011459m	1	31936250	31937194	RchiOBHmChr6g0304291	6	63650040	63651092	Prusib.1G584700.t1.p1	1	33074284	33075219	PruarS.1G512300.t1.p1	1
Ancestor9_test_1_120	1	120	120	AEKpre_5_559	5	559	559	Prudul26A008185P1	1	30512795	30516855	mrna15203	2	22553714	22559145	Pruma.1G543600.t1.p1	1	30653539	30656786	NA	NA	NA	NA	NA	NA	NA	NA	Pbr005907.1	15	2958307	2960852	NA	NA	NA	NA	ppb009535m	1	32986973	32988723	RchiOBHmChr6g0301771	6	62054002	62057253	Prusib.1G604100.t1.p1	1	34080640	34084385	PruarS.1G533500.t1.p1	1
Ancestor9_test_1_121	1	121	121	NA	NA	NA	NA	Prudul26A012585P1	1	30347217	30351576	mrna15229	2	22655341	22658701	Pruma.1G538800.t1.p1	1	30413055	30416371	PruarM.1G568500.t1.p1	1	30441957	30445282	MDP0000259440	12	24381197	24386254	Pbr005876.1	15	2766470	2766877	Pm006258	2	15744804	15748134	ppa001578m	1	32824634	32828323	RchiOBHmChr6g0302171	6	62328860	62332719	Prusib.1G600700.t1.p1	1	33928098	33931423	PruarS.1G528300.t1.p1	1
Ancestor9_test_1_122	1	122	122	NA	NA	NA	NA	Prudul26A031330P1	1	30367655	30370961	mrna15232	2	22664881	22668518	Pruma.1G539000.t1.p1	1	30425997	30428390	PruarM.1G568700.t1.p1	1	30454902	30457295	MDP0000392193	8	1298929	1301316	Pbr005879.1	15	2783340	2786717	Pm006260	2	15757717	15760110	ppa001586m	1	32839642	32842161	RchiOBHmChr6g0302151	6	62318227	62321378	Prusib.1G601000.t1.p2	1	33941060	33941410	PruarS.1G528500.t1.p1	1
Ancestor9_test_1_123	1	123	123	NA	NA	NA	NA	Prudul26A007282P2	1	30350346	30356840	mrna15230	2	22659287	22663261	Pruma.1G538900.t1.p1	1	30416721	30421370	PruarM.1G568600.t1.p1	1	30445632	30450281	MDP0000259439	12	24376096	24380673	Pbr005877.2	15	2767462	2772264	Pm006259	2	15748484	15753094	ppa019074m	1	32828608	32833366	RchiOBHmChr6g0302161	6	62323652	62328403	Prusib.1G600800.t1.p1	1	33931773	33936422	PruarS.1G528400.t1.p1	1
Ancestor9_test_1_124	1	124	124	NA	NA	NA	NA	Prudul26A018357P1	1	30372246	30375039	mrna15233	2	22669348	22671301	Pruma.1G539100.t1.p1	1	30430410	30432661	PruarM.1G568800.t1.p1	1	30459311	30461562	MDP0000624364	12	24367549	24369708	Pbr042672.1	15	2787524	2790666	Pm006261	2	15762694	15764335	ppa004085m	1	32844056	32846368	RchiOBHmChr6g0302141	6	62314378	62317786	Prusib.1G601100.t1.p1	1	33945448	33947699	PruarS.1G528600.t1.p1	1
Ancestor9_test_1_125	1	125	125	AEKpre_5_718	5	718	718	NA	NA	NA	NA	NA	NA	NA	NA	Pruma.1G539200.t1.p1	1	30433352	30438007	PruarM.1G568900.t1.p1	1	30462253	30466981	NA	NA	NA	NA	Pbr005880.1	15	2792308	2796911	NA	NA	NA	NA	NA	NA	NA	NA	NA	NA	NA	NA	Prusib.1G601200.t1.p1	1	33948390	33953114	PruarS.1G528700.t1.p1	1
Ancestor9_test_1_126	1	126	126	NA	NA	NA	NA	Prudul26A011972P1	1	30400301	30406407	mrna15237	2	22684705	22696209	Pruma.1G539600.t1.p1	1	30453691	30459529	PruarM.1G569200.t1.p1	1	30481227	30486867	MDP0000250214	12	24439182	24443736	Pbr005885.1	15	2832307	2836060	Pm006265	2	15790529	15795195	ppa001183m	1	32865762	32871462	RchiOBHmChr6g0302071	6	62258967	62264743	Prusib.1G601600.t1.p1	1	33967358	33972996	PruarS.1G529100.t1.p1	1
Ancestor9_test_1_127	1	127	127	NA	NA	NA	NA	Prudul26A023459P1	1	30421709	30424038	mrna08472	2	18670387	18672661	Pruma.1G539900.t1.p1	1	30474627	30476253	PruarM.1G569500.t1.p1	1	30501965	30503591	MDP0000862363	8	1363881	1365507	Pbr005887.1	15	2849933	2852297	Pm006268	2	15813676	15815445	ppa019307m	1	32887438	32889049	RchiOBHmChr6g0302041	6	62222498	62224928	Prusib.1G601900.t1.p1	1	33988123	33989749	PruarS.1G529400.t2.p1	1
Ancestor9_test_1_128	1	128	128	NA	NA	NA	NA	Prudul26A021599P1	1	30427707	30430080	mrna08473	2	18677030	18678956	Pruma.1G540000.t1.p1	1	30480541	30482505	PruarM.1G569600.t1.p1	1	30507871	30509837	MDP0000153556	12	24502084	24504349	NA	NA	NA	NA	Pm006269	2	15819678	15821620	ppa007441m	1	32893264	32895416	RchiOBHmChr6g0302031	6	62214604	62216970	Prusib.1G602000.t1.p1	1	33994051	33996027	PruarS.1G529500.t1.p1	1
Ancestor9_test_1_129	1	129	129	NA	NA	NA	NA	Prudul26A014362P3	1	30430803	30433435	mrna08474	2	18679002	18682356	Pruma.1G540100.t1.p1	1	30483625	30485686	PruarM.1G569700.t1.p1	1	30510957	30513016	MDP0000373848	12	24489815	24493851	NA	NA	NA	NA	Pm006270	2	15822738	15824806	ppa010160m	1	32896518	32898923	RchiOBHmChr6g0302021	6	62210085	62213059	Prusib.1G602100.t1.p1	1	33997147	33999207	PruarS.1G529600.t1.p1	1
Ancestor9_test_1_13	1	13	13	NA	NA	NA	NA	Prudul26A023220P1	1	29492805	29498187	mrna08640	2	19446004	19449930	NA	NA	NA	NA	NA	NA	NA	NA	MDP0000643220	8	313720	318775	Pbr005747.2	15	1975884	1979217	NA	NA	NA	NA	ppa005933m	1	31944541	31949005	RchiOBHmChr6g0304271	6	63631311	63635289	NA	NA	NA	NA	PruarS.1G512500.t1.p1	1
Ancestor9_test_1_130	1	130	130	AEKpre_5_579	5	579	579	Prudul26A005386P1	1	30453052	30453819	mrna08479	2	18704121	18705070	Pruma.1G540500.t1.p1	1	30503376	30504161	PruarM.1G570100.t1.p1	1	30530269	30531072	MDP0000295902	8	1436402	1437193	Pbr005895.1	15	2898439	2899248	Pm006274	2	15842183	15842974	ppa023248m	1	32916656	32917423	RchiOBHmChr6g0301981	6	62184639	62185412	Prusib.1G602500.t1.p1	1	34016495	34017280	PruarS.1G530000.t1.p1	1
Ancestor9_test_1_131	1	131	131	AEKpre_5_571	5	571	571	Prudul26A027778P1	1	30464757	30469286	mrna08482	2	18714170	18717109	Pruma.1G540800.t1.p1	1	30515882	30518590	NA	NA	NA	NA	NA	NA	NA	NA	NA	NA	NA	NA	NA	NA	NA	NA	NA	NA	NA	NA	NA	NA	NA	NA	NA	NA	NA	NA	NA	NA
Ancestor9_test_1_132	1	132	132	AEKpre_5_557	5	557	557	Prudul26A025553P1	1	30517038	30519651	NA	NA	NA	NA	NA	NA	NA	NA	NA	NA	NA	NA	MDP0000139433	12	24521732	24524056	Pbr005908.1	15	2962026	2964448	Pm006289	2	15909570	15911894	ppa012614m	1	32989173	32991709	NA	NA	NA	NA	Prusib.1G604200.t1.p1	1	34084913	34087234	PruarS.1G533600.t1.p1	1
Ancestor9_test_1_133	1	133	133	AEKpre_5_529	5	529	529	Prudul26A023951P1	1	30595980	30598725	mrna15190	2	22497103	22500196	Pruma.1G544900.t1.p1	1	30713386	30716163	PruarM.1G573200.t1.p1	1	30654738	30657513	MDP0000242601	8	1604571	1614888	NA	NA	NA	NA	Pm005867	2	13415502	13418503	ppa017132m	1	33045418	33048104	RchiOBHmChr6g0301621	6	61968785	61972065	Prusib.1G605400.t1.p1	1	34141039	34143825	PruarS.1G534900.t1.p1	1
Ancestor9_test_1_134	1	134	134	NA	NA	NA	NA	Prudul26A012777P1	1	30604985	30607967	mrna15188	2	22491346	22493602	Pruma.1G545200.t1.p1	1	30727014	30729775	PruarM.1G573600.t1.p1	1	30668449	30670956	MDP0000444794	8	1640455	1643064	NA	NA	NA	NA	Pm005866	2	13406086	13408144	ppa016285m	1	33053887	33055944	RchiOBHmChr6g0301611	6	61961906	61965334	Prusib.1G605700.t1.p1	1	34154514	34157021	PruarS.1G535300.t2.p1	1
Ancestor9_test_1_135	1	135	135	AEKpre_5_523	5	523	523	Prudul26A002030P1	1	30613100	30617161	mrna15187	2	22471058	22485666	Pruma.1G545300.t1.p1	1	30735624	30739105	NA	NA	NA	NA	MDP0000262020	12	24682191	24686967	Pbr005918.1	15	3038629	3044314	Pm005865	2	13396898	13400374	ppa005486m	1	33061630	33065079	RchiOBHmChr6g0301601	6	61951888	61956169	Prusib.1G605800.t1.p1	1	34162827	34166319	PruarS.1G535400.t1.p1	1
Ancestor9_test_1_136	1	136	136	NA	NA	NA	NA	Prudul26A009378P1	1	30629189	30630662	mrna15186	2	22469224	22470593	Pruma.1G545600.t1.p1	1	30752165	30753614	PruarM.1G573800.t1.p1	1	30693593	30695042	NA	NA	NA	NA	NA	NA	NA	NA	Pm005862	2	13382084	13383547	ppa005618m	1	33077703	33079207	RchiOBHmChr6g0301551	6	61912595	61914264	Prusib.1G606100.t1.p1	1	34179391	34180690	PruarS.1G535700.t1.p1	1
Ancestor9_test_1_137	1	137	137	AEKpre_5_515	5	515	515	NA	NA	NA	NA	mrna15185	2	22462700	22468063	Pruma.1G545900.t1.p1	1	30766166	30772858	PruarM.1G574100.t1.p1	1	30714424	30717464	MDP0000260682	8	1700368	1705546	Pbr006111.1	8	15229062	15231904	Pm005857	2	13363602	13366503	ppa005582m	1	33084820	33087865	RchiOBHmChr6g0301531	6	61896616	61901280	Prusib.1G606500.t1.p1	1	34197570	34200610	PruarS.1G535900.t2.p1	1
Ancestor9_test_1_138	1	138	138	AEKpre_5_512	5	512	512	Prudul26A016046P1	1	30643843	30646380	mrna15184	2	22451433	22456317	Pruma.1G546000.t1.p1	1	30778102	30780719	PruarM.1G574200.t1.p1	1	30723460	30725992	MDP0000713234	8	1715373	1717920	Pbr005924.1	15	3074044	3076043	NA	NA	NA	NA	ppa007005m	1	33092232	33094418	RchiOBHmChr6g0301521	6	61877775	61879176	Prusib.1G606800.t1.p1	1	34216823	34219358	PruarS.1G536000.t1.p1	1
Ancestor9_test_1_139	1	139	139	AEKpre_5_504	5	504	504	Prudul26A028894P1	1	30667440	30668593	mrna15180	2	22438717	22439201	Pruma.1G546400.t1.p1	1	30800824	30801320	PruarM.1G574600.t1.p1	1	30747541	30748037	MDP0000145506	12	24741277	24744018	Pbr006116.1	8	15271058	15271561	Pm005852	2	13335177	13335669	ppa013126m	1	33117429	33118138	RchiOBHmChr6g0301461	6	61842536	61843581	Prusib.1G607200.t1.p1	1	34240916	34241412	PruarS.1G536400.t1.p1	1
Ancestor9_test_1_14	1	14	14	NA	NA	NA	NA	Prudul26A013544P1	1	29496369	29501989	mrna08639	2	19441286	19445290	Pruma.1G522900.t1.p1	1	29572074	29575377	PruarM.1G552900.t1.p1	1	29601109	29604392	MDP0000288234	8	309443	312989	NA	NA	NA	NA	Pm006097	2	14817337	14820383	ppa002191m	1	31949660	31952715	RchiOBHmChr6g0304261	6	63627579	63631309	Prusib.1G585000.t1.p1	1	33087086	33088554	PruarS.1G512600.t1.p1	1
Ancestor9_test_1_140	1	140	140	AEKpre_5_501	5	501	501	Prudul26A004535P1	1	30671210	30676110	mrna15178	2	22432993	22436360	Pruma.1G546500.t1.p1	1	30804324	30808208	PruarM.1G574700.t1.p1	1	30751467	30755352	MDP0000252369	12	24792222	24795268	NA	NA	NA	NA	Pm005851	2	13327546	13331432	ppa004135m	1	33121247	33125500	RchiOBHmChr6g0301451	6	61836137	61840277	Prusib.1G607300.t1.p1	1	34244740	34248626	PruarS.1G536600.t1.p1	1
Ancestor9_test_1_141	1	141	141	NA	NA	NA	NA	Prudul26A022797P1	1	30687526	30689759	mrna15174	2	22421967	22423633	Pruma.1G546700.t1.p1	1	30822547	30824418	PruarM.1G575000.t1.p1	1	30770230	30772104	MDP0000494976	12	24780117	24783943	Pbr005931.1	15	3136719	3139449	Pm005849	2	13308857	13310646	ppa008069m	1	33136994	33139553	RchiOBHmChr6g0301421	6	61818606	61821032	Prusib.1G607500.t1.p1	1	34263280	34265157	PruarS.1G536800.t1.p1	1
Ancestor9_test_1_142	1	142	142	NA	NA	NA	NA	Prudul26A026574P1	1	30696643	30699913	mrna15173	2	22418315	22420870	Pruma.1G546900.t1.p1	1	30831024	30833601	PruarM.1G575200.t1.p1	1	30778425	30781004	NA	NA	NA	NA	Pbr006125.1	8	15321932	15325073	Pm005848	2	13299443	13302016	ppa007159m	1	33143834	33146741	RchiOBHmChr6g0301371	6	61792814	61795433	Prusib.1G607700.t1.p1	1	34271448	34274031	PruarS.1G537000.t1.p1	1
Ancestor9_test_1_143	1	143	143	NA	NA	NA	NA	Prudul26A020829P1	1	30699081	30706095	NA	NA	NA	NA	Pruma.1G547000.t1.p1	1	30834161	30840216	PruarM.1G575300.t1.p1	1	30781564	30787619	MDP0000832627	12	24771963	24774989	Pbr005933.1	15	3144278	3150976	Pm005847	2	13292898	13298754	ppa018551m	1	33147027	33153081	RchiOBHmChr6g0301361	6	61785753	61792812	Prusib.1G607800.t2.p1	1	34274591	34280647	PruarS.1G537100.t1.p1	1
Ancestor9_test_1_144	1	144	144	NA	NA	NA	NA	Prudul26A004181P1	1	30711365	30714418	mrna15170	2	22399736	22401832	Pruma.1G547100.t1.p1	1	30844045	30846557	PruarM.1G575400.t1.p1	1	30791452	30793964	MDP0000141365	12	24761252	24764585	Pbr005934.1	15	3155940	3158547	Pm005846	2	13286261	13288751	ppa007472m	1	33158524	33161934	RchiOBHmChr6g0301351	6	61779239	61782243	Prusib.1G607900.t1.p1	1	34284481	34286993	PruarS.1G537200.t1.p1	1
Ancestor9_test_1_145	1	145	145	NA	NA	NA	NA	Prudul26A007134P2	1	30714647	30717864	mrna15169	2	22396760	22399085	Pruma.1G547200.t1.p1	1	30847653	30850315	PruarM.1G575500.t1.p1	1	30795062	30797722	MDP0000252362	12	24753470	24760367	Pbr005935.1	15	3159881	3162245	Pm005845	2	13281007	13283670	ppa006557m	1	33162562	33165523	RchiOBHmChr6g0301341	6	61776109	61778989	Prusib.1G608000.t1.p1	1	34288096	34290758	PruarS.1G537300.t1.p1	1
Ancestor9_test_1_146	1	146	146	NA	NA	NA	NA	Prudul26A030638P1	1	30720529	30723941	mrna15168	2	22391982	22395137	Pruma.1G547300.t1.p1	1	30853354	30856246	PruarM.1G575600.t1.p1	1	30800766	30803657	MDP0000201631	8	4353159	4356360	Pbr006129.1	8	15343529	15346946	Pm005844	2	13275145	13278036	ppa009923m	1	33168177	33171537	RchiOBHmChr6g0301331	6	61770477	61773791	Prusib.1G608100.t1.p1	1	34293805	34296696	PruarS.1G537400.t1.p1	1
Ancestor9_test_1_147	1	147	147	NA	NA	NA	NA	Prudul26A015349P1	1	30724068	30726278	mrna25255	2	3690306	3692854	NA	NA	NA	NA	NA	NA	NA	NA	MDP0000252361	12	24749868	24752252	Pbr020139.1	15	4517432	4519710	Pm005843	2	13272989	13274232	ppa011957m	1	33172303	33173366	NA	NA	NA	NA	Prusib.1G608200.t1.p1	1	34297198	34298836	NA	NA
Ancestor9_test_1_148	1	148	148	NA	NA	NA	NA	Prudul26A002602P1	1	30738072	30739461	mrna15140	2	22298328	22299746	Pruma.1G548000.t1.p1	1	30870709	30872045	PruarM.1G576300.t1.p1	1	30818259	30819591	MDP0000278118	12	24803492	24805378	Pbr005941.1	15	3181618	3183342	Pm005838	2	13258903	13260285	ppa015184m	1	33174621	33176290	RchiOBHmChr6g0301011	6	61597007	61598461	Prusib.1G608700.t1.p1	1	34311412	34312744	PruarS.1G538200.t1.p1	1
Ancestor9_test_1_149	1	149	149	NA	NA	NA	NA	NA	NA	NA	NA	mrna25260	2	3765073	3767682	Pruma.1G547700.t1.p1	1	30864601	30865959	PruarM.1G576000.t1.p1	1	30812231	30813601	MDP0000371499	8	4403191	4410822	Pbr006132.1	8	15354990	15356812	Pm005841	2	13264998	13266369	ppa009534m	1	33179464	33180820	RchiOBHmChr6g0301301	6	61764856	61766085	NA	NA	NA	NA	NA	NA
Ancestor9_test_1_15	1	15	15	NA	NA	NA	NA	Prudul26A000596P1	1	29503031	29506275	mrna08633	2	19421147	19423714	Pruma.1G523000.t1.p1	1	29577534	29580406	PruarM.1G553000.t1.p1	1	29606537	29609409	MDP0000177778	8	196019	198532	Pbr005750.1	15	1984419	1986271	Pm006098	2	14823329	14826031	ppa008268m	1	31954639	31957496	NA	NA	NA	NA	Prusib.1G585100.t1.p1	1	33090693	33093565	PruarS.1G512700.t1.p1	1
Ancestor9_test_1_150	1	150	150	NA	NA	NA	NA	Prudul26A024964P1	1	30734040	30735479	mrna15164	2	22382999	22383747	Pruma.1G547800.t1.p1	1	30867018	30867717	PruarM.1G576100.t1.p1	1	30814667	30815381	MDP0000280901	8	4423697	4424674	Pbr006135.1	8	15364024	15364944	Pm005840	2	13263211	13263926	ppa013218m	1	33181593	33182697	NA	NA	NA	NA	NA	NA	NA	NA	PruarS.1G537900.t1.p1	1
Ancestor9_test_1_151	1	151	151	NA	NA	NA	NA	Prudul26A024134P1	1	30736017	30737346	NA	NA	NA	NA	Pruma.1G547900.t1.p1	1	30868589	30869914	PruarM.1G576300.t2.p1	1	30818585	30819591	MDP0000278119	12	24806350	24807965	NA	NA	NA	NA	Pm005839	2	13261012	13262323	ppa022374m	1	33183436	33184673	NA	NA	NA	NA	Prusib.1G608600.t1.p1	1	34309281	34310605	PruarS.1G538000.t1.p1	1
Ancestor9_test_1_152	1	152	152	NA	NA	NA	NA	Prudul26A017515P1	1	30745614	30747206	NA	NA	NA	NA	Pruma.1G548200.t1.p1	1	30877973	30879520	PruarM.1G576500.t1.p1	1	30825538	30827085	MDP0000295796	12	24814274	24815284	Pbr020133.1	15	4546699	4548060	Pm005836	2	13250103	13251641	ppa020558m	1	33198740	33200325	RchiOBHmChr6g0301251	6	61731510	61733804	Prusib.1G608900.t1.p1	1	34318683	34320230	PruarS.1G538400.t1.p1	1
Ancestor9_test_1_153	1	153	153	NA	NA	NA	NA	Prudul26A024865P1	1	30748081	30749070	mrna15160	2	22373045	22374231	Pruma.1G548300.t1.p1	1	30881436	30882427	PruarM.1G576600.t1.p1	1	30827126	30829955	NA	NA	NA	NA	NA	NA	NA	NA	Pm005835	2	13246454	13247446	ppa015008m	1	33201148	33202137	RchiOBHmChr6g0301241	6	61728258	61731508	Prusib.1G609000.t1.p1	1	34321493	34323103	PruarS.1G538500.t2.p1	1
Ancestor9_test_1_154	1	154	154	AEKpre_5_1055	5	1055	1055	NA	NA	NA	NA	mrna15159	2	22370027	22370326	NA	NA	NA	NA	NA	NA	NA	NA	MDP0000788644	12	24822663	24822956	Pbr005945.1	15	3202029	3202301	Pm005834	2	13242694	13242966	ppa026982m	1	33205636	33205902	NA	NA	NA	NA	NA	NA	NA	NA	PruarS.1G539400.t1.p1	1
Ancestor9_test_1_155	1	155	155	NA	NA	NA	NA	Prudul26A020495P1	1	30756145	30756981	mrna15157	2	22366150	22366875	Pruma.1G548400.t1.p1	1	30889816	30890379	PruarM.1G576700.t1.p1	1	30837217	30837942	NA	NA	NA	NA	NA	NA	NA	NA	Pm005832	2	13238468	13239205	ppa018529m	1	33209357	33210082	RchiOBHmChr6g0301191	6	61712036	61713179	Prusib.1G609200.t1.p1	1	34330368	34331093	PruarS.1G538600.t1.p1	1
Ancestor9_test_1_156	1	156	156	NA	NA	NA	NA	Prudul26A029371P1	1	30757659	30759874	mrna15156	2	22364042	22365070	NA	NA	NA	NA	NA	NA	NA	NA	MDP0000614531	12	24838944	24839996	Pbr005947.1	15	3207545	3209243	Pm005831	2	13236425	13237444	ppa023369m	1	33211050	33212142	RchiOBHmChr6g0301181	6	61697534	61699875	Prusib.1G609300.t1.p1	1	34332201	34333765	PruarS.1G538700.t1.p1	1
Ancestor9_test_1_157	1	157	157	NA	NA	NA	NA	Prudul26A005649P1	1	30762024	30763982	mrna15155	2	22358512	22360476	Pruma.1G548500.t1.p1	1	30891486	30898145	PruarM.1G576800.t1.p1	1	30839047	30845897	MDP0000614535	12	24846800	24848743	Pbr005948.1	15	3214797	3216758	Pm005830	2	13230629	13232647	ppa022828m	1	33214958	33216916	RchiOBHmChr6g0301171	6	61693253	61695247	Prusib.1G609400.t1.p1	1	34337097	34339064	PruarS.1G538800.t1.p1	1
Ancestor9_test_1_158	1	158	158	NA	NA	NA	NA	Prudul26A008667P2	1	30764962	30769523	mrna15154	2	22353258	22354418	Pruma.1G548600.t2.p1	1	30900013	30903315	PruarM.1G576900.t2.p1	1	30847782	30851081	NA	NA	NA	NA	Pbr006143.1	8	15403203	15407214	Pm005829	2	13225647	13226840	ppa007252m	1	33218762	33222349	RchiOBHmChr6g0301151	6	61681101	61686446	Prusib.1G609500.t1.p1	1	34340929	34344247	PruarS.1G538900.t2.p1	1
Ancestor9_test_1_159	1	159	159	NA	NA	NA	NA	Prudul26A018022P1	1	30771250	30776198	mrna15153	2	22345963	22351597	Pruma.1G548700.t1.p1	1	30905574	30909894	PruarM.1G577000.t1.p1	1	30853291	30857628	MDP0000341008	12	24860565	24864269	Pbr020127.1	15	4580669	4584807	Pm005828	2	13219082	13223487	ppa004911m	1	33224317	33229147	RchiOBHmChr6g0301141	6	61670866	61675603	Prusib.1G609600.t1.p1	1	34346441	34350784	PruarS.1G539000.t1.p1	1
Ancestor9_test_1_16	1	16	16	NA	NA	NA	NA	Prudul26A007187P1	1	29523568	29528780	mrna08631	2	19412090	19415320	Pruma.1G523200.t1.p1	1	29590521	29594747	PruarM.1G553200.t1.p1	1	29619266	29623447	MDP0000239310	8	287991	293225	Pbr005752.2	15	1995392	1999633	Pm006100	2	14846668	14850881	ppa005695m	1	31975174	31979648	RchiOBHmChr6g0304201	6	63581802	63586622	Prusib.1G585300.t1.p1	1	33103425	33107650	PruarS.1G513000.t1.p1	1
Ancestor9_test_1_160	1	160	160	AEKpre_5_828	5	828	828	Prudul26A031646P1	1	30806239	30806709	mrna15150	2	22337850	22338264	Pruma.1G549100.t1.p1	1	30925664	30926138	PruarM.1G577400.t1.p1	1	30874749	30875219	MDP0000276060	12	24899321	24900045	Pbr006147.1	8	15430127	15431508	Pm005824	2	13198038	13198516	ppa024375m	1	33250625	33251091	RchiOBHmChr6g0301111	6	61662011	61662666	NA	NA	NA	NA	NA	NA
Ancestor9_test_1_161	1	161	161	NA	NA	NA	NA	Prudul26A008151P1	1	30812087	30816553	mrna25237	2	4032701	4039423	NA	NA	NA	NA	NA	NA	NA	NA	MDP0000262687	12	24915709	24919128	Pbr020122.1	15	4614998	4618336	Pm005823	2	13188486	13191826	ppa001459m	1	33257373	33260716	NA	NA	NA	NA	NA	NA	NA	NA	NA	NA
Ancestor9_test_1_162	1	162	162	NA	NA	NA	NA	Prudul26A008151P2	1	30812087	30816553	mrna15149	2	22329212	22332717	Pruma.1G549200.t1.p1	1	30929790	30935078	PruarM.1G577500.t1.p1	1	30880073	30884155	MDP0000210542	8	4504311	4508198	Pbr005955.1	15	3261414	3264745	NA	NA	NA	NA	NA	NA	NA	NA	RchiOBHmChr6g0301101	6	61649089	61653949	Prusib.1G610100.t1.p1	1	34373918	34377296	PruarS.1G539500.t1.p1	1
Ancestor9_test_1_163	1	163	163	AEKpre_5_825	5	825	825	Prudul26A003561P1	1	30816618	30821970	mrna15148	2	22325571	22328457	Pruma.1G549300.t1.p1	1	30936595	30941387	PruarM.1G577600.t1.p1	1	30885345	30890137	MDP0000304423	8	4499908	4503558	Pbr006149.1	8	15446927	15451398	Pm005822	2	13183670	13187414	ppa004247m	1	33261342	33265061	RchiOBHmChr6g0301091	6	61644159	61649086	Prusib.1G610200.t1.p1	1	34378486	34383278	PruarS.1G539600.t1.p1	1
Ancestor9_test_1_164	1	164	164	AEKpre_5_823	5	823	823	Prudul26A022248P1	1	30826870	30830446	mrna15147	2	22319656	22321179	Pruma.1G549400.t1.p1	1	30947614	30949685	PruarM.1G577700.t1.p1	1	30896981	30899074	MDP0000348818	12	24928236	24929651	Pbr005957.1	15	3273726	3275279	NA	NA	NA	NA	ppa010740m	1	33274326	33276561	RchiOBHmChr6g0301081	6	61626294	61628302	Prusib.1G610300.t1.p1	1	34390135	34392220	PruarS.1G539700.t1.p1	1
Ancestor9_test_1_165	1	165	165	AEKpre_5_821	5	821	821	Prudul26A027162P1	1	30829804	30831366	mrna15146	2	22317020	22318726	Pruma.1G549500.t1.p1	1	30950564	30952117	PruarM.1G577800.t1.p1	1	30899952	30901423	MDP0000155204	12	24930610	24932782	Pbr005958.2	15	3276165	3277695	Pm005817	2	13164829	13166300	ppa007442m	1	33276873	33278812	NA	NA	NA	NA	Prusib.1G610400.t1.p1	1	34392994	34394570	PruarS.1G539800.t1.p1	1
Ancestor9_test_1_166	1	166	166	AEKpre_5_815	5	815	815	Prudul26A009229P1	1	30842923	30847743	NA	NA	NA	NA	Pruma.1G550100.t1.p1	1	30971183	30974898	PruarM.1G578000.t1.p1	1	30908531	30912253	MDP0000291419	8	4532124	4535409	Pbr020117.1	15	4638209	4641612	Pm005815	2	13152130	13155791	ppa000321m	1	33288480	33296892	RchiOBHmChr6g0301041	6	61609435	61613880	Prusib.1G610600.t1.p1	1	34401681	34405368	PruarS.1G540000.t1.p1	1
Ancestor9_test_1_167	1	167	167	NA	NA	NA	NA	Prudul26A005752P1	1	30853166	30855578	NA	NA	NA	NA	Pruma.1G550300.t1.p1	1	30981843	30982259	PruarM.1G578200.t1.p1	1	30919152	30919568	NA	NA	NA	NA	NA	NA	NA	NA	Pm005813	2	13144541	13144954	ppa022145m	1	33299194	33299529	NA	NA	NA	NA	NA	NA	NA	NA	NA	NA
Ancestor9_test_1_168	1	168	168	AEKpre_5_794	5	794	794	Prudul26A031877P1	1	30859679	30863498	mrna25245	2	4084112	4086082	Pruma.1G550400.t1.p1	1	30984842	30989127	NA	NA	NA	NA	MDP0000155209	12	24958582	24960529	Pbr005966.1	15	3338838	3341636	Pm005812	2	13138606	13140582	ppa008950m	1	33304911	33307843	RchiOBHmChr6g0301001	6	61592728	61596244	NA	NA	NA	NA	NA	NA
Ancestor9_test_1_169	1	169	169	NA	NA	NA	NA	Prudul26A003622P1	1	30863600	30866948	NA	NA	NA	NA	Pruma.1G550500.t1.p1	1	30989992	30991572	PruarM.1G578400.t1.p1	1	30927681	30929222	MDP0000749404	12	24961265	24966565	Pbr005967.1	15	3342131	3344307	Pm005811	2	13135104	13137740	ppa009403m	1	33308371	33310729	RchiOBHmChr6g0300991	6	61589892	61592726	Prusib.1G610900.t1.p1	1	34420634	34423262	PruarS.1G540400.t1.p1	1
Ancestor9_test_1_17	1	17	17	NA	NA	NA	NA	Prudul26A032228P2	1	29529383	29535234	mrna08630	2	19405959	19409839	Pruma.1G523300.t1.p1	1	29597557	29601686	PruarM.1G553300.t1.p1	1	29626264	29630405	NA	NA	NA	NA	Pbr005753.1	15	2000407	2005550	Pm006101	2	14854189	14858329	ppa007910m	1	31981854	31986501	RchiOBHmChr6g0304181	6	63575577	63580237	Prusib.1G585400.t1.p1	1	33110484	33114624	PruarS.1G513100.t1.p1	1
Ancestor9_test_1_170	1	170	170	AEKpre_5_784	5	784	784	Prudul26A029577P2	1	30882776	30884829	mrna15136	2	22279502	22281341	Pruma.1G550700.t1.p1	1	31009013	31011090	PruarM.1G578600.t1.p1	1	30944997	30947074	MDP0000273111	8	4701549	4719415	NA	NA	NA	NA	NA	NA	NA	NA	ppa004976m	1	33332363	33334460	RchiOBHmChr6g0300921	6	61573351	61575582	Prusib.1G611100.t1.p1	1	34437686	34439763	PruarS.1G540700.t1.p1	1
Ancestor9_test_1_171	1	171	171	AEKpre_5_807	5	807	807	Prudul26A010777P1	1	30888217	30896521	mrna15133	2	22269278	22273953	Pruma.1G550800.t1.p1	1	31011697	31022651	NA	NA	NA	NA	MDP0000931200	8	3959824	3965167	Pbr006178.1	8	15615364	15622407	Pm005808	2	13103277	13110865	ppa003512m	1	33339055	33345631	RchiOBHmChr6g0300881	6	61562436	61568694	Prusib.1G611300.t1.p1	1	34442134	34451191	PruarS.1G540900.t1.p1	1
Ancestor9_test_1_172	1	172	172	NA	NA	NA	NA	Prudul26A001052P1	1	30895754	30897244	mrna15132	2	22267732	22268640	Pruma.1G550900.t1.p1	1	31025005	31025748	PruarM.1G578800.t1.p1	1	30960864	30961607	MDP0000206784	8	4679994	4681262	Pbr020086.2	15	4891110	4892037	Pm005807	2	13097576	13100068	ppa012327m	1	33345691	33346609	RchiOBHmChr6g0300871	6	61561209	61562434	Prusib.1G611400.t1.p1	1	34453538	34454281	PruarS.1G541000.t1.p1	1
Ancestor9_test_1_173	1	173	173	AEKpre_5_805	5	805	805	Prudul26A001161P1	1	30898640	30906980	mrna15131	2	22259069	22266516	Pruma.1G551000.t1.p1	1	31027584	31036337	PruarM.1G578900.t1.p1	1	30963448	30971424	NA	NA	NA	NA	Pbr020087.1	15	4881866	4889343	Pm005805	2	13088535	13090324	ppa000106m	1	33348639	33356911	RchiOBHmChr6g0300861	6	61550697	61559165	Prusib.1G611500.t1.p1	1	34456111	34465110	PruarS.1G541100.t1.p1	1
Ancestor9_test_1_174	1	174	174	AEKpre_5_804	5	804	804	Prudul26A015306P1	1	30921488	30923317	NA	NA	NA	NA	NA	NA	NA	NA	NA	NA	NA	NA	MDP0000199598	8	3900116	3901577	NA	NA	NA	NA	NA	NA	NA	NA	ppa019389m	1	33363433	33364781	RchiOBHmChr6g0300821	6	61543562	61545965	NA	NA	NA	NA	NA	NA
Ancestor9_test_1_175	1	175	175	NA	NA	NA	NA	Prudul26A000923P1	1	30924288	30925298	mrna15127	2	22221850	22222839	Pruma.1G551300.t1.p1	1	31044562	31045572	PruarM.1G579200.t1.p1	1	30980385	30981410	MDP0000296199	8	3903646	3904671	Pbr020090.1	15	4867835	4868863	Pm005802	2	13079240	13080247	ppa016655m	1	33366051	33367061	RchiOBHmChr6g0300811	6	61532762	61533893	Prusib.1G611800.t1.p1	1	34473305	34474330	PruarS.1G541400.t1.p1	1
Ancestor9_test_1_176	1	176	176	AEKpre_5_802	5	802	802	Prudul26A009274P1	1	30925519	30928929	mrna15123	2	22198338	22201183	Pruma.1G551400.t1.p1	1	31045794	31049207	PruarM.1G579300.t1.p1	1	30981616	30985030	NA	NA	NA	NA	Pbr020091.1	15	4864393	4867309	Pm005801	2	13075592	13079020	ppa001927m	1	33367282	33370476	RchiOBHmChr6g0300761	6	61499800	61505078	Prusib.1G611900.t1.p1	1	34474536	34479495	PruarS.1G541500.t1.p1	1
Ancestor9_test_1_177	1	177	177	AEKpre_5_800	5	800	800	Prudul26A020148P1	1	30933182	30935608	mrna15124	2	22203459	22210296	Pruma.1G551500.t1.p1	1	31054324	31056363	PruarM.1G579400.t1.p1	1	30990107	30992147	MDP0000781533	8	4639452	4640102	Pbr020093.1	15	4859501	4861591	Pm005800	2	13069878	13071914	ppa011384m	1	33374065	33376383	RchiOBHmChr6g0300771	6	61510862	61513243	Prusib.1G612000.t1.p1	1	34483036	34485076	PruarS.1G541600.t1.p1	1
Ancestor9_test_1_178	1	178	178	AEKpre_5_798	5	798	798	Prudul26A004284P1	1	30941782	30944161	mrna15125	2	22210827	22212689	Pruma.1G551700.t1.p1	1	31062095	31064014	PruarM.1G579600.t1.p1	1	30997883	30999802	MDP0000292287	8	4628470	4630377	Pbr020095.1	15	4851663	4854225	Pm005798	2	13062186	13064111	ppa002747m	1	33381563	33384006	RchiOBHmChr6g0300791	6	61519399	61521858	Prusib.1G612200.t1.p1	1	34490809	34492728	PruarS.1G541800.t1.p1	1
Ancestor9_test_1_179	1	179	179	AEKpre_5_793	5	793	793	Prudul26A030983P1	1	30944783	30948619	mrna15122	2	22194256	22197557	Pruma.1G551800.t1.p1	1	31065145	31068550	PruarM.1G579700.t1.p1	1	31000934	31004335	MDP0000292286	8	4623700	4627193	Pbr006169.1	8	15562187	15566198	Pm005797	2	13057349	13060780	ppa006792m	1	33384641	33388525	RchiOBHmChr6g0300751	6	61495824	61499741	Prusib.1G612300.t1.p1	1	34493860	34497258	PruarS.1G541900.t1.p1	1
Ancestor9_test_1_18	1	18	18	NA	NA	NA	NA	Prudul26A025014P1	1	29535927	29539084	mrna08629	2	19401402	19403581	Pruma.1G523400.t1.p1	1	29602758	29605809	PruarM.1G553400.t1.p1	1	29631570	29633774	NA	NA	NA	NA	Pbr005754.1	15	2009723	2012591	Pm006102	2	14859454	14861476	ppa005735m	1	31987383	31989566	RchiOBHmChr6g0304171	6	63569722	63572312	Prusib.1G585500.t1.p1	1	33115792	33117995	PruarS.1G513200.t1.p1	1
Ancestor9_test_1_180	1	180	180	AEKpre_5_790	5	790	790	Prudul26A009697P1	1	30948904	30954747	mrna15120	2	22185491	22191211	Pruma.1G551900.t1.p1	1	31069312	31074599	PruarM.1G579800.t1.p1	1	31005102	31010393	MDP0000292285	8	4618253	4623319	Pbr020097.2	15	4839096	4844140	Pm005796	2	13046286	13051791	ppa002627m	1	33389114	33394346	RchiOBHmChr6g0300731	6	61473718	61480205	Prusib.1G612400.t1.p1	1	34498030	34503321	PruarS.1G542000.t1.p1	1
Ancestor9_test_1_181	1	181	181	AEKpre_5_788	5	788	788	Prudul26A016830P1	1	30957755	30962052	mrna15119	2	22177035	22183699	Pruma.1G552000.t1.p1	1	31078324	31081252	PruarM.1G579900.t1.p1	1	31014107	31016983	NA	NA	NA	NA	NA	NA	NA	NA	Pm005795	2	13039748	13042545	ppa003844m	1	33397729	33401141	RchiOBHmChr6g0300721	6	61461614	61465654	Prusib.1G612500.t1.p1	1	34507037	34509943	PruarS.1G542100.t1.p1	1
Ancestor9_test_1_182	1	182	182	AEKpre_5_786	5	786	786	Prudul26A025379P1	1	30962240	30964518	mrna15117	2	22163266	22167413	Pruma.1G552100.t1.p1	1	31082979	31087067	PruarM.1G580000.t1.p1	1	31018684	31025204	MDP0000490696	8	4585086	4595372	NA	NA	NA	NA	Pm005794	2	13035769	13037865	ppa004539m	1	33402473	33404534	RchiOBHmChr6g0300691	6	61454140	61455096	Prusib.1G612600.t1.p1	1	34511645	34518171	PruarS.1G542200.t1.p1	1
Ancestor9_test_1_183	1	183	183	AEKpre_5_783	5	783	783	Prudul26A002725P1	1	30965467	30968771	mrna15114	2	22155719	22158527	Pruma.1G552200.t1.p1	1	31087219	31089497	NA	NA	NA	NA	MDP0000490697	8	4598018	4601800	Pbr006163.1	8	15525405	15528595	NA	NA	NA	NA	ppa004472m	1	33406639	33409102	RchiOBHmChr6g0300681	6	61440949	61444381	NA	NA	NA	NA	PruarS.1G542300.t1.p1	1
Ancestor9_test_1_184	1	184	184	AEKpre_5_780	5	780	780	Prudul26A030931P1	1	30969001	30971526	NA	NA	NA	NA	Pruma.1G552300.t1.p1	1	31090530	31092269	PruarM.1G580100.t1.p1	1	31026259	31027998	MDP0000208242	8	4601883	4604294	Pbr020105.1	15	4794760	4800080	Pm005792	2	13028574	13030313	ppa005997m	1	33409972	33411828	RchiOBHmChr6g0300661	6	61436863	61439217	NA	NA	NA	NA	PruarS.1G542400.t1.p1	1
Ancestor9_test_1_185	1	185	185	NA	NA	NA	NA	Prudul26A005339P1	1	30971912	30976267	mrna15113	2	22149249	22155569	Pruma.1G552400.t1.p1	1	31093352	31096861	PruarM.1G580200.t2.p1	1	31029081	31032562	NA	NA	NA	NA	Pbr020104.1	15	4800715	4804785	Pm005791	2	13023961	13027479	ppa002474m	1	33412797	33416299	RchiOBHmChr6g0300651	6	61432406	61436761	Prusib.1G612800.t1.p1	1	34522064	34528906	PruarS.1G542500.t1.p1	1
Ancestor9_test_1_186	1	186	186	AEKpre_5_750	5	750	750	Prudul26A012475P1	1	30977808	30982413	NA	NA	NA	NA	NA	NA	NA	NA	NA	NA	NA	NA	MDP0000185221	8	4564745	4566365	Pbr020103.1	15	4810427	4812720	Pm005790	2	13018876	13020398	ppa010516m	1	33418467	33421400	RchiOBHmChr6g0263121	6	17920839	17925534	NA	NA	NA	NA	NA	NA
Ancestor9_test_1_187	1	187	187	NA	NA	NA	NA	Prudul26A022776P1	1	30980545	30985044	mrna15109	2	22131964	22134678	Pruma.1G552600.t1.p1	1	31102741	31105925	PruarM.1G580400.t1.p1	1	31038239	31041409	MDP0000185222	8	4566987	4571384	Pbr006160.2	8	15508300	15510557	Pm005789	2	13014847	13017642	ppa006689m	1	33422399	33425527	RchiOBHmChr6g0300601	6	61401320	61405293	Prusib.1G613000.t1.p1	1	34531246	34534416	PruarS.1G542700.t1.p1	1
Ancestor9_test_1_188	1	188	188	AEKpre_5_775	5	775	775	Prudul26A026201P1	1	30986506	30987827	mrna15108	2	22128327	22129642	Pruma.1G552700.t1.p1	1	31108518	31109306	PruarM.1G580500.t1.p1	1	31043848	31044636	NA	NA	NA	NA	Pbr006159.1	8	15506141	15506926	Pm005788	2	13011537	13012325	ppa010125m	1	33427392	33428374	RchiOBHmChr6g0300611	6	61406434	61408191	Prusib.1G613100.t1.p1	1	34536856	34537644	PruarS.1G542800.t1.p1	1
Ancestor9_test_1_189	1	189	189	NA	NA	NA	NA	Prudul26A000320P1	1	30988422	30989858	NA	NA	NA	NA	Pruma.1G552800.t1.p1	1	31110051	31111487	PruarM.1G580600.t1.p1	1	31045382	31046818	NA	NA	NA	NA	NA	NA	NA	NA	Pm005787	2	13009340	13010776	ppa015442m	1	33429347	33430783	RchiOBHmChr6g0300581	6	61380232	61381988	Prusib.1G613200.t1.p1	1	34538390	34539100	PruarS.1G542900.t1.p1	1
Ancestor9_test_1_19	1	19	19	NA	NA	NA	NA	Prudul26A018610P1	1	29540764	29541078	NA	NA	NA	NA	NA	NA	NA	NA	NA	NA	NA	NA	MDP0000441505	8	256363	256680	Pbr005755.1	15	2013719	2014149	Pm006103	2	14862084	14862377	ppb025534m	1	32007931	32008206	NA	NA	NA	NA	NA	NA	NA	NA	NA	NA
Ancestor9_test_1_190	1	190	190	AEKpre_5_772	5	772	772	Prudul26A014116P1	1	30994594	30996403	mrna15106	2	22121173	22122569	Pruma.1G552900.t1.p1	1	31116627	31118428	PruarM.1G580700.t1.p1	1	31052312	31054147	MDP0000264615	8	4724824	4729452	NA	NA	NA	NA	Pm005786	2	13003552	13005355	ppa026563m	1	33435052	33436809	RchiOBHmChr6g0300571	6	61367067	61369165	Prusib.1G613300.t1.p1	1	34545323	34547154	PruarS.1G543000.t1.p1	1
Ancestor9_test_1_191	1	191	191	AEKpre_5_769	5	769	769	Prudul26A021579P1	1	30996888	30998579	mrna15105	2	22118736	22120487	Pruma.1G553000.t1.p1	1	31119252	31120311	PruarM.1G580800.t1.p1	1	31054971	31056030	MDP0000157809	8	4730137	4731154	NA	NA	NA	NA	Pm005785	2	13001707	13002739	ppa009388m	1	33437389	33438930	RchiOBHmChr2g0102631	2	14120795	14123511	Prusib.1G613400.t1.p1	1	34547978	34549037	NA	NA
Ancestor9_test_1_192	1	192	192	AEKpre_5_757	5	757	757	Prudul26A002569P1	1	31033994	31035769	mrna15092	2	22076497	22078022	Pruma.1G553600.t1.p1	1	31153472	31154843	PruarM.1G581300.t1.p1	1	31088406	31089777	MDP0000951190	8	4037045	4038569	NA	NA	NA	NA	NA	NA	NA	NA	ppa024959m	1	33471574	33472948	RchiOBHmChr6g0300501	6	61331294	61333062	Prusib.1G613900.t1.p1	1	34581344	34582712	PruarS.1G543400.t1.p1	1
Ancestor9_test_1_193	1	193	193	AEKpre_5_760	5	760	760	Prudul26A010230P1	1	31016406	31020169	mrna15093	2	22086500	22089030	Pruma.1G553400.t1.p1	1	31137312	31141063	PruarM.1G581200.t1.p1	1	31073146	31076211	MDP0000155233	8	4055147	4057981	Pbr020078.1	15	4934734	4938319	Pm005782	2	12981051	12984114	ppa011104m	1	33456951	33460229	RchiOBHmChr6g0300511	6	61348318	61351808	Prusib.1G613800.t1.p1	1	34566149	34569216	PruarS.1G543300.t1.p1	1
Ancestor9_test_1_194	1	194	194	AEKpre_5_749	5	749	749	Prudul26A007072P1	1	31063311	31064244	mrna15082	2	22044277	22045182	Pruma.1G554000.t1.p1	1	31177386	31178300	PruarM.1G581700.t1.p1	1	31111646	31112560	NA	NA	NA	NA	Pbr020072.1	15	4984342	4985244	Pm005775	2	12941107	12942021	ppa009859m	1	33494503	33495458	RchiOBHmChr6g0300401	6	61252232	61253493	Prusib.1G614200.t1.p1	1	34603930	34604844	PruarS.1G543800.t1.p1	1
Ancestor9_test_1_195	1	195	195	AEKpre_5_746	5	746	746	NA	NA	NA	NA	mrna15081	2	22039816	22040550	Pruma.1G554100.t1.p1	1	31181471	31182830	PruarM.1G581800.t1.p1	1	31115647	31117061	NA	NA	NA	NA	Pbr006190.1	8	15726638	15727354	NA	NA	NA	NA	NA	NA	NA	NA	RchiOBHmChr2g0102791	2	14435473	14437820	Prusib.1G614300.t1.p1	1	34607942	34609356	PruarS.1G543900.t1.p1	1
Ancestor9_test_1_196	1	196	196	NA	NA	NA	NA	Prudul26A021667P1	1	31078556	31079374	mrna15076	2	22023432	22024019	Pruma.1G554300.t1.p1	1	31193548	31194108	PruarM.1G582000.t1.p1	1	31127647	31128207	MDP0000164511	8	4110652	4111227	NA	NA	NA	NA	Pm005773	2	12923860	12924411	ppa021408m	1	33509606	33510169	RchiOBHmChr6g0300351	6	61229228	61229943	Prusib.1G614500.t1.p1	1	34619946	34620506	PruarS.1G544100.t1.p1	1
Ancestor9_test_1_197	1	197	197	NA	NA	NA	NA	Prudul26A010018P1	1	31090786	31093518	NA	NA	NA	NA	Pruma.1G554600.t1.p1	1	31205913	31207339	PruarM.1G582300.t1.p1	1	31140063	31141426	MDP0000195787	8	4138052	4139049	NA	NA	NA	NA	Pm005771	2	12906966	12908492	ppa006227m	1	33521792	33524197	NA	NA	NA	NA	Prusib.1G614800.t1.p1	1	34632372	34633735	PruarS.1G544400.t1.p1	1
Ancestor9_test_1_198	1	198	198	AEKpre_5_893	5	893	893	Prudul26A016892P1	1	31094605	31098116	mrna15073	2	22008281	22010803	Pruma.1G554700.t1.p1	1	31209005	31211794	PruarM.1G582400.t1.p1	1	31143311	31146082	NA	NA	NA	NA	Pbr006196.2	8	15763799	15767431	Pm005770	2	12902635	12905304	ppa005018m	1	33529785	33533148	NA	NA	NA	NA	Prusib.1G614900.t1.p1	1	34635509	34638284	PruarS.1G544500.t1.p1	1
Ancestor9_test_1_199	1	199	199	AEKpre_5_606	5	606	606	Prudul26A025939P2	1	31114980	31119883	NA	NA	NA	NA	NA	NA	NA	NA	NA	NA	NA	NA	NA	NA	NA	NA	Pbr006197.1	8	15770022	15792231	Pm005768	2	12891634	12895547	ppa003738m	1	33540116	33544362	RchiOBHmChr6g0300291	6	61187970	61191954	NA	NA	NA	NA	NA	NA
Ancestor9_test_1_2	1	2	2	NA	NA	NA	NA	Prudul26A028809P1	1	5032665	5034730	mrna12290	5	25885357	25887017	Pruma.1G082500.t1.p1	1	4970477	4972195	PruarM.1G085800.t1.p1	1	5061680	5063353	NA	NA	NA	NA	NA	NA	NA	NA	NA	NA	NA	NA	ppa004174m	1	4917619	4919438	NA	NA	NA	NA	Prusib.1G094900.t1.p1	1	5667438	5669156	PruarS.1G079600.t1.p1	1
Ancestor9_test_1_20	1	20	20	NA	NA	NA	NA	Prudul26A027696P1	1	29543286	29544320	mrna08627	2	19397337	19398248	Pruma.1G523500.t1.p1	1	29607701	29608660	PruarM.1G553500.t1.p1	1	29636435	29637475	MDP0000900067	8	363216	364271	NA	NA	NA	NA	Pm006104	2	14863685	14864726	ppa016666m	1	32010539	32011570	RchiOBHmChr6g0304151	6	63561357	63562385	Prusib.1G585600.t1.p1	1	33120661	33121701	PruarS.1G513300.t1.p1	1
Ancestor9_test_1_200	1	200	200	NA	NA	NA	NA	Prudul26A022099P1	1	31158823	31168909	mrna15071	2	21994045	22002806	Pruma.1G555200.t1.p1	1	31275125	31285110	PruarM.1G583300.t1.p1	1	31213576	31223565	MDP0000190067	8	4158008	4165951	Pbr020063.1	15	5044160	5052724	Pm005765	2	12819645	12829252	ppa001200m	1	33608224	33618190	RchiOBHmChr6g0300281	6	61177036	61187343	Prusib.1G615500.t1.p1	1	34703077	34715594	PruarS.1G545400.t1.p1	1
Ancestor9_test_1_201	1	201	201	AEKpre_5_597	5	597	597	Prudul26A007872P1	1	31172146	31173979	mrna15067	2	21984628	21985913	Pruma.1G555400.t1.p1	1	31288920	31290445	PruarM.1G583500.t1.p1	1	31227371	31228902	MDP0000172082	8	4177675	4179017	Pbr020061.1	15	5057697	5059005	Pm005763	2	12814331	12815841	ppa022051m	1	33621802	33623305	RchiOBHmChr6g0300251	6	61157400	61159271	Prusib.1G615600.t1.p1	1	34716877	34718409	PruarS.1G545600.t1.p1	1
Ancestor9_test_1_202	1	202	202	NA	NA	NA	NA	Prudul26A020338P2	1	31210408	31222082	NA	NA	NA	NA	Pruma.1G556100.t1.p1	1	31321212	31322291	PruarM.1G584200.t1.p1	1	31261165	31262051	MDP0000160559	12	25046217	25048249	NA	NA	NA	NA	Pm005756	2	12774850	12775416	ppa004179m	1	33664435	33666129	NA	NA	NA	NA	Prusib.1G616300.t1.p1	1	34749104	34749990	PruarS.1G546500.t1.p1	1
Ancestor9_test_1_203	1	203	203	NA	NA	NA	NA	Prudul26A020338P1	1	31210076	31212174	NA	NA	NA	NA	Pruma.1G556600.t1.p1	1	31364514	31365979	PruarM.1G584600.t1.p1	1	31270337	31271802	NA	NA	NA	NA	NA	NA	NA	NA	Pm005752	2	12727910	12729567	ppa004175m	1	33677821	33679478	NA	NA	NA	NA	Prusib.1G616700.t1.p1	1	34758274	34759931	PruarS.1G546400.t1.p1	1
Ancestor9_test_1_204	1	204	204	AEKpre_5_1161	5	1161	1161	Prudul26A001726P1	1	31279010	31282844	mrna15053	2	21873846	21876960	Pruma.1G557400.t1.p1	1	31396453	31399723	PruarM.1G585700.t1.p1	1	31334319	31337598	MDP0000123407	8	4265103	4268449	NA	NA	NA	NA	Pm005745	2	12695846	12706255	ppa003541m	1	33734171	33737797	RchiOBHmChr6g0300031	6	61006703	61010541	Prusib.1G617900.t1.p1	1	34825597	34828877	PruarS.1G547700.t1.p1	1
Ancestor9_test_1_205	1	205	205	AEKpre_5_1155	5	1155	1155	Prudul26A010050P1	1	31339847	31342460	NA	NA	NA	NA	Pruma.1G558700.t1.p1	1	31459681	31461526	PruarM.1G586900.t1.p1	1	31392953	31394798	NA	NA	NA	NA	NA	NA	NA	NA	Pm005734	2	12637169	12639056	ppa006990m	1	33798783	33801087	RchiOBHmChr6g0299901	6	60883533	60885796	Prusib.1G619000.t1.p1	1	34884154	34885999	PruarS.1G548900.t1.p1	1
Ancestor9_test_1_206	1	206	206	AEKpre_5_1153	5	1153	1153	Prudul26A006482P1	1	31350961	31354251	mrna15044	2	21836852	21839721	Pruma.1G559000.t1.p1	1	31469995	31472917	PruarM.1G587100.t1.p1	1	31403604	31406525	MDP0000291205	8	4512325	4520470	NA	NA	NA	NA	Pm005729	2	12618115	12619842	ppa001461m	1	33810056	33812971	RchiOBHmChr6g0299881	6	60874323	60877435	Prusib.1G619300.t1.p1	1	34894960	34897881	PruarS.1G549100.t1.p1	1
Ancestor9_test_1_207	1	207	207	NA	NA	NA	NA	Prudul26A016338P1	1	31443709	31448320	mrna15029	2	21763455	21766484	Pruma.1G560900.t1.p1	1	31560519	31564270	PruarM.1G588900.t1.p1	1	31503556	31507320	MDP0000607144	8	8401434	8404602	Pbr020017.1	15	5345405	5348328	Pm005710	2	12529904	12532777	ppa024819m	1	33901634	33904927	RchiOBHmChr6g0299681	6	60726270	60730235	Prusib.1G621300.t1.p1	1	34988852	34992615	PruarS.1G550700.t1.p1	1
Ancestor9_test_1_208	1	208	208	NA	NA	NA	NA	Prudul26A031113P2	1	31506226	31515066	mrna15019	2	21702911	21710816	Pruma.1G561800.t1.p1	1	31622277	31630375	PruarM.1G589900.t1.p1	1	31565467	31573554	MDP0000231677	8	8372117	8378720	Pbr020006.1	15	5417220	5423792	Pm005701	2	12464532	12472547	ppa001087m	1	33967875	33976428	RchiOBHmChr6g0299571	6	60654793	60662138	Prusib.1G622200.t1.p1	1	35050500	35058605	PruarS.1G551600.t1.p1	1
Ancestor9_test_1_209	1	209	209	NA	NA	NA	NA	Prudul26A017888P1	1	31538503	31543763	mrna15017	2	21687817	21692952	Pruma.1G561900.t1.p1	1	31644746	31649559	PruarM.1G590000.t1.p1	1	31587988	31592814	MDP0000220906	8	8347617	8352694	Pbr020003.1	15	5445467	5450891	Pm005700	2	12444740	12449590	ppa002437m	1	33992452	33997486	RchiOBHmChr6g0299541	6	60621824	60627731	Prusib.1G622300.t1.p1	1	35073078	35077904	PruarS.1G551700.t1.p1	1
Ancestor9_test_1_21	1	21	21	NA	NA	NA	NA	Prudul26A003994P1	1	29546477	29548875	mrna08626	2	19391853	19394522	Pruma.1G523600.t2.p1	1	29610898	29613172	PruarM.1G553600.t1.p1	1	29639702	29641976	MDP0000376261	8	355363	357594	Pbr005756.1	15	2021026	2023010	Pm006105	2	14868434	14869540	ppa017438m	1	32013752	32016019	RchiOBHmChr6g0304141	6	63554488	63557807	Prusib.1G585700.t1.p1	1	33123928	33126202	PruarS.1G513400.t1.p1	1
Ancestor9_test_1_210	1	210	210	NA	NA	NA	NA	Prudul26A020455P1	1	31626905	31630335	mrna15005	2	21628641	21630644	Pruma.1G563300.t1.p1	1	31719929	31722481	PruarM.1G591500.t1.p1	1	31663453	31666006	MDP0000128730	8	8131296	8134128	Pbr019987.1	15	5546649	5549161	Pm005685	2	12364933	12367486	ppa011959m	1	34089377	34092150	RchiOBHmChr6g0299371	6	60473015	60477615	Prusib.1G623700.t1.p1	1	35148440	35150992	PruarS.1G553200.t1.p1	1
Ancestor9_test_1_211	1	211	211	NA	NA	NA	NA	Prudul26A025500P1	1	31630916	31634053	mrna15004	2	21625830	21626787	Pruma.1G563400.t1.p1	1	31723511	31725979	PruarM.1G591600.t1.p1	1	31667040	31669511	NA	NA	NA	NA	Pbr036504.1	8	16312193	16313621	Pm005684	2	12361437	12363026	ppa020925m	1	34094105	34095702	RchiOBHmChr6g0299361	6	60470029	60472593	Prusib.1G623800.t1.p1	1	35152026	35154497	PruarS.1G553300.t1.p1	1
Ancestor9_test_1_212	1	212	212	NA	NA	NA	NA	NA	NA	NA	NA	mrna15003	2	21622146	21625448	NA	NA	NA	NA	NA	NA	NA	NA	MDP0000281934	8	8113369	8116527	NA	NA	NA	NA	NA	NA	NA	NA	ppa020452m	1	34097151	34099874	NA	NA	NA	NA	NA	NA	NA	NA	NA	NA
Ancestor9_test_1_213	1	213	213	NA	NA	NA	NA	Prudul26A012673P1	1	31641597	31647126	NA	NA	NA	NA	Pruma.1G563700.t1.p1	1	31733737	31738590	PruarM.1G591900.t1.p1	1	31677215	31682052	MDP0000281935	8	8117234	8125876	NA	NA	NA	NA	Pm005681	2	12349181	12353232	ppa007493m	1	34103230	34108494	RchiOBHmChr6g0299331	6	60458554	60464016	Prusib.1G624100.t1.p1	1	35162230	35167066	PruarS.1G553600.t1.p1	1
Ancestor9_test_1_214	1	214	214	NA	NA	NA	NA	Prudul26A024513P1	1	31747559	31750465	mrna14990	2	21545332	21547753	Pruma.1G565600.t1.p1	1	31826463	31829088	PruarM.1G593800.t1.p1	1	31770264	31772778	MDP0000188072	8	5021020	5023458	Pbr036544.1	8	16049796	16052302	Pm005662	2	12244537	12247177	ppa004892m	1	34196848	34199557	RchiOBHmChr6g0299181	6	60386773	60389468	Prusib.1G626000.t1.p1	1	35254706	35257331	PruarS.1G555500.t1.p1	1
Ancestor9_test_1_215	1	215	215	NA	NA	NA	NA	Prudul26A004275P1	1	31763045	31765012	mrna14988	2	21536288	21538113	Pruma.1G565900.t2.p1	1	31841542	31842772	PruarM.1G594000.t1.p1	1	31782056	31784007	MDP0000742177	8	5008904	5011779	Pbr036476.1	8	16459869	16462499	Pm005660	2	12233243	12235190	ppa003695m	1	34208474	34210671	RchiOBHmChr6g0299151	6	60343039	60345307	Prusib.1G626200.t1.p1	1	35266506	35268457	PruarS.1G555800.t1.p1	1
Ancestor9_test_1_216	1	216	216	AEKpre_5_1034	5	1034	1034	Prudul26A032438P1	1	31769786	31772523	mrna14987	2	21531636	21535874	Pruma.1G566000.t1.p1	1	31843925	31846325	PruarM.1G594200.t1.p1	1	31787740	31790109	MDP0000287448	8	5001898	5002967	Pbr019966.1	15	5678452	5681097	Pm005658	2	12223671	12226046	ppa020250m	1	34218097	34220447	NA	NA	NA	NA	Prusib.1G626400.t1.p1	1	35272160	35274557	PruarS.1G555900.t1.p1	1
Ancestor9_test_1_217	1	217	217	NA	NA	NA	NA	Prudul26A023114P1	1	31772966	31774719	NA	NA	NA	NA	Pruma.1G566100.t1.p1	1	31847149	31848539	PruarM.1G594300.t1.p1	1	31790933	31792346	MDP0000289293	8	4969298	4971194	NA	NA	NA	NA	Pm005657	2	12221429	12222841	ppa025451m	1	34221281	34222583	NA	NA	NA	NA	Prusib.1G626500.t1.p1	1	35275381	35276795	PruarS.1G556000.t1.p1	1
Ancestor9_test_1_218	1	218	218	NA	NA	NA	NA	Prudul26A015165P1	1	32442918	32447996	mrna02715	2	18479746	18485630	Pruma.1G577600.t1.p1	1	32471151	32474087	PruarM.1G607600.t1.p1	1	32474655	32477587	MDP0000289042	15	602603	604988	Pbr019866.2	15	6368196	6371160	Pm005530	2	11513751	11516912	ppa008131m	1	34842867	34846237	RchiOBHmChr6g0311221	6	68243624	68247211	Prusib.1G638900.t1.p1	1	35921186	35924118	PruarS.1G569300.t1.p1	1
Ancestor9_test_1_219	1	219	219	NA	NA	NA	NA	Prudul26A023065P1	1	32450307	32453142	NA	NA	NA	NA	Pruma.1G577700.t1.p1	1	32476259	32478011	PruarM.1G607700.t1.p1	1	32479561	32481622	MDP0000289041	15	598738	600684	Pbr019865.1	15	6373824	6375771	Pm005529	2	11509835	11511578	ppa011032m	1	34848760	34850619	RchiOBHmChr6g0311211	6	68239127	68241531	Prusib.1G639000.t1.p1	1	35926066	35928129	PruarS.1G569400.t2.p1	1
Ancestor9_test_1_22	1	22	22	NA	NA	NA	NA	Prudul26A031394P1	1	29561405	29562169	mrna08623	2	19378629	19379354	Pruma.1G523900.t1.p1	1	29625428	29626192	PruarM.1G553900.t1.p1	1	29654283	29655047	MDP0000716498	12	23612837	23613544	NA	NA	NA	NA	Pm006108	2	14881999	14882763	ppa017409m	1	32028611	32029375	RchiOBHmChr6g0304111	6	63543594	63544313	Prusib.1G586000.t1.p1	1	33138486	33139250	PruarS.1G513700.t1.p1	1
Ancestor9_test_1_220	1	220	220	NA	NA	NA	NA	Prudul26A019799P2	1	32470108	32472610	mrna02710	2	18455139	18457637	Pruma.1G578800.t1.p1	1	32503321	32505498	PruarM.1G608600.t1.p1	1	32504604	32506797	MDP0000811641	15	645504	648666	NA	NA	NA	NA	Pm005524	2	11485113	11487284	ppa019192m	1	34863860	34867559	RchiOBHmChr6g0311181	6	68226693	68230124	Prusib.1G639800.t1.p1	1	35951107	35953292	PruarS.1G570400.t1.p1	1
Ancestor9_test_1_221	1	221	221	NA	NA	NA	NA	Prudul26A022418P1	1	32497287	32507071	mrna02706	2	18429321	18431397	Pruma.1G579300.t1.p1	1	32525905	32528579	PruarM.1G609000.t2.p1	1	32526483	32529157	MDP0000130133	15	672066	675453	NA	NA	NA	NA	Pm005520	2	11463574	11466223	ppa003950m	1	34892690	34895323	RchiOBHmChr6g0311161	6	68220317	68223018	Prusib.1G640300.t1.p1	1	35972928	35975601	PruarS.1G571000.t1.p1	1
Ancestor9_test_1_222	1	222	222	NA	NA	NA	NA	Prudul26A016164P1	1	32507272	32510312	mrna02705	2	18425038	18426823	Pruma.1G579400.t1.p1	1	32529901	32531815	PruarM.1G609100.t1.p1	1	32531409	32533326	MDP0000243895	15	677738	679191	Pbr019856.1	15	6419277	6420730	Pm005519	2	11460328	11461851	ppa007300m	1	34897194	34898724	RchiOBHmChr6g0311151	6	68209310	68211414	Prusib.1G640400.t1.p1	1	35976922	35978839	PruarS.1G571100.t1.p1	1
Ancestor9_test_1_223	1	223	223	NA	NA	NA	NA	Prudul26A019952P1	1	32532230	32537645	mrna02701	2	18397368	18401664	Pruma.1G579700.t1.p1	1	32553483	32558271	PruarM.1G609400.t1.p1	1	32555893	32560681	MDP0000188285	15	710331	716063	Pbr019852.2	15	6463703	6467820	NA	NA	NA	NA	ppa002093m	1	34921656	34926544	RchiOBHmChr6g0311091	6	68172681	68177967	Prusib.1G640800.t1.p1	1	36001130	36005900	PruarS.1G571400.t1.p1	1
Ancestor9_test_1_224	1	224	224	NA	NA	NA	NA	Prudul26A013357P1	1	32539809	32542723	mrna02699	2	18391689	18393241	Pruma.1G579900.t1.p1	1	32561890	32563987	PruarM.1G609600.t1.p1	1	32564299	32566872	MDP0000188286	15	718111	719668	Pbr042753.1	15	6454867	6457108	Pm005515	2	11428384	11429957	ppa005001m	1	34929684	34931345	RchiOBHmChr6g0311071	6	68164432	68166882	Prusib.1G641000.t1.p1	1	36009529	36011108	PruarS.1G571600.t1.p1	1
Ancestor9_test_1_225	1	225	225	NA	NA	NA	NA	Prudul26A007508P1	1	32550865	32553355	mrna02695	2	18381556	18383529	Pruma.1G580200.t1.p1	1	32570988	32572967	PruarM.1G609900.t1.p1	1	32573397	32575376	NA	NA	NA	NA	NA	NA	NA	NA	Pm005511	2	11417883	11419862	ppa002545m	1	34940186	34942314	RchiOBHmChr6g0311031	6	68152467	68154796	Prusib.1G641300.t1.p1	1	36018624	36020603	PruarS.1G572000.t1.p1	1
Ancestor9_test_1_226	1	226	226	NA	NA	NA	NA	Prudul26A029523P1	1	32555256	32556668	mrna02694	2	18378412	18379212	NA	NA	NA	NA	PruarM.1G610000.t1.p1	1	32577975	32578778	MDP0000870821	15	737190	737984	Pbr019848.1	15	6479618	6480837	NA	NA	NA	NA	ppa009995m	1	34944907	34945766	RchiOBHmChr6g0311021	6	68148712	68150701	NA	NA	NA	NA	NA	NA
Ancestor9_test_1_227	1	227	227	NA	NA	NA	NA	Prudul26A019307P2	1	32559013	32560945	NA	NA	NA	NA	Pruma.1G580500.t1.p1	1	32578955	32580969	PruarM.1G610200.t1.p1	1	32581374	32583408	MDP0000317464	15	740721	743138	Pbr019847.2	15	6483475	6485570	Pm005510	2	11409449	11415299	ppa009985m	1	34947936	34950231	RchiOBHmChr6g0311011	6	68141413	68144263	Prusib.1G641600.t2.p1	1	36026610	36028644	PruarS.1G572200.t1.p1	1
Ancestor9_test_1_228	1	228	228	NA	NA	NA	NA	Prudul26A010692P1	1	32563573	32565188	mrna02692	2	18366555	18367496	Pruma.1G580600.t1.p1	1	32583864	32584766	PruarM.1G610300.t1.p1	1	32586283	32587185	MDP0000317465	15	748674	749594	Pbr019846.1	15	6489700	6491352	Pm005509	2	11405541	11406443	ppa009209m	1	34952993	34954399	RchiOBHmChr6g0310991	6	68129788	68131526	Prusib.1G641700.t2.p1	1	36031526	36032428	PruarS.1G572300.t1.p1	1
Ancestor9_test_1_229	1	229	229	NA	NA	NA	NA	Prudul26A008590P2	1	32577474	32580481	mrna02690	2	18358387	18359909	NA	NA	NA	NA	PruarM.1G610600.t1.p1	1	32603383	32605612	MDP0000306901	8	8639004	8644118	Pbr042752.1	15	6551792	6554717	Pm005505	2	11385116	11389558	ppa006989m	1	34971252	34973380	RchiOBHmChr6g0310941	6	68103589	68106047	NA	NA	NA	NA	PruarS.1G572600.t1.p1	1
Ancestor9_test_1_23	1	23	23	NA	NA	NA	NA	NA	NA	NA	NA	mrna08622	2	19376577	19377662	NA	NA	NA	NA	NA	NA	NA	NA	MDP0000190208	12	23610627	23611693	Pbr005760.1	15	2040361	2042321	Pm006109	2	14883790	14884838	ppa014487m	1	32029657	32031690	RchiOBHmChr6g0304101	6	63541368	63543327	NA	NA	NA	NA	NA	NA
Ancestor9_test_1_230	1	230	230	NA	NA	NA	NA	Prudul26A003589P1	1	32581411	32584734	mrna02689	2	18347998	18352836	Pruma.1G581000.t1.p1	1	32602154	32606404	PruarM.1G610700.t1.p1	1	32606291	32609003	MDP0000306900	8	8633087	8637649	Pbr019840.2	15	6555669	6558175	Pm005504	2	11381703	11384417	ppa007437m	1	34974718	34977819	RchiOBHmChr6g0310931	6	68099609	68102937	Prusib.1G642100.t1.p1	1	36049951	36052664	PruarS.1G572700.t1.p1	1
Ancestor9_test_1_231	1	231	231	NA	NA	NA	NA	Prudul26A008117P1	1	32593965	32600246	mrna02686	2	18333404	18341691	Pruma.1G581200.t1.p1	1	32614792	32619795	PruarM.1G611000.t1.p1	1	32618667	32623669	MDP0000588069	15	846247	850997	Pbr019837.1	15	6572487	6577333	Pm005501	2	11367064	11372027	ppa000675m	1	34987494	34992879	RchiOBHmChr6g0310901	6	68081110	68086923	Prusib.1G642400.t1.p1	1	36062338	36067340	PruarS.1G573000.t1.p1	1
Ancestor9_test_1_232	1	232	232	NA	NA	NA	NA	Prudul26A005096P1	1	32603009	32609624	mrna02685	2	18326180	18331206	Pruma.1G581300.t1.p1	1	32623156	32629036	PruarM.1G611100.t1.p1	1	32627012	32632893	MDP0000225231	15	859874	866024	Pbr019832.1	15	6591923	6598137	Pm005500	2	11355455	11363362	ppa001049m	1	34995938	35001893	RchiOBHmChr6g0310891	6	68073144	68079089	Prusib.1G642500.t1.p1	1	36070682	36076565	PruarS.1G573200.t1.p1	1
Ancestor9_test_1_233	1	233	233	NA	NA	NA	NA	Prudul26A027955P1	1	32609782	32610917	mrna02684	2	18324370	18325488	Pruma.1G581400.t1.p1	1	32629724	32630860	PruarM.1G611200.t1.p1	1	32633572	32634708	NA	NA	NA	NA	NA	NA	NA	NA	NA	NA	NA	NA	ppa010221m	1	35002426	35003750	RchiOBHmChr6g0310871	6	68067582	68069151	Prusib.1G642600.t1.p1	1	36077246	36078340	PruarS.1G573300.t1.p1	1
Ancestor9_test_1_234	1	234	234	NA	NA	NA	NA	Prudul26A017414P1	1	32611821	32615501	NA	NA	NA	NA	Pruma.1G581500.t1.p1	1	32631258	32633878	NA	NA	NA	NA	MDP0000315449	15	866730	869278	Pbr019831.1	15	6600211	6602144	Pm005499	2	11352589	11353622	ppa010598m	1	35005367	35006520	RchiOBHmChr6g0310861	6	68063580	68065513	Prusib.1G642700.t1.p1	1	36079465	36081191	PruarS.1G573400.t1.p1	1
Ancestor9_test_1_235	1	235	235	NA	NA	NA	NA	Prudul26A022011P1	1	32613358	32616458	mrna02682	2	18317911	18320165	Pruma.1G581600.t1.p1	1	32634347	32636116	PruarM.1G611300.t1.p1	1	32638191	32640026	MDP0000315450	15	869965	874096	Pbr019830.1	15	6602348	6604816	Pm005498	2	11350155	11351948	ppa010788m	1	35007185	35009096	NA	NA	NA	NA	Prusib.1G642800.t1.p1	1	36081823	36083646	PruarS.1G573500.t1.p1	1
Ancestor9_test_1_236	1	236	236	NA	NA	NA	NA	Prudul26A027890P1	1	32707974	32712232	mrna02670	2	18230101	18241358	Pruma.1G583600.t1.p1	1	32737845	32740594	PruarM.1G613100.t1.p1	1	32730685	32733440	MDP0000302753	8	5634535	5637460	Pbr036429.1	8	16881696	16884637	Pm005480	2	11259772	11262522	ppa005067m	1	35093495	35096604	RchiOBHmChr6g0310621	6	67880188	67883435	Prusib.1G644400.t1.p1	1	36174746	36177493	PruarS.1G575400.t1.p1	1
Ancestor9_test_1_237	1	237	237	NA	NA	NA	NA	NA	NA	NA	NA	NA	NA	NA	NA	Pruma.1G583800.t1.p1	1	32745149	32745616	PruarM.1G613200.t1.p1	1	32737742	32738913	MDP0000248776	15	963992	965186	Pbr036430.1	8	16876793	16877941	Pm005477	2	11255065	11255532	ppa017357m	1	35103520	35104023	NA	NA	NA	NA	Prusib.1G644500.t1.p1	1	36181796	36182967	PruarS.1G575600.t1.p1	1
Ancestor9_test_1_238	1	238	238	NA	NA	NA	NA	Prudul26A032569P1	1	32716461	32721886	mrna02668	2	18219636	18225228	Pruma.1G583900.t1.p1	1	32747163	32749790	PruarM.1G613300.t1.p1	1	32739639	32742276	MDP0000136627	15	960357	963408	Pbr019819.2	15	6681987	6684899	Pm005476	2	11252634	11253717	ppa011623m	1	35105407	35108453	RchiOBHmChr6g0310531	6	67841316	67844783	Prusib.1G644600.t1.p1	1	36183701	36186340	PruarS.1G575700.t1.p1	1
Ancestor9_test_1_239	1	239	239	NA	NA	NA	NA	Prudul26A015978P2	1	32721798	32724253	mrna33894	2	18220842	18222166	Pruma.1G584000.t1.p1	1	32750049	32751948	PruarM.1G613400.t1.p1	1	32742535	32744432	MDP0000276238	8	12033935	12039801	Pbr029283.1	8	14092021	14092727	Pm005475	2	11248961	11250862	ppa009983m	1	35108624	35110781	RchiOBHmChr6g0310521	6	67839305	67841314	Prusib.1G644700.t1.p1	1	36186599	36188497	PruarS.1G575800.t1.p1	1
Ancestor9_test_1_24	1	24	24	AEKpre_5_100	5	100	100	Prudul26A022603P1	1	29565172	29568260	mrna08621	2	19372383	19375011	Pruma.1G524000.t1.p1	1	29629858	29632801	PruarM.1G554000.t1.p1	1	29658111	29662401	MDP0000376256	8	335404	338270	NA	NA	NA	NA	Pm006110	2	14885778	14888604	ppa003506m	1	32032498	32035471	RchiOBHmChr6g0304091	6	63531624	63534825	Prusib.1G586100.t1.p1	1	33142367	33145291	PruarS.1G513800.t1.p1	1
Ancestor9_test_1_240	1	240	240	NA	NA	NA	NA	Prudul26A009865P1	1	32725909	32727737	mrna02667	2	18217884	18219446	Pruma.1G584100.t1.p1	1	32753710	32755347	PruarM.1G613500.t1.p1	1	32746135	32747770	NA	NA	NA	NA	Pbr029280.1	8	14085942	14087467	Pm005474	2	11240850	11242484	ppa016423m	1	35112517	35114160	RchiOBHmChr6g0310511	6	67836549	67837932	Prusib.1G644800.t1.p1	1	36190202	36191837	PruarS.1G575900.t1.p1	1
Ancestor9_test_1_241	1	241	241	NA	NA	NA	NA	Prudul26A031747P1	1	32728010	32731118	NA	NA	NA	NA	Pruma.1G584200.t1.p1	1	32756012	32758407	PruarM.1G613600.t1.p1	1	32748366	32750774	MDP0000136626	15	957016	959423	Pbr019818.1	15	6685949	6688354	Pm005473	2	11237761	11240224	ppa016318m	1	35114643	35117229	RchiOBHmChr6g0310501	6	67834613	67836458	Prusib.1G644900.t1.p1	1	36192433	36194840	PruarS.1G576000.t1.p1	1
Ancestor9_test_1_242	1	242	242	NA	NA	NA	NA	Prudul26A027965P1	1	32732267	32736352	mrna02665	2	18180016	18189751	Pruma.1G584300.t1.p1	1	32760211	32763808	PruarM.1G613700.t1.p1	1	32752579	32758628	MDP0000248773	15	950584	953694	NA	NA	NA	NA	Pm005472	2	11232265	11235972	ppa004713m	1	35119427	35123373	NA	NA	NA	NA	NA	NA	NA	NA	NA	NA
Ancestor9_test_1_243	1	243	243	NA	NA	NA	NA	Prudul26A017590P1	1	32738007	32744073	mrna02664	2	18172991	18178232	Pruma.1G584400.t1.p1	1	32766380	32771643	PruarM.1G613800.t1.p1	1	32758752	32764033	NA	NA	NA	NA	Pbr019816.2	15	6701562	6709250	Pm005471	2	11224720	11228770	ppa024693m	1	35127046	35131165	RchiOBHmChr6g0310471	6	67809201	67814856	Prusib.1G645100.t2.p1	1	36202766	36208049	PruarS.1G576200.t1.p1	1
Ancestor9_test_1_245	1	245	245	NA	NA	NA	NA	Prudul26A001528P1	1	32752827	32755255	mrna02659	2	18158434	18160380	Pruma.1G584600.t1.p1	1	32780899	32782906	PruarM.1G614000.t1.p1	1	32773330	32775369	MDP0000553264	8	11523365	11527540	Pbr029269.1	8	14026390	14027907	Pm005468	2	11213280	11215288	ppa012543m	1	35140194	35142514	RchiOBHmChr6g0310421	6	67778521	67781099	Prusib.1G645300.t1.p1	1	36217357	36219364	PruarS.1G576400.t1.p1	1
Ancestor9_test_1_246	1	246	246	NA	NA	NA	NA	Prudul26A005724P1	1	32762481	32764389	mrna02658	2	18156303	18158222	Pruma.1G584800.t1.p1	1	32789963	32791871	PruarM.1G614200.t1.p1	1	32782239	32784147	MDP0000129640	15	999298	1004376	Pbr019814.1	15	6720127	6722311	Pm005466	2	11206612	11208588	ppa014645m	1	35150783	35152683	RchiOBHmChr6g0310411	6	67775379	67777739	Prusib.1G645500.t1.p1	1	36226243	36228151	PruarS.1G576800.t1.p1	1
Ancestor9_test_1_247	1	247	247	NA	NA	NA	NA	Prudul26A019127P1	1	32767690	32772993	NA	NA	NA	NA	Pruma.1G585000.t1.p1	1	32795447	32799767	PruarM.1G614400.t1.p1	1	32787743	32792108	MDP0000129641	15	1005022	1009373	Pbr029267.1	8	14014355	14018409	Pm005464	2	11194591	11198968	ppa002858m	1	35156315	35160695	RchiOBHmChr6g0310391	6	67761912	67766394	Prusib.1G645700.t1.p1	1	36231748	36236115	PruarS.1G577000.t1.p1	1
Ancestor9_test_1_248	1	248	248	NA	NA	NA	NA	Prudul26A024146P1	1	32774017	32779566	mrna02655	2	18145776	18148985	Pruma.1G585100.t2.p1	1	32801469	32805020	PruarM.1G614500.t2.p1	1	32793782	32797330	MDP0000195400	15	1023365	1026817	Pbr029264.1	8	14002036	14005886	Pm005463	2	11189431	11192900	ppa008192m	1	35162320	35165936	RchiOBHmChr6g0310381	6	67757055	67760468	Prusib.1G645800.t2.p1	1	36237790	36241340	PruarS.1G577100.t2.p1	1
Ancestor9_test_1_249	1	249	249	NA	NA	NA	NA	Prudul26A000217P1	1	32777430	32782552	mrna02654	2	18141323	18145231	Pruma.1G585200.t1.p1	1	32805606	32809931	PruarM.1G614600.t1.p1	1	32798144	32802483	MDP0000159850	8	12159179	12163348	Pbr029263.1	8	13996130	14000797	Pm005462	2	11184667	11188843	ppa003357m	1	35166169	35170745	RchiOBHmChr6g0310371	6	67752556	67757053	Prusib.1G645900.t1.p1	1	36241475	36246501	PruarS.1G577200.t1.p1	1
Ancestor9_test_1_25	1	25	25	AEKpre_5_862	5	862	862	Prudul26A026900P1	1	29600256	29602986	mrna08612	2	19332529	19334884	Pruma.1G524600.t1.p1	1	29664108	29666495	PruarM.1G554600.t1.p1	1	29693177	29695623	MDP0000283455	12	23659334	23662008	NA	NA	NA	NA	Pm006116	2	14923667	14926140	ppa006932m	1	32073073	32075535	RchiOBHmChr6g0303991	6	63484485	63487907	Prusib.1G586700.t1.p1	1	33174930	33177370	PruarS.1G514400.t1.p1	1
Ancestor9_test_1_250	1	250	250	NA	NA	NA	NA	Prudul26A003506P1	1	32783558	32785983	mrna02653	2	18136816	18138478	Pruma.1G585300.t1.p1	1	32811315	32813079	PruarM.1G614700.t1.p1	1	32803842	32805603	MDP0000292973	15	1034161	1035776	Pbr019809.1	15	6748219	6751716	Pm005461	2	11176711	11178183	ppa011190m	1	35173013	35174587	RchiOBHmChr6g0310361	6	67748353	67751026	Prusib.1G646000.t1.p1	1	36247811	36249618	PruarS.1G577300.t1.p1	1
Ancestor9_test_1_251	1	251	251	NA	NA	NA	NA	Prudul26A017699P1	1	32793842	32795482	mrna02650	2	18122743	18123762	Pruma.1G585500.t1.p1	1	32821854	32822960	PruarM.1G614900.t1.p1	1	32814411	32815514	NA	NA	NA	NA	Pbr029260.1	8	13972923	13974358	Pm005459	2	11166050	11167156	ppa007432m	1	35183437	35184543	RchiOBHmChr6g0310331	6	67715566	67717071	Prusib.1G646200.t1.p1	1	36258504	36259610	PruarS.1G577500.t1.p1	1
Ancestor9_test_1_252	1	252	252	AEKpre_5_1054	5	1054	1054	Prudul26A028656P1	1	32802839	32807649	mrna02649	2	18113218	18117047	Pruma.1G585700.t1.p1	1	32835086	32839157	PruarM.1G615000.t1.p1	1	32823486	32827556	NA	NA	NA	NA	Pbr029257.1	8	13951107	13956277	Pm005457	2	11155035	11159095	ppa001089m	1	35191178	35195076	RchiOBHmChr6g0310311	6	67679515	67683880	Prusib.1G646300.t1.p1	1	36266575	36270646	PruarS.1G577600.t1.p1	1
Ancestor9_test_1_253	1	253	253	AEKpre_5_1056	5	1056	1056	Prudul26A000871P1	1	32816571	32819610	mrna02647	2	18098615	18102983	Pruma.1G585800.t1.p1	1	32850142	32853181	PruarM.1G615100.t1.p1	1	32837232	32840271	MDP0000599531	15	1084791	1088529	Pbr029256.1	8	13920642	13924452	Pm005456	2	11142568	11145595	ppa006938m	1	35204294	35207358	RchiOBHmChr6g0310301	6	67664682	67669310	Prusib.1G646400.t1.p1	1	36280480	36283521	PruarS.1G577700.t1.p1	1
Ancestor9_test_1_254	1	254	254	AEKpre_5_1058	5	1058	1058	Prudul26A032680P1	1	32823664	32825257	mrna02646	2	18095036	18095997	Pruma.1G585900.t1.p1	1	32857557	32858717	PruarM.1G615200.t1.p1	1	32844672	32845832	MDP0000172744	15	1091855	1093113	NA	NA	NA	NA	Pm005455	2	11136937	11138132	ppa008984m	1	35211385	35212952	RchiOBHmChr6g0310291	6	67656880	67657995	Prusib.1G646500.t1.p1	1	36287872	36289038	PruarS.1G577800.t1.p1	1
Ancestor9_test_1_255	1	255	255	NA	NA	NA	NA	Prudul26A028763P1	1	32828857	32837439	mrna02645	2	18085816	18089901	Pruma.1G586000.t1.p1	1	32862577	32865820	PruarM.1G615300.t1.p1	1	32849946	32852911	MDP0000313378	8	12317097	12327360	Pbr019803.1	15	6813354	6820177	Pm005454	2	11126212	11134185	ppa023043m	1	35218768	35221539	RchiOBHmChr6g0310251	6	67634756	67638046	Prusib.1G646600.t1.p1	1	36293157	36296255	PruarS.1G577900.t1.p1	1
Ancestor9_test_1_256	1	256	256	NA	NA	NA	NA	NA	NA	NA	NA	NA	NA	NA	NA	Pruma.1G586100.t1.p1	1	32866614	32869422	PruarM.1G615400.t1.p1	1	32853705	32856512	NA	NA	NA	NA	NA	NA	NA	NA	NA	NA	NA	NA	ppa008826m	1	35223324	35225197	RchiOBHmChr6g0310241	6	67630254	67634166	Prusib.1G646700.t1.p1	1	36297049	36299809	PruarS.1G578000.t1.p1	1
Ancestor9_test_1_257	1	257	257	NA	NA	NA	NA	Prudul26A000806P1	1	32873648	32881479	mrna02642	2	18067827	18073388	Pruma.1G586600.t1.p1	1	32891831	32897694	PruarM.1G615900.t1.p1	1	32879413	32885165	MDP0000262512	15	1122040	1126401	NA	NA	NA	NA	Pm005449	2	11093944	11100267	ppa002376m	1	35247920	35254015	RchiOBHmChr6g0310211	6	67607286	67614154	Prusib.1G647200.t1.p1	1	36322362	36328116	PruarS.1G578500.t1.p1	1
Ancestor9_test_1_258	1	258	258	NA	NA	NA	NA	Prudul26A023530P1	1	32867631	32869123	mrna02643	2	18074112	18080240	Pruma.1G586400.t1.p1	1	32885000	32886470	PruarM.1G615700.t1.p1	1	32872584	32874044	MDP0000262514	15	1134976	1136563	Pbr029249.1	8	13853555	13855131	Pm005451	2	11105685	11106894	ppa024417m	1	35240919	35242288	RchiOBHmChr6g0310231	6	67619895	67621362	Prusib.1G647000.t1.p1	1	36315564	36317036	PruarS.1G578300.t1.p1	1
Ancestor9_test_1_259	1	259	259	NA	NA	NA	NA	Prudul26A020848P1	1	32884183	32886328	mrna02640	2	18063529	18065375	Pruma.1G586700.t1.p1	1	32902757	32904111	PruarM.1G616000.t1.p1	1	32890236	32892323	MDP0000232577	15	1160787	1165189	Pbr019796.1	15	6866428	6868884	Pm005448	2	11087289	11088651	ppa015636m	1	35257400	35259484	RchiOBHmChr6g0310191	6	67600830	67602973	Prusib.1G647300.t1.p1	1	36333169	36335251	PruarS.1G578600.t1.p1	1
Ancestor9_test_1_26	1	26	26	NA	NA	NA	NA	Prudul26A025924P1	1	29603860	29611780	NA	NA	NA	NA	Pruma.1G524700.t1.p1	1	29668008	29675389	PruarM.1G554700.t2.p1	1	29700001	29706750	MDP0000191228	8	480039	486187	Pbr005768.1	15	2078839	2084701	Pm006117	2	14930639	14937327	ppa000989m	1	32077120	32084101	RchiOBHmChr6g0303971	6	63466325	63473997	Prusib.1G586800.t1.p1	1	33178612	33185971	PruarS.1G514500.t1.p1	1
Ancestor9_test_1_260	1	260	260	NA	NA	NA	NA	Prudul26A030442P1	1	32897859	32900633	mrna02639	2	18049642	18051533	Pruma.1G586900.t1.p1	1	32915248	32917390	PruarM.1G616200.t1.p1	1	32902966	32905158	MDP0000152703	15	1197288	1199770	Pbr019794.2	15	6883891	6886369	Pm005446	2	11073732	11075943	ppa010627m	1	35271191	35273688	RchiOBHmChr6g0310161	6	67574086	67577037	Prusib.1G647500.t1.p1	1	36345932	36348137	PruarS.1G578800.t1.p1	1
Ancestor9_test_1_261	1	261	261	AEKpre_5_1060	5	1060	1060	Prudul26A012827P1	1	32908646	32910051	mrna02637	2	18043314	18044570	Pruma.1G587100.t1.p1	1	32925372	32926769	PruarM.1G616400.t1.p1	1	32914841	32916249	NA	NA	NA	NA	Pbr019792.1	15	6895227	6896754	Pm005444	2	11062845	11064254	NA	NA	NA	NA	RchiOBHmChr6g0310141	6	67557471	67559352	Prusib.1G647700.t1.p1	1	36357604	36359012	PruarS.1G579000.t1.p1	1
Ancestor9_test_1_262	1	262	262	NA	NA	NA	NA	Prudul26A011190P1	1	32910810	32913356	mrna02632	2	18027564	18029771	Pruma.1G587200.t1.p1	1	32927524	32930074	PruarM.1G616500.t1.p1	1	32917004	32919535	NA	NA	NA	NA	Pbr019791.1	15	6897768	6900851	Pm005443	2	11059550	11062094	ppa005560m	1	35283282	35285841	RchiOBHmChr6g0310121	6	67544600	67547172	Prusib.1G647800.t1.p1	1	36359763	36362295	PruarS.1G579100.t1.p1	1
Ancestor9_test_1_263	1	263	263	AEKpre_5_1064	5	1064	1064	Prudul26A001710P1	1	32918735	32923361	mrna02631	2	18014905	18018397	Pruma.1G587400.t1.p1	1	32936597	32939221	PruarM.1G616600.t1.p1	1	32925979	32928601	NA	NA	NA	NA	NA	NA	NA	NA	Pm005442	2	11050467	11053093	ppa002209m	1	35292333	35295328	RchiOBHmChr6g0310111	6	67523863	67527440	Prusib.1G648000.t1.p1	1	36368738	36371360	PruarS.1G579200.t1.p1	1
Ancestor9_test_1_264	1	264	264	AEKpre_5_1066	5	1066	1066	Prudul26A025790P2	1	32924396	32928355	mrna02629	2	18002683	18009070	Pruma.1G587500.t2.p1	1	32941329	32943304	PruarM.1G616700.t1.p1	1	32930699	32933854	MDP0000231650	15	1227813	1230334	Pbr019789.1	15	6913207	6915155	Pm005441	2	11046280	11048375	ppa007762m	1	35297695	35299381	RchiOBHmChr6g0310101	6	67513823	67517581	Prusib.1G648100.t2.p1	1	36373468	36376623	PruarS.1G579300.t1.p1	1
Ancestor9_test_1_265	1	265	265	AEKpre_5_1068	5	1068	1068	Prudul26A016375P1	1	32935445	32939514	mrna02623	2	17986379	17989350	Pruma.1G587600.t1.p1	1	32952220	32955376	PruarM.1G616800.t1.p1	1	32941603	32944759	MDP0000187703	15	1254288	1257501	NA	NA	NA	NA	Pm005440	2	11034036	11037103	ppa023077m	1	35308331	35311476	RchiOBHmChr6g0310091	6	67500954	67504754	Prusib.1G648200.t1.p1	1	36384372	36387528	PruarS.1G579400.t1.p1	1
Ancestor9_test_1_266	1	266	266	AEKpre_5_1069	5	1069	1069	Prudul26A031365P1	1	32944511	32946940	mrna02622	2	17978510	17980113	Pruma.1G587700.t1.p1	1	32961299	32963364	PruarM.1G616900.t1.p1	1	32950655	32952733	MDP0000184014	15	1272635	1274409	Pbr019787.1	15	6939097	6940787	Pm005439	2	11025893	11027578	ppa009971m	1	35317855	35319987	RchiOBHmChr6g0310081	6	67493224	67495365	Prusib.1G648300.t1.p1	1	36393397	36395475	PruarS.1G579500.t1.p1	1
Ancestor9_test_1_267	1	267	267	NA	NA	NA	NA	Prudul26A019279P1	1	32947243	32949155	mrna02621	2	17976608	17977787	Pruma.1G587800.t1.p1	1	32964130	32965432	PruarM.1G617000.t1.p1	1	32953514	32954815	MDP0000485107	15	1270353	1271676	Pbr019786.1	15	6941455	6943163	Pm005438	2	11023808	11025112	ppa008274m	1	35320464	35321936	RchiOBHmChr6g0310071	6	67490961	67492754	Prusib.1G648400.t1.p1	1	36396256	36397558	PruarS.1G579600.t1.p1	1
Ancestor9_test_1_268	1	268	268	AEKpre_5_1070	5	1070	1070	NA	NA	NA	NA	mrna02620	2	17964884	17968224	Pruma.1G587900.t1.p1	1	32974199	32977302	PruarM.1G617100.t1.p1	1	32963473	32966579	NA	NA	NA	NA	Pbr019785.1	15	6955394	6958249	Pm005437	2	11011782	11014904	ppa019623m	1	35330027	35333123	RchiOBHmChr6g0310051	6	67441072	67445513	Prusib.1G648500.t1.p1	1	36406419	36409526	PruarS.1G579700.t1.p1	1
Ancestor9_test_1_269	1	269	269	AEKpre_5_1071	5	1071	1071	NA	NA	NA	NA	NA	NA	NA	NA	Pruma.1G588100.t1.p1	1	32982620	32983054	PruarM.1G617300.t1.p1	1	32971794	32972237	NA	NA	NA	NA	NA	NA	NA	NA	Pm005435	2	11006027	11006419	ppa021117m	1	35338579	35339606	NA	NA	NA	NA	Prusib.1G648700.t1.p1	1	36414664	36415098	PruarS.1G579900.t1.p1	1
Ancestor9_test_1_27	1	27	27	AEKpre_5_121	5	121	121	Prudul26A016693P2	1	29612294	29614825	mrna08609	2	19315069	19323187	Pruma.1G524800.t1.p1	1	29676337	29678866	PruarM.1G554800.t1.p1	1	29707696	29710224	MDP0000283456	12	23665278	23673864	Pbr005769.1	15	2085442	2087756	Pm006118	2	14938254	14940782	ppa007715m	1	32084923	32087499	RchiOBHmChr6g0303961	6	63464075	63465592	Prusib.1G586900.t1.p1	1	33186916	33189445	PruarS.1G514600.t1.p1	1
Ancestor9_test_1_270	1	270	270	AEKpre_5_1072	5	1072	1072	Prudul26A001177P2	1	32972814	32983700	mrna02618	2	17948548	17960622	Pruma.1G588200.t1.p1	1	32984589	32995181	PruarM.1G617400.t1.p1	1	32974216	32985472	NA	NA	NA	NA	NA	NA	NA	NA	NA	NA	NA	NA	NA	NA	NA	NA	RchiOBHmChr6g0309991	6	67410822	67421929	Prusib.1G648800.t2.p1	1	36416708	36427964	PruarS.1G580000.t1.p1	1
Ancestor9_test_1_271	1	271	271	NA	NA	NA	NA	Prudul26A031036P1	1	32984174	32985899	mrna02617	2	17946657	17947946	Pruma.1G588300.t1.p1	1	32996203	32997624	PruarM.1G617500.t1.p1	1	32985813	32987233	NA	NA	NA	NA	Pbr019782.1	15	6977999	6979509	Pm005433	2	10991028	10992451	ppa016203m	1	35351552	35352976	RchiOBHmChr6g0309981	6	67409227	67410694	Prusib.1G648900.t2.p1	1	36429015	36429726	PruarS.1G580100.t1.p1	1
Ancestor9_test_1_272	1	272	272	AEKpre_5_1073	5	1073	1073	Prudul26A000323P1	1	32987958	32993622	mrna02615	2	17938438	17943619	Pruma.1G588400.t1.p1	1	33000079	33005478	PruarM.1G617600.t1.p1	1	32989689	32995088	NA	NA	NA	NA	NA	NA	NA	NA	Pm005432	2	10983208	10988590	ppa001416m	1	35355380	35360766	RchiOBHmChr6g0309971	6	67401472	67407213	Prusib.1G649000.t2.p1	1	36432178	36437577	PruarS.1G580200.t2.p1	1
Ancestor9_test_1_273	1	273	273	NA	NA	NA	NA	Prudul26A032251P1	1	32997750	32998352	mrna02614	2	17934548	17935024	Pruma.1G588500.t1.p1	1	33009858	33010460	PruarM.1G617700.t1.p1	1	32998814	32999416	MDP0000190277	15	1339937	1340395	Pbr019779.1	15	6992833	6993291	Pm005431	2	10978481	10979083	ppa021433m	1	35364887	35365327	RchiOBHmChr6g0309961	6	67397008	67397481	Prusib.1G649100.t1.p1	1	36441310	36441912	PruarS.1G580300.t1.p1	1
Ancestor9_test_1_274	1	274	274	AEKpre_5_1074	5	1074	1074	Prudul26A024561P1	1	33000329	33003440	mrna02613	2	17929053	17932797	Pruma.1G588600.t1.p1	1	33012092	33015476	PruarM.1G617800.t1.p1	1	33001048	33004467	MDP0000190279	15	1345476	1349119	Pbr019778.1	15	6996100	6999940	Pm005430	2	10973318	10976529	ppa007301m	1	35366851	35370462	RchiOBHmChr6g0309951	6	67389569	67394133	Prusib.1G649200.t1.p1	1	36443532	36446970	PruarS.1G580400.t1.p1	1
Ancestor9_test_1_275	1	275	275	AEKpre_5_1075	5	1075	1075	Prudul26A015501P1	1	33005210	33005548	mrna02612	2	17927232	17927576	NA	NA	NA	NA	NA	NA	NA	NA	NA	NA	NA	NA	NA	NA	NA	NA	Pm005429	2	10971196	10971537	ppa013663m	1	35371734	35372711	RchiOBHmChr6g0309931	6	67387331	67387915	NA	NA	NA	NA	NA	NA
Ancestor9_test_1_276	1	276	276	AEKpre_5_1076	5	1076	1076	NA	NA	NA	NA	mrna02611	2	17924199	17924836	NA	NA	NA	NA	NA	NA	NA	NA	NA	NA	NA	NA	Pbr019776.1	15	7007426	7007908	Pm005428	2	10969139	10969477	NA	NA	NA	NA	RchiOBHmChr6g0309921	6	67382580	67383126	NA	NA	NA	NA	NA	NA
Ancestor9_test_1_277	1	277	277	AEKpre_5_1077	5	1077	1077	Prudul26A020021P1	1	33009278	33012318	mrna02609	2	17916535	17917779	Pruma.1G588800.t1.p1	1	33024094	33025362	PruarM.1G618200.t1.p1	1	33016583	33017851	MDP0000226083	15	1377770	1379038	NA	NA	NA	NA	Pm005427	2	10963859	10965127	ppa006867m	1	35377692	35379073	RchiOBHmChr6g0309911	6	67378906	67380559	Prusib.1G649600.t1.p1	1	36459070	36460338	PruarS.1G580600.t1.p1	1
Ancestor9_test_1_278	1	278	278	AEKpre_5_1078	5	1078	1078	Prudul26A013109P1	1	33014666	33017501	mrna02605	2	17901309	17907719	Pruma.1G589000.t1.p1	1	33030154	33032579	PruarM.1G618300.t1.p1	1	33021741	33024154	NA	NA	NA	NA	Pbr019773.1	15	7022345	7024471	Pm005425	2	10957491	10959920	ppa006680m	1	35382092	35384923	RchiOBHmChr6g0309901	6	67369975	67372685	Prusib.1G649800.t1.p1	1	36464242	36466655	PruarS.1G580800.t1.p1	1
Ancestor9_test_1_279	1	279	279	AEKpre_5_1079	5	1079	1079	Prudul26A028622P1	1	33019099	33022328	mrna02604	2	17896992	17898350	Pruma.1G589100.t1.p1	1	33034914	33036278	PruarM.1G618400.t1.p1	1	33026489	33027853	MDP0000194473	15	1411672	1413463	Pbr019772.1	15	7027972	7030827	Pm005424	2	10953803	10955167	ppa005536m	1	35387222	35388655	RchiOBHmChr6g0309891	6	67363983	67366549	Prusib.1G649900.t1.p1	1	36468991	36470355	PruarS.1G580900.t1.p1	1
Ancestor9_test_1_28	1	28	28	AEKpre_5_127	5	127	127	Prudul26A021338P1	1	29626279	29631059	mrna08607	2	19301932	19306019	Pruma.1G525100.t1.p1	1	29693000	29697358	PruarM.1G555100.t1.p1	1	29724034	29728386	MDP0000283457	12	23678282	23688635	NA	NA	NA	NA	Pm006121	2	14951085	14956314	ppa004143m	1	32098610	32103342	RchiOBHmChr6g0303921	6	63445263	63450374	Prusib.1G587200.t1.p1	1	33203396	33207751	PruarS.1G514900.t1.p1	1
Ancestor9_test_1_280	1	280	280	AEKpre_5_1080	5	1080	1080	Prudul26A019654P1	1	33024467	33026388	mrna02603	2	17891068	17892678	Pruma.1G589200.t1.p1	1	33039388	33041251	PruarM.1G618500.t1.p1	1	33031168	33032751	MDP0000911376	15	1402511	1403410	NA	NA	NA	NA	Pm005423	2	10948550	10950133	ppa015352m	1	35392339	35393850	RchiOBHmChr6g0309881	6	67357277	67359040	Prusib.1G650000.t1.p1	1	36473407	36475270	PruarS.1G581000.t1.p1	1
Ancestor9_test_1_281	1	281	281	AEKpre_5_1083	5	1083	1083	Prudul26A023083P1	1	33036500	33051240	mrna02599	2	17863293	17876730	Pruma.1G589600.t2.p1	1	33056006	33070231	PruarM.1G618800.t1.p1	1	33044634	33059139	MDP0000230529	15	1416782	1428858	NA	NA	NA	NA	Pm005419	2	10917839	10931936	ppa000801m	1	35404530	35418712	RchiOBHmChr6g0309841	6	67326267	67340913	Prusib.1G650300.t1.p1	1	36487162	36501393	PruarS.1G581300.t1.p1	1
Ancestor9_test_1_282	1	282	282	AEKpre_5_1084	5	1084	1084	Prudul26A021283P1	1	33098746	33104417	mrna02598	2	17853559	17858533	Pruma.1G589700.t1.p1	1	33079096	33084412	PruarM.1G618900.t1.p1	1	33068154	33073467	MDP0000137580	15	1440843	1445986	NA	NA	NA	NA	Pm005418	2	10907605	10912935	ppa001485m	1	35425057	35430434	RchiOBHmChr6g0309831	6	67318540	67324099	Prusib.1G650400.t1.p1	1	36507948	36513262	PruarS.1G581400.t1.p1	1
Ancestor9_test_1_283	1	283	283	NA	NA	NA	NA	Prudul26A030534P1	1	33105733	33107048	mrna02597	2	17850950	17851811	Pruma.1G589800.t1.p1	1	33086253	33087140	PruarM.1G619000.t1.p1	1	33075307	33076194	MDP0000137579	15	1437827	1438864	NA	NA	NA	NA	Pm005417	2	10904432	10905320	ppa012205m	1	35432388	35433136	RchiOBHmChr6g0309821	6	67316015	67317281	Prusib.1G650500.t1.p1	1	36515109	36515996	PruarS.1G581500.t1.p1	1
Ancestor9_test_1_284	1	284	284	AEKpre_5_1085	5	1085	1085	Prudul26A026120P1	1	33120309	33121448	mrna02593	2	17834828	17835958	Pruma.1G590100.t1.p1	1	33101431	33102576	PruarM.1G619300.t1.p1	1	33089521	33090654	MDP0000900422	8	12743603	12744712	Pbr019762.2	15	7098785	7099930	Pm005415	2	10889137	10890258	ppa021982m	1	35445453	35446586	RchiOBHmChr6g0309781	6	67295028	67296402	Prusib.1G650800.t2.p1	1	36528960	36530039	PruarS.1G581800.t1.p1	1
Ancestor9_test_1_285	1	285	285	AEKpre_5_1086	5	1086	1086	Prudul26A008816P1	1	33125188	33127594	mrna02591	2	17829467	17831925	Pruma.1G590300.t1.p1	1	33109762	33112960	PruarM.1G619700.t1.p1	1	33096999	33099567	MDP0000299180	8	12756603	12762649	Pbr019761.1	15	7104216	7107525	Pm005413	2	10883476	10885886	ppa026128m	1	35470411	35472809	RchiOBHmChr6g0309751	6	67281111	67283646	Prusib.1G651000.t1.p1	1	36536265	36538833	PruarS.1G582000.t1.p1	1
Ancestor9_test_1_286	1	286	286	NA	NA	NA	NA	Prudul26A011689P1	1	33131818	33134421	mrna02590	2	17826306	17828340	Pruma.1G590400.t1.p1	1	33114767	33116903	PruarM.1G619800.t1.p1	1	33102049	33104140	MDP0000252438	15	1510388	1516517	NA	NA	NA	NA	Pm005412	2	10880015	10881956	ppa005379m	1	35477066	35479322	RchiOBHmChr6g0309741	6	67277644	67280336	Prusib.1G651100.t1.p1	1	36541273	36543409	PruarS.1G582100.t1.p1	1
Ancestor9_test_1_287	1	287	287	AEKpre_5_1088	5	1088	1088	Prudul26A017486P1	1	33134510	33136635	mrna02589	2	17824029	17825616	Pruma.1G590500.t1.p1	1	33117462	33118974	PruarM.1G582600.t1.p1	1	31157326	31158778	MDP0000141463	15	1517093	1518498	NA	NA	NA	NA	Pm005411	2	10877536	10879037	ppa011761m	1	35481546	35483352	RchiOBHmChr6g0309731	6	67275462	67277516	Prusib.1G651200.t1.p1	1	36543968	36545482	PruarS.1G582200.t1.p1	1
Ancestor9_test_1_288	1	288	288	AEKpre_5_1089	5	1089	1089	Prudul26A022058P2	1	33137935	33141047	mrna02579	2	17786057	17788562	Pruma.1G590600.t1.p1	1	33120750	33123863	PruarM.1G620000.t1.p1	1	33107995	33111109	MDP0000299182	8	12768126	12770834	Pbr019758.1	15	7115575	7119090	Pm005410	2	10873415	10875821	ppa017526m	1	35484684	35487290	RchiOBHmChr6g0309671	6	67251664	67254975	Prusib.1G651300.t1.p1	1	36547241	36550357	PruarS.1G582300.t1.p1	1
Ancestor9_test_1_289	1	289	289	NA	NA	NA	NA	Prudul26A012466P1	1	33143387	33144587	mrna02578	2	17783067	17783861	Pruma.1G590700.t1.p1	1	33126349	33127155	PruarM.1G620100.t1.p1	1	33113588	33114394	NA	NA	NA	NA	NA	NA	NA	NA	Pm005409	2	10869346	10870152	ppa015248m	1	35490244	35491050	RchiOBHmChr6g0309661	6	67249212	67250279	Prusib.1G651400.t1.p1	1	36552835	36553641	PruarS.1G582400.t1.p1	1
Ancestor9_test_1_29	1	29	29	AEKpre_5_130	5	130	130	Prudul26A032781P1	1	29631338	29635334	mrna08606	2	19298059	19300938	Pruma.1G525200.t1.p1	1	29698095	29701435	PruarM.1G555200.t1.p1	1	29729128	29731635	MDP0000459302	8	448584	456631	NA	NA	NA	NA	Pm006122	2	14957049	14960335	ppa009028m	1	32103751	32107253	RchiOBHmChr6g0303911	6	63439577	63443150	Prusib.1G587300.t1.p1	1	33208479	33211782	PruarS.1G515000.t1.p1	1
Ancestor9_test_1_290	1	290	290	AEKpre_5_1091	5	1091	1091	Prudul26A019294P1	1	33159001	33161838	mrna02577	2	17779766	17782383	Pruma.1G591100.t1.p1	1	33141271	33143225	PruarM.1G620500.t1.p1	1	33132571	33134536	MDP0000306593	15	1553337	1554957	Pbr019754.3	15	7161779	7167143	Pm005407	2	10853701	10861185	ppa008097m	1	35503605	35506072	RchiOBHmChr6g0309651	6	67246000	67248318	Prusib.1G651800.t1.p1	1	36571803	36573768	PruarS.1G583000.t1.p1	1
Ancestor9_test_1_292	1	292	292	AEKpre_5_1095	5	1095	1095	Prudul26A020488P1	1	33170138	33173864	mrna02573	2	17765625	17768787	Pruma.1G591400.t1.p1	1	33151296	33155013	PruarM.1G620800.t1.p1	1	33142631	33146358	MDP0000189238	15	1594754	1596413	Pbr019750.1	15	7191693	7194628	Pm005404	2	10841290	10845172	ppa005733m	1	35515951	35519704	RchiOBHmChr6g0309581	6	67217789	67221762	Prusib.1G652100.t1.p1	1	36581874	36585604	PruarS.1G583300.t1.p1	1
Ancestor9_test_1_293	1	293	293	NA	NA	NA	NA	Prudul26A004978P1	1	33174218	33175828	mrna02571	2	17757749	17759770	Pruma.1G591500.t1.p1	1	33155367	33156977	PruarM.1G620900.t1.p1	1	33146712	33148322	NA	NA	NA	NA	NA	NA	NA	NA	Pm005403	2	10839332	10840936	ppa026629m	1	35520063	35521671	NA	NA	NA	NA	Prusib.1G652200.t1.p1	1	36585958	36587568	PruarS.1G583400.t1.p1	1
Ancestor9_test_1_294	1	294	294	AEKpre_5_1097	5	1097	1097	Prudul26A016104P1	1	33176380	33177543	mrna02570	2	17755835	17756920	Pruma.1G591600.t1.p1	1	33157496	33158698	PruarM.1G621000.t1.p1	1	33148834	33150036	MDP0000483301	15	1587512	1588651	Pbr021965.1	8	13107117	13108283	Pm005402	2	10837608	10838687	ppa007676m	1	35522223	35523371	RchiOBHmChr6g0309541	6	67208929	67210173	Prusib.1G652300.t1.p1	1	36588081	36589283	PruarS.1G583500.t1.p1	1
Ancestor9_test_1_295	1	295	295	NA	NA	NA	NA	Prudul26A010415P1	1	33178588	33180350	mrna02569	2	17753368	17755163	Pruma.1G591700.t1.p1	1	33159751	33161512	PruarM.1G621100.t1.p1	1	33151113	33152874	NA	NA	NA	NA	Pbr019747.1	15	7202331	7204360	Pm005401	2	10834823	10836574	ppa009796m	1	35524308	35526190	RchiOBHmChr6g0309531	6	67206355	67208583	Prusib.1G652400.t1.p1	1	36590360	36592121	PruarS.1G583600.t1.p1	1
Ancestor9_test_1_296	1	296	296	NA	NA	NA	NA	Prudul26A030069P1	1	33186083	33188184	mrna02568	2	17749866	17751322	Pruma.1G591800.t1.p1	1	33164145	33165744	PruarM.1G621200.t1.p1	1	33155509	33157104	NA	NA	NA	NA	Pbr019746.1	15	7206820	7208706	Pm005400	2	10830774	10832371	ppa007890m	1	35529450	35531419	RchiOBHmChr6g0309511	6	67202316	67204460	Prusib.1G652500.t1.p1	1	36594757	36596355	PruarS.1G583700.t1.p1	1
Ancestor9_test_1_297	1	297	297	AEKpre_5_1100	5	1100	1100	Prudul26A000321P1	1	33192216	33193725	mrna02565	2	17732884	17733775	Pruma.1G591900.t1.p1	1	33170732	33171683	PruarM.1G621300.t1.p1	1	33162046	33162997	NA	NA	NA	NA	Pbr021968.1	8	13084669	13086447	Pm005399	2	10825314	10826263	ppa010005m	1	35535828	35536964	NA	NA	NA	NA	Prusib.1G652600.t1.p1	1	36601083	36602034	PruarS.1G583800.t1.p1	1
Ancestor9_test_1_298	1	298	298	NA	NA	NA	NA	Prudul26A024438P1	1	33215472	33216863	NA	NA	NA	NA	Pruma.1G592100.t1.p1	1	33187922	33189195	PruarM.1G621600.t1.p1	1	33181178	33182451	MDP0000127206	15	1640254	1644351	Pbr019743.1	15	7239016	7242564	Pm005396	2	10807955	10809234	ppa023748m	1	35554083	35555211	NA	NA	NA	NA	Prusib.1G652800.t1.p1	1	36618280	36619553	PruarS.1G584000.t1.p1	1
Ancestor9_test_1_299	1	299	299	AEKpre_5_1104	5	1104	1104	Prudul26A031541P1	1	33218570	33222210	mrna02562	2	17708484	17711456	Pruma.1G592200.t1.p1	1	33190707	33193625	PruarM.1G621700.t1.p1	1	33183956	33186900	MDP0000330374	8	13142491	13145388	Pbr019742.1	15	7245430	7249146	Pm005395	2	10802748	10805839	ppa005758m	1	35556998	35560410	RchiOBHmChr6g0309471	6	67153690	67157351	Prusib.1G652900.t1.p1	1	36621053	36623970	PruarS.1G584100.t1.p1	1
Ancestor9_test_1_3	1	3	3	NA	NA	NA	NA	NA	NA	NA	NA	mrna08655	2	19560298	19563115	Pruma.1G521000.t1.p1	1	29451232	29455434	PruarM.1G551100.t1.p1	1	29483108	29487519	NA	NA	NA	NA	NA	NA	NA	NA	Pm006078	2	14682206	14685509	ppa001790m	1	31819140	31822522	RchiOBHmChr6g0304431	6	63739148	63743647	Prusib.1G583100.t1.p1	1	32965291	32968771	PruarS.1G510800.t1.p1	1
Ancestor9_test_1_30	1	30	30	AEKpre_5_133	5	133	133	Prudul26A000295P1	1	29635711	29640994	mrna08605	2	19290083	19297020	Pruma.1G525300.t1.p1	1	29702113	29706863	PruarM.1G555300.t1.p1	1	29733169	29737847	MDP0000829294	8	439544	444688	NA	NA	NA	NA	Pm006123	2	14961002	14965748	ppa004049m	1	32107752	32112525	RchiOBHmChr6g0303901	6	63430286	63436629	Prusib.1G587400.t1.p1	1	33212853	33217602	NA	NA
Ancestor9_test_1_300	1	300	300	AEKpre_5_1106	5	1106	1106	Prudul26A032731P1	1	33223315	33228909	mrna02561	2	17696635	17707266	Pruma.1G592300.t1.p1	1	33195304	33200294	PruarM.1G621900.t1.p1	1	33194287	33200311	MDP0000306801	8	13152796	13158211	Pbr021975.1	8	13013862	13019274	Pm005394	2	10789458	10801048	ppa000066m	1	35561962	35573610	RchiOBHmChr6g0309451	6	67145764	67147599	Prusib.1G653100.t2.p1	1	36636514	36637382	PruarS.1G584300.t1.p1	1
Ancestor9_test_1_301	1	301	301	AEKpre_5_1107	5	1107	1107	Prudul26A028783P1	1	33255580	33256951	mrna02560	2	17693582	17695003	Pruma.1G592600.t1.p1	1	33213283	33216688	PruarM.1G622400.t1.p1	1	33213645	33215147	MDP0000198037	15	1668201	1669779	Pbr021976.1	8	12990009	12991896	Pm005392	2	10776464	10777966	ppa015160m	1	35581198	35582698	RchiOBHmChr6g0309431	6	67137708	67139138	Prusib.1G653500.t1.p1	1	36650469	36651970	PruarS.1G584800.t1.p1	1
Ancestor9_test_1_302	1	302	302	AEKpre_5_1108	5	1108	1108	Prudul26A000666P1	1	33262992	33266182	mrna02559	2	17686117	17689208	Pruma.1G592700.t1.p1	1	33222261	33224988	PruarM.1G622500.t1.p1	1	33220700	33223431	MDP0000197456	8	13202959	13205503	Pbr019739.1	15	7268544	7271685	Pm005391	2	10767622	10770611	ppa010396m	1	35598884	35601971	NA	NA	NA	NA	Prusib.1G653600.t1.p1	1	36657510	36660245	PruarS.1G584900.t1.p1	1
Ancestor9_test_1_303	1	303	303	AEKpre_5_1109	5	1109	1109	Prudul26A004525P1	1	33274748	33276314	mrna02557	2	17675068	17675824	NA	NA	NA	NA	NA	NA	NA	NA	MDP0000794101	15	1713237	1714022	Pbr019737.1	15	7285092	7286390	Pm005389	2	10757825	10758602	ppa014964m	1	35610739	35611517	RchiOBHmChr6g0309381	6	67103712	67105470	NA	NA	NA	NA	NA	NA
Ancestor9_test_1_304	1	304	304	AEKpre_5_1110	5	1110	1110	Prudul26A032723P1	1	33277832	33283509	mrna02556	2	17667438	17672173	Pruma.1G592900.t1.p1	1	33238308	33242965	PruarM.1G622700.t1.p1	1	33237150	33241807	MDP0000139886	15	1717190	1722268	Pbr021982.1	8	12936338	12940816	NA	NA	NA	NA	ppa002663m	1	35614141	35618798	RchiOBHmChr6g0309371	6	67093481	67099340	Prusib.1G653800.t1.p1	1	36674000	36678657	PruarS.1G585100.t1.p1	1
Ancestor9_test_1_305	1	305	305	AEKpre_5_1111	5	1111	1111	Prudul26A011911P1	1	33288039	33289447	mrna02555	2	17661074	17662642	Pruma.1G593000.t1.p1	1	33248107	33248982	PruarM.1G622800.t1.p1	1	33246943	33247816	MDP0000428281	15	1729815	1734968	Pbr021983.1	8	12926671	12928213	Pm005387	2	10744452	10745283	ppa024215m	1	35623988	35624425	RchiOBHmChr6g0309361	6	67087231	67089364	Prusib.1G653900.t1.p1	1	36683792	36684665	PruarS.1G585200.t1.p1	1
Ancestor9_test_1_306	1	306	306	AEKpre_5_1112	5	1112	1112	Prudul26A024187P1	1	33292795	33293907	NA	NA	NA	NA	NA	NA	NA	NA	NA	NA	NA	NA	MDP0000199645	15	1741613	1742089	Pbr019733.1	15	7310117	7311157	Pm005385	2	10739808	10740376	ppb022435m	1	35628398	35628893	RchiOBHmChr6g0309331	6	67080990	67081847	NA	NA	NA	NA	NA	NA
Ancestor9_test_1_307	1	307	307	NA	NA	NA	NA	Prudul26A029150P1	1	33295712	33299580	NA	NA	NA	NA	Pruma.1G593100.t1.p1	1	33255401	33258757	PruarM.1G622900.t1.p1	1	33254404	33257774	MDP0000383313	15	1742753	1745952	NA	NA	NA	NA	Pm005384	2	10734902	10738271	ppa008395m	1	35631235	35634587	NA	NA	NA	NA	Prusib.1G654000.t1.p1	1	36691263	36694629	PruarS.1G585300.t1.p1	1
Ancestor9_test_1_308	1	308	308	NA	NA	NA	NA	Prudul26A000726P1	1	33299823	33300305	mrna02552	2	17651289	17651755	NA	NA	NA	NA	NA	NA	NA	NA	MDP0000342813	15	1746384	1746934	Pbr019731.1	15	7315072	7315594	Pm005383	2	10733909	10734409	ppa014256m	1	35635071	35635571	RchiOBHmChr6g0309311	6	67073433	67074319	NA	NA	NA	NA	NA	NA
Ancestor9_test_1_309	1	309	309	NA	NA	NA	NA	Prudul26A009917P1	1	33301962	33304627	NA	NA	NA	NA	Pruma.1G593200.t1.p1	1	33261851	33262699	PruarM.1G623000.t1.p1	1	33260836	33261684	MDP0000383315	15	1749134	1749886	Pbr019730.1	15	7317743	7319700	Pm005382	2	10730985	10731833	ppa009684m	1	35637465	35638378	RchiOBHmChr6g0309301	6	67068218	67070603	Prusib.1G654100.t1.p1	1	36697712	36698560	PruarS.1G585400.t1.p1	1
Ancestor9_test_1_31	1	31	31	AEKpre_5_136	5	136	136	Prudul26A011898P1	1	29641940	29647772	mrna08604	2	19284713	19289591	Pruma.1G525400.t1.p1	1	29709108	29714193	PruarM.1G555400.t1.p1	1	29740520	29745281	MDP0000289880	8	427907	432918	NA	NA	NA	NA	Pm006124	2	14967931	14972710	ppa001441m	1	32114433	32119125	RchiOBHmChr6g0303891	6	63424275	63429979	Prusib.1G587600.t1.p1	1	33225160	33230372	PruarS.1G515200.t1.p1	1
Ancestor9_test_1_310	1	310	310	NA	NA	NA	NA	Prudul26A031384P2	1	33722015	33731266	mrna09134	2	21327367	21330507	Pruma.1G600600.t1.p1	1	33629384	33632678	PruarM.1G631200.t1.p1	1	33634150	33637442	MDP0000152771	15	2244381	2247403	Pbr019667.1	15	7736016	7739390	Pm005310	2	10345016	10348301	ppa002618m	1	36032679	36036534	RchiOBHmChr6g0308331	6	66408643	66412491	Prusib.1G661200.t1.p1	1	37063874	37067167	PruarS.1G593400.t1.p1	1
Ancestor9_test_1_311	1	311	311	AEKpre_5_1126	5	1126	1126	Prudul26A021545P1	1	33739828	33740448	mrna09132	2	21324646	21326007	Pruma.1G600700.t1.p1	1	33634882	33636360	PruarM.1G631300.t1.p1	1	33639981	33641459	NA	NA	NA	NA	NA	NA	NA	NA	Pm005309	2	10341828	10343732	ppb015328m	1	36038271	36039746	RchiOBHmChr6g0308421	6	66523839	66525206	Prusib.1G661300.t1.p1	1	37069705	37071183	PruarS.1G593500.t1.p1	1
Ancestor9_test_1_312	1	312	312	NA	NA	NA	NA	Prudul26A032681P1	1	33740585	33741315	mrna09129	2	21316211	21317578	Pruma.1G600900.t1.p1	1	33642344	33643835	PruarM.1G631500.t1.p1	1	33647535	33649020	NA	NA	NA	NA	NA	NA	NA	NA	Pm005307	2	10329442	10330928	ppa015472m	1	36049525	36051011	RchiOBHmChr6g0308301	6	66385151	66386594	Prusib.1G661500.t1.p1	1	37080907	37082392	PruarS.1G593800.t1.p1	1
Ancestor9_test_1_313	1	313	313	NA	NA	NA	NA	Prudul26A014487P1	1	33737842	33739437	mrna09128	2	21313280	21314653	Pruma.1G600800.t1.p1	1	33636912	33640358	PruarM.1G631400.t1.p1	1	33644073	33645551	MDP0000939898	15	2248322	2249809	NA	NA	NA	NA	Pm005308	2	10336484	10337962	ppa024441m	1	36044942	36046420	RchiOBHmChr6g0308291	6	66356672	66358141	Prusib.1G661400.t1.p1	1	37077470	37078948	PruarS.1G593700.t1.p1	1
Ancestor9_test_1_314	1	314	314	NA	NA	NA	NA	Prudul26A006724P1	1	33743312	33746547	mrna09127	2	21305719	21312910	Pruma.1G601000.t1.p1	1	33645632	33647702	PruarM.1G631600.t1.p1	1	33650821	33652895	MDP0000152774	15	2255099	2257473	NA	NA	NA	NA	Pm005306	2	10324440	10326461	ppa023250m	1	36053172	36055225	RchiOBHmChr6g0308271	6	66335343	66338722	Prusib.1G661600.t2.p1	1	37084200	37086275	PruarS.1G593900.t1.p1	1
Ancestor9_test_1_315	1	315	315	AEKpre_5_1127	5	1127	1127	Prudul26A014894P1	1	33750076	33755118	mrna09126	2	21298081	21300900	Pruma.1G601100.t1.p1	1	33654025	33657253	PruarM.1G631700.t1.p1	1	33659210	33662424	MDP0000320739	8	14086238	14098600	NA	NA	NA	NA	Pm005305	2	10314986	10318155	ppa002107m	1	36060362	36065016	RchiOBHmChr6g0308261	6	66327787	66332567	Prusib.1G661700.t1.p1	1	37092593	37095807	PruarS.1G594000.t1.p1	1
Ancestor9_test_1_316	1	316	316	AEKpre_5_1129	5	1129	1129	Prudul26A027427P1	1	33764701	33768147	mrna09125	2	21288478	21296223	Pruma.1G601400.t1.p1	1	33666479	33669367	NA	NA	NA	NA	MDP0000349685	15	2291141	2294082	NA	NA	NA	NA	Pm005301	2	10302553	10305451	ppa005531m	1	36075122	36078170	NA	NA	NA	NA	NA	NA	NA	NA	NA	NA
Ancestor9_test_1_317	1	317	317	AEKpre_5_1128	5	1128	1128	Prudul26A003722P1	1	33761557	33762574	NA	NA	NA	NA	Pruma.1G601300.t1.p1	1	33663448	33664471	NA	NA	NA	NA	MDP0000484847	15	2297331	2298559	NA	NA	NA	NA	Pm005302	2	10307792	10308815	ppa018148m	1	36071852	36072734	RchiOBHmChr6g0308241	6	66321336	66322449	Prusib.1G661900.t1.p1	1	37101771	37102794	NA	NA
Ancestor9_test_1_318	1	318	318	NA	NA	NA	NA	NA	NA	NA	NA	mrna02548	2	17632170	17634440	NA	NA	NA	NA	PruarM.1G623400.t1.p1	1	33282552	33284780	MDP0000292492	8	13269896	13275455	NA	NA	NA	NA	Pm005377	2	10707120	10709315	ppa025871m	1	35653595	35655892	RchiOBHmChr6g0309251	6	67058491	67059832	Prusib.1G654500.t1.p1	1	36719353	36721581	PruarS.1G585600.t1.p1	1
Ancestor9_test_1_319	1	319	319	AEKpre_5_1134	5	1134	1134	Prudul26A029363P1	1	33813717	33815541	mrna09118	2	21239814	21247956	Pruma.1G602600.t1.p1	1	33747907	33749041	PruarM.1G632600.t1.p1	1	33721545	33722678	MDP0000239067	15	2349971	2351125	NA	NA	NA	NA	Pm005295	2	10256025	10257159	ppa008855m	1	36122836	36124050	RchiOBHmChr6g0308181	6	66275416	66277322	Prusib.1G662700.t1.p1	1	37156729	37157862	PruarS.1G594900.t1.p1	1
Ancestor9_test_1_32	1	32	32	NA	NA	NA	NA	Prudul26A024388P1	1	29648529	29651300	mrna08603	2	19280267	19282939	Pruma.1G526300.t1.p1	1	29737533	29740304	PruarM.1G555900.t1.p1	1	29761104	29763875	MDP0000459293	8	418775	421596	NA	NA	NA	NA	Pm006132	2	15051860	15053250	ppa003769m	1	32121349	32124187	RchiOBHmChr6g0303881	6	63408944	63412141	Prusib.1G588300.t1.p1	1	33252288	33255059	PruarS.1G515700.t1.p1	1
Ancestor9_test_1_320	1	320	320	AEKpre_5_1135	5	1135	1135	Prudul26A005303P1	1	33809755	33813085	mrna09117	2	21234321	21237607	Pruma.1G602500.t1.p1	1	33743919	33746706	PruarM.1G632500.t1.p1	1	33717560	33720337	MDP0000650075	8	14152103	14166997	Pbr019652.1	15	7835708	7838729	Pm005296	2	10258357	10261092	ppa008290m	1	36118789	36121836	RchiOBHmChr6g0308171	6	66270724	66274025	Prusib.1G662600.t1.p1	1	37152741	37155521	PruarS.1G594800.t1.p1	1
Ancestor9_test_1_321	1	321	321	AEKpre_5_1137	5	1137	1137	Prudul26A020293P1	1	33823699	33826953	mrna09116	2	21217176	21224131	Pruma.1G602700.t1.p1	1	33753126	33756043	PruarM.1G632700.t1.p1	1	33726744	33729663	MDP0000181506	15	2384681	2387561	NA	NA	NA	NA	Pm005294	2	10248340	10251239	ppa005814m	1	36129493	36132416	RchiOBHmChr6g0308111	6	66218670	66222432	Prusib.1G662800.t1.p1	1	37161929	37164848	PruarS.1G595000.t1.p1	1
Ancestor9_test_1_322	1	322	322	NA	NA	NA	NA	NA	NA	NA	NA	mrna09114	2	21203642	21207349	Pruma.1G602900.t1.p1	1	33768215	33772536	PruarM.1G632900.t1.p1	1	33741334	33745647	NA	NA	NA	NA	Pbr019647.1	15	7883319	7886281	Pm005292	2	10233085	10236355	ppa016063m	1	36143085	36146329	RchiOBHmChr6g0308081	6	66202163	66205760	Prusib.1G663000.t1.p1	1	37176527	37180833	PruarS.1G595200.t1.p1	1
Ancestor9_test_1_323	1	323	323	NA	NA	NA	NA	Prudul26A031087P1	1	33327249	33328568	mrna02546	2	17625070	17627372	Pruma.1G593800.t1.p1	1	33291065	33292450	PruarM.1G623600.t1.p1	1	33289091	33290293	MDP0000898327	8	13268392	13269561	Pbr021990.1	8	12883789	12885105	Pm005374	2	10701989	10703191	ppa008553m	1	35665181	35666533	RchiOBHmChr6g0309231	6	67051834	67053312	Prusib.1G654700.t1.p1	1	36725892	36727094	PruarS.1G586000.t1.p1	1
Ancestor9_test_1_324	1	324	324	NA	NA	NA	NA	Prudul26A007514P2	1	33333109	33336194	mrna02545	2	17623113	17624952	Pruma.1G593900.t1.p1	1	33295300	33297168	PruarM.1G623700.t1.p1	1	33293052	33294920	MDP0000292490	8	13265024	13267091	Pbr019724.1	15	7333589	7335394	Pm005373	2	10698541	10700411	ppa008129m	1	35668316	35670531	RchiOBHmChr6g0309221	6	67047824	67050490	Prusib.1G654800.t1.p1	1	36729853	36731721	PruarS.1G586100.t1.p1	1
Ancestor9_test_1_325	1	325	325	NA	NA	NA	NA	Prudul26A024500P1	1	33335884	33337648	mrna02544	2	17621192	17622299	Pruma.1G594000.t1.p1	1	33297807	33300380	NA	NA	NA	NA	MDP0000348421	8	13262661	13264604	Pbr021992.1	8	12876663	12878783	NA	NA	NA	NA	ppa013963m	1	35670562	35672619	RchiOBHmChr6g0309211	6	67045767	67047574	NA	NA	NA	NA	NA	NA
Ancestor9_test_1_326	1	326	326	AEKpre_5_1116	5	1116	1116	Prudul26A008575P1	1	33364162	33365284	mrna02539	2	17598199	17598582	NA	NA	NA	NA	NA	NA	NA	NA	MDP0000150771	8	13430672	13431260	Pbr019713.1	15	7445882	7446688	Pm005363	2	10657993	10658414	ppa014086m	1	35709305	35710474	RchiOBHmChr6g0309121	6	67007718	67008423	NA	NA	NA	NA	NA	NA
Ancestor9_test_1_327	1	327	327	NA	NA	NA	NA	Prudul26A004467P1	1	33366520	33372112	mrna02538	2	17592501	17596750	Pruma.1G594800.t1.p1	1	33333814	33338729	PruarM.1G624800.t1.p1	1	33338798	33343730	NA	NA	NA	NA	Pbr022004.1	8	12800072	12805974	Pm005362	2	10650586	10655493	ppa002845m	1	35712062	35717015	NA	NA	NA	NA	Prusib.1G655800.t1.p1	1	36775956	36780891	PruarS.1G587200.t1.p1	1
Ancestor9_test_1_328	1	328	328	AEKpre_5_1117	5	1117	1117	Prudul26A004091P1	1	33375457	33379579	mrna02536	2	17585944	17589008	NA	NA	NA	NA	PruarM.1G624900.t1.p1	1	33344699	33350904	MDP0000311798	15	1842713	1845907	Pbr019711.1	15	7458025	7460922	Pm005361	2	10642067	10646459	ppa024026m	1	35732011	35734796	RchiOBHmChr6g0309091	6	66988305	66991798	Prusib.1G655900.t1.p1	1	36782428	36787642	NA	NA
Ancestor9_test_1_329	1	329	329	NA	NA	NA	NA	Prudul26A018311P1	1	33391179	33394746	NA	NA	NA	NA	Pruma.1G595200.t1.p1	1	33359355	33362156	PruarM.1G625000.t1.p1	1	33358607	33361682	MDP0000172763	8	13448302	13451398	Pbr019710.1	15	7464078	7467606	Pm005360	2	10630970	10633778	ppa003966m	1	35745268	35748053	RchiOBHmChr6g0309081	6	66982378	66987125	Prusib.1G656000.t1.p1	1	36795641	36798415	PruarS.1G587600.t1.p1	1
Ancestor9_test_1_33	1	33	33	AEKpre_5_139	5	139	139	Prudul26A004884P1	1	29669901	29674893	mrna08602	2	19268848	19272945	Pruma.1G526500.t1.p1	1	29752573	29756121	PruarM.1G556000.t1.p1	1	29775482	29779029	MDP0000212372	8	494234	496524	NA	NA	NA	NA	Pm006133	2	15065301	15068088	ppa006402m	1	32142646	32147500	RchiOBHmChr6g0303841	6	63395024	63400113	Prusib.1G588400.t1.p1	1	33266839	33270383	PruarS.1G515900.t1.p1	1
Ancestor9_test_1_330	1	330	330	NA	NA	NA	NA	NA	NA	NA	NA	mrna02534	2	17574516	17580328	NA	NA	NA	NA	NA	NA	NA	NA	NA	NA	NA	NA	Pbr022009.2	8	12765329	12767338	NA	NA	NA	NA	ppa010006m	1	35756777	35758831	RchiOBHmChr2g0107111	2	18496755	18499380	Prusib.1G656300.t1.p1	1	36807668	36809785	PruarS.1G587900.t1.p1	1
Ancestor9_test_1_331	1	331	331	NA	NA	NA	NA	Prudul26A012787P1	1	33402336	33403437	mrna02518	2	17500057	17505901	NA	NA	NA	NA	NA	NA	NA	NA	MDP0000229508	8	13575819	13578859	NA	NA	NA	NA	Pm005359	2	10623501	10624118	ppa019886m	1	35760392	35762707	RchiOBHmChr2g0106901	2	18313739	18314344	NA	NA	NA	NA	NA	NA
Ancestor9_test_1_332	1	332	332	NA	NA	NA	NA	NA	NA	NA	NA	NA	NA	NA	NA	Pruma.1G595700.t1.p1	1	33380882	33384132	PruarM.1G625500.t1.p1	1	33380716	33383668	MDP0000152821	8	13502920	13508087	Pbr022012.1	8	12737277	12740508	Pm005355	2	10605701	10609718	ppa021737m	1	35769286	35770483	NA	NA	NA	NA	Prusib.1G656700.t1.p1	1	36817171	36824064	PruarS.1G588300.t1.p1	1
Ancestor9_test_1_333	1	333	333	NA	NA	NA	NA	Prudul26A004915P1	1	33448367	33450473	mrna02525	2	17548527	17550409	Pruma.1G596200.t1.p1	1	33405874	33407834	PruarM.1G626000.t1.p1	1	33403988	33405960	MDP0000261726	8	13536606	13549196	Pbr022016.1	8	12705478	12707631	Pm005350	2	10564246	10566194	ppa020376m	1	35806745	35808729	RchiOBHmChr6g0308971	6	66946718	66949429	Prusib.1G657000.t1.p1	1	36842063	36844035	PruarS.1G588700.t1.p1	1
Ancestor9_test_1_334	1	334	334	NA	NA	NA	NA	Prudul26A020129P1	1	33453782	33456441	mrna02524	2	17544805	17546675	Pruma.1G596400.t1.p1	1	33417924	33420007	PruarM.1G626100.t1.p1	1	33411984	33414069	MDP0000226600	15	1875354	1877975	Pbr019703.1	15	7505540	7507713	Pm005349	2	10560042	10562126	ppa024921m	1	35812079	35814167	RchiOBHmChr6g0308961	6	66943206	66945464	Prusib.1G657200.t1.p1	1	36850053	36852138	PruarS.1G588800.t1.p1	1
Ancestor9_test_1_335	1	335	335	NA	NA	NA	NA	Prudul26A005447P1	1	33456725	33460777	mrna02523	2	17540965	17544254	Pruma.1G596500.t1.p1	1	33420811	33424580	PruarM.1G626200.t1.p1	1	33414872	33418635	MDP0000316482	15	1867829	1874565	Pbr019702.1	15	7509342	7512971	Pm005348	2	10555467	10559238	ppa003666m	1	35814952	35818722	RchiOBHmChr6g0308951	6	66939035	66942952	Prusib.1G657300.t1.p1	1	36852942	36856705	PruarS.1G588900.t1.p1	1
Ancestor9_test_1_336	1	336	336	NA	NA	NA	NA	Prudul26A022753P1	1	33526943	33527437	mrna02513	2	17486290	17486844	NA	NA	NA	NA	PruarM.1G627100.t1.p1	1	33442181	33442675	MDP0000637996	8	13588247	13588723	Pbr022018.1	8	12671437	12671913	Pm005343	2	10537331	10537780	ppa012555m	1	35856747	35858295	RchiOBHmChr6g0308881	6	66891491	66892490	Prusib.1G658100.t1.p1	1	36880053	36880547	PruarS.1G589700.t1.p1	1
Ancestor9_test_1_337	1	337	337	NA	NA	NA	NA	Prudul26A023504P1	1	33530542	33530847	mrna02512	2	17483132	17483587	Pruma.1G597200.t1.p1	1	33451122	33451427	PruarM.1G627200.t1.p1	1	33445869	33446174	MDP0000253339	8	13602070	13602390	Pbr019695.1	15	7542080	7542394	Pm005342	2	10532679	10532984	ppa022911m	1	35861247	35861552	NA	NA	NA	NA	Prusib.1G658200.t1.p1	1	36883741	36884046	PruarS.1G589800.t1.p1	1
Ancestor9_test_1_338	1	338	338	NA	NA	NA	NA	Prudul26A016045P1	1	33533288	33536582	mrna00195	2	18608655	18611776	Pruma.1G597300.t1.p1	1	33456546	33457106	PruarM.1G627500.t1.p1	1	33455907	33456467	MDP0000686454	15	1907423	1907989	Pbr022022.1	8	12642544	12647957	Pm005340	2	10526320	10526880	ppa012040m	1	35866663	35867602	RchiOBHmChr6g0308861	6	66880744	66882443	Prusib.1G658300.t1.p1	1	36889754	36890314	PruarS.1G589900.t1.p1	1
Ancestor9_test_1_339	1	339	339	AEKpre_5_1121	5	1121	1121	Prudul26A024812P3	1	33541340	33545950	NA	NA	NA	NA	NA	NA	NA	NA	PruarM.1G627800.t1.p1	1	33463497	33466842	MDP0000170858	15	2009824	2012725	Pbr022027.2	8	12614627	12617817	Pm005338	2	10515604	10519726	ppa011820m	1	35874450	35876756	RchiOBHmChr6g0308621	6	66664924	66667813	Prusib.1G658600.t1.p1	1	36897583	36900926	PruarS.1G590200.t1.p1	1
Ancestor9_test_1_34	1	34	34	AEKpre_5_142	5	142	142	Prudul26A026404P1	1	29678202	29680438	mrna08599	2	19262718	19264579	Pruma.1G526600.t1.p1	1	29757679	29759704	PruarM.1G556100.t1.p1	1	29780586	29782782	NA	NA	NA	NA	Pbr005778.1	15	2148414	2152133	Pm006134	2	15070382	15072063	ppa004469m	1	32150062	32151948	RchiOBHmChr6g0303831	6	63391526	63393934	Prusib.1G588500.t1.p1	1	33271941	33274137	PruarS.1G516000.t1.p1	1
Ancestor9_test_1_340	1	340	340	AEKpre_5_1122	5	1122	1122	Prudul26A021889P1	1	33549474	33552200	mrna09151	2	21420049	21422415	Pruma.1G597800.t1.p1	1	33475437	33477836	PruarM.1G628100.t1.p1	1	33474914	33477313	MDP0000759001	15	2017206	2019626	NA	NA	NA	NA	Pm005337	2	10508607	10510972	ppa001576m	1	35880683	35883082	RchiOBHmChr6g0308671	6	66739187	66741843	Prusib.1G658800.t1.p1	1	36909059	36911458	PruarS.1G590500.t1.p1	1
Ancestor9_test_1_341	1	341	341	AEKpre_5_1031	5	1031	1031	Prudul26A031543P1	1	33602303	33603441	NA	NA	NA	NA	Pruma.1G598400.t1.p1	1	33499601	33503675	PruarM.1G629000.t1.p1	1	33502480	33506970	MDP0000268373	15	2042797	2050287	NA	NA	NA	NA	NA	NA	NA	NA	ppa018867m	1	35904141	35905415	RchiOBHmChr6g0308761	6	66797127	66798457	Prusib.1G659300.t1.p1	1	36933226	36937802	PruarS.1G591000.t1.p1	1
Ancestor9_test_1_342	1	342	342	NA	NA	NA	NA	Prudul26A025877P1	1	33630551	33634356	mrna00190	2	18592205	18593912	Pruma.1G598700.t1.p1	1	33531574	33534361	PruarM.1G629300.t1.p1	1	33534863	33537636	MDP0000312618	15	2109263	2111899	Pbr042751.1	15	7628290	7631363	Pm005325	2	10438267	10441038	ppa024709m	1	35935141	35937764	RchiOBHmChr6g0308801	6	66853535	66857599	Prusib.1G659600.t1.p1	1	36967152	36969920	PruarS.1G591600.t1.p1	1
Ancestor9_test_1_343	1	343	343	NA	NA	NA	NA	Prudul26A007512P3	1	33674201	33684713	mrna09143	2	21383886	21391407	Pruma.1G599900.t3.p1	1	33579766	33588232	PruarM.1G630500.t1.p1	1	33584228	33593003	MDP0000209620	8	13917280	13925416	NA	NA	NA	NA	NA	NA	NA	NA	ppa000680m	1	35985101	35994169	RchiOBHmChr6g0308451	6	66541208	66549751	Prusib.1G660500.t1.p1	1	37014213	37022659	PruarS.1G592600.t3.p1	1
Ancestor9_test_1_344	1	344	344	AEKpre_5_1053	5	1053	1053	Prudul26A022338P1	1	33651260	33654717	mrna09148	2	21409814	21412332	Pruma.1G599400.t1.p1	1	33554625	33557220	PruarM.1G630000.t1.p1	1	33558569	33561168	MDP0000231666	15	2160156	2162816	Pbr019674.1	15	7689195	7692159	Pm005322	2	10419930	10422532	ppa005199m	1	35955139	35958419	RchiOBHmChr6g0308501	6	66575902	66579012	Prusib.1G660000.t1.p1	1	36988561	36991160	PruarS.1G592000.t1.p1	1
Ancestor9_test_1_345	1	345	345	NA	NA	NA	NA	Prudul26A027240P1	1	33661173	33663506	mrna09147	2	21403605	21404884	Pruma.1G599500.t1.p1	1	33564883	33566332	NA	NA	NA	NA	MDP0000231668	15	2170223	2171734	NA	NA	NA	NA	Pm005321	2	10410393	10411854	ppa007930m	1	35966149	35967624	RchiOBHmChr6g0308491	6	66568894	66570613	Prusib.1G660100.t1.p1	1	36998564	37000025	PruarS.1G592200.t1.p1	1
Ancestor9_test_1_346	1	346	346	NA	NA	NA	NA	Prudul26A008821P1	1	33668840	33672271	mrna09145	2	21395154	21397891	Pruma.1G599700.t1.p1	1	33572905	33575793	PruarM.1G630300.t1.p1	1	33576911	33579799	MDP0000303744	8	13929854	13933080	NA	NA	NA	NA	NA	NA	NA	NA	ppa002533m	1	35974133	35977020	RchiOBHmChr2g0106291	2	17741807	17744779	Prusib.1G660300.t1.p1	1	37006568	37009456	NA	NA
Ancestor9_test_1_347	1	347	347	NA	NA	NA	NA	Prudul26A031023P1	1	33672954	33675609	mrna09144	2	21392579	21394186	Pruma.1G599800.t1.p1	1	33577008	33578415	PruarM.1G630400.t1.p1	1	33581842	33583212	MDP0000320025	15	2147186	2149874	Pbr019678.1	15	7665882	7667484	Pm005317	2	10397688	10399373	ppa010880m	1	35982026	35984734	RchiOBHmChr6g0308461	6	66549830	66551857	Prusib.1G660400.t1.p1	1	37011321	37012869	PruarS.1G592500.t1.p1	1
Ancestor9_test_1_348	1	348	348	NA	NA	NA	NA	Prudul26A005534P1	1	33690237	33694164	mrna09142	2	21374186	21383769	Pruma.1G600000.t1.p1	1	33594224	33598093	PruarM.1G630600.t1.p1	1	33598949	33602817	MDP0000337455	15	2128684	2132738	Pbr019680.1	15	7646148	7651455	Pm005315	2	10374286	10380377	ppa004977m	1	36000164	36004072	RchiOBHmChr6g0308441	6	66531396	66536250	Prusib.1G660600.t1.p1	1	37028604	37032473	PruarS.1G592700.t1.p1	1
Ancestor9_test_1_349	1	349	349	NA	NA	NA	NA	Prudul26A011112P2	1	33694839	33696815	mrna09141	2	21371929	21373328	Pruma.1G600100.t1.p1	1	33599123	33600342	PruarM.1G630700.t1.p1	1	33603833	33605037	MDP0000216487	8	13942665	13944166	NA	NA	NA	NA	NA	NA	NA	NA	ppa012638m	1	36004896	36006401	RchiOBHmChr6g0308431	6	66526437	66529386	Prusib.1G660700.t1.p1	1	37033506	37034713	NA	NA
Ancestor9_test_1_35	1	35	35	NA	NA	NA	NA	Prudul26A029102P1	1	29680596	29682347	mrna08598	2	19261125	19262321	Pruma.1G526700.t1.p2	1	29759996	29761186	PruarM.1G556200.t1.p2	1	29782903	29784093	MDP0000305810	8	497937	501578	Pbr020080.1	15	4916328	4917858	Pm006135	2	15072706	15073896	ppa006772m	1	32152353	32153878	RchiOBHmChr6g0303821	6	63390002	63391522	Prusib.1G588600.t1.p2	1	33274258	33275448	PruarS.1G516100.t1.p2	1
Ancestor9_test_1_350	1	350	350	AEKpre_5_1124	5	1124	1124	Prudul26A020550P1	1	33697608	33700199	mrna09140	2	21368795	21370656	Pruma.1G600200.t1.p1	1	33602081	33603922	PruarM.1G630800.t1.p1	1	33606749	33608590	MDP0000605454	15	2188851	2191057	Pbr019672.1	15	7698561	7700739	Pm005314	2	10370698	10372539	ppa026697m	1	36007960	36009801	RchiOBHmChr6g0308391	6	66498576	66500452	Prusib.1G660800.t1.p1	1	37036425	37038266	PruarS.1G592900.t1.p1	1
Ancestor9_test_1_351	1	351	351	NA	NA	NA	NA	Prudul26A021621P1	1	33702883	33704626	mrna09139	2	21364464	21365735	Pruma.1G600300.t1.p1	1	33607116	33608366	PruarM.1G630900.t1.p1	1	33611787	33613037	MDP0000539433	15	2207632	2209045	Pbr019670.1	15	7707907	7708380	Pm005313	2	10366203	10367255	ppa006432m	1	36013297	36014535	RchiOBHmChr6g0308381	6	66491477	66493352	Prusib.1G660900.t1.p1	1	37041449	37042699	PruarS.1G593000.t1.p1	1
Ancestor9_test_1_352	1	352	352	NA	NA	NA	NA	Prudul26A012674P1	1	33708020	33710133	mrna09137	2	21353416	21353895	Pruma.1G600400.t1.p1	1	33612543	33613070	PruarM.1G631000.t1.p1	1	33617202	33617729	MDP0000756341	15	2216557	2217039	Pbr019669.1	15	7713571	7714769	Pm005312	2	10361680	10361886	ppa012302m	1	36018710	36020437	RchiOBHmChr2g0106241	2	17707485	17708731	Prusib.1G661000.t2.p1	1	37046882	37047409	PruarS.1G593100.t1.p1	1
Ancestor9_test_1_353	1	353	353	AEKpre_5_1125	5	1125	1125	Prudul26A007500P1	1	33718752	33720311	mrna09136	2	21341222	21342100	Pruma.1G600500.t1.p1	1	33622876	33623936	PruarM.1G631100.t1.p1	1	33627645	33628705	MDP0000203666	8	13996606	13997733	Pbr019668.1	15	7730703	7733577	Pm005311	2	10350782	10351836	ppa010951m	1	36029384	36030709	RchiOBHmChr6g0308351	6	66433067	66434725	Prusib.1G661100.t1.p1	1	37057334	37058394	PruarS.1G593200.t1.p1	1
Ancestor9_test_1_354	1	354	354	NA	NA	NA	NA	Prudul26A004548P2	1	33842021	33845641	mrna09113	2	21200154	21202808	Pruma.1G603000.t1.p1	1	33772865	33775890	PruarM.1G633000.t1.p1	1	33745976	33748998	MDP0000310347	8	14213356	14219636	NA	NA	NA	NA	Pm005291	2	10229749	10232442	ppa006694m	1	36146360	36148912	RchiOBHmChr6g0308061	6	66195302	66198830	Prusib.1G663100.t1.p1	1	37181162	37184184	PruarS.1G595300.t1.p1	1
Ancestor9_test_1_355	1	355	355	NA	NA	NA	NA	Prudul26A029642P1	1	33852848	33858185	mrna09112	2	21193632	21197700	Pruma.1G603100.t1.p1	1	33781335	33786296	PruarM.1G633100.t1.p1	1	33754550	33759510	MDP0000217823	15	2459028	2462841	Pbr019645.1	15	7894485	7898553	Pm005290	2	10218235	10223184	ppa001910m	1	36160762	36165714	RchiOBHmChr6g0308051	6	66189136	66194030	Prusib.1G663200.t1.p1	1	37189931	37194913	PruarS.1G595400.t1.p1	1
Ancestor9_test_1_356	1	356	356	AEKpre_5_1140	5	1140	1140	Prudul26A022919P1	1	33858261	33862576	mrna09111	2	21189993	21193437	Pruma.1G603200.t1.p1	1	33786525	33790271	PruarM.1G633200.t1.p1	1	33759736	33763490	NA	NA	NA	NA	Pbr019644.2	15	7898984	7902977	Pm005289	2	10214250	10218005	ppa001502m	1	36165906	36169684	RchiOBHmChr6g0308041	6	66185133	66189054	Prusib.1G663300.t1.p1	1	37195140	37198896	PruarS.1G595500.t1.p1	1
Ancestor9_test_1_357	1	357	357	NA	NA	NA	NA	Prudul26A015519P2	1	33862831	33866899	NA	NA	NA	NA	NA	NA	NA	NA	NA	NA	NA	NA	MDP0000701734	8	14250091	14261021	NA	NA	NA	NA	Pm005288	2	10209439	10212583	ppa006503m	1	36170846	36174535	RchiOBHmChr6g0308031	6	66180782	66184734	NA	NA	NA	NA	NA	NA
Ancestor9_test_1_358	1	358	358	NA	NA	NA	NA	Prudul26A000888P1	1	33869965	33872006	mrna09109	2	21180236	21181721	NA	NA	NA	NA	NA	NA	NA	NA	MDP0000177070	15	2486066	2488743	Pbr019642.1	15	7918432	7920402	Pm005287	2	10203529	10205134	ppa011355m	1	36177662	36179535	RchiOBHmChr6g0308021	6	66169771	66171681	NA	NA	NA	NA	NA	NA
Ancestor9_test_1_359	1	359	359	NA	NA	NA	NA	Prudul26A019310P1	1	33878228	33881536	mrna09108	2	21175798	21179659	Pruma.1G603600.t1.p1	1	33809599	33810565	PruarM.1G633400.t1.p1	1	33775758	33778751	MDP0000549002	15	2491320	2494339	NA	NA	NA	NA	Pm005286	2	10199067	10202054	ppa017457m	1	36180957	36184991	RchiOBHmChr6g0308011	6	66166030	66168741	Prusib.1G663600.t2.p1	1	37211180	37214110	PruarS.1G595700.t1.p1	1
Ancestor9_test_1_36	1	36	36	AEKpre_5_144	5	144	144	Prudul26A013587P1	1	29694307	29695220	NA	NA	NA	NA	Pruma.1G526900.t1.p1	1	29766109	29767001	PruarM.1G556400.t1.p1	1	29789037	29789939	NA	NA	NA	NA	NA	NA	NA	NA	Pm006136	2	15078702	15079595	ppa014976m	1	32170557	32171475	NA	NA	NA	NA	Prusib.1G588800.t1.p1	1	33280390	33281292	PruarS.1G516300.t1.p1	1
Ancestor9_test_1_360	1	360	360	AEKpre_5_1143	5	1143	1143	Prudul26A020752P2	1	33888815	33892431	mrna09103	2	21151359	21153157	Pruma.1G604000.t1.p1	1	33821996	33824150	PruarM.1G633800.t1.p1	1	33790195	33792358	NA	NA	NA	NA	Pbr019638.1	15	7939441	7941162	Pm005282	2	10185238	10187404	ppa010429m	1	36196774	36199340	RchiOBHmChr6g0307971	6	66123058	66126406	Prusib.1G664000.t1.p1	1	37225034	37227197	PruarS.1G596100.t1.p1	1
Ancestor9_test_1_361	1	361	361	AEKpre_5_1144	5	1144	1144	Prudul26A013689P2	1	33892895	33895635	mrna09101	2	21144754	21149694	Pruma.1G604100.t1.p1	1	33826098	33828109	PruarM.1G633900.t1.p1	1	33794316	33796328	MDP0000216366	8	14426761	14428673	Pbr019637.1	15	7942944	7943780	Pm005281	2	10180734	10182679	ppa010640m	1	36200581	36202944	RchiOBHmChr6g0307961	6	66119803	66122865	Prusib.1G664100.t1.p1	1	37229139	37231150	PruarS.1G596200.t1.p1	1
Ancestor9_test_1_362	1	362	362	AEKpre_5_1146	5	1146	1146	Prudul26A010813P1	1	33907796	33909415	mrna09099	2	21134122	21135086	Pruma.1G604300.t1.p1	1	33840761	33841327	PruarM.1G634100.t1.p1	1	33809292	33809859	NA	NA	NA	NA	Pbr019635.2	15	7975672	7977206	Pm005279	2	10167183	10167749	ppa011634m	1	36215715	36216479	NA	NA	NA	NA	Prusib.1G664300.t1.p1	1	37244054	37244621	PruarS.1G596400.t1.p1	1
Ancestor9_test_1_363	1	363	363	AEKpre_5_1147	5	1147	1147	Prudul26A016567P1	1	33909543	33910689	mrna09098	2	21132378	21132916	Pruma.1G604400.t1.p1	1	33842424	33842967	PruarM.1G634200.t1.p1	1	33810967	33811510	NA	NA	NA	NA	Pbr019634.1	15	7979411	7983430	Pm005277	2	10165531	10166074	ppa013415m	1	36217221	36218140	RchiOBHmChr6g0307931	6	66096289	66097477	Prusib.1G664400.t1.p1	1	37245730	37246273	PruarS.1G596500.t1.p1	1
Ancestor9_test_1_364	1	364	364	NA	NA	NA	NA	Prudul26A023620P1	1	33918094	33921184	NA	NA	NA	NA	Pruma.1G604700.t1.p1	1	33849613	33852439	NA	NA	NA	NA	NA	NA	NA	NA	NA	NA	NA	NA	Pm005274	2	10156513	10159340	ppa000328m	1	36221929	36227629	RchiOBHmChr6g0307901	6	66090170	66093401	Prusib.1G664700.t1.p1	1	37252886	37255754	PruarS.1G596800.t1.p1	1
Ancestor9_test_1_365	1	365	365	NA	NA	NA	NA	Prudul26A027277P1	1	33928066	33932422	mrna09094	2	21115861	21118863	Pruma.1G605000.t1.p1	1	33859978	33866454	PruarM.1G634700.t1.p1	1	33828535	33835219	NA	NA	NA	NA	Pbr019631.1	15	7994774	7997716	Pm005270	2	10146008	10148970	ppa001110m	1	36235235	36238191	RchiOBHmChr6g0307881	6	66082918	66085708	Prusib.1G664900.t1.p1	1	37263317	37268029	PruarS.1G597200.t1.p1	1
Ancestor9_test_1_366	1	366	366	AEKpre_5_1163	5	1163	1163	Prudul26A003488P1	1	33935610	33937874	mrna09093	2	21108728	21110833	Pruma.1G605100.t1.p1	1	33867215	33869238	PruarM.1G634800.t1.p1	1	33835786	33837809	NA	NA	NA	NA	Pbr019630.1	15	8007628	8009942	Pm005269	2	10139839	10141883	ppa003165m	1	36242754	36244800	RchiOBHmChr6g0307861	6	66074918	66077251	Prusib.1G665000.t1.p1	1	37270573	37272563	PruarS.1G597300.t1.p1	1
Ancestor9_test_1_367	1	367	367	AEKpre_5_1164	5	1164	1164	Prudul26A006535P1	1	33939689	33942755	mrna09092	2	21104625	21106995	Pruma.1G605200.t2.p1	1	33873067	33875466	PruarM.1G634900.t1.p1	1	33840145	33842557	NA	NA	NA	NA	Pbr019629.1	15	8011646	8014966	Pm005267	2	10135169	10137578	ppa009744m	1	36247002	36249510	RchiOBHmChr6g0307851	6	66070577	66073674	Prusib.1G665100.t2.p1	1	37274934	37277340	PruarS.1G597400.t1.p1	1
Ancestor9_test_1_368	1	368	368	NA	NA	NA	NA	NA	NA	NA	NA	mrna09091	2	21100627	21101169	Pruma.1G605400.t1.p1	1	33886096	33886401	PruarM.1G635100.t1.p1	1	33853472	33853777	NA	NA	NA	NA	Pbr019596.1	15	8304603	8304890	Pm005263	2	10125620	10125925	ppa022259m	1	36257151	36257363	RchiOBHmChr6g0307631	6	65906809	65907172	Prusib.1G665300.t1.p1	1	37286847	37287152	PruarS.1G597500.t1.p1	1
Ancestor9_test_1_369	1	369	369	NA	NA	NA	NA	NA	NA	NA	NA	mrna09087	2	21089076	21091147	NA	NA	NA	NA	PruarM.1G635400.t1.p1	1	33868319	33871820	MDP0000317457	8	14550302	14550577	Pbr019628.1	15	8022723	8023365	Pm005262	2	10110054	10111719	ppa016083m	1	36286697	36286975	NA	NA	NA	NA	Prusib.1G665500.t1.p1	1	37301665	37302299	PruarS.1G597800.t1.p1	1
Ancestor9_test_1_37	1	37	37	NA	NA	NA	NA	Prudul26A020711P1	1	29699116	29701673	mrna08596	2	19254303	19256328	Pruma.1G527000.t1.p1	1	29771298	29773804	PruarM.1G556500.t1.p1	1	29793877	29796384	MDP0000204804	12	23742365	23745074	NA	NA	NA	NA	Pm006137	2	15082812	15086180	ppa009338m	1	32176940	32179341	RchiOBHmChr6g0303791	6	63381994	63384661	Prusib.1G588900.t1.p1	1	33285238	33287757	PruarS.1G516400.t1.p1	1
Ancestor9_test_1_370	1	370	370	NA	NA	NA	NA	NA	NA	NA	NA	mrna09090	2	21095962	21096264	NA	NA	NA	NA	NA	NA	NA	NA	MDP0000182452	15	2668795	2670072	Pbr019626.1	15	8053159	8053470	Pm005266	2	10133680	10133976	ppa024480m	1	36276250	36277564	RchiOBHmChr6g0307801	6	65999356	65999833	NA	NA	NA	NA	NA	NA
Ancestor9_test_1_371	1	371	371	NA	NA	NA	NA	Prudul26A032473P2	1	34003562	34010357	mrna09086	2	21083032	21088484	Pruma.1G606000.t1.p1	1	33915362	33920641	PruarM.1G635500.t1.p1	1	33875354	33880624	MDP0000182451	15	2661647	2666850	Pbr019597.1	15	8297665	8304170	Pm005260	2	10094859	10100138	ppa000888m	1	36291377	36296776	RchiOBHmChr6g0307781	6	65984150	65990924	Prusib.1G665600.t1.p1	1	37307279	37312541	PruarS.1G597900.t1.p1	1
Ancestor9_test_1_372	1	372	372	AEKpre_5_1165	5	1165	1165	Prudul26A009637P1	1	34013363	34014864	mrna09085	2	21078440	21079399	Pruma.1G606100.t1.p1	1	33925274	33926296	PruarM.1G635600.t1.p1	1	33885353	33886375	MDP0000182450	15	2655244	2656182	Pbr019598.1	15	8289717	8290697	Pm005259	2	10089173	10089547	ppa008231m	1	36300916	36301938	RchiOBHmChr6g0307761	6	65975155	65976939	Prusib.1G665700.t1.p1	1	37317273	37318295	PruarS.1G598000.t1.p1	1
Ancestor9_test_1_373	1	373	373	AEKpre_5_1166	5	1166	1166	Prudul26A000211P1	1	34018048	34021352	mrna09084	2	21072504	21075359	Pruma.1G606200.t1.p1	1	33929927	33933228	PruarM.1G635700.t1.p1	1	33889983	33893284	NA	NA	NA	NA	NA	NA	NA	NA	Pm005258	2	10081619	10084918	ppa006058m	1	36304651	36309370	NA	NA	NA	NA	Prusib.1G665800.t1.p1	1	37321908	37325209	PruarS.1G598100.t1.p1	1
Ancestor9_test_1_374	1	374	374	NA	NA	NA	NA	Prudul26A001421P2	1	34029610	34031071	mrna09083	2	21067025	21070950	Pruma.1G606400.t1.p1	1	33940339	33941755	PruarM.1G635900.t1.p1	1	33900567	33901983	NA	NA	NA	NA	Pbr019622.1	15	8089713	8094293	Pm005257	2	10073239	10076130	ppb024283m	1	36314798	36318511	RchiOBHmChr6g0307571	6	65873486	65875289	Prusib.1G666000.t1.p1	1	37332487	37333894	PruarS.1G598300.t1.p1	1
Ancestor9_test_1_375	1	375	375	NA	NA	NA	NA	Prudul26A022117P1	1	34031773	34033703	mrna09082	2	21062760	21064040	Pruma.1G606500.t1.p1	1	33942635	33944145	PruarM.1G636000.t1.p1	1	33902869	33904379	MDP0000283274	15	2640018	2649089	NA	NA	NA	NA	Pm005256	2	10070768	10072032	ppb024440m	1	36319463	36321020	RchiOBHmChr6g0307721	6	65960337	65963050	Prusib.1G666100.t1.p1	1	37334790	37336300	PruarS.1G598400.t1.p1	1
Ancestor9_test_1_376	1	376	376	AEKpre_5_1130	5	1130	1130	Prudul26A026899P1	1	34034295	34035527	mrna09081	2	21056505	21062647	Pruma.1G606600.t1.p1	1	33944906	33946138	PruarM.1G636100.t1.p1	1	33905141	33906373	MDP0000182445	15	2632091	2635546	Pbr019603.1	15	8253387	8259998	Pm005255	2	10068640	10070014	ppa001975m	1	36321762	36326751	RchiOBHmChr6g0307711	6	65958102	65959585	Prusib.1G666200.t1.p1	1	37337030	37338262	PruarS.1G598500.t1.p1	1
Ancestor9_test_1_377	1	377	377	NA	NA	NA	NA	Prudul26A011467P1	1	34040180	34042583	mrna09080	2	21052931	21055233	Pruma.1G606800.t1.p1	1	33950879	33953196	PruarM.1G636300.t1.p1	1	33911122	33913439	MDP0000127602	15	2684512	2686633	Pbr019618.1	15	8103829	8106013	Pm005253	2	10061574	10063887	ppa007648m	1	36327753	36330092	RchiOBHmChr6g0307691	6	65947996	65951193	Prusib.1G666400.t1.p1	1	37342975	37345292	PruarS.1G598700.t1.p1	1
Ancestor9_test_1_378	1	378	378	NA	NA	NA	NA	Prudul26A011704P1	1	34044578	34048431	mrna09079	2	21048498	21051564	Pruma.1G606900.t2.p1	1	33955244	33958102	PruarM.1G636400.t1.p1	1	33915482	33918338	MDP0000241928	15	2678534	2681729	Pbr008721.1	15	8337747	8341528	Pm005252	2	10056702	10059547	ppa008511m	1	36331127	36334486	RchiOBHmChr6g0307681	6	65942649	65946763	Prusib.1G666500.t2.p1	1	37347335	37350191	PruarS.1G598800.t2.p1	1
Ancestor9_test_1_379	1	379	379	NA	NA	NA	NA	Prudul26A025858P1	1	34051645	34052172	mrna09078	2	21045711	21046238	NA	NA	NA	NA	NA	NA	NA	NA	NA	NA	NA	NA	Pbr019605.1	15	8236549	8237100	Pm005250	2	10050891	10052449	ppa012299m	1	36339030	36339632	RchiOBHmChr6g0307451	6	65831372	65833417	NA	NA	NA	NA	NA	NA
Ancestor9_test_1_38	1	38	38	AEKpre_5_147	5	147	147	Prudul26A025652P1	1	29701869	29703184	NA	NA	NA	NA	Pruma.1G527100.t1.p1	1	29774337	29775339	PruarM.1G556600.t1.p1	1	29796920	29797922	MDP0000530865	8	512001	513191	Pbr005781.2	15	2162604	2163685	Pm006138	2	15086714	15087701	ppa012232m	1	32180120	32180943	RchiOBHmChr6g0303781	6	63380623	63381805	Prusib.1G589000.t1.p1	1	33288293	33289295	PruarS.1G516500.t1.p1	1
Ancestor9_test_1_380	1	380	380	NA	NA	NA	NA	Prudul26A016362P1	1	34053897	34054982	mrna09077	2	21042689	21045252	Pruma.1G608700.t1.p1	1	34042904	34043248	PruarM.1G636700.t1.p1	1	33924890	33925967	NA	NA	NA	NA	Pbr019607.1	15	8232730	8233479	Pm005249	2	10049082	10049806	ppa011526m	1	36341699	36342460	RchiOBHmChr6g0307431	6	65828272	65829396	Prusib.1G666900.t1.p1	1	37356745	37357822	PruarS.1G599100.t1.p1	1
Ancestor9_test_1_381	1	381	381	NA	NA	NA	NA	Prudul26A021001P1	1	34072384	34074590	mrna09076	2	21040838	21042153	Pruma.1G607400.t1.p1	1	33979495	33981110	PruarM.1G637000.t1.p1	1	33939840	33941454	MDP0000448621	8	14671824	14673359	Pbr019608.1	15	8222032	8223509	Pm005246	2	10029697	10031311	ppa010612m	1	36389266	36391355	RchiOBHmChr6g0307421	6	65826363	65828171	Prusib.1G667200.t1.p1	1	37371712	37373325	PruarS.1G599500.t1.p1	1
Ancestor9_test_1_382	1	382	382	NA	NA	NA	NA	Prudul26A014188P1	1	34076161	34077120	mrna09075	2	21038903	21039847	Pruma.1G607500.t1.p1	1	33982869	33983828	PruarM.1G637100.t1.p1	1	33943279	33944238	MDP0000180763	8	14677526	14678482	NA	NA	NA	NA	Pm005245	2	10026694	10027653	ppa008795m	1	36392863	36393947	RchiOBHmChr6g0258281	6	13648054	13649061	Prusib.1G667300.t1.p1	1	37375169	37376128	PruarS.1G599600.t1.p1	1
Ancestor9_test_1_383	1	383	383	NA	NA	NA	NA	Prudul26A023604P1	1	34077735	34080740	mrna09074	2	21035744	21038407	Pruma.1G607600.t1.p1	1	33984650	33987350	PruarM.1G637200.t1.p1	1	33945060	33947758	MDP0000180764	8	14679834	14683970	Pbr008726.1	15	8360088	8363088	Pm005244	2	10023168	10025866	ppa008965m	1	36394584	36397530	NA	NA	NA	NA	Prusib.1G667400.t1.p1	1	37376950	37379651	PruarS.1G599700.t1.p1	1
Ancestor9_test_1_384	1	384	384	NA	NA	NA	NA	NA	NA	NA	NA	mrna09063	2	20973021	20974844	Pruma.1G608200.t1.p1	1	34021325	34023260	PruarM.1G639500.t1.p1	1	34062381	34064335	NA	NA	NA	NA	Pbr012344.1	8	12191875	12197297	NA	NA	NA	NA	ppa015844m	1	36403828	36405769	RchiOBHmChr6g0307331	6	65776257	65777639	Prusib.1G669200.t1.p1	1	37473526	37475472	PruarS.1G601100.t1.p1	1
Ancestor9_test_1_385	1	385	385	NA	NA	NA	NA	Prudul26A027586P1	1	34102687	34104657	mrna09064	2	20976250	20978526	Pruma.1G609000.t1.p1	1	34064996	34066952	PruarM.1G637400.t1.p1	1	33953670	33955628	NA	NA	NA	NA	Pbr008727.1	15	8377075	8379443	Pm005240	2	9979532	9981480	ppa019532m	1	36411539	36413490	RchiOBHmChr6g0307491	6	65841619	65843508	Prusib.1G667600.t1.p1	1	37399058	37401011	PruarS.1G602200.t1.p1	1
Ancestor9_test_1_386	1	386	386	NA	NA	NA	NA	Prudul26A009528P1	1	34106218	34108390	NA	NA	NA	NA	Pruma.1G609100.t1.p1	1	34068389	34070357	PruarM.1G638500.t1.p1	1	34004835	34006804	MDP0000266144	15	2704578	2715741	Pbr012338.1	8	12105570	12112108	Pm005238	2	9973410	9975387	ppa006466m	1	36415038	36417158	RchiOBHmChr6g0307391	6	65806183	65809183	Prusib.1G668100.t1.p1	1	37417631	37419596	PruarS.1G602900.t1.p1	1
Ancestor9_test_1_387	1	387	387	NA	NA	NA	NA	Prudul26A009528P2	1	34106353	34113155	mrna09060	2	20955671	20958467	Pruma.1G609200.t1.p1	1	34072849	34074975	PruarM.1G639700.t1.p1	1	34070243	34072368	MDP0000248822	15	2694581	2696939	Pbr008729.1	15	8387643	8390878	NA	NA	NA	NA	ppa021897m	1	36419981	36422121	RchiOBHmChr6g0307661	6	65928299	65930180	Prusib.1G669400.t1.p1	1	37481310	37483435	PruarS.1G603000.t1.p1	1
Ancestor9_test_1_388	1	388	388	NA	NA	NA	NA	Prudul26A000102P1	1	34116060	34117495	mrna09073	2	21025537	21033906	Pruma.1G609300.t1.p1	1	34077853	34080209	PruarM.1G639800.t1.p1	1	34075177	34077531	MDP0000317679	8	14849475	14852657	Pbr012334.1	8	12043010	12044941	NA	NA	NA	NA	ppa024261m	1	36425026	36427388	RchiOBHmChr2g0104931	2	16191450	16193449	Prusib.1G669500.t1.p1	1	37486249	37488603	PruarS.1G603100.t1.p1	1
Ancestor9_test_1_389	1	389	389	NA	NA	NA	NA	NA	NA	NA	NA	mrna09058	2	20945520	20947950	NA	NA	NA	NA	NA	NA	NA	NA	MDP0000178781	15	2809178	2811179	Pbr008730.1	15	8393577	8396331	NA	NA	NA	NA	ppa019615m	1	36430014	36431937	RchiOBHmChr2g0104901	2	16165551	16166968	NA	NA	NA	NA	NA	NA
Ancestor9_test_1_39	1	39	39	AEKpre_5_150	5	150	150	Prudul26A003937P1	1	29703760	29704651	mrna08595	2	19251756	19253882	Pruma.1G527200.t1.p1	1	29776180	29777065	PruarM.1G556700.t1.p1	1	29798753	29799638	NA	NA	NA	NA	NA	NA	NA	NA	Pm006139	2	15088264	15089139	ppa011153m	1	32181531	32182425	RchiOBHmChr6g0303771	6	63378794	63380106	Prusib.1G589100.t1.p1	1	33290127	33291012	PruarS.1G516600.t1.p1	1
Ancestor9_test_1_390	1	390	390	NA	NA	NA	NA	Prudul26A029425P1	1	34125121	34130305	mrna09055	2	20915684	20926410	Pruma.1G609500.t1.p1	1	34086371	34092490	PruarM.1G640000.t1.p1	1	34083709	34089802	MDP0000319871	15	2813361	2818868	Pbr008734.1	15	8439796	8447345	Pm005237	2	9965887	9972007	ppa000381m	1	36433298	36439382	RchiOBHmChr6g0307221	6	65703708	65710402	Prusib.1G669700.t1.p1	1	37494783	37500878	PruarS.1G603300.t1.p1	1
Ancestor9_test_1_391	1	391	391	NA	NA	NA	NA	Prudul26A024699P2	1	34131079	34132448	NA	NA	NA	NA	NA	NA	NA	NA	NA	NA	NA	NA	MDP0000231307	15	2819809	2822005	NA	NA	NA	NA	Pm005235	2	9963316	9964735	ppa009873m	1	36440674	36442181	RchiOBHmChr6g0307211	6	65701849	65703516	Prusib.1G669800.t1.p1	1	37502092	37503755	NA	NA
Ancestor9_test_1_392	1	392	392	NA	NA	NA	NA	Prudul26A014220P1	1	34137062	34144831	mrna09054	2	20909125	20915581	Pruma.1G609700.t1.p1	1	34099861	34101525	PruarM.1G640200.t1.p1	1	34097253	34098918	MDP0000319873	15	2822398	2828817	Pbr012330.1	8	11975743	11981336	Pm005233	2	9951454	9957952	ppa000724m	1	36446655	36453195	RchiOBHmChr6g0307181	6	65690788	65698841	Prusib.1G670000.t1.p1	1	37508322	37509987	PruarS.1G603500.t1.p1	1
Ancestor9_test_1_393	1	393	393	NA	NA	NA	NA	Prudul26A008317P1	1	34149030	34149305	mrna09052	2	20903642	20903986	NA	NA	NA	NA	NA	NA	NA	NA	NA	NA	NA	NA	Pbr008736.1	15	8460187	8460510	Pm005232	2	9944388	9944660	ppa020556m	1	36458768	36459043	NA	NA	NA	NA	NA	NA	NA	NA	NA	NA
Ancestor9_test_1_394	1	394	394	NA	NA	NA	NA	NA	NA	NA	NA	mrna09051	2	20893885	20901870	NA	NA	NA	NA	PruarM.1G640600.t1.p1	1	34121909	34125465	NA	NA	NA	NA	NA	NA	NA	NA	NA	NA	NA	NA	ppa005903m	1	36464250	36468110	NA	NA	NA	NA	NA	NA	NA	NA	PruarS.1G603800.t1.p1	1
Ancestor9_test_1_395	1	395	395	NA	NA	NA	NA	Prudul26A022666P1	1	34158723	34161126	NA	NA	NA	NA	Pruma.1G610300.t1.p1	1	34136760	34140237	PruarM.1G641000.t1.p1	1	34141153	34144705	NA	NA	NA	NA	Pbr008743.1	15	8491485	8495682	Pm005227	2	9916761	9920590	ppa022742m	1	36484384	36486792	NA	NA	NA	NA	Prusib.1G670500.t1.p1	1	37546336	37549915	PruarS.1G604200.t1.p1	1
Ancestor9_test_1_396	1	396	396	NA	NA	NA	NA	Prudul26A031587P1	1	34152064	34155434	mrna09049	2	20882611	20884947	Pruma.1G610200.t1.p1	1	34130907	34134394	PruarM.1G640900.t1.p1	1	34135298	34138782	NA	NA	NA	NA	NA	NA	NA	NA	Pm005228	2	9922493	9925962	ppa023729m	1	36479083	36482497	NA	NA	NA	NA	Prusib.1G670400.t1.p1	1	37540523	37544012	PruarS.1G604100.t1.p1	1
Ancestor9_test_1_397	1	397	397	NA	NA	NA	NA	Prudul26A013227P2	1	34165770	34169886	mrna09047	2	20869306	20872473	Pruma.1G610400.t1.p1	1	34146214	34149382	PruarM.1G641100.t1.p1	1	34150608	34153779	MDP0000163918	15	2937259	2940920	NA	NA	NA	NA	Pm005226	2	9907642	9910873	ppa003634m	1	36492673	36495947	RchiOBHmChr6g0307071	6	65593719	65597678	Prusib.1G670600.t1.p1	1	37555807	37558975	PruarS.1G604300.t1.p1	1
Ancestor9_test_1_398	1	398	398	NA	NA	NA	NA	Prudul26A023112P1	1	34174212	34175574	mrna09046	2	20863007	20864053	Pruma.1G610500.t1.p1	1	34154956	34156002	PruarM.1G641200.t2.p1	1	34159415	34160350	MDP0000228456	8	14711941	14712981	NA	NA	NA	NA	Pm005225	2	9901019	9902065	ppa008039m	1	36501133	36502499	RchiOBHmChr6g0307061	6	65586866	65588212	Prusib.1G670700.t1.p1	1	37564587	37565518	PruarS.1G604400.t1.p1	1
Ancestor9_test_1_399	1	399	399	NA	NA	NA	NA	Prudul26A015043P1	1	34176843	34181727	mrna09045	2	20857314	20861909	Pruma.1G610600.t1.p1	1	34157506	34169410	PruarM.1G641300.t1.p1	1	34162413	34164175	NA	NA	NA	NA	Pbr012314.1	8	11829642	11834059	Pm005222	2	9880970	9885988	ppa017763m	1	36503731	36508004	NA	NA	NA	NA	Prusib.1G670800.t1.p1	1	37567245	37571911	PruarS.1G604500.t1.p1	1
Ancestor9_test_1_4	1	4	4	NA	NA	NA	NA	NA	NA	NA	NA	mrna08656	2	19564947	19568266	Pruma.1G521100.t1.p1	1	29460302	29465160	PruarM.1G551200.t1.p1	1	29492092	29496958	MDP0000155925	8	66795	70067	NA	NA	NA	NA	Pm006079	2	14691510	14696301	ppa003098m	1	31829667	31834701	RchiOBHmChr6g0304441	6	63746142	63750422	Prusib.1G583200.t1.p1	1	32974452	32979311	PruarS.1G510900.t1.p1	1
Ancestor9_test_1_40	1	40	40	NA	NA	NA	NA	Prudul26A007740P1	1	29705422	29706976	mrna08613	2	19335394	19336931	Pruma.1G527300.t1.p1	1	29777833	29779653	PruarM.1G556800.t1.p1	1	29800405	29802223	MDP0000253129	12	23747891	23753474	Pbr005783.2	15	2167121	2168462	Pm006140	2	15089917	15091354	ppa011908m	1	32183190	32184753	RchiOBHmChr6g0303761	6	63376843	63378569	Prusib.1G589200.t1.p1	1	33291780	33293689	PruarS.1G516700.t1.p1	1
Ancestor9_test_1_400	1	400	400	NA	NA	NA	NA	Prudul26A004272P1	1	34182082	34188042	mrna09044	2	20851765	20856732	Pruma.1G610700.t1.p1	1	34171934	34177184	PruarM.1G641600.t1.p1	1	34176282	34181532	MDP0000304250	15	2977753	2983093	Pbr008746.1	15	8525247	8530483	Pm005223	2	9887470	9892814	ppa002365m	1	36511649	36517165	RchiOBHmChr6g0307051	6	65578442	65583896	Prusib.1G671000.t1.p1	1	37581559	37586812	PruarS.1G604800.t1.p1	1
Ancestor9_test_1_401	1	401	401	NA	NA	NA	NA	Prudul26A030112P1	1	34190357	34192131	mrna09043	2	20846994	20847719	Pruma.1G610800.t1.p1	1	34180256	34180957	PruarM.1G641700.t1.p1	1	34184584	34185285	NA	NA	NA	NA	Pbr008747.1	15	8534198	8534902	Pm005221	2	9876990	9877691	ppa010854m	1	36520226	36521004	RchiOBHmChr6g0307041	6	65571215	65572240	Prusib.1G671100.t1.p1	1	37589865	37590566	PruarS.1G604900.t1.p1	1
Ancestor9_test_1_402	1	402	402	AEKpre_2_319	2	319	319	Prudul26A030465P1	1	34558120	34559894	NA	NA	NA	NA	NA	NA	NA	NA	PruarM.1G648400.t1.p1	1	34520841	34521932	MDP0000774306	15	3351189	3352364	NA	NA	NA	NA	Pm005155	2	9522708	9523799	ppa007579m	1	36880806	36882476	NA	NA	NA	NA	Prusib.1G677600.t1.p1	1	37929579	37930670	PruarS.1G611700.t1.p1	1
Ancestor9_test_1_403	1	403	403	AEKpre_2_307	2	307	307	Prudul26A003618P1	1	34550803	34555426	mrna11884	5	21896468	21900080	Pruma.1G616700.t1.p1	1	34503374	34507186	PruarM.1G648300.t1.p1	1	34513818	34517576	MDP0000192776	15	3343960	3347983	Pbr008792.2	15	8859200	8863244	Pm005156	2	9527318	9531132	ppa000805m	1	36873652	36877947	NA	NA	NA	NA	Prusib.1G677500.t1.p1	1	37922555	37926313	NA	NA
Ancestor9_test_1_404	1	404	404	NA	NA	NA	NA	Prudul26A031037P1	1	34242818	34248896	mrna09030	2	20784291	20789889	Pruma.1G612100.t1.p1	1	34244521	34250028	PruarM.1G642700.t1.p1	1	34242533	34248039	NA	NA	NA	NA	Pbr012299.1	8	11695990	11701215	Pm005210	2	9812596	9818193	ppa001735m	1	36587597	36593506	RchiOBHmChr6g0306891	6	65386355	65392430	Prusib.1G672300.t1.p1	1	37647783	37653290	PruarS.1G606200.t2.p1	1
Ancestor9_test_1_405	1	405	405	NA	NA	NA	NA	Prudul26A007483P1	1	34230007	34240622	mrna09031	2	20792600	20800886	Pruma.1G612000.t1.p1	1	34233000	34242712	PruarM.1G642600.t1.p1	1	34231019	34240723	MDP0000240913	15	3053516	3060554	Pbr012300.1	8	11702539	11712025	Pm005211	2	9819994	9829848	ppa001066m	1	36574843	36585021	RchiOBHmChr6g0306901	6	65419712	65429200	Prusib.1G672200.t1.p1	1	37636269	37645977	PruarS.1G606000.t1.p1	1
Ancestor9_test_1_406	1	406	406	NA	NA	NA	NA	NA	NA	NA	NA	mrna09034	2	20810193	20811888	NA	NA	NA	NA	NA	NA	NA	NA	MDP0000136905	15	3027309	3030897	NA	NA	NA	NA	NA	NA	NA	NA	ppa015988m	1	36560164	36561279	RchiOBHmChr6g0306941	6	65515325	65518007	NA	NA	NA	NA	PruarS.1G605700.t1.p1	1
Ancestor9_test_1_407	1	407	407	NA	NA	NA	NA	Prudul26A024832P1	1	34207551	34208652	mrna09035	2	20818279	20819166	Pruma.1G611200.t1.p1	1	34195337	34196203	PruarM.1G642000.t1.p1	1	34199678	34200544	MDP0000164794	15	3015194	3016147	Pbr008751.1	15	8553823	8554794	Pm005216	2	9856104	9856931	ppa021954m	1	36547269	36548135	RchiOBHmChr6g0306951	6	65528195	65529362	Prusib.1G671400.t1.p1	1	37604997	37605863	PruarS.1G605300.t1.p1	1
Ancestor9_test_1_408	1	408	408	NA	NA	NA	NA	NA	NA	NA	NA	mrna09029	2	20777293	20782617	NA	NA	NA	NA	NA	NA	NA	NA	NA	NA	NA	NA	NA	NA	NA	NA	NA	NA	NA	NA	ppa006322m	1	36599924	36603396	RchiOBHmChr6g0306871	6	65377354	65381129	Prusib.1G672500.t1.p1	1	37659985	37663420	NA	NA
Ancestor9_test_1_409	1	409	409	NA	NA	NA	NA	Prudul26A012795P1	1	34268810	34272369	mrna09028	2	20773453	20776459	Pruma.1G612300.t1.p1	1	34263458	34266383	NA	NA	NA	NA	NA	NA	NA	NA	Pbr012294.1	8	11672410	11675995	Pm005208	2	9795756	9798681	ppa003696m	1	36612429	36615348	RchiOBHmChr6g0306861	6	65373279	65376873	Prusib.1G672600.t1.p1	1	37667015	37669940	PruarS.1G606400.t1.p1	1
Ancestor9_test_1_41	1	41	41	NA	NA	NA	NA	Prudul26A029391P1	1	29726288	29726788	mrna08591	2	19235861	19236364	Pruma.1G527600.t1.p1	1	29795654	29796154	PruarM.1G557100.t1.p1	1	29818299	29818799	MDP0000740648	12	23759337	23759837	Pbr005785.1	15	2180042	2181971	Pm006144	2	15108168	15108668	ppa012521m	1	32203284	32204177	RchiOBHmChr6g0303721	6	63357603	63358686	Prusib.1G589500.t1.p1	1	33309738	33310238	PruarS.1G517000.t1.p1	1
Ancestor9_test_1_410	1	410	410	NA	NA	NA	NA	Prudul26A009027P2	1	34274041	34284502	mrna09027	2	20763303	20771745	Pruma.1G612400.t2.p1	1	34268983	34278824	PruarM.1G643000.t1.p1	1	34267141	34276985	MDP0000698253	8	14908333	14914011	NA	NA	NA	NA	Pm005206	2	9780984	9790660	ppa000219m	1	36617820	36627983	RchiOBHmChr6g0306851	6	65361398	65370773	Prusib.1G672700.t2.p1	1	37672572	37682441	PruarS.1G606500.t1.p1	1
Ancestor9_test_1_411	1	411	411	NA	NA	NA	NA	Prudul26A032767P1	1	34284747	34286072	NA	NA	NA	NA	Pruma.1G612500.t1.p1	1	34279858	34280845	PruarM.1G643100.t1.p1	1	34278019	34279006	MDP0000225820	8	14904134	14905839	Pbr012292.1	8	11656500	11657458	Pm005205	2	9778957	9779948	ppa012946m	1	36628450	36629620	RchiOBHmChr6g0306821	6	65357259	65358902	Prusib.1G672800.t1.p1	1	37683476	37684463	PruarS.1G606600.t1.p1	1
Ancestor9_test_1_412	1	412	412	NA	NA	NA	NA	Prudul26A005559P1	1	34286547	34296247	mrna09026	2	20750841	20762569	Pruma.1G612900.t1.p1	1	34290128	34299428	PruarM.1G643600.t1.p1	1	34293066	34295173	NA	NA	NA	NA	Pbr012291.1	8	11645955	11654461	Pm005204	2	9768246	9778160	ppa000095m	1	36630374	36639217	RchiOBHmChr6g0306811	6	65347199	65357231	Prusib.1G673300.t1.p1	1	37692270	37705213	PruarS.1G607200.t1.p1	1
Ancestor9_test_1_413	1	413	413	NA	NA	NA	NA	Prudul26A014214P1	1	34311158	34313100	mrna09025	2	20748361	20750335	Pruma.1G613000.t1.p1	1	34302357	34303374	NA	NA	NA	NA	NA	NA	NA	NA	Pbr012290.1	8	11643462	11644795	Pm005203	2	9763464	9764481	ppa023895m	1	36644765	36645782	RchiOBHmChr6g0306801	6	65345471	65347158	Prusib.1G673400.t1.p1	1	37707788	37709123	PruarS.1G607300.t1.p1	1
Ancestor9_test_1_414	1	414	414	NA	NA	NA	NA	Prudul26A019129P1	1	34313197	34313562	mrna09024	2	20747342	20747746	Pruma.1G613100.t1.p1	1	34305206	34305583	NA	NA	NA	NA	NA	NA	NA	NA	NA	NA	NA	NA	Pm005202	2	9762510	9762875	ppa018784m	1	36646371	36646706	RchiOBHmChr6g0306791	6	65344705	65345399	Prusib.1G673500.t1.p1	1	37711000	37711377	NA	NA
Ancestor9_test_1_415	1	415	415	NA	NA	NA	NA	Prudul26A009755P1	1	34319517	34322511	NA	NA	NA	NA	Pruma.1G613200.t1.p1	1	34309804	34312532	PruarM.1G643800.t1.p1	1	34298293	34300864	MDP0000157130	8	14948053	14950496	Pbr019639.1	15	7930256	7935146	Pm005199	2	9754320	9758116	ppa009425m	1	36651654	36654441	RchiOBHmChr6g0306761	6	65338576	65341349	Prusib.1G673700.t1.p1	1	37715681	37718254	PruarS.1G607600.t1.p1	1
Ancestor9_test_1_416	1	416	416	NA	NA	NA	NA	Prudul26A019649P2	1	34328561	34330282	mrna09020	2	20737216	20738136	Pruma.1G613400.t1.p1	1	34319031	34320187	NA	NA	NA	NA	MDP0000264119	8	14956579	14957608	Pbr006064.1	8	12217774	12219606	Pm005197	2	9746420	9747448	NA	NA	NA	NA	RchiOBHmChr6g0306741	6	65330313	65331991	Prusib.1G673900.t1.p1	1	37725124	37726154	NA	NA
Ancestor9_test_1_417	1	417	417	NA	NA	NA	NA	Prudul26A016345P2	1	34343026	34347371	mrna09017	2	20721518	20725480	Pruma.1G614100.t1.p1	1	34349624	34353593	PruarM.1G645100.t2.p1	1	34342329	34346299	MDP0000210488	8	15018578	15022613	Pbr006070.3	8	12270451	12274080	Pm005193	2	9736493	9740114	ppa026474m	1	36674308	36677849	RchiOBHmChr6g0306711	6	65310513	65315851	Prusib.1G674600.t2.p1	1	37753908	37757830	PruarS.1G608600.t2.p1	1
Ancestor9_test_1_418	1	418	418	NA	NA	NA	NA	Prudul26A016345P3	1	34343299	34347239	mrna09016	2	20717338	20720486	Pruma.1G614100.t2.p1	1	34349624	34353593	PruarM.1G645100.t1.p1	1	34342329	34346299	MDP0000210489	8	15023409	15026886	Pbr006069.1	8	12266059	12269712	Pm005187	2	9714789	9718710	ppa003601m	1	36681437	36685385	RchiOBHmChr6g0306701	6	65306568	65310511	Prusib.1G674600.t1.p1	1	37753908	37757830	PruarS.1G608600.t1.p1	1
Ancestor9_test_1_419	1	419	419	NA	NA	NA	NA	Prudul26A009972P1	1	34359809	34362516	mrna09008	2	20683687	20686513	Pruma.1G614400.t1.p1	1	34365667	34368400	PruarM.1G645500.t1.p1	1	34358377	34361106	NA	NA	NA	NA	NA	NA	NA	NA	Pm005184	2	9700176	9702731	ppa014629m	1	36701245	36703938	RchiOBHmChr6g0306641	6	65265120	65275013	Prusib.1G675000.t1.p1	1	37769930	37772660	PruarS.1G608900.t1.p1	1
Ancestor9_test_1_42	1	42	42	NA	NA	NA	NA	Prudul26A003824P1	1	29734801	29740685	mrna08589	2	19224840	19230088	Pruma.1G527800.t1.p1	1	29802171	29807483	PruarM.1G557300.t1.p1	1	29824822	29830108	NA	NA	NA	NA	Pbr005787.2	15	2188983	2195759	Pm006146	2	15114684	15120051	ppa005755m	1	32208606	32215149	RchiOBHmChr6g0303701	6	63347252	63352330	Prusib.1G589700.t1.p1	1	33316260	33321556	PruarS.1G517200.t1.p1	1
Ancestor9_test_1_420	1	420	420	NA	NA	NA	NA	Prudul26A014885P1	1	15192674	15193859	mrna09006	2	20676315	20677638	NA	NA	NA	NA	PruarM.1G242000.t1.p1	1	14238026	14239241	NA	NA	NA	NA	NA	NA	NA	NA	NA	NA	NA	NA	ppa022006m	1	36719783	36721886	RchiOBHmChr6g0306621	6	65256745	65258225	NA	NA	NA	NA	PruarS.1G223100.t1.p1	1
Ancestor9_test_1_421	1	421	421	NA	NA	NA	NA	Prudul26A011681P1	1	34383721	34389964	mrna09005	2	20662409	20673496	Pruma.1G614800.t1.p1	1	34386257	34392094	PruarM.1G646000.t1.p1	1	34378898	34384735	NA	NA	NA	NA	Pbr008770.1	15	8697723	8702598	Pm005180	2	9676535	9682263	ppa025950m	1	36724651	36729761	RchiOBHmChr6g0306611	6	65249315	65254513	Prusib.1G675400.t1.p1	1	37790382	37796219	PruarS.1G609300.t1.p1	1
Ancestor9_test_1_422	1	422	422	NA	NA	NA	NA	Prudul26A022889P1	1	34395201	34399596	mrna09004	2	20655365	20661503	Pruma.1G614900.t1.p1	1	34392894	34396615	PruarM.1G646100.t1.p1	1	34385883	34389627	NA	NA	NA	NA	Pbr008771.1	15	8703233	8706442	Pm005179	2	9669132	9672809	ppa003906m	1	36733550	36737291	RchiOBHmChr6g0306601	6	65242874	65247323	Prusib.1G675500.t1.p1	1	37797199	37800891	PruarS.1G609400.t1.p1	1
Ancestor9_test_1_423	1	423	423	NA	NA	NA	NA	Prudul26A010026P1	1	34410459	34413064	mrna09002	2	20644032	20646735	Pruma.1G615100.t1.p1	1	34405975	34408557	PruarM.1G646300.t1.p1	1	34399033	34401614	NA	NA	NA	NA	Pbr008773.2	15	8720828	8723591	Pm005177	2	9656878	9659076	ppa018892m	1	36745995	36748935	NA	NA	NA	NA	Prusib.1G675700.t1.p1	1	37810323	37812904	PruarS.1G609600.t1.p1	1
Ancestor9_test_1_424	1	424	424	NA	NA	NA	NA	Prudul26A006021P1	1	34455195	34455797	mrna08992	2	20602541	20603131	Pruma.1G615400.t1.p1	1	34424239	34424850	PruarM.1G646800.t1.p1	1	34427993	34428601	NA	NA	NA	NA	NA	NA	NA	NA	Pm005173	2	9633323	9633922	ppa014721m	1	36774845	36775450	RchiOBHmChr6g0306461	6	65157197	65157727	Prusib.1G676100.t1.p1	1	37839280	37839888	PruarS.1G609900.t1.p1	1
Ancestor9_test_1_425	1	425	425	NA	NA	NA	NA	Prudul26A015308P1	1	34481165	34481671	mrna08994	2	20608108	20608620	Pruma.1G615600.t1.p1	1	34429470	34429976	NA	NA	NA	NA	MDP0000270877	8	15244825	15251534	Pbr008778.1	15	8761702	8762205	Pm005168	2	9614869	9615375	ppa012464m	1	36799643	36800257	NA	NA	NA	NA	Prusib.1G676400.t1.p1	1	37850406	37850912	PruarS.1G610200.t1.p1	1
Ancestor9_test_1_426	1	426	426	NA	NA	NA	NA	Prudul26A007957P1	1	34481869	34484663	mrna08996	2	20610777	20615786	Pruma.1G615700.t1.p1	1	34430500	34432928	PruarM.1G647100.t1.p1	1	34440156	34442581	NA	NA	NA	NA	Pbr008780.1	15	8768139	8770533	Pm005167	2	9611910	9614332	ppa007225m	1	36800354	36803167	RchiOBHmChr6g0306501	6	65176637	65179311	Prusib.1G676500.t1.p1	1	37851424	37853853	PruarS.1G610300.t1.p1	1
Ancestor9_test_1_427	1	427	427	NA	NA	NA	NA	Prudul26A016011P1	1	34490816	34491379	mrna08997	2	20616836	20620097	Pruma.1G615800.t1.p1	1	34443796	34444332	PruarM.1G647200.t1.p1	1	34455684	34456220	MDP0000801942	8	15288874	15289449	Pbr008781.1	15	8776905	8777474	Pm005166	2	9590180	9590701	ppb017373m	1	36812611	36813174	RchiOBHmChr6g0306521	6	65192961	65193662	Prusib.1G676600.t1.p1	1	37864332	37864868	PruarS.1G610400.t1.p1	1
Ancestor9_test_1_428	1	428	428	NA	NA	NA	NA	Prudul26A018080P1	1	34497938	34501144	mrna08998	2	20625122	20628179	Pruma.1G616000.t1.p1	1	34451528	34454827	PruarM.1G647400.t1.p1	1	34463321	34466617	NA	NA	NA	NA	NA	NA	NA	NA	Pm005164	2	9579825	9582994	ppa021898m	1	36820162	36823278	RchiOBHmChr6g0306541	6	65202947	65206453	Prusib.1G676800.t1.p1	1	37871973	37875272	PruarS.1G610600.t1.p1	1
Ancestor9_test_1_429	1	429	429	AEKpre_2_308	2	308	308	Prudul26A002188P1	1	34515982	34518789	mrna09001	2	20639886	20642336	NA	NA	NA	NA	PruarM.1G647600.t1.p1	1	34481875	34484375	NA	NA	NA	NA	Pbr008786.1	15	8824405	8826535	Pm005162	2	9561789	9564463	ppa008357m	1	36838329	36841337	RchiOBHmChr6g0306561	6	65220435	65222824	Prusib.1G677000.t1.p1	1	37890480	37892980	PruarS.1G610800.t1.p1	1
Ancestor9_test_1_43	1	43	43	NA	NA	NA	NA	Prudul26A006187P1	1	29744136	29745665	mrna08587	2	19217222	19218289	Pruma.1G527900.t1.p1	1	29811543	29812625	PruarM.1G557400.t1.p1	1	29834548	29835630	MDP0000408791	8	596306	597388	Pbr005788.1	15	2200902	2202346	Pm006147	2	15124934	15126016	ppa005590m	1	32217571	32220443	NA	NA	NA	NA	Prusib.1G589800.t1.p1	1	33325776	33326858	PruarS.1G517300.t1.p1	1
Ancestor9_test_1_430	1	430	430	AEKpre_2_310	2	310	310	Prudul26A027950P1	1	34522355	34524172	mrna08990	2	20588483	20589868	Pruma.1G616200.t1.p1	1	34479387	34480806	PruarM.1G647700.t1.p1	1	34489835	34491253	MDP0000248210	8	15335917	15337267	Pbr008788.1	15	8833029	8834340	Pm005161	2	9555449	9557189	ppa015753m	1	36845238	36846653	NA	NA	NA	NA	Prusib.1G677100.t1.p1	1	37898569	37899987	PruarS.1G610900.t1.p1	1
Ancestor9_test_1_431	1	431	431	AEKpre_5_1067	5	1067	1067	NA	NA	NA	NA	mrna08989	2	20582188	20582602	NA	NA	NA	NA	NA	NA	NA	NA	MDP0000896898	8	15378923	15379356	Pbr008789.1	15	8841581	8842017	NA	NA	NA	NA	ppa014000m	1	36855038	36857148	RchiOBHmChr6g0306421	6	65128873	65131533	NA	NA	NA	NA	NA	NA
Ancestor9_test_1_432	1	432	432	AEKpre_2_312	2	312	312	Prudul26A000450P1	1	34532526	34537420	mrna08988	2	20579130	20581610	Pruma.1G616300.t1.p1	1	34487097	34489263	PruarM.1G647800.t1.p1	1	34497526	34499689	MDP0000291043	15	3325604	3329352	Pbr008790.1	15	8843289	8846023	Pm005160	2	9545379	9548744	ppa011805m	1	36857500	36860042	RchiOBHmChr6g0306411	6	65125338	65128651	Prusib.1G677200.t1.p1	1	37906258	37908418	PruarS.1G611000.t1.p1	1
Ancestor9_test_1_433	1	433	433	NA	NA	NA	NA	Prudul26A026280P1	1	34538222	34539392	mrna08987	2	20577033	20577707	NA	NA	NA	NA	NA	NA	NA	NA	MDP0000291044	15	3331364	3336746	NA	NA	NA	NA	Pm005159	2	9543549	9544292	ppa010509m	1	36861084	36861944	RchiOBHmChr6g0306401	6	65123881	65125169	NA	NA	NA	NA	NA	NA
Ancestor9_test_1_434	1	434	434	AEKpre_2_314	2	314	314	Prudul26A018722P1	1	34539502	34543183	mrna08986	2	20572429	20575870	Pruma.1G616500.t1.p1	1	34493067	34494605	PruarM.1G648100.t1.p1	1	34503484	34505021	MDP0000575967	8	15382626	15389061	NA	NA	NA	NA	Pm005158	2	9539808	9542604	ppa005124m	1	36863797	36865685	RchiOBHmChr6g0306311	6	65040184	65041879	NA	NA	NA	NA	PruarS.1G611300.t1.p1	1
Ancestor9_test_1_435	1	435	435	AEKpre_2_316	2	316	316	Prudul26A010666P1	1	34543508	34550376	mrna08984	2	20564053	20569183	Pruma.1G616600.t1.p1	1	34495385	34501998	PruarM.1G648200.t1.p1	1	34505800	34512437	MDP0000192775	15	3337592	3343089	NA	NA	NA	NA	Pm005157	2	9532503	9539064	ppa002043m	1	36866136	36872777	RchiOBHmChr6g0306261	6	65021065	65027615	Prusib.1G677400.t1.p1	1	37914534	37921174	PruarS.1G611400.t1.p1	1
Ancestor9_test_1_436	1	436	436	AEKpre_5_1148	5	1148	1148	Prudul26A012423P1	1	34201482	34202089	mrna09038	2	20827759	20828295	Pruma.1G611000.t1.p1	1	34189448	34190055	PruarM.1G641800.t1.p1	1	34193774	34194381	NA	NA	NA	NA	NA	NA	NA	NA	Pm005219	2	9862247	9862846	ppa021018m	1	36530097	36530704	NA	NA	NA	NA	Prusib.1G671200.t1.p1	1	37599069	37599676	PruarS.1G605100.t1.p1	1
Ancestor9_test_1_437	1	437	437	NA	NA	NA	NA	NA	NA	NA	NA	mrna08841	2	20473857	20477819	NA	NA	NA	NA	NA	NA	NA	NA	MDP0000129460	8	15390897	15394930	NA	NA	NA	NA	NA	NA	NA	NA	NA	NA	NA	NA	RchiOBHmChr6g0306221	6	65000909	65005467	NA	NA	NA	NA	PruarS.1G611500.t1.p1	1
Ancestor9_test_1_438	1	438	438	AEKpre_2_321	2	321	321	Prudul26A023531P1	1	34560026	34562851	mrna08840	2	20465833	20467695	Pruma.1G616800.t1.p1	1	34510443	34514395	PruarM.1G648500.t1.p1	1	34522671	34524793	NA	NA	NA	NA	NA	NA	NA	NA	Pm005154	2	9519827	9521870	ppa008657m	1	36882630	36884849	RchiOBHmChr6g0306211	6	64991767	64994123	Prusib.1G677700.t1.p1	1	37931409	37933531	PruarS.1G611800.t1.p1	1
Ancestor9_test_1_439	1	439	439	AEKpre_2_323	2	323	323	Prudul26A016755P1	1	34563890	34566893	mrna08839	2	20461298	20464150	Pruma.1G616900.t1.p1	1	34515672	34518602	PruarM.1G648600.t1.p1	1	34526131	34529056	MDP0000227870	8	15441823	15445993	Pbr008794.1	15	8868897	8871194	Pm005153	2	9515541	9518503	ppa006042m	1	36886170	36889062	RchiOBHmChr6g0306201	6	64988400	64991315	Prusib.1G677800.t1.p1	1	37934833	37937841	PruarS.1G611900.t1.p1	1
Ancestor9_test_1_44	1	44	44	NA	NA	NA	NA	Prudul26A018489P1	1	29748082	29748984	mrna08586	2	19213799	19214704	Pruma.1G528000.t1.p1	1	29815399	29816301	PruarM.1G557500.t1.p1	1	29838402	29839304	MDP0000200569	8	591343	592242	NA	NA	NA	NA	Pm006148	2	15128654	15129556	ppa1027211m	1	32222831	32223733	RchiOBHmChr6g0303681	6	63330753	63332045	Prusib.1G589900.t1.p1	1	33329630	33330532	PruarS.1G517400.t1.p1	1
Ancestor9_test_1_440	1	440	440	NA	NA	NA	NA	Prudul26A010146P1	1	34591772	34592724	mrna11882	5	21877050	21877814	Pruma.1G617200.t1.p1	1	34547761	34548537	PruarM.1G648900.t1.p1	1	34558180	34558956	MDP0000241650	8	15566143	15571620	Pbr008796.1	15	8943643	8945133	Pm005151	2	9485093	9485869	ppa009533m	1	36913157	36914539	RchiOBHmChr6g0306191	6	64950383	64951730	Prusib.1G678100.t1.p1	1	37967019	37967795	PruarS.1G612200.t1.p1	1
Ancestor9_test_1_441	1	441	441	AEKpre_2_325	2	325	325	Prudul26A002383P1	1	34597678	34602065	mrna08837	2	20434535	20436614	NA	NA	NA	NA	NA	NA	NA	NA	MDP0000308560	8	15604061	15611210	Pbr008797.1	15	8951879	8955341	NA	NA	NA	NA	ppa011151m	1	36920261	36923983	RchiOBHmChr6g0306181	6	64931703	64934521	NA	NA	NA	NA	NA	NA
Ancestor9_test_1_442	1	442	442	AEKpre_2_315	2	315	315	Prudul26A002150P1	1	34602597	34606651	mrna11880	5	21864293	21866892	NA	NA	NA	NA	NA	NA	NA	NA	NA	NA	NA	NA	Pbr008798.1	15	8957034	8959638	NA	NA	NA	NA	ppa002395m	1	36924872	36927717	RchiOBHmChr6g0306171	6	64916787	64919870	NA	NA	NA	NA	NA	NA
Ancestor9_test_1_443	1	443	443	AEKpre_2_328	2	328	328	NA	NA	NA	NA	mrna08834	2	20420351	20423653	NA	NA	NA	NA	NA	NA	NA	NA	NA	NA	NA	NA	NA	NA	NA	NA	Pm005149	2	9465300	9467993	ppa010603m	1	36931077	36933959	RchiOBHmChr6g0306141	6	64891892	64895192	NA	NA	NA	NA	PruarS.1G612400.t1.p1	1
Ancestor9_test_1_444	1	444	444	NA	NA	NA	NA	NA	NA	NA	NA	mrna08833	2	20415916	20419949	Pruma.1G617400.t1.p1	1	34564964	34577855	PruarM.1G649100.t1.p1	1	34575214	34582709	NA	NA	NA	NA	NA	NA	NA	NA	Pm005147	2	9447820	9459766	ppa015590m	1	36935377	36938726	RchiOBHmChr6g0306121	6	64867852	64871627	Prusib.1G678700.t1.p1	1	37999221	38002818	PruarS.1G612600.t1.p1	1
Ancestor9_test_1_445	1	445	445	AEKpre_2_331	2	331	331	Prudul26A019082P1	1	34628540	34633906	NA	NA	NA	NA	NA	NA	NA	NA	PruarM.1G649200.t1.p1	1	34584420	34588022	NA	NA	NA	NA	NA	NA	NA	NA	Pm005148	2	9460485	9464037	ppa022654m	1	36941311	36944924	RchiOBHmChr6g0306131	6	64887394	64891334	Prusib.1G678600.t1.p1	1	37995949	37997510	PruarS.1G612700.t1.p1	1
Ancestor9_test_1_446	1	446	446	NA	NA	NA	NA	Prudul26A000891P1	1	34637326	34640519	mrna08828	2	20401465	20402666	Pruma.1G617600.t1.p1	1	34585820	34586824	PruarM.1G649400.t1.p1	1	34595982	34596982	MDP0000278588	15	3504672	3505978	NA	NA	NA	NA	Pm005146	2	9446558	9447497	ppa010453m	1	36952563	36953549	NA	NA	NA	NA	Prusib.1G678900.t1.p1	1	38010757	38011761	PruarS.1G612900.t1.p1	1
Ancestor9_test_1_447	1	447	447	AEKpre_2_324	2	324	324	Prudul26A025756P1	1	34642549	34646435	mrna08827	2	20395993	20398801	Pruma.1G617700.t1.p1	1	34589369	34592634	PruarM.1G649500.t1.p1	1	34599425	34602691	MDP0000176217	15	3498784	3501830	NA	NA	NA	NA	Pm005145	2	9440537	9443756	ppa007459m	1	36956023	36959423	RchiOBHmChr6g0306071	6	64822360	64826056	Prusib.1G679000.t1.p1	1	38014201	38017470	PruarS.1G613000.t1.p1	1
Ancestor9_test_1_448	1	448	448	AEKpre_2_339	2	339	339	Prudul26A023697P1	1	34645871	34648982	mrna08826	2	20393402	20395701	Pruma.1G617800.t1.p1	1	34592936	34595664	PruarM.1G649600.t1.p1	1	34602993	34605956	MDP0000278586	15	3486120	3498489	NA	NA	NA	NA	NA	NA	NA	NA	ppa021245m	1	36959725	36962206	RchiOBHmChr6g0306061	6	64819245	64822358	Prusib.1G679100.t1.p1	1	38017772	38020517	PruarS.1G613100.t1.p1	1
Ancestor9_test_1_449	1	449	449	AEKpre_2_327	2	327	327	Prudul26A016294P1	1	34649425	34654821	mrna08825	2	20388305	20391293	NA	NA	NA	NA	PruarM.1G649700.t1.p1	1	34607624	34611625	NA	NA	NA	NA	Pbr008804.1	15	9004484	9009647	NA	NA	NA	NA	ppa006081m	1	36963334	36968122	RchiOBHmChr6g0306051	6	64814570	64818879	NA	NA	NA	NA	NA	NA
Ancestor9_test_1_45	1	45	45	NA	NA	NA	NA	Prudul26A020680P1	1	29751179	29752139	mrna08583	2	19205196	19205996	Pruma.1G528100.t1.p1	1	29818568	29819335	PruarM.1G557600.t1.p1	1	29841569	29842336	MDP0000740656	12	23784676	23785452	Pbr005789.1	15	2208789	2210492	Pm006149	2	15131796	15132563	ppa022618m	1	32226850	32227617	RchiOBHmChr6g0303671	6	63315178	63316160	Prusib.1G590000.t1.p1	1	33332754	33333521	PruarS.1G517500.t1.p1	1
Ancestor9_test_1_450	1	450	450	AEKpre_2_348	2	348	348	Prudul26A025485P1	1	34660457	34663717	mrna08821	2	20373614	20377194	NA	NA	NA	NA	NA	NA	NA	NA	MDP0000720196	15	3558762	3560636	Pbr009216.4	15	4339256	4343754	Pm005142	2	9426564	9428117	ppa023740m	1	36971647	36977114	NA	NA	NA	NA	Prusib.1G679500.t1.p1	1	38030017	38035512	NA	NA
Ancestor9_test_1_451	1	451	451	AEKpre_2_343	2	343	343	Prudul26A026442P1	1	34664738	34669138	mrna08819	2	20365171	20369989	Pruma.1G618200.t1.p1	1	34612227	34616207	NA	NA	NA	NA	MDP0000276176	15	3548673	3557427	Pbr009217.1	15	4334797	4338332	Pm005140	2	9417542	9421324	ppa004789m	1	36978466	36982515	RchiOBHmChr6g0306001	6	64785254	64790841	Prusib.1G679600.t1.p1	1	38036824	38040517	NA	NA
Ancestor9_test_1_452	1	452	452	AEKpre_2_345	2	345	345	Prudul26A006909P1	1	34670389	34674602	mrna08813	2	20344539	20346656	Pruma.1G618300.t1.p1	1	34618096	34620950	PruarM.1G650100.t1.p1	1	34627734	34630588	MDP0000666177	8	15702983	15705191	NA	NA	NA	NA	Pm005138	2	9412079	9414261	ppa005926m	1	36985063	36987242	RchiOBHmChr6g0305981	6	64772084	64776173	Prusib.1G679800.t1.p1	1	38042406	38045260	PruarS.1G613600.t1.p1	1
Ancestor9_test_1_453	1	453	453	AEKpre_2_347	2	347	347	Prudul26A015708P2	1	34675656	34681549	mrna08812	2	20337718	20344060	Pruma.1G618400.t1.p1	1	34624082	34629963	PruarM.1G650200.t1.p1	1	34632807	34638681	MDP0000666176	8	15695603	15701100	Pbr009218.3	15	4327212	4332838	Pm005137	2	9404361	9410243	ppa000842m	1	36989096	36995205	RchiOBHmChr6g0305971	6	64765867	64771376	Prusib.1G679900.t1.p1	1	38047479	38053360	PruarS.1G613700.t1.p1	1
Ancestor9_test_1_454	1	454	454	NA	NA	NA	NA	Prudul26A021531P1	1	34682278	34683291	mrna08811	2	20335952	20336977	Pruma.1G618500.t1.p1	1	34630697	34631710	PruarM.1G650300.t1.p1	1	34639392	34640405	MDP0000276174	15	3538028	3539019	Pbr009219.1	15	4323838	4324830	NA	NA	NA	NA	ppa021688m	1	36995754	36996767	RchiOBHmChr6g0305961	6	64763241	64765672	Prusib.1G680000.t1.p1	1	38054072	38055085	PruarS.1G613800.t1.p1	1
Ancestor9_test_1_455	1	455	455	NA	NA	NA	NA	Prudul26A002164P1	1	34688413	34695816	mrna08809	2	20324706	20329611	Pruma.1G618700.t1.p1	1	34637270	34643006	PruarM.1G650500.t1.p1	1	34645972	34651692	MDP0000729522	15	3576906	3587993	Pbr009221.1	15	4307672	4312712	Pm005134	2	9390528	9395990	ppa000318m	1	37002560	37008224	RchiOBHmChr6g0305941	6	64746509	64753282	Prusib.1G680200.t1.p1	1	38060587	38066398	PruarS.1G614000.t1.p1	1
Ancestor9_test_1_456	1	456	456	NA	NA	NA	NA	Prudul26A011122P2	1	34703174	34708493	mrna08807	2	20312181	20316563	Pruma.1G618800.t1.p1	1	34651880	34656812	PruarM.1G650600.t1.p1	1	34660535	34665001	MDP0000239161	8	15853075	15862514	Pbr040384.1	8	12292254	12296734	Pm005133	2	9377256	9381839	ppa002998m	1	37017033	37021772	RchiOBHmChr6g0305931	6	64730136	64735823	Prusib.1G680300.t2.p1	1	38075214	38080120	PruarS.1G614200.t1.p1	1
Ancestor9_test_1_457	1	457	457	AEKpre_2_353	2	353	353	Prudul26A016928P1	1	34709379	34715509	mrna08806	2	20305911	20310888	Pruma.1G618900.t1.p1	1	34658009	34661575	PruarM.1G650700.t1.p1	1	34666353	34670114	NA	NA	NA	NA	Pbr009223.1	15	4284153	4291909	Pm005132	2	9372219	9375890	ppa006996m	1	37023270	37027280	RchiOBHmChr6g0305921	6	64725914	64729336	Prusib.1G680400.t1.p1	1	38081042	38084802	PruarS.1G614300.t1.p1	1
Ancestor9_test_1_458	1	458	458	AEKpre_2_355	2	355	355	Prudul26A005525P1	1	34713292	34716708	mrna08799	2	20293062	20294886	NA	NA	NA	NA	PruarM.1G650800.t1.p1	1	34670548	34672899	MDP0000124012	8	15862781	15864732	Pbr009224.1	15	4281248	4283960	NA	NA	NA	NA	ppa012730m	1	37027274	37030234	RchiOBHmChr6g0305911	6	64723223	64725912	NA	NA	NA	NA	PruarS.1G614400.t1.p1	1
Ancestor9_test_1_459	1	459	459	AEKpre_2_357	2	357	357	Prudul26A029352P1	1	34717486	34724234	mrna08798	2	20280685	20285933	Pruma.1G619000.t1.p1	1	34662009	34672249	PruarM.1G650900.t1.p1	1	34674616	34680878	NA	NA	NA	NA	Pbr009225.1	15	4270276	4280170	Pm005131	2	9360723	9366901	ppa002235m	1	37031340	37037681	RchiOBHmChr6g0305901	6	64716444	64722464	Prusib.1G680500.t1.p1	1	38085236	38095575	PruarS.1G614500.t1.p1	1
Ancestor9_test_1_46	1	46	46	NA	NA	NA	NA	Prudul26A032913P2	1	29754180	29755551	mrna08582	2	19201330	19202334	Pruma.1G528200.t2.p1	1	29821652	29822773	PruarM.1G557700.t1.p1	1	29844636	29845773	MDP0000740657	12	23786859	23787961	NA	NA	NA	NA	Pm006150	2	15135271	15135956	ppa024578m	1	32231561	32232215	RchiOBHmChr6g0303661	6	63310990	63312261	Prusib.1G590100.t2.p1	1	33335830	33336952	PruarS.1G517600.t2.p1	1
Ancestor9_test_1_460	1	460	460	AEKpre_2_359	2	359	359	Prudul26A003733P3	1	34726078	34728689	NA	NA	NA	NA	NA	NA	NA	NA	NA	NA	NA	NA	NA	NA	NA	NA	NA	NA	NA	NA	Pm005130	2	9355989	9357807	ppa006695m	1	37039956	37042017	NA	NA	NA	NA	NA	NA	NA	NA	NA	NA
Ancestor9_test_1_461	1	461	461	AEKpre_2_361	2	361	361	Prudul26A027603P1	1	34729662	34733270	mrna08796	2	20273818	20275996	Pruma.1G619200.t1.p1	1	34678829	34681718	PruarM.1G651100.t1.p1	1	34687598	34690470	NA	NA	NA	NA	Pbr009226.1	15	4265258	4268351	Pm005129	2	9351401	9354198	ppa009868m	1	37043695	37046567	RchiOBHmChr6g0305881	6	64700797	64704322	Prusib.1G680700.t1.p1	1	38102296	38105163	PruarS.1G614700.t1.p1	1
Ancestor9_test_1_462	1	462	462	AEKpre_2_362	2	362	362	Prudul26A013866P1	1	34734032	34737988	mrna08795	2	20269916	20273216	Pruma.1G619300.t1.p1	1	34683127	34686456	PruarM.1G651200.t1.p1	1	34691775	34695512	MDP0000280867	8	15918698	15932911	Pbr009227.1	15	4257696	4264211	Pm005128	2	9347240	9350557	ppa004079m	1	37047480	37051363	RchiOBHmChr6g0305871	6	64696334	64700378	Prusib.1G680800.t1.p1	1	38106453	38109770	PruarS.1G614800.t1.p1	1
Ancestor9_test_1_463	1	463	463	AEKpre_2_364	2	364	364	Prudul26A004618P1	1	34742591	34746226	mrna08794	2	20258722	20268678	NA	NA	NA	NA	PruarM.1G651700.t1.p1	1	34708796	34712174	NA	NA	NA	NA	Pbr009228.1	15	4251736	4254878	Pm005125	2	9335250	9338736	ppa005315m	1	37060550	37064336	RchiOBHmChr6g0305831	6	64684285	64688077	Prusib.1G681200.t1.p1	1	38123053	38126433	PruarS.1G615100.t1.p1	1
Ancestor9_test_1_464	1	464	464	AEKpre_2_366	2	366	366	Prudul26A023394P1	1	34751001	34757300	mrna08793	2	20253091	20257938	Pruma.1G619700.t1.p1	1	34699638	34705662	PruarM.1G651800.t1.p1	1	34712977	34718932	MDP0000179225	8	15940544	15945424	Pbr009229.1	15	4245537	4250390	Pm005124	2	9330306	9334500	ppa000676m	1	37064902	37070931	RchiOBHmChr6g0305811	6	64673984	64680401	Prusib.1G681300.t1.p1	1	38127238	38137476	PruarS.1G615200.t1.p1	1
Ancestor9_test_1_465	1	465	465	NA	NA	NA	NA	Prudul26A024495P1	1	34777694	34783416	mrna08790	2	20221467	20234454	Pruma.1G620100.t1.p1	1	34724163	34729024	PruarM.1G652200.t1.p1	1	34737945	34742762	MDP0000247316	8	15993590	15998391	Pbr009232.2	15	4219937	4224120	Pm005120	2	9304320	9308488	ppa008219m	1	37091499	37096145	RchiOBHmChr6g0305761	6	64652681	64657358	Prusib.1G681600.t1.p1	1	38152208	38157044	PruarS.1G615600.t1.p1	1
Ancestor9_test_1_466	1	466	466	AEKpre_2_372	2	372	372	Prudul26A015008P1	1	34784724	34786842	mrna08789	2	20218688	20221154	Pruma.1G620200.t1.p1	1	34730978	34732784	PruarM.1G652500.t1.p1	1	34748707	34750511	NA	NA	NA	NA	Pbr009233.1	15	4216127	4218001	Pm005119	2	9300634	9302441	ppa008212m	1	37096847	37099493	RchiOBHmChr6g0305751	6	64649000	64650849	Prusib.1G681800.t1.p1	1	38162979	38164784	PruarS.1G616000.t1.p1	1
Ancestor9_test_1_467	1	467	467	AEKpre_2_374	2	374	374	Prudul26A004267P1	1	34787271	34790228	mrna08788	2	20216097	20218216	Pruma.1G620300.t1.p1	1	34733565	34735757	PruarM.1G652600.t2.p1	1	34751286	34753480	MDP0000277469	8	16007734	16012037	NA	NA	NA	NA	Pm005118	2	9297656	9299853	ppa002759m	1	37100311	37102502	RchiOBHmChr6g0305741	6	64646054	64648858	Prusib.1G681900.t1.p1	1	38165559	38167753	PruarS.1G616100.t2.p1	1
Ancestor9_test_1_468	1	468	468	AEKpre_2_376	2	376	376	Prudul26A032064P1	1	34790862	34793213	NA	NA	NA	NA	Pruma.1G620400.t1.p1	1	34737547	34739239	PruarM.1G652700.t1.p1	1	34755277	34756964	NA	NA	NA	NA	NA	NA	NA	NA	Pm005117	2	9293999	9295636	ppa018859m	1	37103943	37105589	RchiOBHmChr6g0305731	6	64643258	64645897	Prusib.1G682000.t1.p1	1	38169550	38171238	NA	NA
Ancestor9_test_1_469	1	469	469	NA	NA	NA	NA	NA	NA	NA	NA	mrna08786	2	20209887	20213133	NA	NA	NA	NA	NA	NA	NA	NA	MDP0000231153	15	3719323	3722608	Pbr009236.1	15	4206634	4209828	NA	NA	NA	NA	NA	NA	NA	NA	NA	NA	NA	NA	NA	NA	NA	NA	NA	NA
Ancestor9_test_1_47	1	47	47	NA	NA	NA	NA	Prudul26A027754P1	1	29755857	29757485	mrna08581	2	19199122	19200711	Pruma.1G528300.t1.p1	1	29823229	29824857	PruarM.1G557800.t1.p1	1	29846228	29847856	MDP0000142394	12	23788297	23791319	NA	NA	NA	NA	Pm006151	2	15136412	15138995	ppa1027133m	1	32232667	32237038	RchiOBHmChr6g0303651	6	63309026	63310988	Prusib.1G590200.t1.p1	1	33337408	33339036	PruarS.1G517700.t1.p1	1
Ancestor9_test_1_470	1	470	470	AEKpre_2_378	2	378	378	Prudul26A009908P1	1	34799767	34806401	mrna08785	2	20201167	20209300	Pruma.1G620700.t1.p1	1	34746393	34752043	PruarM.1G653000.t1.p1	1	34764122	34769771	MDP0000174788	8	16032470	16038262	Pbr009237.1	15	4196467	4202152	Pm005114	2	9281142	9286792	ppa001366m	1	37112497	37118734	RchiOBHmChr6g0305701	6	64630786	64637264	Prusib.1G682300.t1.p1	1	38178394	38184045	PruarS.1G616500.t1.p1	1
Ancestor9_test_1_471	1	471	471	AEKpre_2_380	2	380	380	NA	NA	NA	NA	mrna08781	2	20182392	20184999	NA	NA	NA	NA	PruarM.1G653100.t1.p1	1	34770737	34772886	MDP0000544509	15	3707703	3709564	Pbr009238.1	15	4193646	4195502	NA	NA	NA	NA	ppa009961m	1	37118692	37121814	RchiOBHmChr6g0305691	6	64627494	64629937	NA	NA	NA	NA	PruarS.1G616600.t1.p1	1
Ancestor9_test_1_472	1	472	472	NA	NA	NA	NA	NA	NA	NA	NA	mrna08780	2	20179366	20181060	Pruma.1G620900.t1.p1	1	34755843	34760467	NA	NA	NA	NA	MDP0000836948	15	3706244	3706730	Pbr009239.1	15	4192183	4192714	NA	NA	NA	NA	NA	NA	NA	NA	RchiOBHmChr6g0305681	6	64625824	64626894	NA	NA	NA	NA	NA	NA
Ancestor9_test_1_473	1	473	473	NA	NA	NA	NA	Prudul26A010645P1	1	34840024	34842231	mrna08777	2	20156883	20158242	Pruma.1G621100.t1.p1	1	34784828	34786522	PruarM.1G653500.t1.p1	1	34808220	34809921	NA	NA	NA	NA	Pbr009243.1	15	4124964	4128062	Pm004912	2	8060631	8062067	ppa005699m	1	37149493	37151892	NA	NA	NA	NA	Prusib.1G682900.t1.p1	1	38222544	38224246	PruarS.1G616900.t1.p1	1
Ancestor9_test_1_474	1	474	474	NA	NA	NA	NA	Prudul26A022237P1	1	34881725	34898080	mrna08776	2	20142612	20155965	Pruma.1G621800.t1.p1	1	34820236	34834782	PruarM.1G654000.t1.p1	1	34848054	34862602	NA	NA	NA	NA	Pbr038750.1	8	11309904	11318383	Pm005101	2	9177184	9192255	ppa020963m	1	37174864	37189398	RchiOBHmChr6g0305641	6	64567548	64584481	Prusib.1G683500.t1.p1	1	38261937	38276489	PruarS.1G617500.t1.p1	1
Ancestor9_test_1_475	1	475	475	NA	NA	NA	NA	Prudul26A003338P1	1	34915037	34919212	mrna08773	2	20128477	20131905	Pruma.1G622000.t1.p1	1	34850932	34854350	PruarM.1G654200.t1.p1	1	34879046	34882458	MDP0000293008	8	16243922	16247088	NA	NA	NA	NA	Pm005099	2	9157062	9160481	ppa002131m	1	37205942	37209537	RchiOBHmChr6g0305621	6	64550317	64554465	Prusib.1G683700.t1.p1	1	38292984	38296396	PruarS.1G617700.t1.p1	1
Ancestor9_test_1_476	1	476	476	NA	NA	NA	NA	Prudul26A029588P1	1	34921356	34921661	mrna08772	2	20126011	20126931	Pruma.1G622100.t1.p1	1	34856775	34857092	PruarM.1G654300.t1.p1	1	34884934	34885251	MDP0000932328	8	16250125	16250442	Pbr038745.1	8	11266999	11267316	Pm005098	2	9154396	9154713	ppa023831m	1	37211922	37212200	RchiOBHmChr6g0305601	6	64541518	64541832	Prusib.1G683800.t1.p1	1	38298813	38299130	PruarS.1G617800.t1.p1	1
Ancestor9_test_1_477	1	477	477	NA	NA	NA	NA	Prudul26A022279P1	1	34924615	34925998	mrna08771	2	20124046	20125344	Pruma.1G622200.t1.p1	1	34858765	34859780	PruarM.1G654400.t1.p1	1	34886889	34888031	NA	NA	NA	NA	Pbr009248.1	15	4077359	4078944	Pm005097	2	9151617	9152737	ppa012268m	1	37213792	37214900	RchiOBHmChr6g0305591	6	64539568	64540418	Prusib.1G683900.t1.p1	1	38300813	38301912	PruarS.1G617900.t1.p1	1
Ancestor9_test_1_478	1	478	478	NA	NA	NA	NA	Prudul26A006820P1	1	34931550	34933610	mrna08769	2	20118465	20120525	Pruma.1G622400.t1.p1	1	34864964	34867024	PruarM.1G654600.t1.p1	1	34893213	34895273	NA	NA	NA	NA	NA	NA	NA	NA	Pm005095	2	9144372	9146432	ppa017604m	1	37220079	37222139	RchiOBHmChr6g0305571	6	64522946	64525652	Prusib.1G684100.t1.p1	1	38307094	38309154	PruarS.1G618100.t1.p1	1
Ancestor9_test_1_479	1	479	479	NA	NA	NA	NA	Prudul26A025060P1	1	34933657	34935291	mrna08768	2	20116801	20118435	Pruma.1G622500.t1.p1	1	34867071	34868705	PruarM.1G654700.t1.p1	1	34895320	34897431	NA	NA	NA	NA	NA	NA	NA	NA	Pm005094	2	9142691	9144172	ppa017736m	1	37222186	37223820	RchiOBHmChr6g0305561	6	64521693	64522942	Prusib.1G684200.t1.p1	1	38309201	38310835	NA	NA
Ancestor9_test_1_48	1	48	48	NA	NA	NA	NA	NA	NA	NA	NA	mrna08578	2	19192995	19194873	Pruma.1G528600.t1.p1	1	29828865	29831390	PruarM.1G558100.t1.p1	1	29851875	29854400	MDP0000802153	8	631142	632905	Pbr005792.1	15	2218770	2220271	Pm006153	2	15142056	15144527	ppa009548m	1	32246935	32249772	RchiOBHmChr6g0303631	6	63298185	63301947	Prusib.1G590500.t1.p1	1	33343092	33345614	PruarS.1G518000.t1.p1	1
Ancestor9_test_1_480	1	480	480	NA	NA	NA	NA	Prudul26A017987P1	1	34935638	34936881	mrna08767	2	20115657	20116529	Pruma.1G622600.t1.p1	1	34869216	34870106	PruarM.1G654800.t1.p1	1	34897458	34898351	NA	NA	NA	NA	Pbr009252.1	15	4067159	4068187	Pm005093	2	9141284	9142177	ppa010033m	1	37224166	37225189	RchiOBHmChr6g0305551	6	64520496	64521691	Prusib.1G684300.t1.p1	1	38311340	38312233	PruarS.1G618300.t1.p1	1
Ancestor9_test_1_481	1	481	481	NA	NA	NA	NA	Prudul26A010416P1	1	34937530	34938288	mrna08766	2	20109675	20115224	Pruma.1G622700.t1.p1	1	34870851	34872838	PruarM.1G654900.t1.p1	1	34899089	34899574	MDP0000299955	8	16276480	16277238	Pbr038740.1	8	11249268	11250973	Pm005092	2	9138983	9140519	ppa010368m	1	37225808	37227917	RchiOBHmChr6g0305541	6	64518234	64520465	Prusib.1G684400.t2.p1	1	38312971	38313456	PruarS.1G618400.t1.p1	1
Ancestor9_test_1_482	1	482	482	NA	NA	NA	NA	Prudul26A021870P1	1	34944239	34946419	mrna08765	2	20106547	20108452	Pruma.1G622800.t1.p1	1	34878168	34880516	PruarM.1G655000.t1.p1	1	34906549	34908872	NA	NA	NA	NA	Pbr009254.1	15	4055854	4058856	Pm005091	2	9130649	9132950	ppa025916m	1	37234513	37236743	RchiOBHmChr6g0305531	6	64507139	64509014	Prusib.1G684500.t1.p1	1	38320685	38323002	PruarS.1G618500.t1.p1	1
Ancestor9_test_1_483	1	483	483	NA	NA	NA	NA	Prudul26A015087P1	1	34948850	34954131	mrna08764	2	20101616	20105627	Pruma.1G622900.t1.p1	1	34883578	34888180	PruarM.1G655100.t1.p1	1	34911881	34916496	NA	NA	NA	NA	Pbr038738.1	8	11229804	11234647	Pm005090	2	9122751	9127377	NA	NA	NA	NA	RchiOBHmChr6g0305521	6	64499531	64504709	Prusib.1G684600.t2.p1	1	38325997	38330612	PruarS.1G618600.t1.p1	1
Ancestor9_test_1_484	1	484	484	NA	NA	NA	NA	Prudul26A005862P1	1	34966965	34967585	mrna08762	2	20090090	20090611	Pruma.1G623100.t1.p1	1	34901761	34902315	PruarM.1G655300.t1.p1	1	34930562	34931116	NA	NA	NA	NA	Pbr009261.1	15	3993149	3993718	Pm005088	2	9109099	9109653	ppa015775m	1	37257271	37257825	NA	NA	NA	NA	Prusib.1G684800.t1.p1	1	38344687	38345241	PruarS.1G618800.t1.p1	1
Ancestor9_test_1_485	1	485	485	NA	NA	NA	NA	Prudul26A008259P1	1	34956839	34965654	mrna08763	2	20091903	20099323	Pruma.1G623000.t1.p1	1	34892922	34899787	PruarM.1G655200.t1.p1	1	34921242	34928125	NA	NA	NA	NA	Pbr018744.1	8	10543818	10549742	Pm005089	2	9111226	9118113	ppa000948m	1	37247423	37255909	RchiOBHmChr6g0305511	6	64481156	64495339	Prusib.1G684700.t1.p1	1	38335360	38342245	PruarS.1G618700.t1.p1	1
Ancestor9_test_1_486	1	486	486	NA	NA	NA	NA	Prudul26A022328P1	1	34968486	34971518	mrna08757	2	20060912	20064855	Pruma.1G623200.t1.p1	1	34903472	34906271	PruarM.1G655400.t1.p1	1	34932277	34935069	MDP0000680042	15	4062792	4065344	Pbr009262.1	15	3989301	3992176	Pm005087	2	9105128	9107963	ppa007814m	1	37258901	37261719	RchiOBHmChr6g0305501	6	64477670	64480387	Prusib.1G684900.t1.p1	1	38346398	38349188	PruarS.1G618900.t1.p1	1
Ancestor9_test_1_487	1	487	487	NA	NA	NA	NA	Prudul26A031979P1	1	34974646	34977154	mrna08756	2	20055830	20057675	Pruma.1G623300.t1.p1	1	34909709	34911897	PruarM.1G655500.t1.p1	1	34938682	34940779	NA	NA	NA	NA	Pbr018748.1	8	10572204	10573837	Pm005084	2	9098343	9099338	ppa008992m	1	37264900	37266606	RchiOBHmChr6g0305491	6	64466229	64468230	Prusib.1G685000.t1.p1	1	38352638	38354836	PruarS.1G619000.t1.p1	1
Ancestor9_test_1_488	1	488	488	NA	NA	NA	NA	Prudul26A003569P1	1	34978935	34980855	mrna08755	2	20052892	20054560	Pruma.1G623400.t1.p1	1	34913229	34914844	PruarM.1G655600.t1.p1	1	34942091	34943704	MDP0000210917	8	16635008	16638540	Pbr018754.1	8	10635277	10637098	Pm005083	2	9094759	9096358	ppa010817m	1	37269216	37271088	RchiOBHmChr6g0305481	6	64463518	64465575	Prusib.1G685100.t1.p1	1	38356147	38357760	PruarS.1G619100.t1.p1	1
Ancestor9_test_1_489	1	489	489	NA	NA	NA	NA	NA	NA	NA	NA	mrna08754	2	20045415	20045897	NA	NA	NA	NA	NA	NA	NA	NA	MDP0000153382	8	16690729	16691250	Pbr018755.1	8	10651565	10652074	Pm005082	2	9087299	9087853	NA	NA	NA	NA	NA	NA	NA	NA	NA	NA	NA	NA	NA	NA
Ancestor9_test_1_49	1	49	49	NA	NA	NA	NA	Prudul26A031476P2	1	29772419	29777066	mrna08575	2	19178201	19181984	Pruma.1G528900.t2.p1	1	29839700	29843367	PruarM.1G558400.t1.p1	1	29862731	29866475	MDP0000312559	8	610234	630846	Pbr005794.1	15	2228890	2233418	Pm006155	2	15153795	15157874	ppa006064m	1	32257703	32261275	RchiOBHmChr6g0303591	6	63285741	63289847	Prusib.1G590800.t1.p1	1	33353955	33357701	PruarS.1G518300.t1.p1	1
Ancestor9_test_1_490	1	490	490	NA	NA	NA	NA	Prudul26A027356P1	1	34991178	34991750	mrna08753	2	20041550	20042744	Pruma.1G623600.t2.p1	1	34924294	34925198	PruarM.1G655800.t3.p1	1	34951621	34954107	MDP0000153381	8	16681258	16682061	Pbr018756.1	8	10655281	10656095	Pm005081	2	9084279	9084852	ppa020144m	1	37281331	37281934	RchiOBHmChr6g0305461	6	64450797	64451548	NA	NA	NA	NA	PruarS.1G619300.t1.p1	1
Ancestor9_test_1_491	1	491	491	NA	NA	NA	NA	NA	NA	NA	NA	mrna08752	2	20038939	20041385	Pruma.1G623700.t1.p1	1	34926146	34927398	PruarM.1G655900.t1.p1	1	34955042	34956298	MDP0000153380	8	16678857	16680185	Pbr018757.1	8	10657032	10658541	Pm005080	2	9082091	9083331	ppa019951m	1	37282700	37283970	RchiOBHmChr6g0305451	6	64448086	64450021	Prusib.1G685400.t1.p1	1	38369129	38370384	PruarS.1G619400.t1.p1	1
Ancestor9_test_1_492	1	492	492	NA	NA	NA	NA	Prudul26A003515P2	1	34995182	35003527	mrna08751	2	20029861	20037869	NA	NA	NA	NA	PruarM.1G656000.t1.p1	1	34958187	34965827	MDP0000205433	15	4098866	4106134	Pbr018758.1	8	10660726	10668493	NA	NA	NA	NA	ppa000820m	1	37285826	37293677	RchiOBHmChr6g0305421	6	64437337	64446332	Prusib.1G685500.t1.p1	1	38372293	38379936	PruarS.1G619600.t1.p1	1
Ancestor9_test_1_493	1	493	493	NA	NA	NA	NA	Prudul26A008385P1	1	35003628	35005415	mrna08750	2	20027795	20029283	Pruma.1G623900.t1.p1	1	34937509	34938909	PruarM.1G656100.t1.p1	1	34966424	34967848	MDP0000153378	8	16666597	16668090	Pbr018759.2	8	10669072	10670519	Pm005078	2	9070537	9071964	ppa012252m	1	37293958	37295541	RchiOBHmChr6g0305411	6	64435178	64436957	Prusib.1G685600.t1.p1	1	38380533	38381966	PruarS.1G619700.t1.p1	1
Ancestor9_test_1_494	1	494	494	NA	NA	NA	NA	Prudul26A017665P1	1	35005721	35008090	mrna08749	2	20025061	20027345	Pruma.1G624000.t1.p1	1	34939550	34941525	PruarM.1G656200.t1.p1	1	34968467	34970434	NA	NA	NA	NA	Pbr018760.1	8	10670957	10673447	Pm005077	2	9067944	9069917	ppa010791m	1	37295930	37298211	NA	NA	NA	NA	Prusib.1G685700.t1.p1	1	38382585	38384552	PruarS.1G619800.t1.p1	1
Ancestor9_test_1_495	1	495	495	NA	NA	NA	NA	Prudul26A029502P1	1	35008990	35012077	mrna08748	2	20022536	20024143	Pruma.1G624100.t1.p1	1	34943381	34945721	PruarM.1G656300.t1.p1	1	34972546	34974859	MDP0000153375	8	16660105	16661699	Pbr009275.1	15	3874138	3876610	Pm005076	2	9056724	9066349	ppa011048m	1	37299306	37302230	RchiOBHmChr6g0305381	6	64397958	64400418	Prusib.1G685800.t1.p1	1	38386682	38388995	NA	NA
Ancestor9_test_1_496	1	496	496	NA	NA	NA	NA	Prudul26A003270P1	1	35019864	35022485	mrna08746	2	20005924	20007958	Pruma.1G624200.t1.p1	1	34952623	34954441	PruarM.1G656400.t1.p1	1	34981997	34983815	MDP0000199184	15	4145218	4147222	Pbr009276.1	15	3867767	3869859	Pm005075	2	9053583	9055370	ppa025574m	1	37307744	37309564	RchiOBHmChr6g0305361	6	64362052	64364596	Prusib.1G685900.t1.p1	1	38395804	38397622	PruarS.1G620000.t1.p1	1
Ancestor9_test_1_497	1	497	497	NA	NA	NA	NA	NA	NA	NA	NA	mrna08745	2	20005574	20005885	NA	NA	NA	NA	NA	NA	NA	NA	NA	NA	NA	NA	Pbr018763.1	8	10692506	10694523	NA	NA	NA	NA	NA	NA	NA	NA	NA	NA	NA	NA	NA	NA	NA	NA	NA	NA
Ancestor9_test_1_498	1	498	498	NA	NA	NA	NA	Prudul26A010612P1	1	35023335	35025072	mrna08744	2	20003794	20004966	Pruma.1G624300.t1.p1	1	34955978	34957684	PruarM.1G656500.t1.p1	1	34985352	34987058	NA	NA	NA	NA	NA	NA	NA	NA	Pm005074	2	9050403	9052139	ppa016430m	1	37310093	37312786	RchiOBHmChr6g0305351	6	64360020	64362001	Prusib.1G686000.t1.p1	1	38399158	38400863	PruarS.1G620100.t1.p1	1
Ancestor9_test_1_499	1	499	499	NA	NA	NA	NA	Prudul26A007788P1	1	35030764	35033572	mrna08742	2	19997462	20000121	Pruma.1G624400.t1.p1	1	34959136	34961923	PruarM.1G656600.t1.p1	1	34988516	34991302	MDP0000322045	8	16794553	16798107	NA	NA	NA	NA	Pm005073	2	9046160	9048960	ppa016973m	1	37315828	37318629	RchiOBHmChr6g0305321	6	64352524	64355465	Prusib.1G686100.t1.p1	1	38402291	38405078	PruarS.1G620200.t1.p1	1
Ancestor9_test_1_5	1	5	5	NA	NA	NA	NA	NA	NA	NA	NA	mrna08661	2	19577440	19582642	NA	NA	NA	NA	NA	NA	NA	NA	NA	NA	NA	NA	NA	NA	NA	NA	NA	NA	NA	NA	ppa023597m	1	31839042	31840577	NA	NA	NA	NA	NA	NA	NA	NA	NA	NA
Ancestor9_test_1_50	1	50	50	NA	NA	NA	NA	Prudul26A009943P1	1	29778936	29779349	mrna08574	2	19175385	19175783	Pruma.1G529100.t1.p1	1	29850582	29850995	PruarM.1G558500.t1.p1	1	29873720	29874133	MDP0000847266	12	23814156	23814554	Pbr005795.1	15	2238621	2239559	Pm006157	2	15165266	15165679	ppa013156m	1	32264315	32265106	RchiOBHmChr6g0303581	6	63271024	63271422	Prusib.1G590900.t1.p1	1	33365139	33365552	PruarS.1G518500.t1.p1	1
Ancestor9_test_1_500	1	500	500	NA	NA	NA	NA	Prudul26A026597P1	1	35045787	35048570	NA	NA	NA	NA	Pruma.1G624600.t1.p1	1	34970703	34972211	PruarM.1G656800.t1.p1	1	35000341	35001849	MDP0000236150	8	16806876	16812867	NA	NA	NA	NA	Pm005071	2	9034058	9035566	ppa007157m	1	37332940	37334439	RchiOBHmChr6g0305301	6	64345313	64347849	Prusib.1G686300.t1.p1	1	38413007	38414515	PruarS.1G620400.t1.p1	1
Ancestor9_test_1_501	1	501	501	NA	NA	NA	NA	Prudul26A003372P1	1	35049142	35053396	mrna08740	2	19987519	19990853	Pruma.1G624700.t1.p1	1	34973282	34976999	PruarM.1G656900.t1.p1	1	35002924	35006643	MDP0000120072	8	16801388	16805048	NA	NA	NA	NA	NA	NA	NA	NA	ppa001920m	1	37335486	37339350	RchiOBHmChr6g0305261	6	64312359	64315899	Prusib.1G686400.t2.p1	1	38415586	38419306	PruarS.1G620500.t1.p1	1
Ancestor9_test_1_502	1	502	502	NA	NA	NA	NA	Prudul26A032243P1	1	35068103	35072356	mrna08739	2	19982726	19986460	NA	NA	NA	NA	NA	NA	NA	NA	NA	NA	NA	NA	NA	NA	NA	NA	Pm005067	2	9010912	9014415	ppa006248m	1	37353739	37357845	RchiOBHmChr6g0305251	6	64302128	64306631	NA	NA	NA	NA	NA	NA
Ancestor9_test_1_503	1	503	503	NA	NA	NA	NA	Prudul26A006221P2	1	35073427	35083195	mrna08738	2	19972519	19981153	NA	NA	NA	NA	NA	NA	NA	NA	MDP0000201427	15	4199303	4214457	NA	NA	NA	NA	Pm005066	2	8999977	9009447	ppa001428m	1	37359061	37367671	RchiOBHmChr6g0305241	6	64289638	64301789	NA	NA	NA	NA	NA	NA
Ancestor9_test_1_504	1	504	504	NA	NA	NA	NA	Prudul26A009183P1	1	35085790	35090199	mrna08737	2	19968622	19971182	Pruma.1G625100.t1.p1	1	35006287	35015671	PruarM.1G657200.t1.p1	1	35038800	35046949	MDP0000201428	15	4215555	4223180	NA	NA	NA	NA	Pm005065	2	8994845	8997593	ppa002388m	1	37371713	37374804	RchiOBHmChr6g0305221	6	64274375	64276830	Prusib.1G686700.t1.p1	1	38451522	38454620	PruarS.1G620800.t1.p1	1
Ancestor9_test_1_505	1	505	505	NA	NA	NA	NA	Prudul26A020406P1	1	35091339	35095297	mrna08736	2	19965846	19967963	NA	NA	NA	NA	NA	NA	NA	NA	NA	NA	NA	NA	NA	NA	NA	NA	Pm005064	2	8989847	8992812	ppa021028m	1	37376898	37379922	RchiOBHmChr6g0305211	6	64267883	64271022	Prusib.1G686800.t1.p1	1	38456685	38459672	NA	NA
Ancestor9_test_1_506	1	506	506	NA	NA	NA	NA	Prudul26A005669P1	1	35097813	35102072	mrna08735	2	19959218	19962208	Pruma.1G625200.t1.p1	1	35019715	35022712	PruarM.1G657300.t1.p1	1	35050621	35053618	MDP0000270189	8	16887729	16890761	NA	NA	NA	NA	Pm005063	2	8982219	8985217	ppa002275m	1	37383759	37386752	RchiOBHmChr6g0305191	6	64260152	64264590	Prusib.1G686900.t1.p1	1	38463354	38466351	PruarS.1G620900.t1.p1	1
Ancestor9_test_1_507	1	507	507	NA	NA	NA	NA	Prudul26A002061P2	1	35135882	35137368	mrna08733	2	19946565	19952069	Pruma.1G625900.t1.p1	1	35048156	35049724	PruarM.1G657900.t1.p1	1	35080125	35081692	NA	NA	NA	NA	NA	NA	NA	NA	Pm005059	2	8955929	8957503	ppa023458m	1	37415177	37416738	RchiOBHmChr6g0305151	6	64219042	64221220	Prusib.1G687700.t1.p1	1	38503532	38505105	PruarS.1G621800.t1.p1	1
Ancestor9_test_1_508	1	508	508	NA	NA	NA	NA	Prudul26A006974P1	1	35147693	35182495	mrna08731	2	19931818	19936507	Pruma.1G626500.t1.p1	1	35070275	35071501	PruarM.1G658300.t1.p1	1	35102052	35103278	MDP0000289536	15	4296532	4297737	NA	NA	NA	NA	Pm005054	2	8933176	8934402	ppa006510m	1	37455054	37456280	RchiOBHmChr6g0305131	6	64202910	64204608	Prusib.1G688400.t1.p1	1	38531482	38532708	PruarS.1G622300.t1.p1	1
Ancestor9_test_1_509	1	509	509	NA	NA	NA	NA	Prudul26A008655P1	1	35182850	35194187	mrna08719	2	19876193	19886783	Pruma.1G626600.t1.p1	1	35072267	35082724	PruarM.1G658200.t1.p1	1	35093647	35094305	NA	NA	NA	NA	NA	NA	NA	NA	Pm005053	2	8924879	8932106	ppa000014m	1	37456844	37467997	RchiOBHmChr6g0305121	6	64193551	64202819	Prusib.1G688300.t1.p1	1	38523004	38523662	PruarS.1G622200.t1.p1	1
Ancestor9_test_1_51	1	51	51	NA	NA	NA	NA	Prudul26A013108P1	1	29779973	29782348	mrna08573	2	19172821	19175263	Pruma.1G529200.t1.p1	1	29851864	29853363	NA	NA	NA	NA	MDP0000847267	12	23817331	23818755	Pbr005796.1	15	2241731	2243108	Pm006158	2	15166547	15168049	ppa009562m	1	32265557	32267915	RchiOBHmChr6g0303571	6	63268296	63270205	NA	NA	NA	NA	NA	NA
Ancestor9_test_1_510	1	510	510	NA	NA	NA	NA	Prudul26A013092P1	1	35217065	35218661	mrna08726	2	19916329	19917188	Pruma.1G627100.t1.p1	1	35111287	35112181	PruarM.1G658800.t1.p1	1	35143961	35144851	MDP0000408462	8	17014718	17018932	NA	NA	NA	NA	Pm005047	2	8895000	8895889	ppa014849m	1	37494310	37495224	RchiOBHmChr6g0305061	6	64135502	64137597	Prusib.1G688900.t1.p1	1	38569997	38570888	PruarS.1G622800.t1.p1	1
Ancestor9_test_1_511	1	511	511	NA	NA	NA	NA	Prudul26A032751P1	1	35240977	35241719	mrna08718	2	19874078	19874455	Pruma.1G627600.t1.p1	1	35130018	35130392	PruarM.1G659200.t1.p1	1	35162510	35162884	MDP0000407903	15	4382187	4382600	NA	NA	NA	NA	Pm005041	2	8876962	8877336	ppa017712m	1	37511875	37512641	RchiOBHmChr6g0305001	6	64104733	64105110	Prusib.1G689300.t1.p1	1	38588489	38588863	PruarS.1G623300.t1.p1	1
Ancestor9_test_1_512	1	512	512	NA	NA	NA	NA	Prudul26A011479P1	1	35241982	35245307	NA	NA	NA	NA	Pruma.1G627700.t1.p1	1	35131144	35132517	PruarM.1G659300.t1.p1	1	35163635	35165008	MDP0000861779	15	4380157	4381476	Pbr002332.1	8	10776366	10779849	Pm005040	2	8874847	8876202	ppa023543m	1	37513409	37514830	RchiOBHmChr6g0304991	6	64101292	64104161	Prusib.1G689400.t1.p1	1	38589616	38590989	PruarS.1G623400.t1.p1	1
Ancestor9_test_1_513	1	513	513	NA	NA	NA	NA	Prudul26A000933P2	1	35249376	35254558	mrna08716	2	19864128	19866354	Pruma.1G627800.t1.p1	1	35140395	35143023	PruarM.1G659400.t1.p1	1	35172984	35175497	MDP0000269172	15	4367134	4369586	Pbr002333.1	8	10794124	10798339	Pm005039	2	8863289	8865913	ppa004755m	1	37522475	37525256	RchiOBHmChr6g0304981	6	64090504	64094792	Prusib.1G689500.t1.p1	1	38599006	38601519	PruarS.1G623500.t1.p1	1
Ancestor9_test_1_514	1	514	514	NA	NA	NA	NA	Prudul26A005547P1	1	35256917	35259841	mrna08715	2	19859503	19860765	Pruma.1G627900.t1.p1	1	35146442	35147695	PruarM.1G659500.t1.p1	1	35178914	35180167	MDP0000219285	8	17074726	17075967	NA	NA	NA	NA	Pm005038	2	8858684	8859943	ppa006316m	1	37527899	37529868	NA	NA	NA	NA	Prusib.1G689600.t1.p1	1	38604920	38606173	PruarS.1G623600.t1.p1	1
Ancestor9_test_1_515	1	515	515	NA	NA	NA	NA	Prudul26A018827P1	1	35262025	35269207	mrna08714	2	19852990	19859003	Pruma.1G628000.t1.p1	1	35150928	35157315	PruarM.1G659600.t1.p1	1	35183389	35189773	MDP0000163777	15	4356103	4360858	NA	NA	NA	NA	Pm005037	2	8849933	8855643	ppa010793m	1	37535807	37539046	NA	NA	NA	NA	Prusib.1G689700.t1.p1	1	38609404	38615791	PruarS.1G623700.t1.p1	1
Ancestor9_test_1_516	1	516	516	NA	NA	NA	NA	Prudul26A032789P1	1	35291771	35294836	mrna08701	2	19785593	19789764	Pruma.1G628400.t1.p1	1	35179840	35182428	PruarM.1G660000.t1.p1	1	35212396	35214984	MDP0000145618	8	17549185	17551841	Pbr029769.1	8	11161058	11164084	Pm005033	2	8824510	8827101	ppa007500m	1	37561528	37565095	NA	NA	NA	NA	Prusib.1G690100.t1.p1	1	38638403	38640991	PruarS.1G624100.t1.p1	1
Ancestor9_test_1_517	1	517	517	NA	NA	NA	NA	Prudul26A026481P1	1	35295235	35301794	mrna08700	2	19778902	19783709	Pruma.1G628500.t1.p1	1	35183445	35189597	PruarM.1G660200.t1.p1	1	35216827	35222977	MDP0000184475	15	4413380	4422730	NA	NA	NA	NA	Pm005032	2	8816246	8822404	ppa003768m	1	37565776	37571973	NA	NA	NA	NA	Prusib.1G690200.t1.p1	1	38642537	38648692	PruarS.1G624300.t1.p1	1
Ancestor9_test_1_518	1	518	518	NA	NA	NA	NA	Prudul26A027686P1	1	35268338	35269974	NA	NA	NA	NA	Pruma.1G628100.t1.p1	1	35157941	35158725	NA	NA	NA	NA	MDP0000269169	15	4354424	4355195	NA	NA	NA	NA	Pm005036	2	8848519	8849304	ppa021216m	1	37539638	37540423	NA	NA	NA	NA	NA	NA	NA	NA	NA	NA
Ancestor9_test_1_519	1	519	519	NA	NA	NA	NA	Prudul26A005962P1	1	35207200	35210666	mrna08721	2	19897743	19899782	Pruma.1G627000.t1.p1	1	35101511	35103460	PruarM.1G658700.t1.p1	1	35134123	35136102	MDP0000247480	15	4327317	4329350	NA	NA	NA	NA	Pm005049	2	8903629	8905665	ppa002390m	1	37484556	37487158	RchiOBHmChr6g0305081	6	64165343	64168555	Prusib.1G688800.t1.p1	1	38560272	38562251	PruarS.1G622700.t1.p1	1
Ancestor9_test_1_52	1	52	52	NA	NA	NA	NA	Prudul26A024671P1	1	29784418	29787644	NA	NA	NA	NA	Pruma.1G529300.t1.p1	1	29854832	29857881	NA	NA	NA	NA	MDP0000142403	12	23820286	23822677	Pbr005797.1	15	2244232	2246991	Pm006159	2	15170293	15172592	ppa009293m	1	32269715	32272928	NA	NA	NA	NA	NA	NA	NA	NA	NA	NA
Ancestor9_test_1_520	1	520	520	NA	NA	NA	NA	NA	NA	NA	NA	mrna08720	2	19889909	19891443	Pruma.1G626700.t1.p1	1	35088900	35090457	PruarM.1G658500.t1.p1	1	35122081	35123642	MDP0000185288	8	16938407	16939910	NA	NA	NA	NA	Pm005052	2	8913661	8915220	NA	NA	NA	NA	NA	NA	NA	NA	Prusib.1G688600.t1.p1	1	38550707	38552280	PruarS.1G622500.t1.p1	1
Ancestor9_test_1_521	1	521	521	NA	NA	NA	NA	Prudul26A006334P1	1	35238296	35240122	mrna08730	2	19925898	19931295	Pruma.1G627500.t1.p1	1	35127326	35128732	PruarM.1G659100.t1.p1	1	35159884	35161304	MDP0000163783	15	4383870	4385242	NA	NA	NA	NA	Pm005042	2	8878815	8880216	ppa010814m	1	37509537	37511132	RchiOBHmChr6g0305011	6	64106285	64108147	Prusib.1G689200.t1.p1	1	38585868	38587288	PruarS.1G623200.t1.p1	1
Ancestor9_test_1_522	1	522	522	NA	NA	NA	NA	Prudul26A000857P1	1	35303825	35306451	mrna08699	2	19775680	19777873	Pruma.1G628600.t1.p1	1	35192277	35194419	PruarM.1G660300.t1.p1	1	35225733	35227920	MDP0000431239	15	4423650	4425868	Pbr029774.1	8	11080945	11083924	Pm005031	2	8811350	8813546	ppa006521m	1	37574721	37577242	NA	NA	NA	NA	Prusib.1G690300.t1.p1	1	38651446	38653633	PruarS.1G624400.t1.p1	1
Ancestor9_test_1_523	1	523	523	NA	NA	NA	NA	Prudul26A002508P2	1	35308194	35311604	mrna08698	2	19772864	19774629	Pruma.1G628700.t1.p1	1	35196647	35198193	PruarM.1G660400.t1.p1	1	35230149	35231695	MDP0000431241	15	4426741	4428545	NA	NA	NA	NA	Pm005030	2	8807601	8808978	ppa008936m	1	37578849	37580227	NA	NA	NA	NA	Prusib.1G690400.t1.p1	1	38655864	38657467	PruarS.1G624500.t1.p1	1
Ancestor9_test_1_524	1	524	524	NA	NA	NA	NA	Prudul26A008473P1	1	35220212	35222319	mrna08727	2	19918662	19919473	NA	NA	NA	NA	NA	NA	NA	NA	MDP0000250525	8	17049501	17050588	NA	NA	NA	NA	Pm005046	2	8892212	8893106	ppa013172m	1	37497049	37498125	NA	NA	NA	NA	NA	NA	NA	NA	PruarS.1G622900.t1.p1	1
Ancestor9_test_1_525	1	525	525	NA	NA	NA	NA	Prudul26A019694P1	1	35222925	35225103	mrna08729	2	19921842	19922978	Pruma.1G627200.t1.p1	1	35116951	35118093	PruarM.1G658900.t1.p1	1	35148284	35150515	NA	NA	NA	NA	NA	NA	NA	NA	Pm005044	2	8889142	8890284	ppa010058m	1	37499789	37500983	RchiOBHmChr6g0305031	6	64116950	64118949	Prusib.1G689000.t1.p1	1	38575528	38576670	PruarS.1G623000.t1.p1	1
Ancestor9_test_1_526	1	526	526	NA	NA	NA	NA	Prudul26A032950P1	1	35232948	35237613	NA	NA	NA	NA	Pruma.1G627400.t1.p1	1	35121897	35126700	PruarM.1G659000.t1.p1	1	35154450	35159088	NA	NA	NA	NA	NA	NA	NA	NA	Pm005043	2	8881015	8885677	ppa023621m	1	37504159	37508783	RchiOBHmChr6g0305021	6	64108697	64112686	Prusib.1G689100.t1.p1	1	38580435	38585072	PruarS.1G623100.t1.p1	1
Ancestor9_test_1_527	1	527	527	NA	NA	NA	NA	Prudul26A019056P1	1	35511415	35516991	NA	NA	NA	NA	Pruma.1G631800.t1.p1	1	35390306	35395910	PruarM.1G663700.t1.p1	1	35422097	35427693	MDP0000262309	15	4838800	4845120	Pbr021268.1	8	10058175	10065030	Pm004941	2	8240593	8246341	ppa021985m	1	37801515	37807138	RchiOBHmChr6g0312591	6	69207233	69212494	Prusib.1G693800.t1.p1	1	38846231	38851791	PruarS.1G627700.t1.p1	1
Ancestor9_test_1_528	1	528	528	NA	NA	NA	NA	Prudul26A003935P1	1	35526006	35528815	mrna01033	2	2295161	2304890	NA	NA	NA	NA	PruarM.1G076400.t1.p1	1	4438610	4439017	MDP0000197943	8	18411413	18412716	Pbr021270.1	8	10039610	10042337	Pm004943	2	8251436	8257149	ppa006815m	1	37816652	37819235	RchiOBHmChr6g0312601	6	69221792	69224438	NA	NA	NA	NA	NA	NA
Ancestor9_test_1_529	1	529	529	NA	NA	NA	NA	Prudul26A002844P1	1	35532420	35534678	mrna01035	2	2308163	2311415	NA	NA	NA	NA	NA	NA	NA	NA	MDP0000242922	15	4861033	4864162	NA	NA	NA	NA	Pm004945	2	8261232	8263459	ppa009486m	1	37822094	37825641	RchiOBHmChr6g0312621	6	69229361	69234167	NA	NA	NA	NA	NA	NA
Ancestor9_test_1_53	1	53	53	NA	NA	NA	NA	Prudul26A016155P1	1	29793096	29794611	mrna08571	2	19165592	19166539	Pruma.1G529500.t1.p1	1	29864014	29865073	PruarM.1G558800.t1.p1	1	29887364	29888423	NA	NA	NA	NA	NA	NA	NA	NA	Pm006161	2	15180668	15181727	ppa010242m	1	32278740	32279809	NA	NA	NA	NA	Prusib.1G591200.t1.p1	1	33378990	33380049	PruarS.1G518800.t1.p1	1
Ancestor9_test_1_530	1	530	530	NA	NA	NA	NA	NA	NA	NA	NA	NA	NA	NA	NA	NA	NA	NA	NA	PruarM.1G664100.t1.p1	1	35450698	35451731	MDP0000242921	15	4854617	4858335	NA	NA	NA	NA	NA	NA	NA	NA	ppa1027218m	1	37830441	37832479	NA	NA	NA	NA	NA	NA	NA	NA	NA	NA
Ancestor9_test_1_531	1	531	531	AEKpre_2_392	2	392	392	Prudul26A007324P1	1	35576050	35577850	mrna01039	2	2322252	2323616	Pruma.1G632400.t1.p1	1	35428597	35430036	PruarM.1G664300.t1.p1	1	35462732	35464171	NA	NA	NA	NA	Pbr021273.1	8	10015256	10016650	Pm004949	2	8283933	8284319	ppa020306m	1	37853936	37855375	RchiOBHmChr6g0312651	6	69255106	69257857	Prusib.1G694500.t2.p1	1	38887381	38888820	PruarS.1G628500.t1.p1	1
Ancestor9_test_1_532	1	532	532	AEKpre_2_390	2	390	390	Prudul26A017101P1	1	35580316	35582850	NA	NA	NA	NA	Pruma.1G632500.t1.p1	1	35433733	35438466	PruarM.1G664400.t1.p1	1	35467668	35471660	MDP0000163462	15	4905345	4909562	Pbr021274.1	8	10009143	10014022	Pm004950	2	8287987	8291951	ppa024658m	1	37887507	37891462	NA	NA	NA	NA	Prusib.1G694600.t1.p1	1	38892318	38896310	PruarS.1G628600.t1.p1	1
Ancestor9_test_1_533	1	533	533	AEKpre_2_388	2	388	388	Prudul26A005929P1	1	35594602	35602286	mrna01040	2	2327849	2341221	Pruma.1G632600.t1.p1	1	35442112	35448283	PruarM.1G664500.t1.p1	1	35475298	35481445	MDP0000541780	15	4912724	4919662	Pbr021275.1	8	10001689	10008287	Pm004951	2	8295634	8302033	ppa000151m	1	37897158	37903363	RchiOBHmChr6g0312671	6	69266248	69273002	Prusib.1G694700.t1.p1	1	38900056	38906212	PruarS.1G628700.t1.p1	1
Ancestor9_test_1_534	1	534	534	NA	NA	NA	NA	Prudul26A012676P1	1	35611703	35615255	mrna01042	2	2346637	2348706	Pruma.1G632800.t1.p1	1	35456792	35459081	PruarM.1G664700.t1.p1	1	35489939	35492220	NA	NA	NA	NA	NA	NA	NA	NA	Pm004953	2	8310397	8312689	ppa008750m	1	37913818	37917007	NA	NA	NA	NA	Prusib.1G694900.t1.p1	1	38914705	38916986	PruarS.1G628900.t1.p1	1
Ancestor9_test_1_535	1	535	535	AEKpre_2_386	2	386	386	Prudul26A012666P1	1	35615963	35630419	mrna01044	2	2352232	2364343	Pruma.1G632900.t1.p1	1	35460809	35474156	PruarM.1G664800.t1.p1	1	35493925	35507273	MDP0000782534	15	4935782	4945540	Pbr021297.1	8	9728786	9744944	Pm004954	2	8314413	8327737	ppa000053m	1	37920111	37933594	RchiOBHmChr6g0312731	6	69299493	69315428	Prusib.1G695000.t1.p1	1	38918692	38932038	PruarS.1G629000.t1.p1	1
Ancestor9_test_1_536	1	536	536	AEKpre_2_384	2	384	384	Prudul26A004025P1	1	35631368	35634817	mrna01045	2	2364790	2366503	Pruma.1G633000.t1.p1	1	35475275	35477881	PruarM.1G664900.t1.p1	1	35508325	35511287	MDP0000340790	15	4946769	4948970	Pbr021294.1	8	9777404	9780095	Pm004955	2	8328725	8331297	ppa009525m	1	37935584	37938274	RchiOBHmChr6g0312741	6	69315430	69318412	Prusib.1G695100.t1.p1	1	38933091	38935937	PruarS.1G629100.t1.p1	1
Ancestor9_test_1_537	1	537	537	NA	NA	NA	NA	Prudul26A027871P1	1	35635001	35638394	mrna01046	2	2368481	2369808	Pruma.1G633100.t1.p1	1	35479233	35480564	PruarM.1G665000.t1.p1	1	35512639	35513969	MDP0000143969	15	4950713	4952270	NA	NA	NA	NA	Pm004956	2	8332648	8333974	ppa011982m	1	37938578	37941152	RchiOBHmChr6g0312751	6	69318530	69322064	Prusib.1G695200.t1.p1	1	38937289	38938620	PruarS.1G629200.t1.p1	1
Ancestor9_test_1_538	1	538	538	NA	NA	NA	NA	Prudul26A018162P1	1	35638990	35641523	mrna01047	2	2371969	2373524	Pruma.1G633200.t1.p1	1	35481779	35483570	PruarM.1G665100.t1.p1	1	35515370	35517161	NA	NA	NA	NA	NA	NA	NA	NA	Pm004957	2	8335486	8337293	ppa017410m	1	37942946	37944718	RchiOBHmChr6g0312781	6	69351935	69354135	Prusib.1G695300.t1.p1	1	38940001	38941793	PruarS.1G629300.t1.p1	1
Ancestor9_test_1_539	1	539	539	NA	NA	NA	NA	Prudul26A025406P1	1	35649053	35652035	mrna01050	2	2387623	2389468	Pruma.1G633400.t1.p1	1	35492003	35493767	PruarM.1G665300.t1.p1	1	35525410	35527174	MDP0000149108	15	4973847	4975627	NA	NA	NA	NA	Pm004959	2	8345687	8347457	ppa004440m	1	37953369	37955139	RchiOBHmChr6g0312811	6	69368999	69371810	Prusib.1G695500.t1.p1	1	38950043	38952437	PruarS.1G629500.t1.p1	1
Ancestor9_test_1_54	1	54	54	NA	NA	NA	NA	Prudul26A019679P1	1	29794845	29796673	mrna08570	2	19162310	19163550	Pruma.1G529600.t1.p1	1	29867125	29868460	PruarM.1G558900.t1.p1	1	29890482	29891817	NA	NA	NA	NA	NA	NA	NA	NA	Pm006162	2	15182679	15184005	ppa015186m	1	32280698	32281867	RchiOBHmChr6g0303541	6	63250838	63252273	Prusib.1G591300.t1.p1	1	33382108	33383443	PruarS.1G518900.t1.p1	1
Ancestor9_test_1_540	1	540	540	NA	NA	NA	NA	Prudul26A014776P1	1	35653124	35658453	mrna01051	2	2392306	2395542	NA	NA	NA	NA	NA	NA	NA	NA	NA	NA	NA	NA	NA	NA	NA	NA	NA	NA	NA	NA	ppa005091m	1	37956912	37960775	NA	NA	NA	NA	NA	NA	NA	NA	NA	NA
Ancestor9_test_1_541	1	541	541	AEKpre_2_329	2	329	329	Prudul26A005538P1	1	35661678	35663309	mrna01052	2	2401023	2403020	NA	NA	NA	NA	PruarM.1G665500.t1.p1	1	35537415	35538968	MDP0000258129	15	4977022	4988324	NA	NA	NA	NA	Pm004961	2	8357646	8359186	ppa012418m	1	37965233	37966750	RchiOBHmChr6g0312831	6	69380851	69383185	Prusib.1G695700.t1.p1	1	38962035	38963589	PruarS.1G629700.t1.p1	1
Ancestor9_test_1_542	1	542	542	NA	NA	NA	NA	Prudul26A031135P1	1	35663375	35666861	mrna01053	2	2403326	2406428	Pruma.1G633600.t1.p1	1	35504798	35507032	PruarM.1G665600.t1.p1	1	35539150	35541384	NA	NA	NA	NA	NA	NA	NA	NA	Pm004962	2	8359368	8361602	ppa003040m	1	37966943	37970056	RchiOBHmChr6g0312841	6	69383258	69386479	Prusib.1G695800.t1.p1	1	38963771	38966005	PruarS.1G629800.t1.p1	1
Ancestor9_test_1_543	1	543	543	NA	NA	NA	NA	Prudul26A023846P1	1	35669202	35674317	mrna01054	2	2407619	2411485	Pruma.1G633700.t1.p1	1	35510877	35515224	PruarM.1G665700.t1.p1	1	35541524	35549638	MDP0000204212	15	5012011	5015994	NA	NA	NA	NA	Pm004965	2	8365446	8369808	ppa005965m	1	37973077	37977545	RchiOBHmChr6g0312851	6	69387397	69392497	Prusib.1G695900.t1.p1	1	38969905	38974252	PruarS.1G630000.t1.p1	1
Ancestor9_test_1_544	1	544	544	NA	NA	NA	NA	Prudul26A021707P1	1	35680863	35682383	mrna01059	2	2430794	2432091	Pruma.1G633800.t1.p1	1	35522304	35523696	PruarM.1G665800.t1.p1	1	35556807	35558201	NA	NA	NA	NA	NA	NA	NA	NA	Pm004966	2	8376988	8378362	ppa018007m	1	37984729	37986129	NA	NA	NA	NA	Prusib.1G696000.t1.p1	1	38981504	38982898	NA	NA
Ancestor9_test_1_545	1	545	545	NA	NA	NA	NA	Prudul26A028257P1	1	35690787	35692226	mrna01056	2	2418482	2420319	Pruma.1G633900.t1.p1	1	35546478	35547931	PruarM.1G666000.t1.p1	1	35580001	35581444	NA	NA	NA	NA	NA	NA	NA	NA	Pm004968	2	8397997	8399436	ppa018610m	1	37991683	37993122	RchiOBHmChr6g0312861	6	69411894	69413998	Prusib.1G696200.t1.p1	1	39004026	39005466	PruarS.1G630400.t1.p1	1
Ancestor9_test_1_546	1	546	546	NA	NA	NA	NA	Prudul26A017352P2	1	35693739	35697055	mrna01061	2	2436698	2442424	Pruma.1G634000.t1.p1	1	35548911	35551877	PruarM.1G666100.t1.p1	1	35582432	35585376	NA	NA	NA	NA	NA	NA	NA	NA	Pm004969	2	8401472	8404432	ppa010150m	1	37994614	37997781	RchiOBHmChr6g0312911	6	69497108	69500570	Prusib.1G696300.t1.p1	1	39006458	39009403	PruarS.1G630500.t1.p1	1
Ancestor9_test_1_547	1	547	547	NA	NA	NA	NA	Prudul26A015864P1	1	35700507	35703009	mrna01062	2	2443322	2445412	Pruma.1G634100.t1.p1	1	35554946	35557107	PruarM.1G666200.t1.p1	1	35588440	35590579	MDP0000133105	15	5313438	5315785	NA	NA	NA	NA	Pm004970	2	8411577	8414368	ppa024900m	1	38001148	38003311	NA	NA	NA	NA	Prusib.1G696400.t1.p1	1	39012498	39014637	PruarS.1G630600.t1.p1	1
Ancestor9_test_1_548	1	548	548	NA	NA	NA	NA	Prudul26A030610P1	1	35707064	35707682	mrna01063	2	2447358	2450036	NA	NA	NA	NA	PruarM.1G666300.t1.p1	1	35594243	35595324	NA	NA	NA	NA	NA	NA	NA	NA	NA	NA	NA	NA	ppa026800m	1	38005757	38008323	NA	NA	NA	NA	Prusib.1G696500.t1.p1	1	39018321	39019402	PruarS.1G630700.t1.p1	1
Ancestor9_test_1_549	1	549	549	NA	NA	NA	NA	Prudul26A008384P1	1	36855123	36857271	NA	NA	NA	NA	Pruma.1G658600.t1.p1	1	36887838	36889433	PruarM.1G689800.t1.p1	1	36848441	36850036	MDP0000325964	15	6413513	6415013	Pbr042522.1	8	8894384	8895876	Pm004664	2	6384994	6386683	ppa012659m	1	39447805	39449792	NA	NA	NA	NA	Prusib.1G732600.t1.p1	1	40891455	40893051	PruarS.1G654400.t1.p1	1
Ancestor9_test_1_55	1	55	55	NA	NA	NA	NA	Prudul26A005665P1	1	29798905	29801895	NA	NA	NA	NA	Pruma.1G529700.t1.p1	1	29870580	29872896	PruarM.1G559000.t1.p1	1	29894184	29896483	NA	NA	NA	NA	Pbr005802.1	15	2261553	2263923	Pm006164	2	15193224	15195453	ppa007634m	1	32284600	32286954	NA	NA	NA	NA	Prusib.1G591400.t1.p1	1	33385810	33388089	PruarS.1G519000.t1.p1	1
Ancestor9_test_1_550	1	550	550	NA	NA	NA	NA	NA	NA	NA	NA	mrna11001	2	17445802	17447274	Pruma.1G658900.t1.p1	1	36897298	36899701	PruarM.1G690100.t1.p1	1	36857964	36860370	MDP0000405003	15	6409616	6411587	Pbr027890.1	15	10275973	10278700	Pm004667	2	6394642	6397040	ppa005113m	1	39460086	39462259	NA	NA	NA	NA	Prusib.1G732900.t1.p1	1	40900914	40903318	PruarS.1G654700.t1.p1	1
Ancestor9_test_1_551	1	551	551	NA	NA	NA	NA	Prudul26A013998P1	1	36869764	36875559	mrna11000	2	17440674	17442146	Pruma.1G659000.t1.p1	1	36900930	36902505	PruarM.1G690200.t1.p1	1	36861601	36863176	MDP0000167293	15	6402400	6404906	Pbr027891.1	15	10280829	10283424	Pm004668	2	6398834	6400409	ppa1027148m	1	39453503	39455243	RchiOBHmChr6g0297281	6	59007965	59009392	Prusib.1G733000.t1.p1	1	40904530	40906105	PruarS.1G654800.t1.p1	1
Ancestor9_test_1_552	1	552	552	NA	NA	NA	NA	NA	NA	NA	NA	mrna10999	2	17428923	17440018	NA	NA	NA	NA	NA	NA	NA	NA	MDP0000167291	15	6389633	6399871	Pbr027892.1	15	10284937	10296116	NA	NA	NA	NA	ppa002238m	1	39469891	39476989	NA	NA	NA	NA	NA	NA	NA	NA	PruarS.1G655000.t1.p1	1
Ancestor9_test_1_553	1	553	553	NA	NA	NA	NA	Prudul26A024413P1	1	36895760	36901628	mrna10997	2	17417739	17426774	Pruma.1G659400.t1.p1	1	36926178	36932815	PruarM.1G690600.t1.p1	1	36888047	36893551	MDP0000167289	15	6379573	6385850	Pbr027894.1	15	10299840	10305112	Pm004672	2	6425391	6430847	ppa004130m	1	39489606	39495435	RchiOBHmChr6g0297241	6	58991680	58997259	Prusib.1G733500.t1.p1	1	40931935	40936881	PruarS.1G655300.t1.p1	1
Ancestor9_test_1_554	1	554	554	NA	NA	NA	NA	Prudul26A019585P1	1	36904779	36907480	mrna10996	2	17415821	17416522	NA	NA	NA	NA	NA	NA	NA	NA	MDP0000135062	8	21758059	21758973	Pbr027895.1	15	10306990	10308213	NA	NA	NA	NA	ppa010833m	1	39499618	39500392	NA	NA	NA	NA	NA	NA	NA	NA	NA	NA
Ancestor9_test_1_555	1	555	555	NA	NA	NA	NA	Prudul26A010180P1	1	36908980	36909842	mrna10995	2	17414107	17414556	Pruma.1G659500.t1.p1	1	36940388	36940855	NA	NA	NA	NA	MDP0000840330	15	6370973	6371410	Pbr042525.1	8	8803473	8803922	Pm004673	2	6436873	6437316	ppa012789m	1	39504193	39504827	RchiOBHmChr6g0297221	6	58984899	58985492	Prusib.1G733600.t1.p1	1	40947077	40947520	PruarS.1G655400.t1.p1	1
Ancestor9_test_1_556	1	556	556	NA	NA	NA	NA	Prudul26A001731P1	1	36927918	36933944	mrna10991	2	17393115	17398548	Pruma.1G659800.t1.p1	1	36960207	36965890	PruarM.1G691400.t1.p1	1	36933348	36939031	MDP0000840325	15	6345712	6348375	Pbr027900.1	15	10332481	10339321	Pm004676	2	6456034	6461747	ppa000412m	1	39523212	39529258	RchiOBHmChr6g0297201	6	58956989	58963541	Prusib.1G733900.t2.p1	1	40966929	40972632	PruarS.1G656200.t1.p1	1
Ancestor9_test_1_557	1	557	557	NA	NA	NA	NA	Prudul26A011217P2	1	36934708	36938579	mrna10989	2	17388291	17390288	Pruma.1G659900.t1.p1	1	36967379	36971236	PruarM.1G691500.t1.p1	1	36940519	36944378	MDP0000167283	15	6337688	6341466	Pbr027901.1	15	10339768	10343905	Pm004677	2	6462715	6466585	ppa003614m	1	39530085	39533990	RchiOBHmChr6g0297191	6	58951506	58955799	Prusib.1G734000.t1.p1	1	40974118	40977977	PruarS.1G656300.t1.p1	1
Ancestor9_test_1_558	1	558	558	NA	NA	NA	NA	Prudul26A015821P1	1	36939314	36942824	mrna10988	2	17379424	17387672	Pruma.1G660000.t1.p1	1	36972646	36975506	PruarM.1G691600.t1.p1	1	36945815	36948680	MDP0000167281	15	6331361	6334335	Pbr027902.1	15	10348038	10350818	NA	NA	NA	NA	ppa022196m	1	39535584	39538113	RchiOBHmChr6g0297181	6	58947326	58950942	Prusib.1G734100.t1.p1	1	40979404	40982270	PruarS.1G656400.t1.p1	1
Ancestor9_test_1_559	1	559	559	NA	NA	NA	NA	NA	NA	NA	NA	NA	NA	NA	NA	NA	NA	NA	NA	NA	NA	NA	NA	MDP0000271781	15	6319602	6320183	Pbr042532.1	8	8657353	8658053	Pm004680	2	6478988	6479527	ppa012209m	1	39544645	39545750	RchiOBHmChr6g0297171	6	58941514	58942751	Prusib.1G734200.t1.p1	1	40986172	40986714	NA	NA
Ancestor9_test_1_56	1	56	56	NA	NA	NA	NA	Prudul26A024898P1	1	29807917	29812411	mrna08568	2	19147539	19154999	Pruma.1G529800.t1.p1	1	29875023	29878605	PruarM.1G559100.t1.p1	1	29898992	29902574	NA	NA	NA	NA	Pbr005803.1	15	2265999	2269288	Pm006165	2	15197696	15201273	ppa018923m	1	32297705	32301291	RchiOBHmChr6g0303491	6	63183805	63188555	Prusib.1G591500.t1.p1	1	33390598	33394182	PruarS.1G519100.t1.p1	1
Ancestor9_test_1_560	1	560	560	NA	NA	NA	NA	Prudul26A025269P1	1	36957383	36961209	mrna10985	2	17363688	17366878	Pruma.1G660200.t1.p1	1	36991731	36994834	PruarM.1G691800.t1.p1	1	36965123	36968221	NA	NA	NA	NA	NA	NA	NA	NA	Pm004681	2	6488188	6491278	ppa008520m	1	39554404	39556895	NA	NA	NA	NA	Prusib.1G734400.t1.p1	1	40998798	41001905	PruarS.1G656600.t1.p1	1
Ancestor9_test_1_561	1	561	561	NA	NA	NA	NA	Prudul26A018844P2	1	37021214	37023847	mrna10969	2	17273571	17274527	Pruma.1G660700.t1.p1	1	37063215	37065390	PruarM.1G692300.t1.p1	1	37033063	37035235	MDP0000287922	15	6498088	6500872	Pbr027906.1	15	10390562	10393372	Pm004695	2	6601078	6603249	ppa010917m	1	39639288	39641869	RchiOBHmChr6g0297021	6	58647220	58649538	Prusib.1G734900.t1.p1	1	41069643	41071814	PruarS.1G657100.t1.p1	1
Ancestor9_test_1_562	1	562	562	AEKpre_5_155	5	155	155	Prudul26A000979P1	1	37024476	37029836	mrna10964	2	17262160	17266495	Pruma.1G660900.t1.p1	1	37066640	37070895	PruarM.1G692500.t1.p1	1	37036490	37040746	MDP0000263717	15	6533379	6537534	Pbr027918.1	15	10488425	10492689	Pm004696	2	6604518	6608778	ppa002461m	1	39643034	39647465	RchiOBHmChr6g0296911	6	58580177	58585890	Prusib.1G735000.t1.p1	1	41072061	41077332	PruarS.1G657300.t1.p1	1
Ancestor9_test_1_563	1	563	563	AEKpre_5_158	5	158	158	Prudul26A028524P1	1	37031269	37032778	mrna10963	2	17259568	17260667	Pruma.1G661000.t1.p1	1	37074323	37075640	PruarM.1G692700.t1.p1	1	37044172	37045489	MDP0000557841	15	6547154	6548443	NA	NA	NA	NA	NA	NA	NA	NA	ppa010787m	1	39654627	39656068	RchiOBHmChr6g0296891	6	58576321	58577004	NA	NA	NA	NA	PruarS.1G657500.t1.p1	1
Ancestor9_test_1_564	1	564	564	AEKpre_5_161	5	161	161	Prudul26A027597P1	1	37053706	37058142	mrna10962	2	17255930	17259260	Pruma.1G662100.t1.p1	1	37117155	37121112	PruarM.1G693700.t1.p1	1	37083644	37087612	MDP0000785636	15	6558369	6562547	NA	NA	NA	NA	Pm004707	2	6666013	6669973	ppa002527m	1	39687353	39691371	RchiOBHmChr6g0296881	6	58571848	58576319	Prusib.1G735900.t1.p1	1	41117213	41121182	PruarS.1G658400.t1.p1	1
Ancestor9_test_1_565	1	565	565	NA	NA	NA	NA	Prudul26A003784P1	1	37062010	37062604	mrna10961	2	17249034	17249513	Pruma.1G662200.t1.p1	1	37124634	37125149	PruarM.1G693800.t1.p1	1	37091166	37091681	MDP0000654837	8	22847328	22847660	NA	NA	NA	NA	Pm004708	2	6673724	6674239	ppa023006m	1	39708798	39709295	RchiOBHmChr6g0296831	6	58545688	58546170	Prusib.1G736000.t1.p1	1	41125159	41125674	PruarS.1G658500.t1.p1	1
Ancestor9_test_1_566	1	566	566	AEKpre_5_164	5	164	164	Prudul26A007879P1	1	37063588	37072475	mrna10960	2	17240904	17247438	Pruma.1G662300.t1.p1	1	37127682	37135178	PruarM.1G693900.t1.p1	1	37094197	37101692	NA	NA	NA	NA	Pbr027923.1	15	10513433	10521542	Pm004710	2	6676732	6684038	ppa003010m	1	39711770	39720258	RchiOBHmChr6g0296821	6	58536981	58544519	Prusib.1G736100.t1.p1	1	41128216	41135714	PruarS.1G658600.t1.p1	1
Ancestor9_test_1_567	1	567	567	NA	NA	NA	NA	NA	NA	NA	NA	NA	NA	NA	NA	NA	NA	NA	NA	NA	NA	NA	NA	MDP0000433022	8	22877662	22881085	NA	NA	NA	NA	NA	NA	NA	NA	ppa006337m	1	39725606	39728948	NA	NA	NA	NA	NA	NA	NA	NA	PruarS.1G658700.t1.p1	1
Ancestor9_test_1_568	1	568	568	NA	NA	NA	NA	NA	NA	NA	NA	mrna10958	2	17232962	17236277	NA	NA	NA	NA	NA	NA	NA	NA	NA	NA	NA	NA	Pbr042538.1	8	8517657	8520698	NA	NA	NA	NA	NA	NA	NA	NA	RchiOBHmChr6g0296801	6	58529002	58532805	NA	NA	NA	NA	NA	NA
Ancestor9_test_1_569	1	569	569	AEKpre_5_166	5	166	166	Prudul26A017887P1	1	37080175	37081793	mrna10956	2	17226436	17227488	Pruma.1G662500.t1.p1	1	37142376	37143297	PruarM.1G694100.t1.p1	1	37109231	37110152	MDP0000557856	15	6588902	6589916	NA	NA	NA	NA	Pm004712	2	6691429	6692336	ppa011392m	1	39729066	39730055	RchiOBHmChr6g0296781	6	58521643	58523119	Prusib.1G736300.t1.p1	1	41142894	41143812	PruarS.1G658900.t1.p1	1
Ancestor9_test_1_57	1	57	57	NA	NA	NA	NA	Prudul26A020429P1	1	29813774	29814352	NA	NA	NA	NA	Pruma.1G529900.t1.p1	1	29880178	29880750	PruarM.1G559200.t1.p1	1	29904165	29904743	NA	NA	NA	NA	Pbr005804.1	15	2270852	2271853	Pm006166	2	15203999	15204574	ppa021354m	1	32303001	32304004	NA	NA	NA	NA	Prusib.1G591600.t1.p1	1	33395773	33396351	PruarS.1G519200.t1.p1	1
Ancestor9_test_1_570	1	570	570	NA	NA	NA	NA	Prudul26A031121P3	1	37081953	37091003	mrna10955	2	17217477	17225769	Pruma.1G662600.t1.p1	1	37143910	37152546	PruarM.1G694200.t1.p1	1	37110764	37119426	MDP0000156134	15	6590781	6600392	Pbr027925.2	15	10529154	10537610	NA	NA	NA	NA	ppa000052m	1	39730438	39739177	RchiOBHmChr6g0296771	6	58511990	58521395	Prusib.1G736400.t1.p1	1	41144425	41153201	PruarS.1G659000.t1.p1	1
Ancestor9_test_1_571	1	571	571	AEKpre_5_252	5	252	252	Prudul26A000203P1	1	37092712	37096955	mrna10954	2	17212428	17215737	Pruma.1G662700.t1.p1	1	37156589	37159973	PruarM.1G694300.t1.p1	1	37123308	37126690	MDP0000156135	15	6602440	6605812	NA	NA	NA	NA	Pm004715	2	6710389	6713781	ppa001811m	1	39741082	39745109	RchiOBHmChr2g0122201	2	35156818	35160692	Prusib.1G736500.t1.p1	1	41157248	41160633	PruarS.1G659100.t1.p1	1
Ancestor9_test_1_572	1	572	572	AEKpre_5_171	5	171	171	Prudul26A015866P1	1	37105541	37107550	mrna11271	2	17177906	17180450	Pruma.1G662800.t1.p1	1	37168517	37169509	PruarM.1G694400.t1.p1	1	37134898	37136511	MDP0000156136	15	6624197	6626104	NA	NA	NA	NA	Pm004716	2	6722835	6723083	ppa010018m	1	39753722	39755612	RchiOBHmChr6g0296751	6	58487666	58490207	Prusib.1G736600.t2.p1	1	41169159	41170463	PruarS.1G659200.t1.p1	1
Ancestor9_test_1_573	1	573	573	NA	NA	NA	NA	Prudul26A016077P1	1	37108600	37122040	mrna11269	2	17161267	17172851	Pruma.1G662900.t1.p1	1	37170999	37189021	PruarM.1G694500.t1.p1	1	37138001	37149992	MDP0000141828	8	22825057	22836028	Pbr027928.1	15	10558702	10569587	Pm004717	2	6725756	6738177	ppa000056m	1	39756898	39769256	RchiOBHmChr6g0296741	6	58473230	58487638	Prusib.1G736700.t1.p1	1	41171953	41183954	PruarS.1G659300.t1.p1	1
Ancestor9_test_1_574	1	574	574	AEKpre_5_174	5	174	174	Prudul26A023954P1	1	37125068	37127517	mrna11267	2	17151913	17154329	NA	NA	NA	NA	NA	NA	NA	NA	MDP0000286643	8	22750512	22753479	NA	NA	NA	NA	Pm004718	2	6745328	6745519	ppa012927m	1	39773111	39775625	NA	NA	NA	NA	Prusib.1G736800.t1.p1	1	41187568	41190013	PruarS.1G659400.t1.p1	1
Ancestor9_test_1_575	1	575	575	AEKpre_5_197	5	197	197	Prudul26A020538P1	1	37195890	37199509	mrna11256	2	17088453	17092063	Pruma.1G663800.t1.p1	1	37256919	37260526	PruarM.1G695500.t1.p1	1	37223976	37227577	MDP0000244366	15	35623189	35627832	NA	NA	NA	NA	NA	NA	NA	NA	ppa001361m	1	39843406	39847382	RchiOBHmChr6g0296591	6	58379768	58384834	Prusib.1G737700.t1.p1	1	41257621	41261228	PruarS.1G660300.t1.p1	1
Ancestor9_test_1_576	1	576	576	NA	NA	NA	NA	Prudul26A009306P1	1	37199615	37202137	mrna11254	2	17085410	17087260	Pruma.1G663900.t1.p1	1	37260601	37262907	PruarM.1G695600.t1.p1	1	37227622	37229965	MDP0000335055	15	35628403	35630181	NA	NA	NA	NA	Pm004728	2	6823141	6824927	ppa013455m	1	39847526	39849917	RchiOBHmChr6g0296581	6	58377164	58379635	NA	NA	NA	NA	NA	NA
Ancestor9_test_1_577	1	577	577	NA	NA	NA	NA	Prudul26A032411P1	1	37216408	37221471	mrna11248	2	17052704	17057770	Pruma.1G664200.t1.p1	1	37271394	37275874	PruarM.1G695900.t1.p1	1	37238213	37242736	MDP0000165690	15	35426632	35430310	NA	NA	NA	NA	Pm004732	2	6843313	6847836	ppa019940m	1	39859191	39860610	NA	NA	NA	NA	Prusib.1G738000.t1.p1	1	41271839	41276361	PruarS.1G660600.t2.p1	1
Ancestor9_test_1_578	1	578	578	AEKpre_5_206	5	206	206	Prudul26A014439P1	1	37243459	37245465	mrna11247	2	17049445	17051410	Pruma.1G664400.t1.p1	1	37284806	37286815	PruarM.1G696500.t1.p1	1	37272087	37273991	MDP0000383777	15	35301589	35303550	NA	NA	NA	NA	Pm004733	2	6851577	6853493	ppa004920m	1	39872150	39874070	RchiOBHmChr6g0296511	6	58284809	58286912	Prusib.1G738200.t1.p1	1	41285237	41287246	PruarS.1G660800.t1.p1	1
Ancestor9_test_1_579	1	579	579	NA	NA	NA	NA	Prudul26A026516P1	1	37271647	37274186	mrna11243	2	17015942	17018023	Pruma.1G664800.t1.p1	1	37319635	37321728	PruarM.1G696700.t1.p1	1	37287077	37289170	MDP0000942678	15	35243276	35245345	NA	NA	NA	NA	Pm004739	2	6899926	6902019	ppa003730m	1	39912382	39914510	RchiOBHmChr6g0296441	6	58192428	58195010	Prusib.1G738800.t1.p1	1	41319113	41321206	PruarS.1G661200.t1.p1	1
Ancestor9_test_1_58	1	58	58	NA	NA	NA	NA	Prudul26A015408P1	1	29818891	29823008	mrna08564	2	19133576	19136692	Pruma.1G530000.t1.p1	1	29885978	29889371	PruarM.1G559300.t1.p1	1	29910009	29913409	NA	NA	NA	NA	NA	NA	NA	NA	Pm006167	2	15210559	15213986	ppa022764m	1	32308658	32312789	NA	NA	NA	NA	Prusib.1G591700.t1.p1	1	33401632	33405032	PruarS.1G519300.t1.p1	1
Ancestor9_test_1_580	1	580	580	AEKpre_5_215	5	215	215	Prudul26A008627P1	1	37279702	37283634	mrna11239	2	16999452	17002707	Pruma.1G665000.t1.p1	1	37327880	37331185	PruarM.1G696900.t1.p1	1	37295329	37298651	NA	NA	NA	NA	Pbr021288.1	8	9831247	9834547	Pm004741	2	6912737	6917119	ppa004701m	1	39920615	39923936	NA	NA	NA	NA	Prusib.1G739000.t1.p1	1	41331847	41336299	PruarS.1G661400.t1.p1	1
Ancestor9_test_1_581	1	581	581	AEKpre_5_218	5	218	218	Prudul26A001454P1	1	37284374	37289239	mrna11238	2	16993475	16997711	Pruma.1G665100.t1.p1	1	37332342	37336801	PruarM.1G697000.t1.p1	1	37299809	37304264	NA	NA	NA	NA	Pbr021285.1	8	9877116	9880416	NA	NA	NA	NA	ppa005557m	1	39925153	39928482	RchiOBHmChr6g0296431	6	58185565	58191281	Prusib.1G695600.t1.p1	1	38953830	38958661	PruarS.1G661500.t1.p1	1
Ancestor9_test_1_582	1	582	582	AEKpre_5_221	5	221	221	Prudul26A018899P1	1	37320075	37324021	mrna11237	2	16988659	16991967	Pruma.1G665500.t1.p1	1	37360172	37363712	PruarM.1G697500.t1.p1	1	37326490	37329994	MDP0000213746	15	35183104	35186791	NA	NA	NA	NA	Pm004749	2	6946814	6950364	ppa010602m	1	39957185	39959924	RchiOBHmChr6g0296411	6	58171731	58175652	Prusib.1G739400.t1.p1	1	41358875	41362413	PruarS.1G662000.t1.p1	1
Ancestor9_test_1_583	1	583	583	NA	NA	NA	NA	Prudul26A011875P1	1	37325134	37326030	mrna11236	2	16985578	16987512	NA	NA	NA	NA	NA	NA	NA	NA	NA	NA	NA	NA	NA	NA	NA	NA	Pm004750	2	6951757	6952332	ppa011817m	1	39962172	39963062	RchiOBHmChr6g0296401	6	58169560	58170483	NA	NA	NA	NA	NA	NA
Ancestor9_test_1_584	1	584	584	NA	NA	NA	NA	Prudul26A000013P1	1	37326913	37328262	mrna11235	2	16982705	16984039	Pruma.1G665600.t1.p1	1	37367076	37368425	PruarM.1G697600.t1.p1	1	37333393	37334742	NA	NA	NA	NA	NA	NA	NA	NA	Pm004751	2	6953764	6955113	ppa016683m	1	39963884	39965233	NA	NA	NA	NA	Prusib.1G739500.t1.p1	1	41365764	41367113	PruarS.1G662100.t1.p1	1
Ancestor9_test_1_585	1	585	585	AEKpre_5_224	5	224	224	Prudul26A025945P1	1	37335882	37339965	mrna11234	2	16972067	16976141	Pruma.1G665800.t1.p1	1	37383052	37387490	PruarM.1G697700.t1.p1	1	37344308	37348859	NA	NA	NA	NA	NA	NA	NA	NA	Pm004752	2	6964834	6969698	ppa003816m	1	39972825	39976840	RchiOBHmChr6g0296361	6	58084824	58088801	Prusib.1G739600.t1.p1	1	41376718	41381230	PruarS.1G662200.t1.p1	1
Ancestor9_test_1_586	1	586	586	AEKpre_5_227	5	227	227	Prudul26A023586P2	1	37340800	37347250	mrna11231	2	16957862	16964522	Pruma.1G665900.t2.p1	1	37388620	37394530	PruarM.1G697800.t1.p1	1	37349986	37355891	MDP0000148076	15	35133744	35144198	NA	NA	NA	NA	Pm004753	2	6970814	6976725	ppa001566m	1	39977778	39984868	RchiOBHmChr6g0296331	6	58056724	58063946	Prusib.1G739700.t1.p1	1	41382357	41388265	PruarS.1G662300.t1.p1	1
Ancestor9_test_1_587	1	587	587	AEKpre_5_229	5	229	229	Prudul26A016263P1	1	37348584	37350606	mrna11230	2	16955386	16956791	Pruma.1G666000.t1.p1	1	37395755	37397206	PruarM.1G697900.t1.p1	1	37357511	37358995	MDP0000226339	15	35077731	35079662	NA	NA	NA	NA	Pm004754	2	6978404	6979855	ppa006280m	1	39986581	39988180	RchiOBHmChr6g0296321	6	58053434	58055595	Prusib.1G739800.t1.p1	1	41389887	41391371	PruarS.1G662400.t1.p1	1
Ancestor9_test_1_588	1	588	588	AEKpre_5_237	5	237	237	Prudul26A019120P1	1	37359743	37362676	mrna11228	2	16940115	16942189	Pruma.1G666200.t1.p1	1	37405983	37408409	PruarM.1G698100.t1.p1	1	37368176	37370621	NA	NA	NA	NA	NA	NA	NA	NA	NA	NA	NA	NA	ppa011601m	1	39997155	40000036	RchiOBHmChr6g0296301	6	58035888	58038548	Prusib.1G740000.t1.p1	1	41400543	41402987	PruarS.1G662700.t1.p1	1
Ancestor9_test_1_589	1	589	589	NA	NA	NA	NA	Prudul26A011707P1	1	37364138	37365070	mrna11227	2	16938423	16939073	Pruma.1G666300.t1.p1	1	37410147	37410782	PruarM.1G698200.t1.p1	1	37372357	37372992	MDP0000306198	15	35044395	35049181	NA	NA	NA	NA	Pm004757	2	6994049	6994684	ppa020151m	1	40001633	40002268	RchiOBHmChr6g0296291	6	58034442	58035237	Prusib.1G740100.t1.p1	1	41404724	41405359	PruarS.1G662800.t1.p1	1
Ancestor9_test_1_59	1	59	59	AEKpre_5_1225	5	1225	1225	Prudul26A023419P1	1	29827629	29829113	NA	NA	NA	NA	Pruma.1G530300.t1.p1	1	29894695	29896177	NA	NA	NA	NA	MDP0000255794	12	23834969	23837962	NA	NA	NA	NA	Pm006170	2	15221367	15222658	ppa020405m	1	32317244	32318712	RchiOBHmChr6g0303431	6	63158282	63159806	Prusib.1G592000.t1.p1	1	33412110	33413563	PruarS.1G519700.t1.p1	1
Ancestor9_test_1_590	1	590	590	NA	NA	NA	NA	Prudul26A028192P1	1	37375620	37386033	mrna11225	2	16916613	16925618	Pruma.1G666500.t1.p1	1	37423042	37430000	PruarM.1G698400.t1.p1	1	37384366	37393725	MDP0000152940	15	34952105	34959514	NA	NA	NA	NA	Pm004759	2	7006788	7015088	ppa000051m	1	40014422	40023246	RchiOBHmChr6g0296271	6	58004876	58014854	Prusib.1G740300.t1.p1	1	41416739	41426143	PruarS.1G663100.t1.p1	1
Ancestor9_test_1_591	1	591	591	AEKpre_5_243	5	243	243	Prudul26A002530P1	1	37369680	37371599	mrna11226	2	16932050	16933465	Pruma.1G666400.t1.p1	1	37415447	37416844	PruarM.1G698300.t1.p1	1	37377653	37379045	MDP0000334047	15	6922709	6924205	Pbr027956.1	15	10808381	10809905	Pm004758	2	6999344	7000733	ppa009380m	1	40006807	40008649	RchiOBHmChr6g0296281	6	58024662	58026563	Prusib.1G740200.t1.p1	1	41410027	41411419	PruarS.1G662900.t1.p1	1
Ancestor9_test_1_592	1	592	592	AEKpre_5_249	5	249	249	Prudul26A009835P1	1	37386036	37389924	mrna11224	2	16913357	16915932	Pruma.1G666600.t1.p1	1	37432495	37436075	PruarM.1G698500.t1.p1	1	37394362	37397937	MDP0000285587	8	22413618	22416750	NA	NA	NA	NA	Pm004760	2	7015923	7019500	ppa009195m	1	40024324	40027153	RchiOBHmChr6g0296261	6	58001828	58004874	Prusib.1G740400.t1.p1	1	41426746	41430324	PruarS.1G663200.t1.p1	1
Ancestor9_test_1_593	1	593	593	NA	NA	NA	NA	Prudul26A006383P1	1	37390964	37402641	mrna11222	2	16898135	16907510	NA	NA	NA	NA	PruarM.1G698600.t1.p1	1	37399103	37408926	MDP0000297820	8	22366806	22385126	NA	NA	NA	NA	Pm004761	2	7020662	7030401	ppa000463m	1	40028211	40038124	RchiOBHmChr6g0296241	6	57985687	57996649	Prusib.1G740500.t1.p1	1	41431487	41441309	PruarS.1G663300.t1.p1	1
Ancestor9_test_1_594	1	594	594	AEKpre_5_254	5	254	254	Prudul26A031762P2	1	37401684	37404670	mrna11221	2	16895060	16897817	NA	NA	NA	NA	PruarM.1G698700.t1.p1	1	37409706	37413868	NA	NA	NA	NA	NA	NA	NA	NA	Pm004762	2	7031402	7035584	ppa005622m	1	40038681	40042035	RchiOBHmChr2g0122891	2	36037318	36041863	Prusib.1G740600.t1.p1	1	41442088	41446225	PruarS.1G663400.t2.p1	1
Ancestor9_test_1_595	1	595	595	AEKpre_5_257	5	257	257	Prudul26A027931P1	1	37417227	37423726	mrna11216	2	16879751	16884082	Pruma.1G667100.t1.p1	1	37461984	37467627	PruarM.1G699000.t1.p1	1	37423883	37429533	MDP0000297821	8	22385633	22392406	Pbr027959.1	15	10826419	10831224	Pm004765	2	7046155	7056525	ppa004751m	1	40055099	40060997	NA	NA	NA	NA	Prusib.1G740900.t1.p1	1	41456243	41461895	PruarS.1G663700.t1.p1	1
Ancestor9_test_1_596	1	596	596	AEKpre_5_260	5	260	260	Prudul26A016982P2	1	37431556	37434395	mrna11214	2	16870634	16874134	Pruma.1G667200.t2.p1	1	37476031	37478879	PruarM.1G699100.t2.p1	1	37438243	37441091	NA	NA	NA	NA	NA	NA	NA	NA	Pm004767	2	7060589	7063436	ppa006270m	1	40069058	40071969	NA	NA	NA	NA	Prusib.1G741000.t2.p1	1	41470437	41473285	PruarS.1G663800.t2.p1	1
Ancestor9_test_1_597	1	597	597	AEKpre_5_262	5	262	262	Prudul26A009606P1	1	37441345	37447595	mrna11198	2	16794821	16803139	Pruma.1G667300.t1.p1	1	37486557	37491100	PruarM.1G699200.t1.p1	1	37445088	37453348	MDP0000234006	8	22295971	22300867	NA	NA	NA	NA	Pm004768	2	7074732	7079139	ppa001150m	1	40079723	40084241	RchiOBHmChr6g0296121	6	57888736	57894061	Prusib.1G741100.t1.p1	1	41480478	41485431	PruarS.1G664000.t1.p1	1
Ancestor9_test_1_598	1	598	598	AEKpre_5_265	5	265	265	Prudul26A000388P1	1	37448261	37452725	mrna11197	2	16788264	16791562	Pruma.1G667400.t1.p1	1	37492585	37496680	PruarM.1G699300.t1.p1	1	37454876	37458967	MDP0000763506	8	22259941	22263424	NA	NA	NA	NA	Pm004769	2	7080718	7084653	ppa004628m	1	40085572	40090108	NA	NA	NA	NA	Prusib.1G741200.t1.p1	1	41486960	41491053	PruarS.1G664100.t1.p1	1
Ancestor9_test_1_599	1	599	599	NA	NA	NA	NA	Prudul26A024168P2	1	37454160	37456450	mrna11196	2	16783380	16787742	Pruma.1G667600.t1.p1	1	37498968	37500727	PruarM.1G699500.t1.p1	1	37461180	37462885	NA	NA	NA	NA	NA	NA	NA	NA	Pm004771	2	7087020	7088689	ppa010373m	1	40091654	40093701	RchiOBHmChr6g0296091	6	57860722	57863981	Prusib.1G741400.t1.p1	1	41493268	41494981	PruarS.1G664300.t1.p1	1
Ancestor9_test_1_6	1	6	6	NA	NA	NA	NA	Prudul26A026674P1	1	29412560	29414493	mrna08663	2	19588838	19590633	Pruma.1G521500.t1.p1	1	29499926	29501839	PruarM.1G551400.t1.p1	1	29529311	29531223	MDP0000155922	8	50385	53809	NA	NA	NA	NA	Pm006082	2	14735951	14737842	ppa018218m	1	31869681	31871400	NA	NA	NA	NA	Prusib.1G583500.t1.p1	1	33013156	33015068	PruarS.1G511100.t1.p1	1
Ancestor9_test_1_60	1	60	60	AEKpre_5_1223	5	1223	1223	Prudul26A015007P1	1	29859727	29865219	mrna08559	2	19109990	19115287	Pruma.1G530900.t1.p1	1	29920278	29927597	PruarM.1G560000.t1.p1	1	29943458	29950954	MDP0000134418	12	23865691	23869976	Pbr005809.1	15	2325140	2329450	Pm006175	2	15245849	15251311	ppa003456m	1	32347291	32352699	RchiOBHmChr6g0303371	6	63102758	63108237	Prusib.1G592500.t1.p1	1	33435047	33440431	PruarS.1G520100.t1.p1	1
Ancestor9_test_1_600	1	600	600	AEKpre_5_268	5	268	268	Prudul26A031162P1	1	37460899	37464074	mrna11195	2	16775956	16778496	Pruma.1G667700.t1.p1	1	37504519	37507737	PruarM.1G699600.t1.p1	1	37466682	37469894	MDP0000933051	8	23759027	23761612	NA	NA	NA	NA	Pm004772	2	7092972	7095750	ppa006219m	1	40097577	40100974	RchiOBHmChr6g0296081	6	57847647	57850844	Prusib.1G741500.t1.p1	1	41498779	41502000	PruarS.1G664400.t1.p1	1
Ancestor9_test_1_601	1	601	601	NA	NA	NA	NA	NA	NA	NA	NA	mrna11194	2	16765665	16775429	NA	NA	NA	NA	NA	NA	NA	NA	MDP0000454027	8	23748666	23757709	NA	NA	NA	NA	Pm004773	2	7096490	7100351	ppa008809m	1	40101099	40105105	NA	NA	NA	NA	NA	NA	NA	NA	NA	NA
Ancestor9_test_1_602	1	602	602	AEKpre_5_277	5	277	277	Prudul26A022847P1	1	37481468	37485987	mrna11189	2	16742686	16745900	Pruma.1G668000.t1.p1	1	37527026	37531236	PruarM.1G699900.t1.p1	1	37489343	37493539	MDP0000252833	15	39082823	39086456	NA	NA	NA	NA	NA	NA	NA	NA	ppa008538m	1	40119690	40124036	RchiOBHmChr6g0295971	6	57792247	57796541	Prusib.1G741800.t1.p1	1	41521463	41525661	PruarS.1G664700.t1.p1	1
Ancestor9_test_1_603	1	603	603	AEKpre_5_280	5	280	280	NA	NA	NA	NA	mrna11188	2	16733856	16742159	Pruma.1G668100.t1.p1	1	37531716	37532486	PruarM.1G700000.t1.p1	1	37494019	37494775	MDP0000528775	15	39079505	39081410	NA	NA	NA	NA	Pm004775	2	7119842	7120180	ppa013628m	1	40124183	40125059	RchiOBHmChr6g0295961	6	57791173	57792245	Prusib.1G741900.t1.p1	1	41526141	41526898	PruarS.1G664800.t1.p1	1
Ancestor9_test_1_604	1	604	604	AEKpre_5_285	5	285	285	Prudul26A020039P1	1	37496023	37498992	NA	NA	NA	NA	Pruma.1G668400.t1.p1	1	37541464	37544770	PruarM.1G700300.t1.p1	1	37503901	37507241	NA	NA	NA	NA	NA	NA	NA	NA	Pm004778	2	7129047	7131763	ppa008595m	1	40135726	40138498	RchiOBHmChr6g0295921	6	57775700	57778207	Prusib.1G742200.t1.p1	1	41536032	41539372	PruarS.1G665100.t1.p1	1
Ancestor9_test_1_605	1	605	605	NA	NA	NA	NA	Prudul26A027125P1	1	37500114	37500843	mrna11185	2	16725768	16726424	Pruma.1G668500.t1.p1	1	37546194	37548221	PruarM.1G700400.t1.p1	1	37508661	37509509	NA	NA	NA	NA	Pbr002839.1	8	7048926	7049573	Pm004779	2	7133312	7133962	ppa021670m	1	40139894	40140544	RchiOBHmChr6g0295911	6	57772632	57775153	Prusib.1G742300.t1.p1	1	41540795	41541643	PruarS.1G665200.t1.p1	1
Ancestor9_test_1_606	1	606	606	AEKpre_5_288	5	288	288	Prudul26A011789P1	1	37503791	37507663	mrna11183	2	16710406	16714206	Pruma.1G668600.t1.p1	1	37550326	37553735	PruarM.1G700500.t1.p1	1	37512814	37516223	MDP0000215662	15	39205506	39211371	Pbr002838.1	8	7050619	7053794	Pm004781	2	7137359	7140736	ppa002555m	1	40142833	40147378	RchiOBHmChr6g0295881	6	57753466	57757056	Prusib.1G742400.t1.p1	1	41544944	41548353	PruarS.1G665300.t1.p1	1
Ancestor9_test_1_607	1	607	607	AEKpre_5_291	5	291	291	Prudul26A004419P1	1	37508814	37511033	mrna11182	2	16707714	16709716	NA	NA	NA	NA	NA	NA	NA	NA	NA	NA	NA	NA	Pbr002837.1	8	7056170	7056890	Pm004782	2	7142112	7143988	ppa009773m	1	40148961	40150943	RchiOBHmChr6g0295871	6	57749625	57752063	NA	NA	NA	NA	NA	NA
Ancestor9_test_1_608	1	608	608	AEKpre_5_297	5	297	297	Prudul26A031717P1	1	37557360	37559712	mrna11180	2	16696297	16698574	Pruma.1G669300.t1.p1	1	37585997	37588271	PruarM.1G701100.t1.p1	1	37551830	37554015	MDP0000596458	8	23524306	23526788	Pbr002834.1	8	7100260	7102905	Pm004790	2	7176262	7178497	ppa009763m	1	40214327	40217481	RchiOBHmChr6g0295831	6	57727764	57730473	Prusib.1G743000.t1.p1	1	41583931	41586121	PruarS.1G665800.t1.p1	1
Ancestor9_test_1_609	1	609	609	AEKpre_5_300	5	300	300	Prudul26A023986P1	1	37561604	37563391	mrna34695	2	16694214	16695287	Pruma.1G669400.t1.p1	1	37590432	37591632	NA	NA	NA	NA	MDP0000923521	8	23495280	23496721	Pbr002831.1	8	7130929	7132688	Pm004791	2	7180684	7181866	ppa012569m	1	40219478	40221219	NA	NA	NA	NA	Prusib.1G743100.t1.p1	1	41588298	41589493	NA	NA
Ancestor9_test_1_61	1	61	61	NA	NA	NA	NA	Prudul26A022791P1	1	29874260	29876249	mrna08558	2	19106126	19107062	Pruma.1G531100.t1.p1	1	29936249	29937345	PruarM.1G560300.t1.p1	1	29959433	29960521	MDP0000239152	12	23873805	23874943	Pbr005810.1	15	2331740	2332870	Pm006176	2	15262163	15263253	ppa015770m	1	32363297	32364397	RchiOBHmChr6g0303341	6	63086477	63087821	Prusib.1G592800.t1.p1	1	33451017	33452105	PruarS.1G520500.t1.p1	1
Ancestor9_test_1_610	1	610	610	NA	NA	NA	NA	Prudul26A002313P1	1	37592926	37596183	mrna11174	2	16643667	16646336	Pruma.1G670800.t1.p1	1	37669303	37671972	PruarM.1G702400.t1.p1	1	37632856	37635525	NA	NA	NA	NA	Pbr002151.1	15	31348707	31353847	Pm004799	2	7228259	7230925	ppa001192m	1	40290561	40293220	RchiOBHmChr6g0295721	6	57649048	57652213	Prusib.1G744300.t1.p1	1	41664300	41666969	PruarS.1G667000.t1.p1	1
Ancestor9_test_1_611	1	611	611	AEKpre_5_312	5	312	312	Prudul26A027519P2	1	37597420	37599377	mrna11173	2	16640199	16642666	Pruma.1G670900.t1.p1	1	37673381	37675341	PruarM.1G702500.t1.p1	1	37636920	37638909	NA	NA	NA	NA	Pbr002152.1	15	31375580	31377926	Pm004800	2	7232336	7234311	ppa011425m	1	40294642	40296648	RchiOBHmChr6g0295711	6	57645696	57648154	Prusib.1G744400.t1.p1	1	41668364	41670355	PruarS.1G667100.t1.p1	1
Ancestor9_test_1_612	1	612	612	AEKpre_5_315	5	315	315	Prudul26A018585P1	1	37638976	37645871	mrna11172	2	16631818	16637076	Pruma.1G671000.t1.p1	1	37687519	37693936	PruarM.1G702700.t1.p1	1	37665327	37671741	NA	NA	NA	NA	Pbr002153.1	15	31383314	31388727	Pm004804	2	7267491	7273201	ppa002255m	1	40342720	40348397	RchiOBHmChr6g0295701	6	57636755	57642907	Prusib.1G744600.t1.p1	1	41696760	41703182	PruarS.1G667300.t1.p1	1
Ancestor9_test_1_613	1	613	613	NA	NA	NA	NA	Prudul26A009125P1	1	37646287	37653003	mrna11171	2	16624950	16630215	Pruma.1G671100.t1.p1	1	37695163	37701403	PruarM.1G702800.t1.p1	1	37672960	37679202	NA	NA	NA	NA	Pbr002154.1	15	31391145	31396790	Pm004806	2	7275783	7281324	ppa005844m	1	40349992	40356435	RchiOBHmChr6g0295691	6	57630622	57636143	Prusib.1G744700.t1.p1	1	41704401	41710655	PruarS.1G667400.t1.p1	1
Ancestor9_test_1_614	1	614	614	NA	NA	NA	NA	Prudul26A031851P2	1	37666356	37668438	NA	NA	NA	NA	Pruma.1G671300.t1.p1	1	37708985	37710289	PruarM.1G703000.t1.p1	1	37686616	37687899	NA	NA	NA	NA	NA	NA	NA	NA	Pm004807	2	7285321	7286604	ppa007840m	1	40369512	40371926	NA	NA	NA	NA	Prusib.1G744900.t1.p1	1	41718079	41719362	PruarS.1G667600.t1.p1	1
Ancestor9_test_1_615	1	615	615	NA	NA	NA	NA	Prudul26A012526P1	1	37682051	37686466	NA	NA	NA	NA	NA	NA	NA	NA	NA	NA	NA	NA	NA	NA	NA	NA	NA	NA	NA	NA	Pm004810	2	7301315	7304366	ppa001313m	1	40386331	40390108	NA	NA	NA	NA	NA	NA	NA	NA	NA	NA
Ancestor9_test_1_616	1	616	616	AEKpre_5_323	5	323	323	Prudul26A023857P1	1	37694294	37697729	mrna11167	2	16598601	16601780	Pruma.1G671700.t1.p1	1	37736493	37739398	PruarM.1G703300.t1.p1	1	37714149	37717051	NA	NA	NA	NA	Pbr002161.1	15	31490335	31495569	Pm004813	2	7314863	7317777	ppa008225m	1	40398046	40401468	RchiOBHmChr6g0295661	6	57601194	57605039	Prusib.1G745200.t1.p1	1	41745619	41748521	PruarS.1G668000.t1.p1	1
Ancestor9_test_1_617	1	617	617	AEKpre_5_326	5	326	326	Prudul26A014951P1	1	37698210	37700052	mrna11166	2	16596632	16597987	Pruma.1G671800.t1.p1	1	37740203	37741562	PruarM.1G703400.t1.p1	1	37717856	37719215	NA	NA	NA	NA	Pbr002162.1	15	31497397	31498836	Pm004814	2	7318703	7320032	ppa025409m	1	40402128	40403489	RchiOBHmChr6g0295651	6	57599019	57600966	Prusib.1G745300.t1.p1	1	41749326	41750685	PruarS.1G668100.t1.p1	1
Ancestor9_test_1_618	1	618	618	NA	NA	NA	NA	Prudul26A004716P1	1	37704771	37713824	NA	NA	NA	NA	Pruma.1G671900.t1.p1	1	37747236	37755697	PruarM.1G703500.t1.p1	1	37724827	37733269	NA	NA	NA	NA	Pbr002163.1	15	31507258	31518011	Pm004815	2	7326715	7335315	ppa024100m	1	40409017	40417619	RchiOBHmChr6g0295641	6	57585729	57593689	Prusib.1G745400.t2.p1	1	41756300	41764742	PruarS.1G668200.t1.p1	1
Ancestor9_test_1_619	1	619	619	AEKpre_5_329	5	329	329	Prudul26A018270P1	1	37717198	37720131	mrna11161	2	16569844	16573066	NA	NA	NA	NA	NA	NA	NA	NA	NA	NA	NA	NA	Pbr002167.1	15	31587643	31590530	Pm004817	2	7344544	7346791	ppa006147m	1	40421234	40424297	RchiOBHmChr6g0295631	6	57578239	57581282	NA	NA	NA	NA	NA	NA
Ancestor9_test_1_62	1	62	62	AEKpre_5_1222	5	1222	1222	Prudul26A010198P1	1	29877404	29880145	mrna08557	2	19101989	19103963	Pruma.1G531200.t1.p1	1	29939144	29941425	PruarM.1G560400.t1.p1	1	29962320	29964601	NA	NA	NA	NA	NA	NA	NA	NA	Pm006177	2	15265067	15267410	ppa008706m	1	32366298	32368599	RchiOBHmChr6g0303331	6	63082714	63084974	Prusib.1G592900.t1.p1	1	33453904	33456137	PruarS.1G520600.t1.p1	1
Ancestor9_test_1_620	1	620	620	AEKpre_5_332	5	332	332	Prudul26A004036P1	1	37724219	37730144	mrna11159	2	16563645	16567718	Pruma.1G672100.t1.p1	1	37764569	37769366	PruarM.1G703700.t1.p1	1	37742143	37746954	NA	NA	NA	NA	NA	NA	NA	NA	Pm004819	2	7350187	7354459	ppa009386m	1	40427837	40432463	RchiOBHmChr6g0295621	6	57568389	57572893	Prusib.1G745600.t1.p1	1	41773637	41778265	PruarS.1G668400.t1.p1	1
Ancestor9_test_1_621	1	621	621	AEKpre_5_335	5	335	335	Prudul26A027788P1	1	37729022	37731575	mrna11158	2	16561591	16563273	Pruma.1G672200.t1.p1	1	37769939	37771768	PruarM.1G703800.t1.p1	1	37747527	37749356	NA	NA	NA	NA	NA	NA	NA	NA	NA	NA	NA	NA	ppa010012m	1	40433030	40435092	RchiOBHmChr6g0295611	6	57566281	57568387	Prusib.1G745700.t1.p1	1	41779016	41780845	PruarS.1G668500.t1.p1	1
Ancestor9_test_1_622	1	622	622	AEKpre_5_338	5	338	338	Prudul26A021710P2	1	37731759	37737378	mrna11157	2	16557048	16561312	Pruma.1G672300.t1.p1	1	37772182	37777017	PruarM.1G703900.t1.p1	1	37749775	37752839	NA	NA	NA	NA	Pbr002169.1	15	31614476	31629697	Pm004821	2	7357708	7362087	ppa004840m	1	40435387	40440420	RchiOBHmChr6g0295601	6	57561148	57566196	Prusib.1G745800.t1.p1	1	41781264	41786103	PruarS.1G668600.t1.p1	1
Ancestor9_test_1_623	1	623	623	AEKpre_5_341	5	341	341	Prudul26A012630P1	1	37737510	37739995	mrna11156	2	16554168	16556260	Pruma.1G672400.t1.p1	1	37778044	37779956	PruarM.1G704100.t1.p1	1	37755860	37757762	NA	NA	NA	NA	Pbr018761.1	8	10675318	10677955	Pm004822	2	7363752	7365495	ppa011984m	1	40441554	40443347	RchiOBHmChr6g0295581	6	57552481	57555201	Prusib.1G745900.t1.p1	1	41787130	41789255	NA	NA
Ancestor9_test_1_624	1	624	624	AEKpre_5_344	5	344	344	Prudul26A007735P1	1	37741555	37743805	NA	NA	NA	NA	Pruma.1G672500.t1.p1	1	37782024	37783928	PruarM.1G704200.t1.p1	1	37759623	37761529	NA	NA	NA	NA	NA	NA	NA	NA	Pm004823	2	7367837	7369738	ppa007123m	1	40445324	40447277	RchiOBHmChr6g0295571	6	57548078	57550062	Prusib.1G746000.t1.p1	1	41791121	41793019	PruarS.1G668800.t1.p1	1
Ancestor9_test_1_625	1	625	625	NA	NA	NA	NA	Prudul26A031425P1	1	37756672	37759705	mrna11154	2	16537568	16539837	Pruma.1G672700.t1.p1	1	37800095	37802754	PruarM.1G704400.t1.p1	1	37777808	37780511	NA	NA	NA	NA	Pbr032209.1	8	3068540	3070862	Pm004875	2	7746615	7749256	ppa007464m	1	40460313	40463347	RchiOBHmChr6g0295541	6	57515330	57518157	Prusib.1G746200.t1.p1	1	41809315	41812008	PruarS.1G669000.t1.p1	1
Ancestor9_test_1_626	1	626	626	AEKpre_5_346	5	346	346	Prudul26A031425P2	1	37757005	37765185	mrna11153	2	16531310	16534354	Pruma.1G672800.t1.p1	1	37805797	37808262	PruarM.1G704500.t1.p1	1	37783557	37786003	NA	NA	NA	NA	NA	NA	NA	NA	Pm004874	2	7740900	7743421	ppa007061m	1	40466842	40469246	RchiOBHmChr6g0295531	6	57508773	57511733	Prusib.1G746300.t1.p1	1	41815058	41817501	PruarS.1G669100.t1.p1	1
Ancestor9_test_1_627	1	627	627	AEKpre_5_349	5	349	349	Prudul26A002859P1	1	37768500	37771399	mrna11152	2	16525454	16528186	Pruma.1G672900.t1.p1	1	37811656	37814369	PruarM.1G704600.t1.p1	1	37789386	37792168	NA	NA	NA	NA	Pbr032207.2	8	3042665	3060464	Pm004873	2	7734864	7735873	ppa013233m	1	40472496	40475300	RchiOBHmChr6g0295521	6	57502062	57504695	Prusib.1G746400.t1.p1	1	41820882	41823664	PruarS.1G669200.t1.p1	1
Ancestor9_test_1_628	1	628	628	AEKpre_5_361	5	361	361	Prudul26A014222P1	1	37791944	37793440	mrna11141	2	16473983	16474954	Pruma.1G673200.t1.p1	1	37836299	37837859	PruarM.1G705000.t1.p1	1	37814232	37815790	NA	NA	NA	NA	Pbr037019.1	15	35728882	35730421	Pm004868	2	7708891	7710079	ppa020945m	1	40498614	40499813	RchiOBHmChr6g0295451	6	57459674	57460685	Prusib.1G746800.t1.p1	1	41846049	41847251	PruarS.1G669600.t1.p1	1
Ancestor9_test_1_629	1	629	629	AEKpre_5_364	5	364	364	Prudul26A021241P1	1	37801195	37803706	mrna11140	2	16464206	16466170	Pruma.1G673300.t1.p1	1	37847579	37849578	PruarM.1G705100.t1.p1	1	37825612	37827631	NA	NA	NA	NA	Pbr032203.1	8	2969260	2971079	Pm004867	2	7697105	7699104	ppa006014m	1	40507464	40509938	RchiOBHmChr6g0295441	6	57444957	57447414	Prusib.1G746900.t1.p1	1	41857095	41859094	PruarS.1G669700.t1.p1	1
Ancestor9_test_1_63	1	63	63	NA	NA	NA	NA	Prudul26A019344P2	1	29895825	29897908	NA	NA	NA	NA	Pruma.1G531300.t1.p1	1	29941966	29943965	PruarM.1G560500.t1.p1	1	29965141	29967143	MDP0000377544	12	23880019	23881930	NA	NA	NA	NA	Pm006178	2	15269102	15269896	ppa024780m	1	32369052	32370850	RchiOBHmChr6g0303321	6	63078962	63081272	Prusib.1G593000.t1.p1	1	33456729	33458731	PruarS.1G520700.t1.p1	1
Ancestor9_test_1_630	1	630	630	AEKpre_5_367	5	367	367	Prudul26A008470P1	1	37811913	37814873	mrna11138	2	16452505	16455181	Pruma.1G673600.t1.p1	1	37861363	37864886	PruarM.1G705600.t1.p1	1	37843142	37845756	NA	NA	NA	NA	Pbr000885.1	15	40251748	40254553	Pm004864	2	7683436	7685916	ppa005521m	1	40518184	40520970	RchiOBHmChr6g0295421	6	57428282	57431407	Prusib.1G747300.t1.p1	1	41873471	41876992	PruarS.1G670100.t1.p1	1
Ancestor9_test_1_631	1	631	631	NA	NA	NA	NA	NA	NA	NA	NA	mrna11139	2	16456565	16458181	NA	NA	NA	NA	NA	NA	NA	NA	NA	NA	NA	NA	NA	NA	NA	NA	NA	NA	NA	NA	NA	NA	NA	NA	RchiOBHmChr6g0295431	6	57435587	57437191	NA	NA	NA	NA	NA	NA
Ancestor9_test_1_632	1	632	632	AEKpre_5_395	5	395	395	Prudul26A031583P1	1	37937087	37938699	mrna11122	2	16353120	16357060	NA	NA	NA	NA	PruarM.1G784600.t1.p1	1	42843247	42844521	MDP0000317993	8	24381844	24386780	Pbr008512.1	8	2897469	2898898	Pm003991	2	1653106	1654368	ppa009575m	1	40637501	40638863	NA	NA	NA	NA	Prusib.1G749500.t1.p1	1	41985195	41986566	PruarS.1G747000.t1.p1	1
Ancestor9_test_1_633	1	633	633	AEKpre_5_401	5	401	401	Prudul26A012603P1	1	37949919	37954685	mrna11119	2	16339260	16343085	Pruma.1G675400.t1.p1	1	37981612	37985595	PruarM.1G708900.t1.p1	1	38004996	38009035	NA	NA	NA	NA	Pbr008167.1	15	32583730	32588016	Pm019090	5	22072011	22076010	ppa003430m	1	40653425	40657898	RchiOBHmChr6g0294941	6	57119977	57124573	Prusib.1G749600.t1.p1	1	41999751	42003727	PruarS.1G673000.t1.p1	1
Ancestor9_test_1_634	1	634	634	NA	NA	NA	NA	Prudul26A003155P1	1	37961517	37963592	mrna11118	2	16335878	16338046	Pruma.1G675500.t1.p1	1	37986621	37989531	PruarM.1G709000.t1.p1	1	38010224	38012305	MDP0000820273	8	24444283	24446364	NA	NA	NA	NA	Pm019091	5	22077160	22079241	ppa021566m	1	40658599	40660674	RchiOBHmChr6g0294931	6	57115268	57119594	Prusib.1G749700.t1.p1	1	42004752	42006971	PruarS.1G673100.t1.p1	1
Ancestor9_test_1_635	1	635	635	AEKpre_5_404	5	404	404	Prudul26A001308P1	1	37966987	37969210	mrna11117	2	16329870	16331370	Pruma.1G675600.t1.p1	1	37992133	37993901	PruarM.1G709100.t1.p1	1	38015729	38017490	MDP0000827249	15	39815069	39816788	Pbr033513.1	8	6854753	6856362	Pm019093	5	22082595	22084357	ppa020634m	1	40664093	40665852	RchiOBHmChr6g0294921	6	57096604	57098469	Prusib.1G749800.t1.p1	1	42010617	42012378	PruarS.1G673200.t1.p1	1
Ancestor9_test_1_636	1	636	636	AEKpre_5_407	5	407	407	Prudul26A010992P2	1	37971318	37977134	mrna11116	2	16321960	16326706	Pruma.1G675700.t1.p1	1	37996304	38001576	PruarM.1G709200.t1.p1	1	38020033	38025791	MDP0000232990	15	39850393	39855487	Pbr008169.1	15	32614661	32619798	Pm019094	5	22086799	22092188	ppa001426m	1	40668439	40673721	RchiOBHmChr6g0294911	6	57082001	57086899	Prusib.1G749900.t1.p1	1	42014789	42020077	PruarS.1G673300.t1.p1	1
Ancestor9_test_1_637	1	637	637	AEKpre_5_410	5	410	410	Prudul26A016494P1	1	37977440	37981995	mrna11111	2	16296474	16300772	Pruma.1G675800.t1.p1	1	38002290	38006543	PruarM.1G709300.t1.p1	1	38026504	38030753	MDP0000232989	15	39845060	39849100	Pbr008170.1	15	32620766	32625217	Pm019095	5	22093004	22097299	ppa005026m	1	40674434	40678826	RchiOBHmChr6g0294891	6	57069502	57074537	Prusib.1G750000.t1.p1	1	42020790	42025032	PruarS.1G673400.t1.p1	1
Ancestor9_test_1_638	1	638	638	AEKpre_5_413	5	413	413	Prudul26A021880P2	1	37982120	37987036	mrna07741	5	16890290	16892302	Pruma.1G675900.t1.p1	1	38006799	38011392	PruarM.1G709400.t1.p1	1	38031025	38035653	MDP0000232988	15	39834810	39841952	Pbr008171.1	15	32633040	32663661	Pm019096	5	22097562	22100862	ppa007504m	1	40678975	40683886	RchiOBHmChr6g0294871	6	57057461	57063207	Prusib.1G750100.t1.p1	1	42025304	42029916	PruarS.1G673500.t1.p1	1
Ancestor9_test_1_639	1	639	639	NA	NA	NA	NA	Prudul26A022137P1	1	38030110	38033107	NA	NA	NA	NA	Pruma.1G676400.t1.p1	1	38058402	38060465	PruarM.1G709800.t1.p1	1	38081578	38083848	MDP0000188259	15	40773923	40778659	Pbr008526.1	8	2659393	2661575	Pm003863	2	796730	798312	ppa012776m	1	40730863	40732397	NA	NA	NA	NA	Prusib.1G852600.t1.p1	1	48595402	48598399	NA	NA
Ancestor9_test_1_64	1	64	64	AEKpre_5_1221	5	1221	1221	Prudul26A000949P1	1	29882672	29884853	mrna08555	2	19096773	19098585	Pruma.1G531400.t1.p1	1	29944316	29946414	PruarM.1G560600.t1.p1	1	29967494	29969592	MDP0000871402	12	23882137	23884121	Pbr005812.3	15	2339506	2341398	Pm006179	2	15270235	15272335	ppa020418m	1	32371232	32373335	RchiOBHmChr6g0303311	6	63076911	63078652	Prusib.1G593100.t1.p1	1	33459041	33461139	PruarS.1G520800.t1.p1	1
Ancestor9_test_1_640	1	640	640	NA	NA	NA	NA	Prudul26A029537P1	1	38041699	38043342	NA	NA	NA	NA	Pruma.1G676600.t2.p1	1	38068634	38070308	PruarM.1G710000.t1.p1	1	38092501	38094189	NA	NA	NA	NA	Pbr008174.1	15	32763082	32765000	Pm019104	5	22160638	22162311	ppa021986m	1	40741323	40742906	RchiOBHmChr6g0294781	6	56972774	56973922	Prusib.1G750700.t1.p1	1	42086476	42088164	PruarS.1G674200.t2.p1	1
Ancestor9_test_1_641	1	641	641	NA	NA	NA	NA	Prudul26A002706P1	1	38035717	38037356	NA	NA	NA	NA	Pruma.1G676500.t1.p1	1	38062734	38064394	PruarM.1G709900.t1.p1	1	38086785	38088247	MDP0000176618	15	40756589	40758371	Pbr008528.1	8	2626414	2627973	Pm019103	5	22155010	22156424	ppa015234m	1	40735351	40738453	RchiOBHmChr6g0294791	6	56983170	56984125	Prusib.1G750600.t1.p1	1	42080761	42082225	PruarS.1G674100.t1.p1	1
Ancestor9_test_1_642	1	642	642	AEKpre_5_422	5	422	422	Prudul26A000990P1	1	38045257	38046413	mrna11101	2	16225623	16226292	Pruma.1G676700.t1.p1	1	38072147	38072816	PruarM.1G710100.t1.p1	1	38096031	38096700	NA	NA	NA	NA	NA	NA	NA	NA	Pm019105	5	22164662	22165332	ppa012483m	1	40744993	40745892	RchiOBHmChr6g0294611	6	56851834	56853138	Prusib.1G750800.t1.p1	1	42090000	42090670	PruarS.1G674300.t1.p1	1
Ancestor9_test_1_643	1	643	643	NA	NA	NA	NA	NA	NA	NA	NA	mrna11100	2	16223493	16225164	NA	NA	NA	NA	PruarM.1G710200.t1.p1	1	38097667	38098777	NA	NA	NA	NA	NA	NA	NA	NA	NA	NA	NA	NA	ppa015181m	1	40746719	40747223	RchiOBHmChr6g0294601	6	56849259	56851534	NA	NA	NA	NA	NA	NA
Ancestor9_test_1_644	1	644	644	AEKpre_5_425	5	425	425	Prudul26A006920P1	1	38064713	38065290	mrna02264	5	26366080	26366553	Pruma.1G677100.t1.p1	1	38094033	38094506	PruarM.1G710700.t1.p1	1	38118001	38118474	MDP0000240032	15	40731279	40731752	Pbr008530.1	8	2589857	2590604	Pm019109	5	22182378	22182851	ppa012710m	1	40764348	40764955	RchiOBHmChr7g0240981	7	66981106	66981625	Prusib.1G751100.t1.p1	1	42108631	42109104	PruarS.1G674800.t1.p1	1
Ancestor9_test_1_645	1	645	645	AEKpre_5_428	5	428	428	Prudul26A000078P1	1	38067832	38072317	mrna02263	5	26358277	26362688	Pruma.1G677200.t1.p1	1	38097507	38101671	PruarM.1G710800.t1.p1	1	38121429	38125595	MDP0000280001	15	40716744	40721531	Pbr008534.1	8	2523562	2528846	Pm019110	5	22185829	22189952	ppa001113m	1	40768717	40772959	RchiOBHmChr7g0240971	7	66962760	66967127	Prusib.1G751200.t1.p1	1	42112052	42116219	PruarS.1G674900.t1.p1	1
Ancestor9_test_1_646	1	646	646	AEKpre_5_437	5	437	437	Prudul26A001921P1	1	38094516	38100299	mrna02257	5	26323492	26326740	Pruma.1G677700.t1.p1	1	38133406	38137181	PruarM.1G711300.t1.p1	1	38157815	38161723	MDP0000200184	15	40648059	40651573	Pbr008540.1	8	2418018	2423283	Pm019116	5	22229052	22232968	ppa002972m	1	40816463	40820710	RchiOBHmChr7g0240931	7	66883702	66888476	Prusib.1G751700.t1.p1	1	42148457	42152365	PruarS.1G675400.t1.p1	1
Ancestor9_test_1_647	1	647	647	AEKpre_5_440	5	440	440	Prudul26A024105P1	1	38101337	38103376	mrna02256	5	26320749	26322488	NA	NA	NA	NA	PruarM.1G711400.t1.p1	1	38162970	38165194	MDP0000343963	15	40567591	40568884	Pbr008193.1	15	32988396	32989182	Pm019117	5	22235530	22236639	ppa013194m	1	40822038	40823961	RchiOBHmChr7g0240921	7	66881104	66883148	Prusib.1G751800.t1.p1	1	42153613	42155837	PruarS.1G675500.t1.p1	1
Ancestor9_test_1_648	1	648	648	AEKpre_5_443	5	443	443	Prudul26A006602P1	1	38104644	38115594	mrna02252	5	26294040	26307702	Pruma.1G677800.t1.p1	1	38142822	38152568	PruarM.1G711500.t1.p1	1	38167436	38177230	MDP0000127993	15	40625471	40635492	Pbr008186.1	15	32904187	32913680	Pm019118	5	22239141	22248962	ppa000193m	1	40825793	40836098	RchiOBHmChr7g0240911	7	66867184	66876982	Prusib.1G751900.t1.p1	1	42158080	42167890	PruarS.1G675600.t1.p1	1
Ancestor9_test_1_649	1	649	649	AEKpre_5_446	5	446	446	Prudul26A015754P1	1	38117429	38122440	mrna02241	5	26253786	26258095	Pruma.1G677900.t1.p1	1	38155204	38159731	PruarM.1G711600.t1.p1	1	38179521	38184063	MDP0000242236	15	40619047	40624406	Pbr008543.1	8	2371443	2377488	Pm019119	5	22250500	22255468	ppa005747m	1	40838319	40843052	RchiOBHmChr7g0240841	7	66818046	66830051	Prusib.1G752000.t1.p1	1	42170182	42174716	PruarS.1G675700.t1.p1	1
Ancestor9_test_1_65	1	65	65	NA	NA	NA	NA	Prudul26A028480P1	1	29886126	29893723	mrna08554	2	19086537	19094723	Pruma.1G531500.t1.p1	1	29947830	29954839	PruarM.1G560700.t2.p1	1	29971028	29978039	NA	NA	NA	NA	NA	NA	NA	NA	Pm006180	2	15277171	15284291	ppa001623m	1	32374802	32382312	RchiOBHmChr6g0303301	6	63061762	63068588	Prusib.1G593200.t1.p1	1	33462568	33469589	PruarS.1G520900.t1.p1	1
Ancestor9_test_1_650	1	650	650	NA	NA	NA	NA	Prudul26A008927P1	1	38123604	38124742	mrna02240	5	26252076	26252699	NA	NA	NA	NA	NA	NA	NA	NA	MDP0000242235	15	40617066	40617767	Pbr008544.1	8	2368475	2369288	Pm019120	5	22257285	22257887	ppa022954m	1	40844736	40845404	RchiOBHmChr7g0240831	7	66815935	66816988	Prusib.1G752100.t1.p1	1	42176565	42177167	PruarS.1G675800.t1.p1	1
Ancestor9_test_1_651	1	651	651	AEKpre_5_473	5	473	473	Prudul26A031711P1	1	38204851	38207923	NA	NA	NA	NA	Pruma.1G679300.t1.p1	1	38240685	38242733	PruarM.1G712800.t1.p1	1	38263456	38265510	NA	NA	NA	NA	NA	NA	NA	NA	Pm019136	5	22344774	22346828	ppa010007m	1	40929796	40932168	RchiOBHmChr7g0240411	7	66346477	66348970	Prusib.1G753400.t1.p1	1	42257607	42259659	PruarS.1G677200.t1.p1	1
Ancestor9_test_1_652	1	652	652	AEKpre_5_117	5	117	117	NA	NA	NA	NA	NA	NA	NA	NA	Pruma.1G679400.t1.p1	1	38243875	38246152	PruarM.1G712900.t1.p1	1	38266649	38269463	MDP0000277999	15	40441001	40453461	Pbr008557.1	8	2230491	2232813	Pm019137	5	22347970	22350243	ppa007593m	1	40943437	40945713	NA	NA	NA	NA	NA	NA	NA	NA	NA	NA
Ancestor9_test_1_653	1	653	653	NA	NA	NA	NA	Prudul26A020731P1	1	38049757	38052601	NA	NA	NA	NA	NA	NA	NA	NA	NA	NA	NA	NA	MDP0000125167	15	40727106	40729118	NA	NA	NA	NA	NA	NA	NA	NA	ppa005722m	1	40749410	40751922	NA	NA	NA	NA	NA	NA	NA	NA	NA	NA
Ancestor9_test_1_654	1	654	654	NA	NA	NA	NA	Prudul26A003886P1	1	38218709	38219958	NA	NA	NA	NA	Pruma.1G679500.t1.p1	1	38253901	38259362	PruarM.1G713000.t1.p1	1	38276674	38282165	NA	NA	NA	NA	NA	NA	NA	NA	Pm019140	5	22358173	22359422	ppa024363m	1	40952450	40953693	RchiOBHmChr7g0240381	7	66312584	66314236	Prusib.1G753600.t1.p1	1	42270831	42272080	PruarS.1G677400.t1.p1	1
Ancestor9_test_1_655	1	655	655	AEKpre_5_478	5	478	478	Prudul26A026785P1	1	38223611	38230497	NA	NA	NA	NA	Pruma.1G679600.t1.p1	1	38260185	38265604	PruarM.1G713100.t1.p1	1	38282994	38288069	NA	NA	NA	NA	Pbr008560.1	8	2182234	2192354	Pm019143	5	22364389	22374487	ppa005050m	1	40958390	40964432	RchiOBHmChr7g0240361	7	66301523	66307562	Prusib.1G753800.t1.p1	1	42277149	42282228	PruarS.1G677500.t2.p1	1
Ancestor9_test_1_656	1	656	656	NA	NA	NA	NA	Prudul26A024022P1	1	38235578	38237613	NA	NA	NA	NA	Pruma.1G679800.t1.p1	1	38270764	38272608	PruarM.1G713200.t1.p1	1	38293566	38295410	MDP0000536732	15	40409183	40411225	NA	NA	NA	NA	NA	NA	NA	NA	ppa003044m	1	40968564	40971132	RchiOBHmChr7g0240331	7	66292373	66294856	NA	NA	NA	NA	PruarS.1G677600.t1.p1	1
Ancestor9_test_1_657	1	657	657	AEKpre_5_484	5	484	484	Prudul26A003712P1	1	38239540	38244797	NA	NA	NA	NA	Pruma.1G679900.t1.p1	1	38275404	38278778	PruarM.1G713300.t1.p1	1	38298450	38301824	MDP0000276171	15	40417810	40425469	Pbr008562.1	8	2171543	2175228	Pm019145	5	22380566	22383949	ppa001753m	1	40974707	40978103	RchiOBHmChr7g0240291	7	66248599	66255220	Prusib.1G754100.t1.p1	1	42292388	42295762	PruarS.1G677700.t1.p1	1
Ancestor9_test_1_658	1	658	658	NA	NA	NA	NA	Prudul26A030326P1	1	38244897	38247039	NA	NA	NA	NA	Pruma.1G680000.t1.p1	1	38279827	38281571	PruarM.1G713400.t1.p1	1	38302872	38304636	MDP0000182098	8	24942004	24944073	NA	NA	NA	NA	Pm019146	5	22384754	22386494	ppa003971m	1	40978910	40980628	RchiOBHmChr7g0240281	7	66241395	66243353	Prusib.1G754200.t1.p1	1	42296810	42298562	PruarS.1G677800.t1.p1	1
Ancestor9_test_1_659	1	659	659	AEKpre_5_487	5	487	487	Prudul26A018617P1	1	38251513	38255451	NA	NA	NA	NA	Pruma.1G680100.t1.p1	1	38286950	38289313	PruarM.1G713500.t1.p1	1	38309624	38311817	MDP0000244379	8	24928487	24930670	NA	NA	NA	NA	Pm019147	5	22391339	22393599	ppa007908m	1	40985103	40988582	RchiOBHmChr7g0240261	7	66222327	66225759	Prusib.1G754300.t1.p1	1	42303555	42305657	PruarS.1G677900.t1.p1	1
Ancestor9_test_1_66	1	66	66	NA	NA	NA	NA	Prudul26A008034P1	1	29920701	29922289	mrna08550	2	19068562	19070060	Pruma.1G531900.t1.p1	1	29971765	29972520	PruarM.1G561100.t1.p1	1	29994527	29995330	MDP0000124008	12	23905390	23906615	Pbr005817.1	15	2362225	2362929	Pm006184	2	15300453	15301217	ppa024785m	1	32416344	32417039	RchiOBHmChr6g0303181	6	63008330	63009701	Prusib.1G593600.t1.p1	1	33486076	33486879	PruarS.1G521300.t1.p1	1
Ancestor9_test_1_660	1	660	660	NA	NA	NA	NA	Prudul26A004634P1	1	38331783	38342888	NA	NA	NA	NA	Pruma.1G681100.t1.p1	1	38339424	38348785	PruarM.1G715600.t1.p1	1	38437843	38448239	MDP0000191681	8	24772615	24782464	Pbr039303.1	8	418465	428265	Pm019157	5	22452474	22462859	ppa000087m	1	41036709	41047323	RchiOBHmChr7g0240181	7	66145549	66155255	Prusib.1G756300.t1.p1	1	42431738	42442134	PruarS.1G679400.t1.p1	1
Ancestor9_test_1_661	1	661	661	NA	NA	NA	NA	Prudul26A032542P1	1	38343143	38345840	NA	NA	NA	NA	Pruma.1G681200.t1.p1	1	38349760	38351591	PruarM.1G715700.t1.p1	1	38449211	38451458	MDP0000342970	8	24783316	24785326	Pbr042923.1	15	33157027	33159545	NA	NA	NA	NA	ppa013501m	1	41048023	41050321	NA	NA	NA	NA	Prusib.1G756400.t1.p1	1	42443106	42444937	PruarS.1G679500.t1.p1	1
Ancestor9_test_1_662	1	662	662	NA	NA	NA	NA	Prudul26A022147P1	1	38621120	38623023	mrna22140	5	27322797	27325985	Pruma.1G687800.t1.p1	1	38744699	38745620	PruarM.1G721800.t1.p1	1	38850937	38851338	NA	NA	NA	NA	NA	NA	NA	NA	NA	NA	NA	NA	ppa017599m	1	41097280	41100674	RchiOBHmChr7g0239571	7	65188095	65188441	NA	NA	NA	NA	NA	NA
Ancestor9_test_1_663	1	663	663	NA	NA	NA	NA	NA	NA	NA	NA	NA	NA	NA	NA	NA	NA	NA	NA	NA	NA	NA	NA	NA	NA	NA	NA	Pbr000862.1	15	40429383	40431168	Pm019176	5	22565118	22565945	ppb019765m	1	41103019	41103969	RchiOBHmChr7g0240121	7	66000029	66000751	NA	NA	NA	NA	NA	NA
Ancestor9_test_1_664	1	664	664	NA	NA	NA	NA	Prudul26A000571P1	1	38562049	38566101	mrna22089	5	26999834	27001919	Pruma.1G683700.t1.p1	1	38523847	38527374	PruarM.1G717800.t1.p1	1	38613809	38617125	MDP0000191423	8	25656540	25658793	NA	NA	NA	NA	Pm019192	5	22683310	22685825	ppa008103m	1	41215824	41218302	RchiOBHmChr7g0239871	7	65625253	65628897	Prusib.1G758800.t2.p1	1	42609997	42613144	NA	NA
Ancestor9_test_1_665	1	665	665	NA	NA	NA	NA	Prudul26A007419P1	1	38586973	38592214	mrna22105	5	27079176	27089610	Pruma.1G684400.t1.p1	1	38540339	38542771	PruarM.1G718600.t1.p1	1	38632033	38634465	MDP0000191424	8	25660795	25664305	Pbr016053.1	8	1782903	1786525	Pm019201	5	22716889	22719362	ppa008296m	1	41235749	41240249	RchiOBHmChr7g0239851	7	65606852	65610586	Prusib.1G759800.t1.p1	1	42628663	42630896	PruarS.1G682600.t1.p1	1
Ancestor9_test_1_666	1	666	666	NA	NA	NA	NA	Prudul26A008587P1	1	43919156	43923736	NA	NA	NA	NA	NA	NA	NA	NA	PruarM.1G809800.t1.p1	1	44360694	44365226	MDP0000191469	8	32116875	32119070	NA	NA	NA	NA	Pm003797	2	299264	303802	ppb024523m	1	42039756	42044322	RchiOBHmChr7g0218121	7	36077975	36082146	Prusib.1G859500.t1.p1	1	49087910	49092457	PruarS.1G772600.t1.p1	1
Ancestor9_test_1_667	1	667	667	NA	NA	NA	NA	Prudul26A008951P1	1	43816321	43819969	NA	NA	NA	NA	NA	NA	NA	NA	PruarM.1G809100.t1.p1	1	44324342	44327478	MDP0000202437	8	32555102	32559108	NA	NA	NA	NA	Pm003802	2	339520	342319	ppa009485m	1	42098111	42099766	RchiOBHmChr7g0218281	7	36276864	36280913	NA	NA	NA	NA	PruarS.1G772100.t1.p1	1
Ancestor9_test_1_668	1	668	668	NA	NA	NA	NA	Prudul26A012203P1	1	43774560	43782534	mrna29262	5	18905263	18907845	NA	NA	NA	NA	NA	NA	NA	NA	MDP0000318115	8	32491956	32497697	Pbr026636.1	8	3314734	3323084	NA	NA	NA	NA	ppa001171m	1	42130100	42136607	RchiOBHmChr7g0218481	7	36586360	36591970	Prusib.1G858400.t1.p1	1	49006696	49009365	NA	NA
Ancestor9_test_1_669	1	669	669	NA	NA	NA	NA	Prudul26A017300P1	1	43757601	43760155	mrna29260	5	18889180	18891102	NA	NA	NA	NA	PruarM.1G808300.t1.p1	1	44269081	44271489	NA	NA	NA	NA	NA	NA	NA	NA	Pm003809	2	398222	400225	ppa021989m	1	42152064	42154035	NA	NA	NA	NA	Prusib.1G858200.t1.p1	1	48985391	48987797	PruarS.1G771500.t1.p1	1
Ancestor9_test_1_67	1	67	67	AEKpre_5_1215	5	1215	1215	Prudul26A026004P1	1	29937009	29940829	mrna08548	2	19053897	19056984	Pruma.1G532100.t1.p1	1	29986080	29989185	PruarM.1G561300.t1.p1	1	30009896	30013023	NA	NA	NA	NA	NA	NA	NA	NA	Pm006186	2	15317460	15318816	ppa000916m	1	32431726	32434913	RchiOBHmChr2g0119091	2	31363595	31366627	Prusib.1G593800.t1.p1	1	33501396	33504491	PruarS.1G521500.t1.p1	1
Ancestor9_test_1_670	1	670	670	NA	NA	NA	NA	Prudul26A026461P1	1	43741685	43747832	mrna29135	5	18834943	18847536	NA	NA	NA	NA	PruarM.1G808200.t2.p1	1	44257041	44261655	MDP0000737899	8	32417020	32426848	NA	NA	NA	NA	NA	NA	NA	NA	ppa010294m	1	42167280	42172348	RchiOBHmChr7g0218621	7	36781981	36787762	NA	NA	NA	NA	PruarS.1G771400.t2.p1	1
Ancestor9_test_1_671	1	671	671	NA	NA	NA	NA	Prudul26A022260P1	1	43734513	43737224	NA	NA	NA	NA	NA	NA	NA	NA	PruarM.1G808000.t1.p1	1	44248672	44251205	MDP0000277557	8	32410697	32417511	NA	NA	NA	NA	Pm003812	2	418441	420750	ppa002283m	1	42177411	42180432	RchiOBHmChr7g0218841	7	37067240	37067654	Prusib.1G857900.t1.p1	1	48965247	48967770	PruarS.1G771200.t1.p1	1
Ancestor9_test_1_672	1	672	672	NA	NA	NA	NA	Prudul26A030353P1	1	43718369	43726541	mrna29124	5	18761359	18766601	NA	NA	NA	NA	PruarM.1G807900.t1.p1	1	44235311	44242513	MDP0000208072	8	32395527	32401817	Pbr026629.1	8	3389831	3395508	Pm003813	2	427206	434351	ppa000379m	1	42186584	42193693	RchiOBHmChr7g0218871	7	37096326	37104259	Prusib.1G857700.t1.p1	1	48951987	48959061	PruarS.1G771100.t1.p1	1
Ancestor9_test_1_673	1	673	673	NA	NA	NA	NA	Prudul26A010739P1	1	43712960	43717724	mrna29120	5	18742152	18743689	NA	NA	NA	NA	PruarM.1G807800.t1.p1	1	44229612	44234146	MDP0000309651	15	52007775	52012216	NA	NA	NA	NA	Pm003814	2	435613	439732	ppa011267m	1	42194941	42198823	RchiOBHmChr7g0218881	7	37104346	37109220	Prusib.1G857600.t1.p1	1	48946174	48950698	PruarS.1G771000.t2.p1	1
Ancestor9_test_1_674	1	674	674	NA	NA	NA	NA	Prudul26A011583P1	1	43710787	43712838	mrna29116	5	18704496	18708586	NA	NA	NA	NA	NA	NA	NA	NA	NA	NA	NA	NA	Pbr026627.1	8	3401622	3403859	Pm003815	2	440370	440624	NA	NA	NA	NA	RchiOBHmChr7g0218891	7	37110380	37112286	NA	NA	NA	NA	NA	NA
Ancestor9_test_1_675	1	675	675	NA	NA	NA	NA	Prudul26A016594P1	1	43696887	43704516	mrna29111	5	18669360	18675825	NA	NA	NA	NA	PruarM.1G807600.t1.p1	1	44215425	44222532	MDP0000239892	8	32370637	32377202	Pbr026626.1	8	3406072	3413627	Pm003816	2	446422	453728	ppa000568m	1	42206439	42213937	RchiOBHmChr7g0218921	7	37144621	37151605	Prusib.1G857400.t1.p1	1	48932534	48939621	PruarS.1G770800.t1.p1	1
Ancestor9_test_1_676	1	676	676	NA	NA	NA	NA	Prudul26A028252P1	1	43669698	43671962	mrna29103	5	18618189	18619340	NA	NA	NA	NA	PruarM.1G806700.t1.p1	1	44158477	44159511	MDP0000249735	15	51898157	51918216	Pbr026623.1	8	3443763	3445560	Pm003820	2	483313	484356	ppa015411m	1	42239945	42240970	RchiOBHmChr7g0219261	7	37596256	37598657	Prusib.1G856700.t1.p1	1	48887464	48888507	PruarS.1G770000.t1.p1	1
Ancestor9_test_1_677	1	677	677	NA	NA	NA	NA	NA	NA	NA	NA	NA	NA	NA	NA	NA	NA	NA	NA	PruarM.1G806900.t1.p1	1	44181000	44181599	NA	NA	NA	NA	NA	NA	NA	NA	Pm003818	2	460802	461401	ppa011656m	1	42216200	42216923	NA	NA	NA	NA	Prusib.1G856900.t1.p1	1	48910298	48910897	PruarS.1G770200.t1.p1	1
Ancestor9_test_1_678	1	678	678	NA	NA	NA	NA	Prudul26A026087P1	1	43678600	43692929	mrna29107	5	18645371	18652843	NA	NA	NA	NA	PruarM.1G806800.t1.p1	1	44167353	44179902	MDP0000468943	8	32354773	32362802	NA	NA	NA	NA	Pm003819	2	462498	475099	ppa015319m	1	42218081	42223192	RchiOBHmChr7g0219031	7	37212062	37220744	Prusib.1G856800.t1.p1	1	48896671	48909234	PruarS.1G770100.t1.p1	1
Ancestor9_test_1_679	1	679	679	NA	NA	NA	NA	Prudul26A002584P1	1	43658265	43666863	mrna29097	5	18575194	18579669	NA	NA	NA	NA	PruarM.1G806600.t1.p1	1	44143839	44151595	MDP0000195705	8	32289826	32294479	Pbr033233.1	15	31189244	31195841	Pm003821	2	489626	497884	ppa004324m	1	42244570	42252314	RchiOBHmChr7g0219391	7	37801437	37808276	Prusib.1G856600.t1.p1	1	48873925	48881721	PruarS.1G769800.t1.p1	1
Ancestor9_test_1_68	1	68	68	AEKpre_5_1214	5	1214	1214	Prudul26A007812P1	1	29944955	29952320	mrna08547	2	19042045	19048623	NA	NA	NA	NA	PruarM.1G561400.t1.p1	1	30014594	30021553	NA	NA	NA	NA	NA	NA	NA	NA	NA	NA	NA	NA	ppa022126m	1	32438839	32442705	RchiOBHmChr6g0303131	6	62966616	62973922	NA	NA	NA	NA	NA	NA
Ancestor9_test_1_680	1	680	680	NA	NA	NA	NA	Prudul26A007951P1	1	43626774	43630195	mrna29081	5	18447849	18451806	NA	NA	NA	NA	PruarM.1G806200.t1.p1	1	44111998	44115205	MDP0000231369	8	32249894	32254183	NA	NA	NA	NA	Pm003825	2	532898	536140	ppa002962m	1	42282397	42285598	RchiOBHmChr7g0219651	7	38210807	38214604	Prusib.1G856200.t1.p1	1	48843118	48846279	PruarS.1G769300.t1.p1	1
Ancestor9_test_1_681	1	681	681	NA	NA	NA	NA	Prudul26A018063P1	1	43608352	43622006	mrna29256	5	18399948	18409666	NA	NA	NA	NA	PruarM.1G806100.t1.p1	1	44094310	44106485	MDP0000319920	8	32259260	32268649	Pbr026618.1	8	3483297	3494160	Pm003826	2	542525	553909	ppa002095m	1	42290675	42303059	RchiOBHmChr7g0219751	7	38400404	38413198	Prusib.1G856100.t1.p1	1	48825435	48837670	PruarS.1G769200.t1.p1	1
Ancestor9_test_1_682	1	682	682	NA	NA	NA	NA	Prudul26A016070P1	1	43577760	43586662	mrna29236	5	18209436	18217923	NA	NA	NA	NA	PruarM.1G805700.t1.p1	1	44064659	44073638	NA	NA	NA	NA	Pbr033225.1	15	31116837	31127616	Pm003829	2	577632	587523	ppa023225m	1	42324462	42333298	NA	NA	NA	NA	Prusib.1G855800.t1.p1	1	48795624	48804648	PruarS.1G768900.t1.p1	1
Ancestor9_test_1_683	1	683	683	NA	NA	NA	NA	Prudul26A007345P1	1	43570561	43573047	NA	NA	NA	NA	NA	NA	NA	NA	PruarM.1G805600.t1.p1	1	44055744	44057830	MDP0000592944	8	32178067	32180453	NA	NA	NA	NA	Pm003831	2	595897	597992	ppa010537m	1	42335188	42337423	RchiOBHmChr7g0220131	7	38951826	38953091	Prusib.1G855700.t1.p1	1	48786833	48788923	PruarS.1G768800.t1.p1	1
Ancestor9_test_1_684	1	684	684	NA	NA	NA	NA	Prudul26A025814P1	1	43544210	43550683	NA	NA	NA	NA	NA	NA	NA	NA	PruarM.1G805400.t1.p1	1	44034495	44041042	NA	NA	NA	NA	Pbr026611.1	8	3527693	3536903	Pm003833	2	610036	616295	ppa005283m	1	42354249	42360627	RchiOBHmChr7g0220181	7	38985740	38993154	Prusib.1G855500.t1.p1	1	48768606	48776084	PruarS.1G768600.t1.p1	1
Ancestor9_test_1_685	1	685	685	NA	NA	NA	NA	NA	NA	NA	NA	mrna27077	5	22989077	22998739	NA	NA	NA	NA	NA	NA	NA	NA	MDP0000120192	8	32129230	32131546	NA	NA	NA	NA	Pm008716	2	35374649	35376951	NA	NA	NA	NA	RchiOBHmChr7g0231121	7	54723121	54727477	NA	NA	NA	NA	NA	NA
Ancestor9_test_1_686	1	686	686	NA	NA	NA	NA	Prudul26A029040P1	1	43479690	43482924	mrna29248	5	18331439	18333532	NA	NA	NA	NA	PruarM.1G804000.t1.p1	1	43961868	43964188	NA	NA	NA	NA	Pbr026608.1	8	3552806	3555165	Pm003846	2	696682	699002	ppa016090m	1	42411400	42413730	RchiOBHmChr7g0220111	7	38942731	38946728	Prusib.1G854100.t1.p1	1	48694020	48696340	PruarS.1G767000.t1.p1	1
Ancestor9_test_1_687	1	687	687	NA	NA	NA	NA	Prudul26A021689P1	1	43475413	43478560	mrna29252	5	18360549	18370545	NA	NA	NA	NA	PruarM.1G803900.t1.p1	1	43957348	43960110	MDP0000271694	15	51663420	51665605	Pbr033215.1	15	31045319	31048147	Pm003847	2	701160	703403	ppa001970m	1	42415851	42418194	NA	NA	NA	NA	Prusib.1G854000.t1.p1	1	48689626	48692271	PruarS.1G766900.t1.p1	1
Ancestor9_test_1_688	1	688	688	NA	NA	NA	NA	Prudul26A014998P1	1	43466313	43473606	NA	NA	NA	NA	NA	NA	NA	NA	NA	NA	NA	NA	MDP0000212875	8	32071584	32078975	Pbr033213.1	15	31033264	31041647	Pm003848	2	704719	711325	ppa003591m	1	42423731	42431010	RchiOBHmChr7g0221221	7	42145298	42155268	Prusib.1G853900.t1.p1	1	48681524	48688304	PruarS.1G766800.t1.p1	1
Ancestor9_test_1_689	1	689	689	NA	NA	NA	NA	Prudul26A018400P1	1	43380219	43383491	NA	NA	NA	NA	NA	NA	NA	NA	PruarM.1G802500.t2.p1	1	43868271	43871062	MDP0000319971	8	32040094	32042100	Pbr026597.1	8	3643172	3646110	Pm003862	2	792609	793832	ppa006525m	1	42502954	42506032	RchiOBHmChr7g0220291	7	39138070	39140639	Prusib.1G852700.t1.p1	1	48598538	48601331	PruarS.1G765500.t1.p1	1
Ancestor9_test_1_69	1	69	69	NA	NA	NA	NA	Prudul26A009201P1	1	29954332	29960652	mrna08546	2	19035149	19038277	Pruma.1G532200.t1.p1	1	30003163	30006150	PruarM.1G561500.t1.p1	1	30026287	30029241	MDP0000203505	12	24006175	24009228	Pbr005820.1	15	2392390	2398120	Pm006188	2	15333056	15336043	ppa000877m	1	32452933	32456255	RchiOBHmChr6g0303121	6	62958309	62964712	Prusib.1G594000.t1.p1	1	33517709	33520696	NA	NA
Ancestor9_test_1_690	1	690	690	NA	NA	NA	NA	Prudul26A022284P1	1	43363118	43364630	NA	NA	NA	NA	NA	NA	NA	NA	PruarM.1G802300.t1.p1	1	43850195	43851115	MDP0000247482	15	51512793	51519720	Pbr026594.1	8	3667914	3669144	Pm003865	2	812526	813446	ppa024506m	1	42524300	42525043	NA	NA	NA	NA	Prusib.1G852400.t1.p1	1	48580488	48581408	NA	NA
Ancestor9_test_1_691	1	691	691	NA	NA	NA	NA	Prudul26A007668P1	1	43351688	43356894	NA	NA	NA	NA	NA	NA	NA	NA	PruarM.1G802100.t1.p1	1	43838346	43842368	MDP0000770037	15	51503349	51506639	Pbr026593.1	8	3671344	3674634	NA	NA	NA	NA	ppa000578m	1	42534211	42538722	NA	NA	NA	NA	NA	NA	NA	NA	PruarS.1G765200.t1.p1	1
Ancestor9_test_1_692	1	692	692	NA	NA	NA	NA	Prudul26A009337P1	1	43316281	43322187	NA	NA	NA	NA	NA	NA	NA	NA	PruarM.1G800600.t1.p1	1	43772776	43778428	MDP0000077753	8	31968680	31973803	NA	NA	NA	NA	Pm003877	2	884268	889559	ppa009432m	1	42562763	42568288	RchiOBHmChr7g0220511	7	39534470	39538905	NA	NA	NA	NA	PruarS.1G764400.t1.p1	1
Ancestor9_test_1_693	1	693	693	NA	NA	NA	NA	Prudul26A006815P1	1	43072356	43075797	NA	NA	NA	NA	NA	NA	NA	NA	PruarM.1G795900.t1.p1	1	43506172	43509025	MDP0000190629	8	31717908	31718954	NA	NA	NA	NA	Pm003917	2	1164199	1167052	ppa011050m	1	42835154	42838256	NA	NA	NA	NA	Prusib.1G847700.t1.p1	1	48272257	48278188	PruarS.1G760000.t1.p1	1
Ancestor9_test_1_694	1	694	694	NA	NA	NA	NA	Prudul26A021087P1	1	43041047	43047699	mrna11013	5	20403358	20411433	NA	NA	NA	NA	PruarM.1G795500.t1.p1	1	43473221	43479564	MDP0000190626	8	31702380	31705125	Pbr042809.1	8	3944298	3951919	Pm003921	2	1198925	1201031	ppa008814m	1	42862935	42868375	RchiOBHmChr7g0220831	7	41715394	41723644	Prusib.1G847400.t1.p1	1	48239538	48245869	PruarS.1G759700.t1.p1	1
Ancestor9_test_1_695	1	695	695	NA	NA	NA	NA	Prudul26A006566P1	1	43052359	43059280	mrna11015	5	20415139	20421426	NA	NA	NA	NA	PruarM.1G795600.t1.p1	1	43485817	43492001	MDP0000190628	8	31710706	31715096	Pbr023503.2	15	11171090	11175264	Pm003919	2	1183079	1189221	ppa007889m	1	42851793	42858199	RchiOBHmChr7g0220851	7	41732743	41740459	Prusib.1G847500.t1.p1	1	48251917	48258106	PruarS.1G759800.t1.p1	1
Ancestor9_test_1_696	1	696	696	NA	NA	NA	NA	Prudul26A017511P1	1	43015231	43020955	mrna11016	5	20424968	20428823	NA	NA	NA	NA	PruarM.1G795100.t1.p1	1	43448385	43453249	MDP0000210323	8	31664655	31669213	Pbr026560.1	8	3981384	3986092	Pm003925	2	1222106	1227857	ppa007287m	1	42890025	42895498	RchiOBHmChr7g0220861	7	41773554	41778206	Prusib.1G847100.t1.p1	1	48214679	48219494	PruarS.1G759300.t1.p1	1
Ancestor9_test_1_697	1	697	697	NA	NA	NA	NA	Prudul26A012238P1	1	43011412	43014312	mrna11017	5	20431291	20433658	NA	NA	NA	NA	PruarM.1G795000.t1.p1	1	43442300	43447237	MDP0000209276	15	52883936	52886603	Pbr026559.1	8	3987700	3990303	Pm003926	2	1230307	1233203	ppa008241m	1	42898831	42902266	RchiOBHmChr7g0220871	7	41799229	41805340	Prusib.1G847000.t1.p1	1	48208549	48213531	PruarS.1G759200.t1.p1	1
Ancestor9_test_1_698	1	698	698	NA	NA	NA	NA	Prudul26A005998P1	1	42963200	42970098	mrna11020	5	20442698	20447282	NA	NA	NA	NA	PruarM.1G794800.t1.p1	1	43427628	43434035	MDP0000559385	15	52862939	52871406	Pbr026554.1	8	4008765	4014636	Pm003929	2	1242338	1247246	ppa006939m	1	42911190	42917866	RchiOBHmChr7g0220891	7	41811142	41817970	NA	NA	NA	NA	NA	NA
Ancestor9_test_1_699	1	699	699	NA	NA	NA	NA	Prudul26A030042P1	1	42953901	42959679	mrna11021	5	20451037	20453769	NA	NA	NA	NA	PruarM.1G794700.t1.p1	1	43420458	43424767	MDP0000303499	15	52859620	52862512	NA	NA	NA	NA	Pm003930	2	1253828	1257965	ppa005562m	1	42921354	42925829	NA	NA	NA	NA	NA	NA	NA	NA	NA	NA
Ancestor9_test_1_7	1	7	7	NA	NA	NA	NA	Prudul26A028158P1	1	29442311	29448139	mrna08648	2	19482351	19485304	Pruma.1G521800.t1.p1	1	29524907	29530072	PruarM.1G551800.t1.p1	1	29554006	29559158	NA	NA	NA	NA	NA	NA	NA	NA	Pm006085	2	14761126	14766270	ppa003979m	1	31898305	31903826	RchiOBHmChr6g0304321	6	63660015	63663279	Prusib.1G583800.t1.p1	1	33038228	33043386	PruarS.1G511400.t1.p1	1
Ancestor9_test_1_70	1	70	70	AEKpre_5_1212	5	1212	1212	NA	NA	NA	NA	mrna08545	2	19026494	19032343	Pruma.1G532300.t1.p1	1	30008924	30015909	PruarM.1G561600.t1.p1	1	30032929	30039899	NA	NA	NA	NA	NA	NA	NA	NA	Pm006189	2	15339470	15345708	ppa001893m	1	32458626	32465883	RchiOBHmChr6g0303111	6	62951616	62958258	Prusib.1G594100.t1.p1	1	33523707	33530719	PruarS.1G521700.t1.p1	1
Ancestor9_test_1_700	1	700	700	NA	NA	NA	NA	Prudul26A000275P1	1	42934314	42942347	mrna11024	5	20459866	20466908	Pruma.1G704100.t1.p1	1	39752096	39758244	PruarM.1G794000.t1.p1	1	43380224	43387712	MDP0000686137	8	31550828	31556286	Pbr026544.1	8	4104937	4110472	Pm003790	2	235514	240581	ppa000713m	1	42972506	42979433	RchiOBHmChr7g0220971	7	41876163	41883613	Prusib.1G846100.t1.p1	1	48147313	48154800	PruarS.1G758300.t1.p1	1
Ancestor9_test_1_701	1	701	701	NA	NA	NA	NA	Prudul26A033081P1	1	42907620	42922682	NA	NA	NA	NA	NA	NA	NA	NA	PruarM.1G793900.t1.p1	1	43374656	43379201	MDP0000297162	8	31557789	31563372	Pbr026543.1	8	4111813	4115797	Pm003789	2	228478	233036	ppa002876m	1	42982031	42985154	NA	NA	NA	NA	Prusib.1G846000.t1.p1	1	48141741	48146288	PruarS.1G758200.t1.p1	1
Ancestor9_test_1_702	1	702	702	NA	NA	NA	NA	Prudul26A027960P2	1	42844778	42852514	mrna11028	5	20490925	20496890	NA	NA	NA	NA	PruarM.1G792300.t1.p1	1	43284376	43291119	MDP0000299324	8	31512258	31518360	Pbr026609.1	8	3544358	3548362	NA	NA	NA	NA	ppa020172m	1	43042853	43049167	RchiOBHmChr7g0221021	7	41942081	41949229	Prusib.1G844300.t1.p1	1	48036432	48043125	NA	NA
Ancestor9_test_1_703	1	703	703	NA	NA	NA	NA	Prudul26A025280P1	1	42821788	42822516	mrna11029	5	20497672	20498106	NA	NA	NA	NA	PruarM.1G792000.t1.p1	1	43259274	43259702	MDP0000771887	8	31511247	31511690	Pbr003188.1	15	41249269	41249703	Pm003763	2	70203	70631	ppa013058m	1	43071997	43072638	RchiOBHmChr7g0221031	7	41949233	41949958	Prusib.1G843900.t1.p1	1	48011148	48011576	PruarS.1G756400.t1.p1	1
Ancestor9_test_1_704	1	704	704	NA	NA	NA	NA	Prudul26A010756P1	1	42815213	42821277	mrna11030	5	20498999	20503853	NA	NA	NA	NA	PruarM.1G791900.t1.p1	1	43252637	43258488	MDP0000203723	8	31503899	31509562	NA	NA	NA	NA	Pm003762	2	62901	68384	ppa003254m	1	43073276	43079243	RchiOBHmChr7g0221061	7	41956463	41962307	Prusib.1G843800.t1.p1	1	48004508	48009974	PruarS.1G756300.t1.p1	1
Ancestor9_test_1_705	1	705	705	NA	NA	NA	NA	Prudul26A030607P1	1	42797577	42802023	mrna11031	5	20512532	20515841	Pruma.1G696600.t1.p1	1	39251371	39253749	PruarM.1G791800.t1.p1	1	43244550	43248054	MDP0000052605	15	52666317	52669426	NA	NA	NA	NA	Pm003761	2	54486	58012	ppa007946m	1	43083248	43087182	RchiOBHmChr7g0221191	7	42058461	42062486	Prusib.1G843700.t1.p1	1	47996450	47999972	PruarS.1G756200.t1.p1	1
Ancestor9_test_1_706	1	706	706	NA	NA	NA	NA	Prudul26A024824P1	1	42788239	42796398	mrna11032	5	20517162	20520194	NA	NA	NA	NA	PruarM.1G791700.t1.p1	1	43234510	43242268	MDP0000301344	15	52660049	52664310	Pbr003185.1	15	41225712	41231959	Pm003760	2	45055	52393	ppa003609m	1	43088820	43096872	RchiOBHmChr7g0221201	7	42063423	42069433	Prusib.1G843600.t1.p1	1	47986513	47994275	PruarS.1G756100.t1.p1	1
Ancestor9_test_1_707	1	707	707	NA	NA	NA	NA	Prudul26A003087P1	1	42775170	42780999	NA	NA	NA	NA	NA	NA	NA	NA	PruarM.1G791300.t1.p1	1	43220534	43224425	MDP0000244173	15	52656839	52659297	Pbr003184.1	15	41221453	41224807	Pm003757	2	33059	34510	ppa004925m	1	43107312	43108947	RchiOBHmChr7g0221241	7	42166489	42170126	Prusib.1G843400.t1.p1	1	47972632	47976501	PruarS.1G755700.t2.p1	1
Ancestor9_test_1_708	1	708	708	NA	NA	NA	NA	Prudul26A003943P1	1	42767259	42774255	mrna11043	5	20594890	20601015	NA	NA	NA	NA	PruarM.1G791200.t1.p1	1	43212684	43219078	MDP0000216692	8	31455304	31461728	Pbr026533.1	8	4180455	4186966	Pm003756	2	23111	29543	ppa000452m	1	43111877	43118723	RchiOBHmChr7g0221251	7	42170845	42177312	Prusib.1G843300.t1.p1	1	47964929	47971328	PruarS.1G755600.t1.p1	1
Ancestor9_test_1_709	1	709	709	NA	NA	NA	NA	NA	NA	NA	NA	mrna11059	5	20732402	20734255	NA	NA	NA	NA	PruarM.1G695800.t1.p1	1	37234095	37235948	MDP0000744614	8	31406242	31408254	NA	NA	NA	NA	Pm003755	2	10070	11446	ppa024913m	1	39853919	39855761	NA	NA	NA	NA	Prusib.1G843100.t1.p1	1	47951532	47951912	PruarS.1G752400.t1.p1	1
Ancestor9_test_1_71	1	71	71	AEKpre_5_1211	5	1211	1211	Prudul26A024816P1	1	29973064	29974667	mrna08542	2	19015082	19016158	Pruma.1G532400.t1.p1	1	30018267	30019328	PruarM.1G561700.t1.p1	1	30043065	30045121	MDP0000675059	12	24002694	24003815	Pbr005821.1	15	2400033	2401474	Pm006190	2	15348682	15349743	ppa006185m	1	32470006	32472449	RchiOBHmChr6g0303101	6	62948268	62949935	Prusib.1G594200.t1.p1	1	33532997	33534064	PruarS.1G521800.t1.p1	1
Ancestor9_test_1_710	1	710	710	NA	NA	NA	NA	Prudul26A007190P1	1	42676892	42702634	mrna11048	5	20646017	20666405	NA	NA	NA	NA	PruarM.1G790000.t1.p1	1	43130850	43154772	MDP0000231077	15	52575280	52594816	Pbr026530.3	8	4204247	4222526	Pm003945	2	1355853	1381150	ppa000323m	1	43176002	43196076	RchiOBHmChr7g0221551	7	42575994	42601206	Prusib.1G841200.t1.p1	1	47847802	47871740	PruarS.1G753300.t1.p1	1
Ancestor9_test_1_711	1	711	711	NA	NA	NA	NA	Prudul26A030321P1	1	42644097	42646787	NA	NA	NA	NA	Pruma.1G664100.t1.p1	1	37267027	37268880	PruarM.1G789400.t1.p1	1	43100195	43102884	MDP0000319708	15	52597853	52601880	Pbr026527.1	8	4238226	4240392	Pm003951	2	1409020	1411002	ppa002820m	1	43241867	43244596	RchiOBHmChr7g0221741	7	42793193	42796505	Prusib.1G840000.t1.p1	1	47772736	47773823	PruarS.1G751800.t1.p1	1
Ancestor9_test_1_712	1	712	712	NA	NA	NA	NA	NA	NA	NA	NA	mrna11063	5	20743935	20745983	NA	NA	NA	NA	NA	NA	NA	NA	MDP0000744610	8	31393301	31395346	NA	NA	NA	NA	NA	NA	NA	NA	ppa016584m	1	43227745	43229592	NA	NA	NA	NA	NA	NA	NA	NA	NA	NA
Ancestor9_test_1_713	1	713	713	NA	NA	NA	NA	Prudul26A012035P1	1	42650636	42656757	mrna11061	5	20737962	20741240	NA	NA	NA	NA	PruarM.1G789600.t1.p1	1	43107095	43112757	NA	NA	NA	NA	Pbr026526.1	8	4242684	4248838	Pm003949	2	1399489	1404750	ppa006188m	1	43231848	43238654	RchiOBHmChr7g0221781	7	42818989	42822582	Prusib.1G840800.t1.p1	1	47827234	47829708	PruarS.1G752900.t2.p1	1
Ancestor9_test_1_714	1	714	714	NA	NA	NA	NA	Prudul26A012990P1	1	37415792	37418380	mrna11060	5	20735938	20737420	Pruma.1G667000.t1.p1	1	37460426	37461538	PruarM.1G789500.t1.p1	1	43105195	43106456	MDP0000240575	8	31403461	31406384	NA	NA	NA	NA	Pm003950	2	1405683	1407464	ppa007669m	1	40053273	40054906	RchiOBHmChr7g0221771	7	42817008	42818583	Prusib.1G840700.t1.p1	1	47821728	47823405	PruarS.1G752800.t1.p1	1
Ancestor9_test_1_715	1	715	715	NA	NA	NA	NA	Prudul26A026416P1	1	42624376	42633989	mrna11065	5	20751308	20758563	NA	NA	NA	NA	PruarM.1G788400.t1.p1	1	43044463	43059922	MDP0000284894	15	52392153	52395999	Pbr026519.1	8	4297960	4306094	Pm003955	2	1446971	1455372	ppa000660m	1	43302599	43311974	RchiOBHmChr7g0221821	7	42901190	42909877	Prusib.1G839600.t1.p1	1	47740727	47750507	PruarS.1G751300.t1.p1	1
Ancestor9_test_1_716	1	716	716	NA	NA	NA	NA	Prudul26A023275P1	1	42619754	42623412	mrna10880	5	20823752	20826371	NA	NA	NA	NA	PruarM.1G788300.t1.p1	1	43039764	43043209	NA	NA	NA	NA	Pbr026516.1	8	4324100	4327292	Pm003956	2	1456653	1459190	ppa009391m	1	43313140	43316735	RchiOBHmChr7g0222011	7	43104119	43107559	Prusib.1G839500.t1.p1	1	47736045	47739454	PruarS.1G751200.t1.p1	1
Ancestor9_test_1_717	1	717	717	NA	NA	NA	NA	Prudul26A031438P1	1	42511834	42512707	mrna11740	5	21012825	21013268	NA	NA	NA	NA	PruarM.1G786200.t1.p1	1	42929160	42930030	MDP0000655267	8	31039718	31040161	NA	NA	NA	NA	Pm003975	2	1570511	1570954	ppa012961m	1	43467373	43467895	RchiOBHmChr7g0222451	7	43814952	43816126	Prusib.1G837200.t1.p1	1	47622557	47623428	PruarS.1G748700.t1.p1	1
Ancestor9_test_1_718	1	718	718	NA	NA	NA	NA	Prudul26A005070P1	1	42495982	42498664	mrna11741	5	21014157	21026415	NA	NA	NA	NA	PruarM.1G785900.t1.p1	1	42912290	42915678	MDP0000299479	8	31025337	31030464	NA	NA	NA	NA	Pm003978	2	1585475	1586970	ppa006287m	1	43481280	43482786	RchiOBHmChr7g0222501	7	43948546	43950785	Prusib.1G836900.t1.p1	1	47603958	47608827	PruarS.1G748400.t1.p1	1
Ancestor9_test_1_719	1	719	719	NA	NA	NA	NA	Prudul26A020630P1	1	42480955	42488154	mrna11742	5	21031623	21035205	NA	NA	NA	NA	PruarM.1G785800.t1.p1	1	42901725	42908167	MDP0000269225	15	50298020	50312261	NA	NA	NA	NA	Pm003980	2	1597355	1599160	ppa005868m	1	43493633	43499211	RchiOBHmChr7g0222521	7	43991362	43996703	Prusib.1G836800.t1.p1	1	47594284	47600728	PruarS.1G748300.t1.p1	1
Ancestor9_test_1_72	1	72	72	NA	NA	NA	NA	Prudul26A007151P1	1	29976731	29978426	mrna08541	2	19012559	19012891	NA	NA	NA	NA	NA	NA	NA	NA	MDP0000203502	12	23999486	23999821	Pbr005822.1	15	2403121	2403910	Pm006191	2	15352086	15352421	ppa013645m	1	32474519	32475138	RchiOBHmChr6g0303091	6	62946031	62946848	NA	NA	NA	NA	NA	NA
Ancestor9_test_1_720	1	720	720	NA	NA	NA	NA	Prudul26A007529P1	1	42513141	42515982	NA	NA	NA	NA	NA	NA	NA	NA	PruarM.1G786300.t1.p1	1	42930927	42933230	MDP0000222251	15	50335384	50337928	NA	NA	NA	NA	Pm003974	2	1566875	1569187	ppa012713m	1	43463574	43466122	RchiOBHmChr7g0222441	7	43809449	43814835	Prusib.1G837300.t1.p1	1	47624260	47626564	PruarS.1G748800.t1.p1	1
Ancestor9_test_1_721	1	721	721	AEKpre_5_352	5	352	352	Prudul26A023364P1	1	42503276	42509320	mrna11738	5	21002103	21005961	NA	NA	NA	NA	PruarM.1G786100.t1.p1	1	42920915	42926453	MDP0000313214	15	50326613	50331358	NA	NA	NA	NA	Pm003976	2	1574876	1580440	ppa011369m	1	43470658	43476382	RchiOBHmChr7g0222471	7	43879403	43883522	Prusib.1G837100.t1.p1	1	47614274	47619804	PruarS.1G748600.t1.p1	1
Ancestor9_test_1_722	1	722	722	NA	NA	NA	NA	NA	NA	NA	NA	mrna11746	5	21077283	21079024	NA	NA	NA	NA	NA	NA	NA	NA	MDP0000298601	8	30996313	31000605	NA	NA	NA	NA	NA	NA	NA	NA	ppa024978m	1	43514712	43515545	RchiOBHmChr7g0222631	7	44167837	44169016	Prusib.1G835900.t1.p1	1	47539343	47540288	PruarS.1G747500.t1.p1	1
Ancestor9_test_1_723	1	723	723	NA	NA	NA	NA	Prudul26A017976P1	1	42448712	42456685	mrna11748	5	21087604	21094152	NA	NA	NA	NA	PruarM.1G785200.t1.p1	1	42861787	42869172	MDP0000571356	8	30965569	30970259	NA	NA	NA	NA	Pm003986	2	1628566	1635958	ppa004314m	1	43517854	43525738	RchiOBHmChr7g0222671	7	44321427	44328090	Prusib.1G835800.t1.p1	1	47528315	47535692	PruarS.1G747400.t1.p1	1
Ancestor9_test_1_724	1	724	724	NA	NA	NA	NA	Prudul26A030447P1	1	42442691	42444106	mrna11750	5	21102102	21102878	NA	NA	NA	NA	PruarM.1G784900.t1.p2	1	42855635	42856450	NA	NA	NA	NA	NA	NA	NA	NA	Pm003988	2	1641072	1641854	ppa009936m	1	43531089	43531907	RchiOBHmChr7g0222681	7	44328955	44330501	Prusib.1G835500.t1.p2	1	47522152	47522967	PruarS.1G747200.t1.p2	1
Ancestor9_test_1_725	1	725	725	NA	NA	NA	NA	Prudul26A023634P1	1	42416461	42429290	mrna11753	5	21112819	21126845	NA	NA	NA	NA	PruarM.1G784500.t2.p1	1	42829613	42842105	MDP0000617282	8	30944789	30948640	NA	NA	NA	NA	Pm003992	2	1655503	1667221	ppa002078m	1	43545907	43556042	RchiOBHmChr7g0222711	7	44367382	44377586	Prusib.1G835200.t1.p1	1	47495632	47508141	PruarS.1G746900.t1.p1	1
Ancestor9_test_1_726	1	726	726	NA	NA	NA	NA	Prudul26A005564P1	1	42408265	42413304	mrna11754	5	21127897	21132120	NA	NA	NA	NA	PruarM.1G784300.t1.p1	1	42817788	42822477	MDP0000248806	15	49797122	49806590	NA	NA	NA	NA	Pm003995	2	1674607	1679297	ppa011650m	1	43562323	43567429	RchiOBHmChr7g0222931	7	44535993	44537085	NA	NA	NA	NA	NA	NA
Ancestor9_test_1_727	1	727	727	NA	NA	NA	NA	Prudul26A029368P1	1	42402531	42407623	NA	NA	NA	NA	NA	NA	NA	NA	PruarM.1G784200.t1.p1	1	42811773	42816280	MDP0000136662	15	49791166	49796560	NA	NA	NA	NA	Pm003996	2	1680984	1685450	ppa005298m	1	43568506	43573506	NA	NA	NA	NA	NA	NA	NA	NA	PruarS.1G746600.t1.p1	1
Ancestor9_test_1_728	1	728	728	NA	NA	NA	NA	Prudul26A016425P1	1	42380972	42386427	mrna11756	5	21145236	21150280	NA	NA	NA	NA	PruarM.1G784000.t1.p1	1	42791496	42796591	MDP0000180239	15	49767078	49771486	NA	NA	NA	NA	Pm003999	2	1706215	1706624	ppa006651m	1	43593731	43598560	RchiOBHmChr7g0223001	7	44627525	44632437	Prusib.1G834900.t1.p1	1	47480051	47484914	PruarS.1G746400.t1.p1	1
Ancestor9_test_1_729	1	729	729	NA	NA	NA	NA	Prudul26A010418P1	1	42351615	42353086	mrna11763	5	21197752	21198786	NA	NA	NA	NA	NA	NA	NA	NA	NA	NA	NA	NA	NA	NA	NA	NA	Pm004003	2	1740188	1741153	ppa020798m	1	43627829	43628683	RchiOBHmChr7g0223251	7	44900058	44901297	NA	NA	NA	NA	NA	NA
Ancestor9_test_1_73	1	73	73	AEKpre_5_1207	5	1207	1207	Prudul26A027437P1	1	30003731	30006261	mrna08538	2	18997231	18998915	Pruma.1G532900.t1.p1	1	30048291	30050066	PruarM.1G562500.t1.p1	1	30075804	30077584	MDP0000897242	12	23982933	23984900	Pbr005825.1	15	2416613	2418483	Pm006194	2	15373327	15375082	ppa008483m	1	32501704	32504321	NA	NA	NA	NA	Prusib.1G595000.t1.p1	1	33566226	33568007	PruarS.1G522600.t1.p1	1
Ancestor9_test_1_730	1	730	730	NA	NA	NA	NA	Prudul26A029694P1	1	42310398	42313597	mrna11766	5	21210048	21210805	Pruma.1G644000.t1.p1	1	36091740	36092477	NA	NA	NA	NA	NA	NA	NA	NA	NA	NA	NA	NA	NA	NA	NA	NA	ppa011774m	1	43693186	43696090	RchiOBHmChr7g0223291	7	44962358	44967026	Prusib.1G718000.t1.p1	1	40083977	40085628	NA	NA
Ancestor9_test_1_731	1	731	731	NA	NA	NA	NA	Prudul26A029796P2	1	42298608	42302583	mrna11769	5	21218022	21221013	NA	NA	NA	NA	PruarM.1G782000.t1.p1	1	42680440	42683707	MDP0000282151	15	48810414	48813374	NA	NA	NA	NA	Pm004015	2	1783944	1787215	ppa010161m	1	43704308	43707600	RchiOBHmChr7g0223311	7	44998121	45001476	Prusib.1G831000.t1.p1	1	47264266	47267555	PruarS.1G744000.t1.p4	1
Ancestor9_test_1_732	1	732	732	NA	NA	NA	NA	Prudul26A006018P1	1	42291071	42297096	mrna11771	5	21229639	21235379	NA	NA	NA	NA	PruarM.1G781900.t1.p1	1	42672517	42678016	MDP0000213590	8	30905449	30910885	NA	NA	NA	NA	Pm004016	2	1790177	1795796	ppa006292m	1	43709805	43715402	RchiOBHmChr7g0223331	7	45002628	45007748	Prusib.1G830600.t1.p1	1	47211876	47217376	PruarS.1G743900.t1.p1	1
Ancestor9_test_1_733	1	733	733	NA	NA	NA	NA	Prudul26A015240P1	1	42285234	42287551	mrna11774	5	21244362	21246895	NA	NA	NA	NA	PruarM.1G781800.t1.p1	1	42667968	42670302	MDP0000137704	15	48835977	48840202	NA	NA	NA	NA	Pm004017	2	1797770	1800086	ppa016401m	1	43717207	43719518	RchiOBHmChr7g0223361	7	45049165	45051484	Prusib.1G830500.t1.p1	1	47207099	47209437	PruarS.1G743800.t1.p1	1
Ancestor9_test_1_734	1	734	734	NA	NA	NA	NA	Prudul26A003912P1	1	42247535	42252538	mrna11787	5	21331690	21332754	Pruma.1G677400.t1.p1	1	38110061	38111032	PruarM.1G780900.t1.p1	1	42589004	42590026	MDP0000753840	15	48928631	48929725	Pbr008537.1	8	2478496	2480042	Pm019112	5	22198352	22199323	ppa007591m	1	43758441	43763707	RchiOBHmChr7g0223751	7	45613585	45618410	Prusib.1G828800.t1.p1	1	47106887	47107909	PruarS.1G675100.t1.p1	1
Ancestor9_test_1_735	1	735	735	NA	NA	NA	NA	NA	NA	NA	NA	NA	NA	NA	NA	NA	NA	NA	NA	PruarM.1G778900.t1.p1	1	42472346	42491497	MDP0000216269	15	48930950	48948431	NA	NA	NA	NA	Pm004033	2	1938741	1957938	ppa000043m	1	43805780	43825201	RchiOBHmChr7g0222331	7	43698982	43715594	Prusib.1G827600.t1.p1	1	47027223	47046414	PruarS.1G742300.t1.p1	1
Ancestor9_test_1_736	1	736	736	NA	NA	NA	NA	Prudul26A002223P1	1	42175907	42180062	mrna11811	5	21515971	21518732	NA	NA	NA	NA	PruarM.1G778800.t1.p1	1	42464035	42467637	MDP0000216270	15	48951007	48953795	NA	NA	NA	NA	Pm004034	2	1962713	1966320	ppa010931m	1	43829725	43833638	RchiOBHmChr7g0224251	7	46239750	46243642	Prusib.1G827500.t1.p1	1	47017726	47022055	PruarS.1G742200.t1.p1	1
Ancestor9_test_1_737	1	737	737	NA	NA	NA	NA	Prudul26A022952P1	1	42170212	42175195	mrna11816	5	21541540	21544285	NA	NA	NA	NA	PruarM.1G778700.t1.p1	1	42457800	42462504	MDP0000216271	15	48954855	48959093	NA	NA	NA	NA	Pm004035	2	1967855	1972580	ppa012422m	1	43834774	43838907	RchiOBHmChr7g0224271	7	46247856	46251782	Prusib.1G827400.t1.p1	1	47012276	47016940	PruarS.1G742100.t1.p1	1
Ancestor9_test_1_738	1	738	738	NA	NA	NA	NA	Prudul26A001066P1	1	42164853	42170817	NA	NA	NA	NA	NA	NA	NA	NA	PruarM.1G778600.t1.p1	1	42452319	42456833	MDP0000308736	15	48960836	48964036	Pbr032182.1	8	6310908	6314258	Pm004036	2	1974020	1978105	ppa004184m	1	43840004	43844366	RchiOBHmChr7g0224281	7	46301899	46308959	Prusib.1G827300.t1.p1	1	47006755	47011296	PruarS.1G742000.t1.p1	1
Ancestor9_test_1_739	1	739	739	NA	NA	NA	NA	Prudul26A013069P1	1	42117338	42126203	mrna11834	5	21623774	21632932	NA	NA	NA	NA	PruarM.1G777900.t1.p1	1	42404452	42413193	NA	NA	NA	NA	NA	NA	NA	NA	Pm004041	2	2017944	2026741	ppa005311m	1	43884721	43893908	RchiOBHmChr7g0224451	7	46585778	46594081	Prusib.1G826700.t1.p1	1	46958019	46966782	PruarS.1G741300.t1.p1	1
Ancestor9_test_1_74	1	74	74	NA	NA	NA	NA	NA	NA	NA	NA	mrna08537	2	18989777	18992574	Pruma.1G533000.t1.p1	1	30055390	30057089	PruarM.1G562600.t1.p1	1	30083086	30084785	MDP0000264173	8	859222	879563	Pbr005826.1	15	2420952	2422589	Pm006195	2	15381630	15383323	ppa011427m	1	32512553	32513660	RchiOBHmChr6g0303031	6	62907851	62910942	Prusib.1G595100.t1.p1	1	33573439	33575138	PruarS.1G522700.t1.p1	1
Ancestor9_test_1_740	1	740	740	NA	NA	NA	NA	Prudul26A028478P2	1	41891140	41898964	mrna15683	5	14797647	14804774	NA	NA	NA	NA	PruarM.1G774400.t1.p1	1	42200488	42209310	NA	NA	NA	NA	Pbr001160.1	15	40029953	40039756	Pm004079	2	2258970	2267663	ppa001657m	1	44094251	44101606	RchiOBHmChr7g0225491	7	48259974	48269008	Prusib.1G820700.t1.p1	1	46564287	46573132	PruarS.1G738500.t1.p1	1
Ancestor9_test_1_741	1	741	741	NA	NA	NA	NA	Prudul26A026864P1	1	41884136	41888037	NA	NA	NA	NA	NA	NA	NA	NA	PruarM.1G774300.t1.p1	1	42195007	42198063	NA	NA	NA	NA	Pbr004293.1	8	6039739	6042031	Pm004081	2	2273659	2276741	ppa024712m	1	44105018	44108093	RchiOBHmChr7g0236491	7	61254795	61255821	Prusib.1G820800.t1.p1	1	46575420	46578479	PruarS.1G738400.t1.p1	1
Ancestor9_test_1_742	1	742	742	NA	NA	NA	NA	Prudul26A013506P1	1	41869446	41874335	mrna16011	5	14865285	14867186	NA	NA	NA	NA	PruarM.1G774100.t2.p1	1	42183542	42183946	NA	NA	NA	NA	NA	NA	NA	NA	Pm004083	2	2287818	2289778	ppa003189m	1	44118136	44120327	RchiOBHmChr7g0225521	7	48304914	48309409	Prusib.1G821000.t1.p1	1	46589763	46591685	PruarS.1G738200.t1.p1	1
Ancestor9_test_1_743	1	743	743	NA	NA	NA	NA	Prudul26A020376P1	1	41853764	41858371	mrna16004	5	14899904	14911714	NA	NA	NA	NA	PruarM.1G773700.t1.p1	1	42163546	42167909	NA	NA	NA	NA	NA	NA	NA	NA	Pm004087	2	2304128	2308451	ppa001692m	1	44134298	44138604	RchiOBHmChr7g0225551	7	48381481	48385363	Prusib.1G821600.t1.p1	1	46610434	46614749	PruarS.1G737800.t1.p1	1
Ancestor9_test_1_744	1	744	744	NA	NA	NA	NA	NA	NA	NA	NA	mrna16077	5	15017456	15025238	NA	NA	NA	NA	PruarM.1G773200.t1.p1	1	42104396	42109808	MDP0000188297	15	47794240	47800830	Pbr004287.1	8	5977516	5982302	Pm004093	2	2360407	2361590	NA	NA	NA	NA	NA	NA	NA	NA	NA	NA	NA	NA	NA	NA
Ancestor9_test_1_745	1	745	745	NA	NA	NA	NA	Prudul26A010168P1	1	41776873	41779823	mrna16079	5	15033913	15035349	Pruma.1G681300.t1.p1	1	38355086	38356519	PruarM.1G715800.t1.p1	1	38454557	38455990	NA	NA	NA	NA	Pbr039305.1	8	434372	438666	Pm004100	2	2402318	2403748	ppa005123m	1	44228598	44230223	RchiOBHmChr7g0226051	7	49102697	49105387	Prusib.1G756500.t1.p1	1	42448473	42449906	PruarS.1G737200.t1.p1	1
Ancestor9_test_1_746	1	746	746	NA	NA	NA	NA	Prudul26A026884P2	1	41719898	41724517	mrna07799	5	17030776	17037530	NA	NA	NA	NA	PruarM.1G772100.t1.p1	1	42039367	42043991	MDP0000409821	8	29986422	29990498	Pbr004277.1	8	5891670	5895718	Pm004110	2	2452339	2456964	ppa006380m	1	44284683	44289792	RchiOBHmChr7g0226481	7	49681429	49688692	Prusib.1G823300.t1.p1	1	46732467	46737097	PruarS.1G736300.t1.p1	1
Ancestor9_test_1_747	1	747	747	NA	NA	NA	NA	Prudul26A009781P2	1	41713364	41716862	mrna07827	5	17225571	17229842	NA	NA	NA	NA	PruarM.1G772000.t1.p1	1	42031944	42035786	NA	NA	NA	NA	Pbr004278.1	8	5896361	5900010	Pm004114	2	2494128	2494545	ppa006206m	1	44300231	44303885	RchiOBHmChr7g0226321	7	49446348	49451205	Prusib.1G824200.t1.p1	1	46778793	46779504	PruarS.1G735800.t1.p1	1
Ancestor9_test_1_748	1	748	748	NA	NA	NA	NA	Prudul26A014256P2	1	41680168	41691431	mrna07747	5	16927454	16934097	NA	NA	NA	NA	PruarM.1G771500.t1.p1	1	41989087	41998467	MDP0000214088	8	29648769	29656031	Pbr004248.1	8	5589538	5597365	Pm004123	2	2572804	2581010	ppa007293m	1	44352017	44363306	RchiOBHmChr7g0226551	7	49821781	49830174	Prusib.1G818200.t1.p1	1	46419609	46428633	PruarS.1G733400.t1.p1	1
Ancestor9_test_1_749	1	749	749	NA	NA	NA	NA	Prudul26A003327P1	1	41675379	41678420	mrna07749	5	16953889	16955145	NA	NA	NA	NA	PruarM.1G771300.t1.p1	1	41973442	41974398	NA	NA	NA	NA	Pbr000840.1	15	40623003	40626349	Pm004124	2	2584832	2586097	ppa006558m	1	44366281	44367556	RchiOBHmChr7g0231221	7	54778484	54784189	Prusib.1G818000.t1.p1	1	46403397	46404353	PruarS.1G733200.t1.p1	1
Ancestor9_test_1_75	1	75	75	AEKpre_5_1205	5	1205	1205	NA	NA	NA	NA	NA	NA	NA	NA	NA	NA	NA	NA	NA	NA	NA	NA	MDP0000767260	8	918337	918798	NA	NA	NA	NA	NA	NA	NA	NA	NA	NA	NA	NA	NA	NA	NA	NA	NA	NA	NA	NA	NA	NA
Ancestor9_test_1_750	1	750	750	NA	NA	NA	NA	Prudul26A032511P2	1	41669460	41674148	mrna07737	5	16847405	16851384	NA	NA	NA	NA	PruarM.1G771200.t1.p1	1	41968248	41972371	NA	NA	NA	NA	Pbr000841.1	15	40618261	40620057	Pm004125	2	2587493	2589362	ppa009860m	1	44369174	44371069	NA	NA	NA	NA	Prusib.1G817900.t1.p1	1	46397830	46401991	PruarS.1G733100.t1.p1	1
Ancestor9_test_1_751	1	751	751	NA	NA	NA	NA	Prudul26A023711P1	1	41661804	41664182	mrna07736	5	16842966	16846773	Pruma.1G282400.t1.p1	1	16942079	16943041	PruarM.1G771100.t1.p1	1	41965117	41966961	MDP0000887768	8	29704637	29706973	Pbr000842.1	15	40611429	40614070	Pm004126	2	2592913	2595237	ppa021909m	1	44375178	44377547	RchiOBHmChr7g0226681	7	49987155	49989452	Prusib.1G817800.t1.p1	1	46394211	46396281	PruarS.1G733000.t1.p1	1
Ancestor9_test_1_752	1	752	752	NA	NA	NA	NA	Prudul26A001319P1	1	41650979	41656651	mrna07735	5	16811029	16822194	Pruma.1G688900.t1.p1	1	38799143	38799919	PruarM.1G770900.t1.p1	1	41953899	41957871	NA	NA	NA	NA	NA	NA	NA	NA	Pm004128	2	2602032	2605858	ppa000880m	1	44382807	44387081	RchiOBHmChr7g0226871	7	50206880	50211800	Prusib.1G816200.t1.p1	1	46299584	46301349	PruarS.1G732800.t1.p1	1
Ancestor9_test_1_753	1	753	753	NA	NA	NA	NA	Prudul26A027170P1	1	41595723	41598156	mrna26813	5	22027137	22030953	NA	NA	NA	NA	PruarM.1G769700.t1.p1	1	41865265	41869735	MDP0000255506	8	29688425	29693124	Pbr042666.1	8	5643753	5646634	Pm004189	2	3112865	3115172	ppa024601m	1	44465440	44467520	RchiOBHmChr7g0227151	7	50500262	50504631	Prusib.1G814700.t1.p1	1	46197409	46199724	PruarS.1G731700.t1.p1	1
Ancestor9_test_1_754	1	754	754	NA	NA	NA	NA	Prudul26A033050P1	1	41555035	41557252	mrna26861	5	22149341	22151589	NA	NA	NA	NA	PruarM.1G769500.t1.p1	1	41853160	41855137	MDP0000488621	8	29715539	29717937	Pbr004252.1	8	5671856	5675030	Pm004185	2	3089245	3090524	ppa023884m	1	44489611	44491724	NA	NA	NA	NA	Prusib.1G814500.t1.p1	1	46183191	46185177	PruarS.1G731500.t1.p1	1
Ancestor9_test_1_755	1	755	755	NA	NA	NA	NA	Prudul26A008836P1	1	41523119	41528245	mrna26880	5	22239756	22241804	NA	NA	NA	NA	PruarM.1G768900.t1.p1	1	41811700	41814696	NA	NA	NA	NA	Pbr000853.1	15	40506174	40509054	Pm004181	2	3055969	3059469	ppa011017m	1	44520026	44523162	RchiOBHmChr7g0227911	7	51174741	51177367	Prusib.1G814000.t1.p1	1	46142613	46145610	PruarS.1G730900.t1.p1	1
Ancestor9_test_1_756	1	756	756	NA	NA	NA	NA	Prudul26A027069P1	1	41501568	41503883	mrna31422	5	23287777	23290201	NA	NA	NA	NA	PruarM.1G768100.t1.p1	1	41778203	41780282	NA	NA	NA	NA	Pbr000856.1	15	40491699	40494025	Pm004173	2	3017760	3019846	ppa022136m	1	44547973	44550003	RchiOBHmChr7g0227991	7	51278265	51281654	Prusib.1G813300.t1.p1	1	46109561	46111728	PruarS.1G730100.t1.p1	1
Ancestor9_test_1_757	1	757	757	NA	NA	NA	NA	Prudul26A032024P1	1	41493501	41497780	mrna31424	5	23309554	23312190	NA	NA	NA	NA	PruarM.1G768000.t1.p1	1	41770517	41774862	NA	NA	NA	NA	NA	NA	NA	NA	Pm004170	2	3009500	3012046	ppa001684m	1	44554915	44557461	RchiOBHmChr7g0228011	7	51307628	51312077	Prusib.1G813200.t1.p1	1	46102058	46105872	PruarS.1G730000.t1.p1	1
Ancestor9_test_1_758	1	758	758	NA	NA	NA	NA	Prudul26A030415P1	1	41475024	41487106	mrna31426	5	23323722	23327676	NA	NA	NA	NA	PruarM.1G767800.t1.p1	1	41751831	41759929	MDP0000258694	8	29840060	29848008	Pbr004265.1	8	5792486	5800652	Pm004168	2	2989005	2998437	ppa022657m	1	44567704	44575666	RchiOBHmChr7g0228031	7	51333050	51342463	Prusib.1G812900.t1.p1	1	46076442	46084096	PruarS.1G729800.t1.p1	1
Ancestor9_test_1_759	1	759	759	NA	NA	NA	NA	NA	NA	NA	NA	mrna25667	5	23441663	23442211	NA	NA	NA	NA	NA	NA	NA	NA	NA	NA	NA	NA	NA	NA	NA	NA	NA	NA	NA	NA	ppa017948m	1	44656713	44657313	RchiOBHmChr7g0228201	7	51553490	51554251	NA	NA	NA	NA	NA	NA
Ancestor9_test_1_76	1	76	76	AEKpre_5_1204	5	1204	1204	Prudul26A000265P1	1	30023363	30028199	mrna08534	2	18969688	18978675	Pruma.1G533100.t1.p1	1	30068599	30072509	PruarM.1G562700.t1.p1	1	30096149	30100292	MDP0000767257	8	906418	909930	Pbr005828.1	15	2430273	2433784	Pm006199	2	15396219	15400115	ppa002916m	1	32521063	32525475	RchiOBHmChr6g0302951	6	62857292	62862193	Prusib.1G595200.t1.p1	1	33586591	33590734	PruarS.1G522800.t1.p1	1
Ancestor9_test_1_760	1	760	760	NA	NA	NA	NA	Prudul26A002687P1	1	41448163	41457009	NA	NA	NA	NA	NA	NA	NA	NA	PruarM.1G766700.t1.p1	1	41664994	41671120	MDP0000149863	8	29848941	29854207	Pbr004266.1	8	5802844	5808083	NA	NA	NA	NA	ppa003919m	1	44587241	44593596	NA	NA	NA	NA	Prusib.1G812300.t1.p1	1	46018195	46024253	PruarS.1G728300.t1.p1	1
Ancestor9_test_1_761	1	761	761	NA	NA	NA	NA	NA	NA	NA	NA	NA	NA	NA	NA	NA	NA	NA	NA	PruarM.1G766200.t1.p1	1	41634305	41638743	NA	NA	NA	NA	Pbr004267.2	8	5811095	5815349	NA	NA	NA	NA	ppa022081m	1	44631313	44635112	RchiOBHmChr7g0226311	7	49438866	49445550	Prusib.1G811900.t1.p1	1	45988919	45993364	PruarS.1G727800.t1.p1	1
Ancestor9_test_1_762	1	762	762	NA	NA	NA	NA	NA	NA	NA	NA	mrna25675	5	23490448	23496541	NA	NA	NA	NA	PruarM.1G765500.t1.p1	1	41585948	41587780	MDP0000337138	8	29937243	29944366	Pbr004273.1	8	5857066	5864159	Pm004191	2	3135236	3141824	ppa005466m	1	44681862	44688926	RchiOBHmChr7g0228461	7	51809681	51811211	Prusib.1G811400.t1.p1	1	45941775	45943607	PruarS.1G727300.t1.p1	1
Ancestor9_test_1_763	1	763	763	NA	NA	NA	NA	NA	NA	NA	NA	mrna25678	5	23508817	23513414	NA	NA	NA	NA	PruarM.1G765200.t1.p1	1	41573036	41577809	NA	NA	NA	NA	Pbr000870.1	15	40371918	40375749	Pm004193	2	3145379	3150096	ppa001682m	1	44692130	44696778	RchiOBHmChr7g0228481	7	51818093	51823233	Prusib.1G811200.t1.p1	1	45932073	45933637	PruarS.1G727100.t1.p1	1
Ancestor9_test_1_764	1	764	764	NA	NA	NA	NA	NA	NA	NA	NA	mrna25679	5	23516345	23519012	NA	NA	NA	NA	PruarM.1G765000.t1.p1	1	41567677	41568944	NA	NA	NA	NA	Pbr000872.1	15	40356895	40358549	Pm004194	2	3152240	3153453	ppa010245m	1	44698126	44699405	RchiOBHmChr7g0228561	7	51946613	51947786	Prusib.1G811000.t1.p1	1	45925380	45926659	PruarS.1G727000.t1.p1	1
Ancestor9_test_1_765	1	765	765	NA	NA	NA	NA	NA	NA	NA	NA	mrna25680	5	23519636	23521300	NA	NA	NA	NA	PruarM.1G764900.t1.p1	1	41564902	41567052	NA	NA	NA	NA	NA	NA	NA	NA	Pm004195	2	3154078	3156230	ppa025383m	1	44701123	44702181	NA	NA	NA	NA	NA	NA	NA	NA	PruarS.1G726900.t1.p1	1
Ancestor9_test_1_766	1	766	766	NA	NA	NA	NA	NA	NA	NA	NA	mrna25683	5	23539388	23542643	NA	NA	NA	NA	PruarM.1G764800.t1.p1	1	41561278	41562953	NA	NA	NA	NA	Pbr000873.1	15	40353641	40355794	NA	NA	NA	NA	ppa015567m	1	44704111	44705703	NA	NA	NA	NA	NA	NA	NA	NA	NA	NA
Ancestor9_test_1_767	1	767	767	NA	NA	NA	NA	NA	NA	NA	NA	mrna25686	5	23553538	23562296	NA	NA	NA	NA	PruarM.1G764600.t1.p1	1	41547962	41555177	MDP0000247976	8	29970287	29976548	Pbr004275.1	8	5876367	5882845	Pm004198	2	3172159	3178586	ppa003505m	1	44713126	44720164	RchiOBHmChr7g0228671	7	52024975	52032835	NA	NA	NA	NA	NA	NA
Ancestor9_test_1_768	1	768	768	NA	NA	NA	NA	NA	NA	NA	NA	mrna25688	5	23574618	23588282	NA	NA	NA	NA	PruarM.1G764100.t1.p1	1	41511227	41513410	NA	NA	NA	NA	NA	NA	NA	NA	Pm004202	2	3217241	3219418	ppa002791m	1	44758200	44760263	RchiOBHmChr7g0228861	7	52155787	52159049	Prusib.1G810100.t1.p1	1	45862323	45864506	PruarS.1G726000.t1.p1	1
Ancestor9_test_1_769	1	769	769	NA	NA	NA	NA	Prudul26A012023P1	1	41094985	41099110	mrna27105	5	23134576	23136837	NA	NA	NA	NA	PruarM.1G758000.t1.p1	1	41180022	41183896	NA	NA	NA	NA	NA	NA	NA	NA	Pm004239	2	3425254	3429094	ppa015966m	1	45011005	45014883	RchiOBHmChr7g0207131	7	24562733	24562915	Prusib.1G803900.t1.p1	1	45508899	45512666	PruarS.1G721400.t1.p1	1
Ancestor9_test_1_77	1	77	77	NA	NA	NA	NA	Prudul26A030302P1	1	30034261	30040100	mrna08532	2	18956806	18962581	Pruma.1G533200.t1.p1	1	30079509	30085358	PruarM.1G562800.t1.p1	1	30107584	30113434	NA	NA	NA	NA	Pbr005829.1	15	2439178	2445162	Pm006200	2	15410888	15416736	ppa000216m	1	32531229	32537069	RchiOBHmChr6g0302941	6	62845718	62850982	Prusib.1G595300.t1.p1	1	33599431	33605281	PruarS.1G522900.t1.p1	1
Ancestor9_test_1_770	1	770	770	NA	NA	NA	NA	Prudul26A019258P1	1	41065487	41077805	mrna27104	5	23121958	23132121	NA	NA	NA	NA	PruarM.1G757900.t1.p1	1	41167948	41176815	MDP0000168479	15	44940275	44949594	Pbr004233.1	8	5478910	5487772	Pm004240	2	3432932	3445299	ppa004384m	1	45021107	45033043	RchiOBHmChr7g0230731	7	54324154	54335382	Prusib.1G803800.t1.p1	1	45494123	45505707	PruarS.1G721300.t1.p1	1
Ancestor9_test_1_771	1	771	771	NA	NA	NA	NA	Prudul26A004650P1	1	41032105	41036698	NA	NA	NA	NA	NA	NA	NA	NA	PruarM.1G757300.t1.p1	1	41136547	41138858	MDP0000218469	15	44961071	44962927	Pbr004232.1	8	5473378	5475583	Pm004243	2	3461279	3462586	ppa007324m	1	45069206	45071345	RchiOBHmChr7g0230861	7	54496020	54498952	Prusib.1G802800.t1.p1	1	45449200	45451505	PruarS.1G720700.t1.p1	1
Ancestor9_test_1_772	1	772	772	NA	NA	NA	NA	Prudul26A019392P2	1	41513514	41514758	mrna26881	5	22244850	22246286	NA	NA	NA	NA	PruarM.1G747100.t1.p1	1	40457375	40458482	NA	NA	NA	NA	NA	NA	NA	NA	Pm004244	2	3468306	3468803	ppb025297m	1	45071779	45073419	NA	NA	NA	NA	Prusib.1G803300.t1.p1	1	45470266	45471049	PruarS.1G711300.t1.p1	1
Ancestor9_test_1_773	1	773	773	NA	NA	NA	NA	Prudul26A004232P1	1	41028990	41030744	mrna27099	5	23108345	23110619	NA	NA	NA	NA	NA	NA	NA	NA	MDP0000319412	8	29476459	29482157	Pbr004231.1	8	5466777	5472630	NA	NA	NA	NA	ppa027202m	1	45074885	45076513	RchiOBHmChr7g0230871	7	54498956	54501548	NA	NA	NA	NA	NA	NA
Ancestor9_test_1_774	1	774	774	NA	NA	NA	NA	Prudul26A000640P1	1	41015032	41016298	mrna27093	5	23078175	23079077	NA	NA	NA	NA	PruarM.1G756800.t1.p1	1	41113473	41114387	MDP0000153205	8	32002579	32003454	Pbr000798.1	15	41002157	41003787	Pm004250	2	3508207	3509121	ppa009168m	1	45094922	45095836	RchiOBHmChr7g0230891	7	54523971	54525179	Prusib.1G802100.t1.p1	1	45428450	45429364	PruarS.1G720200.t1.p1	1
Ancestor9_test_1_775	1	775	775	NA	NA	NA	NA	NA	NA	NA	NA	mrna27075	5	22978288	22980878	NA	NA	NA	NA	NA	NA	NA	NA	NA	NA	NA	NA	NA	NA	NA	NA	NA	NA	NA	NA	ppa016691m	1	45140059	45143304	NA	NA	NA	NA	NA	NA	NA	NA	NA	NA
Ancestor9_test_1_776	1	776	776	NA	NA	NA	NA	Prudul26A028319P1	1	39723689	39731221	mrna27076	5	22981790	22988214	NA	NA	NA	NA	PruarM.1G738600.t1.p1	1	39815686	39823058	NA	NA	NA	NA	Pbr004226.2	8	5441412	5447373	Pm004428	2	4935480	4942854	ppa008114m	1	46444317	46451767	RchiOBHmChr7g0231231	7	54785400	54793484	Prusib.1G780200.t1.p1	1	43949876	43957249	PruarS.1G702600.t1.p1	1
Ancestor9_test_1_777	1	777	777	NA	NA	NA	NA	NA	NA	NA	NA	mrna27078	5	23006257	23017834	NA	NA	NA	NA	NA	NA	NA	NA	NA	NA	NA	NA	Pbr031242.3	15	39392242	39396293	NA	NA	NA	NA	ppa013155m	1	45111942	45115017	NA	NA	NA	NA	NA	NA	NA	NA	NA	NA
Ancestor9_test_1_778	1	778	778	NA	NA	NA	NA	Prudul26A026997P1	1	40917941	40924058	mrna27073	5	22956996	22961733	NA	NA	NA	NA	PruarM.1G755600.t1.p1	1	41035898	41041383	MDP0000315764	8	29365632	29372053	Pbr031246.1	15	39322622	39328169	Pm004259	2	3590207	3595596	ppa007604m	1	45163274	45168435	RchiOBHmChr7g0231261	7	54842463	54848111	Prusib.1G800200.t1.p1	1	45327716	45333208	PruarS.1G719500.t1.p1	1
Ancestor9_test_1_779	1	779	779	NA	NA	NA	NA	Prudul26A018090P2	1	40904289	40910396	mrna27065	5	22922710	22926425	NA	NA	NA	NA	PruarM.1G755500.t1.p1	1	41029342	41034242	MDP0000315763	8	29360400	29364965	NA	NA	NA	NA	Pm004260	2	3597205	3602105	ppa021439m	1	45169822	45174731	RchiOBHmChr7g0231421	7	55030961	55035118	Prusib.1G800100.t2.p1	1	45321159	45326059	PruarS.1G719400.t1.p1	1
Ancestor9_test_1_78	1	78	78	NA	NA	NA	NA	Prudul26A027928P1	1	30053497	30056093	NA	NA	NA	NA	Pruma.1G533600.t1.p1	1	30100120	30102322	PruarM.1G563200.t1.p1	1	30127159	30129361	NA	NA	NA	NA	Pbr005834.3	15	2459429	2460213	Pm006204	2	15430751	15433011	ppa019607m	1	32550606	32552764	NA	NA	NA	NA	Prusib.1G595700.t1.p1	1	33618974	33621181	PruarS.1G523300.t1.p1	1
Ancestor9_test_1_780	1	780	780	NA	NA	NA	NA	Prudul26A004982P1	1	40894210	40897645	mrna27063	5	22905325	22908497	NA	NA	NA	NA	PruarM.1G755300.t1.p1	1	41018581	41021935	NA	NA	NA	NA	Pbr031249.1	15	39291415	39294725	Pm004264	2	3610441	3613808	ppa007781m	1	45181985	45185584	RchiOBHmChr7g0231461	7	55079145	55087270	Prusib.1G799900.t1.p1	1	45310370	45313737	PruarS.1G719200.t1.p1	1
Ancestor9_test_1_781	1	781	781	NA	NA	NA	NA	Prudul26A007397P1	1	40887863	40889342	mrna27062	5	22900627	22901124	NA	NA	NA	NA	PruarM.1G755200.t1.p1	1	41014857	41015357	NA	NA	NA	NA	Pbr004208.1	8	5278624	5279163	Pm004265	2	3620347	3620847	ppa020605m	1	45190345	45190845	RchiOBHmChr7g0231501	7	55106221	55107023	Prusib.1G799800.t1.p1	1	45306211	45306711	PruarS.1G719100.t1.p1	1
Ancestor9_test_1_782	1	782	782	NA	NA	NA	NA	Prudul26A014523P1	1	40874453	40880809	mrna27022	5	22861746	22873442	NA	NA	NA	NA	PruarM.1G755100.t1.p1	1	41002826	41007878	NA	NA	NA	NA	Pbr025943.1	8	92956	101301	Pm004266	2	3628925	3634902	ppa007246m	1	45210013	45216214	RchiOBHmChr7g0231591	7	55191001	55198788	Prusib.1G799700.t1.p1	1	45294188	45300061	PruarS.1G719000.t1.p1	1
Ancestor9_test_1_783	1	783	783	NA	NA	NA	NA	Prudul26A003865P1	1	40854879	40855773	mrna27021	5	22841679	22843416	NA	NA	NA	NA	PruarM.1G754800.t1.p1	1	40983840	40984361	MDP0000303333	8	29318435	29318968	Pbr031258.1	15	39207077	39207622	Pm004269	2	3653180	3653701	ppa012354m	1	45233476	45234395	RchiOBHmChr7g0231631	7	55245625	55246215	Prusib.1G799400.t1.p1	1	45275101	45275622	PruarS.1G718700.t2.p1	1
Ancestor9_test_1_784	1	784	784	NA	NA	NA	NA	Prudul26A018389P1	1	40840718	40841995	mrna27017	5	22824822	22826897	NA	NA	NA	NA	PruarM.1G754600.t1.p1	1	40970754	40971353	NA	NA	NA	NA	Pbr031260.1	15	39193907	39194512	Pm004272	2	3669903	3670502	ppa018178m	1	45256849	45257448	RchiOBHmChr7g0231821	7	55584028	55584381	Prusib.1G799200.t1.p1	1	45262098	45262697	PruarS.1G718500.t1.p1	1
Ancestor9_test_1_785	1	785	785	NA	NA	NA	NA	Prudul26A003854P1	1	40816145	40819668	mrna26938	5	22781696	22786790	NA	NA	NA	NA	PruarM.1G753700.t1.p1	1	40920767	40926749	NA	NA	NA	NA	Pbr031264.1	15	39166050	39169666	Pm004277	2	3715674	3719446	ppa009375m	1	45298329	45299769	RchiOBHmChr7g0232051	7	55923420	55929628	NA	NA	NA	NA	NA	NA
Ancestor9_test_1_786	1	786	786	NA	NA	NA	NA	Prudul26A027202P1	1	40803823	40805915	mrna26937	5	22776659	22778170	NA	NA	NA	NA	PruarM.1G753500.t1.p1	1	40909198	40911449	NA	NA	NA	NA	NA	NA	NA	NA	Pm004282	2	3739781	3741337	ppa009631m	1	45317070	45318451	RchiOBHmChr7g0232061	7	55943169	55945113	NA	NA	NA	NA	PruarS.1G717600.t1.p1	1
Ancestor9_test_1_787	1	787	787	NA	NA	NA	NA	Prudul26A012469P1	1	40798303	40800852	mrna26936	5	22773891	22775496	NA	NA	NA	NA	PruarM.1G753400.t1.p1	1	40904786	40906771	MDP0000205322	8	29273903	29275517	Pbr025949.1	8	132833	134643	Pm004284	2	3744436	3746422	ppa013626m	1	45321576	45324065	RchiOBHmChr7g0232081	7	56026501	56028912	Prusib.1G797100.t1.p1	1	45171836	45173823	PruarS.1G717200.t1.p1	1
Ancestor9_test_1_788	1	788	788	NA	NA	NA	NA	Prudul26A008189P1	1	40791501	40797979	mrna26935	5	22767898	22772921	NA	NA	NA	NA	PruarM.1G753300.t1.p1	1	40897911	40903838	MDP0000205323	8	29277811	29285308	Pbr025950.1	8	137119	142444	Pm004285	2	3747370	3753293	ppa007920m	1	45324374	45330519	RchiOBHmChr7g0232091	7	56028914	56036474	Prusib.1G797000.t1.p1	1	45164959	45170888	PruarS.1G717100.t1.p1	1
Ancestor9_test_1_789	1	789	789	NA	NA	NA	NA	Prudul26A004595P1	1	40781989	40791986	mrna26934	5	22758906	22766137	NA	NA	NA	NA	PruarM.1G753200.t1.p1	1	40888498	40896896	NA	NA	NA	NA	Pbr031267.1	15	39138316	39146408	Pm004286	2	3754297	3762668	ppa003930m	1	45330720	45340306	RchiOBHmChr7g0232101	7	56038037	56046076	Prusib.1G796900.t1.p1	1	45155531	45163944	PruarS.1G717000.t1.p1	1
Ancestor9_test_1_79	1	79	79	NA	NA	NA	NA	Prudul26A009754P1	1	30062480	30064882	mrna08525	2	18933813	18935829	Pruma.1G533800.t1.p1	1	30107450	30111071	PruarM.1G563400.t1.p1	1	30134461	30138135	NA	NA	NA	NA	Pbr005835.1	15	2461294	2463997	Pm006207	2	15440154	15441739	ppa016441m	1	32559701	32561537	RchiOBHmChr6g0302861	6	62819714	62822108	Prusib.1G595900.t1.p1	1	33626248	33629909	NA	NA
Ancestor9_test_1_790	1	790	790	NA	NA	NA	NA	Prudul26A029461P1	1	40777233	40780037	mrna26927	5	22735142	22735969	NA	NA	NA	NA	PruarM.1G753000.t2.p1	1	40883024	40884328	NA	NA	NA	NA	Pbr031268.1	15	39133570	39135227	Pm004287	2	3766122	3767426	ppa017173m	1	45342882	45344069	RchiOBHmChr7g0232141	7	56070802	56073525	Prusib.1G796800.t1.p1	1	45150746	45152050	PruarS.1G716900.t1.p1	1
Ancestor9_test_1_791	1	791	791	NA	NA	NA	NA	Prudul26A030675P1	1	40760621	40763223	mrna26926	5	22715051	22718061	NA	NA	NA	NA	PruarM.1G752800.t1.p1	1	40867908	40870308	MDP0000205904	15	44441885	44443553	NA	NA	NA	NA	Pm004290	2	3795369	3797140	ppa005719m	1	45357567	45359978	RchiOBHmChr7g0232151	7	56080662	56082935	Prusib.1G796600.t1.p1	1	45135615	45138018	PruarS.1G716600.t1.p1	1
Ancestor9_test_1_792	1	792	792	AEKpre_5_1048	5	1048	1048	Prudul26A012507P1	1	40704666	40710117	mrna26914	5	22647384	22651543	NA	NA	NA	NA	PruarM.1G751800.t1.p1	1	40806954	40812018	MDP0000209210	15	44563416	44567233	Pbr025957.1	8	222183	227201	Pm004301	2	3849350	3853801	ppa002274m	1	45426037	45430532	RchiOBHmChr7g0232321	7	56272989	56280624	Prusib.1G795600.t1.p1	1	45065191	45069574	PruarS.1G715600.t1.p1	1
Ancestor9_test_1_793	1	793	793	NA	NA	NA	NA	NA	NA	NA	NA	mrna26924	5	22709344	22709688	NA	NA	NA	NA	NA	NA	NA	NA	MDP0000851946	8	28413150	28413584	Pbr025954.1	8	195731	196299	NA	NA	NA	NA	ppa022547m	1	45400109	45400312	NA	NA	NA	NA	NA	NA	NA	NA	NA	NA
Ancestor9_test_1_794	1	794	794	AEKpre_5_1050	5	1050	1050	Prudul26A002429P1	1	40727660	40734698	NA	NA	NA	NA	NA	NA	NA	NA	PruarM.1G752100.t1.p1	1	40828933	40835109	MDP0000286029	8	28414991	28423445	Pbr025955.1	8	197691	203253	NA	NA	NA	NA	ppa008332m	1	45401381	45408207	RchiOBHmChr7g0232171	7	56103931	56109871	Prusib.1G795800.t1.p1	1	45086559	45092725	PruarS.1G715800.t1.p1	1
Ancestor9_test_1_795	1	795	795	AEKpre_5_1046	5	1046	1046	Prudul26A028697P2	1	40698692	40703728	mrna26913	5	22627620	22632506	NA	NA	NA	NA	PruarM.1G751700.t1.p1	1	40805392	40806155	MDP0000303453	15	44555223	44561686	NA	NA	NA	NA	Pm004302	2	3855288	3859906	ppa004980m	1	45431877	45436772	RchiOBHmChr7g0232341	7	56298172	56304306	Prusib.1G795500.t1.p1	1	45059193	45063793	PruarS.1G715500.t1.p1	1
Ancestor9_test_1_796	1	796	796	NA	NA	NA	NA	Prudul26A020257P1	1	40681918	40690764	mrna26911	5	22607885	22615740	NA	NA	NA	NA	PruarM.1G751500.t1.p1	1	40780711	40788899	NA	NA	NA	NA	Pbr025960.1	8	248746	257815	Pm004303	2	3875246	3883241	ppa001454m	1	45452225	45460523	RchiOBHmChr7g0232361	7	56367266	56375543	Prusib.1G795400.t1.p1	1	45038630	45046650	PruarS.1G715300.t1.p1	1
Ancestor9_test_1_797	1	797	797	AEKpre_5_1044	5	1044	1044	Prudul26A010307P1	1	40664276	40669672	mrna26910	5	22602064	22606478	NA	NA	NA	NA	PruarM.1G751300.t1.p1	1	40769139	40774689	MDP0000148702	8	28306059	28311132	Pbr031277.1	15	39014640	39019123	Pm004306	2	3899495	3904417	ppa003657m	1	45468762	45474191	RchiOBHmChr7g0232371	7	56377269	56382516	Prusib.1G794600.t1.p1	1	44999774	45004699	PruarS.1G715100.t1.p1	1
Ancestor9_test_1_798	1	798	798	AEKpre_5_1042	5	1042	1042	NA	NA	NA	NA	mrna26908	5	22595357	22597335	NA	NA	NA	NA	NA	NA	NA	NA	MDP0000257814	8	28311427	28312872	NA	NA	NA	NA	Pm004307	2	3905456	3906946	NA	NA	NA	NA	NA	NA	NA	NA	NA	NA	NA	NA	NA	NA
Ancestor9_test_1_799	1	799	799	NA	NA	NA	NA	Prudul26A004146P1	1	40628958	40633099	mrna26903	5	22554183	22557330	NA	NA	NA	NA	PruarM.1G751000.t1.p1	1	40736977	40740093	MDP0000287755	8	28214984	28219168	NA	NA	NA	NA	NA	NA	NA	NA	ppa001010m	1	45508748	45512341	NA	NA	NA	NA	NA	NA	NA	NA	NA	NA
Ancestor9_test_1_8	1	8	8	NA	NA	NA	NA	Prudul26A016750P2	1	29449277	29450487	mrna08649	2	19485853	19486356	Pruma.1G521900.t1.p1	1	29531456	29532148	PruarM.1G551900.t1.p1	1	29560553	29561242	MDP0000287146	12	23456483	23457319	NA	NA	NA	NA	Pm006086	2	14768883	14769593	ppa013178m	1	31905260	31906275	RchiOBHmChr6g0304331	6	63663623	63664463	Prusib.1G583900.t1.p1	1	33044740	33045429	PruarS.1G511500.t1.p1	1
Ancestor9_test_1_80	1	80	80	NA	NA	NA	NA	Prudul26A027552P1	1	30071417	30074217	mrna08523	2	18927316	18928682	Pruma.1G534300.t1.p1	1	30134842	30137015	PruarM.1G563900.t1.p1	1	30161925	30164098	NA	NA	NA	NA	NA	NA	NA	NA	Pm006214	2	15470425	15476488	ppa009780m	1	32571173	32573707	RchiOBHmChr6g0302841	6	62812505	62814406	Prusib.1G596400.t1.p1	1	33652744	33655054	PruarS.1G523800.t1.p1	1
Ancestor9_test_1_800	1	800	800	NA	NA	NA	NA	Prudul26A005256P1	1	40617573	40619059	mrna26896	5	22521128	22522843	NA	NA	NA	NA	NA	NA	NA	NA	NA	NA	NA	NA	NA	NA	NA	NA	Pm004313	2	3961213	3961911	ppa013318m	1	45521807	45522935	RchiOBHmChr7g0232201	7	56156046	56156312	NA	NA	NA	NA	NA	NA
Ancestor9_test_1_801	1	801	801	AEKpre_5_1038	5	1038	1038	Prudul26A023189P1	1	40601192	40609210	NA	NA	NA	NA	NA	NA	NA	NA	PruarM.1G750800.t1.p1	1	40710822	40716002	MDP0000275743	15	43949765	43953804	Pbr025968.1	8	377621	385039	Pm004316	2	3972274	3977416	ppa004620m	1	45534556	45541954	RchiOBHmChr7g0232631	7	56817817	56824009	Prusib.1G793800.t1.p1	1	44923337	44928503	NA	NA
Ancestor9_test_1_802	1	802	802	AEKpre_5_1032	5	1032	1032	Prudul26A000567P1	1	40579810	40583142	mrna26845	5	22479843	22482040	NA	NA	NA	NA	PruarM.1G750600.t1.p1	1	40688734	40691343	MDP0000131594	15	43876046	43876945	NA	NA	NA	NA	Pm004319	2	4000194	4002470	ppa006476m	1	45557181	45560387	RchiOBHmChr7g0232711	7	56925402	56928692	Prusib.1G793600.t1.p1	1	44901205	44903818	PruarS.1G714500.t1.p1	1
Ancestor9_test_1_803	1	803	803	NA	NA	NA	NA	Prudul26A010043P1	1	40557667	40578602	mrna26842	5	22456954	22470527	NA	NA	NA	NA	PruarM.1G750500.t1.p1	1	40665366	40685588	NA	NA	NA	NA	Pbr001654.1	8	6551479	6552228	Pm004320	2	4005471	4016952	ppa025975m	1	45562726	45573740	RchiOBHmChr7g0232721	7	56947197	56965110	Prusib.1G793400.t3.p1	1	44886888	44896955	PruarS.1G714400.t1.p1	1
Ancestor9_test_1_804	1	804	804	AEKpre_5_1026	5	1026	1026	Prudul26A021186P1	1	40544929	40546719	mrna26841	5	22453299	22456463	NA	NA	NA	NA	PruarM.1G750300.t1.p1	1	40647625	40648877	NA	NA	NA	NA	Pbr001653.1	8	6548697	6550223	Pm004323	2	4036707	4037959	ppa012314m	1	45593974	45596060	RchiOBHmChr7g0232851	7	57054676	57058928	Prusib.1G793100.t1.p1	1	44854930	44856182	PruarS.1G714200.t1.p1	1
Ancestor9_test_1_805	1	805	805	NA	NA	NA	NA	Prudul26A006350P1	1	40533655	40539347	mrna26839	5	22443751	22449156	NA	NA	NA	NA	PruarM.1G750100.t1.p1	1	40635913	40640652	MDP0000786706	8	27809840	27814111	NA	NA	NA	NA	Pm004325	2	4043405	4048291	ppa002490m	1	45600689	45606266	RchiOBHmChr7g0233021	7	57277342	57282959	Prusib.1G792900.t1.p1	1	44843401	44848235	PruarS.1G714000.t1.p1	1
Ancestor9_test_1_806	1	806	806	NA	NA	NA	NA	Prudul26A015516P1	1	40525096	40529154	mrna26838	5	22431168	22433712	NA	NA	NA	NA	PruarM.1G750000.t1.p1	1	40628575	40631270	MDP0000172827	15	43435569	43438082	Pbr007498.1	15	38498656	38501581	Pm004326	2	4052809	4055459	ppa003848m	1	45611355	45614316	RchiOBHmChr7g0233071	7	57332551	57335673	Prusib.1G792800.t1.p1	1	44836118	44838813	PruarS.1G713900.t1.p1	1
Ancestor9_test_1_807	1	807	807	NA	NA	NA	NA	Prudul26A021169P1	1	40515275	40518320	mrna26835	5	22420918	22423476	NA	NA	NA	NA	PruarM.1G749900.t1.p1	1	40621711	40624046	MDP0000937404	15	43549794	43552141	Pbr004656.1	15	20865368	20868192	Pm004327	2	4061356	4063824	ppa022581m	1	45617463	45619797	RchiOBHmChr7g0233091	7	57403489	57407092	Prusib.1G792700.t1.p1	1	44829506	44831841	PruarS.1G713800.t1.p1	1
Ancestor9_test_1_808	1	808	808	AEKpre_5_1024	5	1024	1024	Prudul26A030270P2	1	40499216	40505180	NA	NA	NA	NA	NA	NA	NA	NA	PruarM.1G749800.t1.p1	1	40606938	40610604	MDP0000090281	15	43578455	43580873	Pbr007503.2	15	38566334	38569547	NA	NA	NA	NA	ppa006744m	1	45630298	45636209	RchiOBHmChr7g0233101	7	57427235	57433175	NA	NA	NA	NA	NA	NA
Ancestor9_test_1_809	1	809	809	NA	NA	NA	NA	Prudul26A011858P1	1	40489927	40490672	NA	NA	NA	NA	NA	NA	NA	NA	PruarM.1G749500.t1.p1	1	40594506	40594963	MDP0000618087	15	43643504	43654711	Pbr001645.1	8	6451481	6452434	Pm004329	2	4090511	4090969	ppa017170m	1	45645164	45645632	RchiOBHmChr7g0233121	7	57490466	57491316	Prusib.1G792400.t1.p1	1	44802765	44803218	PruarS.1G713400.t1.p1	1
Ancestor9_test_1_81	1	81	81	NA	NA	NA	NA	Prudul26A014041P1	1	30078852	30079442	mrna08518	2	18909782	18910279	NA	NA	NA	NA	PruarM.1G564000.t1.p1	1	30167236	30167745	MDP0000251418	12	24105550	24106110	Pbr005838.1	15	2474523	2475085	Pm006215	2	15477721	15478216	ppa013714m	1	32576513	32577388	RchiOBHmChr6g0302821	6	62804010	62804997	Prusib.1G596500.t1.p1	1	33658193	33658701	PruarS.1G523900.t1.p1	1
Ancestor9_test_1_810	1	810	810	AEKpre_5_1022	5	1022	1022	Prudul26A009548P1	1	40456458	40463048	mrna26894	5	22319439	22324622	NA	NA	NA	NA	PruarM.1G749200.t1.p1	1	40559432	40565685	NA	NA	NA	NA	Pbr001647.1	8	6501763	6507567	Pm004331	2	4121418	4127696	ppa008394m	1	45671579	45678117	RchiOBHmChr7g0233171	7	57599139	57605794	NA	NA	NA	NA	PruarS.1G713200.t1.p1	1
Ancestor9_test_1_811	1	811	811	AEKpre_5_1020	5	1020	1020	Prudul26A005189P1	1	40448738	40454597	mrna26891	5	22298592	22308774	NA	NA	NA	NA	PruarM.1G749000.t1.p1	1	40549457	40556103	NA	NA	NA	NA	Pbr001648.1	8	6510806	6514759	Pm004333	2	4131050	4138449	ppa004659m	1	45680271	45685707	RchiOBHmChr7g0233191	7	57617211	57626950	Prusib.1G791900.t1.p1	1	44757798	44764287	PruarS.1G713000.t1.p1	1
Ancestor9_test_1_812	1	812	812	NA	NA	NA	NA	Prudul26A032613P1	1	40443249	40445768	mrna26886	5	22266379	22268927	NA	NA	NA	NA	NA	NA	NA	NA	MDP0000284546	15	43814907	43817537	NA	NA	NA	NA	Pm004334	2	4141864	4143384	ppa004105m	1	45688691	45690959	RchiOBHmChr7g0233221	7	57659465	57662536	Prusib.1G791800.t2.p3	1	44752499	44754025	NA	NA
Ancestor9_test_1_813	1	813	813	NA	NA	NA	NA	NA	NA	NA	NA	mrna26885	5	22261276	22264758	NA	NA	NA	NA	PruarM.1G748600.t1.p1	1	40526129	40526974	NA	NA	NA	NA	Pbr001650.1	8	6527342	6529467	NA	NA	NA	NA	ppa024866m	1	45703094	45705425	RchiOBHmChr7g0233261	7	57671916	57672982	Prusib.1G790800.t2.p1	1	44704150	44705918	PruarS.1G712600.t1.p1	1
Ancestor9_test_1_814	1	814	814	AEKpre_5_984	5	984	984	Prudul26A017103P1	1	39965869	39970066	mrna12149	5	24911901	24917817	NA	NA	NA	NA	PruarM.1G741400.t1.p1	1	40056392	40060786	NA	NA	NA	NA	NA	NA	NA	NA	Pm004399	2	4658587	4661525	ppa004305m	1	46214345	46217915	NA	NA	NA	NA	Prusib.1G783500.t1.p1	1	44203499	44207892	PruarS.1G705700.t1.p1	1
Ancestor9_test_1_815	1	815	815	NA	NA	NA	NA	Prudul26A017000P1	1	39953570	39957195	mrna12175	5	25139459	25141251	NA	NA	NA	NA	PruarM.1G741300.t1.p1	1	40051797	40053540	NA	NA	NA	NA	Pbr019320.1	8	666595	669126	Pm004400	2	4669854	4671652	ppa016470m	1	46221714	46223483	RchiOBHmChr7g0235791	7	60736308	60739353	Prusib.1G783300.t1.p1	1	44198452	44200186	PruarS.1G705600.t1.p1	1
Ancestor9_test_1_816	1	816	816	AEKpre_5_982	5	982	982	Prudul26A009607P1	1	39948680	39953235	mrna12176	5	25142071	25146730	NA	NA	NA	NA	PruarM.1G741200.t1.p1	1	40045860	40050346	NA	NA	NA	NA	Pbr019322.1	8	692260	696281	Pm004402	2	4673105	4677479	ppa003599m	1	46224952	46228206	RchiOBHmChr7g0235781	7	60730782	60736047	Prusib.1G783200.t1.p1	1	44192524	44197002	PruarS.1G705500.t1.p1	1
Ancestor9_test_1_817	1	817	817	NA	NA	NA	NA	Prudul26A023475P1	1	39914953	39921295	mrna12179	5	25173991	25180207	NA	NA	NA	NA	PruarM.1G740700.t1.p1	1	40009043	40015055	MDP0000311848	15	42506590	42513611	Pbr019325.2	8	734391	746432	Pm004406	2	4708210	4714395	ppa1027142m	1	46268842	46276320	RchiOBHmChr7g0235501	7	60251086	60257584	Prusib.1G782800.t1.p1	1	44155681	44162006	PruarS.1G705100.t1.p1	1
Ancestor9_test_1_818	1	818	818	NA	NA	NA	NA	Prudul26A024734P2	1	39901909	39904146	mrna12181	5	25183947	25186438	NA	NA	NA	NA	PruarM.1G740500.t1.p1	1	39997360	39999618	MDP0000771561	15	42516164	42518455	NA	NA	NA	NA	Pm004408	2	4723696	4725954	ppa001877m	1	46276649	46278934	NA	NA	NA	NA	Prusib.1G782600.t1.p1	1	44144078	44146336	PruarS.1G704900.t2.p1	1
Ancestor9_test_1_819	1	819	819	AEKpre_5_976	5	976	976	Prudul26A017931P1	1	39880277	39884572	mrna12182	5	25191203	25193980	NA	NA	NA	NA	PruarM.1G740400.t1.p1	1	39992848	39996472	NA	NA	NA	NA	Pbr019327.1	8	751967	755389	Pm004409	2	4726833	4734913	ppa020618m	1	46279837	46283462	RchiOBHmChr7g0235421	7	60147231	60150858	Prusib.1G782500.t1.p1	1	44139563	44143190	PruarS.1G704800.t1.p1	1
Ancestor9_test_1_82	1	82	82	NA	NA	NA	NA	Prudul26A007221P1	1	30080306	30086701	mrna08517	2	18901904	18906776	Pruma.1G534400.t1.p1	1	30141922	30149561	PruarM.1G564100.t1.p1	1	30169024	30176679	MDP0000548834	12	24096765	24100789	Pbr005839.1	15	2479383	2483431	Pm006216	2	15480829	15485179	ppa001931m	1	32581731	32586354	RchiOBHmChr6g0302801	6	62795330	62799915	Prusib.1G596700.t1.p1	1	33663285	33667788	PruarS.1G524000.t1.p1	1
Ancestor9_test_1_820	1	820	820	NA	NA	NA	NA	NA	NA	NA	NA	mrna12192	5	25233292	25236136	NA	NA	NA	NA	NA	NA	NA	NA	NA	NA	NA	NA	NA	NA	NA	NA	NA	NA	NA	NA	NA	NA	NA	NA	NA	NA	NA	NA	NA	NA	NA	NA	PruarS.1G072200.t1.p1	1
Ancestor9_test_1_821	1	821	821	AEKpre_5_980	5	980	980	Prudul26A002216P1	1	39940154	39943444	mrna12177	5	25150875	25152375	NA	NA	NA	NA	PruarM.1G741100.t1.p1	1	40038283	40040316	MDP0000275850	15	42617067	42619034	NA	NA	NA	NA	Pm004403	2	4682706	4684752	ppa006117m	1	46235473	46237630	RchiOBHmChr7g0235771	7	60709274	60711194	Prusib.1G783100.t1.p1	1	44185012	44187045	PruarS.1G705400.t1.p1	1
Ancestor9_test_1_822	1	822	822	AEKpre_5_978	5	978	978	NA	NA	NA	NA	mrna12178	5	25160848	25171668	NA	NA	NA	NA	PruarM.1G740800.t1.p1	1	40018382	40024263	MDP0000325800	15	42594023	42600169	NA	NA	NA	NA	Pm004405	2	4697062	4702921	ppa002280m	1	46250575	46257002	RchiOBHmChr7g0235511	7	60260982	60267890	Prusib.1G782900.t1.p1	1	44165039	44170983	PruarS.1G705200.t1.p1	1
Ancestor9_test_1_823	1	823	823	AEKpre_5_969	5	969	969	Prudul26A021114P1	1	39860448	39865553	mrna12143	5	24871435	24876308	NA	NA	NA	NA	NA	NA	NA	NA	MDP0000220454	15	42556111	42560257	Pbr019329.2	8	768328	772767	NA	NA	NA	NA	ppa005205m	1	46299968	46304599	RchiOBHmChr7g0236371	7	61202606	61208472	Prusib.1G782200.t1.p1	1	44113197	44117821	PruarS.1G704400.t1.p1	1
Ancestor9_test_1_824	1	824	824	AEKpre_5_964	5	964	964	Prudul26A012728P2	1	39838046	39844349	mrna12124	5	24761431	24766395	NA	NA	NA	NA	PruarM.1G739900.t1.p1	1	39944259	39950103	NA	NA	NA	NA	Pbr019331.1	8	807013	811985	Pm004413	2	4790922	4796131	ppa002132m	1	46323567	46328888	RchiOBHmChr7g0236721	7	61401166	61406935	Prusib.1G782000.t1.p1	1	44087880	44093711	PruarS.1G704200.t1.p1	1
Ancestor9_test_1_825	1	825	825	AEKpre_5_953	5	953	953	Prudul26A015462P1	1	39773206	39775688	NA	NA	NA	NA	NA	NA	NA	NA	PruarM.1G739400.t1.p1	1	39909835	39911467	NA	NA	NA	NA	NA	NA	NA	NA	Pm004418	2	4838595	4847509	ppa010714m	1	46335147	46342262	RchiOBHmChr2g0111271	2	22882226	22887291	Prusib.1G781500.t1.p1	1	44052642	44054271	PruarS.1G703800.t1.p1	1
Ancestor9_test_1_826	1	826	826	NA	NA	NA	NA	Prudul26A003787P2	1	39692660	39693634	mrna12115	5	24687181	24688125	NA	NA	NA	NA	PruarM.1G738400.t1.p1	1	39794520	39795491	MDP0000131550	15	42242786	42243600	Pbr019345.1	8	1026181	1027708	Pm004430	2	4966278	4967249	ppa022234m	1	46468639	46469611	RchiOBHmChr7g0236871	7	61621360	61623763	Prusib.1G780000.t1.p1	1	43928690	43929619	PruarS.1G702400.t1.p3	1
Ancestor9_test_1_827	1	827	827	AEKpre_5_941	5	941	941	Prudul26A032646P1	1	39677235	39684594	mrna12113	5	24664283	24672089	NA	NA	NA	NA	PruarM.1G738300.t1.p1	1	39779461	39786821	MDP0000322619	15	42209241	42215304	Pbr019346.1	8	1041547	1048371	Pm004431	2	4977117	4984487	ppa000527m	1	46477711	46485085	RchiOBHmChr7g0236881	7	61640648	61648893	Prusib.1G779900.t1.p1	1	43913628	43920987	PruarS.1G702300.t1.p1	1
Ancestor9_test_1_828	1	828	828	NA	NA	NA	NA	Prudul26A004475P1	1	39667664	39672770	mrna12112	5	24655510	24661555	Pruma.1G702000.t1.p1	1	39639207	39643296	PruarM.1G738200.t1.p1	1	39770105	39774213	NA	NA	NA	NA	Pbr019347.1	8	1076195	1079976	Pm004432	2	4990197	4994295	ppa001006m	1	46490401	46495311	RchiOBHmChr7g0236891	7	61666159	61670991	NA	NA	NA	NA	PruarS.1G702200.t1.p1	1
Ancestor9_test_1_829	1	829	829	AEKpre_5_939	5	939	939	Prudul26A026894P1	1	39653269	39657658	mrna12110	5	24642342	24648596	NA	NA	NA	NA	PruarM.1G738100.t1.p1	1	39765401	39768887	MDP0000538042	15	42170793	42171517	NA	NA	NA	NA	Pm004433	2	4995489	4996376	ppa012379m	1	46496292	46497758	RchiOBHmChr7g0236901	7	61671568	61675474	Prusib.1G779700.t1.p1	1	43899593	43903067	PruarS.1G702100.t1.p1	1
Ancestor9_test_1_83	1	83	83	NA	NA	NA	NA	Prudul26A032848P1	1	30087517	30089773	mrna08516	2	18899373	18901220	NA	NA	NA	NA	NA	NA	NA	NA	MDP0000251415	12	24090820	24095578	NA	NA	NA	NA	Pm006217	2	15487321	15489749	ppa013056m	1	32586435	32589434	NA	NA	NA	NA	NA	NA	NA	NA	NA	NA
Ancestor9_test_1_830	1	830	830	AEKpre_5_937	5	937	937	Prudul26A024825P1	1	39650252	39651583	NA	NA	NA	NA	NA	NA	NA	NA	PruarM.1G738000.t1.p1	1	39761528	39762862	MDP0000301576	15	42155672	42157953	NA	NA	NA	NA	Pm004434	2	5001476	5002807	ppa005789m	1	46502409	46503881	NA	NA	NA	NA	Prusib.1G779600.t1.p1	1	43895718	43897052	PruarS.1G701900.t1.p1	1
Ancestor9_test_1_831	1	831	831	AEKpre_5_935	5	935	935	Prudul26A001219P1	1	39647231	39649514	mrna12108	5	24636868	24639037	NA	NA	NA	NA	PruarM.1G737900.t1.p1	1	39759065	39760315	NA	NA	NA	NA	NA	NA	NA	NA	Pm004436	2	5004046	5004909	ppa016217m	1	46504978	46506471	RchiOBHmChr7g0236941	7	61717544	61719429	Prusib.1G779500.t1.p1	1	43893255	43894505	PruarS.1G701800.t1.p1	1
Ancestor9_test_1_832	1	832	832	AEKpre_5_933	5	933	933	Prudul26A026796P1	1	39599508	39603306	mrna12099	5	24575293	24578087	NA	NA	NA	NA	PruarM.1G736500.t2.p1	1	39690753	39693793	NA	NA	NA	NA	Pbr040698.1	15	37694689	37697806	Pm004537	2	5674100	5677348	ppa007977m	1	46552930	46558270	RchiOBHmChr7g0237181	7	62234652	62238337	Prusib.1G778200.t1.p1	1	43829031	43832074	PruarS.1G701100.t2.p1	1
Ancestor9_test_1_833	1	833	833	AEKpre_5_931	5	931	931	Prudul26A007570P1	1	39585724	39596031	mrna12097	5	24551363	24559945	NA	NA	NA	NA	PruarM.1G736300.t1.p1	1	39674500	39686048	NA	NA	NA	NA	Pbr040696.1	15	37676005	37685133	Pm004535	2	5660832	5669570	ppa000370m	1	46562808	46571462	RchiOBHmChr7g0237261	7	62291348	62301093	Prusib.1G778000.t1.p1	1	43815583	43824298	NA	NA
Ancestor9_test_1_834	1	834	834	AEKpre_5_929	5	929	929	Prudul26A031101P1	1	39577834	39583534	mrna12096	5	24543407	24548305	Pruma.1G703600.t1.p1	1	39723497	39729212	PruarM.1G736100.t1.p1	1	39665343	39672835	NA	NA	NA	NA	Pbr040695.1	15	37664825	37671315	Pm004534	2	5652357	5658034	ppa002932m	1	46573995	46579710	RchiOBHmChr7g0237321	7	62323660	62337880	Prusib.1G777900.t1.p1	1	43807152	43812871	NA	NA
Ancestor9_test_1_835	1	835	835	AEKpre_5_927	5	927	927	Prudul26A029505P1	1	39567156	39575419	NA	NA	NA	NA	Pruma.1G703500.t1.p1	1	39714614	39718456	PruarM.1G735900.t1.p1	1	39656232	39660076	NA	NA	NA	NA	NA	NA	NA	NA	Pm004533	2	5646118	5649033	ppa011196m	1	46580596	46587434	RchiOBHmChr7g0237331	7	62348010	62352177	Prusib.1G777800.t1.p1	1	43798320	43802159	PruarS.1G700800.t1.p1	1
Ancestor9_test_1_836	1	836	836	NA	NA	NA	NA	NA	NA	NA	NA	mrna12090	5	24503199	24514060	NA	NA	NA	NA	NA	NA	NA	NA	NA	NA	NA	NA	NA	NA	NA	NA	NA	NA	NA	NA	ppa009514m	1	46588452	46589478	RchiOBHmChr7g0237341	7	62352179	62352965	NA	NA	NA	NA	NA	NA
Ancestor9_test_1_837	1	837	837	AEKpre_5_923	5	923	923	Prudul26A020930P1	1	39558544	39561573	mrna12083	5	24475824	24478211	Pruma.1G703100.t1.p1	1	39702415	39704571	PruarM.1G735600.t1.p1	1	39644392	39646963	NA	NA	NA	NA	Pbr040693.1	15	37640756	37643766	Pm004530	2	5633983	5636746	ppa011975m	1	46595967	46598947	RchiOBHmChr7g0237451	7	62455805	62458541	Prusib.1G777500.t1.p1	1	43785834	43788420	PruarS.1G700500.t1.p1	1
Ancestor9_test_1_838	1	838	838	AEKpre_5_921	5	921	921	Prudul26A021290P1	1	39547154	39550022	mrna12081	5	24465016	24467068	Pruma.1G702400.t1.p1	1	39673929	39676000	PruarM.1G735400.t1.p1	1	39630505	39632577	NA	NA	NA	NA	NA	NA	NA	NA	Pm004529	2	5620754	5622822	ppa007754m	1	46608599	46610648	RchiOBHmChr7g0237481	7	62512737	62516146	Prusib.1G777200.t1.p1	1	43772241	43774313	PruarS.1G700300.t1.p1	1
Ancestor9_test_1_839	1	839	839	NA	NA	NA	NA	Prudul26A030916P1	1	39529323	39532847	mrna12079	5	24444716	24445798	Pruma.1G702200.t1.p1	1	39656340	39657984	PruarM.1G735300.t1.p1	1	39612877	39614527	MDP0000181746	15	41864158	41867917	Pbr040691.1	15	37570946	37573653	Pm004527	2	5604074	5605168	ppa007555m	1	46625929	46627623	RchiOBHmChr7g0237511	7	62549172	62551696	Prusib.1G777100.t1.p1	1	43753915	43756406	PruarS.1G700200.t1.p1	1
Ancestor9_test_1_84	1	84	84	AEKpre_5_1203	5	1203	1203	Prudul26A025900P1	1	30090293	30093356	mrna08515	2	18896382	18898824	NA	NA	NA	NA	NA	NA	NA	NA	NA	NA	NA	NA	Pbr005841.1	15	2486573	2489356	Pm006218	2	15489755	15492302	ppa004715m	1	32589942	32593010	RchiOBHmChr6g0302781	6	62789289	62792260	NA	NA	NA	NA	NA	NA
Ancestor9_test_1_840	1	840	840	AEKpre_5_919	5	919	919	Prudul26A002475P2	1	39517499	39527531	mrna12077	5	24425657	24436425	Pruma.1G702100.t1.p1	1	39644779	39653612	PruarM.1G735200.t1.p1	1	39599780	39610154	MDP0000282755	15	41874912	41900545	Pbr040690.1	15	37552466	37564037	Pm004526	2	5590839	5601411	ppa001780m	1	46630253	46640421	RchiOBHmChr7g0237521	7	62554559	62566442	Prusib.1G776700.t1.p1	1	43728147	43738480	PruarS.1G700100.t2.p1	1
Ancestor9_test_1_841	1	841	841	NA	NA	NA	NA	Prudul26A011931P1	1	39512324	39513748	mrna12074	5	24398318	24399040	Pruma.1G701800.t1.p1	1	39621908	39622672	PruarM.1G735100.t1.p1	1	39594705	39595469	MDP0000904673	15	41927548	41928339	Pbr040689.1	15	37527783	37528792	Pm004525	2	5584806	5585582	ppa011180m	1	46645205	46646405	RchiOBHmChr7g0237581	7	62630735	62631978	Prusib.1G776600.t2.p1	1	43723003	43723767	PruarS.1G700000.t1.p1	1
Ancestor9_test_1_842	1	842	842	AEKpre_5_917	5	917	917	Prudul26A006539P1	1	39504918	39507000	mrna12072	5	24379712	24381145	Pruma.1G701700.t1.p1	1	39613920	39615446	PruarM.1G735000.t1.p1	1	39587135	39588655	MDP0000254385	15	41847745	41849283	Pbr040687.1	15	37493294	37495215	Pm004524	2	5576496	5578004	ppa017880m	1	46652047	46653582	RchiOBHmChr7g0237591	7	62693562	62695510	Prusib.1G776500.t1.p1	1	43715235	43716755	PruarS.1G699900.t1.p1	1
Ancestor9_test_1_843	1	843	843	AEKpre_5_915	5	915	915	NA	NA	NA	NA	mrna12069	5	24366387	24367151	Pruma.1G701600.t1.p1	1	39605803	39606651	PruarM.1G734900.t1.p1	1	39577301	39578971	MDP0000462091	15	41810918	41811739	Pbr040686.1	15	37473678	37474400	NA	NA	NA	NA	ppa009679m	1	46661094	46661942	RchiOBHmChr7g0237621	7	62762093	62762797	Prusib.1G776400.t1.p1	1	43706274	43707944	PruarS.1G699800.t1.p1	1
Ancestor9_test_1_844	1	844	844	AEKpre_5_913	5	913	913	Prudul26A015990P1	1	39487984	39491318	mrna12067	5	24353717	24357328	Pruma.1G701500.t1.p1	1	39596928	39599680	PruarM.1G734800.t1.p1	1	39569247	39571991	MDP0000290979	15	41800975	41805121	Pbr040685.1	15	37463737	37468512	Pm004521	2	5553587	5555054	ppa009125m	1	46668798	46671940	RchiOBHmChr7g0237641	7	62793412	62798302	Prusib.1G776300.t1.p1	1	43698226	43700978	PruarS.1G699700.t1.p1	1
Ancestor9_test_1_845	1	845	845	AEKpre_5_911	5	911	911	Prudul26A021027P1	1	39471194	39474828	mrna12066	5	24346518	24348785	Pruma.1G701400.t2.p1	1	39584122	39586933	PruarM.1G734700.t1.p1	1	39557416	39559185	MDP0000809218	15	41791550	41793848	Pbr040684.1	15	37454416	37457965	Pm004520	2	5538419	5540750	ppa003137m	1	46681585	46683873	NA	NA	NA	NA	NA	NA	NA	NA	NA	NA
Ancestor9_test_1_846	1	846	846	AEKpre_5_909	5	909	909	Prudul26A029613P2	1	39457979	39464521	mrna12064	5	24329960	24334991	Pruma.1G701300.t1.p1	1	39570393	39577615	PruarM.1G734500.t1.p1	1	39542786	39548975	MDP0000809215	15	41773402	41778670	Pbr040682.1	15	37433944	37442506	Pm004519	2	5524100	5529922	ppa003886m	1	46691428	46697914	RchiOBHmChr7g0237681	7	62834533	62842864	Prusib.1G776000.t1.p1	1	43668049	43674270	PruarS.1G699400.t1.p1	1
Ancestor9_test_1_847	1	847	847	AEKpre_5_907	5	907	907	Prudul26A030883P3	1	39452999	39455480	mrna12063	5	24324414	24326601	Pruma.1G701200.t1.p1	1	39567291	39568849	PruarM.1G734400.t1.p1	1	39539981	39541525	NA	NA	NA	NA	NA	NA	NA	NA	Pm004518	2	5521023	5522519	ppa010983m	1	46699832	46701343	NA	NA	NA	NA	Prusib.1G775900.t1.p1	1	43665266	43666810	PruarS.1G699300.t1.p1	1
Ancestor9_test_1_848	1	848	848	AEKpre_5_905	5	905	905	Prudul26A030395P1	1	39448970	39451817	mrna12061	5	24315822	24317974	Pruma.1G701100.t1.p1	1	39562978	39565588	PruarM.1G734300.t1.p1	1	39535648	39537178	MDP0000923036	15	41743268	41744894	Pbr040681.2	15	37419389	37421022	Pm004517	2	5517483	5518996	ppa013397m	1	46702934	46705703	RchiOBHmChr7g0237701	7	62865959	62868630	Prusib.1G775800.t1.p1	1	43660933	43662455	PruarS.1G699200.t1.p1	1
Ancestor9_test_1_849	1	849	849	NA	NA	NA	NA	Prudul26A032996P1	1	39447186	39448844	mrna12060	5	24313520	24315507	Pruma.1G701000.t1.p1	1	39561402	39562560	PruarM.1G734200.t1.p1	1	39532866	39534562	NA	NA	NA	NA	Pbr040680.1	15	37417242	37419003	Pm004516	2	5516682	5517065	NA	NA	NA	NA	RchiOBHmChr7g0237711	7	62868632	62870833	NA	NA	NA	NA	PruarS.1G699100.t1.p1	1
Ancestor9_test_1_85	1	85	85	AEKpre_5_1202	5	1202	1202	Prudul26A001011P1	1	30094659	30096458	mrna08514	2	18893461	18894886	Pruma.1G534600.t1.p1	1	30157974	30159136	PruarM.1G564300.t1.p1	1	30185113	30186263	NA	NA	NA	NA	Pbr005842.1	15	2490559	2492598	Pm006219	2	15493762	15494921	ppa024745m	1	32594943	32596092	RchiOBHmChr6g0302771	6	62786362	62788289	Prusib.1G596900.t1.p1	1	33676063	33677213	PruarS.1G524200.t1.p1	1
Ancestor9_test_1_850	1	850	850	AEKpre_5_903	5	903	903	Prudul26A004725P2	1	39421340	39425785	mrna12059	5	24309925	24312334	Pruma.1G700700.t1.p1	1	39539523	39542710	PruarM.1G733800.t1.p1	1	39512153	39515340	MDP0000288637	15	41699417	41704659	Pbr040679.1	15	37405240	37409759	Pm004511	2	5492673	5495888	ppa005068m	1	46725742	46729861	RchiOBHmChr7g0237721	7	62880896	62884986	Prusib.1G775400.t1.p1	1	43640550	43643738	PruarS.1G698700.t1.p1	1
Ancestor9_test_1_851	1	851	851	AEKpre_5_901	5	901	901	Prudul26A014177P1	1	39413806	39418784	NA	NA	NA	NA	Pruma.1G700600.t1.p1	1	39531015	39536032	PruarM.1G733700.t1.p1	1	39504334	39508659	MDP0000294564	15	41685794	41689386	Pbr040678.1	15	37394288	37397676	Pm004510	2	5485216	5489577	ppa017490m	1	46732120	46735180	RchiOBHmChr7g0237731	7	62914666	62919812	Prusib.1G775300.t1.p1	1	43633465	43637104	PruarS.1G698600.t1.p1	1
Ancestor9_test_1_852	1	852	852	AEKpre_5_899	5	899	899	Prudul26A005906P1	1	39409372	39411104	mrna12056	5	24299585	24301332	Pruma.1G700400.t1.p1	1	39525866	39527517	PruarM.1G733500.t1.p1	1	39499707	39501439	MDP0000294563	15	41682069	41684528	Pbr040676.1	15	37390545	37392976	Pm004508	2	5480583	5482315	ppa023558m	1	46739429	46740652	NA	NA	NA	NA	Prusib.1G775100.t1.p1	1	43627208	43628859	PruarS.1G698500.t2.p1	1
Ancestor9_test_1_853	1	853	853	AEKpre_5_897	5	897	897	Prudul26A027964P1	1	39395371	39404509	mrna12055	5	24291948	24298867	Pruma.1G700100.t3.p1	1	39511627	39520887	PruarM.1G733300.t2.p1	1	39485620	39494877	MDP0000197480	15	41673556	41681742	Pbr040675.2	15	37384347	37390234	Pm004506	2	5469586	5475594	ppa020812m	1	46746772	46752572	RchiOBHmChr7g0237761	7	62923020	62933578	Prusib.1G774800.t1.p1	1	43613001	43622250	PruarS.1G698200.t3.p1	1
Ancestor9_test_1_854	1	854	854	NA	NA	NA	NA	Prudul26A014680P1	1	39391980	39393905	mrna12051	5	24252314	24254051	Pruma.1G700000.t1.p1	1	39506863	39507615	PruarM.1G733200.t1.p1	1	39481015	39483114	NA	NA	NA	NA	Pbr040672.1	15	37335337	37338051	Pm004505	2	5463418	5465158	ppa007339m	1	46757020	46758812	RchiOBHmChr7g0237851	7	63043555	63045623	Prusib.1G774700.t1.p1	1	43608267	43609019	PruarS.1G698100.t1.p1	1
Ancestor9_test_1_855	1	855	855	NA	NA	NA	NA	Prudul26A015348P1	1	39406570	39408510	mrna12054	5	24283936	24288714	Pruma.1G700200.t1.p1	1	39522980	39524732	PruarM.1G733400.t1.p1	1	39496958	39498892	MDP0000197479	15	41668756	41672625	NA	NA	NA	NA	Pm004507	2	5477822	5479759	ppa022492m	1	46742027	46743934	RchiOBHmChr7g0237771	7	62933845	62936170	Prusib.1G774900.t1.p1	1	43624345	43626075	PruarS.1G698300.t1.p1	1
Ancestor9_test_1_86	1	86	86	NA	NA	NA	NA	Prudul26A006808P1	1	30100578	30103355	mrna08512	2	18886965	18888881	Pruma.1G534800.t1.p1	1	30164619	30166888	PruarM.1G564500.t1.p1	1	30191747	30194050	NA	NA	NA	NA	Pbr005844.1	15	2497339	2499888	Pm006221	2	15502358	15504631	ppa1027229m	1	32600859	32602750	RchiOBHmChr6g0302741	6	62760253	62762624	Prusib.1G597100.t1.p1	1	33682546	33684805	PruarS.1G524400.t1.p1	1
Ancestor9_test_1_87	1	87	87	AEKpre_5_1199	5	1199	1199	Prudul26A019219P1	1	30120334	30124484	mrna08511	2	18876334	18883814	Pruma.1G535000.t1.p1	1	30183344	30186826	PruarM.1G564700.t1.p1	1	30210275	30213758	NA	NA	NA	NA	Pbr005845.1	15	2520660	2523572	Pm006224	2	15524158	15527665	ppa005656m	1	32619665	32623160	RchiOBHmChr6g0302731	6	62750094	62754960	Prusib.1G597300.t1.p1	1	33701315	33704797	PruarS.1G524700.t1.p1	1
Ancestor9_test_1_88	1	88	88	AEKpre_5_1198	5	1198	1198	Prudul26A004516P1	1	30133808	30135643	mrna08510	2	18874144	18875581	NA	NA	NA	NA	NA	NA	NA	NA	NA	NA	NA	NA	Pbr005846.1	15	2528827	2530417	Pm006226	2	15536942	15539383	ppa009458m	1	32631771	32635038	RchiOBHmChr6g0302701	6	62739362	62742434	NA	NA	NA	NA	NA	NA
Ancestor9_test_1_89	1	89	89	AEKpre_5_1197	5	1197	1197	Prudul26A023707P1	1	30136525	30137582	mrna08506	2	18852615	18858862	NA	NA	NA	NA	NA	NA	NA	NA	MDP0000124880	8	1009672	1013536	NA	NA	NA	NA	Pm006227	2	15540141	15541207	ppa012634m	1	32635513	32636606	RchiOBHmChr6g0302691	6	62724031	62725579	NA	NA	NA	NA	PruarS.1G524900.t1.p1	1
Ancestor9_test_1_9	1	9	9	NA	NA	NA	NA	Prudul26A009406P1	1	29455760	29459363	mrna08650	2	19507531	19510414	Pruma.1G522000.t1.p1	1	29533725	29536952	PruarM.1G552000.t1.p1	1	29562824	29565842	MDP0000154199	12	23488496	23491669	NA	NA	NA	NA	Pm006087	2	14771647	14774662	ppa008708m	1	31908551	31911601	RchiOBHmChr6g0304341	6	63665446	63669021	Prusib.1G584000.t1.p1	1	33047013	33050239	PruarS.1G511600.t1.p1	1
Ancestor9_test_1_90	1	90	90	AEKpre_5_1196	5	1196	1196	Prudul26A031181P1	1	30138985	30141085	mrna08504	2	18848230	18850373	NA	NA	NA	NA	PruarM.1G565000.t1.p1	1	30229095	30230921	MDP0000140067	12	24059596	24063593	Pbr005847.1	15	2531660	2535085	Pm006228	2	15542512	15544125	ppa009618m	1	32638145	32639730	RchiOBHmChr6g0302671	6	62720082	62722219	Prusib.1G597500.t1.p1	1	33720122	33722024	NA	NA
Ancestor9_test_1_91	1	91	91	NA	NA	NA	NA	Prudul26A025384P1	1	30143026	30144774	mrna08503	2	18846989	18848018	Pruma.1G535400.t1.p1	1	30204752	30210485	PruarM.1G565100.t1.p1	1	30231606	30232538	NA	NA	NA	NA	NA	NA	NA	NA	Pm006229	2	15544962	15548989	ppa009595m	1	32640993	32642510	RchiOBHmChr6g0302661	6	62718083	62720004	Prusib.1G597600.t1.p1	1	33722640	33723572	PruarS.1G525100.t1.p1	1
Ancestor9_test_1_92	1	92	92	NA	NA	NA	NA	Prudul26A004701P1	1	30168044	30170529	NA	NA	NA	NA	Pruma.1G535600.t1.p1	1	30220947	30222670	PruarM.1G565400.t1.p1	1	30247731	30249446	NA	NA	NA	NA	NA	NA	NA	NA	Pm006231	2	15562480	15564205	ppa011245m	1	32659433	32661317	NA	NA	NA	NA	Prusib.1G597900.t1.p1	1	33738733	33740446	PruarS.1G525400.t1.p1	1
Ancestor9_test_1_93	1	93	93	AEKpre_5_1193	5	1193	1193	Prudul26A011868P1	1	30175338	30185144	mrna08498	2	18818974	18827471	Pruma.1G535700.t1.p1	1	30228347	30237245	PruarM.1G565500.t1.p1	1	30255149	30264041	MDP0000941174	12	24180350	24188183	Pbr005850.1	15	2557603	2565572	Pm006232	2	15570065	15578963	ppa000605m	1	32666249	32675535	NA	NA	NA	NA	Prusib.1G598000.t2.p1	1	33746127	33755019	PruarS.1G525500.t1.p1	1
Ancestor9_test_1_94	1	94	94	AEKpre_5_1192	5	1192	1192	Prudul26A018995P1	1	30185955	30189322	mrna08497	2	18814042	18816924	Pruma.1G535800.t1.p1	1	30238672	30241347	PruarM.1G565600.t1.p1	1	30265472	30268154	MDP0000941173	12	24174080	24176914	Pbr005851.1	15	2568969	2572366	Pm006233	2	15580378	15583078	ppa004963m	1	32676715	32679860	RchiOBHmChr6g0302601	6	62678545	62681650	Prusib.1G598100.t1.p1	1	33756461	33759143	PruarS.1G525600.t1.p1	1
Ancestor9_test_1_95	1	95	95	NA	NA	NA	NA	Prudul26A032903P1	1	30196824	30198056	mrna08496	2	18808758	18809078	Pruma.1G535900.t1.p1	1	30247213	30247530	PruarM.1G565700.t1.p1	1	30273663	30273980	NA	NA	NA	NA	NA	NA	NA	NA	Pm006234	2	15588502	15588819	ppa015189m	1	32684835	32685152	RchiOBHmChr6g0302581	6	62672508	62673383	Prusib.1G598200.t1.p1	1	33764662	33764979	PruarS.1G525700.t1.p1	1
Ancestor9_test_1_96	1	96	96	NA	NA	NA	NA	Prudul26A007056P1	1	30201421	30207718	mrna08495	2	18799159	18803240	Pruma.1G536000.t1.p1	1	30252729	30258151	PruarM.1G565800.t1.p1	1	30278986	30284868	MDP0000195148	12	24147457	24151714	Pbr028074.1	8	14761748	14767130	Pm006235	2	15594283	15598631	ppa000819m	1	32689854	32694015	RchiOBHmChr6g0302571	6	62662147	62667688	Prusib.1G598300.t1.p1	1	33770175	33774897	PruarS.1G525800.t1.p1	1
Ancestor9_test_1_97	1	97	97	AEKpre_5_119	5	119	119	NA	NA	NA	NA	mrna08493	2	18784370	18785485	NA	NA	NA	NA	NA	NA	NA	NA	MDP0000288641	8	1136035	1136487	Pbr028075.1	8	14786902	14787826	NA	NA	NA	NA	ppa012903m	1	32710459	32711025	RchiOBHmChr6g0302561	6	62632405	62633296	NA	NA	NA	NA	NA	NA
Ancestor9_test_1_98	1	98	98	AEKpre_5_1191	5	1191	1191	Prudul26A021243P1	1	30240849	30248929	mrna08492	2	18765830	18771995	Pruma.1G536100.t1.p1	1	30283323	30288202	PruarM.1G565900.t1.p1	1	30311628	30316506	MDP0000143749	12	24243735	24247827	Pbr005854.1	15	2628707	2632938	Pm006237	2	15626955	15631899	ppa000946m	1	32723374	32728473	RchiOBHmChr6g0302551	6	62610166	62615956	Prusib.1G598400.t1.p1	1	33801295	33806170	PruarS.1G525900.t3.p1	1
Ancestor9_test_1_99	1	99	99	AEKpre_5_1189	5	1189	1189	Prudul26A016699P2	1	30255582	30259103	mrna08488	2	18751202	18754750	Pruma.1G536500.t1.p1	1	30296785	30299510	PruarM.1G566500.t1.p1	1	30325066	30327734	NA	NA	NA	NA	NA	NA	NA	NA	Pm006240	2	15640467	15643177	ppa003938m	1	32736538	32740071	RchiOBHmChr6g0302501	6	62590133	62593298	Prusib.1G598900.t1.p1	1	33814636	33817304	PruarS.1G526300.t1.p1	1
Ancestor9_test_2_10	2	10	10	AEKpre_3_492	3	492	492	Prudul26A003409P1	1	1054846	1058735	mrna09861	4	13048670	13051531	Pruma.1G018100.t1.p1	1	989194	991473	PruarM.1G019900.t1.p1	1	1273458	1275743	NA	NA	NA	NA	Pbr011834.1	16	1754278	1757005	Pm009318	2	40077150	40079361	ppa009591m	1	1013580	1016203	RchiOBHmChr4g0416251	4	41114525	41117350	Prusib.1G023800.t1.p1	1	1514660	1516939	PruarS.1G017300.t1.p1	1
Ancestor9_test_2_100	2	100	100	NA	NA	NA	NA	Prudul26A010093P1	1	2507790	2509218	mrna01771	4	3930657	3931388	NA	NA	NA	NA	NA	NA	NA	NA	NA	NA	NA	NA	NA	NA	NA	NA	Pm009411	2	40792896	40793243	ppa010715m	1	2446621	2447424	RchiOBHmChr4g0391851	4	7265648	7266852	NA	NA	NA	NA	NA	NA
Ancestor9_test_2_101	2	101	101	AEKpre_3_574	3	574	574	Prudul26A022383P1	1	2509479	2518122	mrna01772	4	3932285	3943163	Pruma.1G044100.t1.p1	1	2439141	2450481	PruarM.1G044500.t1.p1	1	2731116	2742549	NA	NA	NA	NA	NA	NA	NA	NA	Pm009410	2	40780519	40791719	ppa003216m	1	2448350	2457190	RchiOBHmChr4g0391871	4	7267781	7275528	Prusib.1G053300.t1.p1	1	3180102	3191543	PruarS.1G041300.t1.p1	1
Ancestor9_test_2_102	2	102	102	AEKpre_3_602	3	602	602	Prudul26A011802P2	1	2595821	2597271	NA	NA	NA	NA	Pruma.1G044800.t1.p1	1	2475478	2477277	PruarM.1G046800.t1.p1	1	2822872	2824301	MDP0000273394	13	27401828	27404310	NA	NA	NA	NA	Pm009405	2	40757130	40758936	ppb006192m	1	2570121	2571625	RchiOBHmChr4g0392311	4	7742510	7744879	Prusib.1G056400.t1.p1	1	3292817	3294246	PruarS.1G041900.t1.p1	1
Ancestor9_test_2_103	2	103	103	AEKpre_3_600	3	600	600	Prudul26A002028P1	1	2599727	2601366	mrna01734	4	3977253	3981855	Pruma.1G044500.t1.p1	1	2466513	2467786	PruarM.1G046900.t1.p1	1	2824855	2826528	NA	NA	NA	NA	NA	NA	NA	NA	Pm009395	2	40679116	40681708	ppa007457m	1	2573961	2575630	RchiOBHmChr4g0392051	4	7480615	7481108	Prusib.1G056500.t1.p1	1	3294844	3296519	PruarS.1G274700.t1.p1	1
Ancestor9_test_2_104	2	104	104	AEKpre_3_594	3	594	594	Prudul26A004614P1	1	2569750	2571297	NA	NA	NA	NA	Pruma.1G045400.t1.p1	1	2503991	2505498	PruarM.1G045900.t1.p1	1	2793800	2795307	MDP0000139203	13	27433697	27435853	NA	NA	NA	NA	Pm009404	2	40739440	40740410	ppa010219m	1	2578063	2579356	RchiOBHmChr4g0392041	4	7478874	7479634	Prusib.1G292900.t1.p1	1	17777935	17778552	PruarS.1G043100.t1.p1	1
Ancestor9_test_2_105	2	105	105	AEKpre_3_606	3	606	606	Prudul26A026063P1	1	2615073	2617606	mrna11434	4	2941598	2943898	NA	NA	NA	NA	PruarM.1G048200.t1.p1	1	2856799	2858961	NA	NA	NA	NA	NA	NA	NA	NA	Pm009389	2	40654712	40656873	ppa015276m	1	2589293	2591503	RchiOBHmChr4g0392391	4	7805404	7807756	Prusib.1G057100.t1.p1	1	3321295	3323463	PruarS.1G044100.t1.p1	1
Ancestor9_test_2_106	2	106	106	AEKpre_3_608	3	608	608	Prudul26A028523P2	1	2621158	2623463	mrna11436	4	2949893	2952205	Pruma.1G046400.t1.p1	1	2559196	2561476	PruarM.1G048400.t1.p1	1	2863143	2865436	MDP0000825749	13	27486387	27487533	NA	NA	NA	NA	Pm009387	2	40648637	40651014	ppa011217m	1	2595842	2598377	RchiOBHmChr4g0392401	4	7808139	7811073	Prusib.1G057300.t1.p1	1	3327663	3329955	PruarS.1G044300.t1.p1	1
Ancestor9_test_2_107	2	107	107	AEKpre_3_610	3	610	610	Prudul26A017549P1	1	2625380	2629753	mrna11437	4	2953321	2957128	Pruma.1G046500.t1.p1	1	2563712	2567634	PruarM.1G048500.t1.p1	1	2867656	2871720	MDP0000264913	13	27477936	27484694	NA	NA	NA	NA	Pm009386	2	40642482	40646394	ppa010402m	1	2600355	2604573	RchiOBHmChr4g0392411	4	7811589	7816019	Prusib.1G057400.t1.p1	1	3332180	3336102	PruarS.1G044400.t1.p1	1
Ancestor9_test_2_108	2	108	108	NA	NA	NA	NA	Prudul26A010219P1	1	2632218	2633765	mrna11438	4	2959335	2961626	Pruma.1G046600.t1.p1	1	2571611	2572693	PruarM.1G048600.t1.p1	1	2875465	2876547	MDP0000488877	13	27511772	27512854	NA	NA	NA	NA	Pm009385	2	40636562	40637653	ppa019060m	1	2607164	2608252	RchiOBHmChr4g0392431	4	7866103	7867726	Prusib.1G057500.t1.p1	1	3340018	3341103	PruarS.1G044500.t1.p1	1
Ancestor9_test_2_109	2	109	109	NA	NA	NA	NA	Prudul26A022282P1	1	2658443	2659409	mrna11442	4	2994172	3000631	Pruma.1G046900.t1.p1	1	2595163	2595861	PruarM.1G048900.t1.p1	1	2898520	2899320	MDP0000127134	13	27633852	27634613	NA	NA	NA	NA	Pm009382	2	40612789	40613565	ppa024173m	1	2633064	2633762	RchiOBHmChr4g0392501	4	7978980	7979994	Prusib.1G057800.t1.p1	1	3364200	3365000	PruarS.1G044800.t1.p1	1
[truncated: 7,984 more rows]
[truncated: 2 more columns]
