# Supplementary material for: Population genomics of apricots unravels domestication history and adaptive events
Source: Nat Commun. 2021 Jun 25;12:3956. doi: 10.1038/s41467-021-24283-6 (PMC8233370; doi:10.1038/s41467-021-24283-6)
Supplement: Supplementary file 13 — Supplementary Data 11 [file 41467_2021_24283_MOESM13_ESM.xlsx]

## Sheet: Supplementary Data 11
Supplementary Data 11. Synteny relationships between Rosaceae.
Illustration of the synteny between peach (Prunus persica), Prunus mandshurica CH264_4, Prunus sibirica CH320_5, Prunus armeniaca Marouch #14 and cv. Stella, Prunus mume (columns) with the conserved chromosomes and associated orthologous gene numbers (in parentheses) in lines for each of the nine protochromosomes of the ancestral Rosaceae karyotype (ARK).
Anc9	P.dulcis	P. mandshurica CH264_4	P. sibirica CH320_5	P. armeniaca Marouch	P. armeniaca cv stella	P. mume	Peach	Strawberry	Rosa	Apple	Pear	TOTAL
1	chr1(771)	chr1(593)	chr1(726)	chr1(738)	chr1(721)	chr2(725),chr5(28)	chr1(828)	chr2(554),chr5(175)	chr2(12),chr6(519),chr7(177)	chr8(243),chr12(72),chr15(252)	chr8(189),chr15(337)	853
2	chr1(765)	chr1(650)	chr1(721)	chr1(727)	chr1(706)	chr2(583)	chr1(825)	chr4(723)	chr4(696)	chr13(310),chr16(237)	chr3(59),chr13(232),chr16(185)	857
3	chr2(949)	chr2(944)	chr2(936)	chr2(922)	chr2(910)	chr5(929)	chr2(1079)	chr7(989)	chr1(936)	chr1(318),chr2(105),chr7(315)	chr1(291),chr2(94),chr7(264),chr12(17),chr13(22)	1117
4	chr3(810)	chr3(798)	chr3(809)	chr3(736)	chr3(813)	chr4(857)	chr3(945)	chr6(828)	chr2(794)	chr9(339),chr17(344)	chr6(16),chr9(294),chr17(276)	974
5	chr4(901),chr6(458)	chr4(807),chr6(432)	chr4(868),chr6(431)	chr4(874),chr6(397)	chr4(862),chr6(437)	chr1(417),chr3(853)	chr4(990),chr6(499)	chr3(1303)	chr5(1262)	chr3(223),chr5(256),chr10(281),chr11(313)	chr3(240),chr5(281),chr8(17),chr10(240),chr11(223),chr15(22),chr17(11)	1538
6	chr5(875)	chr5(810)	chr5(810)	chr5(808)	chr5(762),chr7(45)	chr4(14),chr7(778)	chr5(930)	chr5(821)	chr7(765)	chr4(39),chr6(422),chr14(186)	chr4(38),chr6(328),chr14(182),chr16(14)	961
7	chr6(674),chr7(294)	chr6(626),chr7(270)	chr6(640),chr7(275)	chr6(645),chr7(288)	chr6(640),chr7(281)	chr1(559),chr8(222)	chr6(736),chr7(314)	chr1(83),chr6(850)	chr2(20),chr3(875)	chr4(261),chr12(368),chr14(76)	chr2(15),chr4(161),chr5(10),chr12(340),chr14(81),chr16(12)	1087
8	chr6(94),chr7(575)	chr6(91),chr7(526)	chr6(91),chr7(532)	chr6(90),chr7(541)	chr6(84),chr7(538)	chr1(98),chr8(565)	chr6(97),chr7(619)	chr1(659)	chr2(596)	chr2(231),chr15(267)	chr2(224),chr13(14),chr15(264)	747
9	chr8(649)	chr8(612)	chr8(612)	chr8(623)	chr8(581)	chr6(591)	chr8(688)	chr2(583)	chr6(593)	chr3(58),chr5(131),chr10(181),chr11(79),chr15(20)	chr3(16),chr5(171),chr10(145),chr11(41),chr15(26)	714
TOTAL	7815	7159	7451	7389	7380	7219	8550	7568	7245	5927	5392	8848
