# Supplementary material for: Population genomics of apricots unravels domestication history and adaptive events
Source: Nat Commun. 2021 Jun 25;12:3956. doi: 10.1038/s41467-021-24283-6 (PMC8233370; doi:10.1038/s41467-021-24283-6)
Supplement: Supplementary file 14 — Supplementary Data 12 [file 41467_2021_24283_MOESM14_ESM.xlsx]

## Sheet: Supplementary Data 12
Supplementary Data 12. Results of the ABBA-BABA test for testing introgression between Prunus populations: populations tested, D-statistics, Z-score, p-value, f4 ratio and number of SNPs in the different categories (BBAA, ABBA, BABA)
P1	P2	P3	Dstatistic	Z-score	p-value	f4-ratio	BBAA	ABBA	BABA
EIC	CA	CH	0.03	4.68	1.418e-06	1.77	105970	80171.1	75815.8
CA	wild P. armeniaca	CH	0.01	1.88	0.02979	0	105412	79012.6	77964.7
EIC	CA	NW_Psib	0.03	5.28	6.301e-08	0.68	100243	81328.4	76618.4
CA	wild P. armeniaca	NW_Psib	0.02	5.29	6.137e-08	1.15	98834.8	80860.8	78272
wild P. armeniaca	CA	EIC	0.12	24.5	0	0.32	94572.4	92924	72769.1
NW_Psib	wild P. armeniaca	CH	0.02	3.5	0.0002357	0	93228.8	84803	82095
EIC	wild P. armeniaca	CH	0.03	3.92	4.443e-05	2.19	91871	87274.5	81871.2
NW_Psib	CA	CH	0.01	2.22	0.01323	0	91846.4	84961.5	83301.4
EIC	NW_Psib	CH	0.02	2.08	0.01857	1.09	90245.8	86410.8	83715.6
NW_Psib	wild P. armeniaca	EIC	0.02	3.05	0.00116	0.05	89466.2	85636.9	82167.4
Legend: EIC, European cultivated apricots; CA, Central Asian cultivated apricots; wild P. armeniaca corresponds to the two N_Par and S_Par natural populations from Central Asia (Figure 1a); CH, cultivated Chinese apricots; NW_Psib, North_Western Chinese P. sibirica. The North_Eastern P. sibirica was used as an outgroup in the test.
