# Supplementary material for: Population genomics of apricots unravels domestication history and adaptive events
Source: Nat Commun. 2021 Jun 25;12:3956. doi: 10.1038/s41467-021-24283-6 (PMC8233370; doi:10.1038/s41467-021-24283-6)
Supplement: Supplementary file 15 — Supplementary Data 13 [file 41467_2021_24283_MOESM15_ESM.xlsx]

## Sheet: Supplementary Data 13
Supplementary Data 13. Identity by Descent analysis for pedigree construction and clonal relationships
Confirmation of parent-offspring relationships (as known from pedigres) by IBD (Identity by Descent) in PLINK V1.9.
Known parent-offsprings are depicted in Supplementary Data 1. FID1: Family ID for first individual; FID2: Family ID for second sample; RT: Relationship type inferred from .fam/.ped file; EZ: IBD sharing expected value, based on just .fam/.ped relationship; Z0: P(IBD=0); Z1, P(IBD=1); Z2: P(IBD=2); PI_HAT: Proportion IBD, i.e. P(IBD=2) + 0.5*P(IBD=1); PHE: Pairwise phenotypic code (1, 0, -1 = AA, …
FID1	FID2	RT	EZ	Z0	Z1	Z2	PI_HAT	PHE	DST	PPC	RATIO	IBS0	IBS1	IBS2	HOMHOM	HETHET
'Bergeron' (A0660) pedigree
A0660_BERGERON	A2241	UN	NA	0.0905	0.6825	0.227	0.5683	-1	0.857962	1	16.5	611	25344	67562	22	363
A0660_BERGERON	A2243	UN	NA	0.0915	0.6872	0.2213	0.5649	-1	0.856879	1	16.3182	617	25495	67267	22	359
A0660_BERGERON	A2388	UN	NA	0.0814	0.6571	0.2615	0.59	-1	0.864801	1	26.6429	550	24199	68813	14	373
A0660_BERGERON	A2458	UN	NA	0.0898	0.6428	0.2674	0.5888	-1	0.864978	1	13.2963	606	24021	68813	27	359
A0660_BERGERON	A2481	UN	NA	0.077	0.6898	0.2332	0.5781	-1	0.86038	1	11.2903	520	25093	67973	31	350
A0660_BERGERON	A4034L	UN	NA	0.0854	0.7372	0.1774	0.546	-1	0.849942	1	15.8261	577	26930	66070	23	364
A0660_BERGERON	PAz0207b	UN	NA	0.1045	0.6796	0.2159	0.5557	-1	0.854644	1	15	706	25782	67055	24	360
A0660_BERGERON	PAz0225b	UN	NA	0.1154	0.6359	0.2487	0.5666	-1	0.859197	1	11.4194	778	24732	67840	31	354
A0660_BERGERON	PAz0292b	UN	NA	0.0855	0.6242	0.2903	0.6024	-1	0.869346	1	13.8077	577	23261	69596	26	359
A0660_BERGERON	PAz0496b	UN	NA	0.1288	0.7713	0.0999	0.4855	-1	0.83226	1	15.125	869	29612	62967	24	363
A0660_BERGERON	PAz0518b	UN	NA	0.0915	0.8572	0.0513	0.4799	-1	0.827638	1	17.4286	619	31065	62023	21	366
A0660_BERGERON	PAz0521b	UN	NA	0.1108	0.7439	0.1453	0.5172	-1	0.841872	1	7.7727	748	28067	64663	44	342
A0660_BERGERON	PAz0581b	UN	NA	0.1651	0.6867	0.1482	0.4916	-1	0.836954	1	10.7879	1108	28094	63747	33	356
A0660_BERGERON	PAz0716b	UN	NA	0.0962	0.7046	0.1992	0.5515	-1	0.852601	1	19.2632	650	26283	66633	19	366
A2734	A0660_BERGERON	UN	NA	0.0106	0.3573	0.6321	0.8107	-1	0.935631	1	196	72	11940	81853	2	392
A0660_BERGERON	A2358	UN	NA	0.5362	0.2247	0.2391	0.3515	-1	0.815539	1	4.7463	3612	27199	62496	67	318
A0660_BERGERON	A2360	UN	NA	0.4253	0.3749	0.1998	0.3873	-1	0.819861	1	4.274	2870	27937	62668	73	312
A0660_BERGERON	A2265	UN	NA	0.4591	0.28	0.2609	0.4009	-1	0.826989	1	5.5424	3095	26118	64157	59	327
A1711	A0660_BERGERON	UN	NA	0.0477	0.406	0.5463	0.7493	-1	0.917172	1	26.4286	322	14833	78273	14	370
Mean value					0.602258		0.546642
'Canino' (A1343) pedigree
A1343	A1727	UN	NA	0.1143	0.7068	0.1789	0.5323	-1	0.847305	1	10.2353	777	27189	66153	34	348
A1343	A1729	UN	NA	0.1138	0.7093	0.1768	0.5315	-1	0.847002	1	10	775	27307	66223	35	350
A1343	A1731	UN	NA	0.1497	0.6733	0.177	0.5137	-1	0.843447	1	9.1316	1014	27348	65459	38	347
A1343	PAz0103b	UN	NA	0.124	0.6992	0.1768	0.5264	-1	0.845981	1	10.2647	842	27282	65910	34	349
A1343	PAz0105b	UN	NA	0.1749	0.6546	0.1706	0.4978	-1	0.839826	1	8.6	1185	27696	64973	40	344
A1343	PAz0207b	UN	NA	0.1856	0.6187	0.1957	0.5051	-1	0.843084	1	9.6667	1260	26995	65792	36	348
Mean value					0.676983		0.5178
'Goldrich' pedigree
Goldrich	A4322	UN	NA	0.0143	0.3672	0.6184	0.802	-1	0.932915	1	397	97	12378	81227	1	397
Goldrich	A4804	UN	NA	0.0124	0.4106	0.5769	0.7823	-1	0.925968	1	NA	84	13684	79786	0	398
PAz0412b	Goldrich	UN	NA	0.1537	0.7458	0.1005	0.4734	-1	0.829883	1	11.2812	1033	29605	62448	32	361
Goldrich	PAz0260b	UN	NA	0.4473	0.5116	0.0411	0.2969	-1	0.796414	1	5.0462	2662	32506	57741	65	328
Mean value					0.5088		0.58865
Total mean value					0.596		0.551
Identity by descent (IBD) values observed by pairs of Prunus armeniaca accessions, for the cultivated European and Central Asian populations
In dark grey, one of the pair of closely related individuals that was subsquently eliminated from our Dataset. The blue color indicates the non-admixed Central Asian (CA) cultivated apricots. In red, threshold used in this study.
FID1, Family ID for first individual; FID2, Family ID for second sample; RT, Relationship type inferred from .fam/.ped file; EZ, IBD sharing expected value, based on just .fam/.ped relationship; Z0, P(IBD=0); Z1, P(IBD=1); Z2, P(IBD=2); PI_HAT, Proportion IBD, i.e. P(IBD=2) + 0.5*P(IBD=1); PHE, Pairwise phenotypic code (1, 0, -1 = AA, AU, and UU pairs, respectively);DST, IBS distance, i.e. (IBS2 …
FID1	FID2	RT	EZ	Z0	Z1	Z2	PI_HAT	PHE	DST	PPC	RATIO	IBS0	IBS1	IBS2	HOMHOM	HETHET
A2069	Mandorla_Dolce	UN	NA	0.0023	0.2095	0.7882	0.893	-1	0.954063	1	NA	9	3565	35425	0	396
A4322	A4804	UN	NA	0.0036	0.2381	0.7583	0.8774	-1	0.947464	1	NA	14	4061	34841	0	395
A2069	Krasnoshchekii	UN	NA	0.0047	0.2628	0.7325	0.8639	-1	0.941777	1	NA	18	4463	34155	0	395
A0882	Mandorla_Dolce	UN	NA	0.0062	0.2617	0.7321	0.863	-1	0.941521	1	196.5	24	4490	34286	2	393
A0654	A2358	UN	NA	0	0.2884	0.7116	0.8558	-1	0.937806	0.9928	NA	0	127	894	0	12
Krasnoshchekii	Mandorla_Dolce	UN	NA	0.0062	0.2771	0.7166	0.8552	-1	0.938176	1	NA	24	4728	33874	0	393
A0882	A2069	UN	NA	0.007	0.2762	0.7168	0.8549	-1	0.93812	1	98	27	4748	34026	4	392
A4322	Goldrich	UN	NA	0.0065	0.2815	0.712	0.8527	-1	0.937137	1	195	25	4797	33730	2	390
A1727	PAz0103b	UN	NA	0.007	0.2957	0.6973	0.8452	-1	0.933921	1	NA	27	5083	33760	0	389
A2669	PAz0260b	UN	NA	0.0109	0.2897	0.6994	0.8443	-1	0.933924	1	128.3333	42	5025	33593	3	385
A1714	PAz0099b	UN	NA	0.0119	0.2929	0.6952	0.8416	-1	0.932882	1	190.5	46	5091	33474	2	381
A2712	PAz0265b	UN	NA	0.0114	0.2994	0.6892	0.8389	-1	0.931654	1	391	44	5204	33467	1	391
A4804	Goldrich	UN	NA	0.0062	0.3228	0.671	0.8324	-1	0.928321	1	392	24	5472	33009	1	392
A0882	Krasnoshchekii	UN	NA	0.0125	0.3167	0.6708	0.8291	-1	0.927561	1	NA	48	5475	32930	0	391
A0654	A1793	UN	NA	0.0393	0.2647	0.696	0.8284	-1	0.929902	0.9928	NA	4	135	881	0	12
PAz0950b	Petite_Muscat_MLE	UN	NA	0.019	0.306	0.675	0.828	-1	0.927723	1	73	72	5347	32567	5	365
A1731	PAz0105b	UN	NA	0.0124	0.3241	0.6635	0.8255	-1	0.925997	1	194.5	48	5640	33067	2	389
A2715	PAz0268b	UN	NA	0.0174	0.3297	0.6529	0.8178	-1	0.923145	1	97	67	5798	32727	4	388
A0539	RealedImola	UN	NA	0.0173	0.3613	0.6213	0.802	-1	0.916337	1	386	66	6252	31835	1	386
A0654	A2481	UN	NA	0.0196	0.3744	0.6059	0.7931	-1	0.912745	0.9928	NA	2	174	844	0	12
A0682_MORDEN_604	Mandorla_Dolce	UN	NA	0.0103	0.4288	0.5609	0.7753	-1	0.904116	1	96.75	39	7209	30751	4	387
A0682_MORDEN_604	A2069	UN	NA	0.0134	0.4247	0.5619	0.7742	-1	0.903963	1	64.1667	51	7197	30753	6	385
A2312	Dwarf_Darnaud	UN	NA	0.0266	0.4102	0.5631	0.7683	-1	0.90271	1	30.8333	103	7332	31305	12	370
A1314	Bulida	UN	NA	0.0282	0.4174	0.5544	0.7631	-1	0.900648	1	2020-05-30	109	7482	31160	12	366
A0682_MORDEN_604	A0882	UN	NA	0.0236	0.443	0.5335	0.7549	-1	0.896667	1	47.75	89	7641	30104	8	382
A2089	A2204	UN	NA	0.0539	0.4321	0.514	0.73	-1	0.888952	1	15.4348	207	8124	30112	23	355
Mandorla_Dolce	Kz_ma_4	UN	NA	0.014	0.5605	0.4255	0.7057	-1	0.874486	1	127.3333	54	9593	28998	3	382
A2069	Kz_ma_4	UN	NA	0.021	0.5586	0.4204	0.6997	-1	0.872584	1	76	81	9688	28884	5	380
Mandorla_Dolce	KZ_055_1	UN	NA	0.0142	0.5725	0.4133	0.6996	-1	0.871846	1	191	55	9834	28908	2	382
A2069	KZ_055_1	UN	NA	0.0196	0.5674	0.413	0.6967	-1	0.871154	1	75.6	76	9847	28879	5	378
Krasnoshchekii	Kz_ma_4	UN	NA	0.0497	0.5334	0.4169	0.6836	-1	0.868494	1	2020-06-24	190	9691	28410	15	369
Krasnoshchekii	KZ_055_1	UN	NA	0.0521	0.5321	0.4158	0.6818	-1	0.867986	1	26.3571	200	9749	28490	14	369
A0882	Kz_ma_4	UN	NA	0.0542	0.5301	0.4158	0.6808	-1	0.86774	1	31.0833	208	9758	28496	12	373
Mandorla_Dolce	Kz_249_1	UN	NA	0.0173	0.6115	0.3712	0.6769	-1	0.8624	1	62.5	67	10541	28182	6	375
A2069	Kz_249_1	UN	NA	0.0276	0.5978	0.3746	0.6735	-1	0.861934	1	62.5	107	10498	28188	6	375
A0882	KZ_055_1	UN	NA	0.0511	0.5525	0.3964	0.6726	-1	0.863921	1	33.9091	197	10114	28299	11	373
Krasnoshchekii	Kz_249_1	UN	NA	0.0566	0.5659	0.3776	0.6605	-1	0.859226	1	14.8333	217	10387	27830	24	356
A1729	A1731	UN	NA	0.0992	0.4991	0.4016	0.6512	-1	0.85947	1	31.1667	385	10152	28323	12	374
Mandorla_Dolce	KZ_133_1	UN	NA	0.0189	0.6618	0.3193	0.6502	-1	0.851039	1	61.6667	73	11400	27282	6	370
A2069	KZ_133_1	UN	NA	0.022	0.6602	0.3179	0.6479	-1	0.850361	1	93	85	11430	27245	4	372
A0882	Kz_249_1	UN	NA	0.0649	0.5749	0.3602	0.6477	-1	0.854526	1	17.2381	250	10730	27618	21	362
Kz_249_1	Kz_ma_4	UN	NA	0.0957	0.5167	0.3876	0.6459	-1	0.856859	1	17.0476	368	10289	27854	21	358
Krasnoshchekii	KZ_133_1	UN	NA	0.0553	0.6217	0.323	0.6338	-1	0.847609	1	21.2353	212	11276	26900	17	361
A1729	PAz0105b	UN	NA	0.1127	0.5145	0.3729	0.6301	-1	0.851716	1	26.8571	437	10648	27766	14	376
A2669	A2712	UN	NA	0.1402	0.4683	0.3915	0.6257	-1	0.852546	1	19.3684	541	10320	27802	19	368
A0882	KZ_133_1	UN	NA	0.0584	0.6346	0.307	0.6243	-1	0.843783	1	27.8462	225	11599	26741	13	362
A2669	PAz0800b	UN	NA	0.0569	0.642	0.3011	0.6221	-1	0.842689	1	62.8333	220	11739	26751	6	377
A2312	A3408	UN	NA	0.0652	0.6337	0.3011	0.6179	-1	0.841733	1	15.6087	251	11701	26600	23	359
A0682_MORDEN_604	KZ_055_1	UN	NA	0.161	0.4455	0.3935	0.6163	-1	0.850581	1	8718-08-01	608	10092	27140	39	346
PAz0260b	PAz0800b	UN	NA	0.0788	0.6109	0.3103	0.6158	-1	0.842161	1	22.9375	304	11598	26764	16	367
A2669	PAz0265b	UN	NA	0.1385	0.4981	0.3633	0.6124	-1	0.846667	1	15.125	535	10794	27358	24	363
A0654	PAz0800b	UN	NA	0.1278	0.5203	0.3519	0.612	-1	0.845437	0.8897	5	13	289	717	2	10
PAz0260b	PAz0265b	UN	NA	0.1483	0.4866	0.3651	0.6084	-1	0.845904	1	9667-11-01	572	10763	27300	30	359
A0682_MORDEN_604	Kz_ma_4	UN	NA	0.1783	0.4289	0.3928	0.6072	-1	0.848404	1	9.75	671	10088	26940	36	351
A2712	PAz0260b	UN	NA	0.1495	0.4941	0.3564	0.6034	-1	0.843886	1	16.5909	576	10895	27113	22	365
A1453_PERFECTION	A2312	UN	NA	0.0888	0.6155	0.2957	0.6034	-1	0.837839	1	13.8846	343	11864	26489	26	361
A1793	A2358	UN	NA	0.1571	0.5276	0.3153	0.5791	-1	0.834157	1	18.35	609	11662	26561	20	367
A0682_MORDEN_604	Kz_249_1	UN	NA	0.2116	0.4199	0.3685	0.5784	-1	0.839305	1	6034-05-01	799	10557	26464	58	325
A0654	A2712	UN	NA	0.0887	0.6822	0.2291	0.5702	-1	0.8235	0.7299	3	9	341	667	3	9
A0682_MORDEN_604	KZ_133_1	UN	NA	0.2041	0.4642	0.3317	0.5638	-1	0.832248	1	7679-05-01	770	11139	25882	56	323
A1343	A2067	UN	NA	0.0679	0.7471	0.185	0.5585	-1	0.816385	1	6222-06-01	262	13665	24711	45	298
Kz_249_1	KZ_133_1	UN	NA	0.1951	0.4934	0.3115	0.5582	-1	0.828935	1	3333-09-01	752	11706	26153	36	336
A1453_PERFECTION	A2715	UN	NA	0.1736	0.5429	0.2835	0.555	-1	0.825399	1	17.6667	669	12145	25797	21	371
A2340	A2360	UN	NA	0.1598	0.5756	0.2646	0.5524	-1	0.822909	1	21.8824	621	12547	25764	17	372
A0654	PAz0265b	UN	NA	0.1186	0.6593	0.2222	0.5518	-1	0.81854	0.8897	5	12	344	658	2	10
A0804	A1343	UN	NA	0.1254	0.6699	0.2048	0.5397	-1	0.813999	1	3243-09-01	484	13421	24775	37	345
A1727	A1729	UN	NA	0.1927	0.536	0.2713	0.5393	-1	0.820559	1	16.5455	749	12479	25718	22	364
A0892	Mandorla_Dolce	UN	NA	0.0643	0.8048	0.1309	0.5333	-1	0.805143	1	24.7333	249	14626	23933	15	371
A3408	Dwarf_Darnaud	UN	NA	0.1997	0.5394	0.2609	0.5306	-1	0.817494	1	6667-08-01	767	12512	25202	39	338
A0010	A0654	UN	NA	0.0492	0.8437	0.1071	0.529	-1	0.801766	0.9669	11	5	394	620	1	11
A2715	A4322	UN	NA	0.0894	0.7634	0.1472	0.5289	-1	0.805743	1	20.4444	346	14368	24049	18	368
A0654	PAz0065b	UN	NA	0.1089	0.7308	0.1603	0.5257	-1	0.806324	0.9928	NA	11	370	631	0	12
A0892	A2069	UN	NA	0.0663	0.8167	0.117	0.5253	-1	0.801899	1	18.25	257	14861	23688	20	365
A1453_PERFECTION	PAz0268b	UN	NA	0.2009	0.5486	0.2505	0.5248	-1	0.815115	1	14.68	773	12709	25069	25	367
A0882	A0892	UN	NA	0.1006	0.754	0.1453	0.5224	-1	0.804049	1	13.3333	388	14362	23877	27	360
A2065	Mandorla_Dolce	UN	NA	0.0514	0.8535	0.095	0.5218	-1	0.798902	1	26.3571	200	15272	23494	14	369
A0010	A2635	UN	NA	0.05	0.8571	0.0929	0.5215	-1	0.798612	1	25.9286	194	15280	23426	14	363
A2065	A2635	UN	NA	0.046	0.8669	0.087	0.5205	-1	0.797797	1	53.4286	179	15390	23372	7	374
A0039	A0654	UN	NA	0.0886	0.7841	0.1274	0.5194	-1	0.801572	0.9669	11	9	386	623	1	11
A2065	A2069	UN	NA	0.0568	0.8517	0.0915	0.5173	-1	0.797513	1	2020-06-24	221	15339	23408	15	369
A2712	A4373	UN	NA	0.0861	0.7963	0.1176	0.5157	-1	0.799746	1	14.9583	332	14804	23485	24	359
A2715	A4804	UN	NA	0.0965	0.7777	0.1258	0.5146	-1	0.8003	1	24.8667	373	14714	23621	15	373
A1729	PAz0103b	UN	NA	0.2206	0.5306	0.2488	0.5141	-1	0.812473	1	13.8462	856	12869	25152	26	360
A2065	KZ_055_1	UN	NA	0.1031	0.7663	0.1307	0.5138	-1	0.800598	1	14.16	399	14668	23714	25	354
A0654	RealedImola	UN	NA	0.0694	0.8368	0.0937	0.5122	-1	0.796535	0.9669	11	7	397	606	1	11
A4373	PAz0265b	UN	NA	0.0918	0.7978	0.1105	0.5094	-1	0.79756	1	14.36	354	14941	23356	25	359
A2715	Goldrich	UN	NA	0.1245	0.7364	0.1391	0.5073	-1	0.799927	1	9231-08-01	477	14400	23494	39	348
A0654	Monoco_Bello	UN	NA	0.0592	0.8744	0.0664	0.5036	-1	0.791831	0.9905	NA	6	411	599	0	11
A2481	CURROT	UN	NA	0.1959	0.6071	0.197	0.5005	-1	0.804148	1	7576-10-01	760	13704	24402	33	355
KZ_133_1	Kz_ma_4	UN	NA	0.3096	0.3807	0.3097	0.5001	-1	0.81529	1	6.875	1188	11826	25430	48	330
A0654	A0804	UN	NA	0	1	0	0.5	-1	0.703156	0.9905	NA	8	586	420	0	11
A0654	A2635	UN	NA	0	1	0	0.5	-1	0.731984	0.956	10	4	535	474	1	10
A0654	Petite_Muscat_MLE	UN	NA	0	1	0	0.5	-1	0.725886	0.956	10	5	547	464	1	10
A0654	A4373	UN	NA	0.0786	0.8431	0.0784	0.4999	-1	0.792157	0.9928	NA	8	408	604	0	12
KZ_055_1	Kz_249_1	UN	NA	0.3247	0.351	0.3243	0.4998	-1	0.816696	1	8684-08-01	1252	11657	25718	38	337
A0892	Krasnoshchekii	UN	NA	0.1	0.8031	0.0969	0.4984	-1	0.793662	1	13.7692	384	15099	22966	26	358
A0654	A1714	UN	NA	0.0396	0.9266	0.0338	0.4971	-1	0.787055	0.9905	NA	4	423	585	0	11
A1727	A1731	UN	NA	0.231	0.544	0.225	0.497	-1	0.80613	1	4516-11-01	895	13259	24658	31	355
KZ_055_1	Kz_ma_4	UN	NA	0.3435	0.325	0.3315	0.494	-1	0.816048	1	6.62	1320	11521	25650	50	331
A4322	PAz0268b	UN	NA	0.1357	0.7409	0.1234	0.4939	-1	0.795268	1	13.7692	524	14797	23376	26	358
Bulida	Velasques	UN	NA	0.2763	0.462	0.2617	0.4927	-1	0.808796	1	8.425	1066	12650	24939	40	337
A0882	A2065	UN	NA	0.0866	0.8507	0.0627	0.4881	-1	0.787855	1	20.3889	335	15778	22653	18	367
A1729	PAz0207b	UN	NA	0.0813	0.8627	0.0561	0.4874	-1	0.787042	1	15.0833	315	15910	22609	24	362
A2635	PAz0065b	UN	NA	0.123	0.78	0.097	0.487	-1	0.791047	1	3235-10-01	475	15223	23002	34	351
A2204	Bulida	UN	NA	0.1394	0.7494	0.1112	0.4859	-1	0.792193	1	5278-09-01	535	14907	23000	36	343
A0654	PAz0099b	UN	NA	0.0292	0.9708	0	0.4854	-1	0.777613	0.9905	NA	3	445	566	0	11
A2065	Krasnoshchekii	UN	NA	0.0877	0.8555	0.0568	0.4845	-1	0.786442	1	17.0476	338	15809	22449	21	358
PAz0065b	PAz0641b	UN	NA	0.1546	0.7226	0.1228	0.4841	-1	0.792929	1	11.0625	596	14798	23216	32	354
A1731	A2340	UN	NA	0.0794	0.8757	0.0449	0.4827	-1	0.784839	1	20.2778	308	16108	22448	18	365
A1727	PAz0105b	UN	NA	0.2442	0.5528	0.203	0.4794	-1	0.79984	1	7.0625	946	13642	24216	48	339
A2343	PAz0207b	UN	NA	0.2821	0.4775	0.2405	0.4792	-1	0.803543	1	11.1562	1092	13054	24636	32	357
A4804	PAz0268b	UN	NA	0.1418	0.758	0.1002	0.4792	-1	0.789558	1	13.8077	547	15174	22931	26	359
A0654	A3408	UN	NA	0.1084	0.8275	0.0641	0.4779	-1	0.785644	0.9928	NA	11	414	592	0	12
A1731	PAz0103b	UN	NA	0.251	0.5456	0.2034	0.4762	-1	0.799141	1	4839-11-01	971	13625	24155	31	356
A1453_PERFECTION	A4322	UN	NA	0.1351	0.779	0.0859	0.4754	-1	0.78723	1	12	523	15456	22800	30	360
A1731	A2343	UN	NA	0.0847	0.8798	0.0355	0.4754	-1	0.782211	1	20.2222	328	16244	22227	18	364
A1731	A2360	UN	NA	0.108	0.8335	0.0585	0.4753	-1	0.784479	1	19.3158	418	15882	22485	19	367
A0539	A0654	UN	NA	0.1596	0.7315	0.1088	0.4746	-1	0.789343	0.9928	NA	16	391	597	0	12
A1453_PERFECTION	Dwarf_Darnaud	UN	NA	0.2267	0.598	0.1753	0.4743	-1	0.795912	1	6.64	874	14017	23732	50	332
A0654	A2312	UN	NA	0.0986	0.8594	0.042	0.4717	-1	0.781988	0.9669	11	10	423	583	1	11
A1314	Velasques	UN	NA	0.317	0.4236	0.2595	0.4712	-1	0.803599	1	7.1739	1222	12726	24672	46	330
Goldrich	PAz0268b	UN	NA	0.1758	0.7068	0.1174	0.4708	-1	0.789321	1	9.1053	672	14794	22834	38	346
A1731	A2346	UN	NA	0.0878	0.8841	0.0281	0.4701	-1	0.780241	1	16.4545	341	16410	22137	22	362
A0660_BERGERON	A2241	UN	NA	0.1246	0.8117	0.0637	0.4695	-1	0.783655	1	13.8846	482	15801	22463	26	361
A2340	A2346	UN	NA	0.2248	0.6116	0.1636	0.4694	-1	0.793595	1	19.4737	876	14362	23797	19	370
PAz0103b	PAz0105b	UN	NA	0.2668	0.5319	0.2013	0.4673	-1	0.796878	1	9767-07-01	1032	13680	24043	43	343
A0660_BERGERON	A2343	UN	NA	0.1078	0.8565	0.0357	0.4639	-1	0.779569	1	8125-10-01	417	16245	22078	32	346
A2340	PAz0105b	UN	NA	0.1016	0.8699	0.0285	0.4635	-1	0.778749	1	13.2593	394	16405	22055	27	358
A1731	A2241	UN	NA	0.1056	0.8622	0.0323	0.4634	-1	0.779093	1	13.1481	409	16331	22075	27	355
PAz0265b	PAz0800b	UN	NA	0.3036	0.4687	0.2277	0.462	-1	0.798292	1	7.0208	1173	13267	24262	48	337
A2241	PAz0018b	UN	NA	0.2262	0.6239	0.15	0.4619	-1	0.790506	1	7727-07-01	871	14423	23287	44	342
A1453_PERFECTION	A3408	UN	NA	0.2549	0.5679	0.1772	0.4612	-1	0.793055	1	7.0417	979	13966	23529	48	338
A0660_BERGERON	A2481	UN	NA	0.1065	0.8645	0.029	0.4612	-1	0.778272	1	2581-11-01	412	16363	21982	31	349
A2712	PAz0800b	UN	NA	0.3076	0.4657	0.2267	0.4596	-1	0.797623	1	6944-09-01	1187	13273	24198	36	349
A2346	A2360	UN	NA	0.2232	0.6351	0.1417	0.4592	-1	0.789066	1	16.5909	868	14697	23388	22	365
A2343	A2481	UN	NA	0.3389	0.4039	0.2571	0.4591	-1	0.800553	1	8974-08-01	1316	12883	24696	39	347
A1453_PERFECTION	A4804	UN	NA	0.1438	0.7961	0.0601	0.4581	-1	0.780659	1	9643-12-01	556	15879	22297	28	363
A2343	PAz0105b	UN	NA	0.1103	0.8651	0.0246	0.4572	-1	0.776893	1	4516-11-01	427	16456	21910	31	355
A0660_BERGERON	A2069	UN	NA	0.1072	0.8713	0.0215	0.4571	-1	0.776576	1	15.7391	415	16501	21869	23	362
A0660_BERGERON	Mandorla_Dolce	UN	NA	0.1023	0.8846	0.0131	0.4554	-1	0.775344	1	13.2963	396	16631	21750	27	359
A2360	PAz0105b	UN	NA	0.1325	0.8263	0.0412	0.4543	-1	0.777891	1	6667-09-01	513	16199	22064	36	348
A0654	A2089	UN	NA	0.0914	0.9086	0	0.4543	-1	0.755906	0.9928	NA	10	476	530	0	12
A2346	PAz0105b	UN	NA	0.0971	0.8982	0.0047	0.4538	-1	0.774118	1	14.32	377	16811	21693	25	358
A0654	PAz0641b	UN	NA	0.0967	0.9033	0	0.4517	-1	0.768928	0.956	10	10	450	557	1	10
A1453_PERFECTION	A2635	UN	NA	0.0994	0.9006	0	0.4503	-1	0.760796	1	16.5455	405	17736	20625	22	364
A0654	A2715	UN	NA	0.1379	0.8254	0.0367	0.4494	-1	0.776303	0.9669	11	14	427	576	1	11
A0660_BERGERON	PAz0018b	UN	NA	0.223	0.6581	0.1188	0.4479	-1	0.784156	1	5111-07-01	856	14886	22707	45	338
A0654	A1453_PERFECTION	UN	NA	0.1089	0.8889	0.0022	0.4467	-1	0.772233	0.9928	NA	11	439	562	0	12
A1729	A2360	UN	NA	0.2029	0.7014	0.0957	0.4464	-1	0.781505	1	2020-03-18	788	15429	22697	20	366
A0660_BERGERON	Krasnoshchekii	UN	NA	0.1494	0.8117	0.0389	0.4448	-1	0.77545	1	3235-10-01	573	16108	21738	34	351
A0660_BERGERON	PAz0207b	UN	NA	0.1646	0.7829	0.0525	0.4439	-1	0.776612	1	11.0625	635	15997	22016	32	354
A1343	A1727	UN	NA	0.1544	0.8051	0.0405	0.443	-1	0.775203	1	9143-09-01	596	16192	21878	35	347
A1453_PERFECTION	Goldrich	UN	NA	0.1697	0.7757	0.0545	0.4424	-1	0.77646	1	4878-08-01	650	15850	21860	41	348
A2241	PAz0105b	UN	NA	0.1286	0.8599	0.0115	0.4415	-1	0.771949	1	14.44	498	16703	21604	25	361
A0654	A2204	UN	NA	0.1203	0.8797	0	0.4398	-1	0.75249	0.8568	2020-05-04	13	471	520	2	9
A1343	A2481	UN	NA	0.1928	0.7361	0.0712	0.4392	-1	0.777378	1	6111-09-01	744	15726	22192	36	346
A1343	PAz0103b	UN	NA	0.1671	0.7911	0.0418	0.4373	-1	0.77402	1	2683-08-01	644	16159	21800	41	339
A2669	A4373	UN	NA	0.311	0.5038	0.1852	0.4371	-1	0.788283	1	2020-06-08	1200	13967	23486	40	344
A0654	PAz0260b	UN	NA	0.1264	0.8736	0	0.4368	-1	0.748028	0.9928	NA	14	483	517	0	12
A1729	A2343	UN	NA	0.1745	0.7778	0.0477	0.4366	-1	0.774433	1	18.25	678	16203	22041	20	365
A2241	A2343	UN	NA	0.3722	0.3854	0.2424	0.4351	-1	0.793532	1	9.75	1445	13172	24280	36	351
A1793	A2346	UN	NA	0.2496	0.6341	0.1163	0.4333	-1	0.780522	1	4324-09-01	969	15133	22788	37	349
A2241	PAz0207b	UN	NA	0.289	0.5574	0.1536	0.4323	-1	0.784022	1	2895-09-01	1119	14518	23154	38	353
A2712	A4322	UN	NA	0.1997	0.7399	0.0605	0.4304	-1	0.774271	1	14.48	773	15962	22046	25	362
A1729	PAz0018b	UN	NA	0.1396	0.8604	0	0.4302	-1	0.763171	1	6071-12-01	550	17196	20881	28	353
A4322	PAz0265b	UN	NA	0.1943	0.7586	0.0471	0.4264	-1	0.772002	1	14.48	753	16193	21868	25	362
A1727	A2340	UN	NA	0.3253	0.4977	0.177	0.4258	-1	0.784851	1	4634-08-01	1265	14231	23456	41	347
A0682_MORDEN_604	A0892	UN	NA	0.2352	0.6789	0.0859	0.4253	-1	0.775636	1	5294-06-01	888	15194	21736	51	333
A1314	A2204	UN	NA	0.2846	0.5828	0.1327	0.4241	-1	0.780012	1	7.0851	1091	14717	22601	47	333
PAz0018b	PAz0207b	UN	NA	0.2983	0.5555	0.1463	0.424	-1	0.781359	1	8409-07-01	1146	14539	22805	44	345
A0660_BERGERON	A0882	UN	NA	0.1521	0.8479	0	0.4239	-1	0.76555	1	6944-09-01	589	16915	21082	36	349
A1343	A1729	UN	NA	0.1724	0.808	0.0196	0.4236	-1	0.768634	1	3243-09-01	666	16579	21462	37	345
A0039	RealedImola	UN	NA	0.2985	0.5577	0.1437	0.4226	-1	0.78078	1	6944-09-01	1148	14594	22781	36	349
A0010	RealedImola	UN	NA	0.3504	0.4582	0.1914	0.4205	-1	0.785059	1	8	1350	13893	23356	43	344
A0682_MORDEN_604	A2065	UN	NA	0.2047	0.7516	0.0437	0.4195	-1	0.77007	1	6.1111	776	15908	21284	54	330
A2712	A4804	UN	NA	0.2103	0.7421	0.0476	0.4187	-1	0.77027	1	13.2963	813	16168	21747	27	359
A4373	PAz0260b	UN	NA	0.3364	0.4921	0.1715	0.4176	-1	0.782387	1	3659-08-01	1296	14206	23094	41	343
A2241	A2481	UN	NA	0.3425	0.4826	0.1749	0.4162	-1	0.782398	1	11.0938	1330	14269	23300	32	355
KZ_055_1	KZ_133_1	UN	NA	0.5698	0.0284	0.4018	0.416	-1	0.805016	1	3559-05-01	2195	10660	25738	59	316
A4804	PAz0265b	UN	NA	0.205	0.7648	0.0302	0.4126	-1	0.767137	1	4516-11-01	793	16466	21502	31	355
A2089	Bulida	UN	NA	0.4082	0.3593	0.2326	0.4122	-1	0.787236	1	6316-05-01	1576	13307	23796	57	321
A0654	PAz0268b	UN	NA	0.2171	0.7422	0.0407	0.4118	-1	0.76798	0.9928	NA	22	427	566	0	12
A1729	A2340	UN	NA	0.2978	0.5834	0.1188	0.4105	-1	0.775492	1	2759-12-01	1159	15190	22643	29	356
A2340	PAz0103b	UN	NA	0.3421	0.5001	0.1578	0.4079	-1	0.778773	1	7778-09-01	1328	14551	23011	36	352
A1727	A2360	UN	NA	0.3528	0.4802	0.167	0.4071	-1	0.779518	1	4412-10-01	1369	14404	23101	34	355
A0660_BERGERON	A2065	UN	NA	0.3433	0.5033	0.1533	0.405	-1	0.777659	1	3902-08-01	1329	14585	22862	41	344
Goldrich	PAz0265b	UN	NA	0.241	0.711	0.048	0.4035	-1	0.766794	1	7045-07-01	924	16065	21417	44	339
A2712	Goldrich	UN	NA	0.2454	0.7036	0.051	0.4028	-1	0.766945	1	2020-06-08	940	16007	21428	40	344
A0804	A2358	UN	NA	0.2713	0.6587	0.07	0.3994	-1	0.768036	1	14.7917	1054	15949	21919	24	355
A0500	Velasques	UN	NA	0.3641	0.4768	0.1591	0.3975	-1	0.776507	1	3857-04-01	1368	14089	22184	70	307
A4373	PAz0800b	UN	NA	0.4108	0.3836	0.2056	0.3974	-1	0.781119	1	7.413	1586	13758	23330	46	341
A2241	CURROT	UN	NA	0.3784	0.4495	0.1721	0.3968	-1	0.777649	1	5366-08-01	1468	14346	23048	41	350
A2343	PAz0018b	UN	NA	0.3403	0.5261	0.1336	0.3967	-1	0.773769	1	7.0417	1310	14831	22428	48	338
A0039	A0539	UN	NA	0.3676	0.4719	0.1605	0.3964	-1	0.776382	1	9388-06-01	1405	14312	22567	49	340
A2360	PAz0103b	UN	NA	0.3632	0.4869	0.1499	0.3934	-1	0.774621	1	2143-08-01	1407	14679	22722	42	345
A1729	A2346	UN	NA	0.3078	0.5981	0.0941	0.3932	-1	0.769009	1	15.6087	1199	15629	22193	23	359
A0892	KZ_055_1	UN	NA	0.3374	0.5416	0.121	0.3918	-1	0.771378	1	6818-07-01	1301	15060	22266	44	338
A0660_BERGERON	PAz0581b	UN	NA	0.2342	0.7506	0.0152	0.3905	-1	0.760519	1	3019-06-01	899	16620	20935	53	334
A2358	A2360	UN	NA	0.3306	0.5593	0.1101	0.3898	-1	0.769817	1	3784-09-01	1283	15333	22264	37	347
A2635	RealedImola	UN	NA	0.32	0.5805	0.0995	0.3897	-1	0.768748	1	2609-07-01	1234	15399	21998	46	334
A0010	PAz0641b	UN	NA	0.3408	0.5413	0.1179	0.3885	-1	0.770303	1	9.1053	1320	15184	22295	38	346
A1343	A1731	UN	NA	0.2238	0.7762	0	0.3881	-1	0.757575	1	8036-05-01	865	16977	20741	56	325
A1729	A2241	UN	NA	0.3216	0.582	0.0964	0.3874	-1	0.767905	1	9.75	1250	15576	22115	36	351
A1714	A2635	UN	NA	0.2807	0.6668	0.0525	0.3859	-1	0.763167	1	8.0476	1088	16215	21524	42	338
A2312	A2715	UN	NA	0.4095	0.4095	0.1809	0.3857	-1	0.775942	1	8.119	1581	14168	22924	42	341
A2360	PAz0207b	UN	NA	0.3404	0.5518	0.1079	0.3838	-1	0.768207	1	2619-08-01	1317	15336	22110	42	347
A2481	PAz0207b	UN	NA	0.3386	0.5569	0.1045	0.383	-1	0.767692	1	6078-06-01	1311	15400	22078	51	337
A1727	A2346	UN	NA	0.3425	0.5502	0.1073	0.3824	-1	0.767839	1	10.1765	1333	15437	22218	34	346
A1343	PAz0105b	UN	NA	0.2354	0.7646	0	0.3823	-1	0.754537	1	3696-07-01	916	17102	20550	46	339
Bulida	CURROT	UN	NA	0.3524	0.5326	0.1149	0.3813	-1	0.768331	1	3415-08-01	1364	15237	22172	41	342
A2346	A2358	UN	NA	0.3324	0.5734	0.0942	0.3809	-1	0.766163	1	8.55	1294	15648	22051	40	342
A1236	A1793	UN	NA	0.3365	0.5692	0.0942	0.3788	-1	0.765705	1	8776-06-01	1299	15521	21847	49	337
A2358	A2635	UN	NA	0.383	0.479	0.1379	0.3775	-1	0.769747	1	9.0526	1488	14946	22484	38	344
A0010	A2358	UN	NA	0.4015	0.4509	0.1476	0.3731	-1	0.769697	1	6.62	1559	14800	22542	50	331
A2346	PAz0207b	UN	NA	0.3637	0.5282	0.1081	0.3722	-1	0.76556	1	8.561	1411	15401	22053	41	351
A2340	A2358	UN	NA	0.2985	0.6599	0.0416	0.3715	-1	0.758746	1	7857-12-01	1161	16476	21322	28	358
A0010	A0039	UN	NA	0.2971	0.6643	0.0386	0.3708	-1	0.758284	1	9231-08-01	1150	16448	21183	39	348
A1731	PAz0207b	UN	NA	0.2943	0.6709	0.0349	0.3703	-1	0.757796	1	5135-09-01	1137	16475	21093	37	352
A2481	PAz0018b	UN	NA	0.4322	0.3962	0.1716	0.3697	-1	0.771301	1	1915-07-01	1665	14321	22604	47	338
A1343	PAz0207b	UN	NA	0.298	0.6646	0.0373	0.3697	-1	0.757898	1	6222-07-01	1147	16375	21034	45	343
A2312	A2635	UN	NA	0.322	0.617	0.0609	0.3695	-1	0.760207	1	9.0789	1248	16123	21452	38	345
A0660_BERGERON	A0682_MORDEN_604	UN	NA	0.3084	0.6446	0.0469	0.3693	-1	0.758762	1	4915-05-01	1164	15913	20730	59	324
A2481	A2490	UN	NA	0.3122	0.6384	0.0495	0.3687	-1	0.758878	1	4314-06-01	1188	16010	20928	51	328
A2065	Kz_249_1	UN	NA	0.2785	0.7059	0.0156	0.3685	-1	0.755455	1	10.0294	1078	16806	20886	34	341
A1343	A2340	UN	NA	0.378	0.5085	0.1135	0.3677	-1	0.765052	1	7.234	1461	15271	21985	47	340
A1343	A2346	UN	NA	0.3604	0.5448	0.0948	0.3672	-1	0.763053	1	2453-06-01	1394	15573	21778	53	331
PAz0105b	PAz0207b	UN	NA	0.3113	0.6433	0.0454	0.367	-1	0.758086	1	9231-08-01	1203	16322	21183	39	348
A0804	A1793	UN	NA	0.4024	0.462	0.1356	0.3666	-1	0.766995	1	2059-10-01	1560	14977	22297	34	347
A1314	A2089	UN	NA	0.5242	0.2197	0.2561	0.366	-1	0.778885	1	7692-04-01	2022	13046	23577	65	310
A0804	A1727	UN	NA	0.3164	0.6355	0.0482	0.3659	-1	0.758101	1	8837-07-01	1229	16368	21316	43	339
A2241	A2360	UN	NA	0.407	0.4546	0.1384	0.3657	-1	0.767061	1	4783-07-01	1580	14958	22352	46	344
A0010	A0539	UN	NA	0.412	0.4493	0.1387	0.3634	-1	0.76656	1	6.1481	1577	14749	22020	54	332
A2635	PAz0099b	UN	NA	0.3195	0.6371	0.0434	0.3619	-1	0.756707	1	8.1463	1233	16343	21079	41	334
A1793	A2635	UN	NA	0.3677	0.5449	0.0874	0.3599	-1	0.760625	1	7.75	1425	15736	21661	44	341
A2241	A2340	UN	NA	0.4151	0.4507	0.1342	0.3595	-1	0.765225	1	8788-10-01	1614	15061	22275	33	359
A1727	PAz0207b	UN	NA	0.4003	0.4807	0.119	0.3594	-1	0.763664	1	8.675	1550	15234	22004	40	347
A2346	PAz0103b	UN	NA	0.356	0.5694	0.0746	0.3593	-1	0.759218	1	8.575	1383	15975	21559	40	343
A2065	Kz_ma_4	UN	NA	0.3346	0.6143	0.0512	0.3583	-1	0.756647	1	9167-06-01	1290	16220	21117	48	332
CURROT	PAz0207b	UN	NA	0.3379	0.6083	0.0539	0.358	-1	0.756845	1	2979-07-01	1307	16232	21214	47	343
A1727	A2241	UN	NA	0.4107	0.4635	0.1258	0.3575	-1	0.76392	1	9487-08-01	1595	15178	22129	39	349
A2241	Mandorla_Dolce	UN	NA	0.3937	0.4983	0.108	0.3571	-1	0.762047	1	9	1530	15468	21934	39	351
A0804	PAz0103b	UN	NA	0.3246	0.6371	0.0383	0.3568	-1	0.755019	1	8.119	1259	16518	21075	42	341
PAz0207b	PAz0581b	UN	NA	0.399	0.4897	0.1114	0.3562	-1	0.762165	1	2963-06-01	1533	15243	21715	54	340
A1453_PERFECTION	PAz0265b	UN	NA	0.3349	0.6186	0.0465	0.3558	-1	0.755596	1	2979-07-01	1292	16306	21047	47	343
A1453_PERFECTION	PAz0065b	UN	NA	0.3449	0.5993	0.0558	0.3554	-1	0.756447	1	5192-06-01	1327	16121	21096	52	339
A1453_PERFECTION	A2712	UN	NA	0.3375	0.6158	0.0468	0.3547	-1	0.755366	1	5932-05-01	1301	16294	21026	59	330
PAz0103b	PAz0207b	UN	NA	0.4115	0.4679	0.1206	0.3546	-1	0.762709	1	6078-06-01	1591	15200	21942	51	337
A2069	A2241	UN	NA	0.4016	0.4884	0.11	0.3542	-1	0.76157	1	9091-07-01	1561	15446	21931	44	348
A2312	PAz0268b	UN	NA	0.4598	0.3751	0.1651	0.3526	-1	0.766706	1	2097-05-01	1772	14470	22366	62	323
A4322	PAz0800b	UN	NA	0.3556	0.5845	0.0599	0.3522	-1	0.756102	1	4423-06-01	1377	16171	21249	52	335
A0654	A1343	UN	NA	0.2969	0.7031	0	0.3515	-1	0.740833	0.9669	11	31	461	517	1	11
A2343	A2360	UN	NA	0.4155	0.4699	0.1146	0.3496	-1	0.760955	1	8.675	1612	15357	21896	40	347
A0010	PAz0065b	UN	NA	0.3965	0.5092	0.0943	0.3489	-1	0.758788	1	6.549	1530	15590	21539	51	334
A0804	PAz0207b	UN	NA	0.3294	0.6437	0.0269	0.3487	-1	0.752004	1	7.413	1276	16694	20833	46	341
A1729	CURROT	UN	NA	0.3955	0.5156	0.0889	0.3467	-1	0.757718	1	6.0909	1536	15779	21588	55	335
A2340	A2343	UN	NA	0.3842	0.5386	0.0772	0.3465	-1	0.756511	1	9.75	1493	15973	21466	36	351
A0039	PAz0641b	UN	NA	0.3636	0.5812	0.0552	0.3458	-1	0.75414	1	4865-09-01	1405	16223	21079	37	351
A2204	CURROT	UN	NA	0.3483	0.6126	0.039	0.3454	-1	0.752436	1	7.0208	1338	16376	20765	48	337
A0892	Kz_ma_4	UN	NA	0.4275	0.4571	0.1154	0.344	-1	0.75974	1	7719-05-01	1642	15205	21630	57	329
A2340	PAz0207b	UN	NA	0.4331	0.4464	0.1205	0.3437	-1	0.760183	1	8.0698	1679	15270	21889	43	347
A4322	A4373	UN	NA	0.422	0.4716	0.1064	0.3422	-1	0.758436	1	6.74	1633	15462	21669	50	337
A0010	A2065	UN	NA	0.3541	0.6084	0.0375	0.3417	-1	0.75144	1	11.0312	1375	16589	20938	32	353
A4804	PAz0800b	UN	NA	0.3662	0.585	0.0489	0.3414	-1	0.752491	1	6897-05-01	1416	16345	20979	58	330
A2343	CURROT	UN	NA	0.4054	0.5071	0.0875	0.341	-1	0.756275	1	9846-04-01	1572	15791	21482	65	324
A1731	A2481	UN	NA	0.359	0.6035	0.0376	0.3393	-1	0.750882	1	1905-08-01	1391	16558	20868	42	344
A1731	CURROT	UN	NA	0.3946	0.5327	0.0727	0.3391	-1	0.754346	1	2020-06-07	1527	15994	21249	45	342
A2241	A2346	UN	NA	0.5076	0.3068	0.1856	0.339	-1	0.765593	1	8056-09-01	1975	14323	22679	36	353
Monoco_Bello	RealedImola	UN	NA	0.4662	0.3919	0.1419	0.3379	-1	0.760974	1	3846-06-01	1799	14884	21978	52	332
A0804	A2346	UN	NA	0.3961	0.5322	0.0717	0.3378	-1	0.753937	1	6667-09-01	1542	16106	21346	36	348
A2669	A4322	UN	NA	0.435	0.4553	0.1097	0.3373	-1	0.757627	1	8	1684	15430	21665	43	344
A0804	A2635	UN	NA	0.4498	0.4311	0.119	0.3346	-1	0.757937	1	3171-08-01	1748	15351	21831	41	341
PAz0641b	RealedImola	UN	NA	0.4012	0.5289	0.0698	0.3343	-1	0.752953	1	4231-06-01	1543	15949	21033	52	334
A0804	A2360	UN	NA	0.3918	0.5478	0.0604	0.3343	-1	0.752019	1	3784-09-01	1521	16246	21123	37	347
A2241	PAz0103b	UN	NA	0.4326	0.4686	0.0988	0.3331	-1	0.755562	1	6.0364	1677	15631	21526	55	332
A1793	A2065	UN	NA	0.4741	0.3863	0.1396	0.3327	-1	0.759553	1	7.0833	1838	15001	21999	48	340
A0660_BERGERON	KZ_055_1	UN	NA	0.4081	0.5184	0.0734	0.3326	-1	0.752927	1	6.451	1573	15933	21104	51	329
A2241	Krasnoshchekii	UN	NA	0.434	0.4669	0.099	0.3325	-1	0.755451	1	2979-07-01	1671	15522	21376	47	343
A0539	A2635	UN	NA	0.3963	0.5424	0.0612	0.3325	-1	0.751668	1	8182-04-01	1518	16021	20831	66	318
A2635	Monoco_Bello	UN	NA	0.4242	0.4874	0.0884	0.3321	-1	0.754295	1	7667-11-01	1649	15838	21454	30	353
A1343	CURROT	UN	NA	0.3942	0.5486	0.0572	0.3315	-1	0.751042	1	6.72	1520	16194	20915	50	336
A0660_BERGERON	CURROT	UN	NA	0.434	0.4718	0.0942	0.3301	-1	0.754424	1	5	1677	15660	21376	65	325
A2715	A3408	UN	NA	0.5531	0.2356	0.2113	0.3291	-1	0.76588	1	5254-05-01	2125	13773	22593	59	326
A2635	PAz0641b	UN	NA	0.3654	0.6141	0.0205	0.3275	-1	0.746451	1	7	1416	16852	20549	48	336
A2065	A2340	UN	NA	0.4056	0.5348	0.0596	0.327	-1	0.750237	1	4516-11-01	1578	16314	21085	31	355
A0882	A2241	UN	NA	0.4353	0.4762	0.0885	0.3266	-1	0.753046	1	2857-08-01	1683	15766	21287	42	348
A2481	PAz0105b	UN	NA	0.3795	0.5883	0.0322	0.3263	-1	0.747345	1	3846-06-01	1470	16667	20665	52	332
A2065	A2358	UN	NA	0.438	0.4722	0.0897	0.3259	-1	0.752986	1	8.1429	1702	15827	21398	42	342
A1793	A2360	UN	NA	0.4863	0.376	0.1377	0.3257	-1	0.757728	1	6.1852	1883	15029	21877	54	334
A4373	A4804	UN	NA	0.4374	0.4741	0.0885	0.3256	-1	0.75279	1	4833-05-01	1690	15758	21260	60	329
A2241	PAz0581b	UN	NA	0.4185	0.5126	0.0689	0.3252	-1	0.750739	1	2020-05-06	1612	16011	20961	52	338
CURROT	PAz0105b	UN	NA	0.4122	0.5273	0.0605	0.3241	-1	0.749665	1	4038-06-01	1595	16217	20950	52	333
A4322	PAz0260b	UN	NA	0.4522	0.4489	0.0989	0.3233	-1	0.753306	1	5882-06-01	1748	15608	21364	51	336
A2669	A4804	UN	NA	0.4472	0.4592	0.0936	0.3232	-1	0.752743	1	6471-06-01	1729	15694	21306	51	339
CURROT	Velasques	UN	NA	0.4153	0.523	0.0617	0.3232	-1	0.749554	1	2609-07-01	1604	16170	20913	46	334
Mandorla_Dolce	PAz0581b	UN	NA	0.4125	0.5287	0.0589	0.3232	-1	0.749281	1	3404-07-01	1590	16184	20843	47	345
A2204	Velasques	UN	NA	0.4881	0.381	0.1309	0.3214	-1	0.756061	1	9375-04-01	1869	14976	21513	64	316
A2069	PAz0581b	UN	NA	0.4174	0.5233	0.0593	0.3209	-1	0.748802	1	6.82	1609	16183	20825	50	341
A1453_PERFECTION	A4373	UN	NA	0.4079	0.5429	0.0492	0.3206	-1	0.747727	1	8939-04-01	1572	16335	20700	66	323
PAz0065b	RealedImola	UN	NA	0.4513	0.4571	0.0916	0.3202	-1	0.751855	1	5.0794	1730	15599	21074	63	320
Goldrich	PAz0800b	UN	NA	0.4141	0.5331	0.0528	0.3194	-1	0.747799	1	5.1429	1587	16192	20615	63	324
A1343	A2360	UN	NA	0.454	0.4582	0.0877	0.3168	-1	0.750692	1	6.64	1751	15761	21121	50	332
A1727	A2481	UN	NA	0.4476	0.474	0.0784	0.3154	-1	0.749428	1	2020-06-08	1738	16017	21142	40	344
A0804	A2340	UN	NA	0.4623	0.4467	0.091	0.3144	-1	0.750443	1	9767-07-01	1798	15851	21314	43	343
A1729	A2481	UN	NA	0.4618	0.4478	0.0904	0.3143	-1	0.750366	1	8.1429	1795	15849	21291	42	342
A1731	PAz0018b	UN	NA	0.3773	0.6176	0.005	0.3138	-1	0.741746	1	2264-06-01	1450	16983	20062	53	330
A2490	PAz0207b	UN	NA	0.4137	0.5459	0.0404	0.3133	-1	0.74516	1	5517-05-01	1570	16236	20210	58	322
A0660_BERGERON	Kz_ma_4	UN	NA	0.4022	0.5694	0.0284	0.3131	-1	0.743909	1	9688-04-01	1544	16611	20306	64	318
PAz0018b	PAz0105b	UN	NA	0.4023	0.5701	0.0277	0.3127	-1	0.743734	1	5.0794	1546	16640	20313	63	320
A4804	PAz0260b	UN	NA	0.4674	0.4403	0.0923	0.3125	-1	0.750142	1	3396-06-01	1804	15715	21149	53	336
A2712	A2715	UN	NA	0.4658	0.4452	0.089	0.3116	-1	0.749611	1	5593-05-01	1795	15744	21069	59	328
A2065	KZ_133_1	UN	NA	0.4702	0.4385	0.0913	0.3105	-1	0.74958	1	2295-05-01	1818	15762	21151	61	319
A2715	PAz0265b	UN	NA	0.4611	0.4612	0.0777	0.3083	-1	0.747709	1	5.875	1778	15936	20916	56	329
Krasnoshchekii	PAz0581b	UN	NA	0.4483	0.4869	0.0648	0.3083	-1	0.746426	1	7414-05-01	1712	15979	20568	58	333
A1727	CURROT	UN	NA	0.4841	0.4166	0.0993	0.3076	-1	0.749698	1	5.1094	1878	15698	21285	64	327
A0660_BERGERON	KZ_133_1	UN	NA	0.4605	0.4644	0.0751	0.3073	-1	0.747219	1	2778-04-01	1773	15953	20843	72	308
A1793	A2340	UN	NA	0.4307	0.5239	0.0454	0.3073	-1	0.744255	1	7.75	1671	16536	20656	44	341
A1793	PAz0207b	UN	NA	0.476	0.4344	0.0896	0.3068	-1	0.74856	1	3934-05-01	1839	15785	21079	61	329
A0010	A1793	UN	NA	0.4441	0.502	0.0539	0.3049	-1	0.744542	1	7544-05-01	1720	16381	20694	57	328
A1453_PERFECTION	PAz0800b	UN	NA	0.4659	0.4588	0.0752	0.3047	-1	0.746622	1	4098-05-01	1797	15985	20854	61	330
A2715	Dwarf_Darnaud	UN	NA	0.5229	0.3495	0.1276	0.3024	-1	0.751321	1	4068-05-01	2015	15171	21420	59	319
A1314	CURROT	UN	NA	0.4711	0.4533	0.0756	0.3022	-1	0.746096	1	6.0741	1822	16030	20891	54	328
A2669	Goldrich	UN	NA	0.496	0.4049	0.0991	0.3015	-1	0.748273	1	4333-05-01	1900	15518	20953	60	326
A2340	Mandorla_Dolce	UN	NA	0.4862	0.4301	0.0837	0.2988	-1	0.746107	1	8056-09-01	1892	16011	21080	36	353
A2069	A2340	UN	NA	0.488	0.4267	0.0853	0.2987	-1	0.746249	1	11.1875	1899	15988	21100	32	358
A2065	PAz0065b	UN	NA	0.4599	0.4832	0.0568	0.2984	-1	0.743347	1	2020-07-06	1777	16313	20614	50	335
CURROT	PAz0103b	UN	NA	0.4867	0.4307	0.0826	0.2979	-1	0.745805	1	5	1885	15954	20958	65	325
A0882	PAz0581b	UN	NA	0.4572	0.4904	0.0524	0.2976	-1	0.742715	1	8596-05-01	1754	16270	20412	57	334
CURROT	PAz0018b	UN	NA	0.5136	0.3795	0.1069	0.2967	-1	0.747944	1	3889-04-01	1976	15479	21090	72	316
A0010	A1453_PERFECTION	UN	NA	0.444	0.5188	0.0372	0.2966	-1	0.740958	1	6.0364	1717	16635	20385	55	332
A3408	PAz0268b	UN	NA	0.5994	0.2082	0.1924	0.2965	-1	0.756435	1	4138-03-01	2299	14119	22005	87	297
A2481	PAz0103b	UN	NA	0.4693	0.4692	0.0615	0.2961	-1	0.743266	1	6.1111	1819	16300	20711	54	330
A2358	PAz0641b	UN	NA	0.4852	0.4393	0.0755	0.2951	-1	0.744435	1	5.1111	1880	16079	20855	63	322
A2065	A2241	UN	NA	0.489	0.4333	0.0777	0.2943	-1	0.74447	1	2553-07-01	1900	16091	20930	47	341
A1453_PERFECTION	A2669	UN	NA	0.4573	0.4989	0.0438	0.2933	-1	0.740841	1	2568-04-01	1763	16493	20367	74	315
A4373	Goldrich	UN	NA	0.4906	0.4326	0.0768	0.2931	-1	0.744107	1	9231-04-01	1878	15871	20601	65	320
A0539	PAz0641b	UN	NA	0.4738	0.4689	0.0573	0.2918	-1	0.741855	1	3115-05-01	1810	16140	20323	61	324
Goldrich	PAz0260b	UN	NA	0.5141	0.3909	0.095	0.2905	-1	0.745308	1	6618-04-01	1966	15583	20762	68	317
A2312	A4322	UN	NA	0.4837	0.452	0.0642	0.2903	-1	0.742191	1	9107-05-01	1875	16272	20684	56	331
A0804	A1236	UN	NA	0.5284	0.3632	0.1083	0.29	-1	0.746524	1	5.1429	2045	15564	21160	63	324
PAz0265b	PAz0268b	UN	NA	0.5054	0.4098	0.0848	0.2897	-1	0.744128	1	6.283	1946	15849	20781	53	333
A2241	A2490	UN	NA	0.4633	0.4941	0.0426	0.2897	-1	0.739901	1	7	1763	16305	20054	48	336
A0039	CURROT	UN	NA	0.5159	0.3891	0.095	0.2896	-1	0.745104	1	6667-06-01	1996	15767	20996	51	340
A1453_PERFECTION	A1714	UN	NA	0.4252	0.5748	0	0.2874	-1	0.734993	1	5763-05-01	1642	17209	19814	59	329
A1236	PAz0207b	UN	NA	0.5088	0.4084	0.0827	0.287	-1	0.743272	1	6102-05-01	1963	15917	20766	59	331
A2065	PAz0581b	UN	NA	0.4862	0.4536	0.0601	0.2869	-1	0.741013	1	2419-05-01	1874	16251	20485	62	325
A0039	Monoco_Bello	UN	NA	0.4799	0.4668	0.0533	0.2867	-1	0.740271	1	3902-08-01	1860	16449	20518	41	344
A2360	Monoco_Bello	UN	NA	0.5463	0.3346	0.119	0.2863	-1	0.746755	1	2642-06-01	2122	15463	21324	53	332
A0804	A1729	UN	NA	0.4717	0.4852	0.0431	0.2857	-1	0.739032	1	8214-05-01	1834	16663	20456	56	326
A2346	CURROT	UN	NA	0.5336	0.3623	0.1042	0.2853	-1	0.745024	1	9286-05-01	2074	15709	21156	56	332
Mandorla_Dolce	PAz0018b	UN	NA	0.5143	0.4014	0.0844	0.2851	-1	0.742994	1	5686-06-01	1982	15882	20746	51	335
A1793	Mandorla_Dolce	UN	NA	0.5393	0.3515	0.1092	0.285	-1	0.74545	1	7.1458	2091	15593	21159	48	343
A2069	PAz0018b	UN	NA	0.5218	0.388	0.0902	0.2842	-1	0.743389	1	6.549	2011	15793	20805	51	334
A2346	A2481	UN	NA	0.66	0.113	0.227	0.2835	-1	0.756863	1	3396-06-01	2568	13817	22591	53	336
A1727	PAz0018b	UN	NA	0.4697	0.4948	0.0355	0.2829	-1	0.737618	1	5424-05-01	1809	16630	20146	59	327
A2312	A2712	UN	NA	0.5693	0.2957	0.135	0.2828	-1	0.747531	1	2027-04-01	2198	15134	21346	74	311
A2715	A4373	UN	NA	0.5523	0.3302	0.1175	0.2826	-1	0.745743	1	5.0469	2127	15365	21089	64	323
A0804	A2067	UN	NA	0.5211	0.393	0.086	0.2824	-1	0.742546	1	4906-05-01	2022	15972	20879	53	291
A0539	PAz0065b	UN	NA	0.5181	0.3989	0.0829	0.2824	-1	0.742241	1	5.0781	1973	15720	20455	64	325
A2712	PAz0268b	UN	NA	0.5123	0.411	0.0767	0.2822	-1	0.741568	1	5.0625	1971	15980	20593	64	324
A2343	A2346	UN	NA	0.6143	0.2078	0.1779	0.2818	-1	0.751566	1	6275-06-01	2389	14578	21989	51	338
A2204	Monoco_Bello	UN	NA	0.5596	0.3175	0.1229	0.2816	-1	0.746043	1	8923-04-01	2153	15269	21118	65	318
A0660_BERGERON	Kz_249_1	UN	NA	0.4917	0.4535	0.0548	0.2815	-1	0.739226	1	4483-05-01	1894	16338	20357	58	316
A0804	Monoco_Bello	UN	NA	0.5021	0.4329	0.0649	0.2814	-1	0.740203	1	6.62	1952	16330	20660	50	331
A2089	Velasques	UN	NA	0.6523	0.1331	0.2146	0.2812	-1	0.755094	1	9091-03-01	2512	13872	22194	77	301
A2204	A2481	UN	NA	0.5487	0.3404	0.1109	0.2811	-1	0.744721	1	6.1111	2109	15441	20955	54	330
A1793	A2069	UN	NA	0.54	0.3582	0.1018	0.2809	-1	0.743771	1	6863-06-01	2094	15720	21034	51	341
A1453_PERFECTION	PAz0260b	UN	NA	0.4744	0.4897	0.036	0.2808	-1	0.737183	1	4.16	1826	16618	20119	75	312
PAz0018b	PAz0103b	UN	NA	0.4972	0.4467	0.0561	0.2794	-1	0.738864	1	2951-05-01	1912	16295	20315	61	323
A0654	CURROT	UN	NA	0.4415	0.5585	0	0.2793	-1	0.719428	0.9669	11	47	475	492	1	11
A1343	Monoco_Bello	UN	NA	0.5344	0.373	0.0926	0.2791	-1	0.742434	1	8923-04-01	2064	15804	20825	65	318
CURROT	RealedImola	UN	NA	0.5357	0.3708	0.0935	0.2789	-1	0.742476	1	6.0182	2063	15743	20771	55	331
A2481	RealedImola	UN	NA	0.4984	0.447	0.0546	0.2781	-1	0.738411	1	5294-06-01	1921	16360	20333	51	333
A2346	RealedImola	UN	NA	0.4909	0.4628	0.0463	0.2777	-1	0.737484	1	5098-06-01	1896	16522	20273	51	332
A2340	A2481	UN	NA	0.5505	0.344	0.1056	0.2776	-1	0.743375	1	6.0364	2140	15709	21097	55	332
A2312	PAz0265b	UN	NA	0.5678	0.3107	0.1216	0.2769	-1	0.744821	1	4366-04-01	2194	15369	21149	71	315
A2065	PAz0207b	UN	NA	0.5893	0.27	0.1407	0.2757	-1	0.746464	1	3065-05-01	2283	15114	21414	62	329
A1343	A2204	UN	NA	0.5874	0.276	0.1366	0.2746	-1	0.745782	1	8608-03-01	2245	14975	21064	79	305
A0804	A2065	UN	NA	0.5565	0.3398	0.1037	0.2736	-1	0.742283	1	5111-07-01	2163	15744	21031	45	338
Monoco_Bello	PAz0641b	UN	NA	0.5422	0.3685	0.0893	0.2736	-1	0.740821	1	6207-05-01	2102	15928	20808	58	326
A0539	Monoco_Bello	UN	NA	0.5367	0.3795	0.0837	0.2735	-1	0.740259	1	2623-05-01	2057	15831	20506	61	321
A2340	Krasnoshchekii	UN	NA	0.5152	0.4236	0.0613	0.2731	-1	0.737908	1	3585-06-01	1986	16272	20362	53	337
A0882	A1793	UN	NA	0.5735	0.3078	0.1187	0.2726	-1	0.743533	1	2063-05-01	2213	15402	21041	63	328
Monoco_Bello	PAz0207b	UN	NA	0.5434	0.3679	0.0887	0.2726	-1	0.74054	1	5882-06-01	2106	15934	20783	51	336
Krasnoshchekii	PAz0018b	UN	NA	0.5533	0.3509	0.0958	0.2712	-1	0.740936	1	4857-04-01	2113	15596	20548	70	314
A2065	A2346	UN	NA	0.499	0.4601	0.0409	0.2709	-1	0.735373	1	6944-09-01	1943	16757	20304	36	349
A1453_PERFECTION	PAz0099b	UN	NA	0.4583	0.5417	0	0.2709	-1	0.727919	1	4857-04-01	1783	17381	19330	70	314
A2312	A2669	UN	NA	0.5955	0.2672	0.1372	0.2708	-1	0.744979	1	6707-03-01	2300	15133	21256	82	301
A0892	A2065	UN	NA	0.5392	0.3807	0.0801	0.2705	-1	0.739193	1	9692-04-01	2088	16060	20647	65	323
A0010	Monoco_Bello	UN	NA	0.5855	0.2898	0.1247	0.2696	-1	0.743446	1	8367-06-01	2274	15417	21219	49	335
A1453_PERFECTION	A2065	UN	NA	0.4663	0.5283	0.0054	0.2696	-1	0.731531	1	9643-05-01	1805	17213	19763	56	334
A0882	A2340	UN	NA	0.5168	0.4276	0.0556	0.2694	-1	0.73649	1	2857-08-01	2001	16439	20346	42	348
A0039	A2346	UN	NA	0.5152	0.4312	0.0537	0.2693	-1	0.736269	1	7241-05-01	1999	16506	20368	58	332
A1727	A2343	UN	NA	0.5569	0.3488	0.0943	0.2687	-1	0.740212	1	3913-07-01	2161	15877	20838	46	340
A2635	A2715	UN	NA	0.505	0.4538	0.0412	0.2681	-1	0.734758	1	2264-06-01	1953	16646	20143	53	330
Dwarf_Darnaud	PAz0268b	UN	NA	0.5853	0.2934	0.1213	0.268	-1	0.742729	1	8101-03-01	2252	15328	20963	79	301
A2312	A4804	UN	NA	0.5025	0.4613	0.0362	0.2669	-1	0.733978	1	3019-06-01	1945	16740	20090	53	334
A1453_PERFECTION	PAz0641b	UN	NA	0.5277	0.4116	0.0607	0.2665	-1	0.736333	1	6	2037	16318	20315	56	336
A1729	Velasques	UN	NA	0.5562	0.3578	0.086	0.2649	-1	0.738494	1	6029-04-01	2152	15969	20641	68	313
A2340	RealedImola	UN	NA	0.5765	0.3182	0.1053	0.2644	-1	0.740301	1	7.0625	2225	15631	20806	48	339
A1793	Krasnoshchekii	UN	NA	0.5802	0.3123	0.1075	0.2637	-1	0.740354	1	3151-04-01	2229	15529	20731	73	315
A2360	PAz0018b	UN	NA	0.6105	0.2536	0.1359	0.2627	-1	0.742959	1	2162-04-01	2350	15123	21087	74	312
A2312	Goldrich	UN	NA	0.539	0.3966	0.0644	0.2627	-1	0.735828	1	9844-04-01	2067	16165	20188	64	319
A0804	A2481	UN	NA	0.5283	0.4189	0.0528	0.2622	-1	0.734553	1	6.451	2052	16552	20304	51	329
A0882	PAz0018b	UN	NA	0.5535	0.3699	0.0766	0.2616	-1	0.736779	1	2020-04-05	2123	15982	20319	60	324
A1731	Velasques	UN	NA	0.5798	0.3178	0.1024	0.2613	-1	0.739284	1	4.1067	2236	15673	20725	75	308
CURROT	Monoco_Bello	UN	NA	0.5329	0.4122	0.0549	0.261	-1	0.73447	1	8939-04-01	2069	16516	20307	66	323
A0892	A2340	UN	NA	0.5324	0.4145	0.0532	0.2604	-1	0.734164	1	3774-06-01	2063	16513	20243	53	338
A1236	RealedImola	UN	NA	0.5606	0.3582	0.0811	0.2603	-1	0.736932	1	5.1774	2153	15936	20384	62	321
A1453_PERFECTION	Monoco_Bello	UN	NA	0.5073	0.4673	0.0254	0.2591	-1	0.731088	1	9107-05-01	1964	16931	19889	56	331
A0039	A1236	UN	NA	0.5687	0.3448	0.0866	0.259	-1	0.737174	1	9692-04-01	2194	15929	20528	65	323
A2241	Kz_ma_4	UN	NA	0.5577	0.3668	0.0755	0.2589	-1	0.736064	1	2419-05-01	2149	16080	20375	62	325
A0660_BERGERON	RealedImola	UN	NA	0.5615	0.3603	0.0782	0.2583	-1	0.736195	1	3833-05-01	2156	15982	20326	60	323
A2490	Mandorla_Dolce	UN	NA	0.5053	0.4728	0.0219	0.2583	-1	0.730553	1	5085-05-01	1924	16707	19512	59	325
A1236	A2358	UN	NA	0.6007	0.2825	0.1167	0.258	-1	0.739963	1	4.375	2324	15508	20924	72	315
A2069	A2490	UN	NA	0.5139	0.4582	0.0279	0.257	-1	0.73085	1	9844-04-01	1957	16620	19569	64	319
A2490	PAz0018b	UN	NA	0.6016	0.2831	0.1153	0.2568	-1	0.739543	0.9998	3.0645	2273	15169	20405	93	285
A2346	PAz0641b	UN	NA	0.6139	0.2592	0.1269	0.2565	-1	0.740627	1	9846-04-01	2383	15407	21098	65	324
A1236	A1714	UN	NA	0.5976	0.2933	0.1092	0.2558	-1	0.738689	1	7576-04-01	2306	15591	20760	66	314
A0892	A1793	UN	NA	0.5916	0.3052	0.1032	0.2558	-1	0.738085	1	8596-05-01	2285	15697	20708	57	334
A2312	PAz0260b	UN	NA	0.6162	0.2591	0.1247	0.2543	-1	0.739891	1	4767-03-01	2376	15343	20909	86	299
A1729	Monoco_Bello	UN	NA	0.5552	0.382	0.0628	0.2538	-1	0.733598	1	6.1481	2160	16445	20368	54	332
A2343	A2490	UN	NA	0.5434	0.4057	0.0509	0.2537	-1	0.732396	1	4.1622	2067	16259	19777	74	308
A2346	Mandorla_Dolce	UN	NA	0.5855	0.3221	0.0924	0.2535	-1	0.736479	1	6471-06-01	2280	16001	20731	51	339
A1236	Monoco_Bello	UN	NA	0.5495	0.3945	0.056	0.2533	-1	0.7328	1	5286-04-01	2127	16469	20182	70	317
A1793	RealedImola	UN	NA	0.5745	0.3451	0.0804	0.253	-1	0.73517	1	3194-04-01	2210	15991	20335	72	311
A4373	PAz0268b	UN	NA	0.6067	0.2816	0.1117	0.2525	-1	0.738189	1	9487-03-01	2333	15505	20684	78	308
A0010	A2360	UN	NA	0.5487	0.3975	0.0537	0.2525	-1	0.732393	1	6	2128	16536	20184	55	330
PAz0018b	PAz0581b	UN	NA	0.5658	0.3647	0.0696	0.2519	-1	0.733838	1	7901-03-01	2163	16062	20075	81	307
A2340	Monoco_Bello	UN	NA	0.5587	0.3792	0.0621	0.2517	-1	0.733043	1	4038-06-01	2174	16465	20343	52	333
PAz0207b	PAz0641b	UN	NA	0.5821	0.3329	0.085	0.2515	-1	0.735287	1	6667-04-01	2249	15994	20463	69	322
A0010	A0804	UN	NA	0.5301	0.4371	0.0328	0.2514	-1	0.730047	1	7755-06-01	2058	16882	19952	49	332
A1714	A2065	UN	NA	0.6157	0.2671	0.1172	0.2507	-1	0.738316	1	7551-06-01	2387	15551	20897	49	331
A2069	A2346	UN	NA	0.588	0.3234	0.0886	0.2503	-1	0.735379	1	2222-06-01	2290	16070	20658	54	336
A0539	A2346	UN	NA	0.5543	0.3929	0.0528	0.2492	-1	0.731542	1	4833-05-01	2127	16384	19927	60	329
A0682_MORDEN_604	A2241	UN	NA	0.5771	0.35	0.073	0.2479	-1	0.733259	1	5763-05-01	2185	15865	19880	59	329
A1714	RealedImola	UN	NA	0.5423	0.4205	0.0372	0.2475	-1	0.72958	1	8615-04-01	2085	16661	19770	65	316
A2490	Krasnoshchekii	UN	NA	0.5636	0.3781	0.0583	0.2474	-1	0.731665	1	3.716	2128	16043	19653	81	301
A0660_BERGERON	A1793	UN	NA	0.6063	0.2931	0.1006	0.2472	-1	0.735846	1	5.0625	2340	15747	20578	64	324
A2346	Monoco_Bello	UN	NA	0.5236	0.4587	0.0177	0.247	-1	0.727524	1	6.68	2039	17180	19790	50	334
Mandorla_Dolce	PAz0207b	UN	NA	0.5906	0.3259	0.0835	0.2464	-1	0.733959	1	7.0816	2289	16079	20455	49	347
A2360	CURROT	UN	NA	0.6	0.3079	0.0921	0.2461	-1	0.734737	1	2838-04-01	2326	15951	20558	74	317
A0039	A2241	UN	NA	0.5603	0.3878	0.0518	0.2458	-1	0.730642	1	9464-05-01	2170	16560	20066	56	333
A1727	RealedImola	UN	NA	0.6182	0.274	0.1078	0.2448	-1	0.73601	1	5424-05-01	2383	15623	20611	59	327
PAz0207b	RealedImola	UN	NA	0.5969	0.3167	0.0864	0.2448	-1	0.733871	1	2903-05-01	2294	15905	20303	62	328
A2346	PAz0018b	UN	NA	0.5685	0.374	0.0575	0.2445	-1	0.730911	1	9385-04-01	2194	16418	20048	65	321
PAz0105b	Velasques	UN	NA	0.5997	0.3119	0.0884	0.2444	-1	0.733974	1	4.0132	2312	15926	20386	76	305
A2669	A2715	UN	NA	0.5793	0.3533	0.0674	0.2441	-1	0.731813	1	2020-05-04	2232	16240	20128	70	315
A1343	A2241	UN	NA	0.5379	0.4362	0.0259	0.244	-1	0.727661	1	5143-04-01	2076	16908	19681	70	316
A1714	PAz0065b	UN	NA	0.5889	0.3348	0.0764	0.2438	-1	0.732635	1	2603-04-01	2268	16096	20220	73	311
A2358	PAz0207b	UN	NA	0.6198	0.2733	0.1068	0.2435	-1	0.735615	1	4.1867	2400	15711	20679	75	314
A2340	A2635	UN	NA	0.6691	0.1751	0.1559	0.2434	-1	0.74049	1	5593-05-01	2602	15017	21341	59	328
A2069	PAz0207b	UN	NA	0.5989	0.3153	0.0858	0.2434	-1	0.733489	1	6.0357	2321	16051	20450	56	338
A2343	PAz0103b	UN	NA	0.5841	0.3453	0.0706	0.2433	-1	0.731939	1	6.1296	2263	16282	20267	54	331
A0882	A2490	UN	NA	0.5654	0.3832	0.0514	0.243	-1	0.729953	1	9103-03-01	2144	16228	19614	78	305
A0804	A1731	UN	NA	0.6078	0.2986	0.0937	0.2429	-1	0.734169	1	2787-05-01	2356	15934	20543	61	322
A1793	Monoco_Bello	UN	NA	0.5659	0.3823	0.0518	0.2429	-1	0.729988	1	8923-04-01	2194	16586	20059	65	318
A1727	PAz0641b	UN	NA	0.5991	0.3173	0.0837	0.2423	-1	0.733021	1	6522-04-01	2321	16082	20409	69	321
A0660_BERGERON	A2340	UN	NA	0.5888	0.3382	0.0731	0.2421	-1	0.731923	1	7.1042	2280	16239	20274	48	341
A1731	Bulida	UN	NA	0.6447	0.2297	0.1256	0.2405	-1	0.736778	1	2466-04-01	2492	15402	20830	73	310
A2312	PAz0800b	UN	NA	0.6766	0.1672	0.1562	0.2398	-1	0.739691	1	4.1733	2614	14922	21168	75	313
A2715	PAz0800b	UN	NA	0.6124	0.2964	0.0913	0.2395	-1	0.733119	1	4.1733	2361	15894	20369	75	313
A2346	A2635	UN	NA	0.6359	0.2499	0.1142	0.2391	-1	0.73533	1	4262-05-01	2475	15689	20826	61	331
A2340	PAz0018b	UN	NA	0.6265	0.2695	0.104	0.2387	-1	0.734222	1	6.1852	2416	15702	20512	54	334
PAz0103b	PAz0641b	UN	NA	0.6112	0.3001	0.0887	0.2387	-1	0.732694	1	4648-04-01	2364	15985	20395	71	317
A1727	Velasques	UN	NA	0.6153	0.2931	0.0916	0.2382	-1	0.732856	1	3056-04-01	2378	15930	20409	72	310
A0892	KZ_133_1	UN	NA	0.6535	0.2176	0.1289	0.2377	-1	0.736471	1	8608-03-01	2517	15302	20765	79	305
A0682_MORDEN_604	PAz0581b	UN	NA	0.5948	0.3364	0.0688	0.237	-1	0.730308	1	3151-04-01	2235	15834	19574	73	315
A1793	A2343	UN	NA	0.5985	0.3294	0.0721	0.2368	-1	0.730598	1	5.0781	2317	16263	20204	64	325
A1727	A2204	UN	NA	0.5682	0.3907	0.0411	0.2365	-1	0.72742	1	3611-04-01	2184	16625	19699	72	314
A0539	A2481	UN	NA	0.578	0.3724	0.0496	0.2358	-1	0.728113	1	4.16	2213	16431	19712	75	312
A0010	A2340	UN	NA	0.6357	0.2573	0.107	0.2357	-1	0.733821	1	5686-06-01	2470	15782	20673	51	335
A2635	PAz0268b	UN	NA	0.5618	0.4064	0.0318	0.235	-1	0.726149	1	4085-04-01	2169	16846	19663	71	313
A2089	CURROT	UN	NA	0.5908	0.3484	0.0607	0.2349	-1	0.729027	1	6829-03-01	2282	16405	20005	82	302
Krasnoshchekii	PAz0207b	UN	NA	0.6181	0.2941	0.0878	0.2348	-1	0.731701	1	6.0357	2373	15891	20195	56	338
A0804	A2204	UN	NA	0.6062	0.3188	0.075	0.2344	-1	0.730316	1	9688-04-01	2331	16115	20075	64	318
A0500	CURROT	UN	NA	0.592	0.3482	0.0598	0.2339	-1	0.728697	1	4928-04-01	2231	16023	19499	69	310
A2481	Velasques	UN	NA	0.6175	0.2977	0.0848	0.2337	-1	0.731136	1	5.35	2386	16044	20281	60	321
A0039	Velasques	UN	NA	0.6151	0.3028	0.0821	0.2335	-1	0.730824	1	6471-04-01	2371	16047	20198	68	316
A0804	A2089	UN	NA	0.6527	0.2281	0.1192	0.2332	-1	0.734473	1	3898-05-01	2524	15524	20690	59	318
PAz0065b	PAz0099b	UN	NA	0.6262	0.2811	0.0927	0.2332	-1	0.731824	1	5833-03-01	2403	15813	20227	84	301
PAz0103b	RealedImola	UN	NA	0.6364	0.2612	0.1025	0.2331	-1	0.732758	1	2297-04-01	2449	15708	20396	74	313
A0539	A2340	UN	NA	0.6244	0.2858	0.0898	0.2327	-1	0.731403	1	6.1852	2394	15844	20169	54	334
A0804	PAz0105b	UN	NA	0.6167	0.302	0.0813	0.2323	-1	0.730469	1	5.0156	2390	16148	20285	64	321
A0039	A1727	UN	NA	0.6147	0.3082	0.0771	0.2312	-1	0.729795	1	2020-02-04	2381	16207	20214	75	315
A0010	A1727	UN	NA	0.6477	0.2426	0.1097	0.231	-1	0.733007	1	3425-04-01	2514	15735	20634	73	317
A0010	A2346	UN	NA	0.6421	0.2548	0.1032	0.2305	-1	0.732244	1	6.0545	2497	15869	20593	55	333
A2360	PAz0641b	UN	NA	0.6061	0.329	0.0649	0.2294	-1	0.728171	1	5714-04-01	2346	16390	20042	70	320
A0039	PAz0207b	UN	NA	0.5671	0.4075	0.0254	0.2292	-1	0.724158	1	6.0179	2190	16963	19534	56	337
PAz0581b	Kz_ma_4	UN	NA	0.6225	0.2971	0.0803	0.2289	-1	0.729577	1	8861-03-01	2381	15960	19973	79	307
A0660_BERGERON	A0892	UN	NA	0.6018	0.339	0.0593	0.2287	-1	0.727445	1	7761-04-01	2319	16406	19880	67	320
A2715	PAz0260b	UN	NA	0.6017	0.3403	0.058	0.2281	-1	0.727175	1	3333-04-01	2315	16401	19827	72	312
A2340	PAz0641b	UN	NA	0.6275	0.2893	0.0831	0.2278	-1	0.72961	1	8246-05-01	2434	16144	20277	57	332
A2358	RealedImola	UN	NA	0.6034	0.3378	0.0588	0.2277	-1	0.727168	1	9688-04-01	2326	16421	19872	64	318
A2340	Velasques	UN	NA	0.6218	0.3019	0.0763	0.2273	-1	0.728802	1	8861-03-01	2406	16214	20145	79	307
A2065	Monoco_Bello	UN	NA	0.5673	0.4111	0.0216	0.2271	-1	0.723315	1	8571-06-01	2206	17144	19604	49	336
A2346	Velasques	UN	NA	0.6159	0.3149	0.0691	0.2266	-1	0.727932	1	5.875	2385	16337	20068	56	329
Monoco_Bello	PAz0065b	UN	NA	0.5922	0.3629	0.0449	0.2264	-1	0.725462	1	5.0156	2288	16676	19741	64	321
A1727	Monoco_Bello	UN	NA	0.5733	0.4006	0.0261	0.2264	-1	0.723589	1	8929-05-01	2228	17067	19638	56	330
A2204	PAz0103b	UN	NA	0.5878	0.372	0.0402	0.2262	-1	0.72496	1	2020-08-03	2256	16638	19555	80	304
A1343	Velasques	UN	NA	0.6426	0.2628	0.0947	0.226	-1	0.730351	0.9997	9895-02-01	2468	15814	20194	95	284
A0882	A2346	UN	NA	0.6176	0.3126	0.0697	0.226	-1	0.727862	1	7241-05-01	2393	16339	20081	58	332
A2065	A2360	UN	NA	0.6395	0.2692	0.0913	0.2259	-1	0.729992	1	6.549	2483	16039	20375	51	334
A2312	PAz0065b	UN	NA	0.5913	0.3655	0.0432	0.2259	-1	0.72519	1	3611-04-01	2278	16656	19660	72	314
A2312	Monoco_Bello	UN	NA	0.626	0.2966	0.0774	0.2257	-1	0.72856	1	3833-05-01	2427	16232	20182	60	323
CURROT	PAz0641b	UN	NA	0.6281	0.293	0.0789	0.2254	-1	0.728619	1	7206-04-01	2431	16182	20159	68	321
A2204	RealedImola	UN	NA	0.686	0.1772	0.1367	0.2253	-1	0.73439	1	3425-04-01	2618	15072	20539	73	317
A0539	A1236	UN	NA	0.64	0.2699	0.0901	0.225	-1	0.729665	1	5571-04-01	2442	15782	19999	70	319
A0882	PAz0207b	UN	NA	0.6162	0.3177	0.0661	0.2249	-1	0.727243	1	7.0408	2376	16319	19931	49	345
A3408	Goldrich	UN	NA	0.647	0.2563	0.0967	0.2248	-1	0.730282	1	4.0789	2469	15683	20075	76	310
A1236	PAz0099b	UN	NA	0.6483	0.2539	0.0978	0.2247	-1	0.730359	1	3.961	2491	15775	20224	77	305
A0539	CURROT	UN	NA	0.6114	0.3278	0.0608	0.2247	-1	0.726661	1	4028-04-01	2339	16274	19713	72	317
A2241	RealedImola	UN	NA	0.6458	0.2598	0.0944	0.2243	-1	0.729915	1	9114-03-01	2490	15883	20250	79	309
A1727	PAz0065b	UN	NA	0.6247	0.3024	0.073	0.2241	-1	0.727747	1	9091-04-01	2412	16238	20031	66	324
A2204	A2635	UN	NA	0.6076	0.3368	0.0555	0.2239	-1	0.72596	1	6176-04-01	2337	16443	19749	68	314
A0039	A1731	UN	NA	0.6224	0.3081	0.0695	0.2235	-1	0.727266	1	5.807	2405	16304	19999	57	331
PAz0268b	PAz0800b	UN	NA	0.6614	0.2309	0.1077	0.2232	-1	0.731	1	3596-03-01	2546	15656	20363	89	299
A1453_PERFECTION	A1727	UN	NA	0.626	0.3019	0.072	0.223	-1	0.727391	1	2903-05-01	2422	16287	20048	62	328
A2360	A2481	UN	NA	0.6485	0.2572	0.0943	0.2229	-1	0.729591	1	3115-05-01	2516	15988	20363	61	324
A2340	CURROT	UN	NA	0.6256	0.3032	0.0712	0.2228	-1	0.727248	1	8507-04-01	2430	16365	20114	67	325
PAz0099b	RealedImola	UN	NA	0.5948	0.365	0.0402	0.2227	-1	0.724137	1	8462-03-01	2277	16603	19467	78	300
A2343	Mandorla_Dolce	UN	NA	0.6624	0.2303	0.1073	0.2225	-1	0.730791	1	4098-05-01	2573	15806	20535	61	330
Bulida	PAz0105b	UN	NA	0.671	0.2136	0.1154	0.2222	-1	0.731529	1	6265-03-01	2593	15599	20518	83	301
A0010	PAz0207b	UN	NA	0.6195	0.3173	0.0633	0.2219	-1	0.726267	1	6.283	2397	16428	19939	53	333
A2065	PAz0099b	UN	NA	0.6491	0.2593	0.0916	0.2213	-1	0.728939	1	3667-05-01	2505	15949	20207	60	322
A1236	A2346	UN	NA	0.5978	0.3621	0.0401	0.2211	-1	0.723769	1	9846-04-01	2317	16817	19694	65	324
A3408	A4322	UN	NA	0.5993	0.36	0.0407	0.2207	-1	0.72372	1	2951-05-01	2310	16716	19587	61	323
A2065	A2312	UN	NA	0.6539	0.2516	0.0945	0.2203	-1	0.729014	1	7612-04-01	2535	15978	20323	67	319
A0539	A1793	UN	NA	0.648	0.265	0.0871	0.2195	-1	0.728089	1	2020-05-03	2476	15865	19938	86	301
A1453_PERFECTION	RealedImola	UN	NA	0.5974	0.3667	0.0359	0.2193	-1	0.722914	1	6812-04-01	2294	16731	19445	69	323
A1236	A2635	UN	NA	0.6513	0.2591	0.0896	0.2191	-1	0.728245	1	8615-04-01	2520	16027	20214	65	316
A2065	PAz0641b	UN	NA	0.6174	0.3285	0.0541	0.2184	-1	0.72453	1	5.1429	2393	16607	19830	63	324
A1793	PAz0641b	UN	NA	0.6149	0.3333	0.0517	0.2184	-1	0.724298	1	5.0154	2377	16598	19748	65	326
A2346	Krasnoshchekii	UN	NA	0.6232	0.317	0.0598	0.2183	-1	0.725073	1	4833-05-01	2404	16440	19799	60	329
PAz0065b	PAz0103b	UN	NA	0.6434	0.2771	0.0795	0.218	-1	0.726986	1	2419-05-01	2481	16130	20017	62	325
A2069	A2343	UN	NA	0.6667	0.231	0.1023	0.2178	-1	0.729192	1	7241-05-01	2590	15897	20428	58	332
A2481	Bulida	UN	NA	0.6888	0.187	0.1242	0.2177	-1	0.731367	1	6324-04-01	2668	15511	20623	68	315
A0804	PAz0581b	UN	NA	0.628	0.3094	0.0625	0.2173	-1	0.725111	1	2568-04-01	2420	16382	19799	74	315
A1793	A2241	UN	NA	0.6584	0.2491	0.0926	0.2171	-1	0.728069	1	5.377	2551	16008	20256	61	328
A1453_PERFECTION	A2340	UN	NA	0.6536	0.2592	0.0872	0.2168	-1	0.727465	1	5.661	2532	16088	20186	59	334
PAz0103b	Velasques	UN	NA	0.639	0.2884	0.0726	0.2168	-1	0.726013	1	8608-03-01	2465	16247	19934	79	305
A2490	CURROT	UN	NA	0.637	0.2925	0.0705	0.2167	-1	0.725787	0.9997	9794-02-01	2422	16045	19622	97	289
A2343	PAz0581b	UN	NA	0.6496	0.2676	0.0828	0.2166	-1	0.72699	1	5857-04-01	2501	16058	20011	70	321
A2069	A2360	UN	NA	0.6679	0.2318	0.1003	0.2162	-1	0.728636	1	7206-04-01	2594	15929	20386	68	321
A2360	RealedImola	UN	NA	0.6909	0.1861	0.123	0.2161	-1	0.730874	1	4.1733	2662	15452	20485	75	313
A0539	A1727	UN	NA	0.6597	0.2487	0.0916	0.216	-1	0.727711	1	4.493	2526	15838	19996	71	319
A0039	A2360	UN	NA	0.662	0.2441	0.0939	0.2159	-1	0.727926	1	4.75	2562	15971	20234	68	323
A2635	Dwarf_Darnaud	UN	NA	0.6341	0.3006	0.0653	0.2156	-1	0.725003	1	2329-04-01	2453	16409	19893	73	309
A2635	PAz0207b	UN	NA	0.6592	0.251	0.0898	0.2153	-1	0.727376	1	2133-04-01	2553	16048	20196	75	316
A0039	A2340	UN	NA	0.6753	0.2197	0.105	0.2148	-1	0.728783	1	6.0357	2619	15835	20395	56	338
A2241	KZ_133_1	UN	NA	0.6248	0.3219	0.0533	0.2143	-1	0.723492	1	6866-04-01	2414	16577	19715	67	314
A2669	PAz0268b	UN	NA	0.632	0.308	0.06	0.214	-1	0.724101	1	6265-03-01	2431	16401	19702	83	301
A1453_PERFECTION	PAz0103b	UN	NA	0.6315	0.3091	0.0593	0.2139	-1	0.72401	1	5857-04-01	2439	16477	19772	70	321
Monoco_Bello	PAz0103b	UN	NA	0.5977	0.3769	0.0254	0.2138	-1	0.72061	1	6471-04-01	2319	17079	19467	68	316
A0039	PAz0103b	UN	NA	0.6393	0.2941	0.0666	0.2136	-1	0.724666	1	7059-04-01	2472	16385	19876	68	320
A2241	Monoco_Bello	UN	NA	0.6163	0.3407	0.043	0.2134	-1	0.722265	1	3607-05-01	2395	16835	19701	61	327
A0804	A2241	UN	NA	0.5952	0.3833	0.0215	0.2131	-1	0.720061	1	3115-05-01	2312	17162	19438	61	324
A0039	PAz0105b	UN	NA	0.6378	0.2987	0.0634	0.2128	-1	0.724166	1	6087-04-01	2464	16421	19814	69	318
PAz0260b	PAz0268b	UN	NA	0.6502	0.2764	0.0734	0.2116	-1	0.724894	1	5833-03-01	2498	16180	19809	84	301
A0804	CURROT	UN	NA	0.6414	0.2942	0.0644	0.2115	-1	0.723974	1	4028-04-01	2489	16483	19903	72	317
A2360	Mandorla_Dolce	UN	NA	0.6682	0.2408	0.0909	0.2113	-1	0.726576	1	5.0781	2595	16084	20224	64	325
A0539	A1714	UN	NA	0.6442	0.2892	0.0666	0.2112	-1	0.724119	1	6506-03-01	2461	16195	19616	83	303
A1793	PAz0581b	UN	NA	0.6756	0.2267	0.0977	0.211	-1	0.727179	1	5714-04-01	2597	15817	20093	70	320
A1727	A2635	UN	NA	0.6107	0.3565	0.0328	0.211	-1	0.720702	1	2020-04-05	2372	16991	19547	60	324
A0039	A2481	UN	NA	0.6542	0.2707	0.0751	0.2104	-1	0.724786	1	5763-05-01	2533	16284	19971	59	329
A4373	Dwarf_Darnaud	UN	NA	0.7899	0	0.2101	0.2101	-1	0.730145	0.9999	3.129	3574	13694	21349	93	291
A0010	PAz0103b	UN	NA	0.6708	0.2384	0.0909	0.21	-1	0.726266	1	4.013	2599	16052	20164	77	309
A2241	Velasques	UN	NA	0.7005	0.1794	0.1201	0.2098	-1	0.729142	1	4.0526	2707	15558	20449	76	308
A2340	PAz0581b	UN	NA	0.6353	0.3111	0.0536	0.2092	-1	0.722343	1	4	2450	16554	19630	78	312
A2312	A4373	UN	NA	0.7739	0.0342	0.192	0.2091	-1	0.736132	1	5797-04-01	2987	14432	21248	69	316
A1343	A2635	UN	NA	0.6994	0.183	0.1176	0.2091	-1	0.728713	1	2921-03-01	2700	15583	20390	89	293
A1343	PAz0018b	UN	NA	0.6591	0.2639	0.077	0.2089	-1	0.724627	1	8481-03-01	2523	16074	19751	79	304
A0039	A1729	UN	NA	0.6779	0.2273	0.0948	0.2085	-1	0.726305	1	5.0625	2628	16003	20206	64	324
A2490	PAz0581b	UN	NA	0.6374	0.3087	0.0539	0.2083	-1	0.722166	0.9994	9184-02-01	2407	16208	19217	98	286
A2065	RealedImola	UN	NA	0.663	0.2591	0.0779	0.2075	-1	0.724376	1	7727-04-01	2557	16184	19895	66	315
A2481	Monoco_Bello	UN	NA	0.627	0.3315	0.0415	0.2073	-1	0.720705	1	8036-05-01	2436	16870	19617	56	325
A1236	A2241	UN	NA	0.6743	0.2372	0.0885	0.2071	-1	0.725354	1	5.0781	2608	16068	20072	64	325
A0892	Kz_249_1	UN	NA	0.6907	0.2047	0.1045	0.2069	-1	0.726902	1	8734-03-01	2662	15763	20182	79	306
A0039	A2343	UN	NA	0.6361	0.3144	0.0496	0.2068	-1	0.721387	1	6.1667	2462	16683	19631	54	333
A0039	Bulida	UN	NA	0.6823	0.2224	0.0953	0.2065	-1	0.725894	1	9231-04-01	2636	15946	20122	65	320
A2340	PAz0065b	UN	NA	0.6661	0.255	0.0789	0.2064	-1	0.724238	1	5.1094	2575	16210	19944	64	327
A4322	PAz0641b	UN	NA	0.6402	0.3073	0.0524	0.2061	-1	0.721524	1	4444-04-01	2481	16660	19681	72	320
A2343	RealedImola	UN	NA	0.6181	0.3527	0.0293	0.2056	-1	0.719087	1	7879-04-01	2381	16920	19291	66	316
A2358	PAz0065b	UN	NA	0.6379	0.3133	0.0488	0.2055	-1	0.721013	1	3333-04-01	2463	16657	19561	72	312
A0010	A1236	UN	NA	0.6816	0.2264	0.092	0.2052	-1	0.725263	1	5.1774	2635	16010	20083	62	321
A0539	PAz0207b	UN	NA	0.6461	0.2976	0.0563	0.2051	-1	0.721673	1	4.0649	2467	16358	19425	77	313
A2360	A2635	UN	NA	0.6722	0.2455	0.0823	0.205	-1	0.724254	1	5085-05-01	2609	16224	20047	59	325
A1727	A2358	UN	NA	0.6743	0.242	0.0838	0.2048	-1	0.72434	1	5429-04-01	2619	16215	20078	70	318
A2069	A2358	UN	NA	0.6921	0.2065	0.1015	0.2047	-1	0.72609	1	6377-04-01	2690	15951	20297	69	320
A0039	PAz0065b	UN	NA	0.623	0.3446	0.0324	0.2047	-1	0.719189	1	2742-05-01	2399	16866	19309	62	327
A3408	A4804	UN	NA	0.6108	0.3689	0.0203	0.2047	-1	0.717991	1	9385-04-01	2351	17046	19162	65	321
PAz0018b	Kz_ma_4	UN	NA	0.7279	0.1364	0.1357	0.2039	-1	0.729314	1	4368-03-01	2783	15168	20348	87	299
A1731	Monoco_Bello	UN	NA	0.6634	0.2661	0.0706	0.2036	-1	0.722747	1	4.375	2572	16393	19875	72	315
A2635	A3408	UN	NA	0.6398	0.314	0.0462	0.2032	-1	0.720224	1	7727-04-01	2466	16674	19473	66	315
A2358	Mandorla_Dolce	UN	NA	0.6868	0.2215	0.0918	0.2025	-1	0.72461	1	6087-04-01	2669	16105	20158	69	318
A0804	RealedImola	UN	NA	0.6545	0.2873	0.0582	0.2018	-1	0.721099	1	5	2524	16501	19607	63	315
A0539	A0660_BERGERON	UN	NA	0.6506	0.2961	0.0533	0.2014	-1	0.720513	1	8125-03-01	2482	16400	19338	80	305
A2241	Kz_249_1	UN	NA	0.6568	0.2839	0.0593	0.2012	-1	0.721076	1	5882-04-01	2540	16531	19669	68	312
A1343	A2089	UN	NA	0.7238	0.1503	0.1258	0.201	-1	0.72767	1	3837-03-01	2781	15402	20307	86	291
A2360	Krasnoshchekii	UN	NA	0.6986	0.2015	0.1	0.2007	-1	0.725011	1	4.806	2688	15824	20035	67	322
A2089	A2481	UN	NA	0.765	0.0687	0.1662	0.2006	-1	0.731606	1	6716-04-01	2957	14871	20893	67	313
A0682_MORDEN_604	A2340	UN	NA	0.6439	0.3117	0.0445	0.2003	-1	0.719377	1	7059-04-01	2441	16433	19104	68	320
A0682_MORDEN_604	PAz0018b	UN	NA	0.7158	0.1684	0.1159	0.2001	-1	0.726451	0.9933	6449-02-01	2689	15212	19734	107	283
A2312	RealedImola	UN	NA	0.6913	0.2174	0.0913	0.2	-1	0.723988	1	8987-03-01	2659	15952	19920	79	308
A2715	PAz0641b	UN	NA	0.6423	0.3167	0.0411	0.1994	-1	0.718837	1	4.1184	2477	16772	19387	76	313
A0010	A0660_BERGERON	UN	NA	0.7127	0.1767	0.1106	0.1989	-1	0.72566	1	8923-04-01	2755	15736	20231	65	318
PAz0581b	KZ_055_1	UN	NA	0.7128	0.1768	0.1104	0.1988	-1	0.725612	0.9993	2.899	2736	15629	20086	99	287
A1793	A2481	UN	NA	0.69	0.2224	0.0876	0.1988	-1	0.723329	1	9872-03-01	2673	16127	20006	78	311
A1727	A2089	UN	NA	0.6564	0.2903	0.0533	0.1984	-1	0.719818	1	5735-04-01	2538	16628	19566	68	311
A0500	A1343	UN	NA	0.6847	0.2343	0.081	0.1982	-1	0.722533	0.9748	4954-02-01	2568	15714	19290	109	272
A0539	PAz0103b	UN	NA	0.6858	0.2327	0.0815	0.1978	-1	0.722499	1	8734-03-01	2622	16012	19665	79	306
A2712	Dwarf_Darnaud	UN	NA	0.7489	0.1071	0.144	0.1975	-1	0.728669	1	7284-03-01	2887	15182	20548	81	302
A1729	RealedImola	UN	NA	0.6964	0.2122	0.0914	0.1975	-1	0.723417	1	4.375	2687	16007	19958	72	315
A0039	A0804	UN	NA	0.6905	0.2248	0.0847	0.1971	-1	0.722655	1	5942-04-01	2675	16177	19957	69	317
A4322	Dwarf_Darnaud	UN	NA	0.6608	0.284	0.0551	0.1971	-1	0.719713	1	9481-03-01	2557	16615	19590	77	304
A0010	CURROT	UN	NA	0.7145	0.177	0.1085	0.197	-1	0.725019	1	9494-03-01	2770	15820	20249	79	312
A0804	PAz0065b	UN	NA	0.6819	0.2424	0.0756	0.1968	-1	0.721688	1	6618-04-01	2634	16270	19790	68	317
A1314	A1731	UN	NA	0.7522	0.1039	0.1438	0.1958	-1	0.728262	1	4.1892	2905	15216	20567	74	310
A0039	A2358	UN	NA	0.7043	0.1996	0.096	0.1958	-1	0.723492	1	3288-04-01	2728	16001	20071	73	316
A2204	A2241	UN	NA	0.7144	0.1808	0.1047	0.1952	-1	0.724205	1	5.1429	2746	15747	20012	63	324
A0039	A1793	UN	NA	0.6759	0.2577	0.0664	0.1952	-1	0.720397	1	4.0649	2612	16424	19676	77	313
A2360	PAz0581b	UN	NA	0.6512	0.3072	0.0416	0.1952	-1	0.717913	1	4	2506	16738	19308	78	312
A4804	PAz0641b	UN	NA	0.6515	0.3071	0.0414	0.195	-1	0.717846	1	4.1316	2521	16834	19411	76	314
A2065	PAz0018b	UN	NA	0.6684	0.2737	0.058	0.1948	-1	0.719451	1	9077-04-01	2576	16512	19522	65	319
A2067	PAz0207b	UN	NA	0.6114	0.3886	0	0.1943	-1	0.692216	0.425	9576-01-01	2541	18770	17437	118	231
A1729	Bulida	UN	NA	0.7428	0.1262	0.131	0.1941	-1	0.726592	1	7531-03-01	2880	15480	20483	81	304
A0039	A1343	UN	NA	0.6592	0.2934	0.0473	0.194	-1	0.718218	1	3014-04-01	2538	16659	19370	73	314
A0039	PAz0581b	UN	NA	0.6451	0.3217	0.0332	0.194	-1	0.716803	1	4.0779	2478	16840	19164	77	314
Dwarf_Darnaud	PAz0265b	UN	NA	0.7426	0.1278	0.1296	0.1935	-1	0.726307	1	3034-03-01	2865	15427	20359	89	294
PAz0065b	PAz0207b	UN	NA	0.6872	0.2393	0.0735	0.1932	-1	0.720635	1	6812-04-01	2646	16261	19668	69	323
A2669	Dwarf_Darnaud	UN	NA	0.8071	0	0.1929	0.1929	-1	0.72661	0.9943	6731-02-01	3464	14193	20971	104	278
A0660_BERGERON	A1714	UN	NA	0.7326	0.149	0.1184	0.1929	-1	0.725058	1	4023-03-01	2827	15604	20228	87	296
A2635	PAz0103b	UN	NA	0.6359	0.3424	0.0217	0.1929	-1	0.715389	1	4.1333	2466	17180	19200	75	310
A2358	Monoco_Bello	UN	NA	0.755	0.1047	0.1403	0.1927	-1	0.727184	1	7018-05-01	2934	15374	20623	57	325
A0882	A2360	UN	NA	0.691	0.2345	0.0746	0.1918	-1	0.720415	1	8636-04-01	2670	16306	19735	66	321
A1236	A1731	UN	NA	0.7051	0.207	0.0879	0.1914	-1	0.721656	1	4045-03-01	2721	16079	19859	89	303
A0892	A2346	UN	NA	0.677	0.2659	0.0571	0.1901	-1	0.718276	1	3607-05-01	2625	16636	19582	61	327
A2490	KZ_133_1	UN	NA	0.8101	0	0.1899	0.1899	-1	0.723259	0.9902	6154-02-01	3547	13914	20495	104	272
A0500	A2346	UN	NA	0.6252	0.37	0.0048	0.1898	-1	0.712999	1	4	2362	17002	18486	77	308
A1343	RealedImola	UN	NA	0.7038	0.2128	0.0833	0.1897	-1	0.720815	1	4.0526	2698	16046	19657	76	308
PAz0581b	PAz0641b	UN	NA	0.6541	0.313	0.0329	0.1894	-1	0.715705	1	4205-03-01	2514	16865	19125	88	301
A1343	PAz0065b	UN	NA	0.738	0.1461	0.1159	0.189	-1	0.723885	1	7317-03-01	2833	15570	20052	82	306
A1714	PAz0207b	UN	NA	0.6834	0.2558	0.0608	0.1887	-1	0.718326	1	4028-04-01	2640	16521	19538	72	317
PAz0207b	Velasques	UN	NA	0.6778	0.2673	0.0549	0.1885	-1	0.717698	1	3977-03-01	2612	16572	19420	88	299
A0039	A2204	UN	NA	0.6757	0.2716	0.0526	0.1884	-1	0.717451	1	7778-03-01	2591	16524	19296	81	306
A0892	A2241	UN	NA	0.6923	0.2389	0.0688	0.1883	-1	0.719019	1	9367-03-01	2679	16427	19660	79	311
A1453_PERFECTION	A2204	UN	NA	0.6554	0.3127	0.0319	0.1883	-1	0.715334	1	5.0154	2510	16823	19033	65	326
A2358	Krasnoshchekii	UN	NA	0.7314	0.1622	0.1064	0.1875	-1	0.72261	1	5429-04-01	2816	15767	19989	70	318
A2669	A3408	UN	NA	0.7417	0.142	0.1163	0.1873	-1	0.723535	0.9997	9896-02-01	2848	15573	20045	96	287
A1453_PERFECTION	PAz0207b	UN	NA	0.6906	0.2443	0.0651	0.1873	-1	0.718431	1	3973-04-01	2664	16435	19547	73	321
A0682_MORDEN_604	A1793	UN	NA	0.7239	0.178	0.0982	0.1871	-1	0.721691	1	4598-03-01	2735	15598	19517	87	301
A2358	PAz0103b	UN	NA	0.6993	0.2271	0.0736	0.1871	-1	0.719237	1	3333-04-01	2711	16386	19740	72	312
Goldrich	PAz0641b	UN	NA	0.6749	0.2767	0.0483	0.1867	-1	0.716612	1	6867-03-01	2588	16595	19229	83	306
A0660_BERGERON	A2360	UN	NA	0.7615	0.1042	0.1343	0.1864	-1	0.725134	1	6618-04-01	2943	15398	20376	68	317
A1714	A2312	UN	NA	0.7126	0.202	0.0854	0.1864	-1	0.720245	1	2020-12-04	2754	16154	19808	75	309
A2204	PAz0641b	UN	NA	0.7262	0.1752	0.0986	0.1862	-1	0.721518	1	4828-03-01	2785	15828	19806	87	303
A2360	Velasques	UN	NA	0.7514	0.1251	0.1235	0.1861	-1	0.723973	1	3.375	2902	15555	20233	88	297
A0010	A2312	UN	NA	0.7115	0.2049	0.0837	0.1861	-1	0.719999	1	8861-03-01	2755	16213	19823	79	307
A1729	PAz0641b	UN	NA	0.6929	0.2423	0.0648	0.1859	-1	0.718081	1	2020-02-04	2687	16530	19631	75	315
A3408	PAz0265b	UN	NA	0.696	0.2365	0.0676	0.1858	-1	0.718322	1	4.1757	2674	16335	19480	74	309
A0660_BERGERON	A2346	UN	NA	0.6673	0.294	0.0387	0.1857	-1	0.715426	1	5.875	2586	16924	19313	56	329
A2340	A4322	UN	NA	0.7638	0.1013	0.1349	0.1855	-1	0.724985	1	4.75	2971	15491	20505	68	323
A1727	A2065	UN	NA	0.7091	0.212	0.0789	0.1849	-1	0.719259	1	9818-05-01	2755	16344	19823	55	329
CURROT	PAz0065b	UN	NA	0.707	0.2161	0.0769	0.1849	-1	0.719061	1	9367-03-01	2727	16257	19656	79	311
A0539	A2204	UN	NA	0.7649	0.1007	0.1343	0.1847	-1	0.724734	1	7778-03-01	2902	15119	19984	81	306
A1727	Bulida	UN	NA	0.7372	0.1563	0.1065	0.1846	-1	0.721939	1	2020-05-04	2856	15870	20082	70	315
A0882	A2343	UN	NA	0.7093	0.2123	0.0784	0.1846	-1	0.719127	1	6102-05-01	2741	16266	19708	59	331
A2712	A3408	UN	NA	0.7105	0.21	0.0795	0.1845	-1	0.719209	1	8481-03-01	2728	16143	19590	79	304
A0010	A2715	UN	NA	0.6769	0.2772	0.0459	0.1845	-1	0.715865	1	6627-03-01	2616	16768	19330	83	304
A1714	Monoco_Bello	UN	NA	0.7584	0.1145	0.1271	0.1844	-1	0.723935	1	7576-04-01	2940	15562	20333	66	314
A2635	A2712	UN	NA	0.7628	0.1056	0.1315	0.1843	-1	0.724372	1	5647-03-01	2952	15466	20348	85	303
A2204	PAz0207b	UN	NA	0.7148	0.2021	0.0831	0.1841	-1	0.719485	1	9241-03-01	2740	16063	19596	79	310
A0539	A1453_PERFECTION	UN	NA	0.6596	0.3128	0.0275	0.184	-1	0.713905	1	4444-04-01	2517	16838	18870	72	320
A1236	PAz0641b	UN	NA	0.6851	0.2623	0.0526	0.1838	-1	0.71637	1	6988-03-01	2644	16644	19375	83	307
A0539	A0804	UN	NA	0.715	0.2033	0.0817	0.1833	-1	0.719166	1	3.825	2739	16076	19560	80	306
A0539	PAz0099b	UN	NA	0.6945	0.2446	0.0608	0.1832	-1	0.717041	0.9995	9286-02-01	2642	16282	19184	98	287
PAz0268b	PAz0641b	UN	NA	0.6813	0.2714	0.0473	0.183	-1	0.715665	1	5465-03-01	2624	16693	19266	86	305
A1236	A2481	UN	NA	0.709	0.2162	0.0747	0.1829	-1	0.71836	1	4.507	2742	16338	19661	71	320
A1236	A2340	UN	NA	0.7682	0.098	0.1338	0.1828	-1	0.72425	1	5.0781	2975	15446	20375	64	325
A2715	PAz0065b	UN	NA	0.6913	0.2521	0.0566	0.1827	-1	0.716511	1	4318-03-01	2658	16524	19338	88	302
A2346	PAz0581b	UN	NA	0.7287	0.1776	0.0937	0.1825	-1	0.720176	1	6988-03-01	2812	16012	19836	83	307
A0500	A1727	UN	NA	0.6724	0.2907	0.0369	0.1823	-1	0.714443	1	5412-03-01	2536	16507	18741	85	301
A0892	A2360	UN	NA	0.7272	0.1816	0.0913	0.1821	-1	0.719824	1	3425-04-01	2812	16084	19844	73	317
A2343	Krasnoshchekii	UN	NA	0.7095	0.2168	0.0737	0.1821	-1	0.718075	1	8788-04-01	2730	16273	19541	66	322
Monoco_Bello	PAz0105b	UN	NA	0.687	0.262	0.0509	0.1819	-1	0.715774	1	3288-04-01	2663	16747	19420	73	316
A2065	A2490	UN	NA	0.7578	0.1214	0.1208	0.1815	-1	0.722646	1	2198-03-01	2885	15386	19868	91	293
A0539	A1343	UN	NA	0.7305	0.1762	0.0933	0.1814	-1	0.719878	1	5294-03-01	2782	15811	19560	85	300
PAz0103b	PAz0581b	UN	NA	0.7138	0.2096	0.0766	0.1814	-1	0.718216	1	4318-03-01	2745	16222	19559	88	302
A2635	PAz0265b	UN	NA	0.757	0.1238	0.1193	0.1812	-1	0.722418	1	4.16	2932	15678	20193	75	312
A2089	PAz0103b	UN	NA	0.6861	0.2654	0.0485	0.1812	-1	0.715368	1	3.506	2648	16714	19302	83	291
A1727	PAz0581b	UN	NA	0.7032	0.2315	0.0654	0.1811	-1	0.717017	1	8625-03-01	2708	16419	19453	80	309
CURROT	PAz0581b	UN	NA	0.6767	0.2844	0.0389	0.1811	-1	0.714362	1	7349-03-01	2604	16813	19130	83	310
A0039	A0500	UN	NA	0.6749	0.2888	0.0363	0.1807	-1	0.714018	0.9999	3.129	2539	16477	18670	93	291
A2069	CURROT	UN	NA	0.7636	0.1118	0.1246	0.1805	-1	0.722794	1	3077-03-01	2965	15635	20297	91	301
A2065	A2343	UN	NA	0.7333	0.1728	0.0938	0.1802	-1	0.719663	1	2703-04-01	2848	16117	19940	74	316
A1236	PAz0581b	UN	NA	0.7289	0.1825	0.0886	0.1799	-1	0.719057	1	8025-03-01	2797	16006	19639	81	308
A0500	A1729	UN	NA	0.6782	0.2844	0.0374	0.1796	-1	0.713889	1	7284-03-01	2560	16518	18736	81	302
A1343	A2358	UN	NA	0.7334	0.1742	0.0924	0.1795	-1	0.719336	1	4225-04-01	2831	16044	19794	71	314
A0539	A2358	UN	NA	0.6834	0.2749	0.0417	0.1791	-1	0.714194	1	4	2617	16693	19050	77	308
A2481	PAz0065b	UN	NA	0.759	0.124	0.117	0.179	-1	0.721692	1	5.1094	2930	15666	20077	64	327
A1236	PAz0105b	UN	NA	0.7161	0.21	0.0739	0.1789	-1	0.717364	1	4713-03-01	2763	16324	19567	87	302
PAz0099b	PAz0207b	UN	NA	0.7054	0.2315	0.0631	0.1788	-1	0.716263	1	4.0526	2714	16443	19384	76	308
Dwarf_Darnaud	PAz0260b	UN	NA	0.8215	0	0.1785	0.1785	-1	0.72077	0.9767	5046-02-01	3550	14437	20578	109	273
A1314	PAz0105b	UN	NA	0.7808	0.0817	0.1375	0.1784	-1	0.723584	1	7875-03-01	3014	15350	20306	80	303
A0892	PAz0207b	UN	NA	0.6901	0.2633	0.0466	0.1782	-1	0.714482	1	3108-04-01	2663	16748	19245	74	319
A0010	A1343	UN	NA	0.7576	0.1287	0.1137	0.1781	-1	0.721144	1	6951-03-01	2922	15706	20012	82	303
CURROT	Mandorla_Dolce	UN	NA	0.757	0.1299	0.1131	0.178	-1	0.721067	1	6235-03-01	2939	15818	20134	85	308
A0010	A2204	UN	NA	0.727	0.1906	0.0824	0.1777	-1	0.717929	1	5833-03-01	2793	16125	19567	84	301
A2089	A2635	UN	NA	0.7074	0.2302	0.0624	0.1775	-1	0.715879	1	9841-04-01	2736	16544	19464	63	314
A1727	A1793	UN	NA	0.7235	0.1987	0.0778	0.1772	-1	0.71735	1	2133-04-01	2803	16335	19675	75	316
A1727	A2067	UN	NA	0.6484	0.3516	0	0.1758	-1	0.69826	1	4359-03-01	2610	18227	18016	78	268
A1236	CURROT	UN	NA	0.7212	0.2065	0.0723	0.1756	-1	0.716433	1	8395-03-01	2787	16382	19545	81	311
A1714	A1793	UN	NA	0.7708	0.1078	0.1214	0.1753	-1	0.721259	1	5833-03-01	2979	15626	20112	84	301
CURROT	Krasnoshchekii	UN	NA	0.787	0.0755	0.1375	0.1752	-1	0.722865	1	3077-03-01	3027	15302	20201	91	301
A0804	PAz0641b	UN	NA	0.7137	0.222	0.0642	0.1752	-1	0.715548	1	2020-12-04	2766	16554	19502	75	309
A2204	PAz0065b	UN	NA	0.734	0.1821	0.084	0.175	-1	0.71746	1	1957-03-01	2806	16030	19463	92	294
A0539	A2241	UN	NA	0.7288	0.1931	0.078	0.1746	-1	0.716777	1	4.1316	2791	16148	19423	76	314
A3408	PAz0260b	UN	NA	0.7632	0.1247	0.1122	0.1745	-1	0.720162	0.9953	6923-02-01	2926	15644	19838	104	280
A0539	A2360	UN	NA	0.7465	0.158	0.0955	0.1745	-1	0.7185	1	4.1733	2857	15872	19612	75	313
A1343	A2343	UN	NA	0.6839	0.2832	0.0329	0.1745	-1	0.712241	1	3611-04-01	2638	16962	19040	72	314
A0682_MORDEN_604	A2490	UN	NA	0.7775	0.0963	0.1262	0.1744	-1	0.721528	0.93	3565-02-01	2888	14949	19375	115	271
Dwarf_Darnaud	PAz0800b	UN	NA	0.8257	0	0.1743	0.1743	-1	0.716064	0.9988	2.84	3748	14450	20448	100	284
A0500	A2204	UN	NA	0.8263	0	0.1737	0.1737	-1	0.725245	0.9394	3772-02-01	3136	14311	20010	114	271
A2204	A2346	UN	NA	0.7636	0.1254	0.111	0.1737	-1	0.719858	1	5429-04-01	2941	15736	19907	70	318
A2360	A4322	UN	NA	0.76	0.1326	0.1074	0.1737	-1	0.719508	1	9744-03-01	2950	15915	20022	78	310
A4804	Dwarf_Darnaud	UN	NA	0.6828	0.2876	0.0296	0.1734	-1	0.711658	1	3803-04-01	2638	17044	19022	71	311
A0039	PAz0018b	UN	NA	0.6824	0.2884	0.0292	0.1734	-1	0.711633	1	3371-03-01	2621	16949	18907	89	297
A2358	PAz0581b	UN	NA	0.7492	0.155	0.0958	0.1733	-1	0.718234	1	8148-03-01	2886	15973	19728	81	309
A2635	A4322	UN	NA	0.7913	0.0713	0.1374	0.173	-1	0.722346	1	5.1587	3075	15467	20386	63	325
A0660_BERGERON	A1727	UN	NA	0.7266	0.2025	0.071	0.1722	-1	0.715517	1	6324-04-01	2810	16424	19510	68	315
A0539	A2065	UN	NA	0.7394	0.1771	0.0835	0.172	-1	0.716729	1	8375-03-01	2833	16079	19470	80	307
A2204	A2340	UN	NA	0.7097	0.237	0.0533	0.1718	-1	0.713671	1	2097-05-01	2731	16614	19205	62	323
A0500	RealedImola	UN	NA	0.7763	0.1038	0.1198	0.1717	-1	0.720286	1	2444-03-01	2908	15176	19440	90	292
A2312	PAz0641b	UN	NA	0.7092	0.2392	0.0516	0.1712	-1	0.713365	1	3889-04-01	2741	16715	19264	72	316
A0500	A0654	UN	NA	0.6579	0.3421	0	0.1711	-1	0.636503	0.1103	1	80	551	347	6	6
A1793	CURROT	UN	NA	0.7387	0.1818	0.0795	0.1704	-1	0.715947	0.9999	3.0729	2859	16308	19604	96	295
A0500	PAz0103b	UN	NA	0.6984	0.2627	0.0389	0.1703	-1	0.711868	1	3864-03-01	2630	16479	18615	88	298
A1714	A2204	UN	NA	0.7903	0.0791	0.1306	0.1701	-1	0.720984	0.9999	3.163	3031	15377	20011	92	291
A0660_BERGERON	PAz0641b	UN	NA	0.7311	0.198	0.0709	0.1699	-1	0.714977	1	4.1053	2821	16392	19440	76	312
A0882	A2358	UN	NA	0.729	0.2022	0.0688	0.1699	-1	0.714771	1	2432-04-01	2819	16461	19459	74	314
A0892	PAz0581b	UN	NA	0.7273	0.2056	0.0671	0.1699	-1	0.714598	1	9494-03-01	2792	16368	19298	79	312
A1453_PERFECTION	PAz0581b	UN	NA	0.73	0.201	0.069	0.1695	-1	0.714689	1	4.1842	2801	16331	19305	76	318
A1714	PAz0641b	UN	NA	0.8306	0	0.1694	0.1694	-1	0.720332	0.998	7843-02-01	3444	14765	20503	102	284
Monoco_Bello	PAz0099b	UN	NA	0.7869	0.0883	0.1248	0.1689	-1	0.720139	1	3.75	3037	15566	20059	80	300
A1343	A1793	UN	NA	0.7422	0.1777	0.08	0.1689	-1	0.715656	1	4651-03-01	2859	16226	19502	86	298
A2340	A4804	UN	NA	0.7752	0.112	0.1128	0.1688	-1	0.718903	1	2222-05-01	3011	15853	20046	63	329
A2241	Bulida	UN	NA	0.7338	0.195	0.0712	0.1687	-1	0.714729	1	3014-04-01	2842	16453	19505	73	314
A1453_PERFECTION	A1793	UN	NA	0.6923	0.2788	0.029	0.1683	-1	0.71043	1	4.0649	2672	17049	18945	77	313
A2065	A2715	UN	NA	0.6824	0.2986	0.019	0.1683	-1	0.709431	1	3279-05-01	2640	17242	18873	61	325
A1731	RealedImola	UN	NA	0.7446	0.1745	0.081	0.1682	-1	0.715589	1	4.039	2864	16191	19479	77	311
A2635	A4373	UN	NA	0.832	0	0.168	0.168	-1	0.716326	1	4205-03-01	3641	14701	20405	88	301
PAz0065b	PAz0268b	UN	NA	0.7397	0.1848	0.0754	0.1679	-1	0.714958	1	7108-03-01	2840	16246	19375	83	308
PAz0265b	PAz0641b	UN	NA	0.7557	0.1534	0.0909	0.1676	-1	0.716451	1	7439-03-01	2919	16107	19671	82	307
A0682_MORDEN_604	PAz0207b	UN	NA	0.7204	0.2239	0.0557	0.1676	-1	0.712926	1	7108-03-01	2720	16276	18827	83	308
A2089	Monoco_Bello	UN	NA	0.8325	0	0.1675	0.1675	-1	0.723729	1	4824-03-01	3239	14938	20582	85	296
A0660_BERGERON	A2635	UN	NA	0.8163	0.034	0.1497	0.1667	-1	0.722115	1	4366-04-01	3158	15224	20375	71	315
A4322	PAz0065b	UN	NA	0.7313	0.2041	0.0646	0.1667	-1	0.713603	1	9872-03-01	2825	16516	19357	78	311
Dwarf_Darnaud	Goldrich	UN	NA	0.7341	0.1986	0.0673	0.1666	-1	0.713848	0.9981	7921-02-01	2811	16331	19217	101	282
PAz0018b	RealedImola	UN	NA	0.7549	0.1572	0.0879	0.1665	-1	0.715886	1	4.0921	2886	15990	19422	76	311
A0539	A2343	UN	NA	0.7152	0.2377	0.0471	0.166	-1	0.711696	1	9846-04-01	2737	16632	18969	65	324
A2481	PAz0641b	UN	NA	0.7366	0.1953	0.0681	0.1658	-1	0.713739	1	4.791	2853	16509	19440	67	321
A2490	KZ_055_1	UN	NA	0.8343	0	0.1657	0.1657	-1	0.71494	0.9988	8485-02-01	3605	14438	19928	99	282
A0660_BERGERON	PAz0099b	UN	NA	0.7752	0.1182	0.1066	0.1657	-1	0.717565	1	5714-03-01	2978	15783	19724	84	300
A0500	A1314	UN	NA	0.8346	0	0.1654	0.1654	-1	0.7114	0.9526	4144-02-01	3754	14234	19680	111	268
A1236	A1453_PERFECTION	UN	NA	0.7128	0.2437	0.0435	0.1654	-1	0.711187	1	4.0909	2747	16807	19054	77	315
A0010	A0500	UN	NA	0.8263	0.017	0.1567	0.1652	-1	0.722455	1	2778-03-01	3115	14733	19917	90	295
A1793	KZ_055_1	UN	NA	0.7833	0.1031	0.1137	0.1652	-1	0.718162	0.9999	3.129	3023	15748	19893	93	291
Bulida	PAz0103b	UN	NA	0.7649	0.1398	0.0953	0.1652	-1	0.716314	1	3.987	2958	16064	19718	77	307
A1453_PERFECTION	CURROT	UN	NA	0.7613	0.1479	0.0908	0.1648	-1	0.715775	1	8889-03-01	2942	16123	19649	81	315
A0039	A1314	UN	NA	0.7362	0.1982	0.0656	0.1647	-1	0.713227	1	8354-03-01	2842	16495	19333	79	303
A0039	Mandorla_Dolce	UN	NA	0.6949	0.2811	0.0241	0.1646	-1	0.709079	1	2133-04-01	2693	17204	18928	75	316
A3408	PAz0800b	UN	NA	0.8201	0.0316	0.1483	0.1641	-1	0.721362	0.9992	2.88	3150	15144	20186	100	288
A2481	PAz0581b	UN	NA	0.7478	0.1765	0.0757	0.164	-1	0.714084	1	4.1316	2880	16303	19400	76	314
A2065	PAz0103b	UN	NA	0.7304	0.2113	0.0583	0.164	-1	0.712348	1	9744-03-01	2833	16688	19335	78	310
A2481	Mandorla_Dolce	UN	NA	0.7897	0.093	0.1173	0.1638	-1	0.718186	1	4.1711	3069	15804	20057	76	317
A2312	PAz0099b	UN	NA	0.7604	0.1517	0.0879	0.1638	-1	0.715259	0.9994	9184-02-01	2926	16101	19522	98	286
A2712	RealedImola	UN	NA	0.7565	0.1595	0.084	0.1638	-1	0.714861	1	4.039	2906	16134	19443	77	311
A0660_BERGERON	PAz0065b	UN	NA	0.7566	0.1596	0.0838	0.1636	-1	0.714814	1	9359-03-01	2910	16157	19464	78	307
A2340	KZ_055_1	UN	NA	0.7341	0.2052	0.0607	0.1633	-1	0.712439	1	4.0526	2843	16627	19327	76	308
A0500	A2340	UN	NA	0.6808	0.3119	0.0073	0.1633	-1	0.707089	1	5714-03-01	2570	17014	18233	84	300
PAz0265b	RealedImola	UN	NA	0.7536	0.1674	0.079	0.1627	-1	0.714113	1	3.875	2897	16225	19388	80	310
A2069	A2481	UN	NA	0.7912	0.0924	0.1164	0.1626	-1	0.717817	1	6667-04-01	3075	15823	20036	69	322
A2065	A2481	UN	NA	0.7505	0.1744	0.0751	0.1623	-1	0.713625	1	6912-04-01	2916	16460	19545	68	319
PAz0099b	PAz0641b	UN	NA	0.8378	0	0.1622	0.1622	-1	0.716761	1	1957-03-01	3513	14814	20227	92	294
A0010	A2481	UN	NA	0.8094	0.0569	0.1337	0.1621	-1	0.719447	1	9286-05-01	3141	15531	20203	56	332
A0804	A2343	UN	NA	0.7552	0.1659	0.0788	0.1618	-1	0.713893	1	8636-04-01	2932	16390	19569	66	321
A2635	Goldrich	UN	NA	0.831	0.0151	0.154	0.1615	-1	0.721325	1	2568-04-01	3195	15078	20245	74	315
A2346	PAz0065b	UN	NA	0.7892	0.0987	0.112	0.1614	-1	0.717119	1	4.1447	3053	15819	19881	76	315
A1793	PAz0103b	UN	NA	0.747	0.1836	0.0695	0.1612	-1	0.712827	1	8625-03-01	2889	16475	19381	80	309
A2067	PAz0103b	UN	NA	0.6776	0.3224	0	0.1612	-1	0.702733	0.958	4592-02-01	2652	17758	18380	98	241
A1236	A2343	UN	NA	0.7543	0.1707	0.0749	0.1603	-1	0.713157	1	3425-04-01	2917	16390	19432	73	317
A1793	PAz0018b	UN	NA	0.768	0.1436	0.0884	0.1602	-1	0.714473	1	2747-03-01	2951	16079	19462	91	298
Goldrich	RealedImola	UN	NA	0.8402	0	0.1598	0.1598	-1	0.721286	1	4205-03-01	3223	14899	20170	88	301
A2360	A4804	UN	NA	0.7654	0.1504	0.0842	0.1594	-1	0.713879	1	2703-04-01	2967	16289	19579	74	316
A1793	PAz0065b	UN	NA	0.7646	0.1522	0.0832	0.1593	-1	0.713743	1	6429-03-01	2945	16201	19440	84	306
A1731	A2204	UN	NA	0.7458	0.1897	0.0645	0.1593	-1	0.711889	1	9615-03-01	2860	16415	19139	78	309
A1714	A2481	UN	NA	0.7677	0.1465	0.0858	0.159	-1	0.713945	1	8734-03-01	2973	16249	19573	79	306
Monoco_Bello	Velasques	UN	NA	0.779	0.1252	0.0958	0.1584	-1	0.714804	1	4.0526	3013	16075	19659	76	308
A0039	A2069	UN	NA	0.7012	0.2816	0.0172	0.158	-1	0.706858	1	6667-04-01	2718	17330	18783	69	322
A2712	PAz0641b	UN	NA	0.7615	0.1624	0.0761	0.1573	-1	0.712573	1	2568-04-01	2939	16347	19376	74	315
A0500	A1731	UN	NA	0.7677	0.151	0.0814	0.1568	-1	0.712997	0.9992	8889-02-01	2889	15862	18949	99	286
A1236	A1343	UN	NA	0.7626	0.1616	0.0758	0.1566	-1	0.712377	1	4483-03-01	2932	16291	19291	87	300
A0010	A2069	UN	NA	0.7916	0.1038	0.1046	0.1565	-1	0.715224	1	4.0519	3075	16013	19825	77	312
A0660_BERGERON	PAz0103b	UN	NA	0.7478	0.1916	0.0606	0.1564	-1	0.710823	1	4535-03-01	2887	16595	19195	86	297
A1343	PAz0581b	UN	NA	0.7474	0.1924	0.0602	0.1564	-1	0.71078	1	3.1828	2861	16460	19027	93	296
A1314	A2481	UN	NA	0.8197	0.048	0.1323	0.1563	-1	0.717969	1	2020-08-04	3172	15523	20072	75	306
A0039	A0660_BERGERON	UN	NA	0.8031	0.0814	0.1155	0.1562	-1	0.716263	1	8358-04-01	3098	15734	19813	67	324
A0539	A1729	UN	NA	0.7573	0.1732	0.0696	0.1562	-1	0.711658	1	2973-04-01	2903	16341	19160	74	318
Bulida	PAz0207b	UN	NA	0.7418	0.2039	0.0542	0.1562	-1	0.710137	0.9999	3.1064	2865	16699	19125	94	292
PAz0581b	RealedImola	UN	NA	0.7829	0.122	0.0951	0.1561	-1	0.714189	0.9968	7308-02-01	2993	15906	19399	104	284
A0010	PAz0268b	UN	NA	0.723	0.2419	0.0352	0.1561	-1	0.70821	1	3111-03-01	2789	16975	18882	90	298
A0500	PAz0065b	UN	NA	0.7672	0.1536	0.0792	0.156	-1	0.71258	0.869	2.265	2877	15841	18849	117	265
A1314	A1729	UN	NA	0.8263	0.0364	0.1374	0.1556	-1	0.718294	1	3295-03-01	3201	15464	20145	88	293
A0804	A1714	UN	NA	0.8081	0.0729	0.1189	0.1554	-1	0.716413	1	4.1892	3132	15756	19936	74	310
A0500	Bulida	UN	NA	0.8159	0.058	0.1261	0.1551	-1	0.717064	0.9945	6796-02-01	3070	15190	19434	103	276
A1343	A1453_PERFECTION	UN	NA	0.6998	0.2903	0.0099	0.155	-1	0.705439	1	4.1867	2691	17311	18518	75	314
A2360	Goldrich	UN	NA	0.7888	0.1126	0.0986	0.1549	-1	0.714269	1	3483-03-01	3030	15931	19521	89	298
A2490	Kz_ma_4	UN	NA	0.8454	0	0.1546	0.1546	-1	0.711601	0.9835	5463-02-01	3598	14630	19612	108	275
A2340	Bulida	UN	NA	0.7771	0.1367	0.0862	0.1545	-1	0.712946	1	8636-04-01	3014	16279	19562	66	321
A1236	A2204	UN	NA	0.7883	0.115	0.0968	0.1542	-1	0.713934	1	9367-03-01	3019	15913	19435	79	311
A4804	PAz0065b	UN	NA	0.7415	0.2091	0.0493	0.1539	-1	0.709113	1	4.0128	2860	16758	19019	78	313
PAz0018b	KZ_133_1	UN	NA	0.8204	0.0517	0.1278	0.1537	-1	0.716906	0.9793	5234-02-01	3146	15457	19810	107	270
A0010	A1714	UN	NA	0.806	0.0813	0.1127	0.1534	-1	0.715321	1	4.0789	3121	15844	19826	76	310
A1343	PAz0641b	UN	NA	0.7911	0.111	0.098	0.1534	-1	0.713867	0.9882	5833-02-01	3046	15982	19545	108	279
A3408	RealedImola	UN	NA	0.7842	0.1251	0.0907	0.1533	-1	0.713097	1	5176-03-01	3001	15996	19340	85	299
PAz0581b	Kz_249_1	UN	NA	0.8023	0.0891	0.1086	0.1532	-1	0.71486	0.9945	6698-02-01	3079	15767	19600	106	283
A2340	Goldrich	UN	NA	0.7911	0.1113	0.0975	0.1532	-1	0.713761	0.9999	3.1383	3045	15983	19529	94	295
A1236	Petite_Muscat_MLE	UN	NA	0.825	0.044	0.1311	0.1531	-1	0.717088	0.9998	3.043	3172	15451	19896	93	283
A0882	CURROT	UN	NA	0.7898	0.1142	0.096	0.1531	-1	0.713582	1	5172-03-01	3051	16065	19581	87	306
A0010	A4322	UN	NA	0.7851	0.1241	0.0908	0.1528	-1	0.713013	1	3889-04-01	3048	16227	19617	72	316
A2241	KZ_055_1	UN	NA	0.7524	0.1895	0.0581	0.1528	-1	0.709741	1	2020-08-03	2910	16671	19162	80	304
A2635	A4804	UN	NA	0.8024	0.09	0.1077	0.1527	-1	0.714655	1	4.1053	3113	15955	19799	76	312
A2343	Monoco_Bello	UN	NA	0.7191	0.2566	0.0243	0.1526	-1	0.706307	1	5.0469	2793	17268	18847	64	323
A1314	A1727	UN	NA	0.8048	0.0853	0.1099	0.1525	-1	0.714848	1	3.974	3115	15883	19776	77	306
A0039	A2065	UN	NA	0.7935	0.1087	0.0978	0.1522	-1	0.713557	1	9872-03-01	3075	16090	19656	78	311
PAz0018b	PAz0641b	UN	NA	0.7986	0.0993	0.1022	0.1518	-1	0.713909	1	2043-03-01	3069	15891	19540	93	298
A1793	PAz0099b	UN	NA	0.8038	0.0891	0.1071	0.1517	-1	0.714371	1	4651-03-01	3093	15836	19621	86	298
A1793	A2715	UN	NA	0.7741	0.1488	0.0771	0.1515	-1	0.711324	1	7195-03-01	2986	16338	19318	82	305
PAz0105b	RealedImola	UN	NA	0.7631	0.1708	0.0661	0.1515	-1	0.710239	1	2889-03-01	2934	16454	19130	90	296
A4322	RealedImola	UN	NA	0.8183	0.0608	0.1209	0.1513	-1	0.715659	1	3977-03-01	3156	15659	19820	88	299
A0892	PAz0018b	UN	NA	0.7675	0.1624	0.0701	0.1513	-1	0.710582	1	8625-03-01	2946	16366	19141	80	309
A0010	Mandorla_Dolce	UN	NA	0.7882	0.122	0.0899	0.1509	-1	0.712461	1	8148-03-01	3061	16252	19593	81	309
A1343	A1714	UN	NA	0.8492	0	0.1508	0.1508	-1	0.709227	0.9966	7282-02-01	3732	14968	19873	103	281
A0039	Petite_Muscat_MLE	UN	NA	0.7618	0.1752	0.063	0.1506	-1	0.709713	0.9999	3.1648	2932	16520	19103	91	288
A1343	A2065	UN	NA	0.737	0.2249	0.0381	0.1506	-1	0.707225	1	7015-04-01	2846	16960	18879	67	315
A1453_PERFECTION	A2241	UN	NA	0.8112	0.0768	0.1121	0.1504	-1	0.714577	1	9625-03-01	3138	15846	19769	80	317
A2204	PAz0099b	UN	NA	0.835	0.0302	0.1348	0.1499	-1	0.716715	0.9993	9082-02-01	3188	15293	19765	98	285
PAz0065b	PAz0265b	UN	NA	0.8228	0.0545	0.1226	0.1499	-1	0.715508	0.995	6792-02-01	3169	15614	19798	106	284
A2715	Monoco_Bello	UN	NA	0.7706	0.159	0.0704	0.1499	-1	0.710285	1	5529-03-01	2982	16497	19285	85	302
A1453_PERFECTION	A2346	UN	NA	0.7785	0.1434	0.0781	0.1498	-1	0.711034	1	9125-03-01	3018	16408	19409	80	313
Goldrich	Monoco_Bello	UN	NA	0.7903	0.12	0.0898	0.1497	-1	0.712191	1	3.619	3040	16102	19394	84	304
A2204	PAz0105b	UN	NA	0.7618	0.1778	0.0603	0.1493	-1	0.709138	1	8987-03-01	2921	16502	18987	79	308
Goldrich	PAz0065b	UN	NA	0.7722	0.1575	0.0704	0.1491	-1	0.710101	1	3.619	2951	16295	19038	84	304
A1793	A2204	UN	NA	0.8198	0.0627	0.1175	0.1489	-1	0.714765	1	3.172	3144	15630	19647	93	295
A0039	A0882	UN	NA	0.7363	0.2298	0.0339	0.1488	-1	0.706392	1	3699-04-01	2840	17010	18790	73	319
A2346	A4322	UN	NA	0.7838	0.1361	0.0801	0.1481	-1	0.710848	1	5352-04-01	3051	16449	19495	71	322
A2360	Bulida	UN	NA	0.8276	0.0489	0.1235	0.148	-1	0.715155	1	4.0526	3203	15682	19887	76	308
A0804	A1453_PERFECTION	UN	NA	0.7178	0.2685	0.0138	0.148	-1	0.704201	1	9114-03-01	2778	17382	18613	79	309
PAz0018b	Kz_249_1	UN	NA	0.8521	0	0.1479	0.1479	-1	0.715103	0.9999	3.0745	3390	15120	19925	94	289
A0500	PAz0105b	UN	NA	0.7815	0.1419	0.0766	0.1475	-1	0.710362	0.9992	8889-02-01	2940	15950	18795	99	286
A1343	PAz0099b	UN	NA	0.8526	0	0.1474	0.1474	-1	0.707535	0.9981	7921-02-01	3749	14961	19686	101	282
A0500	A2360	UN	NA	0.7281	0.2496	0.0223	0.1471	-1	0.704839	0.9992	8788-02-01	2744	16799	18211	99	285
Monoco_Bello	PAz0018b	UN	NA	0.7825	0.1412	0.0763	0.1469	-1	0.710194	1	6386-03-01	3016	16348	19248	83	302
A2635	Krasnoshchekii	UN	NA	0.8533	0	0.1467	0.1467	-1	0.705911	1	4598-03-01	3837	15015	19723	87	301
A4322	Monoco_Bello	UN	NA	0.7565	0.1948	0.0487	0.1461	-1	0.707254	1	4828-03-01	2941	16920	19084	87	303
PAz0207b	PAz0265b	UN	NA	0.8087	0.0909	0.1004	0.1459	-1	0.712351	1	8765-03-01	3123	16010	19553	81	314
A2481	A2635	UN	NA	0.7822	0.1442	0.0736	0.1457	-1	0.709628	1	4.1333	3038	16519	19350	75	310
A2343	PAz0641b	UN	NA	0.7323	0.2439	0.0238	0.1457	-1	0.704667	1	5952-03-01	2835	17236	18709	84	302
A0660_BERGERON	A2358	UN	NA	0.8403	0.0282	0.1315	0.1456	-1	0.715388	1	4767-03-01	3250	15554	19940	86	299
A1236	A1729	UN	NA	0.7787	0.1514	0.0699	0.1456	-1	0.709245	1	4.1053	3015	16525	19247	76	312
A0660_BERGERON	Monoco_Bello	UN	NA	0.831	0.0483	0.1207	0.1449	-1	0.714153	1	6087-04-01	3217	15738	19828	69	318
A2343	Bulida	UN	NA	0.831	0.0484	0.1205	0.1448	-1	0.714105	1	3.716	3217	15740	19823	81	301
A1729	PAz0581b	UN	NA	0.7963	0.1179	0.0858	0.1448	-1	0.710639	1	4.1316	3070	16212	19341	76	314
A1714	A1727	UN	NA	0.8449	0.0209	0.1342	0.1446	-1	0.715443	1	6265-03-01	3273	15539	19994	83	301
Mandorla_Dolce	PAz0641b	UN	NA	0.7656	0.1801	0.0544	0.1444	-1	0.707418	1	9125-03-01	2968	16790	19079	80	313
A0010	A2343	UN	NA	0.7853	0.1408	0.0739	0.1443	-1	0.709342	1	9385-04-01	3046	16495	19314	65	321
A0010	A1729	UN	NA	0.805	0.102	0.093	0.144	-1	0.711191	1	8636-04-01	3127	16224	19564	66	321
A2358	KZ_055_1	UN	NA	0.8561	0	0.1439	0.1439	-1	0.710916	1	4302-03-01	3570	15264	19916	86	295
A3408	Monoco_Bello	UN	NA	0.84	0.0326	0.1273	0.1437	-1	0.714532	0.9998	3.0208	3239	15575	19812	96	290
A0010	Krasnoshchekii	UN	NA	0.8332	0.0462	0.1206	0.1437	-1	0.713867	1	9494-03-01	3206	15646	19693	79	312
A2715	PAz0207b	UN	NA	0.7933	0.1259	0.0807	0.1437	-1	0.709892	1	2717-03-01	3059	16294	19274	92	301
A0010	Goldrich	UN	NA	0.8113	0.0906	0.0981	0.1434	-1	0.711552	1	9872-03-01	3117	15969	19401	78	311
A0010	A0892	UN	NA	0.765	0.1835	0.0515	0.1433	-1	0.706869	1	6747-03-01	2958	16794	18985	83	305
A2481	Krasnoshchekii	UN	NA	0.8322	0.0501	0.1177	0.1427	-1	0.713356	1	4.1867	3204	15702	19661	75	314
A1714	A2241	UN	NA	0.814	0.087	0.099	0.1425	-1	0.711434	1	5116-03-01	3153	16089	19562	86	302
A0500	PAz0641b	UN	NA	0.7509	0.213	0.036	0.1425	-1	0.705159	0.9973	7549-02-01	2826	16579	18295	102	281
A1236	PAz0065b	UN	NA	0.7828	0.1499	0.0673	0.1422	-1	0.708211	1	2747-03-01	3011	16465	19057	91	298
A0660_BERGERON	A0804	UN	NA	0.8049	0.1063	0.0888	0.1419	-1	0.710277	1	4.0658	3114	16229	19413	76	309
A0660_BERGERON	A1236	UN	NA	0.7631	0.1901	0.0469	0.1419	-1	0.706099	1	9615-03-01	2940	16808	18850	78	309
A2712	PAz0207b	UN	NA	0.8105	0.0954	0.0941	0.1418	-1	0.710784	1	3.759	3127	16103	19421	83	312
A0539	A2312	UN	NA	0.7953	0.1259	0.0788	0.1418	-1	0.709256	1	3222-03-01	3038	16177	19054	90	299
A1714	A2340	UN	NA	0.7863	0.1443	0.0694	0.1415	-1	0.708256	1	2020-12-04	3050	16572	19234	75	309
A0804	Velasques	UN	NA	0.8505	0.0165	0.133	0.1412	-1	0.714533	1	4419-03-01	3288	15534	19904	86	296
A2712	PAz0065b	UN	NA	0.8262	0.0653	0.1085	0.1411	-1	0.712056	0.9997	9796-02-01	3179	15839	19526	98	292
A2069	PAz0641b	UN	NA	0.767	0.1839	0.0491	0.1411	-1	0.706119	1	4.1579	2974	16883	18987	76	316
A1727	Mandorla_Dolce	UN	NA	0.826	0.0662	0.1079	0.1409	-1	0.711959	1	4.0256	3210	16008	19714	78	314
Krasnoshchekii	RealedImola	UN	NA	0.8595	0	0.1405	0.1405	-1	0.712478	1	4318-03-01	3416	15225	19716	88	302
A2069	A2635	UN	NA	0.8596	0	0.1404	0.1404	-1	0.707233	1	4598-03-01	3720	15363	19861	87	301
Mandorla_Dolce	PAz0065b	UN	NA	0.8038	0.1119	0.0843	0.1403	-1	0.709457	1	3836-04-01	3106	16283	19323	73	320
A2346	A4804	UN	NA	0.7883	0.1428	0.0689	0.1403	-1	0.707926	1	2568-04-01	3064	16617	19256	74	315
A2241	PAz0641b	UN	NA	0.8028	0.1139	0.0833	0.1402	-1	0.709336	1	4.1711	3110	16339	19357	76	317
A1727	A2069	UN	NA	0.8277	0.0643	0.1079	0.1401	-1	0.711776	1	6667-03-01	3217	16010	19708	84	308
A3408	PAz0065b	UN	NA	0.7716	0.1766	0.0518	0.1401	-1	0.70616	1	2308-03-01	2956	16642	18780	91	294
A0682_MORDEN_604	A2346	UN	NA	0.7655	0.1889	0.0456	0.14	-1	0.705521	1	9241-03-01	2904	16573	18524	79	310
A2067	A2340	UN	NA	0.72	0.28	0	0.14	-1	0.6785	0.9944	7128-02-01	3006	19002	16894	94	255
A2360	PAz0065b	UN	NA	0.7981	0.125	0.077	0.1394	-1	0.708523	1	3.875	3079	16372	19197	80	310
A0039	Krasnoshchekii	UN	NA	0.7352	0.2509	0.0138	0.1393	-1	0.702197	1	2703-04-01	2823	17264	18378	74	316
A1727	A4322	UN	NA	0.783	0.1557	0.0613	0.1391	-1	0.706891	1	7805-03-01	3042	16731	19146	82	310
A2481	PAz0099b	UN	NA	0.7952	0.1324	0.0724	0.1386	-1	0.707886	1	2603-04-01	3066	16435	19126	73	311
Bulida	PAz0641b	UN	NA	0.8046	0.1143	0.0811	0.1383	-1	0.708675	0.9999	3.0521	3109	16337	19265	96	293
A0660_BERGERON	A1729	UN	NA	0.817	0.0903	0.0928	0.1379	-1	0.709746	1	5882-03-01	3163	16189	19433	85	305
A0882	A2481	UN	NA	0.8248	0.0756	0.0996	0.1374	-1	0.710304	1	5714-04-01	3189	16063	19480	70	320
A1236	A1727	UN	NA	0.7888	0.1478	0.0634	0.1373	-1	0.706682	1	7439-03-01	3051	16629	19068	82	307
Krasnoshchekii	Monoco_Bello	UN	NA	0.8628	0	0.1372	0.1372	-1	0.707424	1	9367-03-01	3637	15314	19651	79	311
A2069	PAz0065b	UN	NA	0.8068	0.112	0.0811	0.1371	-1	0.708405	1	4.0128	3118	16341	19254	78	313
A2065	PAz0268b	UN	NA	0.7364	0.2536	0.01	0.1368	-1	0.701235	1	2174-03-01	2844	17431	18416	92	296
A0804	PAz0018b	UN	NA	0.7848	0.1574	0.0578	0.1365	-1	0.705947	1	2088-03-01	3023	16649	18918	91	292
A1453_PERFECTION	A2360	UN	NA	0.7861	0.1553	0.0585	0.1362	-1	0.705934	1	7683-03-01	3039	16698	18989	82	309
A2241	PAz0065b	UN	NA	0.8343	0.0591	0.1066	0.1361	-1	0.710718	1	6957-04-01	3221	15934	19520	69	324
A2089	RealedImola	UN	NA	0.8441	0.0398	0.1161	0.136	-1	0.711636	1	5663-03-01	3239	15692	19510	83	296
A4804	RealedImola	UN	NA	0.8244	0.0792	0.0964	0.136	-1	0.709661	1	5647-03-01	3175	16052	19352	85	303
PAz0207b	Kz_ma_4	UN	NA	0.7783	0.1714	0.0503	0.136	-1	0.705078	0.9998	3.0309	2991	16727	18782	97	294
A2346	Bulida	UN	NA	0.825	0.0799	0.0951	0.1351	-1	0.709326	1	5.127	3202	16200	19480	63	323
A0500	PAz0207b	UN	NA	0.7902	0.1515	0.0583	0.1341	-1	0.705419	0.9977	2.767	2972	16255	18452	103	285
A0804	PAz0099b	UN	NA	0.8362	0.0595	0.1043	0.134	-1	0.709995	1	3409-03-01	3227	15968	19463	88	294
A1453_PERFECTION	Mandorla_Dolce	UN	NA	0.8662	0.0001	0.1337	0.1337	-1	0.712864	1	2688-03-01	3354	15568	19868	93	304
A0039	A0892	UN	NA	0.7915	0.1501	0.0584	0.1334	-1	0.705281	1	6957-04-01	3055	16680	18929	69	324
A0010	A2089	UN	NA	0.8621	0.0109	0.127	0.1324	-1	0.7119	0.9999	3.1538	3331	15641	19735	91	287
A0500	A0539	UN	NA	0.8514	0.0322	0.1163	0.1324	-1	0.710835	0.9942	6667-02-01	3170	15230	18897	105	280
A1793	A2490	UN	NA	0.8614	0.0125	0.1261	0.1323	-1	0.711774	1	2527-03-01	3272	15390	19388	91	296
A0660_BERGERON	A1453_PERFECTION	UN	NA	0.8034	0.1286	0.068	0.1323	-1	0.705984	1	2020-09-03	3096	16509	19000	80	312
PAz0581b	KZ_133_1	UN	NA	0.8268	0.0819	0.0913	0.1322	-1	0.708282	0.8961	2991-02-01	3170	16068	19169	117	269
PAz0018b	KZ_055_1	UN	NA	0.8679	0	0.1321	0.1321	-1	0.70612	0.952	4107-02-01	3617	15356	19461	112	270
A1453_PERFECTION	A2069	UN	NA	0.8658	0.0041	0.1301	0.1321	-1	0.712135	1	8765-03-01	3353	15630	19813	81	314
A3408	A4373	UN	NA	0.868	0	0.132	0.132	-1	0.7074	0.9998	3.0316	3558	15382	19505	95	288
A2490	RealedImola	UN	NA	0.8041	0.1278	0.068	0.132	-1	0.705903	1	2955-03-01	3039	16191	18630	88	290
A2204	A2360	UN	NA	0.8682	0	0.1318	0.1318	-1	0.709345	1	7654-03-01	3468	15427	19575	81	305
A0010	PAz0581b	UN	NA	0.7934	0.1502	0.0564	0.1315	-1	0.704632	1	2857-03-01	3054	16672	18836	91	299
A1731	PAz0641b	UN	NA	0.7527	0.2321	0.0152	0.1312	-1	0.70046	1	4205-03-01	2909	17376	18431	88	301
A2089	A2346	UN	NA	0.8549	0.0278	0.1172	0.1311	-1	0.710627	1	5	3312	15836	19660	64	320
A1727	A2715	UN	NA	0.8303	0.0772	0.0926	0.1311	-1	0.708159	1	3556-03-01	3210	16186	19334	90	302
A0654	Velasques	UN	NA	0.738	0.262	0	0.131	-1	0.650943	0.6651	6667-02-01	86	531	390	3	8
A0892	A2358	UN	NA	0.8136	0.1114	0.0749	0.1306	-1	0.706288	1	3.875	3149	16477	19145	80	310
A0010	A4804	UN	NA	0.7973	0.1444	0.0582	0.1305	-1	0.704578	1	4	3091	16764	18981	78	312
A0500	Monoco_Bello	UN	NA	0.831	0.0773	0.0917	0.1303	-1	0.70788	1	2778-03-01	3137	15819	18859	90	295
A0039	A1453_PERFECTION	UN	NA	0.7665	0.2065	0.027	0.1303	-1	0.701413	1	3243-04-01	2957	17165	18525	74	320
A2635	Mandorla_Dolce	UN	NA	0.8699	0	0.1301	0.1301	-1	0.704774	1	6867-03-01	3702	15587	19649	83	306
PAz0105b	PAz0641b	UN	NA	0.7675	0.2056	0.0269	0.1297	-1	0.701268	0.9998	3.0206	2966	17197	18549	97	293
A0804	A0882	UN	NA	0.8706	0	0.1294	0.1294	-1	0.702666	1	5211-04-01	3772	15500	19479	71	321
A1236	A2065	UN	NA	0.8129	0.1155	0.0716	0.1294	-1	0.705662	1	2432-04-01	3146	16531	19093	74	314
A1314	PAz0103b	UN	NA	0.8403	0.0607	0.099	0.1293	-1	0.708381	1	3.1868	3247	16082	19379	91	290
A4804	Monoco_Bello	UN	NA	0.7694	0.2029	0.0277	0.1291	-1	0.701214	1	4598-03-01	2987	17265	18637	87	301
A1727	A4804	UN	NA	0.7901	0.1618	0.0481	0.129	-1	0.703224	1	7927-03-01	3065	16936	18860	82	311
A0010	A3408	UN	NA	0.8613	0.0198	0.1189	0.1288	-1	0.710251	1	3977-03-01	3317	15723	19540	88	299
A1314	A1343	UN	NA	0.8714	0	0.1286	0.1286	-1	0.702927	0.9441	3894-02-01	3730	15439	19372	113	270
A0892	PAz0641b	UN	NA	0.7739	0.195	0.0311	0.1286	-1	0.701438	1	4157-03-01	2987	17115	18565	89	304
A1729	A2712	UN	NA	0.8715	0	0.1285	0.1285	-1	0.701165	1	3.25	3835	15519	19445	92	299
A0804	Mandorla_Dolce	UN	NA	0.8716	0	0.1284	0.1284	-1	0.70361	1	4.039	3735	15614	19593	77	311
PAz0207b	PAz0268b	UN	NA	0.8268	0.0897	0.0835	0.1283	-1	0.706607	1	4659-03-01	3183	16264	19119	88	305
A0039	A4322	UN	NA	0.8151	0.1138	0.0711	0.128	-1	0.705277	1	4306-04-01	3158	16561	19092	72	319
A0010	PAz0099b	UN	NA	0.8379	0.0686	0.0935	0.1278	-1	0.707481	1	6951-03-01	3230	16133	19255	82	303
A2715	RealedImola	UN	NA	0.843	0.0586	0.0983	0.1277	-1	0.707929	1	2967-03-01	3237	15995	19233	91	300
A2343	Velasques	UN	NA	0.8726	0	0.1274	0.1274	-1	0.707622	1	4419-03-01	3515	15596	19582	86	296
A1731	A1793	UN	NA	0.8402	0.0655	0.0943	0.127	-1	0.70738	1	6988-03-01	3248	16168	19310	83	307
PAz0065b	PAz0800b	UN	NA	0.8731	0	0.1269	0.1269	-1	0.706751	0.9996	9394-02-01	3536	15541	19479	99	291
A0039	A4804	UN	NA	0.8215	0.1031	0.0754	0.1269	-1	0.705476	1	3562-04-01	3178	16472	19104	73	318
A1343	Bulida	UN	NA	0.8382	0.07	0.0919	0.1268	-1	0.707097	0.9863	5701-02-01	3228	16145	19208	107	275
A4322	PAz0103b	UN	NA	0.79	0.1665	0.0435	0.1268	-1	0.70225	1	8625-03-01	3064	17009	18780	80	309
A1714	A2346	UN	NA	0.8739	0	0.1261	0.1261	-1	0.708596	1	6618-04-01	3472	15715	19692	68	317
A1729	A2069	UN	NA	0.8564	0.0353	0.1084	0.126	-1	0.708546	1	5581-03-01	3332	16056	19589	86	306
A0682_MORDEN_604	A2360	UN	NA	0.8347	0.0792	0.0861	0.1257	-1	0.706248	1	4432-03-01	3158	15951	18792	88	303
Monoco_Bello	PAz0581b	UN	NA	0.7763	0.1961	0.0276	0.1257	-1	0.700417	1	2283-03-01	2992	17151	18469	92	297
Monoco_Bello	PAz0268b	UN	NA	0.8067	0.1362	0.0571	0.1252	-1	0.703259	1	3708-03-01	3116	16734	18847	89	300
A0500	A2481	UN	NA	0.8024	0.1449	0.0527	0.1251	-1	0.70279	0.9988	2.84	3026	16404	18348	100	284
Dwarf_Darnaud	RealedImola	UN	NA	0.8621	0.027	0.1108	0.1244	-1	0.708413	0.9978	7745-02-01	3310	15810	19342	102	283
A0500	A2358	UN	NA	0.8758	0	0.1242	0.1242	-1	0.704896	0.993	6476-02-01	3517	15267	19001	105	278
A1236	PAz0103b	UN	NA	0.8057	0.1413	0.053	0.1237	-1	0.702492	1	3864-03-01	3111	16795	18777	88	298
A1793	PAz0268b	UN	NA	0.8179	0.1173	0.0648	0.1235	-1	0.703613	0.9994	9091-02-01	3150	16571	18862	99	288
A0539	PAz0018b	UN	NA	0.8301	0.0929	0.0769	0.1234	-1	0.704811	0.9996	9394-02-01	3154	16163	18745	99	291
A1729	PAz0065b	UN	NA	0.8179	0.1176	0.0645	0.1233	-1	0.703541	1	4.0649	3161	16634	18922	77	313
A1729	PAz0265b	UN	NA	0.8769	0	0.1231	0.1231	-1	0.699302	1	1915-03-01	3855	15644	19334	94	300
A1314	A2360	UN	NA	0.8597	0.0345	0.1058	0.123	-1	0.707601	1	3.622	3325	16008	19412	82	297
A1729	A2204	UN	NA	0.8161	0.1222	0.0618	0.1229	-1	0.703173	1	7875-03-01	3140	16603	18803	80	303
A0660_BERGERON	A1343	UN	NA	0.8167	0.1209	0.0624	0.1228	-1	0.70322	1	8734-03-01	3140	16581	18794	79	306
A1714	PAz0103b	UN	NA	0.8722	0.0103	0.1175	0.1227	-1	0.708686	1	3864-03-01	3373	15825	19542	88	298
A1729	A4322	UN	NA	0.8296	0.0955	0.0749	0.1227	-1	0.704443	1	6548-03-01	3226	16576	19155	84	307
A0654	PAz0581b	UN	NA	0.7547	0.2453	0	0.1227	-1	0.649158	0.8897	5	88	532	389	2	10
A1729	A1793	UN	NA	0.8363	0.0825	0.0813	0.1225	-1	0.705037	1	5765-03-01	3243	16432	19174	85	304
A0539	A1731	UN	NA	0.8218	0.1117	0.0665	0.1223	-1	0.703522	0.9998	3.0103	3140	16416	18720	97	292
A0039	PAz0950b	UN	NA	0.8035	0.1483	0.0481	0.1223	-1	0.701674	0.9991	8687-02-01	3042	16544	18339	99	284
A1729	Mandorla_Dolce	UN	NA	0.8529	0.0508	0.0963	0.1217	-1	0.706338	1	4.1447	3318	16252	19400	76	315
A2069	RealedImola	UN	NA	0.8558	0.0451	0.0991	0.1216	-1	0.706605	1	5882-03-01	3302	16076	19273	85	305
A2669	PAz0641b	UN	NA	0.8102	0.1371	0.0527	0.1213	-1	0.701893	1	5294-03-01	3127	16798	18739	85	300
A1729	A2358	UN	NA	0.8788	0	0.1212	0.1212	-1	0.705439	1	4.16	3564	15813	19564	75	312
A0039	A2635	UN	NA	0.8425	0.0731	0.0844	0.1209	-1	0.70498	1	3425-04-01	3263	16367	19169	73	317
Petite_Muscat_MLE	RealedImola	UN	NA	0.8422	0.0737	0.0841	0.1209	-1	0.704955	0.9956	7059-02-01	3227	16196	18961	102	276
PAz0099b	PAz0103b	UN	NA	0.8792	0	0.1208	0.1208	-1	0.707218	0.9848	5556-02-01	3447	15700	19438	108	276
A0654	A1727	UN	NA	0.8234	0.1115	0.0651	0.1208	-1	0.703033	0.8897	5	84	439	499	2	10
A1314	A2340	UN	NA	0.8356	0.0876	0.0769	0.1207	-1	0.704168	1	2162-04-01	3238	16493	19090	74	312
A1714	A2358	UN	NA	0.8795	0	0.1205	0.1205	-1	0.698266	1	7531-03-01	3865	15687	19252	81	304
A0010	Dwarf_Darnaud	UN	NA	0.8798	0	0.1202	0.1202	-1	0.706224	0.9998	3.0421	3497	15756	19467	95	289
A2241	A2358	UN	NA	0.8793	0.0019	0.1189	0.1198	-1	0.708165	1	6232-04-01	3414	15875	19608	69	319
PAz0260b	PAz0641b	UN	NA	0.8252	0.1102	0.0647	0.1198	-1	0.702741	1	5349-03-01	3180	16592	18834	86	304
A0804	A2069	UN	NA	0.8803	0	0.1197	0.1197	-1	0.701571	1	8939-04-01	3722	15803	19424	66	323
A1727	PAz0099b	UN	NA	0.8672	0.0266	0.1062	0.1195	-1	0.706821	1	5904-03-01	3344	15963	19323	83	298
A0892	A1453_PERFECTION	UN	NA	0.7982	0.1647	0.0371	0.1195	-1	0.69992	1	5698-03-01	3077	17023	18518	86	307
A1727	Krasnoshchekii	UN	NA	0.8551	0.0509	0.094	0.1194	-1	0.705588	1	3556-03-01	3292	16124	19149	90	302
A1236	PAz0950b	UN	NA	0.8795	0.0024	0.1181	0.1193	-1	0.707977	0.9793	5234-02-01	3326	15474	19084	107	270
A1236	A2360	UN	NA	0.8486	0.0646	0.0868	0.1191	-1	0.704796	1	5529-03-01	3280	16300	19139	85	302
A4804	PAz0103b	UN	NA	0.7969	0.1686	0.0345	0.1188	-1	0.6995	1	3.631	3086	17142	18564	84	305
A2715	PAz0103b	UN	NA	0.8371	0.0885	0.0745	0.1187	-1	0.703468	0.9988	8333-02-01	3231	16470	18966	102	289
A1714	CURROT	UN	NA	0.8459	0.071	0.083	0.1186	-1	0.704296	0.9993	2.89	3273	16377	19110	100	289
A1314	A2346	UN	NA	0.8815	0	0.1185	0.1185	-1	0.707378	1	3056-04-01	3438	15859	19550	72	310
Krasnoshchekii	PAz0065b	UN	NA	0.8574	0.0481	0.0945	0.1185	-1	0.705437	1	3933-03-01	3282	16026	19037	89	302
A0010	A0882	UN	NA	0.8351	0.0936	0.0713	0.1181	-1	0.703025	1	2020-09-03	3227	16539	18946	80	312
A0010	A2712	UN	NA	0.8337	0.0964	0.0699	0.1181	-1	0.702883	1	6988-03-01	3224	16572	18943	83	307
A2089	PAz0207b	UN	NA	0.8193	0.1253	0.0554	0.118	-1	0.701416	0.9848	5556-02-01	3159	16747	18718	108	276
A2343	A2712	UN	NA	0.8821	0	0.1179	0.1179	-1	0.699135	0.9999	3.0515	3788	15735	19217	97	296
A1453_PERFECTION	Krasnoshchekii	UN	NA	0.8822	0	0.1178	0.1178	-1	0.704995	0.9999	3.0408	3498	15671	19249	98	298
A0500	A2635	UN	NA	0.8823	0	0.1177	0.1177	-1	0.701381	0.8341	2.225	3596	15377	18816	120	267
A1731	A4322	UN	NA	0.8828	0	0.1172	0.1172	-1	0.703114	1	9494-03-01	3611	15830	19382	79	312
A0804	Krasnoshchekii	UN	NA	0.8829	0	0.1171	0.1171	-1	0.698592	1	4.1053	3787	15682	19110	76	312
A0882	A1727	UN	NA	0.8511	0.0639	0.085	0.117	-1	0.704128	1	7927-03-01	3291	16341	19106	82	311
A2065	CURROT	UN	NA	0.8187	0.1286	0.0526	0.1169	-1	0.700887	0.9999	3.0625	3178	16906	18801	96	294
Mandorla_Dolce	RealedImola	UN	NA	0.8524	0.0618	0.0858	0.1167	-1	0.704143	1	2283-03-01	3288	16289	19065	92	297
Mandorla_Dolce	PAz0103b	UN	NA	0.8527	0.062	0.0853	0.1163	-1	0.704006	1	3933-03-01	3308	16391	19165	89	302
A2204	A2358	UN	NA	0.884	0	0.116	0.116	-1	0.702841	1	5765-03-01	3581	15727	19205	85	304
A2360	A2715	UN	NA	0.8785	0.0114	0.1101	0.1158	-1	0.706346	0.9999	3.0521	3394	15942	19366	96	293
A2069	PAz0103b	UN	NA	0.8557	0.0572	0.0871	0.1157	-1	0.704037	1	3.1702	3320	16367	19181	94	298
Krasnoshchekii	PAz0641b	UN	NA	0.8228	0.1231	0.0541	0.1157	-1	0.700738	0.9999	3.0515	3160	16707	18606	97	296
A1793	A4804	UN	NA	0.8845	0	0.1155	0.1155	-1	0.700482	1	8148-03-01	3704	15819	19251	81	309
A2089	A2340	UN	NA	0.8048	0.1595	0.0358	0.1155	-1	0.698873	1	4.0533	3115	17123	18538	75	304
A2204	PAz0018b	UN	NA	0.8846	0	0.1154	0.1154	-1	0.698264	0.9817	5321-02-01	3744	15561	18889	109	276
A1453_PERFECTION	A2481	UN	NA	0.8431	0.0835	0.0733	0.1151	-1	0.702532	1	4306-04-01	3261	16530	18956	72	319
A0892	A2343	UN	NA	0.8443	0.0815	0.0742	0.115	-1	0.702576	1	4225-04-01	3265	16515	18961	71	314
Bulida	Monoco_Bello	UN	NA	0.8678	0.0348	0.0974	0.1148	-1	0.704857	0.9995	9479-02-01	3364	16194	19274	96	283
A1714	A2343	UN	NA	0.8505	0.0695	0.08	0.1148	-1	0.703123	1	2432-04-01	3292	16440	19045	74	314
PAz0065b	PAz0581b	UN	NA	0.8748	0.0212	0.104	0.1146	-1	0.705465	0.9995	2.93	3351	15903	19120	100	293
A1727	Goldrich	UN	NA	0.8155	0.1404	0.0441	0.1143	-1	0.699436	1	5116-03-01	3134	16876	18491	86	302
A0882	PAz0065b	UN	NA	0.8468	0.078	0.0751	0.1141	-1	0.702482	1	2020-06-03	3256	16407	18854	85	306
A0539	A2712	UN	NA	0.8431	0.0857	0.0712	0.1141	-1	0.702082	1	7439-03-01	3218	16347	18672	82	307
A0010	A2241	UN	NA	0.8861	0	0.1139	0.1139	-1	0.704913	1	4444-04-01	3500	15943	19432	72	320
A2635	CURROT	UN	NA	0.8861	0	0.1139	0.1139	-1	0.697826	1	2174-03-01	3811	15869	19190	92	296
A4322	PAz0207b	UN	NA	0.8857	0.0008	0.1135	0.1139	-1	0.706272	1	7927-03-01	3431	15936	19441	82	311
A1793	PAz0105b	UN	NA	0.8546	0.0635	0.0819	0.1137	-1	0.703046	1	5233-03-01	3302	16385	19021	86	303
A2358	A2481	UN	NA	0.878	0.0178	0.1043	0.1132	-1	0.705165	1	6087-04-01	3409	16119	19370	69	318
A2241	A2635	UN	NA	0.8869	0	0.1131	0.1131	-1	0.702971	1	6548-03-01	3579	15955	19373	84	307
A1793	A4322	UN	NA	0.8871	0	0.1129	0.1129	-1	0.700543	1	5882-03-01	3676	15902	19249	85	305
A0010	PAz0265b	UN	NA	0.8376	0.0992	0.0632	0.1128	-1	0.700985	1	2020-06-03	3241	16700	18823	85	306
A0539	A4804	UN	NA	0.8873	0	0.1127	0.1127	-1	0.70447	1	7683-03-01	3457	15739	19130	82	309
A2204	A2312	UN	NA	0.8873	0	0.1127	0.1127	-1	0.704428	0.9996	2.949	3466	15778	19173	98	289
A2343	PAz0265b	UN	NA	0.8873	0	0.1127	0.1127	-1	0.697702	1	2391-03-01	3793	15856	19124	92	298
PAz0065b	PAz0260b	UN	NA	0.8874	0	0.1126	0.1126	-1	0.701437	0.9629	4386-02-01	3602	15777	19107	114	278
A1731	Goldrich	UN	NA	0.8876	0	0.1124	0.1124	-1	0.697837	0.9994	2020-09-02	3749	15722	18952	100	290
A2069	Monoco_Bello	UN	NA	0.8876	0	0.1124	0.1124	-1	0.704214	1	3562-04-01	3522	16006	19436	73	318
A2089	PAz0641b	UN	NA	0.847	0.0811	0.0718	0.1124	-1	0.701752	0.9885	5888-02-01	3267	16514	18858	107	277
A2340	Kz_ma_4	UN	NA	0.8448	0.0858	0.0695	0.1124	-1	0.701503	1	2432-04-01	3259	16554	18834	74	314
A0660_BERGERON	A1731	UN	NA	0.8878	0	0.1122	0.1122	-1	0.697545	0.9999	3.0842	3783	15818	19056	95	293
A0539	PAz0581b	UN	NA	0.8664	0.0428	0.0909	0.1122	-1	0.703612	0.9995	9293-02-01	3292	15980	18793	99	290
PAz0018b	Velasques	UN	NA	0.8654	0.0452	0.0894	0.112	-1	0.7034	0.9992	8788-02-01	3318	16147	18942	99	285
A0682_MORDEN_604	A2358	UN	NA	0.8883	0	0.1117	0.1117	-1	0.705406	0.9387	3739-02-01	3371	15610	18956	115	273
A2346	Goldrich	UN	NA	0.8128	0.1511	0.0361	0.1117	-1	0.698014	1	3.875	3130	17040	18408	80	310
A2065	A2204	UN	NA	0.8098	0.1569	0.0333	0.1117	-1	0.697747	1	2027-04-01	3115	17064	18355	74	311
A0882	PAz0641b	UN	NA	0.8153	0.1464	0.0383	0.1115	-1	0.698199	1	6786-03-01	3145	17035	18463	84	309
Dwarf_Darnaud	PAz0065b	UN	NA	0.8423	0.0926	0.0651	0.1114	-1	0.700839	0.7757	2.1736	3239	16570	18712	121	263
A2089	PAz0065b	UN	NA	0.8633	0.0508	0.086	0.1113	-1	0.702915	0.8979	3043-02-01	3320	16251	18955	115	265
A2241	PAz0099b	UN	NA	0.8542	0.0691	0.0767	0.1113	-1	0.701983	1	3146-03-01	3294	16438	18900	89	295
A0500	A0804	UN	NA	0.8644	0.0488	0.0868	0.1112	-1	0.702961	0.9994	9278-02-01	3261	15930	18602	97	284
A2715	CURROT	UN	NA	0.8645	0.049	0.0865	0.111	-1	0.702892	0.9999	3.1146	3339	16314	19040	96	299
A0539	A2089	UN	NA	0.8892	0	0.1108	0.1108	-1	0.700521	0.9999	3.1413	3594	15691	18913	92	289
A2065	A4322	UN	NA	0.8892	0	0.1108	0.1108	-1	0.699874	1	7683-03-01	3692	15991	19259	82	309
A0682_MORDEN_604	CURROT	UN	NA	0.8897	0	0.1103	0.1103	-1	0.701277	0.9656	4474-02-01	3528	15583	18782	114	279
A1714	A2715	UN	NA	0.8683	0.0427	0.089	0.1103	-1	0.702984	0.9993	2.899	3349	16253	19034	99	287
A3408	PAz0641b	UN	NA	0.8494	0.0816	0.0691	0.1099	-1	0.700886	1	3.1739	3264	16502	18731	92	292
RealedImola	Velasques	UN	NA	0.8902	0	0.1098	0.1098	-1	0.70414	0.9813	5273-02-01	3449	15843	19140	110	278
CURROT	PAz0265b	UN	NA	0.8739	0.0327	0.0934	0.1098	-1	0.7033	1	1915-03-01	3381	16237	19140	94	300
A0539	PAz0105b	UN	NA	0.8406	0.0991	0.0603	0.1098	-1	0.700008	1	3596-03-01	3211	16537	18518	89	299
Goldrich	PAz0103b	UN	NA	0.8228	0.1355	0.0417	0.1095	-1	0.698067	1	3146-03-01	3157	16898	18384	89	295
A0882	A1453_PERFECTION	UN	NA	0.8906	0	0.1094	0.1094	-1	0.70361	1	6279-03-01	3482	15912	19197	86	312
A0892	A1729	UN	NA	0.8597	0.0617	0.0786	0.1094	-1	0.701729	1	5529-03-01	3330	16487	18985	85	302
A1793	A2712	UN	NA	0.8908	0	0.1092	0.1092	-1	0.702198	0.9974	2.75	3548	15936	19186	104	286
A1729	A2067	UN	NA	0.7945	0.1925	0.0129	0.1092	-1	0.695123	0.9983	8652-02-01	3085	17547	18264	89	255
A0804	A4804	UN	NA	0.8909	0	0.1091	0.1091	-1	0.695784	1	4.1711	3845	15964	19068	76	317
A0882	A2635	UN	NA	0.8914	0	0.1086	0.1086	-1	0.695421	1	3222-03-01	3841	15918	18983	90	299
A2340	PAz0099b	UN	NA	0.831	0.121	0.048	0.1085	-1	0.698475	1	4651-03-01	3209	16911	18565	86	298
A0539	PAz0265b	UN	NA	0.8431	0.0971	0.0598	0.1083	-1	0.6996	1	3.172	3220	16546	18493	93	295
A2712	CURROT	UN	NA	0.8768	0.0299	0.0933	0.1082	-1	0.702926	1	1915-03-01	3389	16228	19104	94	300
A0010	Bulida	UN	NA	0.8919	0	0.1081	0.1081	-1	0.697702	0.9912	6168-02-01	3741	15963	19074	107	280
A1793	Kz_ma_4	UN	NA	0.892	0	0.108	0.108	-1	0.69947	0.9996	9394-02-01	3638	15875	19004	99	291
A0892	A1727	UN	NA	0.8451	0.0951	0.0598	0.1073	-1	0.699376	1	6786-03-01	3270	16765	18726	84	309
A0892	A1236	UN	NA	0.8551	0.0756	0.0692	0.1071	-1	0.700256	1	9872-03-01	3296	16556	18761	78	311
A0010	PAz0018b	UN	NA	0.8792	0.0291	0.0916	0.1062	-1	0.70229	1	3977-03-01	3384	16189	18983	88	299
A0539	A4322	UN	NA	0.894	0	0.106	0.106	-1	0.703325	1	3.631	3439	15890	19043	84	305
A0039	Goldrich	UN	NA	0.8439	0.1009	0.0552	0.1057	-1	0.698534	1	4	3235	16685	18484	78	312
A1236	PAz0018b	UN	NA	0.8722	0.0444	0.0834	0.1056	-1	0.701335	0.999	8515-02-01	3346	16264	18821	101	288
A1453_PERFECTION	A2358	UN	NA	0.8114	0.1661	0.0225	0.1055	-1	0.695231	0.9999	3.0625	3139	17344	18271	96	294
A0539	Goldrich	UN	NA	0.8947	0	0.1053	0.1053	-1	0.700213	0.9912	6168-02-01	3530	15725	18747	107	280
A2346	A2715	UN	NA	0.8947	0	0.1053	0.1053	-1	0.697024	1	2151-03-01	3741	16035	19034	93	299
A0010	Velasques	UN	NA	0.8948	0	0.1052	0.1052	-1	0.694951	0.9831	5413-02-01	3817	15967	18900	109	277
A1731	PAz0581b	UN	NA	0.8732	0.0432	0.0836	0.1052	-1	0.701263	0.9998	3	3355	16288	18849	98	294
A1236	Bulida	UN	NA	0.8952	0	0.1048	0.1048	-1	0.694552	0.9999	3.1398	3826	15961	18866	93	292
A2241	A2712	UN	NA	0.8699	0.0505	0.0795	0.1048	-1	0.700756	1	3.1596	3366	16466	18929	94	297
A1793	Goldrich	UN	NA	0.8953	0	0.1047	0.1047	-1	0.695303	0.9999	3.0947	3771	15874	18780	95	294
A0804	A4322	UN	NA	0.8956	0	0.1044	0.1044	-1	0.694988	1	8625-03-01	3830	16087	19011	80	309
A1236	Velasques	UN	NA	0.8956	0	0.1044	0.1044	-1	0.700687	0.9981	7921-02-01	3553	15983	19034	101	282
A1714	A2712	UN	NA	0.8957	0	0.1043	0.1043	-1	0.694212	0.9996	9592-02-01	3836	15974	18854	98	290
PAz0018b	PAz0065b	UN	NA	0.8959	0	0.1041	0.1041	-1	0.6987	1	3.1702	3615	15893	18864	94	298
A4804	PAz0207b	UN	NA	0.8857	0.0205	0.0938	0.1041	-1	0.702013	1	4886-03-01	3426	16242	19082	88	307
Goldrich	PAz0207b	UN	NA	0.896	0	0.104	0.104	-1	0.70236	1	3.1702	3462	15933	19002	94	298
Krasnoshchekii	PAz0103b	UN	NA	0.8816	0.0288	0.0896	0.104	-1	0.70159	0.997	7333-02-01	3388	16201	18910	105	287
A2343	A2358	UN	NA	0.8964	0	0.1036	0.1036	-1	0.702122	1	8125-03-01	3511	16138	19226	80	305
A1729	Krasnoshchekii	UN	NA	0.8941	0.0045	0.1013	0.1036	-1	0.70266	1	2609-03-01	3446	16068	19095	92	300
A0660_BERGERON	Velasques	UN	NA	0.8966	0	0.1034	0.1034	-1	0.694515	0.9999	3.1183	3803	15953	18804	93	290
A2241	A2715	UN	NA	0.8967	0	0.1033	0.1033	-1	0.701663	1	3889-03-01	3515	16081	19137	90	305
A1314	PAz0641b	UN	NA	0.8934	0.0066	0.1	0.1033	-1	0.702448	0.9718	4775-02-01	3450	16121	19113	111	275
A1727	PAz0268b	UN	NA	0.8678	0.0579	0.0742	0.1032	-1	0.699858	0.9997	9796-02-01	3350	16513	18807	98	292
A2340	A2715	UN	NA	0.897	0	0.103	0.103	-1	0.699845	1	9125-03-01	3593	16094	19093	80	313
A1729	A4804	UN	NA	0.8401	0.1141	0.0458	0.1028	-1	0.69693	1	3444-03-01	3262	17053	18582	90	301
CURROT	PAz0099b	UN	NA	0.8775	0.0396	0.0829	0.1027	-1	0.700606	0.9991	2.87	3380	16346	18862	100	287
PAz0103b	PAz0268b	UN	NA	0.8767	0.0415	0.0818	0.1026	-1	0.700466	0.9967	7238-02-01	3379	16372	18859	105	286
A1314	PAz0207b	UN	NA	0.8414	0.1121	0.0465	0.1026	-1	0.696956	0.9995	9192-02-01	3247	16938	18476	99	289
PAz0641b	Velasques	UN	NA	0.8776	0.0397	0.0827	0.1025	-1	0.700554	0.9952	6857-02-01	3384	16366	18878	105	282
A2089	A2241	UN	NA	0.8981	0	0.1019	0.1019	-1	0.702001	1	5238-03-01	3485	16110	19130	84	296
A2346	A2712	UN	NA	0.8981	0	0.1019	0.1019	-1	0.693714	1	2717-03-01	3847	16094	18892	92	301
A1714	PAz0018b	UN	NA	0.8982	0	0.1018	0.1018	-1	0.696373	0.9952	6857-02-01	3700	15972	18816	105	282
A4373	PAz0641b	UN	NA	0.7963	0.2037	0	0.1018	-1	0.690981	1	1935-03-01	3083	17715	17842	93	297
A0010	Petite_Muscat_MLE	UN	NA	0.8442	0.1089	0.0469	0.1014	-1	0.69671	1	2955-03-01	3256	16925	18457	88	290
A2312	CURROT	UN	NA	0.8795	0.0382	0.0822	0.1013	-1	0.700227	0.989	5872-02-01	3404	16437	18930	109	282
A2241	A4322	UN	NA	0.8673	0.0627	0.0699	0.1013	-1	0.698995	1	5814-03-01	3369	16688	18856	86	308
A0682_MORDEN_604	A2343	UN	NA	0.8729	0.0519	0.0752	0.1011	-1	0.699475	1	8625-03-01	3303	16178	18426	80	309
PAz0207b	KZ_055_1	UN	NA	0.8642	0.0695	0.0663	0.1011	-1	0.698574	1	1957-03-01	3334	16631	18683	92	294
A2241	PAz0265b	UN	NA	0.8678	0.0624	0.0698	0.101	-1	0.698902	1	4432-03-01	3360	16638	18790	88	303
A2715	PAz0581b	UN	NA	0.8579	0.0828	0.0593	0.1007	-1	0.697785	1	4713-03-01	3290	16641	18487	87	302
A2669	PAz0065b	UN	NA	0.8994	0	0.1006	0.1006	-1	0.700086	0.9976	7596-02-01	3535	16045	18956	104	287
A1453_PERFECTION	A1729	UN	NA	0.8947	0.0108	0.0945	0.0999	-1	0.701124	1	4494-03-01	3465	16261	19071	89	307
A2635	A2669	UN	NA	0.9009	0	0.0991	0.0991	-1	0.695369	0.9996	9691-02-01	3739	16137	18884	97	288
A0539	A2490	UN	NA	0.9011	0	0.0989	0.0989	-1	0.700587	0.8605	2542-02-01	3415	15702	18510	118	266
A1453_PERFECTION	A1731	UN	NA	0.9011	0	0.0989	0.0989	-1	0.700222	0.9999	3.0825	3524	16132	19006	97	299
A1793	PAz0265b	UN	NA	0.9012	0	0.0988	0.0988	-1	0.69977	0.997	7333-02-01	3545	16146	19006	105	287
Mandorla_Dolce	Monoco_Bello	UN	NA	0.9012	0	0.0988	0.0988	-1	0.700809	1	4.0909	3525	16263	19172	77	315
A2358	PAz0018b	UN	NA	0.9015	0	0.0985	0.0985	-1	0.692741	0.9999	3.0737	3824	16057	18694	95	292
A1731	A2069	UN	NA	0.9016	0	0.0984	0.0984	-1	0.696543	0.9998	3.0309	3690	16195	18959	97	294
A0882	PAz0103b	UN	NA	0.8777	0.0478	0.0744	0.0984	-1	0.698756	0.9999	3.0833	3388	16521	18759	96	296
A0892	A2490	UN	NA	0.9017	0	0.0983	0.0983	-1	0.694565	0.998	7843-02-01	3690	15830	18475	102	284
PAz0268b	RealedImola	UN	NA	0.8818	0.0398	0.0783	0.0983	-1	0.699122	1	2747-03-01	3379	16341	18666	91	298
A0682_MORDEN_604	A2481	UN	NA	0.9019	0	0.0981	0.0981	-1	0.694124	0.9572	4211-02-01	3699	15807	18426	114	276
A2635	PAz0581b	UN	NA	0.8938	0.0163	0.09	0.0981	-1	0.700246	1	6747-03-01	3443	16249	18898	83	305
PAz0105b	PAz0581b	UN	NA	0.8866	0.0307	0.0827	0.0981	-1	0.699514	0.9997	9898-02-01	3407	16321	18768	98	293
A2360	PAz0268b	UN	NA	0.902	0	0.098	0.098	-1	0.699094	0.9869	5688-02-01	3560	16134	18946	109	280
A2340	A2490	UN	NA	0.837	0.1299	0.033	0.098	-1	0.694541	1	4138-03-01	3188	16933	18033	87	297
A2340	A2712	UN	NA	0.9022	0	0.0978	0.0978	-1	0.692746	1	5698-03-01	3839	16168	18798	86	307
A4322	PAz0105b	UN	NA	0.9023	0	0.0977	0.0977	-1	0.696813	0.9998	3.0309	3669	16199	18948	97	294
A1236	A2712	UN	NA	0.8741	0.0564	0.0695	0.0977	-1	0.698101	1	1935-03-01	3369	16574	18666	93	297
A0660_BERGERON	PAz0105b	UN	NA	0.9025	0	0.0975	0.0975	-1	0.692048	1	2637-03-01	3849	16103	18692	91	297
A2346	PAz0265b	UN	NA	0.9025	0	0.0975	0.0975	-1	0.69274	0.9998	3.0102	3842	16203	18826	98	295
Monoco_Bello	Petite_Muscat_MLE	UN	NA	0.9025	0	0.0975	0.0975	-1	0.692363	0.9918	6346-02-01	3841	16126	18728	104	274
A1731	A2089	UN	NA	0.9026	0	0.0974	0.0974	-1	0.69243	0.997	7451-02-01	3831	16107	18702	102	280
A0539	Dwarf_Darnaud	UN	NA	0.9027	0	0.0973	0.0973	-1	0.693358	0.9344	3652-02-01	3749	15935	18525	115	272
A1731	A4804	UN	NA	0.9027	0	0.0973	0.0973	-1	0.697266	1	2020-06-03	3642	16193	18940	85	306
A3408	CURROT	UN	NA	0.8692	0.067	0.0639	0.0973	-1	0.697468	0.9989	8416-02-01	3345	16637	18571	101	287
A1729	Goldrich	UN	NA	0.8665	0.0724	0.061	0.0973	-1	0.697164	1	2283-03-01	3334	16677	18533	92	297
A0010	A1731	UN	NA	0.851	0.1036	0.0454	0.0972	-1	0.695594	0.9999	3.1613	3295	17024	18468	93	294
A2065	A2712	UN	NA	0.9031	0	0.0969	0.0969	-1	0.697839	1	3933-03-01	3614	16210	18960	89	302
A2312	A2340	UN	NA	0.8793	0.0478	0.0729	0.0968	-1	0.698245	1	6118-03-01	3411	16631	18819	85	307
A0539	A0882	UN	NA	0.9033	0	0.0967	0.0967	-1	0.69315	0.9998	3.0102	3754	15955	18523	98	295
A1793	A2312	UN	NA	0.9034	0	0.0966	0.0966	-1	0.695782	0.9944	6636-02-01	3691	16176	18852	107	285
A0660_BERGERON	A2204	UN	NA	0.8882	0.0305	0.0813	0.0966	-1	0.699028	1	6707-03-01	3401	16288	18670	82	301
A2065	A4804	UN	NA	0.9035	0	0.0965	0.0965	-1	0.695116	1	4.0256	3733	16243	18906	78	314
A2340	PAz0265b	UN	NA	0.9037	0	0.0963	0.0963	-1	0.692503	0.9999	3.0938	3836	16215	18790	96	297
A1731	Krasnoshchekii	UN	NA	0.9039	0	0.0961	0.0961	-1	0.69277	0.9993	8812-02-01	3787	16071	18623	101	291
PAz0207b	PAz0800b	UN	NA	0.8529	0.102	0.0451	0.0961	-1	0.695309	1	6471-03-01	3292	16979	18396	85	310
A1314	A2241	UN	NA	0.8447	0.1183	0.037	0.0961	-1	0.694495	1	3.775	3269	17149	18349	80	302
PAz0581b	Velasques	UN	NA	0.9042	0	0.0958	0.0958	-1	0.692779	0.9882	5833-02-01	3776	16045	18583	108	279
A1731	Mandorla_Dolce	UN	NA	0.9049	0	0.0951	0.0951	-1	0.695808	0.9999	3.0729	3686	16257	18896	96	295
PAz0099b	PAz0268b	UN	NA	0.9054	0	0.0946	0.0946	-1	0.693638	0.9777	5045-02-01	3730	16079	18608	111	278
A2346	PAz0099b	UN	NA	0.9055	0	0.0945	0.0945	-1	0.697349	1	7654-03-01	3603	16224	18881	81	305
A1314	A2343	UN	NA	0.9056	0	0.0944	0.0944	-1	0.698988	1	3908-03-01	3538	16250	18958	87	295
PAz0641b	PAz0800b	UN	NA	0.888	0.0357	0.0763	0.0942	-1	0.697976	0.9955	6887-02-01	3429	16509	18746	106	285
A0654	PAz0103b	UN	NA	0.8643	0.0832	0.0525	0.0941	-1	0.695588	0.8897	5	88	445	487	2	10
CURROT	Goldrich	UN	NA	0.906	0	0.094	0.094	-1	0.69746	0.9993	8911-02-01	3571	16136	18764	101	292
Bulida	RealedImola	UN	NA	0.876	0.06	0.064	0.094	-1	0.696706	0.999	2.86	3369	16632	18526	100	286
Dwarf_Darnaud	PAz0641b	UN	NA	0.8299	0.1524	0.0178	0.094	-1	0.692081	0.9992	8788-02-01	3202	17400	18051	99	285
A1236	A2715	UN	NA	0.9061	0	0.0939	0.0939	-1	0.694868	1	3.1596	3688	16171	18726	94	297
A0882	A1729	UN	NA	0.8864	0.0416	0.072	0.0928	-1	0.697228	1	7805-03-01	3431	16618	18726	82	310
A0539	Velasques	UN	NA	0.9081	0	0.0919	0.0919	-1	0.691117	0.8058	1983-02-01	3781	16028	18377	121	266
A2635	PAz0260b	UN	NA	0.9081	0	0.0919	0.0919	-1	0.691166	0.9999	3.117	3830	16245	18627	94	293
A0500	A2241	UN	NA	0.8808	0.0547	0.0645	0.0919	-1	0.696262	1	4651-03-01	3321	16303	18147	86	298
Goldrich	PAz0105b	UN	NA	0.9085	0	0.0915	0.0915	-1	0.691678	0.9777	5045-02-01	3776	16129	18498	111	278
A4322	CURROT	UN	NA	0.8944	0.0285	0.0772	0.0914	-1	0.69742	1	3.1809	3471	16586	18822	94	299
A1453_PERFECTION	A2343	UN	NA	0.9088	0	0.0912	0.0912	-1	0.69715	1	2258-03-01	3580	16300	18852	93	300
A2340	PAz0268b	UN	NA	0.9088	0	0.0912	0.0912	-1	0.693572	1	2151-03-01	3726	16279	18717	93	299
A1727	A2312	UN	NA	0.8949	0.0282	0.0769	0.091	-1	0.697287	1	3.1828	3467	16562	18780	93	296
A2712	Monoco_Bello	UN	NA	0.9094	0.0008	0.0898	0.0902	-1	0.698412	1	3708-03-01	3521	16354	18913	89	300
A1714	PAz0265b	UN	NA	0.91	0	0.09	0.09	-1	0.690582	0.9143	3276-02-01	3833	16278	18581	116	270
Monoco_Bello	PAz0265b	UN	NA	0.9055	0.0096	0.085	0.0897	-1	0.697813	1	8375-03-01	3509	16445	18868	80	307
A1236	PAz0265b	UN	NA	0.8794	0.0617	0.0589	0.0897	-1	0.695212	0.9995	9293-02-01	3392	16770	18478	99	290
A0882	Monoco_Bello	UN	NA	0.9107	0	0.0893	0.0893	-1	0.695478	1	7108-03-01	3633	16343	18788	83	308
A0882	RealedImola	UN	NA	0.9013	0.0188	0.0799	0.0893	-1	0.697215	0.9998	3.0103	3460	16369	18629	97	292
PAz0065b	PAz0105b	UN	NA	0.9109	0	0.0891	0.0891	-1	0.69228	0.9998	3.0309	3744	16260	18583	97	294
A2715	PAz0099b	UN	NA	0.9018	0.0181	0.0801	0.0891	-1	0.697177	0.9993	2.899	3463	16372	18633	99	287
A4804	PAz0105b	UN	NA	0.911	0	0.089	0.089	-1	0.693976	0.9998	3	3691	16341	18728	98	294
A1236	Mandorla_Dolce	UN	NA	0.8923	0.0375	0.0702	0.089	-1	0.696163	1	4.0909	3454	16657	18668	77	315
A2346	Kz_ma_4	UN	NA	0.9113	0	0.0887	0.0887	-1	0.689911	1	5765-03-01	3845	16296	18535	85	304
A2635	PAz0800b	UN	NA	0.8955	0.0315	0.073	0.0887	-1	0.696375	0.9975	7573-02-01	3467	16617	18699	103	284
A1714	PAz0268b	UN	NA	0.9116	0	0.0884	0.0884	-1	0.695515	0.994	6604-02-01	3605	16281	18689	106	282
A0804	Bulida	UN	NA	0.9122	0	0.0878	0.0878	-1	0.697001	1	7531-03-01	3560	16400	18852	81	304
A1314	Monoco_Bello	UN	NA	0.9012	0.0224	0.0764	0.0876	-1	0.696459	0.9877	5849-02-01	3491	16577	18739	106	274
PAz0207b	PAz0260b	UN	NA	0.9126	0	0.0874	0.0874	-1	0.693588	1	3187-03-01	3675	16305	18620	91	302
A2065	PAz0265b	UN	NA	0.913	0	0.087	0.087	-1	0.695311	1	4943-03-01	3622	16409	18784	87	304
A2241	PAz0268b	UN	NA	0.9132	0	0.0868	0.0868	-1	0.69323	0.9999	3.0408	3690	16345	18634	98	298
A1453_PERFECTION	PAz0105b	UN	NA	0.9133	0	0.0867	0.0867	-1	0.696428	0.9958	6916-02-01	3559	16353	18746	107	288
A0539	Mandorla_Dolce	UN	NA	0.9134	0	0.0866	0.0866	-1	0.695454	0.9995	2.93	3572	16236	18577	100	293
A0010	A0682_MORDEN_604	UN	NA	0.9137	0	0.0863	0.0863	-1	0.690611	0.888	2857-02-01	3717	16022	18168	119	272
PAz0268b	PAz0581b	UN	NA	0.8967	0.0341	0.0692	0.0863	-1	0.695431	0.9938	6542-02-01	3434	16501	18429	107	284
A2241	A4804	UN	NA	0.8701	0.0874	0.0424	0.0862	-1	0.692737	1	6905-03-01	3375	17128	18353	84	310
A0892	PAz0103b	UN	NA	0.8738	0.0804	0.0458	0.086	-1	0.693032	0.9979	7692-02-01	3375	17005	18313	104	288
A1793	A2089	UN	NA	0.9144	0	0.0856	0.0856	-1	0.692238	0.9998	3.0316	3715	16352	18570	95	288
A1731	A2358	UN	NA	0.9148	0	0.0852	0.0852	-1	0.693651	1	4205-03-01	3671	16438	18703	88	301
A0654	A1314	UN	NA	0.8422	0.1457	0.0121	0.0849	-1	0.689416	0.7299	3	85	458	468	3	9
PAz0800b	RealedImola	UN	NA	0.8726	0.0852	0.0422	0.0848	-1	0.692394	0.999	8515-02-01	3353	16976	18165	101	288
A1731	PAz0065b	UN	NA	0.9154	0	0.0846	0.0846	-1	0.692152	0.9997	9898-02-01	3705	16354	18538	98	293
A0892	CURROT	UN	NA	0.8861	0.0587	0.0552	0.0845	-1	0.693634	1	3.1702	3425	16875	18420	94	298
A2358	CURROT	UN	NA	0.902	0.0274	0.0707	0.0844	-1	0.695139	1	2527-03-01	3499	16697	18666	91	296
CURROT	PAz0268b	UN	NA	0.8991	0.0331	0.0679	0.0844	-1	0.694869	0.9981	7788-02-01	3467	16641	18523	104	289
A2204	A2343	UN	NA	0.916	0	0.084	0.084	-1	0.696313	1	6867-03-01	3522	16329	18631	83	306
A1714	PAz0581b	UN	NA	0.9161	0	0.0839	0.0839	-1	0.692955	0.9912	6168-02-01	3655	16322	18506	107	280
A2358	A4322	UN	NA	0.9161	0	0.0839	0.0839	-1	0.691698	1	7901-03-01	3747	16503	18668	81	307
A0539	Petite_Muscat_MLE	UN	NA	0.9164	0	0.0836	0.0836	-1	0.6909	0.6675	2.0968	3700	16172	18258	124	260
A2669	CURROT	UN	NA	0.9166	0	0.0834	0.0834	-1	0.688733	0.9656	4474-02-01	3842	16418	18456	114	279
A0539	Krasnoshchekii	UN	NA	0.9171	0	0.0829	0.0829	-1	0.689635	0.9938	6542-02-01	3736	16153	18171	107	284
A1314	RealedImola	UN	NA	0.9175	0	0.0825	0.0825	-1	0.692072	0.9989	8586-02-01	3678	16352	18466	99	283
A1236	A2069	UN	NA	0.8997	0.0355	0.0648	0.0825	-1	0.694121	1	7229-03-01	3483	16758	18539	83	309
A2715	Mandorla_Dolce	UN	NA	0.9177	0	0.0823	0.0823	-1	0.689369	0.9931	6389-02-01	3810	16462	18491	108	285
A4373	PAz0065b	UN	NA	0.8961	0.0431	0.0608	0.0823	-1	0.693685	0.9794	5135-02-01	3445	16703	18363	111	279
A2312	PAz0207b	UN	NA	0.913	0.0096	0.0774	0.0822	-1	0.695315	1	3778-03-01	3527	16528	18644	90	304
CURROT	Petite_Muscat_MLE	UN	NA	0.8838	0.0682	0.0481	0.0822	-1	0.692371	0.6551	2.0894	3408	16952	18271	123	257
A0039	A2089	UN	NA	0.88	0.0762	0.0438	0.0819	-1	0.691899	1	3563-03-01	3393	17016	18218	87	292
A0682_MORDEN_604	A1727	UN	NA	0.9183	0	0.0817	0.0817	-1	0.688662	0.9966	2.717	3750	16120	18063	106	288
A0039	A2712	UN	NA	0.9184	0	0.0816	0.0816	-1	0.694251	1	3.427	3597	16441	18613	89	305
A2069	PAz0105b	UN	NA	0.9187	0	0.0813	0.0813	-1	0.690465	1	2258-03-01	3763	16515	18556	93	300
A0539	A3408	UN	NA	0.9014	0.0345	0.0641	0.0813	-1	0.693783	0.9936	6571-02-01	3426	16467	18183	105	279
A2089	A2360	UN	NA	0.9189	0	0.0811	0.0811	-1	0.691255	0.9997	9895-02-01	3716	16463	18518	95	284
A4373	RealedImola	UN	NA	0.9054	0.0271	0.0675	0.081	-1	0.694046	1	3371-03-01	3475	16576	18396	89	297
A0039	A1714	UN	NA	0.9191	0	0.0809	0.0809	-1	0.694271	1	3.825	3594	16473	18629	80	306
A2343	PAz0099b	UN	NA	0.8985	0.0412	0.0603	0.0809	-1	0.693305	1	9615-03-01	3463	16757	18390	78	309
A0892	Monoco_Bello	UN	NA	0.8819	0.075	0.0431	0.0806	-1	0.691513	0.9995	2.92	3415	17103	18273	100	292
Bulida	PAz0065b	UN	NA	0.9196	0	0.0804	0.0804	-1	0.691827	0.9507	4035-02-01	3675	16428	18476	114	274
A0892	PAz0065b	UN	NA	0.8767	0.0859	0.0374	0.0804	-1	0.690891	1	6548-03-01	3373	17082	18088	84	307
A0892	RealedImola	UN	NA	0.9197	0	0.0803	0.0803	-1	0.691115	0.9994	2.91	3693	16387	18402	100	291
A2669	RealedImola	UN	NA	0.8525	0.1345	0.013	0.0802	-1	0.688423	0.9996	9592-02-01	3274	17426	17772	98	290
PAz0265b	PAz0581b	UN	NA	0.9201	0	0.0799	0.0799	-1	0.690445	0.9995	2.92	3716	16392	18373	100	292
Mandorla_Dolce	PAz0105b	UN	NA	0.9202	0	0.0798	0.0798	-1	0.690185	0.9981	7788-02-01	3759	16541	18528	104	289
A2669	PAz0207b	UN	NA	0.9207	0	0.0793	0.0793	-1	0.692751	0.9998	3.0306	3635	16481	18535	98	297
A2069	A2715	UN	NA	0.9211	0	0.0789	0.0789	-1	0.688604	0.9866	5636-02-01	3807	16531	18431	110	282
A2346	KZ_055_1	UN	NA	0.8918	0.0587	0.0495	0.0789	-1	0.691763	1	4.0658	3456	17022	18346	76	309
A0539	A2069	UN	NA	0.9213	0	0.0787	0.0787	-1	0.692994	0.9995	2.93	3595	16385	18415	100	293
A4322	PAz0581b	UN	NA	0.9157	0.0112	0.073	0.0787	-1	0.694054	0.9938	6542-02-01	3528	16560	18507	107	284
A0539	A2715	UN	NA	0.9214	0	0.0786	0.0786	-1	0.694014	0.9985	8058-02-01	3537	16307	18362	103	289
A0882	A1236	UN	NA	0.9216	0	0.0784	0.0784	-1	0.692652	1	4.0909	3625	16473	18495	77	315
A0010	PAz0105b	UN	NA	0.8697	0.1043	0.026	0.0782	-1	0.689255	0.9999	3.1489	3366	17365	18042	94	296
A0804	A2715	UN	NA	0.8721	0.0996	0.0283	0.0781	-1	0.689449	1	6506-03-01	3373	17318	18053	83	303
A0882	A1731	UN	NA	0.9227	0	0.0773	0.0773	-1	0.687932	0.9997	9798-02-01	3806	16509	18332	99	295
A2065	Goldrich	UN	NA	0.9227	0	0.0773	0.0773	-1	0.687497	1	2609-03-01	3811	16457	18258	92	300
Dwarf_Darnaud	Monoco_Bello	UN	NA	0.9203	0.0052	0.0745	0.0771	-1	0.693838	0.9996	9688-02-01	3562	16617	18593	96	285
A0892	A1731	UN	NA	0.9232	0	0.0768	0.0768	-1	0.692046	0.9999	3.1383	3641	16537	18495	94	295
A0500	A2343	UN	NA	0.9234	0	0.0766	0.0766	-1	0.687919	0.9781	5091-02-01	3711	16142	17900	110	276
A2067	A2481	UN	NA	0.9237	0	0.0763	0.0763	-1	0.687997	0.9245	3654-02-01	3813	16616	18420	104	246
PAz0207b	KZ_133_1	UN	NA	0.9237	0	0.0763	0.0763	-1	0.692488	0.9578	4248-02-01	3613	16517	18475	113	274
A0892	A2715	UN	NA	0.924	0	0.076	0.076	-1	0.687625	0.9979	7692-02-01	3800	16511	18282	104	288
A2358	A2715	UN	NA	0.8966	0.0547	0.0487	0.076	-1	0.691011	0.9999	3.1505	3467	17004	18265	93	293
A0539	PAz0268b	UN	NA	0.9242	0	0.0758	0.0758	-1	0.688383	0.9794	5135-02-01	3723	16321	18091	111	279
A2360	A2490	UN	NA	0.9245	0	0.0755	0.0755	-1	0.687311	1	3409-03-01	3757	16301	18023	88	294
A2312	PAz0103b	UN	NA	0.91	0.0299	0.0601	0.0751	-1	0.691935	0.995	6792-02-01	3520	16835	18395	106	284
A2312	A2346	UN	NA	0.9253	0	0.0747	0.0747	-1	0.689801	1	7108-03-01	3730	16666	18492	83	308
CURROT	Kz_ma_4	UN	NA	0.9253	0	0.0747	0.0747	-1	0.687592	0.6264	2.0709	3786	16524	18255	127	263
CURROT	PAz0800b	UN	NA	0.9134	0.0239	0.0627	0.0746	-1	0.69209	0.9987	8235-02-01	3532	16791	18414	102	288
A1727	A2712	UN	NA	0.9255	0	0.0745	0.0745	-1	0.691142	1	3.1702	3663	16613	18478	94	298
A4804	CURROT	UN	NA	0.9004	0.0511	0.0485	0.0741	-1	0.690543	1	5287-03-01	3489	17047	18282	87	307
A2241	A2312	UN	NA	0.9263	0	0.0737	0.0737	-1	0.688652	1	2609-03-01	3758	16649	18400	92	300
A0500	A1793	UN	NA	0.9047	0.0436	0.0517	0.0735	-1	0.690736	0.897	3017-02-01	3405	16511	17788	116	267
A0039	PAz0265b	UN	NA	0.9272	0	0.0728	0.0728	-1	0.691633	1	3077-03-01	3621	16617	18448	91	301
A1453_PERFECTION	A2089	UN	NA	0.8832	0.0897	0.0271	0.072	-1	0.687921	0.9921	6321-02-01	3402	17281	17905	106	279
A0010	A4373	UN	NA	0.9209	0.0146	0.0645	0.0718	-1	0.691618	1	2283-03-01	3559	16760	18396	92	297
A0539	Bulida	UN	NA	0.9283	0	0.0717	0.0717	-1	0.687394	0.9971	7404-02-01	3735	16455	18077	104	285
A2312	A2481	UN	NA	0.9284	0	0.0716	0.0716	-1	0.687943	0.9996	2.949	3766	16688	18353	98	289
A2241	Goldrich	UN	NA	0.9102	0.0369	0.0529	0.0714	-1	0.690364	0.9922	6239-02-01	3498	16846	18156	109	286
A1453_PERFECTION	PAz0018b	UN	NA	0.9287	0	0.0713	0.0713	-1	0.689834	1	5172-03-01	3653	16534	18244	87	306
A1729	A2089	UN	NA	0.9287	0	0.0713	0.0713	-1	0.689856	0.9993	9072-02-01	3684	16675	18402	97	282
A1236	Krasnoshchekii	UN	NA	0.9294	0	0.0706	0.0706	-1	0.690594	1	3444-03-01	3617	16542	18263	90	301
A4804	PAz0581b	UN	NA	0.9195	0.0199	0.0605	0.0705	-1	0.69092	0.9999	3.0729	3538	16751	18256	96	295
A1793	Bulida	UN	NA	0.9297	0	0.0703	0.0703	-1	0.685014	0.9968	7308-02-01	3858	16674	18184	104	284
A0660_BERGERON	A2715	UN	NA	0.9298	0.0004	0.0698	0.07	-1	0.691734	0.9999	3.1053	3581	16625	18376	95	295
A2712	PAz0581b	UN	NA	0.9304	0	0.0696	0.0696	-1	0.687788	0.9989	8431-02-01	3718	16570	18157	102	290
A2358	PAz0105b	UN	NA	0.9312	0	0.0688	0.0688	-1	0.687737	1	3.382	3747	16737	18315	89	301
A0892	PAz0105b	UN	NA	0.9313	0	0.0687	0.0687	-1	0.688339	0.9999	3.1158	3709	16679	18271	95	296
Bulida	PAz0018b	UN	NA	0.9091	0.0458	0.0451	0.068	-1	0.688807	0.9995	9381-02-01	3492	16966	18023	97	285
A2343	PAz0065b	UN	NA	0.9324	0	0.0676	0.0676	-1	0.69058	1	3333-03-01	3612	16696	18345	90	300
PAz0950b	RealedImola	UN	NA	0.904	0.0576	0.0384	0.0672	-1	0.68794	0.8282	2222-02-01	3407	16749	17598	117	260
A2346	A2490	UN	NA	0.8655	0.1345	0	0.0672	-1	0.68244	1	1978-03-01	3317	17620	17251	91	291
PAz0260b	RealedImola	UN	NA	0.8721	0.1217	0.0062	0.067	-1	0.684687	1	3977-03-01	3344	17535	17532	88	299
A0039	A2715	UN	NA	0.9082	0.0511	0.0408	0.0663	-1	0.687968	1	2258-03-01	3502	17103	18024	93	300
A0654	Bulida	UN	NA	0.8857	0.0964	0.0179	0.0661	-1	0.685658	0.8897	5	90	460	468	2	10
PAz0103b	PAz0265b	UN	NA	0.934	0	0.066	0.066	-1	0.688521	0.979	5089-02-01	3684	16761	18288	112	281
A2360	KZ_055_1	UN	NA	0.9343	0	0.0657	0.0657	-1	0.685229	0.9998	3.0103	3806	16762	18149	97	292
Goldrich	PAz0581b	UN	NA	0.9343	0	0.0657	0.0657	-1	0.688572	0.995	6792-02-01	3628	16529	18030	106	284
A1727	A2490	UN	NA	0.915	0.0387	0.0463	0.0656	-1	0.688363	0.9989	8586-02-01	3481	16791	17838	99	283
A2343	KZ_055_1	UN	NA	0.9352	0	0.0648	0.0648	-1	0.686023	1	3295-03-01	3768	16779	18174	88	293
A1236	A2312	UN	NA	0.9345	0.0029	0.0627	0.0641	-1	0.68965	0.9981	7864-02-01	3606	16783	18269	103	287
A0660_BERGERON	PAz0268b	UN	NA	0.9364	0	0.0636	0.0636	-1	0.68567	0.9996	9394-02-01	3751	16714	18055	99	291
PAz0207b	Kz_249_1	UN	NA	0.9368	0	0.0632	0.0632	-1	0.689141	0.9872	5741-02-01	3626	16765	18239	108	278
A2065	A2089	UN	NA	0.9282	0.0195	0.0524	0.0621	-1	0.688155	1	5238-03-01	3591	16991	18176	84	296
A1727	PAz0265b	UN	NA	0.9381	0	0.0619	0.0619	-1	0.688634	0.9938	6542-02-01	3649	16859	18284	107	284
A2343	Kz_ma_4	UN	NA	0.9361	0.0042	0.0597	0.0618	-1	0.688824	1	2065-03-01	3605	16801	18175	92	295
A0039	PAz0099b	UN	NA	0.9385	0	0.0615	0.0615	-1	0.684754	0.9999	3.0957	3767	16757	18003	94	291
Monoco_Bello	PAz0800b	UN	NA	0.9212	0.0346	0.0442	0.0615	-1	0.687207	0.9957	7019-02-01	3568	17138	18096	104	281
A2312	PAz0581b	UN	NA	0.9388	0	0.0612	0.0612	-1	0.683142	0.9994	2.91	3822	16749	17921	100	291
A2358	A4804	UN	NA	0.9401	0	0.0599	0.0599	-1	0.684954	0.9996	9394-02-01	3778	16930	18153	99	291
A2712	PAz0103b	UN	NA	0.9403	0	0.0597	0.0597	-1	0.686091	0.9993	8812-02-01	3716	16857	18115	101	291
A2204	PAz0581b	UN	NA	0.9412	0	0.0588	0.0588	-1	0.684108	0.9854	5545-02-01	3735	16661	17799	110	281
A0892	A2481	UN	NA	0.9415	0	0.0585	0.0585	-1	0.68482	1	9872-03-01	3760	16909	18085	78	311
A0539	PAz0800b	UN	NA	0.9438	0	0.0562	0.0562	-1	0.682894	0.9926	6355-02-01	3761	16729	17748	107	282
A0682_MORDEN_604	PAz0641b	UN	NA	0.944	0	0.056	0.056	-1	0.683092	0.4858	9924-01-01	3713	16557	17569	131	261
A2067	A2360	UN	NA	0.9051	0.0783	0.0166	0.0557	-1	0.683107	0.9193	3558-02-01	3508	17592	17727	104	245
A1453_PERFECTION	Bulida	UN	NA	0.945	0	0.055	0.055	-1	0.684763	0.9284	3504-02-01	3722	16927	18006	117	275
PAz0641b	Petite_Muscat_MLE	UN	NA	0.9343	0.0228	0.0429	0.0543	-1	0.685395	0.9705	4771-02-01	3598	17077	17902	109	270
A0039	A0682_MORDEN_604	UN	NA	0.9075	0.0766	0.0159	0.0542	-1	0.682677	0.9944	6636-02-01	3427	17154	17248	107	285
A0804	PAz0268b	UN	NA	0.9178	0.0586	0.0236	0.0529	-1	0.683147	0.9903	6075-02-01	3544	17425	17713	107	279
A2490	PAz0103b	UN	NA	0.9447	0.0082	0.0471	0.0512	-1	0.6851	0.9964	7255-02-01	3588	16786	17673	102	278
A0039	Kz_ma_4	UN	NA	0.9172	0.067	0.0157	0.0493	-1	0.681524	0.9998	3.0206	3525	17472	17502	97	293
A2067	A2346	UN	NA	0.9019	0.0981	0	0.049	-1	0.671264	0.9843	5816-02-01	3600	18398	16936	98	253
CURROT	PAz0950b	UN	NA	0.928	0.0521	0.0199	0.0459	-1	0.681167	0.1559	7956-01-01	3519	17185	17283	137	246
A3408	PAz0207b	UN	NA	0.9547	0	0.0453	0.0453	-1	0.679725	0.9464	3913-02-01	3807	17035	17639	115	275
A2358	PAz0268b	UN	NA	0.9517	0.0064	0.0419	0.0451	-1	0.683164	0.9947	6762-02-01	3674	17158	17841	105	281
PAz0641b	PAz0950b	UN	NA	0.9558	0	0.0442	0.0442	-1	0.678918	0.7766	2.175	3773	16819	17350	120	261
A0039	A2312	UN	NA	0.9568	0	0.0432	0.0432	-1	0.680148	0.9997	9898-02-01	3796	17169	17742	98	293
A0039	A3408	UN	NA	0.9156	0.0844	0	0.0422	-1	0.674808	1	3.1828	3556	17920	17012	93	296
A0010	PAz0950b	UN	NA	0.9356	0.0471	0.0172	0.0408	-1	0.679715	0.9168	3363-02-01	3548	17238	17202	113	264
A0039	PAz0800b	UN	NA	0.933	0.0548	0.0122	0.0396	-1	0.678944	1	2020-06-03	3602	17631	17444	85	306
A0039	PAz0268b	UN	NA	0.9589	0.005	0.0361	0.0386	-1	0.681098	0.9372	3675-02-01	3691	17213	17658	117	277
A2340	KZ_133_1	UN	NA	0.9685	0	0.0315	0.0315	-1	0.676903	0.9999	3.1183	3820	17400	17530	93	290
A0539	A2669	UN	NA	0.9707	0	0.0293	0.0293	-1	0.678004	1	3.172	3712	17190	17319	93	295
A2067	CURROT	UN	NA	0.9413	0.0587	0	0.0293	-1	0.674096	0.0114	5643-01-01	3661	17976	17175	140	219
A2065	A3408	UN	NA	0.9431	0.0569	0	0.0285	-1	0.67295	1	3.1848	3660	17940	17018	92	293
A0539	PAz0260b	UN	NA	0.9737	0	0.0263	0.0263	-1	0.675109	0.9987	8235-02-01	3784	17229	17149	102	288
A0500	A1453_PERFECTION	UN	NA	0.9718	0.0267	0.0015	0.0148	-1	0.672127	0.9187	3333-02-01	3651	17377	16607	117	273
A0010	A0862	UN	NA	1	0	0	0	-1	0.595804	0	0.4192	2263	7304	5067	229	96
A0010	A1314	UN	NA	1	0	0	0	-1	0.69064	0.9546	4159-02-01	4100	15776	18875	113	273
A0010	A2067	UN	NA	1	0	0	0	-1	0.655876	0.6041	2.0609	4636	17452	16741	115	237
A0010	A2490	UN	NA	1	0	0	0	-1	0.691754	1	3295-03-01	3889	15706	18498	88	293
A0010	A2669	UN	NA	1	0	0	0	-1	0.679829	0.9909	6111-02-01	4374	16055	18305	108	282
A0010	PAz0260b	UN	NA	1	0	0	0	-1	0.67401	0.9237	3419-02-01	4423	16368	17882	117	274
A0010	PAz0800b	UN	NA	1	0	0	0	-1	0.680176	0.9854	5545-02-01	4281	16225	18245	110	281
A0010	KZ_055_1	UN	NA	1	0	0	0	-1	0.673316	0.986	5648-02-01	4148	17005	17571	108	277
A0010	Kz_249_1	UN	NA	1	0	0	0	-1	0.662801	0.797	1917-02-01	4900	16312	17507	120	263
A0010	KZ_133_1	UN	NA	1	0	0	0	-1	0.665973	0.6935	2.1138	4840	16163	17681	123	260
A0010	Kz_ma_4	UN	NA	1	0	0	0	-1	0.668118	0.7164	2.128	4542	16522	17513	125	266
A0039	A0862	UN	NA	1	0	0	0	-1	0.600082	0	0.4837	2027	7630	4951	215	104
A0039	A2067	UN	NA	1	0	0	0	-1	0.635213	0.0099	5594-01-01	5202	17875	15684	143	223
A0039	A2490	UN	NA	1	0	0	0	-1	0.67635	0.986	5648-02-01	4189	16233	17599	108	277
A0039	A2669	UN	NA	1	0	0	0	-1	0.672022	1	3.1809	4179	16996	17477	94	299
A0039	A4373	UN	NA	1	0	0	0	-1	0.671581	0.9967	7238-02-01	4069	17237	17326	105	286
A0039	Dwarf_Darnaud	UN	NA	1	0	0	0	-1	0.655578	0.6803	2.1048	4358	17903	16382	124	261
A0039	PAz0260b	UN	NA	1	0	0	0	-1	0.667971	1	2151-03-01	4250	17128	17215	93	299
A0039	KZ_055_1	UN	NA	1	0	0	0	-1	0.66567	0.964	4464-02-01	4252	17333	17055	112	274
A0039	Kz_249_1	UN	NA	1	0	0	0	-1	0.670998	0.9607	4336-02-01	4208	17002	17419	113	275
A0039	KZ_133_1	UN	NA	1	0	0	0	-1	0.659399	0.4856	9922-01-01	4672	16947	16976	128	255
A0500	A0660_BERGERON	UN	NA	1	0	0	0	-1	0.685455	0.868	2627-02-01	4088	15508	18052	118	267
A0500	A0682_MORDEN_604	UN	NA	1	0	0	0	-1	0.6555	0	3313-01-01	5346	14728	16820	166	221
A0500	A0862	UN	NA	1	0	0	0	-1	0.61888	0	0.2697	2813	5319	6227	267	72
A0500	A0882	UN	NA	1	0	0	0	-1	0.658539	0.5287	2.0156	4637	16423	16568	128	258
A0500	A0892	UN	NA	1	0	0	0	-1	0.660187	0.5992	2.0551	4530	16534	16595	127	261
A0500	A1236	UN	NA	1	0	0	0	-1	0.681291	0.9912	6168-02-01	3813	16369	17462	107	280
A0500	A1714	UN	NA	1	0	0	0	-1	0.663554	0.097	7429-01-01	4904	15554	17233	140	244
A0500	A2065	UN	NA	1	0	0	0	-1	0.672325	0.9781	5091-02-01	4004	16759	17029	110	276
A0500	A2067	UN	NA	1	0	0	0	-1	0.663646	0	0.9783	6327	12732	18678	184	180
A0500	A2069	UN	NA	1	0	0	0	-1	0.663752	0.9088	2.319	4487	16447	16867	116	269
A0500	A2089	UN	NA	1	0	0	0	-1	0.711167	0.6809	2.1057	3892	13953	19784	123	259
A0500	A2312	UN	NA	1	0	0	0	-1	0.661829	0.3732	9318-01-01	4854	15786	17054	132	255
A0500	A2490	UN	NA	1	0	0	0	-1	0.654833	0.0002	3975-01-01	5713	14155	17188	161	225
A0500	A2669	UN	NA	1	0	0	0	-1	0.64884	0.0266	6351-01-01	5578	15280	16783	148	242
A0500	A2712	UN	NA	1	0	0	0	-1	0.657259	0.2151	8394-01-01	4862	16083	16703	137	252
A0500	A2715	UN	NA	1	0	0	0	-1	0.671315	0.7051	2.121	4009	16709	16897	124	263
A0500	A3408	UN	NA	1	0	0	0	-1	0.659467	0	3072-01-01	5072	15396	17032	166	217
A0500	A4322	UN	NA	1	0	0	0	-1	0.678812	0.9754	4911-02-01	3906	16464	17421	112	279
A0500	A4373	UN	NA	1	0	0	0	-1	0.645939	0.0141	5906-01-01	5282	16072	16261	149	237
A0500	A4804	UN	NA	1	0	0	0	-1	0.67402	0.9734	4821-02-01	3944	16715	17078	112	278
A0500	Dwarf_Darnaud	UN	NA	1	0	0	0	-1	0.650696	0	2934-01-01	5640	15003	16979	167	216
A0500	Goldrich	UN	NA	1	0	0	0	-1	0.685091	0.9292	3534-02-01	4041	15482	17891	116	273
A0500	Krasnoshchekii	UN	NA	1	0	0	0	-1	0.666898	0.8517	2437-02-01	4664	15636	17172	119	267
A0500	Mandorla_Dolce	UN	NA	1	0	0	0	-1	0.66209	0.8822	2797-02-01	4494	16556	16747	118	269
A0500	PAz0018b	UN	NA	1	0	0	0	-1	0.686933	0.5	2	3848	15779	17865	129	258
A0500	PAz0099b	UN	NA	1	0	0	0	-1	0.662781	0.0001	3476-01-01	5102	15107	17320	164	221
A0500	PAz0260b	UN	NA	1	0	0	0	-1	0.646385	0.0805	7254-01-01	5651	15275	16653	142	245
A0500	PAz0265b	UN	NA	1	0	0	0	-1	0.657448	0.36	9248-01-01	4853	16106	16717	133	256
A0500	PAz0268b	UN	NA	1	0	0	0	-1	0.66703	0.0311	6463-01-01	4205	16606	16754	147	242
A0500	PAz0581b	UN	NA	1	0	0	0	-1	0.672968	0.3337	9104-01-01	4027	16461	16993	134	256
A0500	PAz0800b	UN	NA	1	0	0	0	-1	0.660389	0.0013	1.465	4875	15820	16951	157	230
A0500	PAz0950b	UN	NA	1	0	0	0	-1	0.66132	0	1943-01-01	5541	13958	17468	175	209
A0500	Petite_Muscat_MLE	UN	NA	1	0	0	0	-1	0.666516	0	2722-01-01	5345	14366	17856	169	215
A0500	KZ_055_1	UN	NA	1	0	0	0	-1	0.639197	0	1.1629	6329	14491	16803	178	207
A0500	Kz_249_1	UN	NA	1	0	0	0	-1	0.62606	0	1.1093	6758	14620	16243	183	203
A0500	KZ_133_1	UN	NA	1	0	0	0	-1	0.634472	0	2184-01-01	6958	13560	17066	174	212
A0500	Kz_ma_4	UN	NA	1	0	0	0	-1	0.635829	0.0008	4465-01-01	5964	15379	16149	159	230
A0539	A0682_MORDEN_604	UN	NA	1	0	0	0	-1	0.672238	0.5988	2.0547	4322	15889	17214	128	263
A0539	A0862	UN	NA	1	0	0	0	-1	0.592549	0	0.3028	2400	7012	5083	251	76
A0539	A0892	UN	NA	1	0	0	0	-1	0.688937	0.9998	3.0204	3996	15795	18444	98	296
A0539	A1314	UN	NA	1	0	0	0	-1	0.681825	0.9613	4375-02-01	4079	16176	17985	112	273
A0539	A2067	UN	NA	1	0	0	0	-1	0.6534	0.0005	4133-01-01	4875	16819	16634	150	212
A0539	A4373	UN	NA	1	0	0	0	-1	0.687492	0.9857	5596-02-01	3851	16168	18172	109	279
A0539	PAz0950b	UN	NA	1	0	0	0	-1	0.684921	0.4423	9688-01-01	3855	15931	17730	128	252
A0539	KZ_055_1	UN	NA	1	0	0	0	-1	0.661171	0.1851	8188-01-01	4943	16010	17261	138	251
A0539	Kz_249_1	UN	NA	1	0	0	0	-1	0.653939	0.4428	9692-01-01	5113	16211	16873	130	256
A0539	KZ_133_1	UN	NA	1	0	0	0	-1	0.647475	0.0067	1.549	5516	15872	16771	153	237
A0539	Kz_ma_4	UN	NA	1	0	0	0	-1	0.669052	0.804	1951-02-01	4745	15715	17620	123	270
A0654	A0682_MORDEN_604	UN	NA	1	0	0	0	-1	0.623482	0.1103	1	156	432	400	6	6
A0654	A0862	UN	NA	1	0	0	0	-1	0.497191	0.0062	0.3333	75	208	73	6	2
A0654	A0882	UN	NA	1	0	0	0	-1	0.652282	0.7299	3	141	419	448	3	9
A0654	A0892	UN	NA	1	0	0	0	-1	0.665354	0.8897	5	139	402	475	2	10
A0654	A1729	UN	NA	1	0	0	0	-1	0.681551	0.8897	5	134	381	504	2	10
A0654	A1731	UN	NA	1	0	0	0	-1	0.668302	0.8897	5	136	404	479	2	10
A0654	A2067	UN	NA	1	0	0	0	-1	0.536382	0.3274	2020-05-01	173	597	247	4	6
A0654	A2069	UN	NA	1	0	0	0	-1	0.645731	0.5	2	138	446	435	4	8
A0654	A2241	UN	NA	1	0	0	0	-1	0.666993	0.8897	5	144	392	485	2	10
A0654	A2340	UN	NA	1	0	0	0	-1	0.662402	0.7299	3	156	374	486	3	9
A0654	A2360	UN	NA	1	0	0	0	-1	0.620928	0.0331	0.7143	170	428	415	7	5
A0654	A4322	UN	NA	1	0	0	0	-1	0.615573	0.7299	3	148	489	384	3	9
A0654	A4804	UN	NA	1	0	0	0	-1	0.613569	0.5	2	142	502	373	4	8
A0654	Goldrich	UN	NA	1	0	0	0	-1	0.614811	0.5	2	145	485	376	4	8
A0654	Krasnoshchekii	UN	NA	1	0	0	0	-1	0.638086	0.5	2	142	442	419	4	8
A0654	Mandorla_Dolce	UN	NA	1	0	0	0	-1	0.657017	0.8897	5	139	421	459	2	10
A0654	PAz0018b	UN	NA	1	0	0	0	-1	0.622255	0.8897	5	161	435	406	2	10
A0654	PAz0105b	UN	NA	1	0	0	0	-1	0.670936	0.8897	5	137	394	484	2	10
A0654	KZ_055_1	UN	NA	1	0	0	0	-1	0.644335	0.8897	5	141	440	434	2	10
A0654	Kz_249_1	UN	NA	1	0	0	0	-1	0.551434	0.0072	0.5	184	539	288	8	4
A0654	KZ_133_1	UN	NA	1	0	0	0	-1	0.553287	0.0011	0.3333	179	539	286	9	3
A0654	Kz_ma_4	UN	NA	1	0	0	0	-1	0.630327	0.7299	3	151	444	414	3	9
A0660_BERGERON	A0862	UN	NA	1	0	0	0	-1	0.592144	0	0.3374	2443	7003	5129	246	83
A0660_BERGERON	A1314	UN	NA	1	0	0	0	-1	0.674211	0.9988	2.84	4659	15842	18113	100	284
A0660_BERGERON	A2067	UN	NA	1	0	0	0	-1	0.654004	0.0003	1.381	5031	16716	16950	147	203
A0660_BERGERON	A2089	UN	NA	1	0	0	0	-1	0.683384	0.9997	9895-02-01	4146	16140	18297	95	284
A0660_BERGERON	A2312	UN	NA	1	0	0	0	-1	0.689112	0.9991	8614-02-01	3947	16142	18568	101	289
A0660_BERGERON	A2669	UN	NA	1	0	0	0	-1	0.669546	0.4716	9848-01-01	4764	15989	17856	132	262
A0660_BERGERON	A2712	UN	NA	1	0	0	0	-1	0.690734	0.9993	8911-02-01	3935	16014	18665	101	292
A0660_BERGERON	A3408	UN	NA	1	0	0	0	-1	0.661412	0.9613	4375-02-01	4706	16622	17117	112	273
A0660_BERGERON	A4322	UN	NA	1	0	0	0	-1	0.678898	0.9986	8155-02-01	4431	16033	18301	103	290
A0660_BERGERON	A4373	UN	NA	1	0	0	0	-1	0.661358	0.5988	2.0547	4866	16399	17317	128	263
A0660_BERGERON	A4804	UN	NA	1	0	0	0	-1	0.670775	0.9993	8812-02-01	4461	16562	17680	101	291
A0660_BERGERON	Bulida	UN	NA	1	0	0	0	-1	0.684738	0.9998	3.0526	4206	15954	18484	95	290
A0660_BERGERON	Dwarf_Darnaud	UN	NA	1	0	0	0	-1	0.668921	0.908	3162-02-01	4614	16326	17652	117	271
A0660_BERGERON	Goldrich	UN	NA	1	0	0	0	-1	0.67508	0.973	4779-02-01	4556	15812	17986	113	280
A0660_BERGERON	PAz0260b	UN	NA	1	0	0	0	-1	0.665642	0.5847	2.0465	4831	16113	17600	129	264
A0660_BERGERON	PAz0265b	UN	NA	1	0	0	0	-1	0.688739	0.9866	5636-02-01	3910	16233	18495	110	282
A0660_BERGERON	PAz0800b	UN	NA	1	0	0	0	-1	0.664272	0.9179	3305-02-01	4737	16461	17427	118	275
A0660_BERGERON	PAz0950b	UN	NA	1	0	0	0	-1	0.661134	0.4002	9462-01-01	4904	15857	17108	130	253
A0660_BERGERON	Petite_Muscat_MLE	UN	NA	1	0	0	0	-1	0.676833	0.7541	2.157	4716	15457	18335	121	261
A0682_MORDEN_604	A0804	UN	NA	1	0	0	0	-1	0.685487	0.9979	7767-02-01	4151	15562	18225	103	286
A0682_MORDEN_604	A0862	UN	NA	1	0	0	0	-1	0.620924	0	0.2416	2361	6137	5825	269	65
A0682_MORDEN_604	A1236	UN	NA	1	0	0	0	-1	0.673334	0.8143	2049-02-01	4208	16276	17310	122	269
A0682_MORDEN_604	A1314	UN	NA	1	0	0	0	-1	0.643783	0	3234-01-01	5771	15393	16643	167	221
A0682_MORDEN_604	A1343	UN	NA	1	0	0	0	-1	0.681606	0.1763	8129-01-01	4337	15338	18033	139	252
A0682_MORDEN_604	A1453_PERFECTION	UN	NA	1	0	0	0	-1	0.686835	0.9322	3559-02-01	3876	15922	18000	118	278
A0682_MORDEN_604	A1714	UN	NA	1	0	0	0	-1	0.664301	0.0311	6463-01-01	4941	15523	17375	147	242
A0682_MORDEN_604	A1729	UN	NA	1	0	0	0	-1	0.6841	0.9931	6389-02-01	3928	16129	17906	108	285
A0682_MORDEN_604	A1731	UN	NA	1	0	0	0	-1	0.674053	0.7625	2.1613	4369	15931	17542	124	268
A0682_MORDEN_604	A2067	UN	NA	1	0	0	0	-1	0.642165	0	0.6944	6099	14913	16870	216	150
A0682_MORDEN_604	A2089	UN	NA	1	0	0	0	-1	0.639524	0	1.1854	6074	15078	16612	178	211
A0682_MORDEN_604	A2204	UN	NA	1	0	0	0	-1	0.662284	0.4572	9771-01-01	5029	15320	17224	131	259
A0682_MORDEN_604	A2312	UN	NA	1	0	0	0	-1	0.666838	0.3874	9398-01-01	4886	15443	17513	133	258
A0682_MORDEN_604	A2635	UN	NA	1	0	0	0	-1	0.684118	0.6921	2.112	4348	15270	18317	125	264
A0682_MORDEN_604	A2669	UN	NA	1	0	0	0	-1	0.652853	0.1587	2020-08-01	5437	15362	16989	140	252
A0682_MORDEN_604	A2712	UN	NA	1	0	0	0	-1	0.661874	0.4293	9624-01-01	5019	15523	17256	133	261
A0682_MORDEN_604	A2715	UN	NA	1	0	0	0	-1	0.663966	0.3212	9037-01-01	4605	16176	16992	135	257
A0682_MORDEN_604	A3408	UN	NA	1	0	0	0	-1	0.648993	0.0192	6133-01-01	5509	15410	16727	150	242
A0682_MORDEN_604	A4322	UN	NA	1	0	0	0	-1	0.663632	0.8795	2727-02-01	4824	15883	17244	121	275
A0682_MORDEN_604	A4373	UN	NA	1	0	0	0	-1	0.644983	0.0178	6093-01-01	5899	15015	16849	151	243
A0682_MORDEN_604	A4804	UN	NA	1	0	0	0	-1	0.656326	0.8577	2479-02-01	4855	16335	16702	121	272
A0682_MORDEN_604	Bulida	UN	NA	1	0	0	0	-1	0.659517	0.2373	1.854	5004	15755	17074	137	254
A0682_MORDEN_604	Dwarf_Darnaud	UN	NA	1	0	0	0	-1	0.643237	0	3333-01-01	5901	15155	16724	168	224
A0682_MORDEN_604	Goldrich	UN	NA	1	0	0	0	-1	0.660128	0.8134	2033-02-01	4992	15539	17017	123	271
A0682_MORDEN_604	Monoco_Bello	UN	NA	1	0	0	0	-1	0.684037	0.9967	7238-02-01	4163	15660	18134	105	286
A0682_MORDEN_604	PAz0065b	UN	NA	1	0	0	0	-1	0.690248	0.679	2.1032	3825	15722	18180	126	265
A0682_MORDEN_604	PAz0099b	UN	NA	1	0	0	0	-1	0.660663	0.0026	2020-05-01	5170	15225	17274	156	234
A0682_MORDEN_604	PAz0103b	UN	NA	1	0	0	0	-1	0.685181	0.8944	2941-02-01	3836	16168	17859	119	273
A0682_MORDEN_604	PAz0105b	UN	NA	1	0	0	0	-1	0.670337	0.3083	8963-01-01	4473	15995	17360	135	256
A0682_MORDEN_604	PAz0260b	UN	NA	1	0	0	0	-1	0.650282	0.0623	7034-01-01	5489	15411	16829	145	247
A0682_MORDEN_604	PAz0265b	UN	NA	1	0	0	0	-1	0.661547	0.1678	8071-01-01	5029	15550	17252	140	253
A0682_MORDEN_604	PAz0268b	UN	NA	1	0	0	0	-1	0.659187	0.4716	9848-01-01	4823	16054	16827	132	262
A0682_MORDEN_604	PAz0800b	UN	NA	1	0	0	0	-1	0.654142	0.2373	1.854	5468	15215	17123	137	254
A0682_MORDEN_604	PAz0950b	UN	NA	1	0	0	0	-1	0.63821	0	1.0426	5769	15301	16022	188	196
A0682_MORDEN_604	Petite_Muscat_MLE	UN	NA	1	0	0	0	-1	0.645567	0.0001	3704-01-01	5563	15594	16537	162	222
A0682_MORDEN_604	RealedImola	UN	NA	1	0	0	0	-1	0.679473	0.9379	3707-02-01	4032	16080	17551	116	275
A0682_MORDEN_604	Velasques	UN	NA	1	0	0	0	-1	0.660624	0.0334	6507-01-01	5247	15135	17377	146	241
A0804	A0862	UN	NA	1	0	0	0	-1	0.606687	0	0.443	2273	6971	5397	228	101
A0804	A0892	UN	NA	1	0	0	0	-1	0.686357	0.9997	9796-02-01	4236	15851	18688	98	292
A0804	A1314	UN	NA	1	0	0	0	-1	0.690765	1	4302-03-01	3946	16091	18741	86	295
A0804	A2312	UN	NA	1	0	0	0	-1	0.675816	0.9919	6262-02-01	4205	16759	17855	107	281
A0804	A2490	UN	NA	1	0	0	0	-1	0.687689	0.9978	7745-02-01	3910	15995	18222	102	283
A0804	A2669	UN	NA	1	0	0	0	-1	0.670639	0.9866	5636-02-01	4949	15638	18179	110	282
A0804	A2712	UN	NA	1	0	0	0	-1	0.688619	1	2857-03-01	4091	15965	18718	91	299
A0804	A3408	UN	NA	1	0	0	0	-1	0.653278	0.9022	3077-02-01	5136	16497	16970	117	270
A0804	A4373	UN	NA	1	0	0	0	-1	0.663879	0.7952	2.1885	5046	15952	17744	122	267
A0804	Dwarf_Darnaud	UN	NA	1	0	0	0	-1	0.64028	0.4857	9923-01-01	5607	16665	16479	130	259
A0804	Goldrich	UN	NA	1	0	0	0	-1	0.690568	1	5116-03-01	3881	16076	18562	86	302
A0804	PAz0260b	UN	NA	1	0	0	0	-1	0.667084	0.9997	9596-02-01	4980	15813	17915	99	293
A0804	PAz0265b	UN	NA	1	0	0	0	-1	0.687281	0.9999	3.0625	4092	16088	18628	96	294
A0804	PAz0800b	UN	NA	1	0	0	0	-1	0.679277	0.954	4123-02-01	4725	15433	18634	114	275
A0804	PAz0950b	UN	NA	1	0	0	0	-1	0.65008	0.0011	4586-01-01	5652	15306	17065	157	229
A0804	Petite_Muscat_MLE	UN	NA	1	0	0	0	-1	0.655805	0.041	6643-01-01	5601	15416	17650	143	238
A0804	KZ_055_1	UN	NA	1	0	0	0	-1	0.667514	0.7861	2.1818	5081	15609	18065	121	264
A0804	Kz_249_1	UN	NA	1	0	0	0	-1	0.657338	0.3453	1.916	5328	15901	17522	131	251
A0804	KZ_133_1	UN	NA	1	0	0	0	-1	0.662801	0.8262	2185-02-01	5059	15990	17664	119	264
A0804	Kz_ma_4	UN	NA	1	0	0	0	-1	0.660214	0.7044	2020-12-02	5049	16143	17422	125	265
A0862	A0882	UN	NA	1	0	0	0	-1	0.593032	0	0.4815	2036	7796	4749	216	104
A0862	A0892	UN	NA	1	0	0	0	-1	0.613387	0	0.493	1950	7386	5260	213	105
A0862	A1236	UN	NA	1	0	0	0	-1	0.598711	0	0.3824	2308	7088	5187	238	91
A0862	A1314	UN	NA	1	0	0	0	-1	0.611984	0	0.3333	2777	5752	6040	249	83
A0862	A1343	UN	NA	1	0	0	0	-1	0.654955	0	0.4178	1785	6486	6301	225	94
A0862	A1453_PERFECTION	UN	NA	1	0	0	0	-1	0.615076	0	0.3826	1599	8031	4956	230	88
A0862	A1714	UN	NA	1	0	0	0	-1	0.572525	0	0.3065	3123	6226	5239	261	80
A0862	A1727	UN	NA	1	0	0	0	-1	0.612421	0	0.3919	1882	7582	5173	222	87
A0862	A1729	UN	NA	1	0	0	0	-1	0.625495	0	0.4976	1813	7338	5487	209	104
A0862	A1731	UN	NA	1	0	0	0	-1	0.611674	0	0.4725	2108	7134	5372	218	103
A0862	A1793	UN	NA	1	0	0	0	-1	0.595626	0	0.3713	2232	7351	5026	237	88
A0862	A2065	UN	NA	1	0	0	0	-1	0.573754	0	0.507	2457	7552	4614	215	109
A0862	A2067	UN	NA	1	0	0	0	-1	0.71172	0	0.1309	2876	2675	9065	298	39
A0862	A2069	UN	NA	1	0	0	0	-1	0.591899	0	0.47	2020	7910	4711	217	102
A0862	A2089	UN	NA	1	0	0	0	-1	0.60061	0	0.193	3063	5521	5997	285	55
A0862	A2204	UN	NA	1	0	0	0	-1	0.602801	0	0.3198	2536	6473	5524	247	79
A0862	A2241	UN	NA	1	0	0	0	-1	0.592005	0	0.4464	2045	7852	4738	224	100
A0862	A2312	UN	NA	1	0	0	0	-1	0.597267	0	0.3178	2401	6957	5241	258	82
A0862	A2340	UN	NA	1	0	0	0	-1	0.600034	0	0.5855	1930	7859	4861	193	113
A0862	A2343	UN	NA	1	0	0	0	-1	0.581454	0	0.4236	2380	7490	4764	229	97
A0862	A2346	UN	NA	1	0	0	0	-1	0.579763	0	0.4545	2173	7972	4511	220	100
A0862	A2358	UN	NA	1	0	0	0	-1	0.594239	0	0.3719	2574	6727	5332	242	90
A0862	A2360	UN	NA	1	0	0	0	-1	0.615122	0	0.4749	1954	7352	5322	219	104
A0862	A2481	UN	NA	1	0	0	0	-1	0.594572	0	0.4525	2327	7208	5094	221	100
A0862	A2490	UN	NA	1	0	0	0	-1	0.59391	0	0.2313	3136	5438	5844	281	65
A0862	A2635	UN	NA	1	0	0	0	-1	0.58087	0	0.3766	2630	6992	4994	239	90
A0862	A2669	UN	NA	1	0	0	0	-1	0.617308	0	0.3697	2188	6781	5608	238	88
A0862	A2712	UN	NA	1	0	0	0	-1	0.608247	0	0.4367	2096	7237	5254	229	100
A0862	A2715	UN	NA	1	0	0	0	-1	0.613613	0	0.3625	1942	7373	5252	240	87
A0862	A3408	UN	NA	1	0	0	0	-1	0.607354	0	0.2602	2627	6150	5745	269	70
A0862	A4322	UN	NA	1	0	0	0	-1	0.624223	0	0.5821	1714	7571	5350	201	117
A0862	A4373	UN	NA	1	0	0	0	-1	0.598785	0	0.3023	2596	6493	5473	258	78
A0862	A4804	UN	NA	1	0	0	0	-1	0.620305	0	0.5533	1705	7690	5222	197	109
A0862	Bulida	UN	NA	1	0	0	0	-1	0.606636	0	0.3527	2526	6424	5637	241	85
A0862	CURROT	UN	NA	1	0	0	0	-1	0.616716	0	0.45	1893	7422	5306	220	99
A0862	Dwarf_Darnaud	UN	NA	1	0	0	0	-1	0.583642	0	0.2199	3102	5932	5540	282	62
A0862	Goldrich	UN	NA	1	0	0	0	-1	0.64202	0	0.4591	1784	6817	5904	220	101
A0862	Krasnoshchekii	UN	NA	1	0	0	0	-1	0.605784	0	0.383	2073	7291	5142	235	90
A0862	Mandorla_Dolce	UN	NA	1	0	0	0	-1	0.590024	0	0.5243	1987	8026	4622	206	108
A0862	Monoco_Bello	UN	NA	1	0	0	0	-1	0.615424	0	0.442	2136	6993	5517	224	99
A0862	PAz0018b	UN	NA	1	0	0	0	-1	0.617271	0	0.3071	2226	6677	5636	254	78
A0862	PAz0065b	UN	NA	1	0	0	0	-1	0.606013	0	0.3306	2233	7014	5322	248	82
A0862	PAz0099b	UN	NA	1	0	0	0	-1	0.587997	0	0.261	3185	5616	5745	272	71
A0862	PAz0103b	UN	NA	1	0	0	0	-1	0.620082	0	0.4404	1937	7231	5447	218	96
A0862	PAz0105b	UN	NA	1	0	0	0	-1	0.614332	0	0.3729	2154	6962	5495	236	88
A0862	PAz0207b	UN	NA	1	0	0	0	-1	0.619545	0	0.435	1759	7589	5249	223	97
A0862	PAz0260b	UN	NA	1	0	0	0	-1	0.621711	0	0.3306	2241	6530	5784	245	81
A0862	PAz0265b	UN	NA	1	0	0	0	-1	0.612687	0	0.3941	2094	7120	5384	236	93
A0862	PAz0268b	UN	NA	1	0	0	0	-1	0.62019	0	0.32	2062	6930	5560	250	80
A0862	PAz0581b	UN	NA	1	0	0	0	-1	0.609541	0	0.3293	2115	7123	5300	246	81
A0862	PAz0641b	UN	NA	1	0	0	0	-1	0.606646	0	0.448	2012	7458	5125	221	99
A0862	PAz0800b	UN	NA	1	0	0	0	-1	0.617292	0	0.3226	2247	6665	5667	248	80
A0862	PAz0950b	UN	NA	1	0	0	0	-1	0.596656	0	0.1591	3551	4453	6320	308	49
A0862	Petite_Muscat_MLE	UN	NA	1	0	0	0	-1	0.588624	0	0.1931	3443	5076	6020	290	56
A0862	RealedImola	UN	NA	1	0	0	0	-1	0.591881	0	0.3237	2331	7211	5004	241	78
A0862	Velasques	UN	NA	1	0	0	0	-1	0.622693	0	0.3719	2411	6175	5987	242	90
A0862	KZ_055_1	UN	NA	1	0	0	0	-1	0.593638	0	0.2797	3031	5781	5760	261	73
A0862	Kz_249_1	UN	NA	1	0	0	0	-1	0.598922	0	0.3189	3045	5591	5926	254	81
A0862	KZ_133_1	UN	NA	1	0	0	0	-1	0.606548	0	0.2574	3080	5317	6188	272	70
A0862	Kz_ma_4	UN	NA	1	0	0	0	-1	0.6063	0	0.2885	2699	6050	5790	260	75
A0882	A1314	UN	NA	1	0	0	0	-1	0.653593	0.6534	2.0873	4971	16802	16829	126	263
A0882	A1343	UN	NA	1	0	0	0	-1	0.685793	0.9458	3879-02-01	4071	16057	18380	116	277
A0882	A1714	UN	NA	1	0	0	0	-1	0.675394	0.9813	5273-02-01	4232	16617	17784	110	278
A0882	A2067	UN	NA	1	0	0	0	-1	0.618646	0	2331-01-01	5609	18295	14791	163	201
A0882	A2089	UN	NA	1	0	0	0	-1	0.645375	0.4006	9466-01-01	5268	16812	16479	131	255
A0882	A2204	UN	NA	1	0	0	0	-1	0.674081	1	5172-03-01	4385	16228	17737	87	306
A0882	A2312	UN	NA	1	0	0	0	-1	0.681257	0.9635	4425-02-01	4242	16151	18251	113	276
A0882	A2669	UN	NA	1	0	0	0	-1	0.672026	0.9998	9899-02-01	4750	15815	18028	99	296
A0882	A2712	UN	NA	1	0	0	0	-1	0.681828	0.9958	6916-02-01	4410	15741	18446	107	288
A0882	A2715	UN	NA	1	0	0	0	-1	0.681163	0.9979	7692-02-01	3976	16645	17952	104	288
A0882	A3408	UN	NA	1	0	0	0	-1	0.660436	0.9427	3826-02-01	4795	16513	17128	115	274
A0882	A4322	UN	NA	1	0	0	0	-1	0.6835	1	4659-03-01	4196	16138	18418	88	305
A0882	A4373	UN	NA	1	0	0	0	-1	0.66356	0.7834	2.1774	5196	15561	17813	124	270
A0882	A4804	UN	NA	1	0	0	0	-1	0.685194	1	6905-03-01	4237	15892	18571	84	310
A0882	Bulida	UN	NA	1	0	0	0	-1	0.674246	0.9993	2.89	4241	16689	17705	100	289
A0882	Dwarf_Darnaud	UN	NA	1	0	0	0	-1	0.655179	0.7952	2.1885	5076	16453	17049	122	267
A0882	Goldrich	UN	NA	1	0	0	0	-1	0.67375	0.9907	6055-02-01	4367	16290	17694	109	284
A0882	PAz0099b	UN	NA	1	0	0	0	-1	0.667685	0.9987	8317-02-01	4435	16697	17336	101	286
A0882	PAz0105b	UN	NA	1	0	0	0	-1	0.684341	0.9981	7788-02-01	3870	16651	18114	104	289
A0882	PAz0260b	UN	NA	1	0	0	0	-1	0.667623	0.9931	6389-02-01	4799	16017	17717	108	285
A0882	PAz0265b	UN	NA	1	0	0	0	-1	0.679525	0.9995	9109-02-01	4400	15958	18269	101	294
A0882	PAz0268b	UN	NA	1	0	0	0	-1	0.672571	0.9931	6389-02-01	4154	16908	17444	108	285
A0882	PAz0800b	UN	NA	1	0	0	0	-1	0.670401	0.9896	5909-02-01	4754	15943	17912	110	285
A0882	PAz0950b	UN	NA	1	0	0	0	-1	0.642725	0.3727	9313-01-01	4820	17410	15626	131	253
A0882	Petite_Muscat_MLE	UN	NA	1	0	0	0	-1	0.650412	0.5288	2.0157	4622	17668	16201	127	256
A0882	Velasques	UN	NA	1	0	0	0	-1	0.670618	0.9965	7212-02-01	4592	16214	17748	104	283
A0892	A1314	UN	NA	1	0	0	0	-1	0.66375	0.9914	6226-02-01	4755	16470	17407	106	278
A0892	A1343	UN	NA	1	0	0	0	-1	0.675854	0.9973	7429-02-01	4340	16300	17892	105	288
A0892	A1714	UN	NA	1	0	0	0	-1	0.664391	0.679	2.1032	4792	16368	17504	126	265
A0892	A2067	UN	NA	1	0	0	0	-1	0.613397	0	1.1264	6260	17417	15041	174	196
A0892	A2089	UN	NA	1	0	0	0	-1	0.654949	0.7305	2.1393	5243	16145	17202	122	261
A0892	A2204	UN	NA	1	0	0	0	-1	0.677706	0.9998	3.0103	4329	16080	17969	97	292
A0892	A2312	UN	NA	1	0	0	0	-1	0.677776	0.8804	2.275	4357	16210	18108	120	273
A0892	A2635	UN	NA	1	0	0	0	-1	0.690565	0.9999	3.1053	3920	16153	18696	95	295
A0892	A2669	UN	NA	1	0	0	0	-1	0.671202	0.9866	5636-02-01	4453	16491	17677	110	282
A0892	A2712	UN	NA	1	0	0	0	-1	0.679544	0.9999	3.0515	4234	16284	18102	97	296
A0892	A3408	UN	NA	1	0	0	0	-1	0.659491	0.5988	2.0547	4611	16974	16881	128	263
A0892	A4322	UN	NA	1	0	0	0	-1	0.684173	0.9999	3.1042	4123	16247	18406	96	298
A0892	A4373	UN	NA	1	0	0	0	-1	0.675757	0.9596	4261-02-01	4685	15659	18252	115	279
A0892	A4804	UN	NA	1	0	0	0	-1	0.686687	1	5698-03-01	4176	15916	18636	86	307
A0892	Bulida	UN	NA	1	0	0	0	-1	0.682608	0.9909	6111-02-01	4088	16366	18208	108	282
A0892	Dwarf_Darnaud	UN	NA	1	0	0	0	-1	0.657506	0.1341	7801-01-01	5247	15952	17409	141	251
A0892	Goldrich	UN	NA	1	0	0	0	-1	0.673912	0.9997	9694-02-01	4323	16378	17669	98	291
A0892	PAz0099b	UN	NA	1	0	0	0	-1	0.656407	0.7289	2.1371	4969	16518	17012	124	265
A0892	PAz0260b	UN	NA	1	0	0	0	-1	0.667164	0.7037	2.119	4492	16685	17384	126	267
A0892	PAz0265b	UN	NA	1	0	0	0	-1	0.677533	0.9949	6729-02-01	4217	16494	17941	107	286
A0892	PAz0268b	UN	NA	1	0	0	0	-1	0.678925	0.9973	7429-02-01	4020	16704	17809	105	288
A0892	PAz0800b	UN	NA	1	0	0	0	-1	0.669173	0.9998	3.0412	4462	16641	17535	97	295
A0892	PAz0950b	UN	NA	1	0	0	0	-1	0.651381	0.0334	6507-01-01	5197	16016	16665	146	241
A0892	Petite_Muscat_MLE	UN	NA	1	0	0	0	-1	0.659572	0.5717	2.0397	5056	16118	17351	126	257
A0892	Velasques	UN	NA	1	0	0	0	-1	0.676089	0.8253	2167-02-01	4039	16915	17626	120	266
A1236	A1314	UN	NA	1	0	0	0	-1	0.681946	0.9906	6132-02-01	4390	15782	18441	106	277
A1236	A2067	UN	NA	1	0	0	0	-1	0.632517	0	1.227	5775	16902	16035	163	200
A1236	A2089	UN	NA	1	0	0	0	-1	0.695661	0.9962	7184-02-01	3937	15607	19033	103	280
A1236	A2490	UN	NA	1	0	0	0	-1	0.678382	0.9718	4775-02-01	4372	15688	17923	111	275
A1236	A2669	UN	NA	1	0	0	0	-1	0.679623	0.9838	5405-02-01	4167	16401	18035	111	282
A1236	A3408	UN	NA	1	0	0	0	-1	0.683039	0.8596	2521-02-01	3924	16525	17999	119	268
A1236	A4322	UN	NA	1	0	0	0	-1	0.686497	1	3.25	4018	16268	18476	92	299
A1236	A4373	UN	NA	1	0	0	0	-1	0.683005	0.9992	2.88	4222	16016	18343	100	288
A1236	A4804	UN	NA	1	0	0	0	-1	0.685955	1	4157-03-01	4064	16181	18458	89	304
A1236	Dwarf_Darnaud	UN	NA	1	0	0	0	-1	0.662114	0.5573	2.0315	4866	16344	17377	127	258
A1236	Goldrich	UN	NA	1	0	0	0	-1	0.68005	0.9794	5135-02-01	4156	16232	17968	111	279
A1236	PAz0260b	UN	NA	1	0	0	0	-1	0.676414	0.9915	6147-02-01	4226	16490	17824	109	285
A1236	PAz0268b	UN	NA	1	0	0	0	-1	0.688469	0.9983	7961-02-01	3859	16283	18379	103	288
A1236	PAz0800b	UN	NA	1	0	0	0	-1	0.68079	1	4318-03-01	3934	16791	17900	88	302
A1236	KZ_055_1	UN	NA	1	0	0	0	-1	0.660405	0.7179	2.1301	4751	16710	17132	123	262
A1236	Kz_249_1	UN	NA	1	0	0	0	-1	0.658129	0.4857	9922-01-01	5101	16185	17306	129	257
A1236	KZ_133_1	UN	NA	1	0	0	0	-1	0.664994	0.6935	2.1138	4916	16001	17639	123	260
A1236	Kz_ma_4	UN	NA	1	0	0	0	-1	0.66681	0.9135	3248-02-01	4762	16101	17591	117	272
A1314	A1453_PERFECTION	UN	NA	1	0	0	0	-1	0.667875	0.3337	9104-01-01	4114	17432	17084	134	256
A1314	A1714	UN	NA	1	0	0	0	-1	0.663672	0.4143	9538-01-01	5647	14721	18307	130	254
A1314	A1793	UN	NA	1	0	0	0	-1	0.672001	0.9394	3772-02-01	4333	16708	17639	114	271
A1314	A2065	UN	NA	1	0	0	0	-1	0.654215	0.6669	2.096	5567	15692	17531	125	262
A1314	A2067	UN	NA	1	0	0	0	-1	0.641428	0	1	7366	13038	18319	181	181
A1314	A2069	UN	NA	1	0	0	0	-1	0.663789	0.9739	4865-02-01	4805	16484	17517	111	276
A1314	A2312	UN	NA	1	0	0	0	-1	0.653698	0.2364	8529-01-01	5308	16176	17199	136	252
A1314	A2358	UN	NA	1	0	0	0	-1	0.677177	0.9914	6226-02-01	4710	15613	18449	106	278
A1314	A2490	UN	NA	1	0	0	0	-1	0.652727	0.8898	2906-02-01	6027	14329	17630	117	268
A1314	A2635	UN	NA	1	0	0	0	-1	0.649834	0.5143	1978-02-01	5520	16121	17142	129	259
A1314	A2669	UN	NA	1	0	0	0	-1	0.654205	0.1123	7606-01-01	5801	15110	17713	142	250
A1314	A2712	UN	NA	1	0	0	0	-1	0.654754	0.5	2	5674	15325	17630	131	262
A1314	A2715	UN	NA	1	0	0	0	-1	0.66048	0.0915	7376-01-01	4939	16337	17330	141	245
A1314	A3408	UN	NA	1	0	0	0	-1	0.669487	0.2824	8806-01-01	5343	14743	18383	134	252
A1314	A4322	UN	NA	1	0	0	0	-1	0.670487	0.8253	2167-02-01	4550	16461	17775	120	266
A1314	A4373	UN	NA	1	0	0	0	-1	0.639824	0.0002	3913-01-01	5920	15967	16715	161	224
A1314	A4804	UN	NA	1	0	0	0	-1	0.66306	0.9718	4775-02-01	4603	16892	17233	111	275
A1314	Dwarf_Darnaud	UN	NA	1	0	0	0	-1	0.640699	0.0001	3742-01-01	6674	14403	17541	163	224
A1314	Goldrich	UN	NA	1	0	0	0	-1	0.664118	0.075	7183-01-01	4748	16287	17346	142	244
A1314	Krasnoshchekii	UN	NA	1	0	0	0	-1	0.658425	0.2824	8806-01-01	4975	16311	17155	134	252
A1314	Mandorla_Dolce	UN	NA	1	0	0	0	-1	0.661606	0.9464	3913-02-01	4768	16722	17308	115	275
A1314	PAz0018b	UN	NA	1	0	0	0	-1	0.678898	0.6942	2.1148	4048	16598	17806	122	258
A1314	PAz0065b	UN	NA	1	0	0	0	-1	0.683622	0.9973	7549-02-01	3941	16512	18099	102	281
A1314	PAz0099b	UN	NA	1	0	0	0	-1	0.65655	0.2355	8519-01-01	5840	14767	17895	135	250
A1314	PAz0260b	UN	NA	1	0	0	0	-1	0.650681	0.3736	9323-01-01	5862	15219	17484	133	257
A1314	PAz0265b	UN	NA	1	0	0	0	-1	0.653126	0.029	6419-01-01	5664	15493	17504	148	243
A1314	PAz0268b	UN	NA	1	0	0	0	-1	0.653556	0.1045	7518-01-01	5184	16338	17021	141	247
A1314	PAz0581b	UN	NA	1	0	0	0	-1	0.660607	0.0571	6944-01-01	4905	16290	17256	144	244
A1314	PAz0800b	UN	NA	1	0	0	0	-1	0.656777	0.0496	6828-01-01	5398	15731	17515	145	244
A1314	PAz0950b	UN	NA	1	0	0	0	-1	0.669653	0.0077	5533-01-01	5603	13835	18463	150	233
A1314	Petite_Muscat_MLE	UN	NA	1	0	0	0	-1	0.676108	0.4143	9538-01-01	5375	14213	18948	130	254
A1314	KZ_055_1	UN	NA	1	0	0	0	-1	0.62973	0.0171	1.604	6870	14853	16888	149	239
A1314	Kz_249_1	UN	NA	1	0	0	0	-1	0.641427	0.0004	4125-01-01	6803	14083	17724	160	226
A1314	KZ_133_1	UN	NA	1	0	0	0	-1	0.636192	0	1943-01-01	7015	14040	17523	175	209
A1314	Kz_ma_4	UN	NA	1	0	0	0	-1	0.640087	0.0048	5294-01-01	6325	15041	17103	153	234
A1343	A2069	UN	NA	1	0	0	0	-1	0.685909	0.9907	6055-02-01	4068	16174	18457	109	284
A1343	A2312	UN	NA	1	0	0	0	-1	0.67762	0.9957	7019-02-01	4145	16581	17848	104	281
A1343	A2490	UN	NA	1	0	0	0	-1	0.683593	0.903	3103-02-01	4191	15601	18107	116	268
A1343	A2669	UN	NA	1	0	0	0	-1	0.655556	0.3465	9173-01-01	5266	16006	17251	133	255
A1343	A2712	UN	NA	1	0	0	0	-1	0.671923	0.9635	4425-02-01	4466	16347	17713	113	276
A1343	A2715	UN	NA	1	0	0	0	-1	0.675471	0.9976	7596-02-01	4178	16636	17691	104	287
A1343	A3408	UN	NA	1	0	0	0	-1	0.658568	0.5988	2.0547	5117	15960	17282	128	263
A1343	A4322	UN	NA	1	0	0	0	-1	0.677366	0.9666	4554-02-01	3914	17131	17635	112	275
A1343	A4373	UN	NA	1	0	0	0	-1	0.638125	0.1123	7606-01-01	5815	16230	16449	142	250
A1343	A4804	UN	NA	1	0	0	0	-1	0.677351	0.9546	4159-02-01	3891	17142	17591	113	273
A1343	Dwarf_Darnaud	UN	NA	1	0	0	0	-1	0.642868	0.0422	1.669	5673	16156	16675	145	242
A1343	Goldrich	UN	NA	1	0	0	0	-1	0.681157	0.8952	2966-02-01	3903	16604	17772	118	271
A1343	Krasnoshchekii	UN	NA	1	0	0	0	-1	0.687744	0.9379	3707-02-01	4077	15796	18477	116	275
A1343	Mandorla_Dolce	UN	NA	1	0	0	0	-1	0.685033	0.9877	5727-02-01	4062	16250	18381	110	283
A1343	PAz0260b	UN	NA	1	0	0	0	-1	0.653321	0.679	2.1032	5303	16064	17098	126	265
A1343	PAz0265b	UN	NA	1	0	0	0	-1	0.670371	0.9842	5455-02-01	4463	16493	17601	110	280
A1343	PAz0268b	UN	NA	1	0	0	0	-1	0.672902	0.9464	3913-02-01	4315	16516	17607	115	275
A1343	PAz0800b	UN	NA	1	0	0	0	-1	0.66354	0.774	2.1707	5050	15833	17655	123	267
A1343	PAz0950b	UN	NA	1	0	0	0	-1	0.644214	0	1.1326	5464	15958	16362	181	205
A1343	Petite_Muscat_MLE	UN	NA	1	0	0	0	-1	0.642641	0.0037	5132-01-01	5459	16540	16419	152	230
A1343	KZ_055_1	UN	NA	1	0	0	0	-1	0.651833	0.0458	6759-01-01	5428	15957	17121	145	243
A1343	Kz_249_1	UN	NA	1	0	0	0	-1	0.6459	0.0048	5294-01-01	5829	15607	17063	153	234
A1343	KZ_133_1	UN	NA	1	0	0	0	-1	0.642545	0.0106	5733-01-01	5647	16205	16613	150	236
A1343	Kz_ma_4	UN	NA	1	0	0	0	-1	0.656028	0.2261	8467-01-01	5417	15561	17390	137	253
A1453_PERFECTION	A2067	UN	NA	1	0	0	0	-1	0.631891	0.001	4354-01-01	4475	19549	14686	147	211
A1453_PERFECTION	A2490	UN	NA	1	0	0	0	-1	0.658324	0.8253	2167-02-01	4270	17413	16296	120	266
A1453_PERFECTION	PAz0950b	UN	NA	1	0	0	0	-1	0.643629	0.0001	3681-01-01	4464	18060	15341	163	223
A1453_PERFECTION	Petite_Muscat_MLE	UN	NA	1	0	0	0	-1	0.653435	0.0184	6081-01-01	4324	18041	16140	148	238
A1453_PERFECTION	Velasques	UN	NA	1	0	0	0	-1	0.675642	0.9534	4087-02-01	3999	17021	17547	115	277
A1453_PERFECTION	KZ_055_1	UN	NA	1	0	0	0	-1	0.669072	0.6534	2.0873	4287	16973	17339	126	263
A1453_PERFECTION	Kz_249_1	UN	NA	1	0	0	0	-1	0.659913	0.1332	7786-01-01	4614	17024	16958	140	249
A1453_PERFECTION	KZ_133_1	UN	NA	1	0	0	0	-1	0.654057	0.4146	9542-01-01	4477	17721	16356	131	256
A1453_PERFECTION	Kz_ma_4	UN	NA	1	0	0	0	-1	0.671139	0.9458	3879-02-01	4268	16760	17432	116	277
A1714	A1729	UN	NA	1	0	0	0	-1	0.690818	0.9995	9388-02-01	4095	15826	18917	98	288
A1714	A1731	UN	NA	1	0	0	0	-1	0.687655	0.9993	2.899	4052	16079	18581	99	287
A1714	A2067	UN	NA	1	0	0	0	-1	0.659416	0.0001	3333-01-01	6152	14094	18508	153	204
A1714	A2069	UN	NA	1	0	0	0	-1	0.683031	1	2283-03-01	4043	16533	18259	92	297
A1714	A2089	UN	NA	1	0	0	0	-1	0.707097	0.9951	6961-02-01	3976	14680	19978	102	275
A1714	A2360	UN	NA	1	0	0	0	-1	0.685946	1	3371-03-01	4182	15989	18601	89	297
A1714	A2490	UN	NA	1	0	0	0	-1	0.691263	0.9978	7745-02-01	4498	14481	19042	102	283
A1714	A2669	UN	NA	1	0	0	0	-1	0.677053	0.9869	5688-02-01	4748	15473	18437	109	280
A1714	A3408	UN	NA	1	0	0	0	-1	0.701042	0.9781	5091-02-01	4128	14765	19609	110	276
A1714	A4322	UN	NA	1	0	0	0	-1	0.674164	0.9828	5364-02-01	4299	16696	17819	110	279
A1714	A4373	UN	NA	1	0	0	0	-1	0.678694	0.9245	3448-02-01	4600	15626	18407	116	272
A1714	A4804	UN	NA	1	0	0	0	-1	0.668275	0.9507	4035-02-01	4361	16994	17406	114	274
A1714	Bulida	UN	NA	1	0	0	0	-1	0.663678	0.835	2269-02-01	5174	15686	17844	119	265
A1714	Dwarf_Darnaud	UN	NA	1	0	0	0	-1	0.694113	0.9999	3.1413	3889	15864	18892	92	289
A1714	Goldrich	UN	NA	1	0	0	0	-1	0.666406	0.4857	9923-01-01	4496	16628	17276	130	259
A1714	Krasnoshchekii	UN	NA	1	0	0	0	-1	0.677315	0.9961	7115-02-01	4213	16402	17856	104	282
A1714	Mandorla_Dolce	UN	NA	1	0	0	0	-1	0.68313	0.9998	3.0208	4033	16544	18256	96	290
A1714	PAz0105b	UN	NA	1	0	0	0	-1	0.68386	0.9975	7573-02-01	4145	16183	18378	103	284
A1714	PAz0260b	UN	NA	1	0	0	0	-1	0.672626	0.5286	2.0155	4824	15624	18150	129	260
A1714	PAz0800b	UN	NA	1	0	0	0	-1	0.691724	0.9972	7476-02-01	4213	15421	19044	103	283
A1714	PAz0950b	UN	NA	1	0	0	0	-1	0.665986	0.0489	6806-01-01	5903	13531	18494	144	242
A1714	Petite_Muscat_MLE	UN	NA	1	0	0	0	-1	0.676013	0.148	7899-01-01	5692	13609	19270	138	247
A1714	Velasques	UN	NA	1	0	0	0	-1	0.670685	0.6539	2.088	5277	14877	18458	125	261
A1714	KZ_055_1	UN	NA	1	0	0	0	-1	0.656097	0.4006	9466-01-01	5235	16113	17301	131	255
A1714	Kz_249_1	UN	NA	1	0	0	0	-1	0.652148	0.0127	5839-01-01	6175	14532	17933	149	236
A1714	KZ_133_1	UN	NA	1	0	0	0	-1	0.653328	0.0416	6667-01-01	5797	15176	17637	144	240
A1714	Kz_ma_4	UN	NA	1	0	0	0	-1	0.657455	0.2831	8815-01-01	5865	14648	17990	135	254
A1727	A2669	UN	NA	1	0	0	0	-1	0.670193	0.9866	5636-02-01	4282	16998	17473	110	282
A1727	A3408	UN	NA	1	0	0	0	-1	0.666779	0.9135	3248-02-01	4276	17164	17147	117	272
A1727	A4373	UN	NA	1	0	0	0	-1	0.667458	0.9924	6296-02-01	4557	16644	17528	108	284
A1727	Dwarf_Darnaud	UN	NA	1	0	0	0	-1	0.668482	0.8813	2773-02-01	4431	16826	17486	119	271
A1727	PAz0260b	UN	NA	1	0	0	0	-1	0.667033	0.6528	2.0866	4290	17189	17217	127	265
A1727	PAz0800b	UN	NA	1	0	0	0	-1	0.669843	0.8804	2.275	4278	17045	17448	120	273
A1727	PAz0950b	UN	NA	1	0	0	0	-1	0.661041	0.4713	9845-01-01	4288	17191	16530	129	256
A1727	Petite_Muscat_MLE	UN	NA	1	0	0	0	-1	0.669413	0.8841	2845-02-01	4188	17187	17288	116	265
A1727	KZ_055_1	UN	NA	1	0	0	0	-1	0.665875	0.9991	2.87	4451	16988	17304	100	287
A1727	Kz_249_1	UN	NA	1	0	0	0	-1	0.669459	0.93	3565-02-01	4484	16641	17613	115	271
A1727	KZ_133_1	UN	NA	1	0	0	0	-1	0.65046	0.5429	2.0234	4948	17157	16593	128	259
A1727	Kz_ma_4	UN	NA	1	0	0	0	-1	0.673282	0.9901	6019-02-01	4149	16924	17526	108	281
A1729	A2065	UN	NA	1	0	0	0	-1	0.698735	1	7195-03-01	4004	15469	19491	82	305
A1729	A2312	UN	NA	1	0	0	0	-1	0.677559	0.9996	9495-02-01	4499	16055	18295	99	292
A1729	A2490	UN	NA	1	0	0	0	-1	0.67433	0.9942	6667-02-01	4192	16462	17492	105	280
A1729	A2635	UN	NA	1	0	0	0	-1	0.696618	1	3977-03-01	3891	15849	19206	88	299
A1729	A2669	UN	NA	1	0	0	0	-1	0.690411	1	2043-03-01	4043	15935	18817	93	298
A1729	A2715	UN	NA	1	0	0	0	-1	0.68489	0.997	7333-02-01	3982	16469	18318	105	287
A1729	A3408	UN	NA	1	0	0	0	-1	0.664052	0.5711	2.0391	4401	17152	17075	128	261
A1729	A4373	UN	NA	1	0	0	0	-1	0.665639	0.9838	5405-02-01	4782	16365	17627	111	282
A1729	Dwarf_Darnaud	UN	NA	1	0	0	0	-1	0.653876	0.387	9394-01-01	5389	16066	17323	132	256
A1729	PAz0099b	UN	NA	1	0	0	0	-1	0.681744	0.9982	7941-02-01	4205	16202	18260	102	285
A1729	PAz0260b	UN	NA	1	0	0	0	-1	0.685799	0.9601	4298-02-01	4092	16159	18487	114	277
A1729	PAz0268b	UN	NA	1	0	0	0	-1	0.677233	0.9458	3879-02-01	4131	16726	17852	116	277
A1729	PAz0800b	UN	NA	1	0	0	0	-1	0.687978	1	2258-03-01	4029	16163	18621	93	300
A1729	PAz0950b	UN	NA	1	0	0	0	-1	0.666294	0.3319	9084-01-01	4280	16833	16934	131	250
A1729	Petite_Muscat_MLE	UN	NA	1	0	0	0	-1	0.676543	0.8841	2845-02-01	4186	16661	17849	116	265
A1729	KZ_055_1	UN	NA	1	0	0	0	-1	0.659198	0.7051	2.121	5017	16402	17366	124	263
A1729	Kz_249_1	UN	NA	1	0	0	0	-1	0.661599	0.4857	9923-01-01	5196	15851	17728	130	259
A1729	KZ_133_1	UN	NA	1	0	0	0	-1	0.656135	0.4713	9845-01-01	5104	16436	17202	129	256
A1729	Kz_ma_4	UN	NA	1	0	0	0	-1	0.666313	0.9337	3621-02-01	4616	16554	17468	116	274
A1731	A2065	UN	NA	1	0	0	0	-1	0.689539	0.9998	3.0309	4346	15419	19066	97	294
A1731	A2067	UN	NA	1	0	0	0	-1	0.664289	0.1207	7559-01-01	4479	17067	17215	127	223
A1731	A2312	UN	NA	1	0	0	0	-1	0.676602	0.9824	5315-02-01	4522	15998	18197	111	281
A1731	A2490	UN	NA	1	0	0	0	-1	0.65622	0.4856	9922-01-01	4854	16444	16738	128	255
A1731	A2635	UN	NA	1	0	0	0	-1	0.684241	0.9987	8317-02-01	4334	15845	18637	101	286
A1731	A2669	UN	NA	1	0	0	0	-1	0.682009	0.8322	2213-02-01	4531	15527	18605	122	271
A1731	A2712	UN	NA	1	0	0	0	-1	0.692452	0.9938	6542-02-01	4094	15599	18979	107	284
A1731	A2715	UN	NA	1	0	0	0	-1	0.677928	0.8498	2397-02-01	4446	15999	18197	121	271
A1731	A3408	UN	NA	1	0	0	0	-1	0.661892	0.6129	2.063	4584	16867	17050	127	262
A1731	A4373	UN	NA	1	0	0	0	-1	0.656655	0.2963	8897-01-01	5164	16205	17270	136	257
A1731	Dwarf_Darnaud	UN	NA	1	0	0	0	-1	0.644953	0.2151	8394-01-01	5675	16093	16879	137	252
A1731	PAz0099b	UN	NA	1	0	0	0	-1	0.680174	0.9817	5321-02-01	4192	16272	18082	109	276
A1731	PAz0260b	UN	NA	1	0	0	0	-1	0.678348	0.6784	2.1024	4580	15676	18351	127	267
A1731	PAz0265b	UN	NA	1	0	0	0	-1	0.691288	0.981	5225-02-01	4099	15700	18907	111	280
A1731	PAz0268b	UN	NA	1	0	0	0	-1	0.669872	0.5	2	4643	16190	17752	131	262
A1731	PAz0800b	UN	NA	1	0	0	0	-1	0.682328	0.997	7333-02-01	4259	16059	18365	105	287
A1731	PAz0950b	UN	NA	1	0	0	0	-1	0.667352	0.0199	6122-01-01	4446	16342	17141	147	237
A1731	Petite_Muscat_MLE	UN	NA	1	0	0	0	-1	0.676409	0.7532	2.1557	4345	16277	17956	122	263
A1731	KZ_055_1	UN	NA	1	0	0	0	-1	0.648085	0.1404	7842-01-01	5546	16111	16993	139	248
A1731	Kz_249_1	UN	NA	1	0	0	0	-1	0.650589	0.2252	8456-01-01	5371	16264	17010	136	251
A1731	KZ_133_1	UN	NA	1	0	0	0	-1	0.648825	0.3199	9023-01-01	5366	16385	16858	133	253
A1731	Kz_ma_4	UN	NA	1	0	0	0	-1	0.658824	0.7843	2.1789	4824	16628	17056	123	268
A1793	A2067	UN	NA	1	0	0	0	-1	0.656956	0.1656	7969-01-01	4685	17231	16856	128	230
A1793	A2669	UN	NA	1	0	0	0	-1	0.67415	0.9907	6055-02-01	4480	16238	17947	109	284
A1793	A3408	UN	NA	1	0	0	0	-1	0.673093	0.8952	2966-02-01	4394	16393	17727	118	271
A1793	A4373	UN	NA	1	0	0	0	-1	0.691862	0.9931	6389-02-01	4229	15358	19058	108	285
A1793	Dwarf_Darnaud	UN	NA	1	0	0	0	-1	0.67006	0.6669	2.096	4509	16487	17655	125	262
A1793	PAz0260b	UN	NA	1	0	0	0	-1	0.67078	0.9866	5636-02-01	4558	16307	17746	110	282
A1793	PAz0800b	UN	NA	1	0	0	0	-1	0.674258	0.2169	8417-01-01	4579	16044	18061	139	256
A1793	PAz0950b	UN	NA	1	0	0	0	-1	0.654166	0.165	8029-01-01	5025	16185	16720	137	247
A1793	Petite_Muscat_MLE	UN	NA	1	0	0	0	-1	0.663978	0.4567	9766-01-01	4880	16156	17527	128	253
A1793	Velasques	UN	NA	1	0	0	0	-1	0.684361	0.9845	5505-02-01	3917	16551	18160	109	278
A1793	Kz_249_1	UN	NA	1	0	0	0	-1	0.684398	0.9928	6415-02-01	4211	15974	18465	106	280
A1793	KZ_133_1	UN	NA	1	0	0	0	-1	0.684767	0.993	6476-02-01	4025	16298	18296	105	278
A2065	A2067	UN	NA	1	0	0	0	-1	0.664022	0.786	1909-02-01	4149	17825	16902	110	241
A2065	A2669	UN	NA	1	0	0	0	-1	0.679565	0.9994	2.91	4626	15599	18552	100	291
A2065	A4373	UN	NA	1	0	0	0	-1	0.68909	0.9964	7143-02-01	3979	16140	18635	105	285
A2065	Bulida	UN	NA	1	0	0	0	-1	0.667349	0.8586	2.25	5004	15821	17998	120	270
A2065	Dwarf_Darnaud	UN	NA	1	0	0	0	-1	0.6962	0.9984	8119-02-01	3971	15611	19182	101	284
A2065	PAz0105b	UN	NA	1	0	0	0	-1	0.685265	0.9989	8416-02-01	4390	15656	18774	101	287
A2065	PAz0260b	UN	NA	1	0	0	0	-1	0.675525	0.9949	6729-02-01	4673	15782	18266	107	286
A2065	PAz0800b	UN	NA	1	0	0	0	-1	0.679627	0.9838	5405-02-01	4433	15993	18371	111	282
A2065	PAz0950b	UN	NA	1	0	0	0	-1	0.628405	0.1559	7956-01-01	5773	16716	15539	137	246
A2065	Petite_Muscat_MLE	UN	NA	1	0	0	0	-1	0.640997	0.6273	2.072	5588	16595	16495	125	259
A2065	Velasques	UN	NA	1	0	0	0	-1	0.67035	0.8341	2.225	5023	15490	18219	120	267
A2067	A2069	UN	NA	1	0	0	0	-1	0.61448	0	3097-01-01	5573	18839	14477	155	203
A2067	A2089	UN	NA	1	0	0	0	-1	0.689357	0.0055	5211-01-01	5751	12530	20400	142	216
A2067	A2204	UN	NA	1	0	0	0	-1	0.68464	0.002	1.469	4607	15046	18811	145	213
A2067	A2241	UN	NA	1	0	0	0	-1	0.640962	0.0161	5839-01-01	4468	18962	15421	137	217
A2067	A2312	UN	NA	1	0	0	0	-1	0.613288	0	0.9945	6654	16673	15437	181	180
A2067	A2343	UN	NA	1	0	0	0	-1	0.633302	0.009	5468-01-01	5562	17353	15914	139	215
A2067	A2358	UN	NA	1	0	0	0	-1	0.670596	0.192	8145-01-01	4891	15816	18148	124	225
A2067	A2490	UN	NA	1	0	0	0	-1	0.668938	0	0.9415	6404	12403	19269	188	177
A2067	A2635	UN	NA	1	0	0	0	-1	0.67964	0.9722	5155-02-01	4457	15985	18419	97	244
A2067	A2669	UN	NA	1	0	0	0	-1	0.588509	0	0.7045	8082	15692	14934	220	155
A2067	A2712	UN	NA	1	0	0	0	-1	0.605474	0	0.9179	6668	17209	14834	195	179
A2067	A2715	UN	NA	1	0	0	0	-1	0.615068	0	0.9945	6189	17408	15093	182	181
A2067	A3408	UN	NA	1	0	0	0	-1	0.600783	0	0.7816	7993	14792	15763	206	161
A2067	A4322	UN	NA	1	0	0	0	-1	0.606272	0	1.0852	6351	17908	14613	176	191
A2067	A4373	UN	NA	1	0	0	0	-1	0.576137	0	0.7235	8386	16024	14277	217	157
A2067	A4804	UN	NA	1	0	0	0	-1	0.606086	0	1.0791	6309	17960	14544	177	191
A2067	Bulida	UN	NA	1	0	0	0	-1	0.634064	0	1.0805	6723	14917	17114	174	188
A2067	Dwarf_Darnaud	UN	NA	1	0	0	0	-1	0.590329	0	0.6927	8735	14232	15725	218	151
A2067	Goldrich	UN	NA	1	0	0	0	-1	0.619683	0	0.868	6336	16582	15542	197	171
A2067	Krasnoshchekii	UN	NA	1	0	0	0	-1	0.625665	0	1.1697	5624	17596	15307	165	193
A2067	Mandorla_Dolce	UN	NA	1	0	0	0	-1	0.61336	0.0007	4218-01-01	5566	18937	14382	147	209
A2067	Monoco_Bello	UN	NA	1	0	0	0	-1	0.67875	0.6335	2.0796	3980	17023	17881	113	235
A2067	PAz0018b	UN	NA	1	0	0	0	-1	0.668729	0	2564-01-01	4738	16059	17744	156	196
A2067	PAz0065b	UN	NA	1	0	0	0	-1	0.663103	0	2595-01-01	4606	16818	17208	158	199
A2067	PAz0099b	UN	NA	1	0	0	0	-1	0.667228	0	1.1386	6225	13230	19130	166	189
A2067	PAz0105b	UN	NA	1	0	0	0	-1	0.664843	0.0424	6567-01-01	4554	16872	17332	134	222
A2067	PAz0260b	UN	NA	1	0	0	0	-1	0.590433	0	0.6111	8138	15386	15129	234	143
A2067	PAz0265b	UN	NA	1	0	0	0	-1	0.606233	0	0.9275	6671	17171	14903	193	179
A2067	PAz0268b	UN	NA	1	0	0	0	-1	0.619337	0	0.7406	6383	16641	15602	212	157
A2067	PAz0581b	UN	NA	1	0	0	0	-1	0.642401	0	0.9312	5140	17288	16118	189	176
A2067	PAz0641b	UN	NA	1	0	0	0	-1	0.6359	0	1.1455	5178	17869	15713	165	189
A2067	PAz0800b	UN	NA	1	0	0	0	-1	0.590245	0	0.7136	8073	15592	15063	220	157
A2067	PAz0950b	UN	NA	1	0	0	0	-1	0.600361	0	0.5537	10045	10253	17665	242	134
A2067	Petite_Muscat_MLE	UN	NA	1	0	0	0	-1	0.590452	0	0.6234	10107	11408	17091	231	144
A2067	RealedImola	UN	NA	1	0	0	0	-1	0.648443	0.1055	7402-01-01	4707	17710	16160	127	221
A2067	Velasques	UN	NA	1	0	0	0	-1	0.656167	0	1.0452	6253	14084	18330	177	185
A2067	KZ_055_1	UN	NA	1	0	0	0	-1	0.62813	0	0.8469	7490	13799	17406	196	166
A2067	Kz_249_1	UN	NA	1	0	0	0	-1	0.614885	0	0.7703	8448	12905	17338	209	161
A2067	KZ_133_1	UN	NA	1	0	0	0	-1	0.627664	0	0.8673	8473	11843	18344	196	170
A2067	Kz_ma_4	UN	NA	1	0	0	0	-1	0.608614	0	0.6742	7880	14419	16255	221	149
A2069	A2089	UN	NA	1	0	0	0	-1	0.654093	0.4714	9846-01-01	5115	16584	17060	130	258
A2069	A2204	UN	NA	1	0	0	0	-1	0.677154	0.9999	3.0729	4286	16313	17941	96	295
A2069	A2312	UN	NA	1	0	0	0	-1	0.691886	0.9997	9796-02-01	4074	15790	18982	98	292
A2069	A2669	UN	NA	1	0	0	0	-1	0.680312	0.9998	3	4543	15716	18532	98	294
A2069	A2712	UN	NA	1	0	0	0	-1	0.690241	0.9999	3.1263	4244	15545	19004	95	297
A2069	A3408	UN	NA	1	0	0	0	-1	0.668975	0.9245	3448-02-01	4586	16401	17640	116	272
A2069	A4322	UN	NA	1	0	0	0	-1	0.694635	1	4045-03-01	4041	15709	19205	89	303
A2069	A4373	UN	NA	1	0	0	0	-1	0.671224	0.6522	2.0859	5030	15432	18306	128	267
A2069	A4804	UN	NA	1	0	0	0	-1	0.685988	1	3.747	4092	16243	18560	83	311
A2069	Bulida	UN	NA	1	0	0	0	-1	0.684344	1	2637-03-01	4076	16365	18394	91	297
A2069	Dwarf_Darnaud	UN	NA	1	0	0	0	-1	0.666349	0.7524	2.1545	4854	16166	17754	123	265
A2069	Goldrich	UN	NA	1	0	0	0	-1	0.681299	0.9999	3.0515	4206	16156	18182	97	296
A2069	PAz0099b	UN	NA	1	0	0	0	-1	0.67346	0.9934	6509-02-01	4238	16774	17651	106	281
A2069	PAz0260b	UN	NA	1	0	0	0	-1	0.674219	0.9944	6636-02-01	4596	16043	18091	107	285
A2069	PAz0265b	UN	NA	1	0	0	0	-1	0.687985	0.9999	3.0619	4238	15752	18835	97	297
A2069	PAz0268b	UN	NA	1	0	0	0	-1	0.679749	0.9909	6111-02-01	3982	16826	17896	108	282
A2069	PAz0800b	UN	NA	1	0	0	0	-1	0.677428	1	5698-03-01	4569	15900	18341	86	307
A2069	PAz0950b	UN	NA	1	0	0	0	-1	0.646404	0.4856	9922-01-01	4564	17775	15703	128	255
A2069	Petite_Muscat_MLE	UN	NA	1	0	0	0	-1	0.661028	0.9671	4595-02-01	4335	17559	16795	111	273
A2069	Velasques	UN	NA	1	0	0	0	-1	0.680598	0.998	7843-02-01	4432	15889	18428	102	284
A2089	A2312	UN	NA	1	0	0	0	-1	0.680742	0.7861	2.1818	4628	15415	18595	121	264
A2089	A2343	UN	NA	1	0	0	0	-1	0.670254	0.9441	3894-02-01	4644	16237	17823	113	270
A2089	A2358	UN	NA	1	0	0	0	-1	0.701761	1	3.1868	4118	14868	19748	91	290
A2089	A2490	UN	NA	1	0	0	0	-1	0.663417	0.2564	8636-01-01	5401	14746	17805	132	246
A2089	A2669	UN	NA	1	0	0	0	-1	0.651559	0.006	5425-01-01	6116	14653	17810	153	236
A2089	A2712	UN	NA	1	0	0	0	-1	0.667194	0.1045	7518-01-01	4978	15730	17882	141	247
A2089	A2715	UN	NA	1	0	0	0	-1	0.679701	0.2036	8309-01-01	4634	15436	18494	136	249
A2089	A3408	UN	NA	1	0	0	0	-1	0.674169	0.1823	8148-01-01	5250	14544	18637	135	245
A2089	A4322	UN	NA	1	0	0	0	-1	0.660068	0.8058	1983-02-01	5068	16206	17472	121	266
A2089	A4373	UN	NA	1	0	0	0	-1	0.654845	0.0609	6993-01-01	5793	15031	17734	143	243
A2089	A4804	UN	NA	1	0	0	0	-1	0.654341	0.7748	2.1721	5113	16519	17055	122	265
A2089	Dwarf_Darnaud	UN	NA	1	0	0	0	-1	0.654123	0.0075	5503-01-01	6104	14475	17994	149	231
A2089	Goldrich	UN	NA	1	0	0	0	-1	0.659614	0.0239	6259-01-01	5206	15682	17442	147	239
A2089	Krasnoshchekii	UN	NA	1	0	0	0	-1	0.652798	0.6273	2.072	5282	16099	17016	125	259
A2089	Mandorla_Dolce	UN	NA	1	0	0	0	-1	0.652807	0.5854	2.0472	5108	16697	16953	127	260
A2089	PAz0018b	UN	NA	1	0	0	0	-1	0.677029	0.4712	9844-01-01	4677	15456	18276	128	254
A2089	PAz0099b	UN	NA	1	0	0	0	-1	0.703449	0.9177	3393-02-01	4173	14473	19828	112	262
A2089	PAz0105b	UN	NA	1	0	0	0	-1	0.687853	0.9619	4414-02-01	3910	16294	18422	111	271
A2089	PAz0260b	UN	NA	1	0	0	0	-1	0.64804	0.0003	4012-01-01	6203	14709	17608	162	227
A2089	PAz0265b	UN	NA	1	0	0	0	-1	0.666477	0.2588	8667-01-01	4969	15822	17827	135	252
A2089	PAz0268b	UN	NA	1	0	0	0	-1	0.67184	0.0071	5497-01-01	4842	15583	18073	151	234
A2089	PAz0581b	UN	NA	1	0	0	0	-1	0.662184	0.2831	8815-01-01	4565	16821	17024	135	254
A2089	PAz0800b	UN	NA	1	0	0	0	-1	0.661235	0.0106	5733-01-01	5270	15612	17717	150	236
A2089	PAz0950b	UN	NA	1	0	0	0	-1	0.651412	0	1.1044	6939	12515	18403	182	201
A2089	Petite_Muscat_MLE	UN	NA	1	0	0	0	-1	0.659493	0.0005	4241-01-01	6856	12505	19136	158	225
A2089	KZ_055_1	UN	NA	1	0	0	0	-1	0.62442	0.0006	1.434	6817	15342	16416	159	228
A2089	Kz_249_1	UN	NA	1	0	0	0	-1	0.625097	0	2069-01-01	7115	14687	16764	174	210
A2089	KZ_133_1	UN	NA	1	0	0	0	-1	0.627647	0	1.0865	7417	13861	17254	185	201
A2089	Kz_ma_4	UN	NA	1	0	0	0	-1	0.631867	0	1.284	6730	14831	16864	169	217
A2204	A2490	UN	NA	1	0	0	0	-1	0.672235	0.836	2288-02-01	4557	15629	17559	118	263
A2204	A2669	UN	NA	1	0	0	0	-1	0.656147	0.3605	9254-01-01	5111	16157	17090	134	258
A2204	A2712	UN	NA	1	0	0	0	-1	0.6791	0.8143	2049-02-01	4377	15868	18119	122	269
A2204	A2715	UN	NA	1	0	0	0	-1	0.699575	0.9578	4248-02-01	3861	15320	19168	113	274
A2204	A3408	UN	NA	1	0	0	0	-1	0.700196	0.9546	4159-02-01	4157	14603	19460	113	273
A2204	A4322	UN	NA	1	0	0	0	-1	0.680715	0.9993	2.89	4105	16389	18028	100	289
A2204	A4373	UN	NA	1	0	0	0	-1	0.663258	0.6796	2.104	5059	15700	17576	125	263
A2204	A4804	UN	NA	1	0	0	0	-1	0.678817	0.9993	2.89	4132	16451	17892	100	289
A2204	Dwarf_Darnaud	UN	NA	1	0	0	0	-1	0.673195	0.1841	8175-01-01	4514	16036	17797	137	249
A2204	Goldrich	UN	NA	1	0	0	0	-1	0.681889	0.5992	2.0551	4214	15828	18083	127	261
A2204	Krasnoshchekii	UN	NA	1	0	0	0	-1	0.677615	0.9985	8058-02-01	4394	15830	17957	103	289
A2204	Mandorla_Dolce	UN	NA	1	0	0	0	-1	0.677095	0.9998	3.0206	4251	16383	17899	97	293
A2204	PAz0260b	UN	NA	1	0	0	0	-1	0.654996	0.2373	1.854	5177	16074	17050	137	254
A2204	PAz0265b	UN	NA	1	0	0	0	-1	0.678601	0.8244	2149-02-01	4383	15911	18096	121	268
A2204	PAz0268b	UN	NA	1	0	0	0	-1	0.693479	0.996	7048-02-01	4035	15396	18847	105	284
A2204	PAz0800b	UN	NA	1	0	0	0	-1	0.672586	0.9013	3051-02-01	4542	16047	17789	118	272
A2204	PAz0950b	UN	NA	1	0	0	0	-1	0.65437	0	3012-01-01	5682	14664	17307	166	216
A2204	Petite_Muscat_MLE	UN	NA	1	0	0	0	-1	0.660771	0.0124	5811-01-01	5616	14736	17923	148	234
A2204	KZ_055_1	UN	NA	1	0	0	0	-1	0.644619	0.0663	7083-01-01	5803	15651	16895	144	246
A2204	Kz_249_1	UN	NA	1	0	0	0	-1	0.648348	0.0048	5294-01-01	5846	15279	17224	153	234
A2204	KZ_133_1	UN	NA	1	0	0	0	-1	0.642171	0.0054	5359-01-01	6041	15337	16935	153	235
A2204	Kz_ma_4	UN	NA	1	0	0	0	-1	0.656875	0.2956	8889-01-01	5665	14893	17654	135	255
A2241	A2669	UN	NA	1	0	0	0	-1	0.679586	1	6548-03-01	4062	16710	17981	84	307
A2241	A3408	UN	NA	1	0	0	0	-1	0.673239	0.9999	3.1158	4168	16888	17541	95	296
A2241	A4373	UN	NA	1	0	0	0	-1	0.672149	0.9958	6916-02-01	4578	16240	17913	107	288
A2241	Dwarf_Darnaud	UN	NA	1	0	0	0	-1	0.657348	0.6397	2.0787	4759	17030	16950	127	264
A2241	PAz0260b	UN	NA	1	0	0	0	-1	0.675527	0.9635	4425-02-01	4101	16907	17684	113	276
A2241	PAz0800b	UN	NA	1	0	0	0	-1	0.682696	0.9998	3.0204	4211	16183	18378	98	296
A2241	PAz0950b	UN	NA	1	0	0	0	-1	0.655956	0.6273	2.072	4399	17359	16256	125	259
A2241	Petite_Muscat_MLE	UN	NA	1	0	0	0	-1	0.669232	0.9613	4375-02-01	4246	17083	17331	112	273
A2312	A2343	UN	NA	1	0	0	0	-1	0.679554	0.9964	7143-02-01	4478	15901	18406	105	285
A2312	A2358	UN	NA	1	0	0	0	-1	0.68968	0.9998	3.0417	3943	16201	18666	96	292
A2312	A2360	UN	NA	1	0	0	0	-1	0.686348	0.9999	3.1158	3994	16342	18449	95	296
A2312	A2490	UN	NA	1	0	0	0	-1	0.656997	0.2588	8667-01-01	5143	15798	17082	135	252
A2312	Bulida	UN	NA	1	0	0	0	-1	0.663864	0.1951	8261-01-01	4851	16321	17537	138	252
A2312	Krasnoshchekii	UN	NA	1	0	0	0	-1	0.687838	0.995	6792-02-01	4252	15520	18708	106	284
A2312	Mandorla_Dolce	UN	NA	1	0	0	0	-1	0.690752	0.9996	9495-02-01	4081	15861	18899	99	292
A2312	PAz0018b	UN	NA	1	0	0	0	-1	0.665983	0.95	2020-04-02	4922	15870	17700	115	276
A2312	PAz0105b	UN	NA	1	0	0	0	-1	0.67133	0.9933	6449-02-01	4577	16291	17841	107	283
A2312	PAz0950b	UN	NA	1	0	0	0	-1	0.649578	0.0028	2020-05-01	5370	15836	16714	154	231
A2312	Petite_Muscat_MLE	UN	NA	1	0	0	0	-1	0.664398	0.097	7429-01-01	5122	15641	17802	140	244
A2312	Velasques	UN	NA	1	0	0	0	-1	0.65498	0.3874	9398-01-01	5140	16370	17111	133	258
A2312	KZ_055_1	UN	NA	1	0	0	0	-1	0.665865	0.1123	7606-01-01	5250	15330	18072	142	250
A2312	Kz_249_1	UN	NA	1	0	0	0	-1	0.652061	0.0158	2020-06-01	5769	15357	17523	150	240
A2312	KZ_133_1	UN	NA	1	0	0	0	-1	0.648056	0.0005	4277-01-01	5679	15817	17111	159	227
A2312	Kz_ma_4	UN	NA	1	0	0	0	-1	0.651955	0.0536	6897-01-01	5314	16184	17020	145	245
A2340	A2669	UN	NA	1	0	0	0	-1	0.675128	0.9877	5727-02-01	4481	16250	18072	110	283
A2340	A3408	UN	NA	1	0	0	0	-1	0.663639	0.9979	7767-02-01	4294	17406	16940	103	286
A2340	A4373	UN	NA	1	0	0	0	-1	0.674058	0.9999	3.0515	4451	16382	17953	97	296
A2340	Dwarf_Darnaud	UN	NA	1	0	0	0	-1	0.667066	0.999	8515-02-01	4495	16839	17456	101	288
A2340	PAz0260b	UN	NA	1	0	0	0	-1	0.670693	0.9983	7885-02-01	4545	16426	17771	104	290
A2340	PAz0800b	UN	NA	1	0	0	0	-1	0.677081	0.9991	8627-02-01	4207	16660	17957	102	292
A2340	PAz0950b	UN	NA	1	0	0	0	-1	0.663115	0.9203	3391-02-01	4050	17539	16464	115	269
A2340	Petite_Muscat_MLE	UN	NA	1	0	0	0	-1	0.673896	1	2921-03-01	3960	17325	17422	89	293
A2340	Kz_249_1	UN	NA	1	0	0	0	-1	0.688414	1	2198-03-01	3893	16385	18509	91	293
A2343	A2635	UN	NA	1	0	0	0	-1	0.690338	1	8025-03-01	3972	16139	18775	81	308
[truncated: 18,697 more rows]
