# Supplementary material for: Population genomics of apricots unravels domestication history and adaptive events
Source: Nat Commun. 2021 Jun 25;12:3956. doi: 10.1038/s41467-021-24283-6 (PMC8233370; doi:10.1038/s41467-021-24283-6)
Supplement: Supplementary file 16 — Supplementary Data 14 [file 41467_2021_24283_MOESM16_ESM.xlsx]

## Sheet: Supplementary Data 14
Supplementary Data 14. Armeniaca individuals used in the population genetic analyses
Armeniaca individuals used in the approximate Bayesian computation analysis (ABC); ID and cluster assignment for K=7. The total number of individuals is 163 (W4=23, CH=10, W1=33, W2=43, C1=25, Prunus mume=29)
Individual ID	Genetic cluster
A0654	C1
A0660_BERGERON	C1
A0682_MORDEN_604	C1
A0862	C1
A0892	C1
A1236	C1
A1314	C1
A1343	C1
A1729	C1
A2065	C1
A2204	C1
A2241	C1
A2343	C1
A2346	C1
A2358	C1
A2360	C1
A2490	C1
Bulida	C1
CURROT	C1
Krasnoshchekii	C1
PAz0018b	C1
PAz0207b	C1
PAz0581b	C1
PAz0950b	C1
Velasques	C1
CH158	CH
CH159	CH
CH178	CH
CH192	CH
CH198	CH
CH199	CH
CH203-2	CH
CH209	CH
CH222	CH
CH224	CH
KR_004_1	W1
KR_008_1	W1
KR_011_1	W1
KR_012_1	W1
KR_013_1	W1
KR_014_1	W1
KR_015_1	W1
KR_073_1	W1
KR_075_1	W1
KR_077_1	W1
KR_080_1	W1
KR_082_1	W1
KR_102_1	W1
KR_104_1	W1
KR_105_1	W1
KR_107_1	W1
KR_110_1	W1
KR_111_1	W1
KR_112_1	W1
KR_113_1	W1
KR_114_1	W1
KR72_1	W1
KR76_1	W1
KR78_1	W1
KR79_1	W1
KR81_1	W1
KR83_1	W1
KR87_1	W1
KR88_1	W1
KR89_1	W1
KR90_1	W1
KR91_1	W1
KR92_1	W1
CH_124	W2
CH_138	W2
CH122	W2
CH128	W2
KR186_1	W2
KZ_066_1	W2
KR_165_1	W2
KZ_130_1	W2
KZ_123_2	W2
KZ_115_3	W2
Kz_159_1	W2
KZ147_1	W2
KR190_1	W2
KR_142_1	W2
KZ_117_1	W2
Kz_187_1	W2
KZ_009_1	W2
KZ_122_1	W2
KZ_152_2	W2
Kz_273_1	W2
KR192_1	W2
Kz_239_1	W2
KR_137_1	W2
KR183_1	W2
Kz_233_1	W2
KZ_151_4	W2
KZ_82_1	W2
KZ_109	W2
KR119_1	W2
KZ40_4	W2
Kz_263_1	W2
KZ_007_1	W2
Kz_272_1	W2
Kz_204_1	W2
Kz_260_1	W2
kz_241_1	W2
Kz_276_1	W2
Kz_243_1	W2
Kz_261_1	W2
Kz_245_1	W2
Kz_197_1	W2
KR_175_1	W2
Kz_182_1	W2
CH_229_1	W4
CH_231_1	W4
CH_232_2	W4
CH_234_1	W4
CH_235_1	W4
CH_239_1	W4
CH_240_1	W4
CH_241_2	W4
CH_246_2	W4
CH_247_1	W4
CH_248_1	W4
CH_249_4	W4
CH_250_1	W4
CH_253_3	W4
CH_254_2	W4
CH_255_1	W4
CH_256_2	W4
CH_257_1	W4
CH_258_1	W4
CH_259_1	W4
CH_299_1	W4
CH_322_5	W4
CH_327_1	W4
SRR5046580	Mume
SRR5046594	Mume
SRR5046624	Mume
SRR5046631	Mume
SRR5046694	Mume
SRR5052862	Mume
SRR5052881	Mume
SRR5052932	Mume
SRR5053000	Mume
SRR5046711	Mume
SRR5046714	Mume
SRR5046732	Mume
SRR5046747	Mume
SRR5046607	Mume
SRR5046666	Mume
SRR5052928	Mume
SRR5052961	Mume
SRR5046603	Mume
SRR5046679	Mume
SRR5052836	Mume
SRR5052895	Mume
SRR5046590	Mume
SRR5046659	Mume
SRR5052900	Mume
SRR5052948	Mume
SRR5046671	Mume
SRR5052910	Mume
SRR5052915	Mume
SRR5052972	Mume
Armeniaca individuals used for selective sweep identification: ID and population
in brackets, number of individuals in each group				N=136
C1 (N=50)				W1 (N=33)				W2 (N=43)				CH (N=10)
A0076	C1			KR_004_1	W1			CH_124	W2			CH158	CH
A0380	C1			KR_008_1	W1			CH_138	W2			CH159	CH
A0654	C1			KR_011_1	W1			CH122	W2			CH178	CH
A0660	C1			KR_012_1	W1			CH128	W2			CH192	CH
A0682	C1			KR_013_1	W1			KR_137_1	W2			CH198	CH
A0804	C1			KR_014_1	W1			KR_142_1	W2			CH199	CH
A0862	C1			KR_015_1	W1			KR_165_1	W2			CH203-2	CH
A0882	C1			KR_073_1	W1			KR_175_1	W2			CH209	CH
A0892	C1			KR_075_1	W1			KR119_1	W2			CH222	CH
A1236	C1			KR_077_1	W1			KR183_1	W2			CH224	CH
A1314	C1			KR_080_1	W1			KR186_1	W2
A1343	C1			KR_082_1	W1			KR190_1	W2
A1711	C1			KR_102_1	W1			KR192_1	W2
A1727	C1			KR_104_1	W1			KZ_007_1	W2
A1729	C1			KR_105_1	W1			KZ_009_1	W2
A1731	C1			KR_107_1	W1			KZ_066_1	W2
A1793	C1			KR_110_1	W1			KZ_109	W2
A1939	C1			KR_111_1	W1			KZ_115_3	W2
A2065	C1			KR_112_1	W1			KZ_117_1	W2
A2067	C1			KR_113_1	W1			KZ_122_1	W2
A2069	C1			KR_114_1	W1			KZ_123_2	W2
A2204	C1			KR72_1	W1			KZ_130_1	W2
A2241	C1			KR76_1	W1			KZ_151_4	W2
A2243	C1			KR78_1	W1			KZ_152_2	W2
A2265	C1			KR79_1	W1			Kz_159_1	W2
A2340	C1			KR81_1	W1			Kz_182_1	W2
A2343	C1			KR83_1	W1			Kz_187_1	W2
A2346	C1			KR87_1	W1			Kz_197_1	W2
A2358	C1			KR88_1	W1			Kz_204_1	W2
A2360	C1			KR89_1	W1			Kz_233_1	W2
A2388	C1			KR90_1	W1			Kz_239_1	W2
A2458	C1			KR91_1	W1			kz_241_1	W2
A2481	C1			KR92_1	W1			Kz_243_1	W2
A2490	C1							Kz_245_1	W2
A4034L	C1							Kz_260_1	W2
Bulida	C1							Kz_261_1	W2
CURROT	C1							Kz_263_1	W2
Krasnoshchekii	C1							Kz_272_1	W2
Mandorla_Dolce	C1							Kz_273_1	W2
PAz0018b	C1							Kz_276_1	W2
PAz0103b	C1							KZ_82_1	W2
PAz0105b	C1							KZ147_1	W2
PAz0207b	C1							KZ40_4	W2
PAz0225b	C1
PAz0292b	C1
PAz0521b	C1
PAz0581b	C1
PAz0716b	C1
PAz0950b	C1
Velasques	C1
