# Supplementary material for: Population genomics of apricots unravels domestication history and adaptive events
Source: Nat Commun. 2021 Jun 25;12:3956. doi: 10.1038/s41467-021-24283-6 (PMC8233370; doi:10.1038/s41467-021-24283-6)
Supplement: Supplementary file 17 — Supplementary Data 15 [file 41467_2021_24283_MOESM17_ESM.xlsx]

## Sheet: Supplementary Data 15
Supplementary Data 15. Genetic differentiation estimates (FST lower triangle, Nei's D upper triangle) among the seven Prunus populations detected at K=7 with fastSTRUCTURE, and genetic diversity estimates (last eight columns) for the six populations used for ABC-RF inferences.
Crop-wild	Region	Population	C1	CH	P. mume	W1	W2	W3	W4	N	S	Private alleles	HO	HE	π (stacks)	π (pixy)	Fis
Cultivars	Europe	C1		0.071	0.432	0.068	0.067	0.056	0.137	5	7295	1	0.25	0.21	0.22	0.22	-0.06
	China	CH	0.157		0.359	0.046	0.044	0.026	0.099	10	8089	0	0.30	0.27	0.29	0.30	-0.01
		P. mume	0.586	0.524		0.375	0.378	0.351	0.310	33	8966	0	0.31	0.28	0.28	0.29	-0.06
Wild	Central Asia	W1	0.153	0.077	0.504		0.024	0.029	0.111	43	9319	2	0.32	0.29	0.29	0.29	-0.06
		W2	0.147	0.073	0.494	0.045		0.027	0.113	23	8275	0	0.27	0.24	0.25	0.26	-0.04
	China	W3	0.125	0.025	0.495	0.0485	0.045		0.089	not used in ABC
		W4	0.289	0.190	0.498	0.215	0.2143	0.174		29	6873	37	0.20	0.18	0.18	0.15	-0.02
	EUR	P. brigantina	0.290	0.416	0.536	0.343	0.328	0.332	0.399	not used in ABC
Footnotes: The pairwise FST values (below the diagonal) were calculated with vcftools and Nei's D values (above the diagonal) with STAMPP R package. All pairwise FST were significant (P<0.05, Number of permutations = 1,000 calculated with 9,613 SNPs). Last eight column are genetic diversity estimates for populations used for ABC-RD inferences on the history of apricot domestication. N: number of …
