# Supplementary material for: Population genomics of apricots unravels domestication history and adaptive events
Source: Nat Commun. 2021 Jun 25;12:3956. doi: 10.1038/s41467-021-24283-6 (PMC8233370; doi:10.1038/s41467-021-24283-6)
Supplement: Supplementary file 18 — Supplementary Data 16 [file 41467_2021_24283_MOESM18_ESM.xlsx]

## Sheet: Supplementary Data 16
Supplementary Data 16. Scenarios and datasets for random-forest approximate Bayesian computation (ABC) simulations
Steps in the comparison of groups of scenarios (sets 2 to 4) or separate scenarios (set 1) to reconstruct the evolutionary history of the wild and cultivated apricots (Prunus armeniaca) with Random-Forest approximate Bayesian computation and 9,613 SNP markers
Tackled question	Focal genetic cluster	Analysis types	Grouping or no grouping	Evolutionary hypotheses		Scenarios models	Specifities of the scenorios	Best_scenario	Number of votes	Averaged Post Probability	Averaged Prior Error Rate
Evolutionary histories of P. mume and P. sibirica W4 ?	ANC (NANC) w4 (Nw4) Pmume (NPmume)	STEP 1	No grouping	NA		sc1	Divergence of P. mume and an ancestral unknown population and later on of an ancestral unknown population and P. siberica W4, GF between w4 and P. mume	0	28.5	84.4%	35.5
						sc2	Divergence of P. mume and an ancestral unknown population and later on of an ancestral unknown population and P. siberica W4, no GF	0	34.5
						sc1_005	Divergence of P. mume and an ancestral unknown population and later on of P. mume and P. siberica W4, GF between w4 and P. mume	0	57.2
						sc2_005	Divergence of P. mume and an ancestral unknown population and later on of P. mume and P. siberica W4, no GF	1	379.8
Evolutionary histories of two wild P. armeniaca populations (W1 and W2)?	ANC (NANC) w4 (Nw4) Pmume (NPmume) w1 (Nw1) w2 (Nw2)	STEP 2	No grouping	no gene flow		sc301	Divergence of w1 and w4, then divergence of w2 and w1	0	59	71.2%	17.63
						sc305	Divergence of w2 and w4, then divergence of w1 and w2	0	65
						sc309	Divergence of w1 and w4, then w2 diverged and w4, independently	0	24
						sc313	Divergence of w2 and w4, then w1 diverged and w4, independently	1	54
				gene flow betwen two pairs of populations		sc301_g2	Divergence of w1 and w4, then divergence of w2 and w1, gene flow between P. mume and w1, and, Pmume and w2	0	41
						sc305_g2	Divergence of w2 and w4, then divergence of w1 and w2, gene flow between P. mume and w1, and, Pmume and w2	0	49
						sc309_g2	Divergence of w1 and w4, then w2 diverged and w4, independently, gene flow between P. mume and w1, and, Pmume and w2	1	141
						sc313_g2	Divergence of w2 and w4, then w1 diverged and w4, independently, gene flow between P. mume and w1, and, Pmume and w2	0	8
				gene flow between five pairs of populations		sc301_g5	w1 diverged from w4, then w2 diverged from w1, five gene flow events among Pmume, w1, w2 and w4	0	28
						sc305_g5	w2 diverged from w4, then w1 diverged from w2, five gene flow events among Pmume, w1, w2 and w4	0	5
						sc309_g5	w2 diverged from w4, then w1 diverged from w4, independently. Five gene flow events among Pmume, w1, w2 and w4	0	19
						sc313_g5	w1 diverged from w4, then w2 diverged from w4, independently. Five gene flow events among Pmume, w1, w2 and w4	0	7
Origin of cultivated Chinese apricots (CH)?	ANC (NANC) w4 (Nw4) Pmume (NPmume) w1 (Nw1) w2 (Nw2) CH (NCH)	STEP 3a	No grouping	No gene flow		sc309_g2_CHN_1	CH diverged from w4	0	1.7	1	0.02
						sc309_g2_CHN_2	CH diverged from w1	0	2.9
						sc309_g2_CHN_3	CH diverged from w2	0	0.4
				With gene flow		sc309_g2_CHN_2_GF	CH diverged from w4, two gene flow events among CH, w1 and w2	70	174.6
						sc309_g2_CHN_1_GF	CH diverged from w1, two gene flow events among CH, w1 and w2	30	158.9
						sc309_g2_CHN_3_GF	CH diverged from w2, two gene flow events among CH, w1 and w3	0	161.5
Origin of cultivated European apricots (C1)?	ANC (NANC) w4 (Nw4) Pmume (NPmume) w1 (Nw1) w2 (Nw2) C1 (NC1)	STEP 3b	No grouping	Without any gene flow		sc309_g2_C1a_1	C1 diverged from w4	0	0	91.5%	0.93
						sc309_g2_C1a_2	C1 diverged from w1	0	0.6
						sc309_g2_C1a_3	C1 diverged from w2	0	4.8
				With gene flow		sc309_g2_C1a_1_GF	C1 diverged from w4, two gene flow events among C1, w1 and w2	0	107.2
						sc309_g2_C1a_2_GF	C1 diverged from w1, two gene flow events among C1, w1 and w2	0	143.5
						sc309_g2_C1a_3_GF	C1 diverged from w2, two gene flow events among C1, w1 and w3	1	243.9
Evolutionary history of the cultivated apricots	ANC (NANC) w4 (Nw4) Pmume (NPmume) w1 (Nw1) w2 (Nw2) C1 (NwC1) CH (NCH)	STEP 4	No grouping	No gene flow		Sc309_g2_CC_1_noGF	C1 was domesticated after CH, no gene flow between C1 and CHN	0	92.3	95.4%	0.008
						Sc309_g2_CC_2_noGF	C1 was domesticared before CH, no gene flow between C1 and CHN	0	123
				Gene flow		Sc309_g2_CC_1_GF	C1 was domesticated after CH, gene flow between C1 and CHN	1	221.7
						Sc309_g2_CC_2_GF	C1 was domesticared before CH, gene flow between C1 and CHN	0	63
Footnotes: In red, most likely scenario(s). Cluster names are as follows: C1, Prunus armeniaca European and Irano-Caucasian cultivars subgroup; CH, Chinese landraces; W1, Prunus armeniaca Ferghana valley Kyrgyz sampling site; W2, wild Central Asian P. armeniaca; W4, Chinese North Eastern P. sibirica; mume, Prunus mume landraces; brigantina, wild French P. brigantina samples. EUR: European genetic…
Results of the ABC-RF algorithm comparing the wild apricot evolutionary history for step 1: repartition of votes for each scenario for each replicate, and mean and standard deviations over replicates for each scenario, posterior probability and prior error rate for the best scenario, i.e., the scenario with the highest number of votes.
The most likely model is highlighted in bold (10 out of 10 votes for sc2_005).
Replicate	sc1	sc1_005	sc2	sc2_005	Posterior probability	Prior error rate
1	24	60	32	384	0.8271	35.5333
2	36	55	34	375	0.841666666666667	35.4567
3	29	61	24	386	0.871183333333333	35.6133
4	29	63	28	380	0.838666666666667	35.6733
5	29	56	37	378	0.8588	35.5667
6	33	48	48	371	0.83	35.63
7	27	63	34	376	0.857933333333333	35.4867
8	28	48	30	394	0.834428571428571	35.56
9	22	64	35	379	0.834566666666667	35.7033
10	28	54	43	375	0.848233333333333	35.63
average	28.5	57.2	34.5	379.8	0.844257857142857	35.58533
standard deviation	3.97911	5.97774	6.99603	6.66333	0.014397015541437	0.0791609759358183
Results of the ABC-RF algorithm comparing the wild apricot evolutionary history for step 2: repartition of votes for each scenario for each replicate, and mean and standard deviations over replicates for each scenario, posterior probability and prior error rate for the best scenario, i.e., the scenario with the highest number of votes.
The most likely model is highlighted in bold (10 out of 10 votes for sc309_g2).
Replicate	sc301	sc301_g2	sc301_g5	sc305	sc305_g2	sc305_g5	sc309	sc309_g2	sc309_g5	sc313	sc313_g2	sc313_g5	Posterior probability	Prior error rate
1	59	41	28	65	49	5	24	141	19	54	8	7	0.705166666666667	17.6978
2	49	43	46	53	55	14	43	126	17	42	7	5	0.7627	17.6467
3	55	39	47	56	62	7	42	110	20	48	4	10	0.773966666666667	17.5311
4	58	20	39	49	68	14	36	113	18	60	13	12	0.684933333333333	17.5989
5	35	33	33	68	62	14	38	125	19	51	9	13	0.663366666666667	17.6511
6	45	36	33	59	58	18	34	129	19	44	11	14	0.661433333333333	17.5556
7	55	31	31	59	60	8	39	138	23	43	8	5	0.6998	17.5933
8	50	41	38	49	61	20	39	124	19	42	9	8	0.711566666666667	17.6422
9	55	28	45	44	52	14	34	135	20	60	4	9	0.733866666666667	17.67
10	61	34	32	50	67	9	38	114	23	48	9	15	0.726133333333333	17.6711
average	52.2	34.6	37.2	55.2	59.4	12.3	36.7	125.5	19.7	49.2	8.2	9.8	0.712293333333333	17.62578
standard deviation	52.2	34.6	37.2	55.2	59.4	12.3	36.7	125.5	19.7	49.2	8.2	9.8	0.0379149854735142	0.0539666316656265
Results of the ABC-RF algorithm comparing the domestication history of Chinese apricot for step 3a: repartition of votes for each scenario for each replicate, and mean and standard deviations over replicates for each scenario, posterior probability and prior error rate for the best scenario, i.e., the scenario with the highest number of votes.
The most likely model is highlighted in bold (7 out of 10 votes for sc309_g2_CHN_2_GF).
Replicate	sc309_g2_CHN_1	sc309_g2_CHN_1_GF	sc309_g2_CHN_2	sc309_g2_CHN_2_GF	sc309_g2_CHN_3	sc309_g2_CHN_3_GF	Posterior probability	Prior error rate
1	2	150	3	178	0	167	1	0.02
2	2	156	2	166	1	173	1	0.0178
3	2	148	1	187	0	162	1	0.02
4	3	157	4	175	1	160	1	0.02
5	1	169	3	172	0	155	1	0.0156
6	4	161	5	180	0	150	1	0.0267
7	0	169	3	166	1	161	1	0.02
8	2	145	3	179	0	171	1	0.0178
9	1	171	3	159	1	165	1	0.02
10	0	163	2	184	0	151	1	0.0244
average	1.7	158.9	2.9	174.6	0.4	161.5	1	0.02023
standard deviration	1.25167	9.27901	1.1005	8.82169	0.516398	7.83511	0	0.00321041707224743
Results of the ABC-RF algorithm comparing the domestication history of European apricot for step 3b: repartition of votes for each scenario for each replicate, and mean and standard deviations over replicates for each scenario; posterior probability and prior error rate for the best scenario, i.e., the scenario with the highest number of votes. The most likely model is highlighted in bold (10 out…
Replicate	sc309_g2_C1a_1	sc309_g2_C1a_1_GF	sc309_g2_C1a_2	sc309_g2_C1a_2_GF	sc309_g2_C1a_3	sc309_g2_C1a_3_GF	Posterior probability	Prior error rate
1	0	105	0	123	4	268	0.9776	0.1
2	0	123	0	147	7	223	0.890333333333333	0.1156
3	0	100	1	147	4	248	0.954166666666667	0.12
4	0	108	0	144	4	244	0.946866666666667	0.12
5	0	103	1	151	3	242	0.959666666666667	0.1111
6	0	110	1	149	4	236	0.952233333333333	0.1133
7	0	108	0	144	6	242	0.9568	0.1022
8	0	113	0	132	3	252	0.963266666666667	0.1178
9	0	107	0	158	3	232	0.959733333333333	0.1222
10	0	95	3	140	10	252	0.9475	0.1356
average	0	107.2	0.6	143.5	4.8	243.9	0.950816666666667	0.11578
standard deviration	0	7.56894	0.966092	9.92472	2.25093	12.3689	0.023007353896816	0.0101939851546553
Results of the ABC-RF algorithm comparing the relative timing of domestication history of the Chinese and European cultivated apricots for step 4: repartition of votes for each scenario for each replicate, and mean and standard deviations over replicates for each scenario, posterior probability and prior error rate for the best scenario, i.e., the scenario with the highest number of votes.
The most likely model is highlighted in bold (10 out of 10 votes for Sc309 _g2_CC_1_noW3_GF).
Replicate	Sc309_g2_CC_1_noW3	Sc309_g2_CC_1_noW3_GF	Sc309_g2_CC_2_noW3	Sc309_g2_CC_2_noW3_GF	Posterior probability	Prior error rate
1	86	209	132	73	0.900033333333333	0.01
2	110	200	127	63	0.991933333333333	0.0033
3	112	208	120	60	0.954866666666667	0.01
4	96	213	130	61	0.9727	0.0067
5	96	231	116	57	0.8992	0.0133
6	85	245	116	54	0.967433333333333	0.0067
7	71	226	130	73	0.955633333333333	0.01
8	87	224	120	69	0.9605	0.0067
9	98	234	110	58	0.9658	0.0067
10	82	227	129	62	0.974	0.0067
average	92.3	221.7	123	63	0.95421	0.00801
standard deviration	12.6583	13.8568	7.57188	6.59966	0.0306757074032753	0.00280136871308771
Parameters estimated with approximate Bayesian computation random-forest for the most likely scenarios of apricot domestication inferred in step 4.
	Parameter estimates	posterior_prob_mean	q5%	q95%	NMAE
Divergence time (TX_Y)	T_C1_w2	224.889	13	899	0.0192844
	T_CH_w1	289.475	36	1263	0.0141852
	T_Pmume_ANC	2.03879e+06	353466	4642463	0.0177684
	T_w1_w4	192316	7815	424636	0.018985
	T_w2_w4	128606	7491	376993	0.0479765
	T_w4_Pmume	341702	22026	689802	0.0127963
Migration (mX-Y)	mC1CH	0.0261259	0.000335151	0.049404	0.0254565
	mC1w1	0.0245117	0.0047099	0.0490077	0.0259008
	mC1w2	0.0279447	0.00275369	0.0498104	0.00792046
	mCHC1	0.0281241	0.00223404	0.0490596	0.0198348
	mCHw1	0.0210707	0.00288609	0.0421617	0.0105436
	mCHw2	0.0309624	0.000866292	0.0485495	0.444384
	mPmumew1	0.013955	0.00207274	0.0465888	0.0169852
	mPmumew2	0.0269854	0.00114568	0.0421829	0.0175657
	mPmumew4	0.013116	0.000286701	0.0405765	0.030771
	mw1C1	0.0240222	0.00318066	0.0465104	0.0154332
	mw1CH	0.0258016	0.00198733	0.0494962	0.0228423
	mw1Pmume	0.0194559	0.00520916	0.0456227	0.00674249
	mw2C1	0.0259583	0.00199943	0.0453089	0.024467
	mw2CH	0.0210084	0.00130189	0.043306	0.0215326
	mw2Pmume	0.0367398	0.00966775	0.0495412	0.0134507
	mw4Pmume	0.0325933	0.0044628	0.0480158	0.0143503
Population size (NX)	NC1	216.451	12	1131	0.0274533
	NCH	964.146	14	2982	0.0671941
	NPmume	378.322	10	1944	0.0457112
	Nw1	738.074	14	2199	0.0270816
	Nw2	490.968	13	2096	0.0260847
	Nw4	287.285	12	2171	0.0275159
