# Supplementary material for: Population genomics of apricots unravels domestication history and adaptive events
Source: Nat Commun. 2021 Jun 25;12:3956. doi: 10.1038/s41467-021-24283-6 (PMC8233370; doi:10.1038/s41467-021-24283-6)
Supplement: Supplementary file 19 — Supplementary Data 17 [file 41467_2021_24283_MOESM19_ESM.xlsx]

## Sheet: Supplementary Data 17
Supplementary Data 17. Results of the ABBA-BABA test for testing introgression between Armeniaca populations: populations tested, D-statistics, p value
D-statistics significance was assessed using jackknife on 20 blocks
P1	P2	P3	D statistic	corrected p-value
P. mume	CH	C1	0.129309	0
CH	W1	C1	0.043033	0.000223
CH	W2	C1	0.046852	0.000182
W4	CH	C1	0.064014	0.000182
P. mume	W1	C1	0.154775	0
P. mume	W2	C1	0.155882	0
P. mume	W4	C1	0.085661	0.00008
W1	W2	C1	0.003982	0.362986
W4	W1	C1	0.101868	0
W4	W2	C1	0.104826	0
CH	W1	P. mume	0.018029	0.097474
CH	W2	P. mume	0.036066	0.002077
CH	W4	P. mume	0.051586	0.001237
W1	W2	CH	0.014463	0.094394
CH	W1	W4	0.003217	0.413911
CH	W2	W4	0.010578	0.221907
W1	W2	P. mume	0.018675	0.045764
W1	W4	P. mume	0.032162	0.046865
W2	W4	P. mume	0.014047	0.240319
W1	W2	W3	0.012092	0.115119
W1	W2	W4	0.007793	0.221907
Population names are as follows: C1, Prunus armeniaca European and Irano-Caucasian cultivars subgroup; CH, Chinese landraces; W1, Prunus armeniaca Ferghana valley Kyrgyz sampling site; W2, wild Central Asian P. armeniaca; W4, Chinese North Eastern P. sibirica; mume, Prunus mume landraces; brigantina, wild French P. brigantina samples.
