# Supplementary material for: Population genomics of apricots unravels domestication history and adaptive events
Source: Nat Commun. 2021 Jun 25;12:3956. doi: 10.1038/s41467-021-24283-6 (PMC8233370; doi:10.1038/s41467-021-24283-6)
Supplement: Supplementary file 20 — Supplementary Data 18 [file 41467_2021_24283_MOESM20_ESM.xlsx]

## Sheet: Supplementary Data 18
Supplementary Data 18. Prior distributions used for approximate Bayesian computation to reconstruct the evolutionary history of wild and cultivated apricots.
Parameter	distribution	min	max
Nanc	log-uniform	NPmume +Nw4
Nwild	log-uniform	1	3.477
Ncult	log-uniform	1	3.477
TPmume-ANC	uniform	1,000	5,000,000
Tw4-Pmume	uniform	1,000	500,000
Tw1-w4	uniform	1,000	500,000
Tw2-w4	uniform	1,000	500,000
TCH-w1	uniform	5	1,000
TC1-w2	uniform	5	1,000
mx-y	uniform	0	0.05
Footnotes: TX-Y: divergence time between X and Y populations; mX-Y: migration rate per generation between the X and Y populations; Anc: ancestral population; wild: wild populations; cult: cultivated populations; mume: Prunus mume; w4: North Eastern P. sibirica populations; w1: Southern Central Asian P. armeniaca natural populations; w2: Northern P. armeniaca natural populations.
