# Supplementary material for: Population genomics of apricots unravels domestication history and adaptive events
Source: Nat Commun. 2021 Jun 25;12:3956. doi: 10.1038/s41467-021-24283-6 (PMC8233370; doi:10.1038/s41467-021-24283-6)
Supplement: Supplementary file 21 — Supplementary Data 19 [file 41467_2021_24283_MOESM21_ESM.xlsx]

## Sheet: Supplementary Data 19
Supplementary Data 19. Selective sweeps identified in European and Chinese cultivated apricots.
Cut-off values used for assessing the significance of selective sweeps, chosen based on demographic simulations with SMC++ indicating the interval in which 100%, 99% or 95% of the statistics values are expected to all
N=136. Cluster names are as follows: C1, Prunus armeniaca European and Irano-Caucasian cultivars subgroup; CH, Chinese landraces; W1, Prunus armeniaca Ferghana valley Kyrgyz sampling site; W2, wild Central Asian P. armeniaca. CLR: composite ratio test
		C1		CH		W1		W2		πw2/πC1	πw1/πC1	πw1/πCH
		min	max	min	max	min	max	min	max
Pi	Sim_100% th	2516,932121	93695,90748	31116,26842	3939807,995	4713,169697	136083,4862	7009,916005	144940,6438	57,58623467	54,06720551	4,373387079
	Sim_99% th	3667,112727	45608,5303	71703,78421	2732770,01	6547,327273	72543,90396	8932,995349	73086,81861	19,93034413	19,78229451	1,011716533
	Sim_95% th	4713,328081	22503,62768	123905,0526	1609210,858	8572,573893	32096,0317	10733,76334	42537,05144	9,024844166	6,809632419	0,2590373114
		C1	CH	W1	W2
Tajima's D	Sim_100% th	-2,444374	-240276	-2,270892	-2,360244
	Sim_99% th	-1,850899	-2,254037	-1,864093	-1,675135
	Sim_95% th	-1,363569	-1,419339	-1,583863	-1,472985
CLR	Sim_100% th	6,116661	7,756618	7,402181	8,943225
	Sim_99% th	1,971133	1,946176	1,834087	1,870819
	Sim_95% th	0,9375894	0,801765	0,8891943	0,9930088
Omega	Sim_100% th	2774,895996	45,640842	300,578888	128,310074
	Sim_99% th	21,737297	2,480901	11,899673	7,436941
	Sim_95% th	7,401229	1,743567	4,656607	3,424144
Cut Off value calculated when selecting the top 0.1%, 0.5% or 1% of scores
		πw2/πC1	πw1/πC1	πw1/πCH
Pi	Top 0.1% th	257,3344117	264,407943	4,490782459
	Top 0.5% th	25,43336338	23,01036168	2,713911653
	Top 1% th	14,55557942	13,94324411	2,244583003
		C1	CH	W1	W2
Tajima's D	Top 0.1% th	-2,12598	-1,97429	-1,78592	-1,90283
	Top 0.5% th	-1,90156	-1,69147	-1,54042	-1,66794
	Top 1% th	-1,80492	-11284	-1,40268	-1,53301
CLR	Top 0.1% th	46,055	43,354	16,662	12,562
	Top 0.5% th	25,623	22,094	8,564	7,725
	Top 1% th	18,041	14,000	6,291	5,903
Omega	Top 0.1% th	7,754	8,423	14,261422	17,234
	Top 0.5% th	4,594	4,787	8,008824	10,368
	Top 1% th	3,678	3,715	6,209619	7,684
		C1_W1	C1_W2	CH_W1
FST	Top 0.1% th	0,7822484259	0,8077679676	75105303378581
	Top 0.5% th	0,7131311881	0,7254057084	0,4626641
	Top 1% th	0,6721322802	0,6869785431	0,4241232696
Dxy	Top 0.1% th	0,024522432	0,025071865	0,02529245829
	Top 0.5% th	0,01907266109	0,01964897764	0,01985093428
	Top 1% th	0,01704921844	0,01745757898	0,01776280641
Selective sweeps identified in European cultivated apricots in comparison with Southern (W1) and Northern (W2) Central Asian Prunus armeniaca natural populations
TOTAL	Sim_100% th	Sim_99% th	Sim_95% th	Top 0.1% th	Top 0.5% th	Top 1% th	No	Chr	pos_start	pos_end	genome.pos	X169_C1_50_pi	X169_W1_33_pi	X169_W2_43_pi	πw2/πC1	100% th	99% th	95% th	Top 0.1% th	Top 0.5% th	Top 1% th	πw1/πC1	100% th	99% th	95% th	Top 0.1% th	Top 0.5% th	Top 1% th	C1_50_W1_33_fst	Top 0.1% th	Top 0.5% th	Top 1% th	C1_50_W2_43_fst	Top 0.1% th	Top 0.5% th	Top 1% th	W1_33_W2_43_fst	Top 0.1% th	Top 0.5% th	Top 1% th	C1_50_W1_33_dxy	Top 0.1% th	Top 0.5% th	Top 1% th	C1_50_W2_43_dxy	Top 0.1% th	Top 0.5% th	Top 1% th	W1_33_W2_43_dxy
1			1		1	1	1	1	1	10000	5001.5	0	0	0															0				0				0				0				0				0
1			1				2	1	10001	20000	15001.5	0.00168145	0.00179342	0.00190491	1.13289							1.06659							0.0937374				0.0247116				0.0685545				0.00191715				0.00183862				0.00198526
1			1				3	1	20001	30000	25001.5	0.00118601	0.00137471	0.0014267	1.20295							1.1591							0.135695				0.0268002				0.0927711				0.00148137				0.00134233				0.00154394
1	1	1	1		1	1	4	1	30001	40000	35001.5	0.0021748	0.00231733	0.00237311	1.09119							1.06554							0.147082				0.0073615				0.130399				0.00263339				0.00229082				0.00269689
1		1	1				5	1	40001	50000	45001.5	0.00229145	0.00199961	0.00220015	0.960159							0.872638							0.164362				0.0448734				0.121465				0.00256753				0.00235131				0.00239021
							6	1	50001	60000	55001.5	0.00282762	0.00315694	0.00348034	1.23084							1.11647							0.202697				0.1299				0.107791				0.003753				0.00362485				0.00371958
1		1	1				7	1	60001	70000	65001.5	0.00544924	0.00977847	0.0127437	2.33863							1.79446							0.15973				0.289784				0.150518				0.0090612				0.0128081				0.0132564
1			1		1	1	8	1	70001	80000	75001.5	0.00224643	0.00174352	0.00197305	0.878308							0.77613							0.189274				0.0642082				0.101349				0.00246072				0.0022545				0.00206786
1			1			1	9	1	80001	90000	85001.5	0.00535593	0.0054598	0.00608548	1.13621							1.01939							0.195131				0.0561241				0.0995671				0.00671894				0.00606086				0.00641096
1			1				10	1	90001	100000	95001.5	0.00851432	0.00789426	0.00853678	1.00264							0.927174							0.142475				0.049543				0.072128				0.00956741				0.00896995				0.00885415
1						1	11	1	100001	110000	105002	0.00348925	0.002935	0.00335063	0.960271							0.841155							0.18902				0.0416547				0.0961118				0.0039608				0.00356859				0.00347699
1		1	1		1	1	12	1	110001	120000	115002	0.00435095	0.00574928	0.00566749	1.30259							1.32138							0.161078				0.0660088				0.0661393				0.00601976				0.00536324				0.00611267
1		1	1				13	1	120001	130000	125002	0.00201595	0.00197712	0.0021424	1.06272							0.98074							0.154976				0.0289804				0.120756				0.0023627				0.00214123				0.00234265
1			1				14	1	130001	140000	135002	0.00305309	0.00330515	0.00356831	1.16875							1.08256							0.13781				0.0396136				0.096423				0.00368726				0.00344725				0.00380347
							15	1	140001	150000	145002	0.00254996	0.00256736	0.00273448	1.07236							1.00682							0.125909				0.0581309				0.0838927				0.00292723				0.0028053				0.00289368
1		1	1				16	1	150001	160000	155002	0.000922139	0.00134268	0.00129115	1.40016							1.45605							0.186105				0.137977				0.0448829				0.00139135				0.00128377				0.0013788
1		1	1				17	1	160001	170000	165002	0.00209856	0.00200149	0.00189223	0.901682							0.953746							0.0649538				0.069936				0.0762112				0.00219243				0.00214544				0.00210747
							18	1	170001	180000	175002	0.00172055	0.00171935	0.00175722	1.02131							0.999303							0.241755				0.147748				0.0740445				0.00226833				0.00204034				0.00187729
1		1	1				19	1	180001	190000	185002	0.0047929	0.00606284	0.00577536	1.20498							1.26496							0.15331				0.12064				0.0295161				0.0064107				0.00600906				0.00609912
							20	1	190001	200000	195002	0.00305202	0.00463276	0.00363273	1.19027							1.51793							0.193806				0.200697				0.0646995				0.00476608				0.00418161				0.00441863
							21	1	200001	210000	205002	0.00312041	0.00497474	0.00481961	1.54454							1.59426							0.351054				0.269881				0.0873364				0.00623716				0.00543749				0.00536581
							22	1	210001	220000	215002	0.00300502	0.00522512	0.0050444	1.67866							1.7388							0.370971				0.352413				0.0462069				0.00654194				0.00621493				0.00538351
1			1				23	1	220001	230000	225002	0.00767691	0.0061864	0.00571156	0.743992							0.805845							0.238634				0.217161				0.0222622				0.00910424				0.00855123				0.00608443
1			1			1	24	1	230001	240000	235002	0.00440086	0.00381288	0.00296674	0.674126							0.866393							0.168134				0.210903				0.0244649				0.00493693				0.00466837				0.00347482
							25	1	240001	250000	245002	0.000870404	0.00106527	0.000755505	0.867993							1.22388							0.0768444				0.19927				0.0773579				0.0010484				0.00101527				0.000986716
							26	1	250001	260000	255002	0.00258089	0.00254921	0.00401874	1.55712							0.987725							0.265885				0.226378				0.0635176				0.00349407				0.00426542				0.00350672
1			1				27	1	260001	270000	265002	0.002627	0.00369205	0.00411234	1.56541							1.40542							0.279198				0.28217				0.0418838				0.00438334				0.00469425				0.00407278
1			1				28	1	270001	280000	275002	0.00297159	0.00409378	0.00365666	1.23054							1.37764							0.295793				0.370412				0.0689212				0.00501654				0.00526396				0.00416208
							29	1	280001	290000	285002	0.00414805	0.00550275	0.00516414	1.24495							1.32659							0.387042				0.356396				0.0530776				0.00787232				0.0072344				0.0056324
							30	1	290001	300000	295002	0.00474765	0.00654453	0.00620993	1.308							1.37848							0.279895				0.19479				0.047705				0.00784065				0.00680417				0.0066967
1		1	1		1	1	31	1	300001	310000	305002	0.00383588	0.00418267	0.00487026	1.26966							1.09041							0.287318				0.130889				0.126703				0.00562561				0.00500865				0.00518319
1			1				32	1	310001	320000	315002	0.00585969	0.00747383	0.00779675	1.33058							1.27547							0.288469				0.177379				0.0939614				0.0093696				0.00830056				0.00842712
1		1	1				33	1	320001	330000	325002	0.00308742	0.00540813	0.00558502	1.80896							1.75167							0.463703				0.300065				0.130486				0.00792057				0.00619518				0.00632143
							34	1	330001	340000	335002	0.00218592	0.00431845	0.00410324	1.87712							1.97557							0.370552				0.313405				0.0531515				0.00516673				0.00457996				0.00444722
1			1				35	1	340001	350000	345002	0.0026495	0.00287475	0.00334835	1.26377							1.08502							0.242815				0.236019				0.052071				0.00364789				0.0039254				0.00328247
							36	1	350001	360000	355002	0.00194842	0.00281472	0.00266369	1.36711							1.44462							0.231992				0.221514				0.0637495				0.00310097				0.00296223				0.00292572
							37	1	360001	370000	365002	0.00507454	0.00637668	0.00338322	0.666704							1.2566							0.178562				0.170941				0.200148				0.00697023				0.00510082				0.00610106
1			1				38	1	370001	380000	375002	0.00560639	0.00867886	0.00431905	0.77038							1.54803							0.157851				0.192578				0.160818				0.00848143				0.00614638				0.00774439
1			1				39	1	380001	390000	385002	0.00783698	0.0119825	0.00841339	1.07355							1.52897							0.174139				0.169641				0.152116				0.0119993				0.00978515				0.0120275
1		1	1				40	1	390001	400000	395002	0.00188263	0.00261601	0.00180107	0.956675							1.38955							0.392362				0.427233				0.180817				0.00370174				0.0032157				0.00269603
1		1	1			1	41	1	400001	410000	405002	9.40984e-05	0.000174826	0.000164652	1.74979							1.85791							0.0330109				0.0481974				0.00911113				0.000139052				0.000135927				0.0001713
1	1	1	1		1	1	42	1	410001	420000	415002	0.00361651	0.00394164	0.00342125	0.946008							1.0899							0.0856397				0.0619963				0.0251714				0.00413303				0.00375146				0.0037765
							43	1	420001	430000	425002	0.00321197	0.00489003	0.0041755	1.29998							1.52244							0.13231				0.116624				0.0324257				0.00466872				0.00418139				0.00468467
							44	1	430001	440000	435002	0.00642692	0.00734948	0.00709127	1.10337							1.14355							0.153419				0.124473				0.0335135				0.00813649				0.00772004				0.00747075
							45	1	440001	450000	445002	0.00863393	0.00792434	0.00692649	0.802241							0.917814							0.087498				0.11157				0.0613183				0.009073				0.00875726				0.00791047
1			1				46	1	450001	460000	455002	0.00805688	0.00987567	0.00839286	1.0417							1.22574							0.130568				0.124491				0.115218				0.0103128				0.00939439				0.0103237
1		1	1			1	47	1	460001	470000	465002	0.00376364	0.00427295	0.00416752	1.10731							1.13532							0.20423				0.137707				0.0998245				0.00504957				0.00459888				0.00468824
1		1	1			1	48	1	470001	480000	475002	0.00113277	0.00131592	0.00133544	1.17892							1.16168							0.186909				0.128908				0.0882786				0.00150579				0.00141673				0.00145404
							49	1	480001	490000	485002	0.00211155	0.00403953	0.00410167	1.94249							1.91306							0.33474				0.289709				0.0485983				0.00462307				0.00437372				0.00427853
							50	1	490001	500000	495002	0.00335883	0.00422715	0.00518964	1.54507							1.25852							0.349097				0.301682				0.0477268				0.00582727				0.00612076				0.00494438
1			1			1	51	1	500001	510000	505002	0.00520055	0.00606626	0.00571939	1.09977							1.16646							0.34148				0.314344				0.0404948				0.00855464				0.00796314				0.00614152
							52	1	510001	520000	515002	0.00238914	0.00361477	0.0036145	1.51289							1.513							0.273534				0.227899				0.033615				0.00413227				0.00388786				0.00374037
							53	1	520001	530000	525002	0.0107888	0.0102737	0.0111184	1.03055							0.952259							0.216919				0.180289				0.00591957				0.0134485				0.0133628				0.0107598
							54	1	530001	540000	535002	0.00349127	0.00436031	0.00512906	1.46911							1.24892							0.327691				0.240055				0.0375896				0.00583927				0.00567168				0.00493
1			1				55	1	540001	550000	545002	0.00352112	0.0042779	0.00454349	1.29036							1.21493							0.376311				0.28566				0.0625736				0.00625233				0.0056448				0.00470511
							56	1	550001	560000	555002	0.00259728	0.00505696	0.00366345	1.41049							1.94702							0.228305				0.117299				0.0897312				0.00495937				0.00354635				0.00479002
1			1				57	1	560001	570000	565002	0.00257896	0.00447741	0.00413719	1.60421							1.73613							0.263637				0.218275				0.0719708				0.00479137				0.00429573				0.00464134
							58	1	570001	580000	575002	0.00442764	0.00550327	0.00601656	1.35886							1.24294							0.217913				0.159922				0.0428915				0.00634898				0.00621621				0.00601804
							59	1	580001	590000	585002	0.00425952	0.00463807	0.00497399	1.16773							1.08887							0.240317				0.145596				0.0556671				0.00585612				0.00540348				0.00508934
							60	1	590001	600000	595002	0.00409353	0.00425216	0.00595892	1.45569							1.03875							0.149071				0.148123				0.0859726				0.00490387				0.00590018				0.00558576
							61	1	600001	610000	605002	0.00417863	0.00554601	0.00594838	1.42352							1.32723							0.214511				0.14406				0.0644959				0.00619018				0.00591573				0.00614342
							62	1	610001	620000	615002	0.00218272	0.00481096	0.00652638	2.99002							2.20412							0.29942				0.222007				0.054206				0.00499135				0.00559716				0.00599356
1		1	1				63	1	620001	630000	625002	0.000945119	0.00179194	0.00263331	2.78622							1.89599							0.311387				0.24224				0.0403103				0.00198737				0.00236119				0.00230556
							64	1	630001	640000	635002	0	0	0															0				0				0				0				0				0
1		1	1				65	1	640001	650000	645002	0.000149823	0.00029398	0.000342313	2.28479							1.96219							0.263252				0.227896				0.0792085				0.00030119				0.000318698				0.000345514
1		1	1				66	1	650001	660000	655002	0.00117905	0.0058619	0.00655218	5.55716							4.97171							0.426467				0.358612				0.0312527				0.00613823				0.00602695				0.00640728
1		1	1			1	67	1	660001	670000	665002	7.60646e-05	0.000322118	0.000345095	4.53687							4.2348							0.121261				0.089226				0.00509407				0.000226565				0.00023121				0.000335315
1		1	1				68	1	670001	680000	675002	0.000238652	0.000453523	0.0006279	2.63103							1.90036							0.397947				0.316776				0.0480237				0.000574845				0.000634164				0.000567989
1			1				69	1	680001	690000	685002	0.000536543	0.00100183	0.00135547	2.5263							1.86719							0.146157				0.13103				0.084724				0.000900851				0.00108865				0.00128775
							70	1	690001	700000	695002	0.00202921	0.00298154	0.00474538	2.33853							1.46931							0.537098				0.338384				0.111842				0.00541232				0.00511973				0.00434997
							71	1	700001	710000	705002	0.00279714	0.00313639	0.00439775	1.57223							1.12129							0.414545				0.263037				0.13982				0.00506745				0.00488145				0.0043794
1		1	1				72	1	710001	720000	715002	0.00175967	0.00230529	0.00353492	2.00886							1.31007							0.382798				0.302986				0.0669251				0.00329305				0.00379805				0.00312955
							73	1	720001	730000	725002	0.00316498	0.00424993	0.00567808	1.79404							1.3428							0.305862				0.246492				0.0771704				0.00534109				0.00586793				0.00537912
1			1				74	1	730001	740000	735002	0.00125318	0.00254125	0.00314531	2.50986							2.02784							0.413086				0.328696				0.0475119				0.00323253				0.00327608				0.00298511
							75	1	740001	750000	745002	0.00386961	0.00594799	0.00567956	1.46773							1.5371							0.310901				0.291441				0.0575727				0.0071235				0.00673844				0.00616893
							76	1	750001	760000	755002	0.00182646	0.00496032	0.00409635	2.24279							2.71582							0.389078				0.532565				0.0857244				0.00555454				0.00633544				0.00495292
1			1				77	1	760001	770000	765002	0.00179498	0.00333598	0.00339222	1.88984							1.85851							0.261019				0.183615				0.0675041				0.00347165				0.00317693				0.00360763
							78	1	770001	780000	775002	0.00362144	0.00426328	0.00403189	1.11334							1.17723							0.074828				0.0740726				0.033904				0.00426122				0.00413279				0.00429314
1					1	1	79	1	780001	790000	785002	0.00185255	0.00261706	0.0029357	1.58468							1.41268							0.191759				0.163892				0.0540379				0.00276503				0.00286342				0.00293498
							80	1	790001	800000	795002	0.00262877	0.00362989	0.00354176	1.3473							1.38083							0.19564				0.172031				0.0257538				0.00389046				0.0037263				0.00368061
							81	1	800001	810000	805002	0.000580988	0.000791611	0.000864426	1.48786							1.36253							0.220896				0.223577				0.022571				0.000880883				0.000930817				0.000847139
1		1	1				82	1	810001	820000	815002	0.00121082	0.00141156	0.00144252	1.19136							1.16579							0.2762				0.294365				0.0502693				0.00181154				0.00188011				0.00150258
							83	1	820001	830000	825002	0.00162437	0.00142522	0.00146133	0.899625							0.877396							0.164991				0.142584				0.00649349				0.00182608				0.00179942				0.00145271
1			1				84	1	830001	840000	835002	0.000418892	0.000689282	0.000798767	1.90686							1.64549							0.273962				0.263256				0.0458579				0.000763166				0.000826379				0.000779784
							85	1	840001	850000	845002	0.000949263	0.00111569	0.00109742	1.15608							1.17532							0.180019				0.153154				0.0253109				0.00125914				0.00120842				0.00113529
1			1				86	1	850001	860000	855002	0.00053995	0.000878818	0.000888805	1.64609							1.62759							0.0951449				0.0929887				0.00472678				0.000783975				0.000787617				0.000888009
							87	1	860001	870000	865002	0.000523231	0.00101075	0.00106485	2.03514							1.93175							0.32824				0.262601				0.0542569				0.00114176				0.00107681				0.00109734
							88	1	870001	880000	875002	0.000906238	0.00126832	0.00119216	1.3155							1.39955							0.215577				0.164234				0.0353511				0.00138609				0.00125537				0.00127532
1			1				89	1	880001	890000	885002	0.00118676	0.00187749	0.00201239	1.6957							1.58204							0.2545				0.202275				0.0294269				0.00205517				0.00200517				0.00200391
							90	1	890001	900000	895002	0.00147294	0.00142371	0.00141278	0.959158							0.966574							0.112896				0.108417				0.0316953				0.00163264				0.00161831				0.00146467
							91	1	900001	910000	905002	0.00323771	0.00283962	0.00311236	0.961285							0.877044							0.202824				0.189579				0.0265753				0.00381179				0.00391776				0.00305724
1			1				92	1	910001	920000	915002	0.0021035	0.00414959	0.00343668	1.63379							1.97271							0.375191				0.371519				0.0926584				0.005004				0.00440759				0.00418049
							93	1	920001	930000	925002	0.00252001	0.0050126	0.00512213	2.03259							1.98912							0.33722				0.335024				0.0614296				0.00568259				0.00574618				0.00539902
							94	1	930001	940000	935002	0.00220777	0.00402557	0.00411572	1.8642							1.82336							0.318101				0.306665				0.0569145				0.00457058				0.00456021				0.00431631
							95	1	940001	950000	945002	0.00869653	0.0103852	0.01034	1.18898							1.19418							0.186947				0.167094				0.031948				0.0117346				0.0114278				0.0107046
1			1				96	1	950001	960000	955002	0.0034697	0.00441232	0.00447775	1.29053							1.27167							0.186362				0.180272				0.0346695				0.00484369				0.00484761				0.00460468
1			1	1	1	1	97	1	960001	970000	965002	4.49275e-05	4.53333e-05	5.07824e-05	1.13032							1.00903							0.197836				0.00652672				0.073936				5.62609e-05				4.81693e-05				5.18947e-05
							98	1	970001	980000	975002	0.00138172	0.00148979	0.00139359	1.00859							1.07821							0.0759295				0.0271941				0.0395444				0.00155373				0.00142645				0.00150104
							99	1	980001	990000	985002	0.00561862	0.00638173	0.00667881	1.18869							1.13582							0.109945				0.0608169				0.0355741				0.00674135				0.00654687				0.00677115
1		1	1				100	1	990001	1000000	995002	0.00206124	0.00211155	0.00258498	1.25409							1.02441							0.352573				0.28541				0.0584808				0.0032226				0.00325097				0.00249412
1			1				101	1	1000001	1010000	1.005e+06	0.000416107	0.00144482	0.00130705	3.14114							3.47223							0.20217				0.177975				0.0423383				0.00116624				0.00104812				0.00143676
1			1				102	1	1010001	1020000	1.015e+06	0.000762274	0.00105411	0.00114022	1.49582							1.38284							0.189205				0.169805				-0.00243244				0.00112012				0.00114581				0.0010945
1		1	1				103	1	1020001	1030000	1.025e+06	0.00132631	0.00192982	0.00202177	1.52436							1.45504							0.192031				0.154599				0.00468467				0.00201501				0.00198017				0.0019851
							104	1	1030001	1040000	1.035e+06	0.00302991	0.00311409	0.00406403	1.3413							1.02778							0.163117				0.0943385				0.049538				0.00367076				0.00391644				0.00377612
1		1	1			1	105	1	1040001	1050000	1.045e+06	0.00215399	0.00219663	0.0032156	1.49286							1.0198							0.24898				0.149727				0.0637636				0.00289647				0.00315757				0.00289042
1			1				106	1	1050001	1060000	1.055e+06	0.00409409	0.00496576	0.00534013	1.30435							1.21291							0.349206				0.293434				0.0617879				0.00696061				0.00667611				0.0054923
							107	1	1060001	1070000	1.065e+06	0.00554395	0.00638617	0.00709971	1.28062							1.15192							0.331983				0.274462				0.0776101				0.00892951				0.00871331				0.0073103
1		1	1				108	1	1070001	1080000	1.075e+06	0.00513269	0.00513141	0.00569232	1.10903							0.999751							0.423895				0.337735				0.0873563				0.00890819				0.00817271				0.00592988
							109	1	1080001	1090000	1.085e+06	0.00359085	0.00556755	0.00590329	1.64398							1.55048							0.312933				0.274576				0.0604359				0.00666485				0.00654385				0.00610434
							110	1	1090001	1100000	1.095e+06	0.00232455	0.00729927	0.00780879	3.35926							3.14007							0.417802				0.372192				0.0158356				0.00826508				0.00807042				0.00767558
1			1				111	1	1100001	1110000	1.105e+06	0.00458632	0.00395594	0.00392061	0.85485							0.862553							0.343545				0.344131				0.104833				0.00650636				0.00648523				0.00439949
1			1			1	112	1	1110001	1120000	1.115e+06	0.0043057	0.00391355	0.0037831	0.878625							0.908923							0.260489				0.261307				0.118274				0.00555722				0.00547507				0.00436453
1			1				113	1	1120001	1130000	1.125e+06	0.00173223	0.0025725	0.0040343	2.32897							1.48508							0.129355				0.153938				0.0899029				0.00247215				0.00340787				0.00362972
1			1			1	114	1	1130001	1140000	1.135e+06	0.00100185	0.00122616	0.00114172	1.13961							1.22389							0.274701				0.319084				0.0574943				0.00153593				0.00157404				0.00125616
1			1				115	1	1140001	1150000	1.145e+06	0.000628975	0.000539786	0.000540511	0.859351							0.858199							0.247147				0.294772				0.0625673				0.000776222				0.000829154				0.000576199
1			1				116	1	1150001	1160000	1.155e+06	0	0	0															0				0				0				0				0				0
							117	1	1160001	1170000	1.165e+06	0	0	0															0				0				0				0				0				0
1			1				118	1	1170001	1180000	1.175e+06	0	0	0															0				0				0				0				0				0
1		1	1				119	1	1180001	1190000	1.185e+06	0	0	0															0				0				0				0				0				0
							120	1	1190001	1200000	1.195e+06	9.71712e-05	0.00016243	0.000240349	2.47346							1.67158							0.304904				0.219642				0.074214				0.000186737				0.00021626				0.000217533
1		1	1				121	1	1200001	1210000	1.205e+06	0.00146725	0.00144713	0.00167911	1.14439							0.986283							0.270495				0.244207				0.0817549				0.00199751				0.0020815				0.00170229
1						1	122	1	1210001	1220000	1.215e+06	0.000705708	0.00103423	0.00120821	1.71205							1.46552							0.134477				0.137201				0.109944				0.00100514				0.00110913				0.00125972
							123	1	1220001	1230000	1.225e+06	0.00351009	0.00574967	0.00561865	1.60071							1.63804							0.262353				0.239994				0.104455				0.00627656				0.00600571				0.00634715
							124	1	1230001	1240000	1.235e+06	0.00317629	0.00371891	0.00477094	1.50204							1.17083							0.296699				0.18613				0.113314				0.00490203				0.00488237				0.0047874
1		1	1				125	1	1240001	1250000	1.245e+06	0.00543515	0.00382863	0.0052889	0.973092							0.704421							0.186518				0.13296				0.102126				0.0056939				0.00618429				0.00507729
1			1				126	1	1250001	1260000	1.255e+06	0.00313805	0.00314132	0.00347954	1.10882							1.00104							0.168887				0.140124				0.0449758				0.00377769				0.00384799				0.00346633
							127	1	1260001	1270000	1.265e+06	0.00328139	0.00367283	0.0037666	1.14787							1.11929							0.353108				0.256194				0.0701865				0.0053751				0.00473779				0.0040005
							128	1	1270001	1280000	1.275e+06	0.00266495	0.00351115	0.00433476	1.62658							1.31753							0.440822				0.335568				0.104643				0.00552248				0.00526744				0.00438144
1			1				129	1	1280001	1290000	1.285e+06	0.00193893	0.00307413	0.00345584	1.78234							1.58548							0.224107				0.24238				0.118739				0.00323051				0.00356034				0.0037049
1		1	1				130	1	1290001	1300000	1.295e+06	0.00269698	0.00379681	0.00391345	1.45105							1.4078							0.238222				0.144392				0.123416				0.00426226				0.003863				0.0043979
1		1	1				131	1	1300001	1310000	1.305e+06	0.00198485	0.00351982	0.00324583	1.6353							1.77334							0.300067				0.14164				0.138573				0.00393229				0.0030469				0.003927
							132	1	1310001	1320000	1.315e+06	0.00170486	0.00357889	0.00329054	1.9301							2.09923							0.32523				0.139293				0.153241				0.00391522				0.00290192				0.00405631
1			1				133	1	1320001	1330000	1.325e+06	0.00490016	0.00552629	0.00717623	1.46449							1.12778							0.287884				0.18792				0.157105				0.00732075				0.00743547				0.00753505
1		1	1				134	1	1330001	1340000	1.335e+06	0.00488507	0.00611885	0.00628743	1.28707							1.25256							0.268392				0.245062				0.110292				0.00752037				0.00739961				0.00697211
1		1	1				135	1	1340001	1350000	1.345e+06	0.00607055	0.00626682	0.00760122	1.25215							1.03233							0.36245				0.262565				0.119274				0.00967561				0.00926982				0.00787307
							136	1	1350001	1360000	1.355e+06	0.0044056	0.00462304	0.00574039	1.30298							1.04936							0.263642				0.152883				0.129687				0.0061306				0.00598853				0.00595385
1			1			1	137	1	1360001	1370000	1.365e+06	0.00193231	0.00295547	0.00321891	1.66584							1.5295							0.21076				0.113757				0.127294				0.00309651				0.00290621				0.00353749
							138	1	1370001	1380000	1.375e+06	0.00289709	0.00364581	0.00409234	1.41257							1.25844							0.234919				0.0884283				0.136928				0.00427595				0.00383372				0.00448291
							139	1	1380001	1390000	1.385e+06	0.00300055	0.00395954	0.00426041	1.41988							1.3196							0.188482				0.191749				0.107781				0.00428832				0.00449177				0.00460646
1			1				140	1	1390001	1400000	1.395e+06	0.00279711	0.00432115	0.00430687	1.53976							1.54487							0.191309				0.218597				0.107934				0.0044011				0.00454565				0.00483598
1			1				141	1	1400001	1410000	1.405e+06	0.00356731	0.00671148	0.00666	1.86695							1.88139							0.278104				0.270171				0.147979				0.0071193				0.00700665				0.00784692
							142	1	1410001	1420000	1.415e+06	0.000586211	0.00125066	0.0011065	1.88755							2.13346							0.299921				0.429769				0.0394288				0.0013119				0.00148423				0.00122696
							143	1	1420001	1430000	1.425e+06	0.00410374	0.00492386	0.00538761	1.31285							1.19984							0.189482				0.244386				0.0499806				0.00556903				0.00628056				0.00542698
							144	1	1430001	1440000	1.435e+06	0.00348461	0.00410497	0.00442623	1.27022							1.17803							0.219795				0.23627				0.15228				0.00486384				0.00517908				0.00503185
							145	1	1440001	1450000	1.445e+06	0.00335814	0.00359627	0.0038029	1.13244							1.07091							0.195577				0.269721				0.141439				0.00432261				0.00490295				0.00430905
							146	1	1450001	1460000	1.455e+06	0.00449501	0.00489604	0.00443171	0.985917							1.08922							0.202506				0.275688				0.108263				0.00588785				0.00616221				0.0052301
1		1	1				147	1	1460001	1470000	1.465e+06	0.00670975	0.00418676	0.00430494	0.641595							0.623982							0.283317				0.270093				0.124148				0.00760204				0.00754527				0.00484768
1			1				148	1	1470001	1480000	1.475e+06	0.00350904	0.00512179	0.0054208	1.54481							1.4596							0.176716				0.214372				0.146378				0.00524172				0.00568325				0.00617521
							149	1	1480001	1490000	1.485e+06	0.00285251	0.00347708	0.00307961	1.07961							1.21895							0.227184				0.209695				0.148357				0.00409515				0.00375306				0.00384943
1			1				150	1	1490001	1500000	1.495e+06	0.0026843	0.00457343	0.00463071	1.72511							1.70377							0.443368				0.385819				0.116028				0.00651932				0.00595509				0.00520612
1		1	1				151	1	1500001	1510000	1.505e+06	0.00207575	0.00915218	0.00946548	4.56003							4.40909							0.551783				0.479346				0.0370658				0.0125251				0.0110834				0.00966715
1			1				152	1	1510001	1520000	1.515e+06	0.00360062	0.00841725	0.00933922	2.59378							2.33772							0.464691				0.361576				0.129059				0.0112252				0.0101342				0.0101938
1		1	1				153	1	1520001	1530000	1.525e+06	0.0020931	0.006154	0.00767637	3.66746							2.94014							0.288163				0.301472				0.134102				0.00579283				0.0069929				0.00798614
							154	1	1530001	1540000	1.535e+06	0.00160276	0.00465243	0.00494725	3.08672							2.90277							0.326424				0.341199				0.162627				0.00464327				0.00497116				0.00573202
1		1	1				155	1	1540001	1550000	1.545e+06	0.00242228	0.00439286	0.00638967	2.63787							1.81352							0.426369				0.334868				0.167102				0.00594035				0.00662421				0.0064729
							156	1	1550001	1560000	1.555e+06	0.00511105	0.00407215	0.00675378	1.32141							0.796735							0.331376				0.244661				0.181182				0.00686725				0.00785399				0.00661071
							157	1	1560001	1570000	1.565e+06	0.00317951	0.00466227	0.00800553	2.51785							1.46635							0.230718				0.287908				0.14735				0.00509682				0.00785365				0.00742849
							158	1	1570001	1580000	1.575e+06	0.00134321	0.00240636	0.00627192	4.66936							1.7915							0.218996				0.120491				0.125876				0.00240048				0.00432919				0.00496399
							159	1	1580001	1590000	1.585e+06	0.00364897	0.00483761	0.00599503	1.64294							1.32575							0.148876				0.114783				0.148868				0.00498551				0.00544725				0.00636367
1			1				160	1	1590001	1600000	1.595e+06	0.000971438	0.0013857	0.000767584	0.790152							1.42644							0.185093				0.102719				0.20575				0.00144626				0.000969051				0.00135554
1		1	1				161	1	1600001	1610000	1.605e+06	0.0046221	0.00647561	0.00294241	0.636596							1.40101							0.113383				0.147867				0.230806				0.00625846				0.00443857				0.00612201
1			1				162	1	1610001	1620000	1.615e+06	0.00479419	0.00617593	0.00602048	1.25579							1.28821							0.240125				0.351836				0.147868				0.00721837				0.00834254				0.00715641
1			1				163	1	1620001	1630000	1.625e+06	0.00681606	0.00641422	0.0062157	0.91192							0.941045							0.247505				0.325777				0.169244				0.00879094				0.00966428				0.00760146
							164	1	1630001	1640000	1.635e+06	0.00610293	0.00622563	0.00568767	0.931958							1.02011							0.248719				0.268488				0.113912				0.00820502				0.00805905				0.00672241
1		1	1				165	1	1640001	1650000	1.645e+06	0.00626121	0.0057364	0.00644478	1.02932							0.916181							0.223517				0.158893				0.101872				0.00772561				0.00755314				0.00678143
1		1	1				166	1	1650001	1660000	1.655e+06	0.00514159	0.00602632	0.00506709	0.985511							1.17207							0.23205				0.17822				0.121828				0.00727124				0.00621132				0.0063162
							167	1	1660001	1670000	1.665e+06	0.00467974	0.00544276	0.00490661	1.04848							1.16305							0.303646				0.234597				0.141079				0.00726821				0.00626229				0.00602464
							168	1	1670001	1680000	1.675e+06	0.0031806	0.00398397	0.004054	1.2746							1.25258							0.329354				0.26586				0.125671				0.00534155				0.00492726				0.00459665
							169	1	1680001	1690000	1.685e+06	0.00396069	0.00469449	0.00526817	1.33011							1.18527							0.36242				0.250828				0.154177				0.00678753				0.00615937				0.00588933
							170	1	1690001	1700000	1.695e+06	0.00346465	0.00475975	0.0047731	1.37766							1.3738							0.446104				0.438624				0.159789				0.00742414				0.00733711				0.00567289
1			1				171	1	1700001	1710000	1.705e+06	0.0035219	0.00711525	0.0063077	1.79099							2.02029							0.353469				0.391778				0.13405				0.00822632				0.0080806				0.00775042
1		1	1				172	1	1710001	1720000	1.715e+06	0.000829656	0.00294839	0.00296857	3.57807							3.55375							0.458867				0.456432				0.134865				0.00349087				0.00349379				0.00341967
1			1				173	1	1720001	1730000	1.725e+06	0.00411796	0.00718322	0.00705907	1.71422							1.74436							0.389072				0.274653				0.179253				0.00924919				0.00770461				0.00867643
1			1				174	1	1730001	1740000	1.735e+06	0.00392601	0.00467257	0.00550524	1.40225							1.19016							0.361259				0.192526				0.146106				0.00673088				0.00583998				0.00595965
1		1	1				175	1	1740001	1750000	1.745e+06	0.00474895	0.00422634	0.00540223	1.13756							0.889952							0.353133				0.230752				0.118327				0.0069375				0.00659812				0.0054604
1			1				176	1	1750001	1760000	1.755e+06	0.00402466	0.00343965	0.00490279	1.21819							0.854644							0.245136				0.124901				0.131537				0.00494415				0.00510083				0.004803
1			1		1	1	177	1	1760001	1770000	1.765e+06	0.00145217	0.00235601	0.00329849	2.27142							1.62241							0.492745				0.209735				0.28858				0.00375371				0.00300574				0.0039741
1			1				178	1	1770001	1780000	1.775e+06	0.003761	0.00511569	0.00586359	1.55905							1.36019							0.394333				0.212599				0.165646				0.00732803				0.00611162				0.00657951
1			1				179	1	1780001	1790000	1.785e+06	0.00152319	0.00308982	0.00315093	2.06865							2.02853							0.421546				0.224992				0.148928				0.00398736				0.00301553				0.00366641
1			1				180	1	1790001	1800000	1.795e+06	0.00355342	0.00475784	0.00501812	1.41219							1.33895							0.337171				0.309745				0.0978148				0.00626954				0.00620897				0.00541793
1			1				181	1	1800001	1810000	1.805e+06	0.00252446	0.00298675	0.00338668	1.34154							1.18312							0.371869				0.247512				0.157569				0.00438699				0.00392773				0.00378276
1			1				182	1	1810001	1820000	1.815e+06	0.00439133	0.0109993	0.0099324	2.26182							2.50478							0.283369				0.302117				0.0583834				0.0107382				0.0102623				0.0111148
							183	1	1820001	1830000	1.825e+06	0.00358711	0.00657999	0.00557555	1.55433							1.83435							0.277722				0.27795				0.107603				0.00703822				0.00634489				0.00681061
1			1				184	1	1830001	1840000	1.835e+06	0.00332165	0.00345078	0.00445307	1.34062							1.03888							0.177501				0.255865				0.185958				0.00411699				0.00522399				0.0048547
1			1				185	1	1840001	1850000	1.845e+06	0.00348545	0.00403719	0.00501772	1.43962							1.1583							0.332329				0.228197				0.161074				0.00563349				0.00550864				0.00539673
1			1				186	1	1850001	1860000	1.855e+06	0.00738191	0.00577817	0.00732758	0.992641							0.782748							0.29022				0.237387				0.106393				0.00927053				0.00964414				0.00733306
							187	1	1860001	1870000	1.865e+06	0.00416951	0.00458011	0.0040742	0.977141							1.09848							0.254527				0.209283				0.141544				0.0058685				0.00521281				0.00504063
							188	1	1870001	1880000	1.875e+06	0.00226947	0.00203422	0.00249748	1.10047							0.896339							0.241323				0.157927				0.0804238				0.00283631				0.00283049				0.00246401
							189	1	1880001	1890000	1.885e+06	0.00370921	0.00334078	0.00390346	1.05237							0.900672							0.259352				0.125644				0.0880439				0.00475934				0.0043533				0.00397181
							190	1	1890001	1900000	1.895e+06	0.00379771	0.00315439	0.00392685	1.03401							0.830603							0.171537				0.0959891				0.0742798				0.00419578				0.00427238				0.00382472
1			1				191	1	1900001	1910000	1.905e+06	0.00637325	0.00593756	0.00706821	1.10904							0.931637							0.2781				0.197052				0.109495				0.00852667				0.00837007				0.00730247
1			1				192	1	1910001	1920000	1.915e+06	0.00389889	0.00482152	0.00632519	1.6223							1.23664							0.329743				0.196485				0.196663				0.00650527				0.0063621				0.00693775
1			1				193	1	1920001	1930000	1.925e+06	0.00369425	0.0044521	0.00485031	1.31294							1.20514							0.370513				0.319417				0.156903				0.00647063				0.00627739				0.00551681
1			1				194	1	1930001	1940000	1.935e+06	0.00379759	0.00586697	0.00563529	1.48391							1.54492							0.389606				0.300469				0.169416				0.00791666				0.00674229				0.00692421
1			1				195	1	1940001	1950000	1.945e+06	0.00179321	0.00258372	0.00344407	1.92062							1.44084							0.39878				0.336829				0.176522				0.00364004				0.00394866				0.00365996
1			1				196	1	1950001	1960000	1.955e+06	0.00610135	0.00620973	0.00770283	1.26248							1.01776							0.298086				0.203669				0.0790436				0.00876965				0.00866736				0.00755332
1			1				197	1	1960001	1970000	1.965e+06	0.00117236	0.00135028	0.00198147	1.69015							1.15176							0.479111				0.317277				0.0894078				0.00242147				0.00230974				0.00182944
1			1				198	1	1970001	1980000	1.975e+06	0.00138858	0.0046754	0.00490021	3.52893							3.36704							0.47526				0.269662				0.115451				0.00577808				0.00430539				0.00541271
							199	1	1980001	1990000	1.985e+06	0.00335336	0.00459634	0.00598164	1.78378							1.37067							0.493106				0.396678				0.0718055				0.00784158				0.00773634				0.00569815
1		1	1				200	1	1990001	2000000	1.995e+06	0.0010449	0.00284952	0.00350955	3.35873							2.72707							0.491336				0.356212				0.081414				0.00382809				0.00353723				0.00346134
							201	1	2000001	2010000	2.005e+06	0.00134102	0.0066236	0.00686551	5.1196							4.93921							0.429422				0.390894				0.0441932				0.00697943				0.00673655				0.0070564
1		1	1				202	1	2010001	2020000	2.015e+06	0.00257809	0.00879757	0.00949001	3.68102							3.41243							0.433758				0.44243				0.0488958				0.0100449				0.010822				0.00961387
							203	1	2020001	2030000	2.025e+06	0.000483395	0.00187799	0.00182714	3.77982							3.885							0.406632				0.446941				0.0913868				0.00198981				0.00208887				0.00203889
1		1	1				204	1	2030001	2040000	2.035e+06	3.27026e-05	0.000341835	0.000325409	9.95054			95% th				10.4528			95% th				0.376559				0.476576				0.00158951				0.00030038				0.000342085				0.000334153
							205	1	2040001	2050000	2.045e+06	0.000634198	0.00295319	0.00283642	4.47245							4.65657							0.43278				0.486888				0.118148				0.00316225				0.00338194				0.00328264
1		1	1				206	1	2050001	2060000	2.055e+06	0	0.000254167	0.000270154															0.400893				0.58278				0.172967				0.000212121				0.000323754				0.000316989
1			1				207	1	2060001	2070000	2.065e+06	0.00107646	0.00549422	0.00724359	6.72911							5.10399							0.599711				0.486898				0.127011				0.00820742				0.0081076				0.00729552
							208	1	2070001	2080000	2.075e+06	0.00329723	0.00486826	0.00509554	1.5454							1.47647							0.371211				0.327106				0.114566				0.00649303				0.00623632				0.00562651
1			1				209	1	2080001	2090000	2.085e+06	0.00315385	0.00372448	0.00480051	1.52211							1.18093							0.329152				0.329875				0.196884				0.00512659				0.00593499				0.00530745
							210	1	2090001	2100000	2.095e+06	0.00254675	0.00362432	0.0038314	1.50443							1.42312							0.264531				0.244726				0.115119				0.00419533				0.00422241				0.00421284
1			1				211	1	2100001	2110000	2.105e+06	0.00190024	0.00224883	0.0033506	1.76325							1.18345							0.342292				0.405412				0.203364				0.00315419				0.00441553				0.00351442
							212	1	2110001	2120000	2.115e+06	0.00333924	0.00504123	0.00467273	1.39934							1.50969							0.354868				0.385735				0.129696				0.00649517				0.00652159				0.00558079
1		1	1				213	1	2120001	2130000	2.125e+06	0.00381728	0.00320796	0.00183449	0.480575							0.840377							0.291012				0.318633				0.243992				0.00495441				0.00414738				0.00333492
1			1				214	1	2130001	2140000	2.135e+06	0.00324606	0.00293928	0.00162427	0.500382							0.905491							0.285228				0.298101				0.202732				0.00432678				0.00346939				0.00286199
1		1	1				215	1	2140001	2150000	2.145e+06	0.00437869	0.00338878	0.00344778	0.7874							0.773924							0.241974				0.228943				0.0810295				0.00512348				0.00507516				0.00371968
1		1	1				216	1	2150001	2160000	2.155e+06	0.00368453	0.00326229	0.00254163	0.68981							0.885403							0.334076				0.366654				0.116093				0.00521593				0.00491529				0.0032831
							217	1	2160001	2170000	2.165e+06	0.00437738	0.00524604	0.00466822	1.06644							1.19844							0.342628				0.350637				0.111992				0.00731961				0.00696498				0.0055823
							218	1	2170001	2180000	2.175e+06	0.00265866	0.00540988	0.00525742	1.97747							2.03482							0.575954				0.554327				0.102217				0.00951376				0.00888103				0.00594091
1			1				219	1	2180001	2190000	2.185e+06	0.00186706	0.00534733	0.00446178	2.38973							2.86404							0.537411				0.490517				0.0958519				0.00779785				0.00621105				0.00542451
1		1	1				220	1	2190001	2200000	2.195e+06	0.00369435	0.00567918	0.00594613	1.60952							1.53726							0.405124				0.38035				0.13388				0.00787856				0.00777897				0.00671114
1			1				221	1	2200001	2210000	2.205e+06	0.00689576	0.00943937	0.00708138	1.02692							1.36887							0.25432				0.224488				0.123871				0.0109532				0.00901156				0.00942826
1					1	1	222	1	2210001	2220000	2.215e+06	0.00308213	0.0107742	0.00624677	2.02677							3.49568							0.418826				0.364605				0.183584				0.011921				0.00734102				0.0104242
							223	1	2220001	2230000	2.225e+06	0.0059165	0.00589208	0.00648359	1.09585							0.995872							0.332888				0.287801				0.0626237				0.00885053				0.0087055				0.00660123
1		1	1				224	1	2230001	2240000	2.235e+06	0.00575155	0.00686747	0.00660558	1.14849							1.19402							0.452471				0.433203				0.19584				0.0115236				0.0109008				0.0083771
							225	1	2240001	2250000	2.245e+06	0.00885549	0.0109806	0.00777503	0.87799							1.23998							0.304722				0.297394				0.190695				0.0142649				0.0118349				0.0115875
1			1				226	1	2250001	2260000	2.255e+06	0.00806063	0.00888278	0.00961163	1.19242							1.102							0.340365				0.30788				0.148796				0.012843				0.0127668				0.0108637
1		1	1				227	1	2260001	2270000	2.265e+06	0.00378739	0.00452706	0.00383596	1.01282							1.1953							0.189517				0.218493				0.140286				0.00512932				0.00487735				0.00486384
1		1	1				228	1	2270001	2280000	2.275e+06	0.00284678	0.00370673	0.0039526	1.38844							1.30208							0.161497				0.187819				0.11229				0.00390787				0.00418588				0.00431409
1	1	1	1	1	1	1	229	1	2280001	2290000	2.285e+06	0.000720572	0.00183052	0.00121824	1.69066							2.54037							0.268961				0.10588				0.110898				0.00174484				0.0010842				0.00171452
1		1	1				230	1	2290001	2300000	2.295e+06	0.00214196	0.00221622	0.00308893	1.44211							1.03467							0.202877				0.181858				0.0561206				0.00273369				0.00319681				0.00281029
1		1	1			1	231	1	2300001	2310000	2.305e+06	0.00052944	0.000660327	0.000904049	1.70756							1.24722							0.121958				0.114259				0.0120709				0.000677511				0.000809203				0.000791745
1		1	1		1	1	232	1	2310001	2320000	2.315e+06	0.00264408	0.00301979	0.00331652	1.25432							1.1421							0.130563				0.139182				0.0201915				0.0032572				0.00346217				0.00323345
							233	1	2320001	2330000	2.325e+06	0.000513505	0.000800193	0.000864345	1.68323							1.5583							0.28884				0.233612				0.0313444				0.00092363				0.000898924				0.0008592
1		1	1				234	1	2330001	2340000	2.335e+06	0.000100556	0.000140264	0.000143102	1.42311							1.3949							0.115856				0.200323				0.0122115				0.000136188				0.000152347				0.000143435
1		1	1			1	235	1	2340001	2350000	2.345e+06	0.00311045	0.002263	0.00254717	0.818907							0.727546							0.14692				0.159708				0.0723281				0.00314944				0.00336646				0.0025926
1			1				236	1	2350001	2360000	2.355e+06	0.0049934	0.00749924	0.00914759	1.83194							1.50183							0.362723				0.275347				0.214467				0.00980158				0.00975708				0.0105959
							237	1	2360001	2370000	2.365e+06	0.0106546	0.00843331	0.00949951	0.891591							0.791522							0.303354				0.178547				0.13047				0.0136998				0.0122673				0.0103118
1		1	1				238	1	2370001	2380000	2.375e+06	0.00666923	0.00666292	0.00670596	1.00551							0.999054							0.349335				0.246188				0.177579				0.010245				0.0088717				0.00812776
1					1	1	239	1	2380001	2390000	2.385e+06	0.00999379	0.00803737	0.0097403	0.974635							0.804237							0.295914				0.072378				0.302863				0.0128047				0.0106369				0.0127505
							240	1	2390001	2400000	2.395e+06	0.00308391	0.00294176	0.00349822	1.13435							0.953908							0.248374				0.159389				0.197934				0.00400842				0.00391509				0.00401463
							241	1	2400001	2410000	2.405e+06	0.00102106	0.00194073	0.00169405	1.65911							1.9007							0.351846				0.370992				0.119014				0.00228479				0.00215825				0.00206291
1			1				242	1	2410001	2420000	2.415e+06	0.00257452	0.0027833	0.00287338	1.11609							1.08109							0.197517				0.205561				0.110858				0.00333827				0.00342877				0.00318098
1			1				243	1	2420001	2430000	2.425e+06	0.00431049	0.00376614	0.00350239	0.812528							0.873715							0.328811				0.197826				0.252971				0.00601667				0.00486982				0.00486497
							244	1	2430001	2440000	2.435e+06	0.00471416	0.0069838	0.00758038	1.608							1.48145							0.512069				0.418384				0.221277				0.0119873				0.0105693				0.00935132
1					1	1	245	1	2440001	2450000	2.445e+06	0.000360508	0.00227498	0.00270023	7.49008							6.31049							0.757035		Top 0.5% th	Top 1% th	0.606301				0.233787				0.0054236				0.00388716				0.00324663
1			1		1	1	246	1	2450001	2460000	2.455e+06	0.000257007	0.0042311	0.00465835	18.1254			95% th			Top 1% th	16.463			95% th			Top 1% th	0.76428		Top 0.5% th	Top 1% th	0.642031				0.198853				0.00951999				0.00686561				0.00554795
							247	1	2460001	2470000	2.465e+06	0.00155534	0.00396576	0.00529405	3.40379							2.54977							0.655848				0.480306				0.21581				0.0080213				0.00658983				0.00590406
1		1	1			1	248	1	2470001	2480000	2.475e+06	0.000785997	0.00572796	0.0031385	3.99301							7.28751			95% th				0.466324				0.442238				0.244493				0.00610291				0.00351807				0.00586789
1			1		1	1	249	1	2480001	2490000	2.485e+06	0.000762942	0.00481673	0.00433325	5.67966							6.31336							0.614133				0.437833				0.34469		Top 0.5% th	Top 1% th	0.00723004				0.00453263				0.00698141
							250	1	2490001	2500000	2.495e+06	0.000486654	0.00181943	0.00166432	3.41993							3.73866							0.622382				0.510627				0.242022				0.00305346				0.00219768				0.00229806
							251	1	2500001	2510000	2.505e+06	0.000861867	0.00184374	0.00204192	2.36918							2.13924							0.456684				0.363864				0.14033				0.0024899				0.00228236				0.00225998
							252	1	2510001	2520000	2.515e+06	0.000399424	0.00119917	0.000812914	2.03521							3.00225							0.424978				0.331026				0.291918				0.00139003				0.000906118				0.0014208
							253	1	2520001	2530000	2.525e+06	0.00112748	0.00361931	0.00327498	2.90469							3.21008							0.485243				0.369035				0.214228				0.00461071				0.00348867				0.00438695
1			1				254	1	2530001	2540000	2.535e+06	0.000865866	0.00218146	0.00163307	1.88606							2.5194							0.416373				0.356971				0.229479				0.00261068				0.0019431				0.0024753
							255	1	2540001	2550000	2.545e+06	0.00499831	0.00646637	0.00556986	1.11435							1.29371							0.379454				0.304839				0.216545				0.00923757				0.00760125				0.00768151
							256	1	2550001	2560000	2.555e+06	0.00357947	0.00602793	0.00548908	1.53349							1.68403							0.368943				0.31729				0.204319				0.00761215				0.00664159				0.0072372
1			1		1	1	257	1	2560001	2570000	2.565e+06	0.000478017	0.00341376	0.00229475	4.80057							7.14151			95% th				0.666081				0.606593				0.276803				0.00582743				0.00352405				0.00394673
1		1	1	1	1	1	258	1	2570001	2580000	2.575e+06	0.000876734	0.00455837	0.00609589	6.95295							5.19926							0.777521		Top 0.5% th	Top 1% th	0.619387				0.232732				0.0122149				0.00915972				0.00694299
							259	1	2580001	2590000	2.585e+06	0.000905055	0.00319947	0.00167861	1.8547							3.53511							0.457612				0.387072				0.249717				0.00378375				0.00210764				0.00325083
1			1				260	1	2590001	2600000	2.595e+06	0.000932709	0.00275887	0.00290629	3.11597							2.95791							0.632502				0.480556				0.161738				0.00502258				0.0036953				0.00337911
1		1	1				261	1	2600001	2610000	2.605e+06	0.00158329	0.00234637	0.0025943	1.63854							1.48195							0.420288				0.243259				0.155617				0.00338933				0.00276025				0.00292561
							262	1	2610001	2620000	2.615e+06	0.0011245	0.00339016	0.00317212	2.82091							3.01481							0.623236				0.431864				0.233643				0.00599137				0.00378133				0.00428148
1			1				263	1	2620001	2630000	2.625e+06	0.000699573	0.00180529	0.00170149	2.43218							2.58056							0.49031				0.296689				0.15482				0.00245724				0.00170697				0.00207458
							264	1	2630001	2640000	2.635e+06	0.000738178	0.00205592	0.00208066	2.81864							2.78513							0.604609				0.426862				0.216306				0.00353333				0.00245913				0.00263915
							265	1	2640001	2650000	2.645e+06	0.00185923	0.00365754	0.00351117	1.88851							1.96723							0.566014				0.377352				0.194315				0.00635592				0.00431255				0.00444883
1			1				266	1	2650001	2660000	2.655e+06	0.000982649	0.00334724	0.00353087	3.59322							3.40634							0.576311				0.452682				0.155764				0.00510975				0.0041233				0.00407357
1		1	1				267	1	2660001	2670000	2.665e+06	0.00152531	0.00513503	0.00549224	3.60074							3.36656							0.627792				0.423957				0.234815				0.00894706				0.00609117				0.00694425
1			1			1	268	1	2670001	2680000	2.675e+06	0.00409079	0.00356063	0.00413708	1.01132							0.870401							0.402406				0.367809				0.203487				0.00640185				0.00650743				0.00483213
							269	1	2680001	2690000	2.685e+06	0.00405628	0.00252405	0.00451141	1.1122							0.622258							0.371369				0.176458				0.135765				0.00523386				0.00520174				0.00407034
1			1				270	1	2690001	2700000	2.695e+06	0.00287126	0.00111555	0.00283178	0.986249							0.388522							0.405809				0.166084				0.0973841				0.00335482				0.00341944				0.00218661
							271	1	2700001	2710000	2.705e+06	0.00272784	0.00115978	0.00269475	0.98787							0.425165							0.416906				0.15385				0.150868				0.00333362				0.00320428				0.00226969
							272	1	2710001	2720000	2.715e+06	0.00405468	0.00503344	0.00466164	1.14969							1.24139							0.326589				0.413993				0.198945				0.00674783				0.00743705				0.00605145
1			1				273	1	2720001	2730000	2.725e+06	0.00679824	0.00491184	0.00826792	1.21619							0.722516							0.443868				0.269576				0.138796				0.0105281				0.0103133				0.00765194
1						1	274	1	2730001	2740000	2.735e+06	0.00335642	0.00291961	0.00429348	1.27919							0.869858							0.338509				0.302396				0.0615138				0.00474385				0.00548299				0.00384294
1			1				275	1	2740001	2750000	2.745e+06	0.00345593	0.00386834	0.00394397	1.14122							1.11933							0.344348				0.329743				0.156915				0.00558549				0.0055202				0.00463317
1		1	1		1	1	276	1	2750001	2760000	2.755e+06	0.00245072	0.0041972	0.0029358	1.19794							1.71264							0.229339				0.417571				0.229075				0.00431313				0.00462418				0.00462626
1			1				277	1	2760001	2770000	2.765e+06	0.00341089	0.0043016	0.00385041	1.12886							1.26114							0.218429				0.339532				0.114				0.00493397				0.00549709				0.00460045
1		1	1			1	278	1	2770001	2780000	2.775e+06	0.00535645	0.0066824	0.00540894	1.0098							1.24754							0.242027				0.395074				0.169061				0.00794147				0.00889811				0.0072757
1			1				279	1	2780001	2790000	2.785e+06	0.00576947	0.00634554	0.00432314	0.749314							1.09985							0.282905				0.464959				0.182552				0.00844729				0.00943162				0.00652561
							280	1	2790001	2800000	2.795e+06	0.00279232	0.00369883	0.00272335	0.975303							1.32465							0.389192				0.525437				0.142676				0.00531357				0.00581131				0.00374548
1	1	1	1		1	1	281	1	2800001	2810000	2.805e+06	0.00291805	0.00555775	0.0036796	1.26098							1.90461							0.414754				0.596865				0.162718				0.00724123				0.00818293				0.00551627
							282	1	2810001	2820000	2.815e+06	0.00287789	0.0074661	0.00693873	2.41105							2.5943							0.351466				0.464383				0.0716334				0.0079749				0.00916384				0.00775816
							283	1	2820001	2830000	2.825e+06	0.00181056	0.00294885	0.00291366	1.60925							1.62869							0.283399				0.317545				0.0983647				0.00332082				0.0034612				0.00325104
							284	1	2830001	2840000	2.835e+06	0.00131298	0.00235322	0.00222534	1.69488							1.79228							0.192527				0.158269				0.0895246				0.00227017				0.00210181				0.00251438
1						1	285	1	2840001	2850000	2.845e+06	0.00313976	0.00565793	0.00519214	1.65368							1.80203							0.267586				0.380888				0.144649				0.00600595				0.00672891				0.00634247
							286	1	2850001	2860000	2.855e+06	0.00254661	0.00463097	0.00399228	1.56768							1.81848							0.331408				0.489967				0.141337				0.00536768				0.00641025				0.00502132
1			1				287	1	2860001	2870000	2.865e+06	0.00410273	0.00333247	0.00322005	0.784855							0.812257							0.350631				0.393505				0.184854				0.00572494				0.00603697				0.00401923
							288	1	2870001	2880000	2.875e+06	0.00386911	0.00375265	0.00543136	1.40377							0.969899							0.366028				0.376177				0.260256				0.00601111				0.00745442				0.00620756
							289	1	2880001	2890000	2.885e+06	0.00281804	0.00388318	0.0029956	1.06301							1.37797							0.330362				0.423952				0.234497				0.00500362				0.00504614				0.00449299
							290	1	2890001	2900000	2.895e+06	0.0036348	0.00450506	0.0035013	0.963269							1.23942							0.300957				0.405486				0.181801				0.00582215				0.00600163				0.00489267
1		1	1				291	1	2900001	2910000	2.905e+06	0.00240161	0.00247818	0.00260661	1.08536							1.03188							0.318003				0.424447				0.091521				0.00357757				0.00435078				0.00279852
1		1	1				292	1	2910001	2920000	2.915e+06	0.00224782	0.00227873	0.00250477	1.11431							1.01375							0.457305				0.500313				0.118156				0.00417044				0.00475557				0.00271222
1						1	293	1	2920001	2930000	2.925e+06	0.00272453	0.00280773	0.00214285	0.786502							1.03054							0.288154				0.238958				0.265041				0.00388586				0.00319784				0.00336793
							294	1	2930001	2940000	2.935e+06	0.00350085	0.00464073	0.00470088	1.34278							1.3256							0.417166				0.356115				0.116411				0.00698448				0.00636894				0.00528617
1			1				295	1	2940001	2950000	2.945e+06	0.00349288	0.0048439	0.00446327	1.27782							1.38679							0.262385				0.341659				0.147797				0.00565117				0.00604257				0.00546065
1			1		1	1	296	1	2950001	2960000	2.955e+06	0.0136896	0.0140005	0.0103531	0.756273							1.02271							0.108985				0.182359				0.205956				0.0155385				0.0147024				0.0153352
1			1				297	1	2960001	2970000	2.965e+06	0.00363504	0.00500369	0.00430421	1.18409							1.37652							0.231756				0.281916				0.0889002				0.00562238				0.00552807				0.00510806
1		1	1		1	1	298	1	2970001	2980000	2.975e+06	0.00182813	0.0023182	0.00194282	1.06274							1.26807							0.262609				0.239851				0.0951548				0.00281148				0.0024804				0.00235456
							299	1	2980001	2990000	2.985e+06	0.00526923	0.00586521	0.00392222	0.744363							1.1131							0.282481				0.362025				0.116673				0.00775899				0.00720362				0.00554009
1		1	1		1	1	300	1	2990001	3000000	2.995e+06	0.00182187	0.00195736	0.00218326	1.19837							1.07437							0.298327				0.311196				0.0660083				0.00269301				0.00290731				0.00221663
							301	1	3000001	3010000	3.005e+06	0.00214417	0.00208157	0.00190902	0.890329							0.970803							0.357681				0.363486				0.105095				0.00328945				0.0031839				0.00222962
1			1				302	1	3010001	3020000	3.015e+06	0.00400635	0.00288703	0.00281705	0.703146							0.720613							0.295354				0.236093				0.184593				0.00489138				0.00446612				0.00349769
							303	1	3020001	3030000	3.025e+06	0.00144558	0.000987258	0.00128328	0.887722							0.682948							0.278475				0.0852396				0.208375				0.0016859				0.00149157				0.0014341
							304	1	3030001	3040000	3.035e+06	0.00398181	0.00323786	0.00285178	0.716202							0.813163							0.269255				0.283612				0.124701				0.00493993				0.00476947				0.0034786
1		1	1				305	1	3040001	3050000	3.045e+06	0.00412467	0.000824484	0.00341589	0.828161							0.199891							0.589924				0.347833				0.132957				0.00603444				0.00578116				0.00244531
							306	1	3050001	3060000	3.055e+06	0.0037805	0.00188917	0.00250059	0.661445							0.499715							0.373942				0.268983				0.130933				0.00452807				0.00429613				0.00252556
							307	1	3060001	3070000	3.065e+06	0.00696007	0.0048874	0.0061305	0.88081							0.702205							0.352114				0.302891				0.0908948				0.00914317				0.00938919				0.00605975
1			1				308	1	3070001	3080000	3.075e+06	0.00406303	0.00601433	0.00584249	1.43796							1.48026							0.219571				0.218297				0.122866				0.0064563				0.00633586				0.00675884
							309	1	3080001	3090000	3.085e+06	0.00612163	0.00968227	0.00769942	1.25774							1.58165							0.252302				0.14442				0.1562				0.0105684				0.008077				0.0102996
1		1	1				310	1	3090001	3100000	3.095e+06	0.00534108	0.00545041	0.00496676	0.929917							1.02047							0.209908				0.255223				0.110561				0.00682926				0.00692009				0.00585604
1			1				311	1	3100001	3110000	3.105e+06	0.000262674	0.000244166	0.000248731	0.946919							0.929541							0.121021				0.10521				0.0987293				0.000288312				0.000285768				0.000273446
1		1	1				312	1	3110001	3120000	3.115e+06	0.00264427	0.00277621	0.00249172	0.94231							1.04989							0.160579				0.299924				0.0961136				0.0032287				0.00366817				0.00291404
							313	1	3120001	3130000	3.125e+06	0.00220059	0.00315691	0.00301214	1.36879							1.43458							0.175178				0.281963				0.053013				0.00324767				0.00362985				0.0032572
							314	1	3130001	3140000	3.135e+06	0.00809657	0.0068792	0.00553456	0.683568							0.849643							0.25422				0.302073				0.0908714				0.0100403				0.00976544				0.00682728
							315	1	3140001	3150000	3.145e+06	0.00329609	0.00287898	0.00300184	0.910728							0.873453							0.294647				0.351154				0.0976928				0.00437729				0.00485318				0.00325876
							316	1	3150001	3160000	3.155e+06	0.00338827	0.0029508	0.003134	0.924955							0.870887							0.329692				0.300644				0.0558821				0.00472848				0.00466305				0.00322248
							317	1	3160001	3170000	3.165e+06	0.00730978	0.00575858	0.00562727	0.769828							0.787792							0.164587				0.207182				0.121231				0.0078215				0.0081589				0.0064783
							318	1	3170001	3180000	3.175e+06	0.00282109	0.00179888	0.0019899	0.705367							0.637653							0.176101				0.17801				0.131455				0.00280372				0.00292643				0.00218111
							319	1	3180001	3190000	3.185e+06	0.00339688	0.00325319	0.00424861	1.25074							0.957699							0.175113				0.255611				0.133919				0.0040309				0.00513541				0.00433089
							320	1	3190001	3200000	3.195e+06	0.00568915	0.00475964	0.00510842	0.897922							0.836617							0.218788				0.231116				0.0575716				0.00668756				0.00702159				0.00523544
							321	1	3200001	3210000	3.205e+06	0.00818224	0.00884012	0.00860324	1.05145							1.0804							0.117032				0.182136				0.124383				0.00963928				0.0102618				0.00996061
							322	1	3210001	3220000	3.215e+06	0.00386193	0.00305099	0.00369079	0.955685							0.790016							0.315771				0.296355				0.0898128				0.00505161				0.00536685				0.00370351
							323	1	3220001	3230000	3.225e+06	0.00401088	0.00245105	0.00334468	0.833903							0.611099							0.248068				0.238019				0.0784763				0.00429688				0.00482661				0.00314464
1		1	1				324	1	3230001	3240000	3.235e+06	0.00379855	0.0039339	0.0053808	1.41654							1.03563							0.267716				0.27153				0.126104				0.00527968				0.00630043				0.00532941
							325	1	3240001	3250000	3.245e+06	0.00490831	0.00322131	0.00448962	0.914697							0.656296							0.235261				0.217813				0.0824781				0.00531529				0.00600747				0.00420204
							326	1	3250001	3260000	3.255e+06	0.00476886	0.00372119	0.00349918	0.733755							0.78031							0.20987				0.231048				0.0513266				0.00537257				0.00537617				0.00380551
							327	1	3260001	3270000	3.265e+06	0.00282881	0.00292463	0.00236914	0.837502							1.03387							0.197863				0.308935				0.124363				0.00358632				0.00376083				0.00302281
1			1			1	328	1	3270001	3280000	3.275e+06	0.000203623	0.000199895	0.000331295	1.627							0.981691							0.229122				0.197295				0.125995				0.000261726				0.000333197				0.000303882
1			1				329	1	3280001	3290000	3.285e+06	0.000922299	0.00134021	0.00139668	1.51434							1.45312							0.25				0.306712				0.0319527				0.00150834				0.00167245				0.00141361
							330	1	3290001	3300000	3.295e+06	0.00263977	0.00340043	0.00269191	1.01975							1.28815							0.223902				0.295244				0.0598984				0.00389139				0.00378264				0.00324026
1						1	331	1	3300001	3310000	3.305e+06	0.00118423	0.00128454	0.00105236	0.888644							1.0847							0.0747831				0.105476				0.067739				0.00133416				0.00125016				0.00125335
1		1	1			1	332	1	3310001	3320000	3.315e+06	0.00527233	0.00287895	0.00381673	0.723916							0.546049							0.300124				0.27652				0.168106				0.00582337				0.00628148				0.00402435
1			1				333	1	3320001	3330000	3.325e+06	0.00362379	0.00262955	0.00276899	0.764116							0.725637							0.244876				0.231358				0.121974				0.00414061				0.00415849				0.00307425
1		1	1				334	1	3330001	3340000	3.335e+06	0.00415015	0.0037156	0.00397399	0.957554							0.895293							0.181076				0.15957				0.136263				0.00480249				0.00483332				0.00445135
1			1			1	335	1	3340001	3350000	3.345e+06	0.00461001	0.00393216	0.00370364	0.803392							0.852961							0.388586				0.440604				0.0636676				0.00698559				0.00743091				0.00407751
							336	1	3350001	3360000	3.355e+06	0.00727131	0.0059904	0.00573133	0.788212							0.823841							0.27365				0.335052				0.0346659				0.009129				0.00977718				0.00607133
							337	1	3360001	3370000	3.365e+06	0.00815855	0.00840138	0.00721666	0.884551							1.02976							0.075867				0.13872				0.0159441				0.00895971				0.00892579				0.00793554
1		1	1				338	1	3370001	3380000	3.375e+06	0.00321079	0.00434942	0.00414163	1.28991							1.35463							0.287241				0.34632				0.033157				0.00530348				0.00562387				0.00439112
							339	1	3380001	3390000	3.385e+06	0.00181213	0.00186806	0.00195518	1.07894							1.03086							0.152235				0.211325				0.0387081				0.00217053				0.00238838				0.0019886
							340	1	3390001	3400000	3.395e+06	0.00497808	0.00415399	0.00591245	1.18769							0.834456							0.211853				0.200739				0.100176				0.00579339				0.00681287				0.00559356
1			1				341	1	3400001	3410000	3.405e+06	0.0042036	0.00630951	0.00651856	1.55071							1.50098							0.280526				0.293605				0.0522752				0.00730611				0.00758935				0.00676782
							342	1	3410001	3420000	3.415e+06	0.00644258	0.00525975	0.00560713	0.870324							0.816404							0.198678				0.275413				0.169525				0.00730189				0.00831488				0.00654257
							343	1	3420001	3430000	3.425e+06	0.00416976	0.0074107	0.00391798	0.939617							1.77725							0.201093				0.2945				0.188494				0.00724769				0.00573192				0.00698003
1		1	1				344	1	3430001	3440000	3.435e+06	0.00399746	0.00315315	0.00373588	0.934564							0.788789							0.19949				0.192655				0.204818				0.00446629				0.00478937				0.00433174
1		1	1			1	345	1	3440001	3450000	3.445e+06	0.0055913	0.00343974	0.00378525	0.67699							0.615194							0.203432				0.24998				0.316381			Top 1% th	0.00566871				0.00625087				0.00528437
1			1			1	346	1	3450001	3460000	3.455e+06	0.00511047	0.00373876	0.00421807	0.825378							0.731587							0.237095				0.367476				0.22985				0.00579969				0.00737406				0.00516577
1			1				347	1	3460001	3470000	3.465e+06	0.00414484	0.00318871	0.00376955	0.909456							0.76932							0.246334				0.306304				0.245727				0.00486525				0.00570451				0.00461256
1			1				348	1	3470001	3480000	3.475e+06	0.00484876	0.00537527	0.00523286	1.07922							1.10859							0.242951				0.435397				0.164314				0.00675255				0.00892807				0.00634696
1			1				349	1	3480001	3490000	3.485e+06	0.00496471	0.00417818	0.00465692	0.938004							0.841576							0.306703				0.36386				0.263087				0.00659377				0.00756251				0.00599467
							350	1	3490001	3500000	3.495e+06	0.00499599	0.00289313	0.00503067	1.00694							0.57909							0.348031				0.283528				0.266159				0.00605023				0.00699725				0.00539885
							351	1	3500001	3510000	3.505e+06	0.00679007	0.00636249	0.00494209	0.727841							0.937029							0.227316				0.302759				0.159482				0.00851095				0.00841327				0.00672477
							352	1	3510001	3520000	3.515e+06	0.00454289	0.003339	0.00247263	0.544285							0.734994							0.324194				0.389585				0.221869				0.00583148				0.00574652				0.00373435
1			1				353	1	3520001	3530000	3.525e+06	0.00347978	0.00442277	0.00357082	1.02617							1.27099							0.211799				0.367256				0.241892				0.00501303				0.00557145				0.00527207
1			1				354	1	3530001	3540000	3.535e+06	0.00278835	0.00329033	0.00319049	1.14422							1.18003							0.234032				0.341963				0.210099				0.00396797				0.00454294				0.0041023
1		1	1		1	1	355	1	3540001	3550000	3.545e+06	0.00447756	0.00648395	0.00427905	0.955666							1.4481							0.311524				0.458155				0.150747				0.00796071				0.00808036				0.00633675
1			1				356	1	3550001	3560000	3.555e+06	0.00443209	0.00466798	0.0041014	0.925387							1.05322							0.308283				0.364602				0.140902				0.00657788				0.00671507				0.00510383
1			1				357	1	3560001	3570000	3.565e+06	0.00607591	0.00527709	0.00525751	0.865305							0.868527							0.412205				0.420165				0.0568602				0.00965728				0.00977296				0.00558486
							358	1	3570001	3580000	3.575e+06	0.00516482	0.00448689	0.00484718	0.938499							0.868742							0.360329				0.369952				0.0637335				0.00754427				0.00794542				0.00498473
							359	1	3580001	3590000	3.585e+06	0.00571168	0.00502093	0.004324	0.757044							0.879063							0.284831				0.34297				0.131518				0.00750356				0.00763716				0.00538003
1		1	1		1	1	360	1	3590001	3600000	3.595e+06	0.00419954	0.00409381	0.00279594	0.665772							0.974824							0.219439				0.279688				0.176437				0.00531243				0.00485587				0.00418289
							361	1	3600001	3610000	3.605e+06	0.00420219	0.00452634	0.00319917	0.761309							1.07714							0.257861				0.345802				0.193405				0.00588066				0.00565682				0.00478896
							362	1	3610001	3620000	3.615e+06	0.00685602	0.00737881	0.00652752	0.952085							1.07625							0.069325				0.119814				0.0430147				0.00764758				0.00760267				0.00726569
							363	1	3620001	3630000	3.625e+06	0.0035096	0.00472485	0.00435744	1.24158							1.34626							0.245556				0.285705				0.0853102				0.0054573				0.00550686				0.00496469
							364	1	3630001	3640000	3.635e+06	0.00346392	0.00288027	0.00269545	0.77815							0.831504							0.287672				0.355769				0.171013				0.00445314				0.00478041				0.00336297
							365	1	3640001	3650000	3.645e+06	0.00775839	0.00799485	0.0066149	0.852612							1.03048							0.245112				0.348676				0.116311				0.0104342				0.0110339				0.00826634
1			1		1	1	366	1	3650001	3660000	3.655e+06	0.00448739	0.00562319	0.00427997	0.953777							1.25311							0.353441				0.517812				0.146946				0.00781876				0.00909122				0.00580453
							367	1	3660001	3670000	3.665e+06	0.00564707	0.00628347	0.00510689	0.904345							1.1127							0.305332				0.404928				0.0718485				0.00858722				0.00903585				0.00613605
							368	1	3670001	3680000	3.675e+06	0.0034426	0.00316319	0.00333815	0.96966							0.918839							0.339337				0.32264				0.11431				0.00499937				0.00500528				0.00367021
1			1			1	369	1	3680001	3690000	3.685e+06	0.00308103	0.00343544	0.00476295	1.5459							1.11503							0.271989				0.37193				0.107543				0.00447553				0.00624451				0.00459316
1			1				370	1	3690001	3700000	3.695e+06	0.0044259	0.00458801	0.00444409	1.00411							1.03663							0.273961				0.316764				0.0933461				0.0062076				0.00649116				0.00498101
							371	1	3700001	3710000	3.705e+06	0.0059428	0.00455968	0.00409159	0.688496							0.767262							0.278898				0.33944				0.140259				0.00728224				0.00759537				0.00503132
							372	1	3710001	3720000	3.715e+06	0.00420108	0.004147	0.00408469	0.972295							0.987126							0.356287				0.322248				0.219046				0.00648431				0.00611268				0.00527028
1			1				373	1	3720001	3730000	3.725e+06	0.00729712	0.00586423	0.00551234	0.755412							0.803636							0.267859				0.245302				0.207033				0.00898826				0.00848648				0.00717342
1		1	1				374	1	3730001	3740000	3.735e+06	0.0035186	0.00422751	0.00260743	0.741041							1.20148							0.250932				0.260777				0.2366				0.00517049				0.00414355				0.00447664
							375	1	3740001	3750000	3.745e+06	0.00555335	0.00489373	0.00440425	0.79308							0.881221							0.296701				0.353342				0.100405				0.0074272				0.00769928				0.00516787
1		1	1			1	376	1	3750001	3760000	3.755e+06	0.00211674	0.000841509	0.00148344	0.700813							0.39755							0.704843			Top 1% th	0.655956				0.0721497				0.00501132				0.00523214				0.00125287
							377	1	3760001	3770000	3.765e+06	0.0049059	0.00507452	0.00489849	0.99849							1.03437							0.124385				0.13029				0.0405635				0.00569909				0.00563658				0.00519732
1		1	1				378	1	3770001	3780000	3.775e+06	0.00722051	0.00423111	0.00471548	0.653068							0.585984							0.231321				0.248296				0.0673649				0.00744889				0.00793929				0.0047964
1			1				379	1	3780001	3790000	3.785e+06	0.00869821	0.00538253	0.0063368	0.728518							0.618808							0.254021				0.252788				0.0924513				0.00943776				0.0100607				0.00645658
							380	1	3790001	3800000	3.795e+06	0.00678626	0.00562713	0.00475222	0.700272							0.829195							0.202564				0.270758				0.173294				0.00778332				0.00791128				0.00627754
							381	1	3800001	3810000	3.805e+06	0.00252802	0.00195347	0.00201292	0.796245							0.772727							0.27329				0.315019				0.0489629				0.00308341				0.00331465				0.0020853
							382	1	3810001	3820000	3.815e+06	0.00614889	0.00488275	0.00532026	0.865239							0.794088							0.380507				0.355019				0.0511853				0.00890377				0.00889107				0.00537671
1			1				383	1	3820001	3830000	3.825e+06	0.00607834	0.00500196	0.00601598	0.98974							0.822916							0.311259				0.237874				0.0713947				0.00804389				0.00793459				0.00593252
1			1				384	1	3830001	3840000	3.835e+06	0.00437261	0.00407419	0.00370086	0.846373							0.931751							0.224346				0.188098				0.0929993				0.00544496				0.00497195				0.00428613
							385	1	3840001	3850000	3.845e+06	0.00441127	0.00460428	0.00476344	1.07983							1.04375							0.22507				0.259297				0.0417938				0.00581701				0.00619324				0.00488815
1			1				386	1	3850001	3860000	3.855e+06	0.00340663	0.0037779	0.00448267	1.31587							1.10899							0.173473				0.227013				0.0636201				0.00434622				0.00510312				0.00441091
1		1	1				387	1	3860001	3870000	3.865e+06	0.00511273	0.00466459	0.00539273	1.05477							0.912349							0.316884				0.290653				0.0360428				0.00715641				0.00740502				0.00521669
1			1				388	1	3870001	3880000	3.875e+06	0.00575472	0.00679179	0.00693735	1.20551							1.18021							0.246326				0.253233				0.0521741				0.00832357				0.00849802				0.00724244
1		1	1				389	1	3880001	3890000	3.885e+06	0.00775172	0.0081235	0.00939585	1.2121							1.04796							0.181403				0.20992				0.0981923				0.0096966				0.0108518				0.00971346
							390	1	3890001	3900000	3.895e+06	0.00610573	0.0064331	0.00623382	1.02098							1.05362							0.200352				0.256338				0.0638981				0.00784022				0.00829648				0.00676579
1			1			1	391	1	3900001	3910000	3.905e+06	0.00734867	0.00797468	0.00675922	0.919789							1.08519							0.256765				0.290718				0.110926				0.0103086				0.0099452				0.0082861
1					1	1	392	1	3910001	3920000	3.915e+06	0.00203479	0.00295751	0.00243126	1.19485							1.45347							0.496628				0.654783				0.208116				0.00495885				0.00646847				0.0034025
1						1	393	1	3920001	3930000	3.925e+06	0.00928396	0.0125473	0.0111916	1.20548							1.3515							0.267295				0.254004				0.0816524				0.0148977				0.0137236				0.0129248
1			1				394	1	3930001	3940000	3.935e+06	0.00220199	0.0019884	0.00513462	2.33181							0.903002							0.647026				0.45798				0.178271				0.00593584				0.00676783				0.00433417
1		1	1				395	1	3940001	3950000	3.945e+06	0.00657356	0.00525812	0.00793327	1.20684							0.799889							0.495836				0.423083				0.176474				0.011734				0.0125727				0.00800909
1			1				396	1	3950001	3960000	3.955e+06	0.00231806	0.00345761	0.00368364	1.5891							1.4916							0.377605				0.280189				0.112848				0.00463988				0.00416895				0.00402482
1			1				397	1	3960001	3970000	3.965e+06	0.00178025	0.00265763	0.00206085	1.15761							1.49283							0.503765				0.567384				0.167816				0.00447155				0.00443939				0.00283499
1		1	1				398	1	3970001	3980000	3.975e+06	0.003202	0.00352807	0.00237843	0.742797							1.10184							0.351327				0.446699				0.15243				0.00518756				0.00504285				0.00348438
1				1	1	1	399	1	3980001	3990000	3.985e+06	0.00200908	0.00349179	0.00308002	1.53305							1.73801							0.44549				0.562244				0.0804926				0.00496012				0.00581272				0.00357355
1						1	400	1	3990001	4000000	3.995e+06	0.00271084	0.00326156	0.00252274	0.93061							1.20316							0.318931				0.449332				0.0821884				0.00438458				0.00475203				0.00315114
							401	1	4000001	4010000	4.005e+06	0.00496721	0.00623965	0.00438884	0.883562							1.25617							0.334564				0.432453				0.137664				0.00842069				0.00824254				0.00616262
1			1				402	1	4010001	4020000	4.015e+06	0.00619976	0.00853113	0.00633786	1.02228							1.37604							0.502061				0.607207				0.148652				0.0147919				0.0159596				0.00873261
							403	1	4020001	4030000	4.025e+06	0.00420127	0.00694423	0.00661753	1.57513							1.65289							0.269881				0.391549				0.0334152				0.00763266				0.00889043				0.0070153
							404	1	4030001	4040000	4.035e+06	0.0059148	0.00975837	0.00714162	1.20741							1.64982							0.324688				0.423383				0.0970293				0.0116044				0.0113216				0.00935799
1			1				405	1	4040001	4050000	4.045e+06	0.0040865	0.00530086	0.00445117	1.08924							1.29716							0.328324				0.415405				0.132286				0.00698801				0.00730221				0.00561938
							406	1	4050001	4060000	4.055e+06	0.00217782	0.00310902	0.00235293	1.08041							1.42758							0.268732				0.325928				0.0901759				0.00361484				0.00336074				0.00300165
1						1	407	1	4060001	4070000	4.065e+06	0.00421457	0.00506099	0.00394029	0.93492							1.20083							0.388945				0.45664				0.14571				0.00758979				0.00750411				0.00526828
1		1	1				408	1	4070001	4080000	4.075e+06	0.00324117	0.00388004	0.00331089	1.02151							1.19711							0.354062				0.384196				0.154006				0.00551231				0.00531992				0.00424999
							409	1	4080001	4090000	4.085e+06	0.00292498	0.00379764	0.00376899	1.28855							1.29835							0.498876				0.507296				0.138595				0.00670755				0.0067931				0.00439203
							410	1	4090001	4100000	4.095e+06	0.00441948	0.00591052	0.00526887	1.19219							1.33738							0.439143				0.463347				0.0952708				0.00920911				0.00902663				0.00617831
1		1	1		1	1	411	1	4100001	4110000	4.105e+06	0.00395959	0.00395176	0.0036457	0.920727							0.998023							0.431091				0.507139				0.0807514				0.00695309				0.00771546				0.00413243
1						1	412	1	4110001	4120000	4.115e+06	0.011461	0.00984124	0.00871115	0.760066							0.858669							0.430457				0.468608				0.0570896				0.0187012			Top 1% th	0.0189805			Top 1% th	0.00983783
1		1	1				413	1	4120001	4130000	4.125e+06	0.00989301	0.00883042	0.00699551	0.707116							0.892592							0.350206				0.420774				0.118891				0.0144072				0.0145785				0.00898069
							414	1	4130001	4140000	4.135e+06	0.00330769	0.00638097	0.00510034	1.54196							1.92913							0.423485				0.500317				0.163198				0.00840279				0.00841336				0.00686023
1			1				415	1	4140001	4150000	4.145e+06	0.00106012	0.00208666	0.00200846	1.89456							1.96833							0.460077				0.560704				0.179548				0.0029141				0.0034926				0.00249565
							416	1	4150001	4160000	4.155e+06	0.00643096	0.00660039	0.00771721	1.20001							1.02635							0.402892				0.366791				0.126645				0.0109121				0.0111718				0.00819689
1			1				417	1	4160001	4170000	4.165e+06	0.00531516	0.00509646	0.00526848	0.991218							0.958854							0.408706				0.396811				0.0953907				0.0088041				0.00877308				0.00572896
1	1	1	1	1	1	1	418	1	4170001	4180000	4.175e+06	0.00107607	0.000889297	0.000745932	0.693201							0.826432							0.369761				0.323026				0.152263				0.00155922				0.00134569				0.000964467
1			1				419	1	4180001	4190000	4.185e+06	0.0028551	0.00359906	0.00381444	1.33601							1.26057							0.357291				0.364167				0.0962387				0.00502106				0.00524474				0.00410147
							420	1	4190001	4200000	4.195e+06	0.00172013	0.00187593	0.0020747	1.20613							1.09057							0.352219				0.394696				0.085639				0.00277567				0.00313465				0.00216032
							421	1	4200001	4210000	4.205e+06	0.00418706	0.00315621	0.00340445	0.813087							0.753801							0.407028				0.41499				0.0588112				0.00619193				0.00648836				0.00348531
1		1	1		1	1	422	1	4210001	4220000	4.215e+06	0.00289039	0.00230869	0.00212082	0.733749							0.798749							0.374367				0.420912				0.179851				0.00415506				0.00432681				0.00270043
1		1	1				423	1	4220001	4230000	4.225e+06	0.000823882	0.00133416	0.00146644	1.77991							1.61936							0.333236				0.322572				0.0401261				0.0016183				0.00169045				0.00145884
1		1	1				424	1	4230001	4240000	4.235e+06	0.000860666	0.00109666	0.00134706	1.56513							1.2742							0.348692				0.295693				0.0418425				0.00150261				0.0015673				0.00127522
1		1	1				425	1	4240001	4250000	4.245e+06	0.000482906	0.000439412	0.000548231	1.13527							0.909934							0.402146				0.335235				0.0465337				0.000771357				0.000775565				0.000517922
1		1	1				426	1	4250001	4260000	4.255e+06	0.00042071	0.000641085	0.000568066	1.35026							1.52382							0.225216				0.293793				0.0832249				0.00068522				0.000700061				0.000659459
1			1				427	1	4260001	4270000	4.265e+06	0.00382422	0.00350436	0.00329495	0.861601							0.916361							0.212609				0.23777				0.0480196				0.00465371				0.00466996				0.00357114
							428	1	4270001	4280000	4.275e+06	0.00282286	0.0027928	0.00261802	0.927436							0.98935							0.310514				0.344777				0.103885				0.00407235				0.00415193				0.00301904
							429	1	4280001	4290000	4.285e+06	0.000731447	0.00137135	0.00160349	2.19221							1.87485							0.345054				0.369578				0.0984219				0.00160532				0.00185188				0.0016498
							430	1	4290001	4300000	4.295e+06	0.000242479	0.000333449	0.000265352	1.09433							1.37517							0.277853				0.361523				0.0322951				0.000398762				0.00039769				0.000309393
1			1			1	431	1	4300001	4310000	4.305e+06	0.000344819	0.000576101	0.00069024	2.00175							1.67074							0.0909303				0.185088				0.0360914				0.000506518				0.000635074				0.000656878
1			1				432	1	4310001	4320000	4.315e+06	0.000428869	0.000563376	0.000556959	1.29867							1.31363							0.157059				0.267706				0.0771773				0.000588561				0.000673109				0.000607015
1			1				433	1	4320001	4330000	4.325e+06	0.000852133	0.00143138	0.00112595	1.32133							1.67976							0.374656				0.456044				0.080512				0.0018258				0.00181824				0.00139063
							434	1	4330001	4340000	4.335e+06	0.00121458	0.00136894	0.00115534	0.951228							1.12709							0.29734				0.392441				0.100205				0.00183838				0.00195036				0.0014027
							435	1	4340001	4350000	4.345e+06	0.00128364	0.00132763	0.00155361	1.21031							1.03426							0.541217				0.48961				0.0711868				0.00284586				0.00277949				0.00155103
1			1				436	1	4350001	4360000	4.355e+06	0.00373349	0.00524537	0.00531791	1.42438							1.40495							0.423685				0.391442				0.127533				0.0077899				0.00743676				0.00605369
1		1	1				437	1	4360001	4370000	4.365e+06	0.00152677	0.00237722	0.00240565	1.57565							1.55703							0.388727				0.444035				0.146747				0.00319333				0.00353657				0.00280273
1		1	1				438	1	4370001	4380000	4.375e+06	0.00210155	0.00424302	0.00288151	1.37114							2.01899							0.46911				0.489243				0.148871				0.00597541				0.00487811				0.00418534
							439	1	4380001	4390000	4.385e+06	0.00338872	0.00362578	0.0030802	0.908955							1.06995							0.459939				0.490743				0.15175				0.00649418				0.00635133				0.00395283
1		1	1				440	1	4390001	4400000	4.395e+06	0.00195309	0.0026896	0.00185248	0.948486							1.3771							0.400093				0.513606				0.195659				0.0038695				0.00391203				0.00282348
							441	1	4400001	4410000	4.405e+06	0.00332271	0.00624582	0.00436009	1.31221							1.87974							0.439729				0.597427				0.140923				0.0085392				0.00954211				0.00617285
							442	1	4410001	4420000	4.415e+06	0.00385395	0.00579577	0.00490617	1.27302							1.50385							0.47085				0.504457				0.134726				0.00911813				0.00883892				0.00618414
1		1	1				443	1	4420001	4430000	4.425e+06	0.00347759	0.00631892	0.0046808	1.34599							1.81704							0.438406				0.475758				0.148043				0.00872206				0.00778114				0.00645556
							444	1	4430001	4440000	4.435e+06	0.00386925	0.00682661	0.00528413	1.36567							1.76433							0.35968				0.478504				0.112711				0.00835197				0.00877608				0.00682458
1		1	1				445	1	4440001	4450000	4.445e+06	0.00417097	0.00732261	0.00373601	0.895718							1.75561							0.28987				0.531562				0.131324				0.00809259				0.00843974				0.00636521
							446	1	4450001	4460000	4.455e+06	0.00519679	0.00855742	0.00647032	1.24506							1.64668							0.347586				0.450343				0.107939				0.010541				0.0106131				0.00842304
1			1			1	447	1	4460001	4470000	4.465e+06	0.00290421	0.00353428	0.00297999	1.02609							1.21695							0.442536				0.528567				0.0958013				0.00577481				0.00624075				0.00360223
							448	1	4470001	4480000	4.475e+06	0.00513314	0.00659749	0.00504189	0.982223							1.28527							0.334926				0.43059				0.131831				0.00881905				0.00893471				0.00670341
							449	1	4480001	4490000	4.485e+06	0.00162713	0.00319389	0.002675	1.644							1.9629							0.504148				0.527637				0.169752				0.00486135				0.00455383				0.00353442
1						1	450	1	4490001	4500000	4.495e+06	0.00336711	0.00424809	0.0037329	1.10863							1.26164							0.358583				0.54153				0.20559				0.00593623				0.00774315				0.00502321
1		1	1				451	1	4500001	4510000	4.505e+06	0.00280159	0.00336263	0.00321447	1.14737							1.20026							0.511756				0.539069				0.149084				0.00631265				0.00652599				0.00386472
							452	1	4510001	4520000	4.515e+06	0.00541286	0.00676384	0.00499225	0.922295							1.24959							0.366153				0.461181				0.126822				0.00960539				0.00965548				0.00673179
1			1				453	1	4520001	4530000	4.525e+06	0.00336083	0.00382103	0.00292267	0.869625							1.13693							0.399378				0.519088				0.0669302				0.00597869				0.0065329				0.00361372
1		1	1		1	1	454	1	4530001	4540000	4.535e+06	0.00465717	0.00332288	0.00278784	0.598612							0.713498							0.259665				0.368095				0.0963739				0.00538949				0.00589092				0.00338122
1					1	1	455	1	4540001	4550000	4.545e+06	0.00327127	0.00386827	0.00286818	0.876777							1.1825							0.274827				0.395984				0.176698				0.00492265				0.00508219				0.00409111
1			1				456	1	4550001	4560000	4.555e+06	0.00232249	0.00236824	0.00177051	0.762334							1.0197							0.399442				0.439295				0.176604				0.00390531				0.00364987				0.00251322
1						1	457	1	4560001	4570000	4.565e+06	0.00342588	0.00400673	0.0028452	0.830501							1.16955							0.256081				0.386338				0.113435				0.00499557				0.00510956				0.00386431
							458	1	4570001	4580000	4.575e+06	0.00175709	0.00207382	0.00170859	0.972398							1.18026							0.212792				0.287965				0.0867251				0.00243322				0.00243364				0.00207079
1		1	1				459	1	4580001	4590000	4.585e+06	0.00538042	0.00754099	0.00613929	1.14104							1.40156							0.292172				0.30374				0.0625807				0.0091275				0.00827257				0.00729678
							460	1	4590001	4600000	4.595e+06	0.00613229	0.00711034	0.00616887	1.00597							1.15949							0.162722				0.165306				0.0605867				0.00790814				0.00736867				0.00706782
1			1				461	1	4600001	4610000	4.605e+06	0.00256159	0.00275995	0.00275222	1.07442							1.07744							0.250154				0.209318				0.0264908				0.00354842				0.00336027				0.00283108
							462	1	4610001	4620000	4.615e+06	0.00448507	0.00347793	0.0026554	0.592054							0.775447							0.192497				0.252596				0.0424765				0.00493063				0.00477685				0.00320271
1			1				463	1	4620001	4630000	4.625e+06	0.00611236	0.00550275	0.00345219	0.564788							0.900266							0.159548				0.287118				0.100408				0.00691004				0.00670837				0.00497723
1		1	1				464	1	4630001	4640000	4.635e+06	0.00454752	0.00383427	0.00296029	0.650968							0.843155							0.165988				0.246678				0.068107				0.00502498				0.00498314				0.00364557
1			1				465	1	4640001	4650000	4.645e+06	0.00408538	0.00323627	0.00206044	0.504346							0.792159							0.189504				0.216851				0.0764146				0.00451677				0.00392379				0.00286747
1			1				466	1	4650001	4660000	4.655e+06	0.00284733	0.00528798	0.00298311	1.04769							1.85717							0.189653				0.186922				0.0880868				0.00501964				0.00358541				0.00453502
							467	1	4660001	4670000	4.665e+06	0.00322935	0.00556781	0.00315814	0.977951							1.72413							0.162257				0.142701				0.0912179				0.00525051				0.00372536				0.00480091
							468	1	4670001	4680000	4.675e+06	0.00550441	0.0052083	0.00493509	0.896571							0.946205							0.197738				0.18056				0.0586848				0.00667656				0.0063699				0.00538788
1			1			1	469	1	4680001	4690000	4.685e+06	0.00653144	0.00633755	0.00535152	0.819348							0.970314							0.134674				0.16712				0.11951				0.00743592				0.00713366				0.00663782
1		1	1				470	1	4690001	4700000	4.695e+06	0.00465955	0.0035457	0.00528561	1.13436							0.760954							0.187526				0.108754				0.0924076				0.00504955				0.00557935				0.00486524
1			1				471	1	4700001	4710000	4.705e+06	0.00764483	0.00622682	0.00667341	0.872931							0.814514							0.0982182				0.133545				0.0771782				0.00769125				0.00826254				0.00698956
1		1	1			1	472	1	4710001	4720000	4.715e+06	0.0111523	0.00873415	0.00841284	0.754362							0.783173							0.0804247				0.12285				0.0520937				0.0108128				0.0111526				0.00904466
1			1				473	1	4720001	4730000	4.725e+06	0.00489115	0.00393717	0.00365974	0.748237							0.804958							0.189814				0.172753				0.0694707				0.00544833				0.00516828				0.00408203
							474	1	4730001	4740000	4.735e+06	0.00415878	0.00390313	0.00324081	0.779268							0.938527							0.136232				0.155011				0.0678846				0.00466671				0.00437851				0.00383211
							475	1	4740001	4750000	4.745e+06	0.00575392	0.00543036	0.00428078	0.743976							0.943767							0.19562				0.221138				0.0696378				0.00695211				0.0064419				0.00521901
							476	1	4750001	4760000	4.755e+06	0.00496679	0.00492066	0.00360004	0.724824							0.990714							0.0674722				0.226511				0.132747				0.00530142				0.00553778				0.00491247
1			1				477	1	4760001	4770000	4.765e+06	0.00382868	0.00344904	0.0023238	0.606944							0.900843							0.13355				0.282356				0.119087				0.00419973				0.00428658				0.00327662
1			1				478	1	4770001	4780000	4.775e+06	0.00677528	0.00647586	0.00663919	0.979913							0.955808							0.182467				0.19427				0.0774922				0.00810435				0.00832442				0.00710837
1			1				479	1	4780001	4790000	4.785e+06	0.00535564	0.00533559	0.00443184	0.827508							0.996256							0.146404				0.189733				0.0978695				0.00626247				0.00603966				0.00541353
							480	1	4790001	4800000	4.795e+06	0.00803234	0.0095169	0.00874134	1.08827							1.18482							0.184025				0.191022				0.103028				0.0107535				0.0103672				0.0101777
							481	1	4800001	4810000	4.805e+06	0.00372867	0.00261843	0.0027349	0.733479							0.702241							0.364058				0.323358				0.0509305				0.00499031				0.00477622				0.00282031
1		1	1				482	1	4810001	4820000	4.815e+06	0.00541638	0.00635417	0.00562143	1.03786							1.17314							0.330698				0.383683				0.0272451				0.00879315				0.00895466				0.00615551
							483	1	4820001	4830000	4.825e+06	0.00485406	0.00650212	0.00603267	1.24281							1.33952							0.360665				0.435979				0.0470904				0.00888124				0.00965099				0.00657711
							484	1	4830001	4840000	4.835e+06	0.00525843	0.00691932	0.0065366	1.24307							1.31585							0.370752				0.457165				0.0650772				0.00967642				0.0108643				0.00719627
1			1		1	1	485	1	4840001	4850000	4.845e+06	0.0101881	0.0116599	0.0125224	1.22912							1.14447							0.357918				0.449709				0.0922341				0.0170134				0.020635		Top 0.5% th	Top 1% th	0.0133197
1			1				486	1	4850001	4860000	4.855e+06	0.00858391	0.00591284	0.00811081	0.944885							0.688828							0.418121				0.402065				0.0881986				0.0124569				0.0139603				0.00769008
1			1				487	1	4860001	4870000	4.865e+06	0.00850537	0.00182432	0.00820253	0.964394							0.214491							0.664688				0.402689				0.169404				0.0154031				0.0139859				0.00603594
1		1	1		1	1	488	1	4870001	4880000	4.875e+06	0.00323206	0.00353833	0.00363829	1.12569							1.09476							0.44713				0.434835				0.0487057				0.00612295				0.00607818				0.00377203
							489	1	4880001	4890000	4.885e+06	0.00226753	0.00240407	0.00223913	0.987477							1.06021							0.428139				0.458923				0.0506935				0.00408456				0.00416453				0.00244558
							490	1	4890001	4900000	4.895e+06	0.00368919	0.00329727	0.00324381	0.879274							0.893765							0.368706				0.415083				0.0349173				0.00553344				0.00592649				0.00338887
							491	1	4900001	4910000	4.905e+06	0.00424329	0.00449866	0.00403155	0.950099							1.06018							0.428577				0.453487				0.0272529				0.00764928				0.00757058				0.00438459
1		1	1		1	1	492	1	4910001	4920000	4.915e+06	0.0135378	0.014344	0.0140989	1.04144							1.05955							0.387007				0.406774				0.0312041				0.0227423		Top 0.5% th	Top 1% th	0.0232935		Top 0.5% th	Top 1% th	0.0146795
1		1	1				493	1	4920001	4930000	4.925e+06	0.00424234	0.00453958	0.00484002	1.14088							1.07007							0.46908				0.47527				0.0328125				0.00827046				0.00865431				0.0048489
1			1				494	1	4930001	4940000	4.935e+06	0.00565082	0.00881579	0.0082875	1.4666							1.56009							0.4292				0.454031				0.0106574				0.0126722				0.0127648				0.00864376
							495	1	4940001	4950000	4.945e+06	0.00332745	0.00552222	0.00548712	1.64905							1.6596							0.411698				0.394365				0.00371453				0.00752136				0.00727713				0.00552519
1		1	1				496	1	4950001	4960000	4.955e+06	0.00426249	0.00609863	0.00574982	1.34893							1.43077							0.430073				0.458132				0.00302016				0.00908987				0.00923869				0.00594217
1			1	1	1	1	497	1	4960001	4970000	4.965e+06	0.00237152	0.00281568	0.00267359	1.12738							1.18729							0.592637				0.622034				0.00417358				0.0063668				0.00667403				0.00275614
1		1	1				498	1	4970001	4980000	4.975e+06	0.0037105	0.00649641	0.0052425	1.41289							1.75082							0.488145				0.545898				0.0173054				0.0099705				0.00985792				0.00597282
							499	1	4980001	4990000	4.985e+06	0.00271481	0.00464669	0.00464829	1.7122							1.71161							0.438261				0.454015				0.018245				0.00655241				0.00674295				0.00473386
							500	1	4990001	5000000	4.995e+06	0.00519329	0.00617355	0.00677768	1.30508							1.18876							0.367099				0.395361				0.0297097				0.00897995				0.00989927				0.0066739
							501	1	5000001	5010000	5.005e+06	0.00390475	0.00337331	0.00356054	0.911847							0.863899							0.468329				0.48682				0.00378281				0.00684452				0.00727355				0.00348009
							502	1	5010001	5020000	5.015e+06	0.00316837	0.00232159	0.00264797	0.83575							0.732738							0.661948				0.650569				0.0177709				0.00812				0.00832259				0.00252973
							503	1	5020001	5030000	5.025e+06	0.00442004	0.00363653	0.00328147	0.742408							0.822738							0.458039				0.487865				0.00201386				0.00743279				0.00751901				0.00346598
1		1	1				504	1	5030001	5040000	5.035e+06	0.00558376	0.00524424	0.00439578	0.787245							0.939197							0.396569				0.447833				0.00754288				0.00897202				0.0090367				0.00485665
							505	1	5040001	5050000	5.045e+06	0.00492934	0.00384479	0.00407888	0.827469							0.779981							0.555766				0.546561				-0.00983563				0.00987558				0.00993322				0.00392325
1			1				506	1	5050001	5060000	5.055e+06	0.00366521	0.00328898	0.00464247	1.26663							0.897351							0.61076				0.532589				0.0333908				0.00893304				0.00888692				0.00410272
1			1				507	1	5060001	5070000	5.065e+06	0.00376299	0.00327169	0.00384786	1.02255							0.86944							0.533272				0.490237				0.0213462				0.00753617				0.00746509				0.00363742
							508	1	5070001	5080000	5.075e+06	0.00345514	0.00380625	0.00444539	1.2866							1.10162							0.314968				0.320451				0.0368044				0.00530004				0.00581308				0.00428347
1		1	1			1	509	1	5080001	5090000	5.085e+06	0.00300637	0.00336623	0.00334779	1.11357							1.1197							0.216034				0.222975				0.0127551				0.00406433				0.00408877				0.00340038
							510	1	5090001	5100000	5.095e+06	0.0055431	0.00279427	0.00312518	0.563796							0.5041							0.556052				0.539624				-0.0124237				0.00939004				0.00941435				0.00292341
							511	1	5100001	5110000	5.105e+06	0.00434529	0.00483391	0.00438317	1.00872							1.11245							0.334147				0.305894				0.0158345				0.00689281				0.00628756				0.00468269
1		1	1				512	1	5110001	5120000	5.115e+06	0.00298239	0.00300912	0.00329982	1.10644							1.00896							0.208201				0.154422				0.00416122				0.00378348				0.00371475				0.00316765
1			1				513	1	5120001	5130000	5.125e+06	0.00380893	0.00464603	0.00506027	1.32853							1.21977							0.449523				0.416646				0.00178735				0.00767968				0.00760191				0.00486184
							514	1	5130001	5140000	5.135e+06	0.005767	0.00707299	0.0072541	1.25787							1.22646							0.348118				0.355749				0.00692373				0.00984839				0.0101056				0.00721349
1			1				515	1	5140001	5150000	5.145e+06	0.00391978	0.00345294	0.00383091	0.977325							0.880902							0.318724				0.296203				0.0138392				0.00541097				0.00550634				0.00369303
1			1				516	1	5150001	5160000	5.155e+06	0.00377037	0.00446415	0.0046708	1.23882							1.18401							0.332866				0.337033				0.021982				0.00617156				0.00636621				0.00467013
1			1				517	1	5160001	5170000	5.165e+06	0.00370617	0.00456545	0.0039043	1.05346							1.23185							0.367139				0.423405				0.0390332				0.0065351				0.00659949				0.00440689
1			1				518	1	5170001	5180000	5.175e+06	0.0035329	0.00564682	0.00607458	1.71943							1.59835							0.257603				0.33736				0.0358282				0.00618249				0.00724939				0.00607848
							519	1	5180001	5190000	5.185e+06	0.00396997	0.00532082	0.00481884	1.21382							1.34027							0.284254				0.30911				0.0255167				0.00649028				0.0063605				0.00520258
1			1				520	1	5190001	5200000	5.195e+06	0.00131587	0.00190796	0.00181579	1.37992							1.44997							0.204521				0.235875				0.033192				0.00202635				0.00204918				0.0019258
							521	1	5200001	5210000	5.205e+06	0.000289265	0.000316923	0.000281325	0.972552							1.09562							0.375326				0.402394				0.0405375				0.000485203				0.000477396				0.000311762
							522	1	5210001	5220000	5.215e+06	0.00514337	0.00741411	0.00793982	1.5437							1.44149							0.264834				0.24712				0.0527217				0.00854058				0.00868877				0.00810424
1			1				523	1	5220001	5230000	5.225e+06	0.00340422	0.0046196	0.00455808	1.33895							1.35702							0.35307				0.330961				0.0248678				0.00620147				0.00595055				0.00470587
							524	1	5230001	5240000	5.235e+06	0.00281467	0.00331445	0.00324815	1.15401							1.17756							0.323996				0.340652				0.0048304				0.00453334				0.00459759				0.00329722
1			1				525	1	5240001	5250000	5.245e+06	0.00290595	0.00360087	0.00362531	1.24755							1.23913							0.362523				0.351387				0.012423				0.00510357				0.00503479				0.00365854
1			1				526	1	5250001	5260000	5.255e+06	0.00431796	0.00456581	0.00532589	1.23343							1.0574							0.344263				0.344126				0.0161426				0.00677388				0.00735191				0.005027
1			1				527	1	5260001	5270000	5.265e+06	0.00287527	0.00300578	0.00420272	1.46168							1.04539							0.382099				0.343728				0.032364				0.0047589				0.00539257				0.0037248
1			1				528	1	5270001	5280000	5.275e+06	0.00832407	0.00693193	0.00805226	0.967346							0.832757							0.393841				0.417949				0.0325941				0.0125842				0.0140678				0.00774452
1			1				529	1	5280001	5290000	5.285e+06	0.00706513	0.0049839	0.00662769	0.938085							0.705423							0.308314				0.319419				0.0188142				0.00870989				0.0100597				0.00591712
1			1				530	1	5290001	5300000	5.295e+06	0.00438846	0.00297191	0.00283906	0.646937							0.677209							0.466607				0.489181				-0.00281632				0.00689957				0.00707444				0.00289732
1			1				531	1	5300001	5310000	5.305e+06	0.000709473	0.00054433	0.000526003	0.741399							0.767232							0.273636				0.250182				0.019088				0.000863069				0.00082385				0.000545581
							532	1	5310001	5320000	5.315e+06	0.00301497	0.0020584	0.0022031	0.730722							0.682728							0.343003				0.287844				0.00940407				0.00386103				0.00366357				0.00215098
1			1			1	533	1	5320001	5330000	5.325e+06	0.00277739	0.00145313	0.00113298	0.407928							0.5232							0.275265				0.327277				-0.00650327				0.00291867				0.00290637				0.0012847
							534	1	5330001	5340000	5.335e+06	0.00353859	0.00193996	0.00260853	0.737166							0.548229							0.215686				0.223064				0.032041				0.00349258				0.003956				0.00234953
1			1				535	1	5340001	5350000	5.345e+06	0.00492963	0.00296028	0.00241255	0.489398							0.600508							0.203108				0.290343				0.0438332				0.00495043				0.00517305				0.00280957
							536	1	5350001	5360000	5.355e+06	0.00533222	0.00429782	0.00443578	0.831882							0.80601							0.266044				0.26878				0.00914421				0.00656037				0.00667925				0.0044071
1		1	1				537	1	5360001	5370000	5.365e+06	0.00312508	0.00158901	0.00206642	0.661235							0.508471							0.308043				0.269236				-0.00218979				0.00340635				0.00355211				0.00182372
							538	1	5370001	5380000	5.375e+06	0.00436308	0.00393897	0.00424826	0.973685							0.902797							0.247152				0.240638				-0.00130877				0.00551376				0.00567011				0.00408827
1			1				539	1	5380001	5390000	5.385e+06	0.00391816	0.00622273	0.0069465	1.7729							1.58818							0.238655				0.298954				0.0376848				0.00665985				0.00774889				0.00684247
1		1	1				540	1	5390001	5400000	5.395e+06	0.00452494	0.00551998	0.00517024	1.14261							1.2199							0.406254				0.428744				0.00979067				0.00845893				0.00848585				0.00539796
1		1	1				541	1	5400001	5410000	5.405e+06	0.0046747	0.00358004	0.00316655	0.67738							0.765833							0.314225				0.3867				0.0176872				0.00601855				0.00639267				0.00343403
							542	1	5410001	5420000	5.415e+06	0.00247576	0.00211796	0.00229926	0.928708							0.855479							0.265388				0.278946				0.0236045				0.00312663				0.00331114				0.002262
							543	1	5420001	5430000	5.425e+06	0.00293228	0.00301941	0.00356908	1.21717							1.02971							0.28484				0.270117				0.0146429				0.00416109				0.0044537				0.0033432
							544	1	5430001	5440000	5.435e+06	0.00246975	0.00296518	0.00293254	1.18738							1.2006							0.57659				0.605864				0.0196218				0.00641805				0.00685333				0.00300788
1			1				545	1	5440001	5450000	5.445e+06	0.0022326	0.00300067	0.0025528	1.14342							1.34403							0.594167				0.640739				0.0257313				0.00644757				0.00666007				0.00285007
1						1	546	1	5450001	5460000	5.455e+06	0.00236462	0.00537773	0.00511936	2.16499							2.27425							0.693453			Top 1% th	0.685319				0.00659265				0.0126283				0.0118914				0.00528338
							547	1	5460001	5470000	5.465e+06	0.0063114	0.00346251	0.00475863	0.753973							0.548611							0.470873				0.412853				0.0349135				0.00923588				0.00942697				0.00425927
1			1				548	1	5470001	5480000	5.475e+06	0.00514271	0.00282722	0.00343278	0.667505							0.549754							0.437476				0.389805				0.0261057				0.00708408				0.00702684				0.0032139
							549	1	5480001	5490000	5.485e+06	0.00436098	0.00519231	0.00472865	1.08431							1.19063							0.304688				0.30505				0.00670944				0.00686979				0.00653977				0.00499399
1		1	1				550	1	5490001	5500000	5.495e+06	0.00308625	0.00411113	0.00421319	1.36515							1.33208							0.389457				0.35348				0.0155943				0.00589424				0.00564517				0.0042281
							551	1	5500001	5510000	5.505e+06	0.00335435	0.00548985	0.0055514	1.65498							1.63664							0.286898				0.222428				0.058552				0.00620122				0.00572664				0.00586397
1			1			1	552	1	5510001	5520000	5.515e+06	0.00355713	0.00503883	0.00525725	1.47795							1.41655							0.234377				0.157196				0.0585466				0.00561371				0.0052292				0.00546819
							553	1	5520001	5530000	5.525e+06	0.0026793	0.00253445	0.00243423	0.90853							0.945937							0.434249				0.445433				0.0273209				0.00460782				0.00461038				0.00255412
1			1				554	1	5530001	5540000	5.535e+06	0.00463778	0.00464418	0.00401357	0.865408							1.00138							0.443617				0.454205				0.0284769				0.00834134				0.00792545				0.00445576
1		1	1				555	1	5540001	5550000	5.545e+06	0.00367536	0.00428462	0.00410001	1.11554							1.16577							0.361804				0.357452				-0.000119577				0.00623631				0.00605042				0.00419181
							556	1	5550001	5560000	5.555e+06	0.00337207	0.0052959	0.00576812	1.71056							1.57052							0.345608				0.329805				-0.00822265				0.00662292				0.00681905				0.00548689
1			1				557	1	5560001	5570000	5.565e+06	0.00246095	0.00225802	0.00233021	0.946876							0.91754							0.400829				0.373371				-0.00558063				0.00393791				0.00382296				0.00228138
1		1	1				558	1	5570001	5580000	5.575e+06	0.00332841	0.00303952	0.00304263	0.914139							0.913205							0.362836				0.35131				-0.00697884				0.00499709				0.0049107				0.00302
							559	1	5580001	5590000	5.585e+06	0.0026704	0.00220605	0.00241276	0.903521							0.826113							0.42325				0.391189				-0.00426816				0.00422753				0.00417467				0.00229959
1		1	1				560	1	5590001	5600000	5.595e+06	0.000968677	0.00111858	0.00106675	1.10124							1.15475							0.345278				0.39683				-0.0114569				0.001594				0.00168727				0.00108028
							561	1	5600001	5610000	5.605e+06	0.00865387	0.0105328	0.00856957	0.990259							1.21712							0.267101				0.286168				0.0245279				0.0130896				0.0120641				0.00979135
1			1	1	1	1	562	1	5610001	5620000	5.615e+06	0.00645806	0.00921556	0.00814487	1.2612							1.42699							0.187809				0.176165				0.0528354				0.00964897				0.00886278				0.00916442
1			1				563	1	5620001	5630000	5.625e+06	0.00175326	0.00367867	0.00353208	2.01458							2.09819							0.471719				0.473737				-0.00440579				0.00514113				0.00502157				0.00358956
1			1				564	1	5630001	5640000	5.635e+06	0.00213895	0.00366336	0.00332813	1.55597							1.71269							0.398836				0.474262				0.0540826				0.00482589				0.00519943				0.00369561
							565	1	5640001	5650000	5.645e+06	0.00800913	0.00840075	0.00926058	1.15625							1.0489							0.140599				0.178549				0.0444352				0.00954727				0.0105117				0.0092413
1		1	1				566	1	5650001	5660000	5.655e+06	0.00717556	0.00594596	0.00658064	0.91709							0.82864							0.226191				0.258766				0.0478609				0.00847853				0.00927925				0.00657813
							567	1	5660001	5670000	5.665e+06	0.00674154	0.00602828	0.00629682	0.934033							0.8942							0.155638				0.247149				0.0554506				0.00756182				0.00865933				0.00652433
							568	1	5670001	5680000	5.675e+06	0.00542568	0.00608142	0.00575403	1.06052							1.12086							0.170312				0.289509				0.0994051				0.0069346				0.0078676				0.00657091
							569	1	5680001	5690000	5.685e+06	0.00287851	0.00354782	0.0039727	1.38013							1.23252							0.20411				0.20783				0.0177444				0.0040372				0.00432433				0.00382819
1			1				570	1	5690001	5700000	5.695e+06	0.00565043	0.00583666	0.00733861	1.29877							1.03296							0.143459				0.159707				0.0790611				0.00670551				0.00772887				0.00715317
							571	1	5700001	5710000	5.705e+06	0.00716389	0.00794914	0.0062302	0.869666							1.10961							0.245657				0.290194				0.1001				0.0100173				0.00943504				0.00787829
1		1	1			1	572	1	5710001	5720000	5.715e+06	0.00178661	0.0018618	0.00248119	1.38877							1.04209							0.284194				0.261514				0.0713139				0.00254846				0.00288956				0.00233825
1		1	1				573	1	5720001	5730000	5.725e+06	0.00538019	0.00422623	0.00463708	0.861879							0.785516							0.175312				0.181696				0.0457914				0.00582428				0.00612075				0.00464432
1		1	1				574	1	5730001	5740000	5.735e+06	0.00446402	0.00496751	0.00463187	1.0376							1.11279							0.235678				0.243858				0.0819356				0.00616986				0.00601466				0.00522805
							575	1	5740001	5750000	5.745e+06	0.00493688	0.00639447	0.00624242	1.26445							1.29525							0.247464				0.385825				0.138144				0.00752878				0.00910108				0.00733121
1		1	1			1	576	1	5750001	5760000	5.755e+06	0.00301091	0.0034907	0.00315399	1.04752							1.15935							0.156538				0.321542				0.105053				0.00385412				0.00454332				0.00371234
1		1	1				577	1	5760001	5770000	5.765e+06	0.0033258	0.00341302	0.0036171	1.08759							1.02623							0.203024				0.23926				0.0675091				0.00422775				0.00456326				0.00376954
1			1				578	1	5770001	5780000	5.775e+06	0.00476586	0.00514383	0.00626356	1.31425							1.07931							0.207471				0.2199				0.0719451				0.00625195				0.00706924				0.00614586
1		1	1		1	1	579	1	5780001	5790000	5.785e+06	6.28975e-05	6.06061e-06	0	0							0.0963569							0.413439				0.439641				0				5.87817e-05				5.61224e-05				3.0303e-06
1		1	1				580	1	5790001	5800000	5.795e+06	0.00043562	0.000616887	0.000707669	1.62451							1.41611							0.271727				0.292229				0.0447294				0.000722605				0.000807669				0.000693288
1		1	1				581	1	5800001	5810000	5.805e+06	0.000212034	0.000131818	0.000155925	0.735376							0.621684							0.276437				0.306083				0.0570274				0.00023761				0.000265131				0.000152572
1			1				582	1	5810001	5820000	5.815e+06	6.66735e-05	0.000108333	7.28682e-05	1.09291							1.62483							0.213692				0.376967				0.0118178				0.000111284				0.000111986				9.16843e-05
							583	1	5820001	5830000	5.825e+06	3.72245e-05	0	1.72757e-05	0.464096							0							0.22449				0.181735				0.0714286				2.4e-05				3.33023e-05				9.30233e-06
1			1				584	1	5830001	5840000	5.835e+06	0	0	0															0				0				0				0				0				0
1		1	1			1	585	1	5840001	5850000	5.845e+06	0.000570932	0.0004875	0.000470375	0.823873							0.853867							0.268946				0.334282				0.0362939				0.000723908				0.000782093				0.000496975
							586	1	5850001	5860000	5.855e+06	0.000321407	0.000141408	0.000235816	0.733697							0.439964							0.266412				0.280796				0.0290112				0.000315446				0.000387389				0.000194247
							587	1	5860001	5870000	5.865e+06	0.000252489	0.00039834	0.000422909	1.67496							1.57765							0.350885				0.336589				0.0338309				0.00050132				0.000509034				0.000425002
1		1	1			1	588	1	5870001	5880000	5.875e+06	0.000101289	0.000707671	0.000669007	6.60496							6.98668			95% th				0.196602				0.136946				0.0264096				0.000503461				0.000446261				0.000707011
							589	1	5880001	5890000	5.885e+06	0	5.03788e-05	3.36656e-05															0.40625				0.0952381				0.263834				4.24242e-05				1.86047e-05				5.70825e-05
1		1	1			1	590	1	5890001	5900000	5.895e+06	0	0	0															0				0				0				0				0				0
1		1	1				591	1	5900001	5910000	5.905e+06	4.08163e-06	0	0	0							0							0				0								2.04082e-06				2.04082e-06				0
1			1				592	1	5910001	5920000	5.915e+06	0	0	0															0				0				0				0				0				0
1			1			1	593	1	5920001	5930000	5.925e+06	0	0	4.65116e-06																			0				0				0				2.32558e-06				2.32558e-06
1		1	1				594	1	5930001	5940000	5.935e+06	1.15102e-05	4.42688e-05	3.95699e-05	3.43781							3.84605							0.14926				0.110403				-0.0342036				3.27826e-05				2.87097e-05				4.0533e-05
1			1				595	1	5940001	5950000	5.945e+06	0	0	0															0				0				0				0				0				0
1		1	1			1	596	1	5950001	5960000	5.955e+06	0	0	0															0				0				0				0				0				0
1		1	1				597	1	5960001	5970000	5.965e+06	0	0	0															0				0				0				0				0				0
1			1				598	1	5970001	5980000	5.975e+06	0.000752495	0.00106441	0.000870793	1.15721							1.41451							0.132823				0.181086				0.104491				0.0010476				0.000991123				0.00108051
							599	1	5980001	5990000	5.985e+06	0.000636637	0.000518648	0.000666262	1.04653							0.814668							0.262986				0.284188				0.0531552				0.000783761				0.000910085				0.000625715
							600	1	5990001	6000000	5.995e+06	0.00114636	0.00132791	0.00166647	1.45371							1.15837							0.271615				0.316548				0.0619891				0.00169846				0.00205781				0.00159613
1			1				601	1	6000001	6010000	6.005e+06	0.00171686	0.00291606	0.00237026	1.38058							1.69848							0.366366				0.312535				0.140773				0.00365583				0.0029726				0.0030762
1		1	1				602	1	6010001	6020000	6.015e+06	0.00279779	0.00487869	0.00377235	1.34833							1.74376							0.250989				0.210592				0.123868				0.00512441				0.00416144				0.00493707
							603	1	6020001	6030000	6.025e+06	0.00315059	0.00506436	0.00519334	1.64837							1.60743							0.320099				0.348098				0.0701368				0.00604128				0.00639968				0.0055157
							604	1	6030001	6040000	6.035e+06	0.00191167	0.00421333	0.00430881	2.25395							2.204							0.424896				0.460788				0.0906615				0.00532513				0.00576813				0.0046859
							605	1	6040001	6050000	6.045e+06	0.00654082	0.00717237	0.00701128	1.07193							1.09656							0.171012				0.204111				0.0992255				0.00827105				0.00851381				0.00787303
1		1	1				606	1	6050001	6060000	6.055e+06	0.00622538	0.00268336	0.00375098	0.60253							0.431036							0.325616				0.273613				0.0894081				0.0066051				0.00686711				0.00353305
1			1				607	1	6060001	6070000	6.065e+06	0.00415609	0.00183946	0.00206653	0.497229							0.442596							0.381538				0.379143				0.0291367				0.00484715				0.00501131				0.00201161
							608	1	6070001	6080000	6.075e+06	0.00287023	0.000755945	0.00082536	0.287559							0.263374							0.399782				0.387696				0.0489029				0.00302071				0.00301777				0.000831305
1			1				609	1	6080001	6090000	6.085e+06	0.00378586	0.00204974	0.00196702	0.51957							0.541419							0.286153				0.291814				0.0266686				0.00408743				0.0040617				0.00206341
1			1				610	1	6090001	6100000	6.095e+06	0.00172966	0.00152413	0.00169581	0.980429							0.881174							0.222426				0.169058				0.027426				0.00209227				0.00206119				0.00165537
							611	1	6100001	6110000	6.105e+06	0.000984889	0.000864552	0.000933204	0.947522							0.877817							0.16432				0.140295				-0.00264714				0.00110655				0.00111555				0.000896505
1			1				612	1	6110001	6120000	6.115e+06	0.0024209	0.00124933	0.00187909	0.776194							0.51606							0.24202				0.195638				0.0707577				0.00242106				0.00267292				0.00168332
1		1	1				613	1	6120001	6130000	6.125e+06	0.00370049	0.000951863	0.00268503	0.725588							0.257226							0.238401				0.167882				0.0595322				0.00305434				0.00383691				0.00193356
1			1				614	1	6130001	6140000	6.135e+06	0.00161404	0.000383523	0.00158316	0.98087							0.237617							0.216189				0.147116				0.122059				0.00127426				0.00187434				0.00112005
1			1				615	1	6140001	6150000	6.145e+06	0.00486635	0.00459272	0.00474365	0.974785							0.943771							0.24331				0.20595				0.143533				0.0062503				0.00605126				0.00545052
							616	1	6150001	6160000	6.155e+06	0.00474959	0.00585567	0.00543358	1.14401							1.23288							0.257591				0.201196				0.155619				0.00714247				0.006374				0.00668493
							617	1	6160001	6170000	6.165e+06	0.00364665	0.00337265	0.00360446	0.98843							0.92486							0.214502				0.307115				0.133838				0.00446806				0.00523255				0.0040276
1			1				618	1	6170001	6180000	6.175e+06	0.00455542	0.00462918	0.0041192	0.90424							1.01619							0.254589				0.341434				0.158088				0.00616077				0.00658599				0.00519554
1			1				619	1	6180001	6190000	6.185e+06	0.00489636	0.00254057	0.00408427	0.834144							0.518869							0.324891				0.259652				0.108763				0.00550795				0.00606514				0.00371665
							620	1	6190001	6200000	6.195e+06	0.0102311	0.00630842	0.00812228	0.793885							0.616595							0.285985				0.236274				0.0531491				0.011582				0.0120157				0.00762036
1		1	1				621	1	6200001	6210000	6.205e+06	0.00643212	0.00599727	0.00660247	1.02649							0.932395							0.3124				0.295216				0.0530451				0.00903824				0.00924722				0.00665277
							622	1	6210001	6220000	6.215e+06	0.0055247	0.00546983	0.00427686	0.774135							0.990068							0.36614				0.394796				0.163986				0.00867267				0.00809774				0.00582926
1		1	1				623	1	6220001	6230000	6.225e+06	0.00315233	0.00471468	0.00604688	1.91822							1.49562							0.328659				0.331643				0.153714				0.00585918				0.00688196				0.00635812
1			1				624	1	6230001	6240000	6.235e+06	0.00467276	0.00330649	0.00380278	0.813819							0.707609							0.309252				0.244232				0.178752				0.0057758				0.00560724				0.00432833
1			1				625	1	6240001	6250000	6.245e+06	0.00600905	0.00323034	0.00290921	0.484137							0.537578							0.36753				0.339638				0.150393				0.00730422				0.00675256				0.00361317
1						1	626	1	6250001	6260000	6.255e+06	0.00742304	0.0033234	0.00242975	0.327325							0.447714							0.349285				0.373369				0.153689				0.00825741				0.00786171				0.00339895
							627	1	6260001	6270000	6.265e+06	0.00485827	0.00563217	0.00516262	1.06264							1.1593							0.384234				0.353238				0.0693256				0.0085182				0.00774697				0.00579944
							628	1	6270001	6280000	6.275e+06	0.00355311	0.00348847	0.00290473	0.817519							0.981806							0.255006				0.281098				0.0641359				0.00472593				0.00449146				0.00341567
1			1				629	1	6280001	6290000	6.285e+06	0.00645376	0.00828364	0.0061773	0.957163							1.28354							0.248095				0.300441				0.0819905				0.00980004				0.00902787				0.00787625
							630	1	6290001	6300000	6.295e+06	0.00527831	0.00560196	0.00546517	1.0354							1.06132							0.226177				0.228795				0.0881697				0.00703021				0.00696539				0.00606864
							631	1	6300001	6310000	6.305e+06	0.00618543	0.00703264	0.00586207	0.947722							1.13697							0.235724				0.310017				0.131227				0.00864744				0.00873029				0.00742122
1			1				632	1	6310001	6320000	6.315e+06	0.00536735	0.00656035	0.00513556	0.956816							1.22227							0.295766				0.383661				0.143385				0.00846856				0.0085204				0.00682682
1		1	1				633	1	6320001	6330000	6.325e+06	0.00620035	0.0078043	0.0055767	0.899418							1.25869							0.189923				0.271995				0.171098				0.00864402				0.00808858				0.00807152
							634	1	6330001	6340000	6.335e+06	0.00589145	0.00723702	0.00524313	0.889956							1.22839							0.131572				0.254049				0.172915				0.00755875				0.00746335				0.00754467
							635	1	6340001	6350000	6.345e+06	0.00336595	0.00396407	0.00365622	1.08624							1.1777							0.106147				0.197339				0.098726				0.00410024				0.00437431				0.00422751
							636	1	6350001	6360000	6.355e+06	0.00529224	0.0059834	0.00525616	0.993183							1.1306							0.119459				0.198407				0.214499				0.00640268				0.00657965				0.0071544
							637	1	6360001	6370000	6.365e+06	0.00773983	0.00650764	0.00891481	1.15181							0.840799							0.0934517				0.0565132				0.182347				0.00785809				0.00882611				0.00943093
							638	1	6370001	6380000	6.375e+06	0.0035765	0.00331516	0.00415495	1.16174							0.926929							0.0801962				0.0644513				0.144179				0.00374626				0.00413204				0.00436429
1		1	1				639	1	6380001	6390000	6.385e+06	0.00703016	0.00826458	0.0071891	1.02261							1.17559							0.0365599				0.173927				0.123369				0.00793757				0.00860654				0.00881425
							640	1	6390001	6400000	6.395e+06	0.00468306	0.00711733	0.00572555	1.22261							1.5198							0.127212				0.205984				0.103089				0.00676018				0.00655441				0.00715951
1	1	1	1		1	1	641	1	6400001	6410000	6.405e+06	0.000780091	0.0013572	0.00115184	1.47654							1.73979							0.0842467				0.152817				0.0507764				0.00116696				0.00114021				0.00132162
1			1				642	1	6410001	6420000	6.415e+06	0.00136728	0.00170635	0.00155252	1.13548							1.24799							0.0697107				0.0743134				0.0386944				0.00165198				0.0015771				0.00169502
1		1	1				643	1	6420001	6430000	6.425e+06	0.00197417	0.00268968	0.0019657	0.995713							1.36244							0.118847				0.182253				0.167638				0.00264645				0.00240898				0.00279649
1			1				644	1	6430001	6440000	6.435e+06	0.00190743	0.00206632	0.00223028	1.16926							1.0833							0.106164				0.0979117				0.152528				0.00222286				0.00229341				0.00253495
1		1	1			1	645	1	6440001	6450000	6.445e+06	0.00406447	0.00477032	0.00181889	0.44751							1.17366							0.0523639				0.298882				0.321417			Top 1% th	0.00466149				0.0041957				0.00485513
1	1	1	1	1	1	1	646	1	6450001	6460000	6.455e+06	0.00951907	0.00839361	0.00136152	0.143031							0.881767							0.0704641				0.375535				0.243116				0.00963528				0.00871194				0.00644427
1	1	1	1	1	1	1	647	1	6460001	6470000	6.465e+06	0.00546354	0.00568619	0.00185749	0.33998							1.04075							0.060204				0.331683				0.260419				0.00593199				0.00547721				0.00509997
							648	1	6470001	6480000	6.475e+06	0.0032228	0.00338524	0.00213095	0.661209							1.0504							0.074693				0.249473				0.20518				0.00357073				0.00356666				0.00347009
1		1	1				649	1	6480001	6490000	6.485e+06	0.00659996	0.00789843	0.00621269	0.941322							1.19674							0.100219				0.200935				0.097028				0.00805662				0.00801728				0.00781371
1			1				650	1	6490001	6500000	6.495e+06	0.00646786	0.00786868	0.00406814	0.628978							1.21658							0.0443703				0.235793				0.158888				0.0075011				0.00689341				0.00709586
1		1	1		1	1	651	1	6500001	6510000	6.505e+06	0.00397421	0.00410466	0.00376978	0.948561							1.03283							0.081358				0.20677				0.170492				0.00439718				0.0048813				0.00474645
1		1	1				652	1	6510001	6520000	6.515e+06	0.00563683	0.00721536	0.00469896	0.833617							1.28004							0.0905778				0.19479				0.180332				0.00706613				0.00641807				0.00726777
1		1	1				653	1	6520001	6530000	6.525e+06	0.00344248	0.00351132	0.00289574	0.841179							1.02							0.0515937				0.187751				0.094599				0.00366604				0.00390165				0.00353824
1			1				654	1	6530001	6540000	6.535e+06	0.00340417	0.0039431	0.00324301	0.952659							1.15831							0.0214061				0.200807				0.124844				0.00375399				0.00415868				0.00410562
1		1	1				655	1	6540001	6550000	6.545e+06	0.00250936	0.00473324	0.00541773	2.15901							1.88623							0.200024				0.223708				0.063063				0.00452676				0.00510575				0.00541711
1			1				656	1	6550001	6560000	6.555e+06	0.00338814	0.00610017	0.00518881	1.53146							1.80045							0.210414				0.232841				0.0777635				0.00600841				0.00559008				0.00612044
							657	1	6560001	6570000	6.565e+06	0.00449428	0.00528126	0.00426456	0.948887							1.17511							0.0696752				0.202495				0.112694				0.00525383				0.0054914				0.0053791
							658	1	6570001	6580000	6.575e+06	0.00227101	0.00288521	0.00256683	1.13026							1.27045							0.117972				0.135769				0.0846623				0.00292293				0.00279892				0.00297816
1			1				659	1	6580001	6590000	6.585e+06	0.00265353	0.00192703	0.00200946	0.757276							0.726211							0.147207				0.189424				0.0485925				0.00268562				0.00287634				0.00206877
1	1	1	1			1	660	1	6590001	6600000	6.595e+06	0.00346058	0.00197659	0.00172314	0.497935							0.571173							0.134356				0.161325				0.0527563				0.00314053				0.00309042				0.00195289
1			1				661	1	6600001	6610000	6.605e+06	0.00542702	0.00676963	0.00615435	1.13402							1.24739							0.147651				0.130251				0.115161				0.00715473				0.00665788				0.00730302
1		1	1		1	1	662	1	6610001	6620000	6.615e+06	0.00317248	0.0033469	0.00358807	1.131							1.05498							0.111641				0.124326				0.0851294				0.00366934				0.0038602				0.00379014
1			1				663	1	6620001	6630000	6.625e+06	0.00362655	0.00499718	0.00460128	1.26878							1.37795							0.163079				0.180563				0.0619378				0.00515206				0.00502041				0.00511611
							664	1	6630001	6640000	6.635e+06	0.00196112	0.00219707	0.00205682	1.0488							1.12031							0.151072				0.196589				0.0789345				0.00244908				0.00250055				0.00230922
							665	1	6640001	6650000	6.645e+06	0.00306647	0.0043546	0.00439973	1.43479							1.42007							0.183741				0.230038				0.0695322				0.00454579				0.00484843				0.00470426
							666	1	6650001	6660000	6.655e+06	0.00458059	0.00503458	0.00364119	0.794917							1.09911							0.205715				0.312554				0.0453491				0.00605272				0.00597994				0.00454395
							667	1	6660001	6670000	6.665e+06	0.00115819	0.00120386	0.000838522	0.723993							1.03943							0.1093				0.263611				0.0816871				0.00132595				0.00135575				0.00111203
							668	1	6670001	6680000	6.675e+06	0.00111065	0.00132832	0.00143458	1.29166							1.19599							0.183015				0.255049				0.0550446				0.00149266				0.00170832				0.00146192
							669	1	6680001	6690000	6.685e+06	0.00519498	0.00797141	0.00812236	1.5635							1.53444							0.180409				0.214719				0.0440476				0.0080323				0.00847935				0.00841767
1			1				670	1	6690001	6700000	6.695e+06	0.00251895	0.00320341	0.00340157	1.35039							1.27173							0.134819				0.195275				0.0309908				0.00330703				0.0036786				0.00340811
1			1				671	1	6700001	6710000	6.705e+06	0.000926003	0.00488674	0.00495553	5.35152							5.27724							0.39567				0.431376				0.064081				0.00480925				0.00517172				0.00525808
1			1				672	1	6710001	6720000	6.715e+06	0.000646539	0.00570346	0.00624244	9.65517			95% th				8.82152			95% th				0.432972				0.468609				0.0122637				0.00559936				0.00648202				0.00604711
1			1				673	1	6720001	6730000	6.725e+06	0.00306983	0.00417618	0.00386094	1.2577							1.36039							0.164297				0.273594				0.0953262				0.00433528				0.00477059				0.004442
							674	1	6730001	6740000	6.735e+06	0.00151798	0.00171345	0.0013704	0.902783							1.12877							0.167939				0.278273				0.0827945				0.00194182				0.00200102				0.00168111
							675	1	6740001	6750000	6.745e+06	0.00340116	0.00470207	0.00416087	1.22337							1.38249							0.159602				0.309796				0.0945241				0.00482107				0.00547812				0.00489408
							676	1	6750001	6760000	6.755e+06	0.00605944	0.00749648	0.00673059	1.11076							1.23716							0.131751				0.263625				0.112787				0.00780647				0.00868445				0.00801784
							677	1	6760001	6770000	6.765e+06	0.00626498	0.0102041	0.00908994	1.45091							1.62875							0.0800171				0.204112				0.0804462				0.00895075				0.00964641				0.010491
							678	1	6770001	6780000	6.775e+06	0.00462061	0.00603377	0.00523917	1.13387							1.30584							0.0897186				0.225103				0.122702				0.00585225				0.00636199				0.00642481
1		1	1				679	1	6780001	6790000	6.785e+06	0.00440539	0.00642599	0.00567385	1.28793							1.45867							0.175951				0.247636				0.185312				0.00657205				0.00669838				0.00742606
1			1				680	1	6790001	6800000	6.795e+06	0.00552977	0.00718559	0.00490228	0.886525							1.29944							0.108844				0.26652				0.157695				0.0071342				0.00711134				0.00717547
1			1				681	1	6800001	6810000	6.805e+06	0.00695922	0.00690039	0.00482523	0.693359							0.991547							0.0966838				0.262775				0.131833				0.00767152				0.00799244				0.00675309
							682	1	6810001	6820000	6.815e+06	0.00197219	0.00244734	0.00222706	1.12923							1.24093							0.07237				0.255114				0.11553				0.00238216				0.00281872				0.00264249
							683	1	6820001	6830000	6.825e+06	0.00766766	0.00787002	0.00774123	1.00959							1.02639							0.160387				0.232166				0.0810826				0.00925288				0.010034				0.00849437
							684	1	6830001	6840000	6.835e+06	0.00461088	0.00555652	0.00745286	1.61636							1.20509							0.195756				0.238299				0.190584				0.00632109				0.00791895				0.00803627
							685	1	6840001	6850000	6.845e+06	0.00308711	0.004016	0.00468476	1.51752							1.30089							0.130492				0.162051				0.130437				0.00408456				0.00463744				0.00500295
1			1				686	1	6850001	6860000	6.855e+06	0.00509052	0.00731828	0.00599718	1.17811							1.43763							0.0969578				0.147945				0.138497				0.00687055				0.00650645				0.00772803
							687	1	6860001	6870000	6.865e+06	0.00439488	0.00760538	0.00674636	1.53505							1.73051							0.146666				0.18358				0.123389				0.0070314				0.00682323				0.00818592
							688	1	6870001	6880000	6.875e+06	0.0025041	0.00383415	0.00384065	1.53375							1.53115							0.15631				0.19687				0.117647				0.00375626				0.00395002				0.00434905
1		1	1				689	1	6880001	6890000	6.885e+06	0.00389939	0.00410413	0.00377963	0.969287							1.05251							0.106692				0.170869				0.132637				0.0044797				0.00463076				0.00454467
							690	1	6890001	6900000	6.895e+06	0.00342439	0.00345185	0.00316424	0.924029							1.00802							0.128277				0.187458				0.122351				0.00394405				0.00405433				0.00376921
1			1				691	1	6900001	6910000	6.905e+06	0.00520299	0.00507156	0.00517436	0.994497							0.97474							0.161485				0.149516				0.122422				0.00612663				0.00610085				0.00583761
1		1	1				692	1	6910001	6920000	6.915e+06	0.00238746	0.00329273	0.0031105	1.30285							1.37918							0.224228				0.174414				0.184277				0.00366099				0.00332973				0.00392488
							693	1	6920001	6930000	6.925e+06	0.00379031	0.00504488	0.00418625	1.10446							1.33099							0.170129				0.273196				0.149358				0.00532323				0.00548742				0.00542597
							694	1	6930001	6940000	6.935e+06	0.00354089	0.00443296	0.00404752	1.14308							1.25193							0.174364				0.150544				0.109124				0.00482891				0.00446663				0.00475963
1			1			1	695	1	6940001	6950000	6.945e+06	0.00277895	0.004007	0.00432506	1.55636							1.44191							0.162313				0.166797				0.0609147				0.00405041				0.00426308				0.00443626
1		1	1				696	1	6950001	6960000	6.955e+06	0.00284515	0.00461566	0.00348603	1.22525							1.62229							0.250737				0.18465				0.180688				0.00497877				0.0038825				0.00494421
							697	1	6960001	6970000	6.965e+06	0.0060105	0.0107512	0.00806772	1.34227							1.78873							0.20773				0.165237				0.1227				0.0105783				0.00843246				0.0107255
							698	1	6970001	6980000	6.975e+06	0.00679379	0.00852867	0.00875999	1.28941							1.25536							0.17779				0.135029				0.144569				0.00931784				0.00899092				0.0101052
							699	1	6980001	6990000	6.985e+06	0.00165496	0.00219974	0.00223129	1.34825							1.32918							0.151069				0.164567				0.115077				0.00227033				0.00232589				0.00250363
1			1		1	1	700	1	6990001	7000000	6.995e+06	0.000257033	0.000693005	0.000445628	1.73374							2.69617							0.206313				0.15617				0.110906				0.000598497				0.000416353				0.000640334
1			1		1	1	701	1	7000001	7010000	7.005e+06	0.000681682	0.00274586	0.00101153	1.48387							4.02806							0.189435				0.135764				0.191503				0.00211429				0.0009796				0.00232369
1		1	1				702	1	7010001	7020000	7.015e+06	0.00457256	0.00796059	0.0051247	1.12075							1.74095							0.163916				0.0845572				0.161839				0.00749515				0.00529648				0.00780595
1			1				703	1	7020001	7030000	7.025e+06	0.0033763	0.00470514	0.00537098	1.59079							1.39358							0.265064				0.139304				0.113864				0.00549806				0.00508152				0.00568543
							704	1	7030001	7040000	7.035e+06	0.00382611	0.0042627	0.00435805	1.13903							1.11411							0.164015				0.107706				0.135876				0.0048379				0.00458602				0.00498815
1			1				705	1	7040001	7050000	7.045e+06	0.0064285	0.0080176	0.0065271	1.01534							1.2472							0.233524				0.138804				0.173662				0.00942371				0.00752186				0.00880069
1			1				706	1	7050001	7060000	7.055e+06	0.00623458	0.0066241	0.00606226	0.972361							1.06248							0.138266				0.0853578				0.127382				0.00746093				0.00672221				0.00726913
							707	1	7060001	7070000	7.065e+06	0.00890921	0.0104775	0.00796168	0.893647							1.17603							0.0567563				0.198551				0.133188				0.0102766				0.0105252				0.0106362
1			1				708	1	7070001	7080000	7.075e+06	0.00546589	0.006797	0.00501711	0.917895							1.24353							0.037839				0.243656				0.16555				0.00637258				0.00693004				0.00707898
							709	1	7080001	7090000	7.085e+06	0.00383716	0.00466176	0.00511137	1.33207							1.2149							0.0829103				0.165545				0.129898				0.00463363				0.0053619				0.00561608
1			1			1	710	1	7090001	7100000	7.095e+06	0.00429496	0.00612282	0.00516662	1.20295							1.42558							0.0683877				0.182711				0.0980156				0.00559127				0.0057884				0.00625812
							711	1	7100001	7110000	7.105e+06	0.00416328	0.00550258	0.0044794	1.07593							1.32169							0.143235				0.210367				0.190546				0.00564091				0.00547259				0.00616587
							712	1	7110001	7120000	7.115e+06	0.00175546	0.00304734	0.0036507	2.07963							1.73592							0.161069				0.24931				0.170769				0.00286245				0.00360079				0.0040387
1			1				713	1	7120001	7130000	7.125e+06	0.00619913	0.0078799	0.00908669	1.4658							1.27113							0.0894954				0.153862				0.113559				0.00773145				0.00903271				0.00957006
1			1				714	1	7130001	7140000	7.135e+06	0.00401907	0.00466623	0.00380803	0.947489							1.16102							0.0682577				0.15123				0.148647				0.00466079				0.00461085				0.00497694
1		1	1		1	1	715	1	7140001	7150000	7.145e+06	0.00493183	0.00853812	0.00565556	1.14675							1.73123							0.121731				0.171985				0.203347				0.00766846				0.00639324				0.00890832
							716	1	7150001	7160000	7.155e+06	0.00581874	0.0111254	0.00764662	1.31414							1.912							0.122527				0.144747				0.18454				0.00965509				0.00787215				0.0115101
							717	1	7160001	7170000	7.165e+06	0.00408302	0.00505596	0.00418445	1.02484							1.23829							0.0654809				0.116338				0.160597				0.00488967				0.00467796				0.00550415
							718	1	7170001	7180000	7.175e+06	0.0117722	0.0128137	0.0130816	1.11123							1.08848							0.0906109				0.106902				0.0765249				0.0135178				0.0139144				0.0140206
1						1	719	1	7180001	7190000	7.185e+06	0.000142437	0.000313807	0.0004567	3.20633							2.20313							0.0589798				0.123095				0.0300948				0.00024242				0.00034162				0.000397208
1		1	1			1	720	1	7190001	7200000	7.195e+06	0.0001738	0.000197727	0.000126997	0.730704							1.13767							0.010028				0.195724				0.0892238				0.000187646				0.000186999				0.000178268
1		1	1		1	1	721	1	7200001	7210000	7.205e+06	5.29699e-05	0.000194192	0.000178295	3.36597							3.66607							0.111488				0.105643				0.0561997				0.000139087				0.000129291				0.000197333
1			1				722	1	7210001	7220000	7.215e+06	0.000353122	0.000489386	0.00051427	1.45635							1.38588							0.1295				0.137047				0.0654				0.000483922				0.000502572				0.000536944
1					1	1	723	1	7220001	7230000	7.225e+06	0.000142134	0.000193358	0.000171182	1.20437							1.36039							0.300153				0.317047				0.161527				0.000239689				0.000229383				0.000217383
1		1	1				724	1	7230001	7240000	7.235e+06	0.000516014	0.00089107	0.000729671	1.41405							1.72683							0.109444				0.203108				0.0716982				0.000790003				0.00078159				0.00087296
1		1	1			1	725	1	7240001	7250000	7.245e+06	0.00256229	0.00412029	0.00416898	1.62705							1.60805							0.118934				0.193851				0.0533846				0.00379232				0.00417495				0.00437837
							726	1	7250001	7260000	7.255e+06	0.0013134	0.00169292	0.00166533	1.26796							1.28896							0.102148				0.135397				0.0937248				0.00167417				0.0017226				0.00185277
							727	1	7260001	7270000	7.265e+06	0.00233136	0.00366319	0.00280236	1.20203							1.57127							0.0570902				0.113835				0.0804511				0.00317875				0.0028966				0.00351561
							728	1	7270001	7280000	7.275e+06	0.00237828	0.00372656	0.00338712	1.42419							1.56692							0.100777				0.181715				0.118197				0.00339451				0.00352286				0.0040336
1						1	729	1	7280001	7290000	7.285e+06	0.000271635	0.000329038	0.000271128	0.998133							1.21133							0.0850527				0.226992				0.0818776				0.000328256				0.000351071				0.000326844
							730	1	7290001	7300000	7.295e+06	0.000120035	0.000103397	0.000147951	1.23256							0.861386							0.179181				0.160406				0.0236435				0.000136103				0.000159593				0.000128717
1		1	1				731	1	7300001	7310000	7.305e+06	0.00159103	0.00156766	0.00208013	1.30741							0.985311							0.0891235				0.180914				0.160971				0.00173388				0.00224102				0.00217382
1			1				732	1	7310001	7320000	7.315e+06	0.00669332	0.0092555	0.00912142	1.36276							1.3828							0.083158				0.137892				0.0978552				0.00869769				0.00917213				0.0101851
							733	1	7320001	7330000	7.325e+06	0.00414351	0.00480845	0.00446366	1.07727							1.16048							0.137409				0.103973				0.116875				0.00518899				0.00480297				0.0052496
1		1	1		1	1	734	1	7330001	7340000	7.335e+06	0.00526384	0.00636251	0.00529721	1.00634							1.20872							0.0521933				0.21687				0.193538				0.00613329				0.00674284				0.00722892
1		1	1		1	1	735	1	7340001	7350000	7.345e+06	0.00329878	0.00405913	0.00383749	1.16331							1.2305							0.0992013				0.266827				0.171041				0.0040841				0.0048667				0.00476297
							736	1	7350001	7360000	7.355e+06	0.00360286	0.0032053	0.00299484	0.831242							0.889655							0.136844				0.192818				0.140857				0.00394376				0.00408688				0.00360833
1		1	1				737	1	7360001	7370000	7.365e+06	0.00466039	0.00600452	0.00587327	1.26025							1.28842							0.0854291				0.169883				0.160846				0.00583055				0.00634469				0.00707724
							738	1	7370001	7380000	7.375e+06	0.00506306	0.00613641	0.00528591	1.04402							1.212							0.091144				0.195772				0.173084				0.0061613				0.0064341				0.00690658
							739	1	7380001	7390000	7.385e+06	0.00363358	0.00409615	0.00399279	1.09886							1.1273							0.143684				0.137199				0.163424				0.00451336				0.00441954				0.00483455
							740	1	7390001	7400000	7.395e+06	0.00595534	0.00750137	0.00750302	1.25988							1.2596							0.124107				0.165754				0.18331				0.00768171				0.00806619				0.0091861
1		1	1				741	1	7400001	7410000	7.405e+06	0.00441672	0.00490738	0.00553737	1.25373							1.11109							0.148722				0.120802				0.128445				0.00547653				0.00566089				0.00599202
							742	1	7410001	7420000	7.415e+06	0.0046586	0.0064429	0.00602795	1.29394							1.38301							0.143136				0.126955				0.141715				0.00647799				0.00612028				0.00726498
1			1			1	743	1	7420001	7430000	7.425e+06	0.00300522	0.00324801	0.00215439	0.716883							1.08079							0.071795				0.247726				0.322344			Top 1% th	0.00336845				0.00342934				0.00398609
							744	1	7430001	7440000	7.435e+06	0.00268466	0.00313359	0.0018591	0.692488							1.16722							0.0761314				0.173996				0.197495				0.00314885				0.00275044				0.00311069
1		1	1		1	1	745	1	7440001	7450000	7.445e+06	0.00202158	0.00235577	0.00134021	0.662952							1.16532							0.0316703				0.207174				0.295925				0.00226026				0.00212013				0.00262471
1		1	1			1	746	1	7450001	7460000	7.455e+06	0.00269966	0.00315112	0.00160688	0.595216							1.16723							0.0599832				0.179229				0.28937				0.00311206				0.00262347				0.00334773
1			1				747	1	7460001	7470000	7.465e+06	0.00481884	0.00617794	0.00496615	1.03057							1.28204							0.12161				0.1714				0.248264				0.00625962				0.00590453				0.00741224
1			1			1	748	1	7470001	7480000	7.475e+06	0.0034757	0.00580685	0.00395177	1.13697							1.6707							0.176645				0.179587				0.247475				0.00563703				0.00452667				0.00648391
							749	1	7480001	7490000	7.485e+06	0.00099504	0.00198422	0.00136642	1.37323							1.99411							0.144645				0.208278				0.186889				0.00174153				0.00149134				0.00206038
							750	1	7490001	7500000	7.495e+06	0.000784428	0.00103247	0.00069253	0.882847							1.31621							0.139552				0.278212				0.150912				0.00105579				0.00102312				0.0010158
							751	1	7500001	7510000	7.505e+06	0.00406173	0.00828422	0.00531518	1.3086							2.03958							0.117982				0.187404				0.17263				0.0069987				0.00576973				0.00821845
1			1				752	1	7510001	7520000	7.515e+06	0.00428829	0.00671417	0.00501916	1.17043							1.5657							0.168436				0.189755				0.224246				0.00661552				0.0057436				0.00756253
							753	1	7520001	7530000	7.525e+06	0.00231623	0.00374522	0.00272569	1.17678							1.61695							0.152658				0.246606				0.264099				0.00357675				0.00334614				0.00439659
							754	1	7530001	7540000	7.535e+06	0.00607069	0.0062885	0.00621674	1.02406							1.03588							0.10956				0.224745				0.27001				0.00693994				0.00792476				0.00856535
							755	1	7540001	7550000	7.545e+06	0.00361997	0.00468133	0.00459221	1.26858							1.2932							0.116232				0.215881				0.14575				0.00469654				0.00523656				0.00542788
							756	1	7550001	7560000	7.555e+06	0.0102102	0.012695	0.0106482	1.0429							1.24337							0.104379				0.143597				0.108837				0.0127873				0.0121779				0.0130971
							757	1	7560001	7570000	7.565e+06	0.00632023	0.00690299	0.00575878	0.911167							1.09221							0.0819072				0.145332				0.178066				0.00720146				0.00706649				0.00770242
1			1			1	758	1	7570001	7580000	7.575e+06	0.00392978	0.00421873	0.00313377	0.797443							1.07353							0.0767874				0.218932				0.321509			Top 1% th	0.00441313				0.00452173				0.00541828
							759	1	7580001	7590000	7.585e+06	0.00559717	0.00623939	0.0050258	0.897918							1.11474							0.166859				0.20412				0.221266				0.00710358				0.00667373				0.00723301
1		1	1				760	1	7590001	7600000	7.595e+06	0.00291926	0.0052635	0.00468834	1.606							1.80303							0.378935				0.264155				0.126439				0.00658768				0.00516929				0.00569613
							761	1	7600001	7610000	7.605e+06	0.00102336	0.00434898	0.00360839	3.52603							4.24972							0.399387				0.340818				0.122068				0.00447238				0.00351325				0.00453188
1			1				762	1	7610001	7620000	7.615e+06	0.000300785	0.00344268	0.00236549	7.86439							11.4456			95% th				0.450297				0.540579				0.115043				0.00340499				0.00290177				0.00328161
1	1	1	1				763	1	7620001	7630000	7.625e+06	0.000978468	0.00956902	0.00473073	4.83484							9.77959			95% th				0.29082				0.248939				0.236797				0.0074364				0.00380076				0.00936825
1		1	1				764	1	7630001	7640000	7.635e+06	0.00219536	0.00467841	0.0036561	1.66538							2.13105							0.289181				0.478626				0.250183				0.00483511				0.00561158				0.0055577
1			1				765	1	7640001	7650000	7.645e+06	0.00295052	0.00518423	0.00318248	1.07862							1.75706							0.247669				0.34457				0.225054				0.00540636				0.0046786				0.00539825
1		1	1				766	1	7650001	7660000	7.655e+06	0.00255824	0.00330095	0.00225372	0.880964							1.29032							0.381219				0.419161				0.151959				0.00473446				0.00414224				0.003275
							767	1	7660001	7670000	7.665e+06	0.00475076	0.00824243	0.00630922	1.32804							1.73497							0.321703				0.303378				0.114284				0.0095778				0.00793829				0.00821462
							768	1	7670001	7680000	7.675e+06	0.00272491	0.00420263	0.0031423	1.15317							1.5423							0.208391				0.152323				0.111548				0.00437561				0.00346076				0.00413356
							769	1	7680001	7690000	7.685e+06	0.00523823	0.0101026	0.00718281	1.37123							1.92862							0.28416				0.337029				0.0792005				0.0107152				0.0093677				0.00938607
1		1	1				770	1	7690001	7700000	7.695e+06	0.00516167	0.00621408	0.00440874	0.854131							1.20389							0.144661				0.116677				0.0704173				0.00664985				0.00541728				0.00571376
1			1				771	1	7700001	7710000	7.705e+06	0.0022163	0.00349657	0.00198207	0.894314							1.57766							0.21102				0.193576				0.105271				0.00362042				0.00260308				0.00306162
							772	1	7710001	7720000	7.715e+06	0.00236823	0.00426175	0.00299591	1.26504							1.79955							0.283354				0.212653				0.128217				0.0046257				0.00340646				0.00416253
							773	1	7720001	7730000	7.725e+06	0.00391136	0.00647486	0.00533336	1.36355							1.6554							0.115999				0.219072				0.0878804				0.00587455				0.00591906				0.00647295
							774	1	7730001	7740000	7.735e+06	0.00837719	0.00927487	0.00743229	0.887206							1.10716							0.123416				0.179107				0.133458				0.0100687				0.00962944				0.00964014
							775	1	7740001	7750000	7.745e+06	0.00787615	0.00803349	0.00708193	0.899161							1.01998							0.229379				0.0623236				0.199839				0.0103226				0.00797615				0.00944524
							776	1	7750001	7760000	7.755e+06	0.0032727	0.00709571	0.00416941	1.274							2.16815							0.221379				0.117848				0.182915				0.00665819				0.00421816				0.00689348
1			1				777	1	7760001	7770000	7.765e+06	0.00453598	0.00734789	0.00590175	1.3011							1.61991							0.22391				0.157252				0.0960874				0.00765624				0.00619268				0.00732905
							778	1	7770001	7780000	7.775e+06	0.00418859	0.0122759	0.00828616	1.97827							2.93079							0.234836				0.16353				0.17347				0.0107588				0.00745678				0.0124388
1			1				779	1	7780001	7790000	7.785e+06	0.00117852	0.00485654	0.0040422	3.42989							4.12087							0.450796				0.224924				0.178724				0.00549437				0.00336788				0.00541763
1		1	1			1	780	1	7790001	7800000	7.795e+06	0.00274813	0.00531163	0.00453089	1.64872							1.93282							0.335364				0.194058				0.152323				0.00606329				0.00451584				0.00580558
1		1	1				781	1	7800001	7810000	7.805e+06	0.00199411	0.00433242	0.00271673	1.36238							2.17261							0.170052				0.142023				0.124866				0.0038114				0.00274532				0.00402747
1			1				782	1	7810001	7820000	7.815e+06	0.00380236	0.00550456	0.00248928	0.654666							1.44767							0.194545				0.180002				0.21356				0.00577744				0.00383637				0.00508229
							783	1	7820001	7830000	7.825e+06	0.00360504	0.00765662	0.00704492	1.95418							2.12386							0.280153				0.28547				0.119847				0.00782226				0.00745242				0.00835169
1		1	1				784	1	7830001	7840000	7.835e+06	0.00306923	0.00644042	0.00558727	1.82041							2.09839							0.267483				0.338808				0.11096				0.00649108				0.00654613				0.00676443
							785	1	7840001	7850000	7.845e+06	0.00342548	0.00507659	0.00528016	1.54144							1.48201							0.17585				0.241903				0.128954				0.00515808				0.00574177				0.00594501
1			1				786	1	7850001	7860000	7.855e+06	0.00588564	0.0100672	0.00875008	1.48668							1.71047							0.158223				0.118471				0.103357				0.00947569				0.00830133				0.0104932
1			1			1	787	1	7860001	7870000	7.865e+06	0.00712201	0.0158622	0.0105851	1.48625							2.2272							0.191441				0.10742				0.136076				0.0142131				0.00991906				0.0153065
							788	1	7870001	7880000	7.875e+06	0.00495432	0.00725535	0.00732309	1.47812							1.46445							0.168915				0.159437				0.1169				0.00734562				0.00730309				0.00825413
							789	1	7880001	7890000	7.885e+06	0.00262207	0.00677036	0.00597813	2.27993							2.58206							0.200338				0.401286				0.142976				0.00587275				0.00718224				0.00743765
1			1				790	1	7890001	7900000	7.895e+06	0.00370842	0.00482939	0.00546141	1.47271							1.30228							0.0814864				0.111394				0.0973898				0.00464762				0.00515967				0.00570058
1			1				791	1	7900001	7910000	7.905e+06	0.00195796	0.00344175	0.00411858	2.10351							1.75783							0.155072				0.25353				0.1899				0.00319537				0.00407018				0.0046663
1			1				792	1	7910001	7920000	7.915e+06	0.00266407	0.00493928	0.00446491	1.67597							1.85404							0.194753				0.405329				0.298983				0.00472113				0.00599406				0.00670754
1		1	1				793	1	7920001	7930000	7.925e+06	0.00296842	0.00306282	0.0039555	1.33253							1.0318							0.152661				0.189035				0.0976344				0.00355893				0.00426894				0.00388885
1			1				794	1	7930001	7940000	7.935e+06	0.00347229	0.00340068	0.00297977	0.858156							0.979375							0.284062				0.272982				0.090702				0.00479998				0.00443735				0.00350845
							795	1	7940001	7950000	7.945e+06	0.00137563	0.00204432	0.00166067	1.20721							1.4861							0.193787				0.246925				0.0957881				0.002121				0.00201593				0.00204874
1		1	1				796	1	7950001	7960000	7.955e+06	0.00623141	0.00464361	0.00361763	0.580548							0.745194							0.178271				0.186093				0.0652923				0.00661715				0.00605047				0.00441916
1		1	1			1	797	1	7960001	7970000	7.965e+06	0.00577097	0.00186012	0.00122724	0.212658							0.322324							0.244896				0.22891				0.0858639				0.005053				0.00453787				0.00168868
							798	1	7970001	7980000	7.975e+06	0.00569401	0.00149944	0.00134032	0.235392							0.263336							0.240468				0.206031				0.0968904				0.00473544				0.00442986				0.00157221
							799	1	7980001	7990000	7.985e+06	0.00431495	0.00482006	0.00363835	0.843197							1.11706							0.181963				0.181882				0.159392				0.0055835				0.00486073				0.00503113
							800	1	7990001	8000000	7.995e+06	0.00475137	0.00480709	0.00411096	0.865215							1.01173							0.273622				0.190223				0.185993				0.00657954				0.00547208				0.00547787
							801	1	8000001	8010000	8.005e+06	0.0048474	0.00623421	0.00575265	1.18675							1.28609							0.214984				0.210544				0.135521				0.00705821				0.00671352				0.006933
1		1	1				802	1	8010001	8020000	8.015e+06	0.00435039	0.0070054	0.00761304	1.74997							1.61029							0.216339				0.366319				0.183067				0.00724535				0.00943964				0.00894715
							803	1	8020001	8030000	8.025e+06	0.0073868	0.0069855	0.00788702	1.06772							0.945673							0.201944				0.18977				0.084792				0.00900457				0.0094256				0.00812521
							804	1	8030001	8040000	8.035e+06	0.00439761	0.00676405	0.00561454	1.27673							1.53812							0.257042				0.265284				0.120888				0.00751164				0.00681362				0.00704039
1			1				805	1	8040001	8050000	8.045e+06	0.00264216	0.0042331	0.00428312	1.62107							1.60214							0.254301				0.275658				0.0882897				0.00460994				0.0047804				0.00467046
1			1				806	1	8050001	8060000	8.055e+06	0.00184632	0.00173355	0.00138353	0.749344							0.938922							0.206283				0.264887				0.12839				0.00225513				0.00219684				0.00178812
1			1				807	1	8060001	8070000	8.065e+06	0.00483771	0.00615281	0.00493828	1.02079							1.27184							0.14757				0.234452				0.124562				0.00644658				0.00638496				0.0063346
							808	1	8070001	8080000	8.075e+06	0.00519952	0.00612124	0.00506884	0.974868							1.17727							0.148228				0.176066				0.126581				0.00664542				0.0062313				0.00640591
							809	1	8080001	8090000	8.085e+06	0.00550758	0.00637048	0.00573038	1.04045							1.15667							0.175155				0.166045				0.128362				0.00720018				0.00673775				0.00694145
1		1	1				810	1	8090001	8100000	8.095e+06	0.00188078	0.00254722	0.0027121	1.44201							1.35434							0.230465				0.32591				0.0972971				0.00287706				0.00340673				0.0029131
1		1	1				811	1	8100001	8110000	8.105e+06	0.00202254	0.00477063	0.00402062	1.98791							2.35874							0.25216				0.296488				0.0887503				0.00454186				0.00429499				0.00482374
1					1	1	812	1	8110001	8120000	8.115e+06	0.00358435	0.00515654	0.00263599	0.735415							1.43863							0.180919				0.274936				0.268753				0.00533579				0.00428951				0.00532825
1		1	1				813	1	8120001	8130000	8.125e+06	0.00271301	0.003567	0.00318956	1.17565							1.31478							0.19999				0.246967				0.143627				0.00392495				0.00391919				0.00394487
							814	1	8130001	8140000	8.135e+06	0.00219874	0.0030233	0.00300201	1.36533							1.37501							0.196636				0.308368				0.141941				0.00325011				0.00375977				0.00351101
							815	1	8140001	8150000	8.145e+06	0.00573634	0.00857857	0.00904673	1.57709							1.49548							0.181434				0.27192				0.133295				0.00874389				0.0101521				0.010168
1		1	1				816	1	8150001	8160000	8.155e+06	0.00391705	0.00475639	0.00422507	1.07864							1.21428							0.198034				0.308718				0.156296				0.00540761				0.00588915				0.00532264
1		1	1				817	1	8160001	8170000	8.165e+06	0.00299132	0.00474905	0.00363476	1.2151							1.58761							0.260685				0.106695				0.19106				0.00523482				0.00370874				0.00518197
							818	1	8170001	8180000	8.175e+06	0.00173118	0.00374749	0.00273908	1.5822							2.1647							0.248467				0.124952				0.174193				0.003645				0.0025543				0.00392741
1		1	1				819	1	8180001	8190000	8.185e+06	0.00140089	0.00226177	0.00239425	1.7091							1.61453							0.283518				0.153658				0.194351				0.002556				0.00224208				0.00288961
1			1				820	1	8190001	8200000	8.195e+06	0.00555981	0.00747619	0.00774483	1.393							1.34468							0.271486				0.189927				0.132188				0.00894698				0.008212				0.00876976
1			1				821	1	8200001	8210000	8.205e+06	0.000649066	0.00413322	0.00358734	5.52693							6.36796							0.471414				0.382747				0.0801837				0.00452366				0.00343166				0.0041968
1		1	1			1	822	1	8210001	8220000	8.215e+06	0.00201979	0.00694107	0.00356896	1.76699							3.43653							0.397256				0.247337				0.325856			Top 1% th	0.00743339				0.00371265				0.00779509
1			1				823	1	8220001	8230000	8.225e+06	0.00705945	0.0090907	0.00822393	1.16495							1.28773							0.228516				0.168163				0.151714				0.0104669				0.00918652				0.0102057
1		1	1			1	824	1	8230001	8240000	8.235e+06	0.0037893	0.00467885	0.00487177	1.28566							1.23475							0.0838893				0.129636				0.0848112				0.00462179				0.00497555				0.00521784
							825	1	8240001	8250000	8.245e+06	0.0051821	0.00592264	0.00578126	1.11562							1.1429							0.0415296				0.0475814				0.0262073				0.00579295				0.00575554				0.00600944
							826	1	8250001	8260000	8.255e+06	0.00203288	0.00257707	0.00248009	1.21999							1.2677							0.263259				0.134531				0.151423				0.00312861				0.00260724				0.00297979
							827	1	8260001	8270000	8.265e+06	0.000808162	0.00101947	0.00128904	1.59503							1.26146							0.243568				0.211376				0.0848814				0.00120806				0.00132966				0.00126132
1		1	1				828	1	8270001	8280000	8.275e+06	0.00335219	0.00507897	0.00483312	1.44178							1.51512							0.152177				0.129602				0.0915914				0.00497224				0.00470205				0.00545575
							829	1	8280001	8290000	8.285e+06	0.00933344	0.0109196	0.0107514	1.15192							1.16995							0.19902				0.110069				0.0951527				0.0126427				0.0112845				0.0119749
1			1			1	830	1	8290001	8300000	8.295e+06	0.0109351	0.00975088	0.0113067	1.03398							0.891704							0.200033				0.0779765				0.170574				0.0129293				0.0120614				0.0126941
1		1	1				831	1	8300001	8310000	8.305e+06	0.0107465	0.012136	0.0125138	1.16446							1.1293							0.242887				0.118533				0.136557				0.0151117				0.0131941				0.0142742
1			1				832	1	8310001	8320000	8.315e+06	0.00767752	0.00976012	0.0100143	1.30437							1.27126							0.214806				0.098893				0.147649				0.011104				0.00981673				0.0115999
							833	1	8320001	8330000	8.325e+06	0.00733631	0.00654444	0.00862627	1.17583							0.892062							0.288019				0.120943				0.182196				0.00974798				0.00907938				0.00927527
							834	1	8330001	8340000	8.335e+06	0.00315317	0.00286837	0.00371787	1.17909							0.909678							0.256972				0.150478				0.169692				0.00405203				0.00404406				0.00396614
							835	1	8340001	8350000	8.345e+06	0.00658078	0.00757983	0.00648494	0.985437							1.15181							0.130995				0.143825				0.153254				0.0081476				0.00763028				0.00830519
							836	1	8350001	8360000	8.355e+06	0.00451045	0.00259574	0.00268849	0.596059							0.575496							0.134706				0.148671				0.0812604				0.00410623				0.00422806				0.00287581
1		1	1				837	1	8360001	8370000	8.365e+06	0.00314788	0.00186288	0.00213346	0.677744							0.59179							0.182909				0.169108				0.0533471				0.00306622				0.00317812				0.00211078
1			1				838	1	8370001	8380000	8.375e+06	0.00474309	0.00365041	0.00400557	0.844505							0.769627							0.114073				0.0722171				0.0288695				0.00473713				0.00471482				0.00394179
1			1				839	1	8380001	8390000	8.385e+06	0.00631241	0.00371635	0.0048166	0.763036							0.588736							0.173341				0.161327				0.120732				0.00606584				0.0066349				0.0048523
1			1				840	1	8390001	8400000	8.395e+06	0.005444	0.00504454	0.00560658	1.02986							0.926624							0.116269				0.163477				0.0940079				0.00593424				0.00660507				0.00587815
1			1				841	1	8400001	8410000	8.405e+06	0.00289128	0.00399066	0.00436018	1.50804							1.38024							0.220269				0.143027				0.0915005				0.00441302				0.00423086				0.00459595
1			1				842	1	8410001	8420000	8.415e+06	0.00394793	0.00364579	0.00494344	1.25216							0.923467							0.274724				0.190744				0.119442				0.00523505				0.00549355				0.00487715
							843	1	8420001	8430000	8.425e+06	0.00426957	0.00335081	0.00560509	1.3128							0.784812							0.143088				0.211682				0.197113				0.00444642				0.00626312				0.00557731
							844	1	8430001	8440000	8.435e+06	0.00172654	0.00129948	0.0020431	1.18335							0.752651							0.171242				0.101135				0.162856				0.00182564				0.00209689				0.00199642
1			1			1	845	1	8440001	8450000	8.445e+06	0.00547005	0.00505709	0.00659289	1.20527							0.924505							0.154444				0.158985				0.0696224				0.00622497				0.00717165				0.00626089
1		1	1			1	846	1	8450001	8460000	8.455e+06	0.00257665	0.00260624	0.00351801	1.36534							1.01148							0.193936				0.257176				0.0501076				0.00321494				0.00410235				0.00322365
1			1				847	1	8460001	8470000	8.465e+06	0.00255885	0.00555962	0.00592235	2.31446							2.17271							0.183208				0.173565				0.0813525				0.00496973				0.00513119				0.00624939
							848	1	8470001	8480000	8.475e+06	0.00331492	0.00393673	0.00461282	1.39154							1.18758							0.199355				0.184831				0.0819384				0.00452863				0.00486264				0.00465631
							849	1	8480001	8490000	8.485e+06	0.00292603	0.00233563	0.00278109	0.950466							0.798226							0.101583				0.111181				0.0606969				0.00292829				0.0032105				0.00272368
							850	1	8490001	8500000	8.495e+06	0.0041015	0.00204727	0.00442602	1.07912							0.499152							0.133438				0.094049				0.14113				0.0035478				0.00470639				0.00376849
							851	1	8500001	8510000	8.505e+06	0.00480723	0.0029922	0.00430024	0.894535							0.622437							0.21937				0.264281				0.192988				0.0049956				0.0061895				0.00451817
1			1		1	1	852	1	8510001	8520000	8.515e+06	0.0156697	0.013505	0.0145625	0.929341							0.861852							0.165514				0.183373				0.0508588				0.0174806			Top 1% th	0.0185104			Top 1% th	0.0147857
							853	1	8520001	8530000	8.525e+06	0.00523116	0.00627841	0.00777376	1.48605							1.20019							0.0949882				0.191971				0.174034				0.00635879				0.00804731				0.00850651
1		1	1				854	1	8530001	8540000	8.535e+06	0.00397519	0.00573218	0.00611813	1.53908							1.44199							0.209455				0.276546				0.136701				0.00613967				0.00697578				0.00686339
1			1				855	1	8540001	8550000	8.545e+06	0.00403922	0.00396611	0.00495199	1.22598							0.981899							0.144221				0.154094				0.121032				0.00467722				0.00531455				0.00507305
1			1				856	1	8550001	8560000	8.555e+06	0.00159908	0.0017525	0.00256815	1.60602							1.09595							0.118204				0.2682				0.214103				0.00190043				0.00284724				0.00274887
1		1	1				857	1	8560001	8570000	8.565e+06	0.0035179	0.00394371	0.0049934	1.41943							1.12104							0.0656911				0.190649				0.151551				0.00399312				0.0052581				0.00526673
							858	1	8570001	8580000	8.575e+06	0.00287852	0.00353227	0.00567764	1.97242							1.22711							0.195578				0.223462				0.209205				0.00398472				0.00550917				0.00582319
1						1	859	1	8580001	8590000	8.585e+06	0.00163561	0.00208978	0.0028904	1.76716							1.27767							0.114385				0.22434				0.19529				0.00210328				0.00291752				0.00309439
							860	1	8590001	8600000	8.595e+06	0.00296666	0.00268228	0.00344366	1.16079							0.904142							0.149212				0.177571				0.141541				0.00331983				0.00389719				0.00356798
1		1	1				861	1	8600001	8610000	8.605e+06	0.00289209	0.00242028	0.00349084	1.20703							0.836865							0.0899986				0.197061				0.15501				0.00291888				0.00397473				0.00349775
1			1				862	1	8610001	8620000	8.615e+06	0.00249755	0.00177649	0.00234485	0.938861							0.711292							0.165452				0.256398				0.205601				0.00256069				0.00325605				0.002594
1			1				863	1	8620001	8630000	8.625e+06	0.00302185	0.00244992	0.00318346	1.05348							0.810735							0.211536				0.204887				0.153629				0.00346989				0.00390216				0.00332796
1		1	1				864	1	8630001	8640000	8.635e+06	0.00400702	0.0053373	0.0052135	1.30109							1.33199							0.156434				0.168784				0.113745				0.00553858				0.0055464				0.00595247
1			1				865	1	8640001	8650000	8.645e+06	0.00341958	0.00433907	0.00480084	1.40393							1.26889							0.157034				0.186793				0.153478				0.004602				0.00505432				0.00539851
1			1				866	1	8650001	8660000	8.655e+06	0.00427355	0.0035995	0.00401657	0.939866							0.842274							0.192887				0.201543				0.145236				0.0048773				0.00519134				0.00445507
							867	1	8660001	8670000	8.665e+06	0.0039487	0.00347977	0.00437968	1.10915							0.881245							0.169315				0.213861				0.211031				0.00447129				0.00529702				0.00498084
							868	1	8670001	8680000	8.675e+06	0.005376	0.00549757	0.00477687	0.888554							1.02261							0.13285				0.134404				0.188427				0.00626972				0.00586467				0.00632995
1		1	1	1	1	1	869	1	8680001	8690000	8.685e+06	0.00272917	0.00316571	0.00303741	1.11295							1.15995							0.196344				0.0771196				0.162686				0.00366754				0.00312423				0.00370418
1	1	1	1	1	1	1	870	1	8690001	8700000	8.695e+06	0.00188203	0.00217987	0.00215495	1.14501							1.15825							0.148654				0.0809722				0.119551				0.00238557				0.00219633				0.00246171
1	1	1	1		1	1	871	1	8700001	8710000	8.705e+06	0.00189283	0.00181738	0.00227322	1.20096							0.960135							0.184179				0.0726773				0.163944				0.00227391				0.00224628				0.00244636
							872	1	8710001	8720000	8.715e+06	0.00229948	0.00228388	0.00298022	1.29604							0.993214							0.146098				0.06525				0.137619				0.00268377				0.00282412				0.00305207
1		1	1				873	1	8720001	8730000	8.725e+06	0.00161883	0.00293278	0.00252356	1.55888							1.81167							0.255779				0.173303				0.122503				0.00305797				0.00250538				0.00310904
1		1	1				874	1	8730001	8740000	8.735e+06	0.00443446	0.00595006	0.00492844	1.11139							1.34178							0.189617				0.0963845				0.16844				0.00640717				0.0051808				0.00654102
1			1				875	1	8740001	8750000	8.745e+06	0.004571	0.0072176	0.00616201	1.34807							1.579							0.22514				0.146683				0.166041				0.00760691				0.00628899				0.00802174
1			1				876	1	8750001	8760000	8.755e+06	0.00328119	0.00396344	0.00392459	1.19609							1.20793							0.327302				0.259125				0.200917				0.00538475				0.00486302				0.00493567
1			1				877	1	8760001	8770000	8.765e+06	0.00471172	0.00662093	0.0055592	1.17987							1.4052							0.342294				0.279675				0.215429				0.00861528				0.00712936				0.00776229
1			1				878	1	8770001	8780000	8.775e+06	0.00315238	0.00341932	0.00257685	0.817429							1.08468							0.245017				0.278802				0.2703				0.00435222				0.00397202				0.00410865
1		1	1				879	1	8780001	8790000	8.785e+06	0.00309311	0.00393325	0.00301318	0.974157							1.27161							0.244536				0.236321				0.181542				0.00465036				0.00399794				0.0042436
1		1	1				880	1	8790001	8800000	8.795e+06	0.0014785	0.00217505	0.00102255	0.691618							1.47112							0.326493				0.258532				0.2389				0.00271233				0.00168655				0.00210065
1		1	1				881	1	8800001	8810000	8.805e+06	0.00118166	0.00207624	0.00160845	1.36118							1.75706							0.34833				0.239783				0.130832				0.00249966				0.00183507				0.00211967
1			1				882	1	8810001	8820000	8.815e+06	0.00469192	0.00538457	0.00471295	1.00448							1.14763							0.277963				0.179716				0.188409				0.00697782				0.0057327				0.00622082
							883	1	8820001	8830000	8.825e+06	0.00309967	0.00454421	0.00411649	1.32804							1.46603							0.278044				0.104728				0.17729				0.00529387				0.00403015				0.00526352
1		1	1				884	1	8830001	8840000	8.835e+06	0.00435616	0.00297556	0.00317186	0.728132							0.68307							0.290585				0.196983				0.0985285				0.00516745				0.00468734				0.00340966
1		1	1				885	1	8840001	8850000	8.845e+06	0.00397087	0.00349344	0.00369833	0.931365							0.879769							0.260982				0.186664				0.0880579				0.00505015				0.00471466				0.00394311
							886	1	8850001	8860000	8.855e+06	0.00364675	0.00417201	0.00450134	1.23434							1.14403							0.354438				0.216837				0.123746				0.00605578				0.00520204				0.00494911
1			1				887	1	8860001	8870000	8.865e+06	0.00393648	0.00445489	0.00379022	0.962847							1.13169							0.230477				0.202103				0.0859862				0.00545231				0.00484191				0.00451039
1			1				888	1	8870001	8880000	8.875e+06	0.00319275	0.00504902	0.00423738	1.32719							1.5814							0.253293				0.243046				0.0167132				0.00551874				0.00490791				0.00472212
1		1	1				889	1	8880001	8890000	8.885e+06	0.00273242	0.00421102	0.00415953	1.52229							1.54113							0.428883				0.285599				0.0868373				0.00607882				0.00482358				0.00458327
							890	1	8890001	8900000	8.895e+06	0.00314508	0.00370729	0.00336826	1.07096							1.17876							0.181214				0.121556				0.0511312				0.00418447				0.00370732				0.00372841
1		1	1				891	1	8900001	8910000	8.905e+06	0.00597491	0.00840459	0.00656897	1.09943							1.40665							0.187388				0.0849735				0.0916991				0.0088477				0.00685438				0.00824262
							892	1	8910001	8920000	8.915e+06	0.00581667	0.00816813	0.0066887	1.14992							1.40426							0.14803				0.0628521				0.0780364				0.00820733				0.00667204				0.00805717
1		1	1				893	1	8920001	8930000	8.925e+06	0.00208276	0.00349535	0.00296644	1.42428							1.67823							0.255697				0.178508				0.0753933				0.00374721				0.00307319				0.00349434
1		1	1			1	894	1	8930001	8940000	8.935e+06	0.00309683	0.00408709	0.00310823	1.00368							1.31977							0.226673				0.133482				0.0680961				0.00464481				0.00358045				0.00386055
1		1	1				895	1	8940001	8950000	8.945e+06	0.0022996	0.00227403	0.0017799	0.774003							0.988883							0.272954				0.150845				0.148632				0.00314536				0.00240209				0.00238083
1			1				896	1	8950001	8960000	8.955e+06	0.00226685	0.00189423	0.00120682	0.532376							0.835622							0.261232				0.168948				0.244424				0.00281623				0.00208992				0.00205211
1						1	897	1	8960001	8970000	8.965e+06	0.00230337	0.00297801	0.00147446	0.640132							1.29289							0.3136				0.146286				0.313988			Top 1% th	0.00384716				0.00221259				0.00324518
1			1				898	1	8970001	8980000	8.975e+06	0.00399764	0.00404933	0.00386198	0.966063							1.01293							0.254365				0.0952102				0.264485				0.00539606				0.00434334				0.00537808
1		1	1				899	1	8980001	8990000	8.985e+06	0.00436562	0.00333311	0.00466904	1.0695							0.76349							0.227729				0.108629				0.237332				0.00498447				0.00506785				0.00524616
							900	1	8990001	9000000	8.995e+06	0.00565567	0.0059584	0.0062232	1.10035							1.05353							0.2241				0.0818065				0.202711				0.00748426				0.00646861				0.00763939
1			1				901	1	9000001	9010000	9.005e+06	0.00409043	0.00507218	0.00438182	1.07124							1.24001							0.129876				0.0527928				0.106721				0.00526512				0.00447222				0.00529174
1		1	1				902	1	9010001	9020000	9.015e+06	0.00511785	0.00498562	0.00518192	1.01252							0.974163							0.142063				0.0817863				0.110329				0.00588824				0.00560859				0.00571422
1			1				903	1	9020001	9030000	9.025e+06	0.00559999	0.00674978	0.00774286	1.38266							1.20532							0.207151				0.12283				0.0874154				0.00778822				0.00760563				0.00794044
							904	1	9030001	9040000	9.035e+06	0.00370742	0.00445257	0.00397114	1.07113							1.20099							0.202213				0.107827				0.169863				0.00511414				0.00430329				0.00507368
1		1	1				905	1	9040001	9050000	9.045e+06	0.00234265	0.00327667	0.00216716	0.925086							1.3987							0.173831				0.137555				0.178612				0.00340083				0.00261455				0.0033138
							906	1	9050001	9060000	9.055e+06	0.00160766	0.00223401	0.00127194	0.791174							1.38961							0.145173				0.0912479				0.138093				0.00224705				0.00158437				0.00203383
							907	1	9060001	9070000	9.065e+06	0.0011871	0.0015096	0.00137675	1.15976							1.27167							0.142325				0.0635499				0.127754				0.0015721				0.00136892				0.00165455
1		1	1				908	1	9070001	9080000	9.075e+06	0.00400939	0.00418712	0.00277297	0.69162							1.04433							0.0995306				0.0847577				0.118355				0.00455124				0.00370523				0.00394722
1		1	1				909	1	9080001	9090000	9.085e+06	0.00506756	0.00459533	0.00450284	0.888561							0.906813							0.300961				0.177875				0.0977384				0.00691156				0.00582052				0.00504187
							910	1	9090001	9100000	9.095e+06	0.00355762	0.00278014	0.00248298	0.697931							0.781459							0.183912				0.184426				0.0503189				0.00388301				0.00370328				0.00277099
1		1	1				911	1	9100001	9110000	9.105e+06	0.0050408	0.00531341	0.0045794	0.908466							1.05408							0.0967389				0.0775224				0.0535724				0.00573157				0.00521433				0.00522639
							912	1	9110001	9120000	9.115e+06	0.00398079	0.00396609	0.00356484	0.895511							0.996308							0.160548				0.138036				0.0979541				0.00473338				0.004377				0.00417436
1			1				913	1	9120001	9130000	9.125e+06	0.0059367	0.00419686	0.00511435	0.86148							0.706934							0.242573				0.128169				0.230102				0.00668946				0.00633784				0.00604704
1		1	1				914	1	9130001	9140000	9.135e+06	0.00406865	0.00380245	0.00341785	0.840044							0.934573							0.203112				0.109584				0.221442				0.00493865				0.00420393				0.00463697
							915	1	9140001	9150000	9.145e+06	0.00570992	0.00691834	0.00495824	0.868356							1.21163							0.209043				0.164891				0.249084				0.00798289				0.00638729				0.00790806
1		1	1				916	1	9150001	9160000	9.155e+06	0.00419446	0.00473842	0.00375759	0.895845							1.12968							0.149342				0.0862132				0.156912				0.00525057				0.00435115				0.00503862
1						1	917	1	9160001	9170000	9.165e+06	0.00402522	0.00404747	0.00270293	0.671498							1.00553							0.191112				0.299601				0.0906514				0.00498999				0.00480309				0.00371167
1		1	1		1	1	918	1	9170001	9180000	9.175e+06	0.00303756	0.00437649	0.00312415	1.02851							1.44079							0.351335				0.455961				0.0589565				0.00571484				0.00566292				0.00398528
1		1	1	1	1	1	919	1	9180001	9190000	9.185e+06	0.00983435	0.0105677	0.00752669	0.765347							1.07457							0.310472				0.45973				0.0581429				0.0147942				0.016067				0.00960568
1			1				920	1	9190001	9200000	9.195e+06	0.00305781	0.00425518	0.00312482	1.02192							1.39158							0.269874				0.422498				0.0622431				0.00500803				0.0053529				0.00393492
1			1				921	1	9200001	9210000	9.205e+06	0.00795229	0.00994828	0.00874269	1.09939							1.251							0.315471				0.37972				0.0221461				0.0130751				0.0134576				0.00955714
1			1	1	1	1	922	1	9210001	9220000	9.215e+06	0.000929059	0.000864566	0.000482874	0.519745							0.930583							0.340994				0.519338				0.0842688				0.00136086				0.00146874				0.000735718
1		1	1	1	1	1	923	1	9220001	9230000	9.225e+06	0.0042775	0.00550721	0.00421258	0.984823							1.28748							0.279346				0.49784				0.114681				0.00678876				0.00845357				0.00548943
1			1		1	1	924	1	9230001	9240000	9.235e+06	0.00207898	0.00246126	0.00256412	1.23335							1.18388							0.123065				0.142543				0.089666				0.0025887				0.00270748				0.00276019
1			1				925	1	9240001	9250000	9.245e+06	0.00272674	0.00264301	0.00282051	1.03439							0.969294							0.1719				0.196013				0.0756088				0.00324221				0.00344983				0.0029552
1	1	1	1		1	1	926	1	9250001	9260000	9.255e+06	0.00152473	0.00207447	0.00192874	1.26497							1.36055							0.247275				0.329699				0.0395572				0.00239078				0.00257605				0.00208404
1		1	1	1	1	1	927	1	9260001	9270000	9.265e+06	0.0028138	0.00384166	0.00287275	1.02095							1.36529							0.257341				0.379396				0.0430177				0.00448083				0.00458147				0.00350812
							928	1	9270001	9280000	9.275e+06	0.0081594	0.00813573	0.00691411	0.84738							0.997099							0.184909				0.217342				0.0532544				0.0099959				0.0096297				0.0079482
1			1				929	1	9280001	9290000	9.285e+06	0.00264333	0.00335375	0.00269966	1.02131							1.26876							0.183832				0.175261				0.0554718				0.00367392				0.0032392				0.00320446
1			1			1	930	1	9290001	9300000	9.295e+06	0.00813074	0.00766773	0.00669313	0.823188							0.943055							0.271604				0.282256				0.0781329				0.0108447				0.0103267				0.00778901
1		1	1				931	1	9300001	9310000	9.305e+06	0.0052544	0.00509529	0.00572987	1.09049							0.969719							0.219475				0.221371				0.0952704				0.00662995				0.00705359				0.00598254
							932	1	9310001	9320000	9.315e+06	0.00206785	0.00433548	0.00387112	1.87205							2.09662							0.309698				0.277666				0.135581				0.00463806				0.00411095				0.00474689
1			1				933	1	9320001	9330000	9.325e+06	0.000852582	0.00174481	0.00198904	2.33296							2.0465							0.369281				0.290016				0.110892				0.00205907				0.00200119				0.00209977
							934	1	9330001	9340000	9.335e+06	0.00183214	0.0058843	0.00472139	2.57698							3.21171							0.418308				0.250187				0.168309				0.00663275				0.00437011				0.00637598
1					1	1	935	1	9340001	9350000	9.345e+06	0.000931837	0.00286426	0.00274683	2.94776							3.07378							0.481794				0.193994				0.187348				0.00366273				0.00228203				0.00345233
							936	1	9350001	9360000	9.355e+06	0.00202134	0.00474025	0.00459258	2.27205							2.3451							0.455411				0.224521				0.214632				0.00620798				0.00426441				0.00594169
							937	1	9360001	9370000	9.365e+06	0.00378724	0.00584871	0.00603085	1.59241							1.54432							0.20471				0.272098				0.108882				0.00605814				0.0067441				0.00666554
1			1				938	1	9370001	9380000	9.375e+06	0.00361053	0.00490192	0.00415647	1.15121							1.35767							0.278139				0.295321				0.155195				0.00589619				0.00551103				0.00536123
							939	1	9380001	9390000	9.385e+06	0.00337572	0.00430297	0.00286686	0.849258							1.27468							0.450132				0.560499				0.150432				0.00698231				0.00710189				0.00421969
1			1				940	1	9390001	9400000	9.395e+06	0.00263809	0.00534133	0.00345627	1.31014							2.0247							0.321826				0.570651				0.262432				0.00588301				0.00709721				0.00596392
1			1				941	1	9400001	9410000	9.405e+06	0.00370699	0.0049012	0.00481548	1.29903							1.32215							0.402072				0.425664				0.167294				0.00719835				0.00741942				0.0058344
1		1	1				942	1	9410001	9420000	9.415e+06	0.00367348	0.00522765	0.0055297	1.5053							1.42308							0.250856				0.223099				0.0778048				0.00594087				0.00592301				0.00583247
							943	1	9420001	9430000	9.425e+06	0.00364708	0.0035284	0.00383117	1.05048							0.967459							0.162786				0.137354				0.118903				0.00428532				0.00433448				0.00417637
							944	1	9430001	9440000	9.435e+06	0.0047879	0.00560927	0.00587092	1.2262							1.17155							0.25717				0.252798				0.0400237				0.00699835				0.00713249				0.00597942
1		1	1				945	1	9440001	9450000	9.445e+06	0.00381933	0.00461861	0.00375791	0.983917							1.20927							0.290274				0.425152				0.176787				0.00594451				0.00659065				0.0050877
							946	1	9450001	9460000	9.455e+06	0.00188258	0.0028735	0.00161498	0.857857							1.52636							0.383809				0.604936				0.207204				0.00385925				0.00442658				0.00283079
1			1				947	1	9460001	9470000	9.465e+06	0.00238753	0.0038561	0.00247319	1.03588							1.6151							0.438268				0.632331				0.190629				0.00555748				0.00661019				0.00391001
1		1	1				948	1	9470001	9480000	9.475e+06	0.0059137	0.00632507	0.00691683	1.16963							1.06956							0.291583				0.36314				0.269073				0.00863811				0.0100733				0.00905829
							949	1	9480001	9490000	9.485e+06	0.00360695	0.00373132	0.00357287	0.990551							1.03448							0.392371				0.21501				0.269804				0.00603845				0.00457319				0.00500152
1			1				950	1	9490001	9500000	9.495e+06	0.00387435	0.00232019	0.00196245	0.506524							0.598859							0.314146				0.322518				0.116966				0.00451594				0.00430772				0.00242496
1		1	1				951	1	9500001	9510000	9.505e+06	0.0122825	0.00501559	0.00372863	0.303572							0.408352							0.245465				0.268995				0.0844113				0.0114628				0.0109515				0.00477519
1		1	1		1	1	952	1	9510001	9520000	9.515e+06	0.00548243	0.00299278	0.00223313	0.407325							0.545887							0.276039				0.259596				0.142728				0.00585336				0.00521037				0.00304799
							953	1	9520001	9530000	9.525e+06	0.00556588	0.00561486	0.00444153	0.797992							1.0088							0.218841				0.213987				0.10037				0.00715651				0.00636593				0.00558918
							954	1	9530001	9540000	9.535e+06	0.00750674	0.00674333	0.00656859	0.875026							0.898304							0.166823				0.200119				0.082877				0.00855165				0.00879839				0.00725744
							955	1	9540001	9550000	9.545e+06	0.00464129	0.00513467	0.00407275	0.877505							1.1063							0.103869				0.182042				0.119939				0.00545454				0.0053267				0.00523112
1			1				956	1	9550001	9560000	9.555e+06	0.0105924	0.00653503	0.00659214	0.622345							0.616953							0.178098				0.229599				0.165965				0.0104194				0.011153				0.00786968
							957	1	9560001	9570000	9.565e+06	0.0053904	0.00561025	0.0051651	0.958203							1.04078							0.205351				0.269766				0.170663				0.00692171				0.00722748				0.00649637
1		1	1				958	1	9570001	9580000	9.575e+06	0.00536419	0.00724041	0.00595306	1.10978							1.34977							0.16186				0.288279				0.0849217				0.00751939				0.00795063				0.00720893
							959	1	9580001	9590000	9.585e+06	0.00618053	0.0102237	0.00894759	1.44771							1.65418							0.195795				0.263539				0.0535693				0.010199				0.0102708				0.0101282
1		1	1				960	1	9590001	9600000	9.595e+06	0.00553882	0.00814119	0.00670419	1.2104							1.46984							0.185491				0.282453				0.0603657				0.0083977				0.00853116				0.00789955
							961	1	9600001	9610000	9.605e+06	0.00909082	0.00968425	0.00818514	0.900374							1.06528							0.121018				0.205059				0.0908382				0.01068				0.0108662				0.0098274
1			1				962	1	9610001	9620000	9.615e+06	0.00651869	0.00564166	0.00433772	0.665428							0.86546							0.173662				0.338846				0.15374				0.00735798				0.00821019				0.00589617
1		1	1				963	1	9620001	9630000	9.625e+06	0.0036216	0.00335664	0.00338776	0.935431							0.926838							0.110175				0.233313				0.124946				0.00392113				0.00457121				0.00385371
1			1				964	1	9630001	9640000	9.635e+06	0.00380595	0.00400065	0.00358272	0.941348							1.05116							0.0741763				0.167744				0.068775				0.00421603				0.00443894				0.00407172
1		1	1				965	1	9640001	9650000	9.645e+06	0.00184547	0.00236196	0.00276714	1.49942							1.27987							0.123071				0.203332				0.0760629				0.00239896				0.00289494				0.00277568
							966	1	9650001	9660000	9.655e+06	0.00183164	0.00213305	0.00274695	1.49972							1.16456							0.136521				0.212191				0.174319				0.00229577				0.0029059				0.00295514
1		1	1				967	1	9660001	9670000	9.665e+06	0.00290245	0.00287305	0.00269322	0.927913							0.98987							0.177727				0.211623				0.0924768				0.00351191				0.00354886				0.00306674
							968	1	9670001	9680000	9.675e+06	0.00437056	0.00470483	0.00344479	0.78818							1.07648							0.130472				0.191604				0.0855296				0.00521857				0.00483386				0.00445592
							969	1	9680001	9690000	9.685e+06	0.00357306	0.00494293	0.00360841	1.00989							1.38339							0.160658				0.195458				0.156502				0.00507302				0.00446308				0.00506898
							970	1	9690001	9700000	9.695e+06	0.00313247	0.00631775	0.00457179	1.45948							2.01686							0.175886				0.345061				0.162057				0.00573357				0.00588167				0.00649778
							971	1	9700001	9710000	9.705e+06	0.00508944	0.00604083	0.00479485	0.942118							1.18694							0.146343				0.3489				0.182162				0.00651917				0.00759045				0.00662459
							972	1	9710001	9720000	9.715e+06	0.00748411	0.00846901	0.00732614	0.978893							1.1316							0.134825				0.302699				0.138533				0.00921959				0.0106197				0.00916759
							973	1	9720001	9730000	9.725e+06	0.00447638	0.00578431	0.00558389	1.24741							1.29219							0.131687				0.320651				0.148538				0.0059084				0.00740434				0.00667569
1	1	1	1		1	1	974	1	9730001	9740000	9.735e+06	0.00485774	0.00543281	0.00597337	1.22966							1.11838							0.15957				0.274685				0.14493				0.0061222				0.00746649				0.00666974
1			1			1	975	1	9740001	9750000	9.745e+06	0.000118459	0.000254433	0.000283518	2.39339							2.14786							0.0648996				0.297578				0.187052				0.000199386				0.000286136				0.000330864
							976	1	9750001	9760000	9.755e+06	0.00732063	0.00834722	0.00753302	1.02901							1.14023							0.0810557				0.131296				0.057102				0.00852492				0.00854931				0.00842097
1			1				977	1	9760001	9770000	9.765e+06	0.00086334	0.00105729	0.00101686	1.17783							1.22465							0.144892				0.230819				0.0749845				0.00112304				0.00122221				0.00112115
1		1	1		1	1	978	1	9770001	9780000	9.775e+06	4.16667e-05	3.67424e-05	5.62569e-05	1.35017							0.881818							0.00480769				0.157857				0.0911428				3.93939e-05				5.81395e-05				5.11628e-05
1			1				979	1	9780001	9790000	9.785e+06	0.00202495	0.00328408	0.00325001	1.60499							1.62181							0.120261				0.198938				0.0678791				0.00301739				0.00329248				0.00350496
1						1	980	1	9790001	9800000	9.795e+06	0.00298418	0.00279323	0.00279745	0.937426							0.936013							0.151143				0.272648				0.121951				0.00340305				0.00397443				0.00318358
1			1				981	1	9800001	9810000	9.805e+06	0.00494425	0.00534139	0.00504974	1.02134							1.08032							0.171693				0.281008				0.132242				0.00620883				0.00695				0.00598734
							982	1	9810001	9820000	9.815e+06	0.00444219	0.00576685	0.0055755	1.25512							1.2982							0.0798042				0.212768				0.0814456				0.00554721				0.0063626				0.00617402
1			1				983	1	9820001	9830000	9.825e+06	0.00523933	0.00452796	0.00459442	0.87691							0.864225							0.141903				0.24261				0.119052				0.00569125				0.00649186				0.00517759
1		1	1	1	1	1	984	1	9830001	9840000	9.835e+06	0.00253486	0.00266221	0.00228766	0.90248							1.05024							0.148415				0.201138				0.114229				0.00305141				0.00301836				0.0027941
1			1				985	1	9840001	9850000	9.845e+06	0.0028411	0.00313345	0.00284341	1.00081							1.1029							0.304898				0.34651				0.0996142				0.00429761				0.00434934				0.00331906
1		1	1		1	1	986	1	9850001	9860000	9.855e+06	0.00330624	0.00167104	0.00132348	0.4003							0.505419							0.347716				0.374224				0.0674414				0.00381526				0.00369919				0.00160554
1		1	1				987	1	9860001	9870000	9.865e+06	0.00206023	0.00191709	0.0018019	0.874612							0.930524							0.27586				0.230297				0.105247				0.00274623				0.00250884				0.00207822
							988	1	9870001	9880000	9.875e+06	0.00160332	0.0025538	0.00200732	1.25198							1.59282							0.249445				0.276769				0.130636				0.00276936				0.00249619				0.00262325
1			1			1	989	1	9880001	9890000	9.885e+06	0.00178313	0.0028287	0.00221977	1.24487							1.58637							0.309118				0.237175				0.0977331				0.00333763				0.00262373				0.00279765
1			1				990	1	9890001	9900000	9.895e+06	0.00366413	0.00455046	0.00433704	1.18365							1.2419							0.228447				0.295513				0.117144				0.00532342				0.00567872				0.00503338
1			1				991	1	9900001	9910000	9.905e+06	0.00262206	0.00338977	0.00303568	1.15774							1.29279							0.240304				0.338146				0.0967852				0.00395673				0.00427416				0.00355699
1			1				992	1	9910001	9920000	9.915e+06	0.00654502	0.00973747	0.00879731	1.34412							1.48777							0.307562				0.362644				0.120741				0.0117574				0.0120359				0.01054
							993	1	9920001	9930000	9.925e+06	0.00468042	0.00733413	0.00719047	1.53629							1.56698							0.2325				0.288197				0.11167				0.00782706				0.0083386				0.00817522
1			1				994	1	9930001	9940000	9.935e+06	0.00149664	0.00156857	0.00144442	0.965107							1.04806							0.247104				0.36081				0.0883058				0.00203562				0.00230062				0.00165241
1			1				995	1	9940001	9950000	9.945e+06	0.00843764	0.00819531	0.00726632	0.861179							0.97128							0.224874				0.416401				0.202523				0.0107292				0.0134544				0.0096941
							996	1	9950001	9960000	9.955e+06	0.00770473	0.00752019	0.00617184	0.801045							0.976048							0.207542				0.392462				0.160463				0.00960613				0.0114203				0.00815451
1			1				997	1	9960001	9970000	9.965e+06	0.00325059	0.00605404	0.00563185	1.73256							1.86245							0.291889				0.326654				0.0755656				0.00657003				0.00659574				0.00632056
1		1	1				998	1	9970001	9980000	9.975e+06	0.00285868	0.00659197	0.00529029	1.8506							2.30595							0.308668				0.483286				0.151531				0.0068351				0.00788538				0.00700218
1		1	1				999	1	9980001	9990000	9.985e+06	0.000657783	0.00382317	0.00359701	5.46839							5.81221							0.365311				0.399544				0.0751862				0.00353004				0.00354297				0.00401172
1	1	1	1				1000	1	9990001	10000000	9.995e+06	0.000736127	0.00682019	0.00623552	8.47072							9.26497			95% th				0.437885				0.620614				0.109346				0.00672132				0.00918806				0.00732928
1			1				1001	1	10000001	10010000	1.0005e+07	0.00344523	0.00612477	0.00541918	1.57295							1.77775							0.490308				0.61497				0.177037				0.00938803				0.0115113				0.00701364
1		1	1				1002	1	10010001	10020000	1.0015e+07	0.00696674	0.00848529	0.00847396	1.21635							1.21797							0.213398				0.264496				0.0954932				0.00982201				0.0104967				0.00937486
1			1				1003	1	10020001	10030000	1.0025e+07	0.00916537	0.0116023	0.00972607	1.06118							1.26588							0.315586				0.342247				0.113327				0.0151718				0.0143606				0.0120272
1			1				1004	1	10030001	10040000	1.0035e+07	0.00425106	0.00527241	0.00546011	1.28441							1.24026							0.27088				0.30032				0.171727				0.0065308				0.00693972				0.00647886
1		1	1				1005	1	10040001	10050000	1.0045e+07	0.00757968	0.0100489	0.00670759	0.884943							1.32577							0.217824				0.4061				0.25182				0.011269				0.0120283				0.0111982
							1006	1	10050001	10060000	1.0055e+07	0.00389853	0.00592795	0.00576352	1.47838							1.52056							0.458361				0.475082				0.0539939				0.00907107				0.00920339				0.00617938
1			1				1007	1	10060001	10070000	1.0065e+07	0.00288343	0.00346013	0.00282434	0.979504							1.2							0.437749				0.486482				0.0925992				0.00564122				0.00555752				0.00346289
1			1				1008	1	10070001	10080000	1.0075e+07	0.00339778	0.00321607	0.00400346	1.17826							0.946521							0.454102				0.221243				0.192069				0.00605776				0.00475196				0.00446791
1		1	1				1009	1	10080001	10090000	1.0085e+07	0.00406541	0.00702915	0.00673827	1.65746							1.72901							0.407868				0.314236				0.0547425				0.00936832				0.00787711				0.00728237
1	1	1	1				1010	1	10090001	10100000	1.0095e+07	0.000902459	0.00229992	0.00263239	2.91691							2.5485							0.538189				0.489028				0.0465275				0.0034672				0.00345895				0.0025865
							1011	1	10100001	10110000	1.0105e+07	0.00381763	0.00562643	0.00639726	1.67571							1.4738							0.426916				0.366932				0.0502087				0.00823969				0.00806777				0.00632965
							1012	1	10110001	10120000	1.0115e+07	0.00173287	0.00387925	0.00370197	2.13633							2.23863							0.497938				0.454117				0.068483				0.00558907				0.00497802				0.00406929
1		1	1		1	1	1013	1	10120001	10130000	1.0125e+07	9.81672e-05	0.0037197	0.00347419	35.3905		99% th	95% th		Top 0.5% th	Top 1% th	37.8915		99% th	95% th		Top 0.5% th	Top 1% th	0.662109				0.492484				0.168167				0.00564956				0.00351945				0.00432412
1		1	1		1	1	1014	1	10130001	10140000	1.0135e+07	9.7695e-05	0.0022575	0.00104703	10.7174			95% th				23.1076		99% th	95% th		Top 0.5% th	Top 1% th	0.622299				0.758935		Top 0.5% th	Top 1% th	0.211547				0.0031178				0.00237431				0.00209558
1			1	1	1	1	1015	1	10140001	10150000	1.0145e+07	0.000147205	0.000857128	0.00139415	9.47084			95% th				5.82269							0.858093	Top 0.1% th	Top 0.5% th	Top 1% th	0.803219		Top 0.5% th	Top 1% th	0.0994727				0.00353869				0.00391643				0.00124998
1		1	1				1016	1	10150001	10160000	1.0155e+07	0.000155735	0.000858894	0.00101233	6.5003							5.51509							0.485716				0.485283				0.0521538				0.000986448				0.00113466				0.000987091
1		1	1				1017	1	10160001	10170000	1.0165e+07	0.00154129	0.00529563	0.00545997	3.54246							3.43583							0.614552				0.615843				0.0121172				0.00886881				0.00911252				0.00544376
1		1	1			1	1018	1	10170001	10180000	1.0175e+07	0.000148323	0.00170279	0.00163223	11.0046			95% th				11.4803			95% th				0.661458				0.692756			Top 1% th	0.0317325				0.00273395				0.00289762				0.00172216
1	1	1	1				1019	1	10180001	10190000	1.0185e+07	0.000167121	0.00228353	0.00222971	13.3419			95% th				13.664			95% th				0.598494				0.611821				0.0191825				0.00305183				0.00308728				0.00230076
1		1	1		1	1	1020	1	10190001	10200000	1.0195e+07	0.000684965	0.00420358	0.00448007	6.54059							6.13692							0.73705		Top 0.5% th	Top 1% th	0.733893		Top 0.5% th	Top 1% th	0.0207289				0.00929557				0.00970483				0.00443373
1		1	1		1	1	1021	1	10200001	10210000	1.0205e+07	0.000921682	0.00316077	0.0026345	2.85836							3.42935							0.771065		Top 0.5% th	Top 1% th	0.803428		Top 0.5% th	Top 1% th	0.0441857				0.00891619				0.00904551				0.00303159
1	1	1	1			1	1022	1	10210001	10220000	1.0215e+07	0.000527158	0.00429591	0.00332538	6.30812							8.14918			95% th				0.653563				0.701562			Top 1% th	0.0615168				0.00696096				0.00645451				0.00406043
1	1	1	1				1023	1	10220001	10230000	1.0225e+07	0.000404778	0.00477552	0.00401015	9.90702			95% th				11.7979			95% th				0.582514				0.640075				0.0630905				0.00620415				0.00613312				0.00468864
1		1	1				1024	1	10230001	10240000	1.0235e+07	0.00404874	0.00802234	0.00501454	1.23854							1.98144							0.372711				0.410611				0.141324				0.00962162				0.00768871				0.00759127
1		1	1				1025	1	10240001	10250000	1.0245e+07	0.00197945	0.00569992	0.00521621	2.63518							2.87954							0.53607				0.531792				0.0760354				0.00827644				0.00768427				0.00590722
1			1				1026	1	10250001	10260000	1.0255e+07	0.00168539	0.00536643	0.00552401	3.27758							3.18408							0.58471				0.590255				0.0771155				0.00849023				0.00879744				0.00590022
1			1		1	1	1027	1	10260001	10270000	1.0265e+07	0.000333069	0.00229136	0.00268273	8.0546							6.87955			95% th				0.780665		Top 0.5% th	Top 1% th	0.741655		Top 0.5% th	Top 1% th	0.108478				0.00598269				0.00583678				0.00278966
1		1	1				1028	1	10270001	10280000	1.0275e+07	0.00104204	0.00564641	0.00651876	6.25575							5.41859							0.608989				0.577574				0.118099				0.00855277				0.00894925				0.00689712
1			1		1	1	1029	1	10280001	10290000	1.0285e+07	0.000440161	0.00234406	0.00232534	5.28292							5.32545							0.713503		Top 0.5% th	Top 1% th	0.717387			Top 1% th	0.0716903				0.00485906				0.00489272				0.002515
1		1	1			1	1030	1	10290001	10300000	1.0295e+07	0.000378693	0.00391659	0.00313226	8.27124							10.3424			95% th				0.671536				0.711432			Top 1% th	0.118262				0.00653844				0.00608341				0.00399714
1			1			1	1031	1	10300001	10310000	1.0305e+07	0.00111723	0.00808048	0.00794045	7.10725							7.23259			95% th				0.603323				0.550447				0.0679449				0.0115935				0.0100741				0.00859441
1		1	1				1032	1	10310001	10320000	1.0315e+07	0.00304306	0.00752534	0.0073404	2.41217							2.47295							0.548942				0.550438				0.048846				0.0117151				0.0115484				0.00781458
1	1	1	1		1	1	1033	1	10320001	10330000	1.0325e+07	9.74363e-05	0.00302486	0.00367251	37.6914		99% th	95% th		Top 0.5% th	Top 1% th	31.0445		99% th	95% th		Top 0.5% th	Top 1% th	0.721896		Top 0.5% th	Top 1% th	0.490688				0.175377				0.00561353				0.00370102				0.00406087
1	1	1	1		1	1	1034	1	10330001	10340000	1.0335e+07	0.000454888	0.00216139	0.00242211	5.32463							4.75148							0.719145		Top 0.5% th	Top 1% th	0.611663				0.0783274				0.00465771				0.00370425				0.00248651
1	1	1	1		1	1	1035	1	10340001	10350000	1.0345e+07	0.000949303	0.00681569	0.00749887	7.89935							7.17968			95% th				0.65188				0.578488				0.0982114				0.0111528				0.0100213				0.00793676
1		1	1			1	1036	1	10350001	10360000	1.0355e+07	0.00098949	0.0117127	0.0113264	11.4467			95% th				11.8371			95% th				0.639346				0.589328				0.0751675				0.01761			Top 1% th	0.0149948				0.0124559
1		1	1				1037	1	10360001	10370000	1.0365e+07	0.00063252	0.00489186	0.00487194	7.70244							7.73392			95% th				0.632689				0.633997				0.0403443				0.00752002				0.00751969				0.00508714
1	1	1	1			1	1038	1	10370001	10380000	1.0375e+07	0.000354797	0.00695891	0.00684718	19.2989			95% th			Top 1% th	19.6138			95% th			Top 1% th	0.668897				0.58571				0.113433				0.0110444				0.00869195				0.00778627
1	1	1	1		1	1	1039	1	10380001	10390000	1.0385e+07	0.000344353	0.00426033	0.00440473	12.7913			95% th				12.372			95% th				0.65489				0.600568				0.114583				0.00667134				0.0059448				0.00489321
1	1	1	1	1	1	1	1040	1	10390001	10400000	1.0395e+07	0.000124402	0.00198847	0.00221571	17.8108			95% th			Top 1% th	15.9842			95% th			Top 1% th	0.715192		Top 0.5% th	Top 1% th	0.697572			Top 1% th	0.133213				0.00370929				0.00386887				0.00242515
1	1	1	1	1	1	1	1041	1	10400001	10410000	1.0405e+07	0.000452886	0.00653936	0.00560278	12.3713			95% th				14.4393			95% th			Top 1% th	0.679162			Top 1% th	0.747421		Top 0.5% th	Top 1% th	0.142812				0.0108968				0.0119877				0.00708254
1	1	1	1			1	1042	1	10410001	10420000	1.0415e+07	0.000348167	0.00236162	0.00228543	6.56418							6.78301							0.636312				0.689059			Top 1% th	0.106334				0.00372543				0.00423487				0.00259999
1	1	1	1		1	1	1043	1	10420001	10430000	1.0425e+07	0.00015572	0.00220092	0.00216189	13.8831			95% th				14.1338			95% th			Top 1% th	0.70563			Top 1% th	0.737373		Top 0.5% th	Top 1% th	0.116866				0.00400286				0.00441236				0.00247007
1		1	1				1044	1	10430001	10440000	1.0435e+07	0.0021052	0.00308807	0.00332946	1.58154							1.46688							0.480358				0.4441				0.0677312				0.00499696				0.00488816				0.00344189
							1045	1	10440001	10450000	1.0445e+07	0.00220968	0.00612267	0.00552736	2.50143							2.77084							0.508719				0.588438				0.091939				0.00848024				0.00939962				0.00641479
1		1	1				1046	1	10450001	10460000	1.0455e+07	0.00207524	0.00272557	0.00341496	1.64557							1.31337							0.545827				0.476883				0.0713973				0.00528522				0.00524759				0.00330632
1	1	1	1				1047	1	10460001	10470000	1.0465e+07	0.000928833	0.00352531	0.00338244	3.6416							3.79542							0.506676				0.560189				0.0987556				0.00451442				0.00490127				0.00383234
1	1	1	1				1048	1	10470001	10480000	1.0475e+07	0.00242161	0.0107458	0.00977967	4.0385							4.43747							0.44836				0.502516				0.0834936				0.0119348				0.012263				0.0111977
1	1	1	1	1	1	1	1049	1	10480001	10490000	1.0485e+07	0.000520586	0.00301003	0.00214494	4.12023							5.782							0.648121				0.743494		Top 0.5% th	Top 1% th	0.0883606				0.0050168				0.00519584				0.00282731
1	1	1	1	1	1	1	1050	1	10490001	10500000	1.0495e+07	0.000955132	0.00563606	0.00521525	5.46024							5.90082							0.604655				0.666089				0.108397				0.00833601				0.00923957				0.00608528
1	1	1	1	1	1	1	1051	1	10500001	10510000	1.0505e+07	0.00085369	0.00715253	0.00676734	7.92716							8.37836			95% th				0.507897				0.593769				0.0705983				0.0081347				0.00938016				0.00748862
1	1	1	1	1	1	1	1052	1	10510001	10520000	1.0515e+07	0.000619688	0.00412834	0.00398756	6.43479							6.66197							0.664693				0.709137			Top 1% th	0.108335				0.00708012				0.00791997				0.00455098
1	1	1	1	1	1	1	1053	1	10520001	10530000	1.0525e+07	0.00197129	0.00539912	0.00506428	2.56902							2.73887							0.514759				0.588638				0.0392685				0.00759459				0.00855155				0.00544553
1	1	1	1		1	1	1054	1	10530001	10540000	1.0535e+07	0.00123411	0.00257085	0.00254995	2.06622							2.08316							0.460179				0.513616				0.0268973				0.00352428				0.00388999				0.00263117
1			1				1055	1	10540001	10550000	1.0545e+07	0.00313161	0.00641354	0.00455159	1.45344							2.048							0.536005				0.655209				0.074866				0.0102858				0.0111418				0.00592624
1		1	1				1056	1	10550001	10560000	1.0555e+07	0.00313615	0.00586849	0.00519536	1.6566							1.87124							0.321847				0.384125				0.0803157				0.00663909				0.00676396				0.00601502
							1057	1	10560001	10570000	1.0565e+07	0.00264625	0.00477254	0.00521212	1.96962							1.80351							0.332323				0.405681				0.125922				0.00555568				0.00661125				0.00571154
1	1	1	1				1058	1	10570001	10580000	1.0575e+07	0.0010598	0.00327501	0.00216648	2.04423							3.09021							0.230288				0.386605				0.1613				0.00281587				0.00262985				0.003244
1			1				1059	1	10580001	10590000	1.0585e+07	0.00395427	0.00987968	0.00565137	1.42918							2.49848							0.254602				0.435347				0.133116				0.00927957				0.00850579				0.00895797
1	1	1	1				1060	1	10590001	10600000	1.0595e+07	0.00335578	0.0076824	0.00676244	2.01516							2.2893							0.400017				0.510319				0.0450585				0.00919876				0.0103315				0.00756321
1		1	1				1061	1	10600001	10610000	1.0605e+07	0.00251731	0.00741919	0.00579571	2.30234							2.94727							0.457795				0.549143				0.0797775				0.00916305				0.00921914				0.00718027
1			1			1	1062	1	10610001	10620000	1.0615e+07	0.00250533	0.00422797	0.00282073	1.12589							1.68759							0.331372				0.486059				0.141681				0.00503516				0.00518159				0.00410611
1			1				1063	1	10620001	10630000	1.0625e+07	0.000992797	0.00243213	0.00193286	1.94688							2.44977							0.431169				0.56947				0.143194				0.00301049				0.00339773				0.00254724
							1064	1	10630001	10640000	1.0635e+07	0.00193693	0.00412922	0.00358623	1.8515							2.13184							0.307299				0.316545				0.0823716				0.00437862				0.00404062				0.00420402
1		1	1				1065	1	10640001	10650000	1.0645e+07	0.0025793	0.00604531	0.00513468	1.99073							2.34378							0.42462				0.517132				0.0915554				0.0074947				0.00798767				0.00615337
							1066	1	10650001	10660000	1.0655e+07	0.00183553	0.00494291	0.00583968	3.18147							2.69291							0.604688				0.65414				0.184799				0.00857354				0.0110958				0.00661345
1		1	1				1067	1	10660001	10670000	1.0665e+07	0.0035916	0.00615941	0.00473231	1.31761							1.71495							0.476784				0.580171				0.143842				0.00931834				0.00991345				0.00636082
1			1				1068	1	10670001	10680000	1.0675e+07	0.00416776	0.00642233	0.0066875	1.60458							1.54095							0.460626				0.470534				0.215484				0.00981702				0.0102512				0.00835536
							1069	1	10680001	10690000	1.0685e+07	0.00387682	0.00533074	0.00392985	1.01368							1.37503							0.388148				0.399335				0.218667				0.00752434				0.00649836				0.00592615
1	1	1	1			1	1070	1	10690001	10700000	1.0695e+07	0.00220994	0.00506023	0.00354503	1.60413							2.28976							0.495627				0.627907				0.216016				0.00720714				0.00773324				0.00548816
1	1	1	1			1	1071	1	10700001	10710000	1.0705e+07	0.00148339	0.00446578	0.00420233	2.83293							3.01053							0.543562				0.61305				0.2019				0.00651695				0.00734683				0.00543046
1	1	1	1	1	1	1	1072	1	10710001	10720000	1.0715e+07	0.000629641	0.00308969	0.00210192	3.33828							4.90706							0.719788		Top 0.5% th	Top 1% th	0.807768	Top 0.1% th	Top 0.5% th	Top 1% th	0.0768865				0.00663664				0.00710484				0.00281201
1	1	1	1		1	1	1073	1	10720001	10730000	1.0725e+07	0.000973138	0.00344487	0.00186349	1.91493							3.53996							0.686299			Top 1% th	0.769765		Top 0.5% th	Top 1% th	0.276394				0.00704174				0.00616031				0.00366799
1		1	1				1074	1	10730001	10740000	1.0735e+07	0.00075939	0.00264747	0.00232839	3.06613							3.4863							0.626567				0.652399				0.194634				0.00456154				0.00444155				0.00308919
							1075	1	10740001	10750000	1.0745e+07	0.00229645	0.00505082	0.00456178	1.98645							2.19941							0.466519				0.53742				0.161615				0.00688616				0.00741301				0.00573281
1			1				1076	1	10750001	10760000	1.0755e+07	0.00162151	0.00280603	0.00211277	1.30296							1.73051							0.501645				0.554064				0.136898				0.00444216				0.00418701				0.00284949
1		1	1		1	1	1077	1	10760001	10770000	1.0765e+07	0.000629742	0.00125254	0.00107067	1.70017							1.98897							0.677047			Top 1% th	0.732038		Top 0.5% th	Top 1% th	0.138489				0.00291416				0.00317285				0.00134833
							1078	1	10770001	10780000	1.0775e+07	0.000820201	0.00208242	0.00199288	2.42974							2.53892							0.605552				0.64414				0.129429				0.00367935				0.00395251				0.00234059
1			1			1	1079	1	10780001	10790000	1.0785e+07	0.000340369	0.000753568	0.000456814	1.34211							2.21397							0.607639				0.691183			Top 1% th	0.135566				0.00139404				0.0012907				0.000700101
1	1	1	1		1	1	1080	1	10790001	10800000	1.0795e+07	0.00078467	0.00225338	0.00126746	1.61528							2.87175							0.557216				0.707413			Top 1% th	0.124737				0.00343062				0.00350688				0.0020113
1		1	1		1	1	1081	1	10800001	10810000	1.0805e+07	0.00107407	0.00296638	0.00244349	2.27497							2.7618							0.621446				0.675859				0.165538				0.0053367				0.00542597				0.00324153
1						1	1082	1	10810001	10820000	1.0815e+07	0.00160821	0.00396493	0.0033448	2.07983							2.46543							0.551399				0.614723				0.153516				0.00621169				0.00642786				0.0043177
1	1	1	1		1	1	1083	1	10820001	10830000	1.0825e+07	0.00100113	0.00369977	0.00273116	2.72807							3.69559							0.60667				0.702056			Top 1% th	0.190868				0.00597577				0.0062634				0.00397397
1			1		1	1	1084	1	10830001	10840000	1.0835e+07	0.00136274	0.00378695	0.00309123	2.26839							2.77892							0.653717				0.741743		Top 0.5% th	Top 1% th	0.164063				0.00743566				0.00862313				0.00411406
1		1	1			1	1085	1	10840001	10850000	1.0845e+07	0.00118291	0.00404196	0.00290162	2.45296							3.41697							0.514291				0.654698				0.139431				0.0053786				0.00591443				0.0040343
1	1	1	1		1	1	1086	1	10850001	10860000	1.0855e+07	0.000987648	0.00676114	0.00593762	6.01188							6.8457			95% th				0.618267				0.64557				0.103777				0.0101495				0.00976958				0.0070846
1		1	1				1087	1	10860001	10870000	1.0865e+07	0.00182105	0.00547776	0.00370895	2.03672							3.00803							0.465098				0.583046				0.165385				0.00682257				0.00663143				0.00550356
1	1	1	1				1088	1	10870001	10880000	1.0875e+07	0.000720054	0.00420299	0.00287977	3.99939							5.83705							0.564002				0.678777				0.098417				0.00564572				0.00560332				0.00392796
1			1				1089	1	10880001	10890000	1.0885e+07	0.00110603	0.00393638	0.00305643	2.76342							3.55901							0.575429				0.669941				0.0802059				0.00593825				0.00630563				0.00380129
1		1	1				1090	1	10890001	10900000	1.0895e+07	0.00254859	0.00841982	0.00766008	3.00562							3.30372							0.486626				0.543755				0.0843776				0.0106827				0.0111877				0.00878086
1		1	1				1091	1	10900001	10910000	1.0905e+07	0.00185738	0.00477317	0.00487644	2.62544							2.56983							0.429339				0.496966				0.108528				0.00580954				0.00669321				0.00541218
1	1	1	1			1	1092	1	10910001	10920000	1.0915e+07	0.00199886	0.00501194	0.00447619	2.23937							2.5074							0.512182				0.531424				0.0869569				0.00718588				0.0069093				0.00519589
							1093	1	10920001	10930000	1.0925e+07	0.0015665	0.00383414	0.00341124	2.17762							2.44759							0.545209				0.609478				0.111839				0.0059375				0.00637319				0.00407887
1		1	1				1094	1	10930001	10940000	1.0935e+07	0.00366571	0.00553008	0.00509341	1.38947							1.5086							0.541625				0.562816				0.0696448				0.0100308				0.0100177				0.00570937
1						1	1095	1	10940001	10950000	1.0945e+07	0.00251748	0.00460901	0.00362733	1.44086							1.8308							0.651991				0.704421			Top 1% th	0.17056				0.0102389				0.0103945				0.004965
1	1	1	1				1096	1	10950001	10960000	1.0955e+07	0.00191082	0.00586126	0.00511298	2.67581							3.06741							0.519324				0.578883				0.107726				0.00808453				0.00833948				0.00614959
1		1	1		1	1	1097	1	10960001	10970000	1.0965e+07	0.000273258	0.00103789	0.000929136	3.40022							3.79819							0.507956				0.556934				0.121349				0.00133234				0.0013569				0.00111934
1						1	1098	1	10970001	10980000	1.0975e+07	0.00246366	0.00396367	0.00448895	1.82207							1.60885							0.69485			Top 1% th	0.655402				0.150955				0.0105314				0.010088				0.00497773
1		1	1				1099	1	10980001	10990000	1.0985e+07	0.0021945	0.00401401	0.0048192	2.19604							1.82913							0.469367				0.415684				0.0871246				0.0058501				0.00600163				0.00483813
1		1	1			1	1100	1	10990001	11000000	1.0995e+07	0.00457475	0.00881222	0.00867087	1.89537							1.92627							0.568212				0.567345				0.0784517				0.0155018				0.0153074				0.00948572
1		1	1				1101	1	11000001	11010000	1.1005e+07	0.00158073	0.00333467	0.0042073	2.66162							2.10958							0.667702				0.607335				0.107495				0.00739608				0.0073702				0.00422517
							1102	1	11010001	11020000	1.1015e+07	0.00130603	0.0024409	0.00249069	1.90706							1.86894							0.610433				0.60711				0.133811				0.0048091				0.00483179				0.00284671
1		1	1			1	1103	1	11020001	11030000	1.1025e+07	0.00262021	0.00615349	0.0064767	2.47183							2.34847							0.523327				0.52416				0.139695				0.00920305				0.00955879				0.00734053
							1104	1	11030001	11040000	1.1035e+07	0.00250443	0.00496706	0.00447169	1.78551							1.98331							0.490586				0.553034				0.148457				0.00733342				0.00780387				0.00554215
1			1				1105	1	11040001	11050000	1.1045e+07	0.00434188	0.00810254	0.00847752	1.9525							1.86614							0.519781				0.471127				0.0983987				0.012957				0.0121195				0.00919479
							1106	1	11050001	11060000	1.1055e+07	0.00151727	0.0035774	0.00345478	2.27697							2.35779							0.486829				0.451816				0.114812				0.00496391				0.00453502				0.00397214
1		1	1				1107	1	11060001	11070000	1.1065e+07	0.00357103	0.00874249	0.00945669	2.64817							2.44817							0.513415				0.48655				0.107127				0.012653				0.0126864				0.0101914
1			1				1108	1	11070001	11080000	1.1075e+07	0.00210237	0.00290792	0.00440853	2.09694							1.38316							0.602815				0.5502				0.239044				0.00630726				0.00723755				0.00480741
							1109	1	11080001	11090000	1.1085e+07	0.0014551	0.00212302	0.00300146	2.06272							1.45902							0.62666				0.546859				0.196757				0.00479204				0.00491741				0.00318987
1			1				1110	1	11090001	11100000	1.1095e+07	0.00169596	0.00390866	0.00327232	1.92948							2.30469							0.51212				0.574733				0.17562				0.00574385				0.00584136				0.00435538
1		1	1				1111	1	11100001	11110000	1.1105e+07	0.00192035	0.00399209	0.00463233	2.41223							2.07884							0.562313				0.474581				0.10856				0.00675418				0.00623567				0.00483736
1			1				1112	1	11110001	11120000	1.1115e+07	0.00150009	0.00365734	0.00397503	2.64987							2.43808							0.48999				0.439171				0.0738122				0.0050562				0.00488127				0.00412031
							1113	1	11120001	11130000	1.1125e+07	0.00329356	0.00753834	0.00734579	2.23035							2.28881							0.273463				0.241582				0.0609011				0.00745448				0.00701417				0.00792469
1		1	1				1114	1	11130001	11140000	1.1135e+07	0.00262373	0.00537569	0.00548692	2.09127							2.04887							0.462829				0.472726				0.148064				0.00744588				0.00769112				0.00637525
							1115	1	11140001	11150000	1.1145e+07	0.00429726	0.00731668	0.00557037	1.29626							1.70264							0.392229				0.512268				0.180579				0.00955453				0.0101158				0.00786351
							1116	1	11150001	11160000	1.1155e+07	0.00475616	0.00359895	0.00319287	0.671311							0.756692							0.379307				0.386161				0.165181				0.00673048				0.00647485				0.00406784
1			1				1117	1	11160001	11170000	1.1165e+07	0.00263037	0.00336976	0.00416076	1.58182							1.2811							0.379517				0.349249				0.076135				0.00483504				0.00521792				0.00407555
1			1				1118	1	11170001	11180000	1.1175e+07	0.00433219	0.00487673	0.00591484	1.36532							1.1257							0.59943				0.565971				0.0838674				0.0114948				0.0118045				0.00588974
1		1	1				1119	1	11180001	11190000	1.1185e+07	0.00486288	0.00372063	0.00501418	1.03111							0.765109							0.52758				0.475319				0.0862633				0.00908461				0.00941244				0.00477972
1		1	1				1120	1	11190001	11200000	1.1195e+07	0.00315959	0.00299978	0.00342346	1.08351							0.949421							0.424875				0.391088				0.102785				0.00535482				0.00540558				0.00357954
1		1	1			1	1121	1	11200001	11210000	1.1205e+07	0.000947409	0.00166204	0.00217372	2.29438							1.7543							0.686845			Top 1% th	0.627358				0.0710341				0.00416638				0.00418784				0.00206453
1		1	1				1122	1	11210001	11220000	1.1215e+07	0.0014728	0.00410596	0.00441957	3.0008							2.78787							0.595933				0.566836				0.0585629				0.00690327				0.00680153				0.00452793
1		1	1	1	1	1	1123	1	11220001	11230000	1.1225e+07	0.000326865	0.000554936	0.000668439	2.045							1.69775							0.493029				0.265663				0.187014				0.000869677				0.000677688				0.000752396
1		1	1				1124	1	11230001	11240000	1.1235e+07	0	0	0															0				0				0				0				0				0
1	1	1	1		1	1	1125	1	11240001	11250000	1.1245e+07	0.000127705	0.000937993	0.00116801	9.14619			95% th				7.34501			95% th				0.6231				0.557788				0.0614685				0.00141377				0.00146504				0.00112197
1		1	1				1126	1	11250001	11260000	1.1255e+07	0.00253155	0.00609029	0.00728491	2.87765							2.40576							0.417359				0.411958				0.074981				0.00739893				0.00834673				0.00722969
1	1	1	1				1127	1	11260001	11270000	1.1265e+07	0.00255741	0.00675528	0.00544181	2.12786							2.64146							0.353566				0.498547				0.0738523				0.00720313				0.00797604				0.00658485
1			1				1128	1	11270001	11280000	1.1275e+07	0.00173283	0.00337117	0.00186705	1.07746							1.94547							0.326086				0.538927				0.0902885				0.00378683				0.00390381				0.00287906
1		1	1				1129	1	11280001	11290000	1.1285e+07	0.00178885	0.00427341	0.00299952	1.67679							2.38891							0.419253				0.595874				0.0706573				0.00521937				0.00592436				0.00391295
1	1	1	1				1130	1	11290001	11300000	1.1295e+07	0.00174889	0.00397092	0.00363368	2.0777							2.27054							0.560128				0.61742				0.0874275				0.00650169				0.00703457				0.00416657
1		1	1				1131	1	11300001	11310000	1.1305e+07	0.00112407	0.00201102	0.00141196	1.25611							1.78904							0.376271				0.456218				0.0895019				0.00251318				0.00233185				0.00187973
1		1	1				1132	1	11310001	11320000	1.1315e+07	0.00187152	0.00375816	0.00393608	2.10314							2.00808							0.470531				0.511662				0.0770556				0.00531634				0.00594629				0.00416831
1		1	1				1133	1	11320001	11330000	1.1325e+07	0.00156156	0.00305013	0.00301418	1.93023							1.95326							0.404138				0.443153				0.0680442				0.00386977				0.00410861				0.00325354
							1134	1	11330001	11340000	1.1335e+07	0.00162507	0.00261206	0.00268669	1.65328							1.60735							0.402174				0.450491				0.0689453				0.00354378				0.00392328				0.00284556
1			1				1135	1	11340001	11350000	1.1345e+07	0.00211213	0.00375095	0.00333056	1.57687							1.77591							0.323855				0.382896				0.0524508				0.00433567				0.00440987				0.00373675
1			1				1136	1	11350001	11360000	1.1355e+07	0.00403239	0.00953247	0.00977636	2.42446							2.36397							0.359286				0.392413				0.0139114				0.0105857				0.0113636				0.00979062
1		1	1				1137	1	11360001	11370000	1.1365e+07	0.00123532	0.00272892	0.00277056	2.24279							2.20908							0.405184				0.427493				-0.00204504				0.00333233				0.00349855				0.00274413
							1138	1	11370001	11380000	1.1375e+07	0.00381179	0.00874162	0.00837462	2.19703							2.29331							0.350981				0.404103				0.0182381				0.00967107				0.0102253				0.00871711
1	1	1	1		1	1	1139	1	11380001	11390000	1.1385e+07	0.00569574	0.0131199	0.0132069	2.31874							2.30346							0.518905				0.551134				0.0407224				0.019555		Top 0.5% th	Top 1% th	0.021056		Top 0.5% th	Top 1% th	0.0137222
							1140	1	11390001	11400000	1.1395e+07	0.00311178	0.00625388	0.00469987	1.51035							2.00974							0.516512				0.624434				0.0843566				0.00968551				0.0103998				0.00598145
							1141	1	11400001	11410000	1.1405e+07	0.00298015	0.00900879	0.00895385	3.0045							3.02293							0.349943				0.405342				0.094124				0.00922144				0.0100343				0.00991451
1			1				1142	1	11410001	11420000	1.1415e+07	0.0037808	0.00460949	0.00538232	1.42359							1.21918							0.256949				0.337455				0.0901891				0.00564584				0.00691509				0.00549114
							1143	1	11420001	11430000	1.1425e+07	0.00316545	0.00496345	0.00512435	1.61884							1.56801							0.201133				0.287405				0.108388				0.00508777				0.00581663				0.00565705
							1144	1	11430001	11440000	1.1435e+07	0.00388906	0.00408688	0.00462031	1.18803							1.05087							0.263499				0.339054				0.107654				0.00541475				0.00643727				0.00487882
1			1				1145	1	11440001	11450000	1.1445e+07	0.00344956	0.00448217	0.00435377	1.26212							1.29934							0.224573				0.318138				0.095631				0.00511443				0.00572207				0.00488514
							1146	1	11450001	11460000	1.1455e+07	0.00333028	0.0064056	0.00585955	1.75947							1.92344							0.338897				0.377598				0.136197				0.00736337				0.00738256				0.00709951
1			1				1147	1	11460001	11470000	1.1465e+07	0.0020405	0.00441519	0.00466655	2.28697							2.16378							0.540083				0.543714				0.10022				0.00701831				0.00734961				0.00504665
1		1	1				1148	1	11470001	11480000	1.1475e+07	0.00267125	0.00689233	0.0073536	2.75286							2.58019							0.492805				0.485158				0.103801				0.00942791				0.00973585				0.00794797
1		1	1				1149	1	11480001	11490000	1.1485e+07	0.00242934	0.00911234	0.0091245	3.75596							3.75096							0.420304				0.376892				0.0934681				0.00995494				0.00927113				0.0100586
1	1	1	1				1150	1	11490001	11500000	1.1495e+07	0.00441508	0.00850479	0.0079279	1.79564							1.9263							0.394441				0.404406				0.15596				0.0106677				0.0103619				0.00973454
1			1				1151	1	11500001	11510000	1.1505e+07	0.00337274	0.00664668	0.00629801	1.86733							1.97071							0.423256				0.419798				0.132229				0.00868619				0.00833396				0.00745859
1			1				1152	1	11510001	11520000	1.1515e+07	0.00267446	0.00495171	0.00489688	1.83098							1.85148							0.471751				0.491029				0.0938013				0.00721835				0.00743789				0.00543401
1			1				1153	1	11520001	11530000	1.1525e+07	0.0047705	0.0070214	0.00780587	1.63628							1.47184							0.363743				0.351743				0.111544				0.00926662				0.00970015				0.0083444
1			1				1154	1	11530001	11540000	1.1535e+07	0.00544136	0.00676147	0.00887058	1.63021							1.24261							0.315577				0.297186				0.0868667				0.00891468				0.0101819				0.00855957
							1155	1	11540001	11550000	1.1545e+07	0.00238038	0.00384515	0.00382343	1.60623							1.61535							0.327453				0.461438				0.0746074				0.00462832				0.0057596				0.00414342
							1156	1	11550001	11560000	1.1555e+07	0.00311399	0.00370626	0.00358903	1.15255							1.1902							0.209563				0.323562				0.0626231				0.00431423				0.00495464				0.00389133
1			1				1157	1	11560001	11570000	1.1565e+07	0.0022821	0.00422373	0.00384172	1.68342							1.85081							0.361529				0.46058				0.0638625				0.00509485				0.0056763				0.00430783
							1158	1	11570001	11580000	1.1575e+07	0.00531943	0.0070121	0.00689676	1.29652							1.3182							0.241081				0.341228				0.0499817				0.00812441				0.00927194				0.00732031
							1159	1	11580001	11590000	1.1585e+07	0.00206801	0.00340026	0.00299757	1.44949							1.64422							0.321994				0.452094				0.047675				0.00403261				0.00462268				0.00335906
1			1				1160	1	11590001	11600000	1.1595e+07	0.00199447	0.00474167	0.00446845	2.24042							2.37741							0.364824				0.476998				0.101567				0.00530258				0.00617867				0.00512566
1		1	1				1161	1	11600001	11610000	1.1605e+07	0.0016031	0.00364607	0.00398466	2.4856							2.27439							0.36003				0.494083				0.107168				0.0041011				0.0055224				0.00427333
1			1				1162	1	11610001	11620000	1.1615e+07	0.00314671	0.00552062	0.00577704	1.8359							1.75441							0.370507				0.497221				0.151589				0.00688438				0.00887442				0.00665813
1			1				1163	1	11620001	11630000	1.1625e+07	0.00384809	0.0047705	0.00388654	1.00999							1.23971							0.289753				0.526033				0.179864				0.00606732				0.00815946				0.00527781
1			1			1	1164	1	11630001	11640000	1.1635e+07	0.00301673	0.00328193	0.00252771	0.837899							1.08791							0.198353				0.322567				0.0775288				0.00392857				0.00409224				0.00314895
1			1			1	1165	1	11640001	11650000	1.1645e+07	0.00211231	0.00150885	0.00044699	0.211612							0.714313							0.333226				0.557293				0.0850211				0.00271543				0.00289052				0.00106879
1			1				1166	1	11650001	11660000	1.1655e+07	0.00444073	0.00499005	0.00365577	0.823235							1.1237							0.294872				0.458005				0.0784018				0.00668729				0.00746917				0.00469066
1			1				1167	1	11660001	11670000	1.1665e+07	0.00743899	0.00819315	0.00526701	0.708027							1.10138							0.317837				0.516048				0.0716479				0.0114578				0.0131274				0.00724949
1		1	1				1168	1	11670001	11680000	1.1675e+07	0.00357085	0.00509543	0.00424685	1.18931							1.42695							0.206212				0.37911				0.0819519				0.00545881				0.00629556				0.00508813
							1169	1	11680001	11690000	1.1685e+07	0.00435921	0.00749118	0.00611418	1.40259							1.71847							0.253842				0.451892				0.125439				0.00794093				0.00955413				0.00777839
							1170	1	11690001	11700000	1.1695e+07	0.00324651	0.00687058	0.00605431	1.86487							2.1163							0.150001				0.424296				0.286617				0.00595123				0.00807777				0.00905887
1		1	1				1171	1	11700001	11710000	1.1705e+07	0.00220688	0.00276279	0.0027628	1.2519							1.2519							0.0539333				0.15776				0.0617304				0.00262649				0.00295028				0.00294456
							1172	1	11710001	11720000	1.1715e+07	0.00541122	0.00903765	0.00912858	1.68697							1.67017							0.310603				0.411678				0.0722251				0.0104793				0.012357				0.00979021
1			1				1173	1	11720001	11730000	1.1725e+07	0.00527431	0.00999538	0.00944915	1.79154							1.89511							0.287904				0.3967				0.0391528				0.0107217				0.0122024				0.0101184
1			1				1174	1	11730001	11740000	1.1735e+07	0.00359276	0.00468882	0.00452635	1.25986							1.30508							0.279456				0.421015				0.0748886				0.00574675				0.00701151				0.00498058
1			1				1175	1	11740001	11750000	1.1745e+07	0.00184841	0.00366386	0.00464584	2.51342							1.98216							0.27106				0.326483				0.0437919				0.00378102				0.00482116				0.00434513
1		1	1				1176	1	11750001	11760000	1.1755e+07	0.00570011	0.00921325	0.00897259	1.57411							1.61633							0.299823				0.337333				0.0455837				0.0106497				0.0110709				0.00952721
1		1	1				1177	1	11760001	11770000	1.1765e+07	0.00185774	0.00434623	0.00489911	2.63713							2.33952							0.374716				0.38913				0.0237691				0.00496092				0.00553052				0.00473522
							1178	1	11770001	11780000	1.1775e+07	0.00352711	0.00545544	0.00682292	1.93443							1.54672							0.214083				0.253936				0.0397928				0.00571469				0.00693642				0.0063936
							1179	1	11780001	11790000	1.1785e+07	0.00412527	0.00451804	0.00515408	1.24939							1.09521							0.165061				0.194709				0.026368				0.00517601				0.00576149				0.00496703
1			1				1180	1	11790001	11800000	1.1795e+07	0.00551096	0.00620542	0.00671225	1.21798							1.12601							0.194103				0.201405				0.0157653				0.00726916				0.00765295				0.00656229
							1181	1	11800001	11810000	1.1805e+07	0.00281656	0.00323086	0.00384923	1.36664							1.14709							0.241259				0.240114				0.0466468				0.00398516				0.00438605				0.00371326
1		1	1				1182	1	11810001	11820000	1.1815e+07	0.00206719	0.00293786	0.00254229	1.22983							1.42118							0.242851				0.303798				0.0618725				0.00330519				0.00331045				0.00292079
1			1		1	1	1183	1	11820001	11830000	1.1825e+07	0.00203723	0.00272619	0.00353226	1.73385							1.33818							0.261627				0.320094				0.0513718				0.00322562				0.00409578				0.00329868
							1184	1	11830001	11840000	1.1835e+07	0.0034578	0.00421858	0.00401394	1.16084							1.22002							0.223728				0.309154				0.0329259				0.00494439				0.00540768				0.00425641
1		1	1	1	1	1	1185	1	11840001	11850000	1.1845e+07	0.00274462	0.00561095	0.00624187	2.27422							2.04434							0.201677				0.266813				0.0362834				0.0052332				0.00612838				0.00614954
							1186	1	11850001	11860000	1.1855e+07	0.0016162	0.00231792	0.0020579	1.27329							1.43418							0.263816				0.371734				0.03081				0.00267197				0.002924				0.00225746
1		1	1				1187	1	11860001	11870000	1.1865e+07	0.00120262	0.00326037	0.00486359	4.04416							2.71106							0.309044				0.341175				0.0864925				0.00322958				0.00460381				0.00444658
1		1	1		1	1	1188	1	11870001	11880000	1.1875e+07	0.00291704	0.00437643	0.0109881	3.76687							1.5003							0.322186				0.279242				0.115873				0.00538014				0.00964621				0.00868911
1		1	1				1189	1	11880001	11890000	1.1885e+07	0.00232147	0.0042752	0.00497511	2.14308							1.84159							0.279791				0.29911				0.0590092				0.00457969				0.00520522				0.0049152
							1190	1	11890001	11900000	1.1895e+07	0.00470181	0.0111259	0.0109381	2.32637							2.3663							0.268273				0.350342				0.0194106				0.0108153				0.0120371				0.0112504
1			1				1191	1	11900001	11910000	1.1905e+07	0.00429221	0.00510969	0.00749746	1.74676							1.19046							0.257108				0.29007				0.15757				0.00632791				0.00830341				0.0074826
1		1	1				1192	1	11910001	11920000	1.1915e+07	0.00534932	0.00628106	0.00951088	1.77796							1.17418							0.198536				0.229354				0.12669				0.00725571				0.00964139				0.00904143
							1193	1	11920001	11930000	1.1925e+07	0.00046593	0.000820209	0.00106034	2.27574							1.76037							0.102184				0.143744				0.0384292				0.00071626				0.000891245				0.000977851
							1194	1	11930001	11940000	1.1935e+07	0.00685335	0.00680203	0.00896874	1.30867							0.992513							0.24167				0.181428				0.0525465				0.00900359				0.00966445				0.00832272
							1195	1	11940001	11950000	1.1945e+07	0.0045714	0.00449746	0.0073492	1.60765							0.983826							0.323129				0.238597				0.0877397				0.0066991				0.00782805				0.00649302
							1196	1	11950001	11960000	1.1955e+07	0.00743773	0.00874872	0.0126787	1.70465							1.17626							0.195253				0.165865				0.092294				0.0100569				0.0120583				0.0118031
1		1	1				1197	1	11960001	11970000	1.1965e+07	0.0071476	0.00960505	0.0104498	1.46201							1.34382							0.153407				0.115862				0.0828942				0.00989415				0.00995175				0.0109338
1		1	1				1198	1	11970001	11980000	1.1975e+07	0.00734112	0.00604935	0.00702916	0.957505							0.824036							0.231369				0.268533				0.0602933				0.00871059				0.00982292				0.00695882
1			1				1199	1	11980001	11990000	1.1985e+07	0.00392765	0.0105076	0.0119563	3.04415							2.6753							0.257902				0.445018				0.122592				0.00972599				0.0143103				0.0128013
1			1				1200	1	11990001	12000000	1.1995e+07	0.00371666	0.00528091	0.00484457	1.30347							1.42088							0.201904				0.381718				0.145022				0.0056369				0.0069234				0.00592149
							1201	1	12000001	12010000	1.2005e+07	0.00260617	0.0034981	0.00451159	1.73112							1.34223							0.148409				0.22814				0.128075				0.00358404				0.00461078				0.0045931
1			1			1	1202	1	12010001	12020000	1.2015e+07	0.00416546	0.00545004	0.00642706	1.54294							1.30839							0.11983				0.205657				0.107475				0.0054623				0.00666747				0.00665365
							1203	1	12020001	12030000	1.2025e+07	0.00483324	0.0062651	0.00695905	1.43983							1.29625							0.107534				0.224833				0.137536				0.0062178				0.0076063				0.0076665
1						1	1204	1	12030001	12040000	1.2035e+07	0.00477481	0.00772006	0.0091667	1.9198							1.61683							0.219252				0.241696				0.0602784				0.00800187				0.00919256				0.00898498
							1205	1	12040001	12050000	1.2045e+07	0.00433604	0.00630836	0.00659892	1.52188							1.45487							0.216601				0.253863				0.0378572				0.00679373				0.00732771				0.00670757
1			1				1206	1	12050001	12060000	1.2055e+07	0.00358802	0.00523637	0.00586165	1.63367							1.4594							0.21986				0.233192				0.0461944				0.00565564				0.00616169				0.00581775
							1207	1	12060001	12070000	1.2065e+07	0.00261629	0.00422351	0.00469293	1.79373							1.61431							0.194133				0.305514				0.0764328				0.00424375				0.00526233				0.00482717
1			1				1208	1	12070001	12080000	1.2075e+07	0.00294972	0.00453707	0.00568794	1.92829							1.53813							0.189022				0.295815				0.100104				0.00461591				0.00613309				0.00568122
1		1	1				1209	1	12080001	12090000	1.2085e+07	0.00192806	0.00346829	0.00427457	2.21703							1.79885							0.156607				0.265685				0.0857076				0.00319919				0.00422341				0.00423434
							1210	1	12090001	12100000	1.2095e+07	5.72062e-05	0.00022159	0.000231933	4.05434							3.87353							0.0758657				0.0878074				0.0526823				0.000150842				0.000158486				0.000239372
1		1	1		1	1	1211	1	12100001	12110000	1.2105e+07	0.0025956	0.00721691	0.0070886	2.73101							2.78044							0.351616				0.346623				0.0139288				0.0075669				0.00741088				0.00725379
							1212	1	12110001	12120000	1.2115e+07	0.00843725	0.0136251	0.0121562	1.44078							1.61487							0.206958				0.271261				0.0694479				0.01391				0.0141295				0.0138527
1			1				1213	1	12120001	12130000	1.2125e+07	0.00291129	0.00671744	0.00642075	2.20546							2.30738							0.21075				0.287115				0.0670088				0.00609993				0.00654526				0.0070409
1			1				1214	1	12130001	12140000	1.2135e+07	0.0055292	0.00755851	0.00684402	1.2378							1.36702							0.154759				0.204304				0.0767303				0.007742				0.00777509				0.00779974
1	1	1	1		1	1	1215	1	12140001	12150000	1.2145e+07	0.00539377	0.0108658	0.0112782	2.09097							2.01451							0.18256				0.209543				0.0488682				0.00994543				0.0105458				0.0116409
1		1	1				1216	1	12150001	12160000	1.2155e+07	0.000513012	0.00135018	0.00108283	2.11073							2.63186							0.197262				0.369974				0.100115				0.00116052				0.00126649				0.00135184
1		1	1			1	1217	1	12160001	12170000	1.2165e+07	0.000845045	0.00280091	0.00268707	3.17979							3.31451							0.227807				0.315523				0.0572579				0.00236078				0.00258016				0.00291065
1		1	1				1218	1	12170001	12180000	1.2175e+07	0.00493806	0.00552588	0.00596705	1.20838							1.11904							0.200712				0.18787				0.0766667				0.00654579				0.00671389				0.00622361
							1219	1	12180001	12190000	1.2185e+07	0.005465	0.00911039	0.00914737	1.67381							1.66704							0.188908				0.222537				0.0925935				0.00898504				0.00939746				0.0100604
							1220	1	12190001	12200000	1.2195e+07	0.00157031	0.00638593	0.00336178	2.14084							4.06666							0.232917				0.377279				0.154373				0.00518604				0.00396012				0.0057636
1		1	1				1221	1	12200001	12210000	1.2205e+07	0.00512457	0.00919253	0.0101725	1.98504							1.79381							0.208529				0.342605				0.135723				0.00904461				0.0116346				0.011203
							1222	1	12210001	12220000	1.2215e+07	0.0036218	0.00519229	0.00589529	1.62772							1.43362							0.121478				0.201887				0.059971				0.00501643				0.00596224				0.00589746
1		1	1				1223	1	12220001	12230000	1.2225e+07	0.00359517	0.00625046	0.00550924	1.5324							1.73857							0.178216				0.286346				0.0849086				0.0059904				0.00637873				0.00642542
1	1	1	1	1	1	1	1224	1	12230001	12240000	1.2235e+07	0	6.11046e-05	5.0654e-05															0.1775				0.11749				0.0181636				3.71457e-05				2.86988e-05				5.69131e-05
1		1	1				1225	1	12240001	12250000	1.2245e+07	0.00110587	0.00220098	0.00266424	2.40917							1.99027							0.340015				0.301362				0.13567				0.00250525				0.00269819				0.00281444
1		1	1		1	1	1226	1	12250001	12260000	1.2255e+07	0.000690458	0.00103435	0.000973666	1.41017							1.49806							0.206279				0.332488				0.0722836				0.00108653				0.00124651				0.00108224
							1227	1	12260001	12270000	1.2265e+07	0.00812894	0.00911109	0.010631	1.30779							1.12082							0.134106				0.176172				0.0496757				0.00995505				0.0113858				0.010387
1			1				1228	1	12270001	12280000	1.2275e+07	0.00621828	0.0125717	0.0119034	1.91426							2.02174							0.228611				0.271595				0.0857155				0.0121793				0.0124393				0.0133848
							1229	1	12280001	12290000	1.2285e+07	0.00262847	0.00445274	0.00370969	1.41135							1.69404							0.325793				0.408159				0.0377338				0.00525151				0.0053546				0.00424125
							1230	1	12290001	12300000	1.2295e+07	0.00506979	0.00643343	0.00554713	1.09415							1.26897							0.261482				0.352333				0.0803763				0.00778805				0.00819628				0.00651384
1		1	1				1231	1	12300001	12310000	1.2305e+07	0.00501796	0.0062632	0.00517728	1.03175							1.24815							0.159264				0.232866				0.0346413				0.0067091				0.00664502				0.0059255
1		1	1				1232	1	12310001	12320000	1.2315e+07	0.00453868	0.00659142	0.00663699	1.46232							1.45228							0.246182				0.310605				0.0643839				0.00738249				0.00810542				0.00706936
1					1	1	1233	1	12320001	12330000	1.2325e+07	0.0102866	0.0183046	0.0151345	1.47128							1.77946							0.277845				0.426361				0.157999				0.0197957		Top 0.5% th	Top 1% th	0.0221577		Top 0.5% th	Top 1% th	0.0198569
							1234	1	12330001	12340000	1.2335e+07	0.0109147	0.0101752	0.00918216	0.841265							0.932248							0.0430702				0.112087				0.0687776				0.0110196				0.0113169				0.0103935
							1235	1	12340001	12350000	1.2345e+07	0.0151924	0.0133129	0.0122323	0.805162							0.876285							0.0399836				0.0663002				0.0631291				0.0148463				0.0146861				0.0136333
1			1				1236	1	12350001	12360000	1.2355e+07	0.00208879	0.00272976	0.00245042	1.17313							1.30686							0.161823				0.279629				0.0873089				0.00287442				0.0031506				0.00283786
1			1				1237	1	12360001	12370000	1.2365e+07	0.00507909	0.00521544	0.00495382	0.975336							1.02684							0.0405357				0.129013				0.0400995				0.00536473				0.00575951				0.00529704
1		1	1				1238	1	12370001	12380000	1.2375e+07	0.00312932	0.00446274	0.00437207	1.39713							1.42611							0.242035				0.197265				0.0220312				0.00500818				0.00467239				0.00451692
1			1		1	1	1239	1	12380001	12390000	1.2385e+07	0.00124213	0.00157563	0.00123954	0.997917							1.26849							0.108052				0.0902087				0.105796				0.00157955				0.00136387				0.00157412
							1240	1	12390001	12400000	1.2395e+07	0.0011012	0.00192424	0.00216896	1.96964							1.74741							0.0972843				0.179951				0.0569696				0.00167574				0.00199388				0.00217024
1		1	1				1241	1	12400001	12410000	1.2405e+07	0.000741892	0.000904268	0.000963699	1.29897							1.21887							0.112122				0.224497				0.0502185				0.000927019				0.00109967				0.000983367
1			1	1	1	1	1242	1	12410001	12420000	1.2415e+07	3.36879e-05	4.09091e-05	2.23051e-05	0.662108							1.21435							0.410371				0.679431				0.165018				6.32576e-05				8.73339e-05				3.78536e-05
1		1	1				1243	1	12420001	12430000	1.2425e+07	0.00358355	0.00359187	0.00336648	0.939427							1.00232							0.101321				0.205311				0.0718262				0.0039922				0.0043728				0.00374841
							1244	1	12430001	12440000	1.2435e+07	0.00400551	0.00440205	0.00350669	0.875466							1.099							0.10315				0.253818				0.093577				0.00468728				0.00503377				0.00436261
1		1	1				1245	1	12440001	12450000	1.2445e+07	0.0079362	0.00853484	0.00721672	0.909342							1.07543							0.0895861				0.236444				0.0940744				0.00904591				0.0099226				0.00869363
1			1				1246	1	12450001	12460000	1.2455e+07	0.00625509	0.00669036	0.0057667	0.921921							1.06959							0.081497				0.209804				0.0691499				0.00704704				0.00760685				0.00669123
							1247	1	12460001	12470000	1.2465e+07	0.00144965	0.00195177	0.00158587	1.09396							1.34637							0.103489				0.330444				0.14535				0.00189703				0.00226681				0.00206964
1		1	1			1	1248	1	12470001	12480000	1.2475e+07	0.00275072	0.00387464	0.00250287	0.909896							1.40859							0.0954022				0.33279				0.218427				0.00366205				0.00393699				0.00407992
1			1				1249	1	12480001	12490000	1.2485e+07	0.00256524	0.0021397	0.00242573	0.945618							0.834114							0.0956711				0.265172				0.166508				0.00260134				0.00339601				0.00273874
							1250	1	12490001	12500000	1.2495e+07	0.00426712	0.00479647	0.00445728	1.04456							1.12405							0.137967				0.235483				0.119717				0.00525711				0.00570583				0.00525612
							1251	1	12500001	12510000	1.2505e+07	0.00651024	0.0089949	0.0089108	1.36874							1.38165							0.198273				0.267048				0.140703				0.00966983				0.0105198				0.0104188
1		1	1				1252	1	12510001	12520000	1.2515e+07	0.0071909	0.00754026	0.00789442	1.09783							1.04858							0.259049				0.316001				0.089016				0.00994071				0.0110273				0.00847143
1	1	1	1		1	1	1253	1	12520001	12530000	1.2525e+07	0.00080507	0.00122255	0.00148695	1.84698							1.51856							0.162131				0.205405				0.0383755				0.00120999				0.00144225				0.00140881
1	1	1	1		1	1	1254	1	12530001	12540000	1.2535e+07	0	0	0															0				0				0				0				0				0
1		1	1			1	1255	1	12540001	12550000	1.2545e+07	0.000548294	0.00098163	0.0010316	1.88147							1.79034							0.462509				0.304034				0.104471				0.00142321				0.00113504				0.00112404
							1256	1	12550001	12560000	1.2555e+07	0.00162365	0.00185467	0.00241896	1.48982							1.14228							0.112231				0.142826				0.0536999				0.00195902				0.0023581				0.00225807
1			1				1257	1	12560001	12570000	1.2565e+07	0.00189479	0.00240266	0.00291581	1.53886							1.26804							0.115875				0.170811				0.0920016				0.00243034				0.00290078				0.00292868
							1258	1	12570001	12580000	1.2575e+07	0	0	0															0				0				0				0				0				0
1		1	1				1259	1	12580001	12590000	1.2585e+07	0.00291509	0.00407813	0.00481113	1.65042							1.39897							0.161082				0.250236				0.0930925				0.004168				0.00515243				0.00490087
1		1	1				1260	1	12590001	12600000	1.2595e+07	0.00112984	0.00141758	0.00177887	1.57444							1.25467							0.269486				0.327322				0.0792881				0.00174358				0.00216204				0.00173586
1	1	1	1		1	1	1261	1	12600001	12610000	1.2605e+07	0.00145906	0.00178907	0.00171181	1.17323							1.22619							0.137551				0.127722				0.0644437				0.00188308				0.00181758				0.00187102
1			1				1262	1	12610001	12620000	1.2615e+07	0.00903434	0.0117649	0.0120302	1.33161							1.30224							0.183972				0.263341				0.0877933				0.0127442				0.0142974				0.0130426
							1263	1	12620001	12630000	1.2625e+07	0.0075393	0.0102641	0.0106459	1.41206							1.36141							0.247214				0.315465				0.148454				0.011825				0.0132829				0.0122777
1		1	1				1264	1	12630001	12640000	1.2635e+07	0.0034305	0.00658917	0.00573343	1.67131							1.92076							0.232462				0.459071				0.193318				0.00652715				0.00847055				0.00763782
							1265	1	12640001	12650000	1.2645e+07	0.00536968	0.00920312	0.00688962	1.28306							1.7139							0.247323				0.474422				0.200327				0.00968065				0.0116627				0.0100621
							1266	1	12650001	12660000	1.2655e+07	0.00362781	0.00601139	0.00463776	1.27839							1.65703							0.330155				0.43424				0.167435				0.00719509				0.00730484				0.00639538
							1267	1	12660001	12670000	1.2665e+07	0.0034947	0.0048544	0.00418056	1.19626							1.38907							0.294981				0.345097				0.165023				0.00592119				0.00585985				0.0054103
							1268	1	12670001	12680000	1.2675e+07	0.00316541	0.00569802	0.00581602	1.83737							1.80009							0.298368				0.319903				0.115857				0.00631629				0.00660305				0.00651141
1		1	1				1269	1	12680001	12690000	1.2685e+07	0.000974395	0.00137365	0.00115039	1.18061							1.40975							0.214745				0.242901				0.0764911				0.00149509				0.00140324				0.00136655
1			1		1	1	1270	1	12690001	12700000	1.2695e+07	0	0	3.89812e-05																			0.238095				0.238095				0				2.55814e-05				2.55814e-05
1		1	1				1271	1	12700001	12710000	1.2705e+07	0.00259701	0.00387199	0.0039068	1.50434							1.49094							0.281936				0.327709				0.0548171				0.00450447				0.00483705				0.00411497
1		1	1				1272	1	12710001	12720000	1.2715e+07	0.00295665	0.00418133	0.00416635	1.40914							1.41421							0.283008				0.279359				0.0809579				0.00497772				0.00494213				0.00454151
							1273	1	12720001	12730000	1.2725e+07	0.00279709	0.0028804	0.00392532	1.40336							1.02979							0.294483				0.250785				0.11251				0.00402364				0.0044863				0.00383425
							1274	1	12730001	12740000	1.2735e+07	0.00515811	0.00916493	0.00907068	1.75853							1.7768							0.225933				0.222475				0.0820856				0.00925181				0.00915006				0.00993318
							1275	1	12740001	12750000	1.2745e+07	0.00519243	0.00750888	0.00965919	1.86024							1.44612							0.322258				0.283849				0.200785				0.00937031				0.0103691				0.0107406
							1276	1	12750001	12760000	1.2755e+07	0.00401599	0.00486479	0.00608928	1.51626							1.21136							0.295066				0.353097				0.201304				0.00629902				0.00781049				0.00685747
1		1	1		1	1	1277	1	12760001	12770000	1.2765e+07	0.0152084	0.0103932	0.00647063	0.425465							0.683388							0.411153				0.520801				0.0999876				0.0217387		Top 0.5% th	Top 1% th	0.02262		Top 0.5% th	Top 1% th	0.00936867
1		1	1				1278	1	12770001	12780000	1.2775e+07	0.00952239	0.00911823	0.00803004	0.84328							0.957556							0.267283				0.295545				0.087252				0.0127202				0.0124582				0.00939376
							1279	1	12780001	12790000	1.2785e+07	0.00764374	0.011703	0.0116495	1.52406							1.53106							0.361144				0.139619				0.192277				0.0151417				0.011212				0.0144558
1			1				1280	1	12790001	12800000	1.2795e+07	0.00563792	0.00688468	0.0071305	1.26474							1.22114							0.310187				0.131904				0.193529				0.0090768				0.00735426				0.0086892
1			1				1281	1	12800001	12810000	1.2805e+07	0.00540944	0.0116803	0.00955664	1.76666							2.15923							0.42329				0.239285				0.252175				0.0148165				0.00983685				0.0141991
							1282	1	12810001	12820000	1.2815e+07	0.0044668	0.00543884	0.00681106	1.52482							1.21761							0.281282				0.265641				0.172936				0.00689119				0.00767871				0.00740565
1		1	1			1	1283	1	12820001	12830000	1.2825e+07	0.00263526	0.00519636	0.00535997	2.03394							1.97186							0.279162				0.29393				0.148595				0.00543231				0.00566179				0.00619936
1		1	1	1	1	1	1284	1	12830001	12840000	1.2835e+07	1.41696e-05	5.14943e-05	7.06098e-05	4.9832							3.63414							0.363614				0.499228				0.0721695				5.15912e-05				8.46487e-05				6.58008e-05
1			1				1285	1	12840001	12850000	1.2845e+07	0.00163495	0.00283973	0.00311081	1.9027							1.73689							0.165416				0.162357				0.030875				0.00268079				0.00283281				0.00307006
							1286	1	12850001	12860000	1.2855e+07	0.00459956	0.00797931	0.00913083	1.98515							1.7348							0.225847				0.227747				0.103817				0.00812429				0.00888983				0.00954612
1					1	1	1287	1	12860001	12870000	1.2865e+07	0.00869307	0.0118015	0.0161219	1.85457							1.35758							0.226105				0.1448				0.124567				0.0132412				0.0145083				0.0159484
1			1		1	1	1288	1	12870001	12880000	1.2875e+07	0.00278758	0.00434971	0.00543277	1.94892							1.56039							0.148433				0.186385				0.107717				0.00419068				0.00505175				0.00548171
1		1	1				1289	1	12880001	12890000	1.2885e+07	0.00252732	0.00367288	0.00812644	3.21543							1.45327							0.318673				0.294723				0.256122				0.0045501				0.0075529				0.00793096
1			1				1290	1	12890001	12900000	1.2895e+07	0.00267163	0.00474145	0.00565995	2.11854							1.77474							0.34191				0.379917				0.202786				0.00563226				0.00671811				0.00652359
							1291	1	12900001	12910000	1.2905e+07	0.00388264	0.00643956	0.00811244	2.08941							1.65855							0.470991				0.39774				0.220733				0.00975617				0.00995838				0.00933698
1			1				1292	1	12910001	12920000	1.2915e+07	0.00550675	0.00785141	0.00748384	1.35903							1.42578							0.396745				0.364294				0.195803				0.0110717				0.0102175				0.0095345
1		1	1				1293	1	12920001	12930000	1.2925e+07	0.0049635	0.00546333	0.00716404	1.44335							1.1007							0.288661				0.240813				0.167727				0.00732901				0.00798718				0.00758607
1		1	1				1294	1	12930001	12940000	1.2935e+07	0.0038193	0.0072184	0.00529658	1.3868							1.88998							0.251264				0.263969				0.0759051				0.00737088				0.00619259				0.00677148
1			1				1295	1	12940001	12950000	1.2945e+07	0.00282263	0.00281787	0.00452316	1.60247							0.998316							0.366106				0.238518				0.121228				0.00444909				0.00482335				0.00417687
1		1	1				1296	1	12950001	12960000	1.2955e+07	0.00537351	0.00766889	0.00905372	1.68488							1.42717							0.307626				0.207289				0.18985				0.00941861				0.00909994				0.0103207
1		1	1				1297	1	12960001	12970000	1.2965e+07	0.00708946	0.0120039	0.0122502	1.72795							1.6932							0.298662				0.213471				0.194802				0.0136121				0.0122943				0.015061
1		1	1				1298	1	12970001	12980000	1.2975e+07	0.00132782	0.00167059	0.00161622	1.2172							1.25815							0.263971				0.164113				0.130568				0.00203688				0.00176103				0.00189021
1			1				1299	1	12980001	12990000	1.2985e+07	0.00198398	0.00225171	0.00326731	1.64685							1.13495							0.21765				0.180469				0.104548				0.00270703				0.00320384				0.00308169
1	1	1	1			1	1300	1	12990001	13000000	1.2995e+07	0.00020594	0.000433665	0.000484883	2.35449							2.10578							0.266309				0.176584				0.106683				0.000435881				0.000419486				0.000514122
1	1	1	1		1	1	1301	1	13000001	13010000	1.3005e+07	0.000930163	0.00091999	0.00107394	1.15457							0.989064							0.301189				0.403516				0.155947				0.00132379				0.00167993				0.00118116
1		1	1				1302	1	13010001	13020000	1.3015e+07	0.000753167	0.00114315	0.00115964	1.53968							1.5178							0.210009				0.232001				0.0681547				0.00120022				0.00124532				0.00123561
1			1				1303	1	13020001	13030000	1.3025e+07	0.00545876	0.00712095	0.00815728	1.49435							1.3045							0.157796				0.184147				0.0822095				0.00746832				0.00834466				0.00832337
1	1	1	1	1	1	1	1304	1	13030001	13040000	1.3035e+07	0.00234558	0.00327329	0.0036518	1.55689							1.39551							0.193865				0.153115				0.0916328				0.00348506				0.00354085				0.00381183
1	1	1	1		1	1	1305	1	13040001	13050000	1.3045e+07	0.00177217	0.00306305	0.00371391	2.09568							1.72842							0.302604				0.278627				0.200521				0.00346663				0.00380253				0.00423836
1	1	1	1	1	1	1	1306	1	13050001	13060000	1.3055e+07	0.00241662	0.00318186	0.00310459	1.28468							1.31666							0.294289				0.225696				0.186983				0.00396656				0.00356527				0.00386613
1			1			1	1307	1	13060001	13070000	1.3065e+07	0.00279985	0.00345207	0.0054968	1.96325							1.23295							0.480303				0.255443				0.332926			Top 1% th	0.00601497				0.00557154				0.00670756
1			1				1308	1	13070001	13080000	1.3075e+07	0.00479566	0.00608657	0.00638303	1.331							1.26918							0.309325				0.275202				0.151706				0.00787796				0.0077116				0.00734982
1			1		1	1	1309	1	13080001	13090000	1.3085e+07	0.00212447	0.0033621	0.00541586	2.54927							1.58256							0.557959				0.281362				0.419652		Top 0.5% th	Top 1% th	0.00620595				0.00524626				0.00756266
1			1				1310	1	13090001	13100000	1.3095e+07	0.00392759	0.00767552	0.00702782	1.78935							1.95426							0.473213				0.385641				0.273088				0.0110131				0.00891613				0.0101136
1		1	1				1311	1	13100001	13110000	1.3105e+07	0.00182261	0.00491545	0.00456008	2.50196							2.69694							0.436986				0.408991				0.192608				0.00598391				0.00539982				0.00586799
							1312	1	13110001	13120000	1.3115e+07	0.00951523	0.0103639	0.0136653	1.43615							1.0892							0.262187				0.202462				0.117599				0.0134717				0.0145325				0.0136158
1			1				1313	1	13120001	13130000	1.3125e+07	0.00849706	0.00926754	0.010368	1.22018							1.09068							0.112238				0.200087				0.128452				0.0100053				0.0117919				0.0112647
1					1	1	1314	1	13130001	13140000	1.3135e+07	0.00418472	0.00555258	0.00585028	1.39801							1.32687							0.250309				0.349697				0.115606				0.00649421				0.00771563				0.00644671
1			1				1315	1	13140001	13150000	1.3145e+07	0.00156213	0.00262566	0.00274548	1.75752							1.68081							0.261496				0.222249				0.157361				0.00283532				0.00276928				0.00318709
1			1				1316	1	13150001	13160000	1.3155e+07	0.00875244	0.01088	0.014499	1.65657							1.24309							0.343404				0.317159				0.169246				0.0149502				0.0170255				0.0152747
							1317	1	13160001	13170000	1.3165e+07	0.00290149	0.0041648	0.00456776	1.57428							1.4354							0.206615				0.200661				0.114562				0.00445325				0.00467214				0.00493121
							1318	1	13170001	13180000	1.3175e+07	0.00460829	0.00615764	0.00650705	1.41203							1.33621							0.124106				0.163035				0.0777408				0.00614568				0.00664027				0.00686612
1			1				1319	1	13180001	13190000	1.3185e+07	0.00486015	0.00702116	0.00705048	1.45067							1.44464							0.160255				0.22271				0.144061				0.00707436				0.00766164				0.00822
1			1				1320	1	13190001	13200000	1.3195e+07	0.00276843	0.00414116	0.00457	1.65075							1.49585							0.214794				0.28567				0.102519				0.00439986				0.00513659				0.00485312
							1321	1	13200001	13210000	1.3205e+07	0.00344909	0.00636706	0.00725627	2.10382							1.84601							0.268436				0.285481				0.0743378				0.00670902				0.00749131				0.00735869
							1322	1	13210001	13220000	1.3215e+07	0.00281839	0.00526048	0.00520569	1.84704							1.86648							0.233578				0.327757				0.117765				0.00527051				0.00596813				0.00593162
1			1				1323	1	13220001	13230000	1.3225e+07	0.00479302	0.00647984	0.00738479	1.54074							1.35193							0.184107				0.173281				0.0926252				0.0069083				0.00736515				0.00763997
1			1				1324	1	13230001	13240000	1.3235e+07	0.00572116	0.00617929	0.00735144	1.28496							1.08008							0.11221				0.133759				0.0974323				0.00670229				0.00754559				0.00749569
1			1		1	1	1325	1	13240001	13250000	1.3245e+07	0.00223106	0.00353682	0.00336585	1.50863							1.58527							0.148099				0.130883				0.0565672				0.0033853				0.00321988				0.00365827
1			1		1	1	1326	1	13250001	13260000	1.3255e+07	0.00247413	0.00481817	0.00475681	1.92262							1.94742							0.129964				0.111657				0.067893				0.0041908				0.0040699				0.0051362
1			1				1327	1	13260001	13270000	1.3265e+07	0.00246988	0.00362343	0.00305353	1.23631							1.46705							0.13138				0.157356				0.10515				0.00350747				0.00327743				0.00373078
1			1				1328	1	13270001	13280000	1.3275e+07	0.00466518	0.00996944	0.00828657	1.77626							2.13699							0.219325				0.226933				0.0613252				0.00937305				0.00837686				0.00972436
							1329	1	13280001	13290000	1.3285e+07	0.0057167	0.00673342	0.00656844	1.14899							1.17785							0.159341				0.18444				0.0540787				0.00740497				0.00753172				0.00703116
1			1				1330	1	13290001	13300000	1.3295e+07	0.00396115	0.00588289	0.00546072	1.37857							1.48515							0.203248				0.232111				0.117177				0.00617761				0.00613492				0.00642463
1			1				1331	1	13300001	13310000	1.3305e+07	0.00453801	0.00678272	0.00655512	1.44449							1.49464							0.190586				0.228762				0.151983				0.00699317				0.00719178				0.00786414
							1332	1	13310001	13320000	1.3315e+07	0.00418969	0.00515335	0.00566065	1.35109							1.23001							0.19208				0.226941				0.13979				0.00578216				0.00637101				0.00628567
1			1				1333	1	13320001	13330000	1.3325e+07	0.00314931	0.00452895	0.00531812	1.68866							1.43808							0.219424				0.274467				0.127423				0.00491833				0.00583532				0.00564252
							1334	1	13330001	13340000	1.3335e+07	0.00467741	0.00664487	0.00704801	1.50682							1.42063							0.31979				0.319709				0.134743				0.00832263				0.00861794				0.0079126
1			1				1335	1	13340001	13350000	1.3345e+07	0.0044384	0.00641662	0.00706833	1.59254							1.44571							0.312351				0.278123				0.103625				0.00789285				0.00797001				0.00752194
1			1				1336	1	13350001	13360000	1.3355e+07	0.00638678	0.0106868	0.0117827	1.84485							1.67327							0.267852				0.204866				0.0889745				0.0116599				0.0114254				0.012332
							1337	1	13360001	13370000	1.3365e+07	0.00563463	0.00684148	0.00762166	1.35265							1.21419							0.289809				0.276843				0.085552				0.00878362				0.00916557				0.00790813
							1338	1	13370001	13380000	1.3375e+07	0.0030103	0.00561297	0.00485664	1.61334							1.86459							0.222866				0.229849				0.129902				0.00554812				0.0051074				0.00601634
1			1				1339	1	13380001	13390000	1.3385e+07	0.0081166	0.00986	0.00941165	1.15956							1.21479							0.216609				0.209368				0.127796				0.0114736				0.011085				0.0110477
1			1				1340	1	13390001	13400000	1.3395e+07	0.00825882	0.00915297	0.00947771	1.14759							1.10827							0.150977				0.185538				0.0923846				0.010254				0.0108885				0.0102635
1			1				1341	1	13400001	13410000	1.3405e+07	0.00263073	0.00480038	0.00451757	1.71723							1.82473							0.245171				0.289232				0.0971365				0.00492238				0.00502858				0.00516022
1			1				1342	1	13410001	13420000	1.3415e+07	0.000911832	0.00135828	0.00151509	1.66158							1.48962							0.285752				0.281832				0.0800599				0.00158916				0.00168966				0.00156172
							1343	1	13420001	13430000	1.3425e+07	0.00510733	0.00542242	0.006143	1.20278							1.06169							0.277704				0.230761				0.13333				0.00728909				0.00731264				0.00667234
							1344	1	13430001	13440000	1.3435e+07	0.00377616	0.00318403	0.00335953	0.889669							0.843193							0.281602				0.282734				0.0981369				0.00484425				0.00497423				0.00362781
1		1	1		1	1	1345	1	13440001	13450000	1.3445e+07	0.00379895	0.00391463	0.00683144	1.79824							1.03045							0.687677			Top 1% th	0.52645				0.113253				0.0123487				0.0112241				0.00605926
1		1	1				1346	1	13450001	13460000	1.3455e+07	0.00159664	0.0013434	0.00255479	1.6001							0.84139							0.422572				0.315512				0.272427				0.0025458				0.00303251				0.0026789
1			1				1347	1	13460001	13470000	1.3465e+07	0.00786836	0.00786076	0.0135112	1.71715							0.999034							0.309349				0.318126				0.16242				0.0113872				0.015677				0.0127581
1			1				1348	1	13470001	13480000	1.3475e+07	0.0042895	0.00560813	0.00612519	1.42795							1.30741							0.283453				0.256274				0.0883115				0.00690647				0.0070017				0.00643494
1						1	1349	1	13480001	13490000	1.3485e+07	0.0106953	0.0136048	0.0158566	1.48258							1.27204							0.165479				0.239533				0.129341				0.0145593				0.0174576			Top 1% th	0.016919
							1350	1	13490001	13500000	1.3495e+07	0.00531894	0.007496	0.00820635	1.54285							1.4093							0.174926				0.201327				0.0801616				0.00776593				0.00846735				0.00853539
							1351	1	13500001	13510000	1.3505e+07	0.00421303	0.00596262	0.0057631	1.36792							1.41528							0.177026				0.243946				0.111704				0.00618224				0.0065975				0.00660012
1			1				1352	1	13510001	13520000	1.3515e+07	0.00506983	0.00755348	0.00760125	1.49931							1.48989							0.1987				0.201727				0.0895474				0.00787677				0.00793656				0.00832263
1			1				1353	1	13520001	13530000	1.3525e+07	0.00233078	0.004293	0.00492972	2.11506							1.84188							0.321399				0.330299				0.106692				0.00488046				0.0054207				0.00516212
							1354	1	13530001	13540000	1.3535e+07	0.00388374	0.00591407	0.00630218	1.62271							1.52278							0.230442				0.272235				0.127771				0.00636587				0.00699809				0.0070029
1			1				1355	1	13540001	13550000	1.3545e+07	0.00313323	0.00981706	0.0105539	3.36838							3.13321							0.562577				0.585593				0.0775471				0.0148029				0.0165141				0.0110417
1			1	1	1	1	1356	1	13550001	13560000	1.3555e+07	0.00555527	0.0168454	0.0159321	2.86793							3.03233							0.542736				0.597706				0.0693423				0.0244943		Top 0.5% th	Top 1% th	0.0267061	Top 0.1% th	Top 0.5% th	Top 1% th	0.0176099
1		1	1				1357	1	13560001	13570000	1.3565e+07	0.00358646	0.0102477	0.0106574	2.97158							2.85733							0.420041				0.452558				0.0853182				0.0119268				0.0130095				0.0114275
							1358	1	13570001	13580000	1.3575e+07	0.00371719	0.00556659	0.00651261	1.75202							1.49753							0.300683				0.355				0.201056				0.00663775				0.00793008				0.00755948
1			1			1	1359	1	13580001	13590000	1.3585e+07	0.0100016	0.0139501	0.015463	1.54605							1.39478							0.176848				0.223693				0.0882993				0.0145488				0.0164012				0.0161309
1		1	1				1360	1	13590001	13600000	1.3595e+07	0.00652744	0.0127512	0.0157556	2.41374							1.95348							0.250683				0.307062				0.0930603				0.0128642				0.0160786				0.0157159
							1361	1	13600001	13610000	1.3605e+07	0.00222333	0.00448486	0.00464175	2.08775							2.01718							0.302892				0.309691				0.106177				0.00481144				0.00497246				0.00510538
							1362	1	13610001	13620000	1.3615e+07	0.000816283	0.00155402	0.00184633	2.26188							1.90378							0.28464				0.344405				0.0736506				0.00165672				0.00203069				0.00183535
1			1				1363	1	13620001	13630000	1.3625e+07	0.000592229	0.000986392	0.00109584	1.85036							1.66556							0.25225				0.218247				0.130127				0.00105558				0.00107967				0.00119686
1		1	1				1364	1	13630001	13640000	1.3635e+07	0.00540259	0.00892531	0.00808821	1.4971							1.65204							0.202694				0.291363				0.0880289				0.00898519				0.00951883				0.00932788
1		1	1				1365	1	13640001	13650000	1.3645e+07	0.0017646	0.00277463	0.0024792	1.40496							1.57238							0.265186				0.356874				0.101335				0.00308869				0.00329936				0.00292313
							1366	1	13650001	13660000	1.3655e+07	0.00207345	0.00783357	0.00688751	3.32177							3.77805							0.329808				0.423425				0.147747				0.00739118				0.00777085				0.00863657
							1367	1	13660001	13670000	1.3665e+07	0.00222524	0.00529396	0.00429926	1.93204							2.37905							0.365476				0.370731				0.138558				0.00592508				0.00518419				0.00556812
1		1	1				1368	1	13670001	13680000	1.3675e+07	0.00223517	0.00439915	0.00410658	1.83726							1.96815							0.282628				0.315866				0.165917				0.00462404				0.00463487				0.00509885
							1369	1	13680001	13690000	1.3685e+07	0.00304315	0.00523464	0.00467268	1.53547							1.72014							0.279093				0.446034				0.0949502				0.00574123				0.00696417				0.00547335
							1370	1	13690001	13700000	1.3695e+07	0.0027099	0.00414956	0.00438776	1.61916							1.53126							0.223531				0.358044				0.0861697				0.00441709				0.00552815				0.00467118
							1371	1	13700001	13710000	1.3705e+07	0.00206718	0.00308006	0.00283921	1.37347							1.48998							0.258166				0.388632				0.1672				0.00346927				0.00401264				0.00355384
							1372	1	13710001	13720000	1.3715e+07	0.00731597	0.0121277	0.0143317	1.95896							1.6577							0.188482				0.293254				0.0996172				0.0119798				0.015315				0.0146934
1				1	1	1	1373	1	13720001	13730000	1.3725e+07	0.00971041	0.0192992	0.021955	2.26098							1.98747							0.212629				0.313416				0.0466596				0.0184218			Top 1% th	0.0230601		Top 0.5% th	Top 1% th	0.0216367
1			1			1	1374	1	13730001	13740000	1.3735e+07	0.00204618	0.004432	0.00496231	2.42515							2.16598							0.247811				0.396663				0.0886588				0.00430622				0.00580811				0.00515412
1			1				1375	1	13740001	13750000	1.3745e+07	0.00358638	0.00502534	0.00549513	1.53222							1.40123							0.194826				0.346018				0.118434				0.00534774				0.00694324				0.00596692
							1376	1	13750001	13760000	1.3755e+07	0.00495717	0.00657226	0.00698486	1.40904							1.32581							0.175462				0.179436				0.0789486				0.00699146				0.00727672				0.00735959
1			1				1377	1	13760001	13770000	1.3765e+07	0.00386258	0.00512338	0.00556947	1.4419							1.32641							0.247288				0.310072				0.0813651				0.00596905				0.00683553				0.00581996
1	1	1	1			1	1378	1	13770001	13780000	1.3775e+07	0.00286551	0.00353291	0.00272583	0.951254							1.23291							0.20088				0.438698				0.124285				0.00400342				0.00498069				0.0035735
1		1	1		1	1	1379	1	13780001	13790000	1.3785e+07	0.00197214	0.00311062	0.00236714	1.20029							1.57729							0.188466				0.376607				0.169815				0.00313157				0.00348037				0.00329912
1			1				1380	1	13790001	13800000	1.3795e+07	0.00901143	0.00944023	0.0095568	1.06052							1.04758							0.226425				0.210094				0.22924				0.0119262				0.0117534				0.0123236
1			1			1	1381	1	13800001	13810000	1.3805e+07	0.00706182	0.0104075	0.00962363	1.36277							1.47377							0.307976				0.298111				0.127412				0.0126219				0.0118861				0.011478
1		1	1				1382	1	13810001	13820000	1.3815e+07	0.00772045	0.00728571	0.00931814	1.20694							0.94369							0.227068				0.149109				0.165685				0.0097073				0.0100122				0.00995059
							1383	1	13820001	13830000	1.3825e+07	0.0029583	0.0050255	0.00598869	2.02437							1.69878							0.352679				0.345597				0.089112				0.0061668				0.00683599				0.00604585
1		1	1				1384	1	13830001	13840000	1.3835e+07	0.000426381	0.000639601	0.000606668	1.42283							1.50007							0.304125				0.357689				0.0408141				0.00076593				0.000804166				0.00064965
1		1	1				1385	1	13840001	13850000	1.3845e+07	0.00214493	0.00252823	0.00298235	1.39042							1.1787							0.169346				0.3237				0.14028				0.00281294				0.00379068				0.00320487
1		1	1				1386	1	13850001	13860000	1.3855e+07	0.000355492	0.000843157	0.000915974	2.57663							2.3718							0.299758				0.455277				0.133121				0.000855883				0.00116708				0.00101463
1			1	1	1	1	1387	1	13860001	13870000	1.3865e+07	0.000326789	0.000262879	0.000462729	1.41599							0.804431							0.20923				0.114762				0.0424443				0.000372844				0.000445935				0.000378885
1		1	1			1	1388	1	13870001	13880000	1.3875e+07	0.00206322	0.00554078	0.00720851	3.49382							2.6855							0.34809				0.439027				0.180002				0.00583209				0.00826397				0.00777397
1		1	1		1	1	1389	1	13880001	13890000	1.3885e+07	0.00532607	0.00993361	0.0101227	1.90059							1.86509							0.346431				0.377286				0.149357				0.0116741				0.0124044				0.0117889
1		1	1				1390	1	13890001	13900000	1.3895e+07	0.00521754	0.0104543	0.0124	2.3766							2.00369							0.391965				0.412772				0.129062				0.0128873				0.0150006				0.0131205
							1391	1	13900001	13910000	1.3905e+07	0.00384494	0.00529531	0.0065566	1.70525							1.37721							0.384551				0.369377				0.180837				0.00742568				0.00824704				0.00723416
1		1	1				1392	1	13910001	13920000	1.3915e+07	0.00425315	0.0111453	0.00910375	2.14047							2.62049							0.402873				0.374397				0.211323				0.0128938				0.0106752				0.0128374
							1393	1	13920001	13930000	1.3925e+07	0.00536262	0.00808174	0.00809	1.50859							1.50705							0.267007				0.321679				0.146298				0.00917086				0.00991612				0.00947154
1			1		1	1	1394	1	13930001	13940000	1.3935e+07	0.00636498	0.0123098	0.0181939	2.85844							1.93399							0.199236				0.394095				0.235465				0.0116606				0.0202663		Top 0.5% th	Top 1% th	0.0199492
1			1				1395	1	13940001	13950000	1.3945e+07	0.00615237	0.00980701	0.0130257	2.11719							1.59402							0.231336				0.407035				0.26681				0.0103812				0.0161714				0.0155708
1			1				1396	1	13950001	13960000	1.3955e+07	0.00410778	0.00737936	0.0082509	2.0086							1.79643							0.249993				0.336755				0.144226				0.00765802				0.00931683				0.00913224
1			1				1397	1	13960001	13970000	1.3965e+07	0.0041261	0.00738957	0.00781265	1.89347							1.79093							0.305468				0.402756				0.152989				0.00829024				0.00999487				0.00897403
1			1				1398	1	13970001	13980000	1.3975e+07	0.0054685	0.00871532	0.00928457	1.69783							1.59373							0.257321				0.298072				0.159444				0.00954909				0.010509				0.0107071
1						1	1399	1	13980001	13990000	1.3985e+07	0.00493107	0.00879591	0.0097802	1.98338							1.78377							0.18608				0.485889				0.273597				0.00843263				0.0143075				0.0127864
1			1		1	1	1400	1	13990001	14000000	1.3995e+07	0.00863965	0.0129001	0.0127576	1.47663							1.49313							0.118782				0.498443				0.308495				0.0122216				0.0213308		Top 0.5% th	Top 1% th	0.0185521
1		1	1				1401	1	14000001	14010000	1.4005e+07	0.00427146	0.00474322	0.00713024	1.66927							1.11044							0.158902				0.280171				0.207091				0.00535887				0.00791973				0.00748727
							1402	1	14010001	14020000	1.4015e+07	0.00376214	0.00411509	0.00660358	1.75527							1.09382							0.125251				0.253998				0.210215				0.00450256				0.00694751				0.00678581
							1403	1	14020001	14030000	1.4025e+07	0.00293409	0.00389058	0.00473116	1.61248							1.32599							0.140645				0.279504				0.156839				0.00397081				0.00531943				0.00511275
1		1	1				1404	1	14030001	14040000	1.4035e+07	0.00192567	0.00641687	0.00576097	2.99167							3.33228							0.413973				0.558558				0.137673				0.00711788				0.00870628				0.00706104
1		1	1				1405	1	14040001	14050000	1.4045e+07	0.002152	0.00539627	0.00548604	2.54927							2.50755							0.28271				0.472485				0.140423				0.00526166				0.00723965				0.00633003
							1406	1	14050001	14060000	1.4055e+07	0.00379624	0.00611665	0.00690087	1.81782							1.61124							0.330463				0.404826				0.109895				0.0074028				0.00898655				0.00731235
							1407	1	14060001	14070000	1.4065e+07	0.0026901	0.0072348	0.00899667	3.34436							2.68942							0.282649				0.428179				0.0845882				0.00691775				0.0102189				0.00886567
1		1	1			1	1408	1	14070001	14080000	1.4075e+07	0.00639809	0.0131737	0.0166928	2.60903							2.05901							0.217467				0.333815				0.0738019				0.0125054				0.0173307				0.0161232
							1409	1	14080001	14090000	1.4085e+07	0.00296356	0.00614009	0.00690414	2.32968							2.07186							0.25217				0.392272				0.128091				0.00608672				0.00811852				0.00748027
1			1		1	1	1410	1	14090001	14100000	1.4095e+07	0.0055613	0.00701918	0.00788192	1.41728							1.26215							0.198447				0.233039				0.0514322				0.00784757				0.00876395				0.00785453
1			1				1411	1	14100001	14110000	1.4105e+07	0.00201463	0.00370408	0.00373061	1.85176							1.83859							0.178556				0.335591				0.0713287				0.00348089				0.00432357				0.00400286
1		1	1				1412	1	14110001	14120000	1.4115e+07	0.000677157	0.00550276	0.00558205	8.24336							8.12627			95% th				0.363458				0.542725				0.0703015				0.00485428				0.00684402				0.00596151
1	1	1	1		1	1	1413	1	14120001	14130000	1.4125e+07	3.30043e-05	0.00513504	0.00544973	165.122	100% th	99% th	95% th		Top 0.5% th	Top 1% th	155.587	100% th	99% th	95% th		Top 0.5% th	Top 1% th	0.401958				0.608159				0.0842036				0.0043208				0.00699613				0.005779
1		1	1				1414	1	14130001	14140000	1.4135e+07	0.00050482	0.00241306	0.00229394	4.54408							4.78004							0.371105				0.585393				0.0982971				0.00231985				0.0033752				0.00261006
1		1	1				1415	1	14140001	14150000	1.4145e+07	0.000733903	0.00186303	0.00216449	2.94928							2.53852							0.210882				0.409072				0.102287				0.00164546				0.00245241				0.00224321
1	1	1	1		1	1	1416	1	14150001	14160000	1.4155e+07	7.19967e-05	0.00540115	0.00443432	61.5906	100% th	99% th	95% th		Top 0.5% th	Top 1% th	75.0194	100% th	99% th	95% th		Top 0.5% th	Top 1% th	0.456766				0.720198			Top 1% th	0.127569				0.00503756				0.00805268				0.00563682
							1417	1	14160001	14170000	1.4165e+07	0.00192096	0.00442673	0.00574345	2.98988							2.30443							0.228421				0.434356				0.153386				0.00411345				0.00677494				0.00600639
							1418	1	14170001	14180000	1.4175e+07	0.00216468	0.00482519	0.00408995	1.8894							2.22905							0.275855				0.499153				0.0836042				0.00482629				0.00624405				0.00486424
1			1		1	1	1419	1	14180001	14190000	1.4185e+07	0.00579185	0.0157945	0.0194866	3.36448							2.72701							0.263932				0.372035				0.0864783				0.0146633				0.0201273		Top 0.5% th	Top 1% th	0.0193105
1	1	1	1		1	1	1420	1	14190001	14200000	1.4195e+07	0.000146863	0.0103908	0.00633806	43.1564		99% th	95% th		Top 0.5% th	Top 1% th	70.752	100% th	99% th	95% th		Top 0.5% th	Top 1% th	0.479617				0.58704				0.222075				0.0101249				0.00785176				0.0107523
1			1				1421	1	14200001	14210000	1.4205e+07	0.00251156	0.0061593	0.0071627	2.8519							2.45239							0.333208				0.442157				0.0837448				0.00650192				0.00867114				0.00726981
1		1	1			1	1422	1	14210001	14220000	1.4215e+07	0.00224172	0.00493711	0.00593769	2.64872							2.20237							0.269536				0.34847				0.0673712				0.00491388				0.00627709				0.00583019
1		1	1				1423	1	14220001	14230000	1.4225e+07	0.000484394	0.00621244	0.00678963	14.0168			95% th				12.8252			95% th				0.443875				0.58106				0.0822258				0.00602098				0.00868146				0.00708348
1		1	1				1424	1	14230001	14240000	1.4235e+07	0.00193483	0.00965883	0.0102702	5.30807							4.99208							0.42869				0.577991				0.127497				0.0101466				0.0144607				0.0114206
							1425	1	14240001	14250000	1.4245e+07	0.00158643	0.00317838	0.00332334	2.09485							2.00348							0.277423				0.414346				0.0996318				0.0032971				0.00419171				0.00361059
1		1	1				1426	1	14250001	14260000	1.4255e+07	0.000527072	0.00452319	0.00603257	11.4455			95% th				8.58173			95% th				0.340326				0.538864				0.175856				0.00382784				0.00711249				0.00640408
1			1				1427	1	14260001	14270000	1.4265e+07	0.00104389	0.00395505	0.00514633	4.92996							3.78877							0.174708				0.328052				0.0878103				0.00302859				0.00460617				0.00498875
							1428	1	14270001	14280000	1.4275e+07	0.000174788	0.000895107	0.00146681	8.39191							5.12109							0.197892				0.419998				0.14244				0.000666927				0.00141516				0.00137711
1			1				1429	1	14280001	14290000	1.4285e+07	0.00106044	0.00373538	0.00444773	4.19423							3.52248							0.298899				0.437915				0.0863522				0.00342021				0.00489976				0.00447826
1		1	1			1	1430	1	14290001	14300000	1.4295e+07	0.000940978	0.00335475	0.00457279	4.85962							3.56517							0.359484				0.478812				0.130078				0.00335333				0.00528962				0.00455646
							1431	1	14300001	14310000	1.4305e+07	0.00290972	0.00655199	0.00853653	2.9338							2.25176							0.121687				0.282719				0.0987768				0.00538629				0.00797891				0.00837113
1		1	1				1432	1	14310001	14320000	1.4315e+07	0.00421302	0.00714657	0.00895759	2.12617							1.6963							0.277295				0.326622				0.0856167				0.00785907				0.00977951				0.00880602
1			1				1433	1	14320001	14330000	1.4325e+07	0.00172277	0.00467646	0.00533792	3.09846							2.7145							0.245219				0.452964				0.121579				0.00423913				0.00645358				0.00570021
1		1	1			1	1434	1	14330001	14340000	1.4335e+07	0.000651791	0.00851825	0.0094872	14.5556			95% th			Top 1% th	13.069			95% th				0.367875				0.462621				0.137041				0.00725335				0.00943373				0.0104324
1		1	1				1435	1	14340001	14350000	1.4345e+07	0.000484942	0.00499551	0.00574213	11.8408			95% th				10.3012			95% th				0.435579				0.488984				0.125579				0.00485493				0.00609284				0.00613986
1			1			1	1436	1	14350001	14360000	1.4355e+07	0.00030371	0.00467219	0.00465516	15.3277			95% th			Top 1% th	15.3837			95% th			Top 1% th	0.385745				0.466873				0.0707789				0.00405035				0.00465074				0.00501891
1		1	1				1437	1	14360001	14370000	1.4365e+07	0.000411057	0.00385986	0.00432135	10.5128			95% th				9.39009			95% th				0.388952				0.472345				0.0764809				0.00349475				0.00448438				0.00442937
1			1				1438	1	14370001	14380000	1.4375e+07	0.00229651	0.00946919	0.00847524	3.69049							4.1233							0.441765				0.604405				0.0756186				0.0105383				0.0136146				0.00970618
1						1	1439	1	14380001	14390000	1.4385e+07	0.000853117	0.00532649	0.00440777	5.16666							6.24356							0.511955				0.703036			Top 1% th	0.103079				0.00633099				0.00885778				0.00542649
1		1	1	1	1	1	1440	1	14390001	14400000	1.4395e+07	0.00245316	0.00643525	0.0059177	2.41227							2.62325							0.378235				0.526702				0.0656081				0.00714772				0.00884312				0.00661015
							1441	1	14400001	14410000	1.4405e+07	0.00179766	0.00511418	0.00502251	2.79392							2.84491							0.379537				0.504204				0.058228				0.0055699				0.006878				0.00538171
1			1	1	1	1	1442	1	14410001	14420000	1.4415e+07	0.000715313	0.00656154	0.00384219	5.37134							9.17295			95% th				0.604035				0.811179	Top 0.1% th	Top 0.5% th	Top 1% th	0.123999				0.00918874				0.0120683				0.00593819
1		1	1	1	1	1	1443	1	14420001	14430000	1.4425e+07	0.000286554	0.00342732	0.001415	4.93801							11.9605			95% th				0.675824			Top 1% th	0.886959	Top 0.1% th	Top 0.5% th	Top 1% th	0.145946				0.00572817				0.00752631				0.0028349
1	1	1	1		1	1	1444	1	14430001	14440000	1.4435e+07	0.000392661	0.00253716	0.0026353	6.71139							6.46146							0.493071				0.712519			Top 1% th	0.244215				0.00288978				0.00526637				0.00342192
1		1	1		1	1	1445	1	14440001	14450000	1.4445e+07	0.000918772	0.00550912	0.00417068	4.53941							5.99618							0.544726				0.736995		Top 0.5% th	Top 1% th	0.115979				0.00705937				0.00967559				0.00547487
1			1		1	1	1446	1	14450001	14460000	1.4455e+07	0.00148069	0.00203621	0.0023936	1.61655							1.37518							0.142476				0.194493				0.0657806				0.00205061				0.00240487				0.00237086
1			1	1	1	1	1447	1	14460001	14470000	1.4465e+07	0.00146978	0.00789189	0.00349253	2.37623							5.36944							0.587397				0.817841	Top 0.1% th	Top 0.5% th	Top 1% th	0.1186				0.0113447				0.0136208				0.00645814
1			1			1	1448	1	14470001	14480000	1.4475e+07	0.000650746	0.00429963	0.00386944	5.94616							6.60723							0.548667				0.705768			Top 1% th	0.14859				0.00548417				0.00768133				0.00479737
1			1			1	1449	1	14480001	14490000	1.4485e+07	0.000283512	0.00392964	0.00453849	16.0081			95% th			Top 1% th	13.8606			95% th				0.641718				0.640177				0.0420542				0.00587966				0.00670051				0.00441994
1		1	1			1	1450	1	14490001	14500000	1.4495e+07	0.00415778	0.005106	0.0078233	1.8816							1.22806							0.389022				0.340739				0.0896887				0.0075811				0.00908676				0.00710158
							1451	1	14500001	14510000	1.4505e+07	0.00447007	0.00523439	0.00661868	1.48066							1.17098							0.279813				0.268407				0.138548				0.00673746				0.0075785				0.0068797
1			1		1	1	1452	1	14510001	14520000	1.4515e+07	0.00191374	0.00257683	0.00408577	2.13497							1.34649							0.207568				0.296531				0.238213				0.00283341				0.00426424				0.00437301
1		1	1				1453	1	14520001	14530000	1.4525e+07	0.000854426	0.00115834	0.0016796	1.96577							1.35569							0.144031				0.373538				0.280174				0.00117572				0.00202249				0.00197127
1					1	1	1454	1	14530001	14540000	1.4535e+07	0.0071927	0.012081	0.0110175	1.53176							1.67962							0.22085				0.315512				0.099907				0.0123684				0.0133021				0.0128312
1	1	1	1		1	1	1455	1	14540001	14550000	1.4545e+07	0.0016128	0.00419238	0.00463069	2.87122							2.59945							0.164271				0.22073				0.0814435				0.00347312				0.00400599				0.00480268
1			1				1456	1	14550001	14560000	1.4555e+07	0.00207256	0.00556835	0.00595795	2.87469							2.68671							0.223926				0.271587				0.100554				0.0049228				0.00551233				0.00640745
							1457	1	14560001	14570000	1.4565e+07	0.0049048	0.00553871	0.00543118	1.10732							1.12924							0.206491				0.302919				0.24682				0.00658059				0.00741376				0.00728239
							1458	1	14570001	14580000	1.4575e+07	0.00370059	0.00735328	0.00788671	2.1312							1.98706							0.161445				0.24476				0.0703199				0.00659103				0.00767127				0.00819636
1		1	1				1459	1	14580001	14590000	1.4585e+07	0.0136318	0.0156287	0.0150596	1.10474							1.14649							0.107796				0.106993				0.0354021				0.0163979				0.0160645				0.0159073
							1460	1	14590001	14600000	1.4595e+07	0.00409861	0.0056844	0.00627706	1.53151							1.38691							0.148295				0.195783				0.0374674				0.00574319				0.00645079				0.00621353
							1461	1	14600001	14610000	1.4605e+07	0.00877911	0.0118313	0.0115469	1.31527							1.34767							0.124453				0.222036				0.0880531				0.01177				0.0130636				0.0128178
1		1	1				1462	1	14610001	14620000	1.4615e+07	0.00344579	0.00763578	0.00770187	2.23515							2.21597							0.28902				0.336352				0.0275965				0.00779316				0.00839878				0.00788646
							1463	1	14620001	14630000	1.4625e+07	0.00333173	0.00532781	0.00549589	1.64956							1.59911							0.229519				0.213954				0.0744347				0.00561956				0.00561521				0.00584707
							1464	1	14630001	14640000	1.4635e+07	0.00464794	0.00633775	0.00707107	1.52133							1.36356							0.221569				0.286089				0.0951305				0.00705631				0.00820761				0.00740926
1		1	1	1	1	1	1465	1	14640001	14650000	1.4645e+07	0.00705729	0.0119919	0.0135996	1.92702							1.69922							0.170164				0.254305				0.0638657				0.0114777				0.0138507				0.0136687
1						1	1466	1	14650001	14660000	1.4655e+07	0.0106678	0.0144568	0.0165157	1.54818							1.35517							0.107956				0.192447				0.0541964				0.0140826				0.0168308				0.0163736
							1467	1	14660001	14670000	1.4665e+07	0.00609835	0.00893686	0.0100146	1.64218							1.46545							0.0795814				0.159629				0.0501173				0.00816759				0.0095868				0.00997567
1			1			1	1468	1	14670001	14680000	1.4675e+07	0.00738098	0.0156118	0.0169289	2.29358							2.11514							0.179918				0.302927				0.060826				0.0140186				0.0174371				0.0173241
1		1	1		1	1	1469	1	14680001	14690000	1.4685e+07	0.00347139	0.0161969	0.0161247	4.64503							4.66582							0.353635				0.494538				0.0664663				0.0152145				0.0193843			Top 1% th	0.0173114
1						1	1470	1	14690001	14700000	1.4695e+07	0.00798835	0.0159897	0.0160926	2.01451							2.00162							0.218147				0.296867				0.0514571				0.0153341				0.0171241				0.0169114
							1471	1	14700001	14710000	1.4705e+07	0.00581162	0.0103418	0.00811023	1.39552							1.77951							0.200814				0.38465				0.0984818				0.0101062				0.0113121				0.0102339
1		1	1				1472	1	14710001	14720000	1.4715e+07	0.00503602	0.00799029	0.00620625	1.23237							1.58663							0.134783				0.303794				0.104716				0.00752777				0.00807395				0.00792851
							1473	1	14720001	14730000	1.4725e+07	0.00514842	0.00704505	0.00722704	1.40374							1.36839							0.200757				0.236718				0.0833285				0.00762814				0.00810675				0.00778474
							1474	1	14730001	14740000	1.4735e+07	0.00133292	0.00842076	0.00917792	6.88556							6.31752							0.435592				0.35149				0.0707032				0.00864063				0.00810384				0.00946881
1		1	1			1	1475	1	14740001	14750000	1.4745e+07	0.00411747	0.0146521	0.0160026	3.88652							3.55851							0.419194				0.442231				0.0950605				0.0161582				0.0180362			Top 1% th	0.0169374
1		1	1				1476	1	14750001	14760000	1.4755e+07	0.00248094	0.00882614	0.0115247	4.64529							3.55758							0.380709				0.408531				0.105781				0.00912905				0.0118397				0.0113791
1		1	1				1477	1	14760001	14770000	1.4765e+07	0.000679037	0.00682569	0.00796528	11.7303			95% th				10.052			95% th				0.467559				0.424721				0.0745328				0.00704747				0.00751315				0.00799108
1		1	1		1	1	1478	1	14770001	14780000	1.4775e+07	0.00271576	0.0159388	0.0161849	5.95962							5.86901							0.385566				0.368672				0.0251385				0.0151803				0.0149689				0.016476
							1479	1	14780001	14790000	1.4785e+07	0.00381014	0.00443749	0.00380108	0.997622							1.16465							0.207157				0.310186				0.0225731				0.0052013				0.00551686				0.00421442
							1480	1	14790001	14800000	1.4795e+07	0.00592782	0.0045434	0.00309083	0.521411							0.766454							0.265349				0.360127				0.0686124				0.00712667				0.00704722				0.00409831
1		1	1				1481	1	14800001	14810000	1.4805e+07	0.00218468	0.00205535	0.00176206	0.806553							0.9408							0.193565				0.238424				0.0247235				0.00262887				0.00259117				0.00195709
1			1				1482	1	14810001	14820000	1.4815e+07	0	0	0															0				0				0				0				0				0
1			1				1483	1	14820001	14830000	1.4825e+07	4.08163e-06	0	1.39024e-05	3.4061							0							0				0.00741758				0.05				2.04082e-06				9.05923e-06				7.31707e-06
1		1	1	1	1	1	1484	1	14830001	14840000	1.4835e+07	0.000155118	0.000531228	0.000409426	2.63945							3.42467							0.133439				0.0950467				0.0602243				0.000396017				0.000311919				0.000500468
1		1	1			1	1485	1	14840001	14850000	1.4845e+07	0.000171513	0.000190603	0.000283842	1.65493							1.1113							0.0220745				0.0197348				0.0141158				0.000185145				0.000232261				0.000240619
							1486	1	14850001	14860000	1.4855e+07	0.00558979	0.0117703	0.0114855	2.05474							2.10569							0.351511				0.270933				0.0427125				0.013385				0.0117104				0.0121468
							1487	1	14860001	14870000	1.4865e+07	0.00591973	0.0121412	0.0116151	1.96211							2.05097							0.243842				0.243674				0.0463668				0.0119425				0.0115921				0.0124557
1			1				1488	1	14870001	14880000	1.4875e+07	0.00244574	0.00353853	0.00377041	1.54163							1.44682							0.189374				0.28799				0.0719592				0.00369114				0.00436521				0.00393783
1		1	1				1489	1	14880001	14890000	1.4885e+07	0.0031723	0.00498772	0.00465828	1.46842							1.57227							0.116521				0.219895				0.0685501				0.00461812				0.00501893				0.00517795
1			1				1490	1	14890001	14900000	1.4895e+07	0.00155564	0.00261813	0.00303656	1.95197							1.683							0.212766				0.238324				0.0674919				0.00265091				0.00301453				0.00303198
1		1	1				1491	1	14900001	14910000	1.4905e+07	0.000801916	0.00117862	0.000868935	1.08357							1.46975							0.0512164				0.0851529				0.0126676				0.00104372				0.000913186				0.00103691
1		1	1	1	1	1	1492	1	14910001	14920000	1.4915e+07	0.0030369	0.00416788	0.00354655	1.16782							1.37241							0.102782				0.122543				0.0344564				0.00401506				0.00375144				0.00399486
1	1	1	1		1	1	1493	1	14920001	14930000	1.4925e+07	0	0	0															0				0				0				0				0				0
1		1	1				1494	1	14930001	14940000	1.4935e+07	0.00194757	0.00249221	0.00277723	1.426							1.27965							0.171409				0.189721				0.0482401				0.00267912				0.00291554				0.00276826
							1495	1	14940001	14950000	1.4945e+07	0.00222835	0.00312535	0.00308999	1.38668							1.40254							0.285192				0.289066				0.0259131				0.00374485				0.00374039				0.00319035
1			1			1	1496	1	14950001	14960000	1.4955e+07	0.000594258	0.000979339	0.00107279	1.80527							1.648							0.195593				0.166521				0.0385019				0.000978111				0.00100006				0.00106715
1		1	1				1497	1	14960001	14970000	1.4965e+07	0.00148136	0.00302802	0.00232389	1.56876							2.04408							0.207447				0.159293				0.030411				0.00284484				0.00226312				0.00275989
1		1	1				1498	1	14970001	14980000	1.4975e+07	0.00142057	0.00273066	0.00242186	1.70485							1.92223							0.271723				0.310845				0.0286701				0.00285003				0.00278778				0.0026523
1		1	1				1499	1	14980001	14990000	1.4985e+07	0.000147952	0.000415847	0.000353214	2.38736							2.81068							0.291337				0.311259				0.0221062				0.000397791				0.000363828				0.000393223
1	1	1	1		1	1	1500	1	14990001	15000000	1.4995e+07	1.93878e-05	6.25e-06	2.1041e-05	1.08527							0.322368							0.0289855				-0.0140873				0.0750645				1.32015e-05				1.99336e-05				1.47529e-05
1		1	1			1	1501	1	15000001	15010000	1.5005e+07	0.00155333	0.00244422	0.00225245	1.45008							1.57354							0.108468				0.0944248				0.0218633				0.00224195				0.0021013				0.00240082
							1502	1	15010001	15020000	1.5015e+07	0.00574784	0.00666639	0.00879578	1.53028							1.15981							0.293339				0.261105				0.0820478				0.00878373				0.00984147				0.0084221
							1503	1	15020001	15030000	1.5025e+07	0.000449598	0.00164907	0.00165962	3.69135							3.66787							0.204301				0.262312				0.0294524				0.00131875				0.00142962				0.00170455
1	1	1	1		1	1	1504	1	15030001	15040000	1.5035e+07	0.000795041	0.00381109	0.00376801	4.73939							4.79358							0.348239				0.293867				0.014794				0.0035336				0.00323101				0.00384645
1		1	1				1505	1	15040001	15050000	1.5045e+07	0.00384548	0.00679169	0.00811537	2.11036							1.76615							0.294275				0.253579				0.0470855				0.00753635				0.00801213				0.00782182
1		1	1				1506	1	15050001	15060000	1.5055e+07	0.000749726	0.00181183	0.00179276	2.39122							2.41666							0.191524				0.165401				0.0287452				0.00158419				0.00152318				0.00185564
1		1	1				1507	1	15060001	15070000	1.5065e+07	0.00190343	0.00315322	0.00305782	1.60648							1.6566							0.220171				0.189833				0.0181284				0.00324215				0.00306187				0.00316286
1	1	1	1		1	1	1508	1	15070001	15080000	1.5075e+07	0	4.79398e-05	5.63373e-05															0.119212				0.221326				0.00946219				2.72142e-05				3.61751e-05				5.26366e-05
1		1	1			1	1509	1	15080001	15090000	1.5085e+07	0.000440791	0.000466936	0.000541791	1.22913							1.05931							0.108107				0.164765				0.0220002				0.000508877				0.000588207				0.00051571
1		1	1				1510	1	15090001	15100000	1.5095e+07	0.000968839	0.00114799	0.00128673	1.32811							1.18492							0.234216				0.202424				0.0440007				0.00138213				0.00141401				0.00127339
1		1	1				1511	1	15100001	15110000	1.5105e+07	9.00393e-05	0.00016441	8.87515e-05	0.985698							1.82598							0.253307				0.549158				0.160688				0.000170384				0.000198285				0.000150815
1		1	1				1512	1	15110001	15120000	1.5115e+07	0.00123813	0.00224368	0.0021076	1.70224							1.81215							0.191435				0.289018				0.0382101				0.00215308				0.00235289				0.00226207
1		1	1		1	1	1513	1	15120001	15130000	1.5125e+07	0.000370119	0.000847354	0.00106046	2.86519							2.28941							0.212608				0.354832				0.0994141				0.000773105				0.00110869				0.00105921
1			1				1514	1	15130001	15140000	1.5135e+07	0.00592174	0.0132471	0.0130455	2.20298							2.23703							0.250779				0.231753				0.0403935				0.0127925				0.0123445				0.0136997
1		1	1				1515	1	15140001	15150000	1.5145e+07	0.00312217	0.00616803	0.00657503	2.10591							1.97556							0.391539				0.335561				0.0817229				0.00763418				0.00729728				0.00693857
1		1	1				1516	1	15150001	15160000	1.5155e+07	0.00161579	0.00313189	0.00360032	2.22821							1.9383							0.287911				0.306004				0.0217881				0.00333363				0.00375803				0.00344108
1		1	1				1517	1	15160001	15170000	1.5165e+07	0	0	0															0				0				0				0				0				0
							1518	1	15170001	15180000	1.5175e+07	0.000975828	0.00141252	0.00136054	1.39424							1.4475							0.114861				0.143904				0.0408787				0.00134913				0.00136455				0.00144562
							1519	1	15180001	15190000	1.5185e+07	0	0	0															0				0				0				0				0				0
							1520	1	15190001	15200000	1.5195e+07	2.83688e-05	5.15152e-05	4.98339e-05	1.75664							1.81591							0.216979				0.294535				-0.0185148				5.10101e-05				5.54264e-05				4.97533e-05
1			1				1521	1	15200001	15210000	1.5205e+07	0.00103072	0.00149462	0.00150303	1.45824							1.45008							0.135142				0.164695				0.0522244				0.00145997				0.00151666				0.00158141
1		1	1				1522	1	15210001	15220000	1.5215e+07	0.000372399	0.000619756	0.000540459	1.45129							1.66423							0.299383				0.320519				0.0928904				0.000708059				0.000671732				0.000639512
1		1	1			1	1523	1	15220001	15230000	1.5225e+07	0.00117422	0.00237918	0.00225014	1.91629							2.02618							0.182314				0.320654				0.0592946				0.00217284				0.00252034				0.00246056
1		1	1				1524	1	15230001	15240000	1.5235e+07	0.00116106	0.00171357	0.0021095	1.81687							1.47587							0.175771				0.128994				0.0265384				0.00174383				0.00187746				0.00196364
1	1	1	1		1	1	1525	1	15240001	15250000	1.5245e+07	0.000986278	0.00200514	0.00194008	1.96708							2.03303							0.16723				0.10238				0.039579				0.00179606				0.00163007				0.0020539
1		1	1				1526	1	15250001	15260000	1.5255e+07	0.00777266	0.0136557	0.0135642	1.74512							1.75689							0.217083				0.319584				0.0596286				0.013685				0.0156793				0.014473
1			1				1527	1	15260001	15270000	1.5265e+07	0.000754141	0.00286045	0.00315066	4.17781							3.79299							0.214175				0.367911				0.0558975				0.00229987				0.0030888				0.0031835
							1528	1	15270001	15280000	1.5275e+07	0.000863363	0.00116818	0.00100802	1.16756							1.35306							0.193704				0.266766				0.104109				0.0012598				0.00127612				0.00121455
1			1				1529	1	15280001	15290000	1.5285e+07	0.0015589	0.00232125	0.00273436	1.75404							1.48903							0.179847				0.1952				0.0241138				0.0023655				0.00266728				0.00259027
1		1	1				1530	1	15290001	15300000	1.5295e+07	0.00086799	0.000937719	0.00101352	1.16766							1.08033							0.255044				0.142896				0.0585905				0.00121196				0.00109759				0.00103634
1			1				1531	1	15300001	15310000	1.5305e+07	0.00150652	0.0024224	0.00236337	1.56876							1.60795							0.107664				0.187166				0.0374565				0.00220148				0.00238049				0.002486
1	1	1	1	1	1	1	1532	1	15310001	15320000	1.5315e+07	0.000469237	0.000459225	0.000474973	1.01222							0.978662							0.164242				0.285524				0.161347				0.000555461				0.000660771				0.000556963
1		1	1			1	1533	1	15320001	15330000	1.5325e+07	0.000908081	0.00128124	0.00145883	1.60649							1.41094							0.13198				0.137224				0.0382752				0.0012611				0.00137168				0.00142456
1			1				1534	1	15330001	15340000	1.5335e+07	0.00176215	0.00245933	0.00292661	1.66081							1.39564							0.154841				0.166081				0.0498295				0.00249745				0.00281128				0.00283419
1		1	1				1535	1	15340001	15350000	1.5345e+07	0.000832794	0.00164876	0.00159768	1.91846							1.97979							0.222964				0.181508				0.089175				0.00159681				0.00148473				0.00178214
1			1			1	1536	1	15350001	15360000	1.5355e+07	0.00734807	0.00717539	0.00714897	0.972904							0.976499							0.294711				0.384127				0.123425				0.0102961				0.0117695				0.00817064
1		1	1			1	1537	1	15360001	15370000	1.5365e+07	0.00214159	0.00236058	0.00249336	1.16426							1.10226							0.226732				0.280155				0.0758726				0.00291113				0.00321941				0.00262623
1		1	1		1	1	1538	1	15370001	15380000	1.5375e+07	0.00399298	0.00607947	0.00681671	1.70718							1.52254							0.236355				0.258134				0.0421757				0.00659498				0.00728547				0.00673202
1			1		1	1	1539	1	15380001	15390000	1.5385e+07	0.0154503	0.0193467	0.0163634	1.0591							1.25219							0.232405				0.345683				0.05123				0.0226662		Top 0.5% th	Top 1% th	0.0243106		Top 0.5% th	Top 1% th	0.0188191
1	1	1	1	1	1	1	1540	1	15390001	15400000	1.5395e+07	0.00931602	0.0089947	0.00747784	0.802686							0.965508							0.186968				0.204257				0.0709401				0.0112608				0.0105523				0.00886516
1			1				1541	1	15400001	15410000	1.5405e+07	0.00345643	0.00503278	0.00500388	1.4477							1.45606							0.212721				0.242056				0.0590518				0.00539148				0.00558109				0.00533327
1		1	1				1542	1	15410001	15420000	1.5415e+07	0.00110998	0.00136234	0.00144518	1.30199							1.22736							0.112241				0.108622				0.0293165				0.00139245				0.00143326				0.00144616
1		1	1			1	1543	1	15420001	15430000	1.5425e+07	0.000441569	0.00149469	0.00142141	3.21899							3.38495							0.319477				0.26335				0.0310251				0.00142262				0.00126449				0.00150473
1		1	1				1544	1	15430001	15440000	1.5435e+07	0.00133358	0.00353627	0.00318245	2.3864							2.65172							0.366099				0.347691				0.040615				0.00384117				0.00346157				0.00350158
1		1	1			1	1545	1	15440001	15450000	1.5445e+07	0.0011868	0.00297017	0.00258388	2.17718							2.50267							0.20172				0.284333				0.108363				0.00260371				0.00263438				0.00311453
1		1	1			1	1546	1	15450001	15460000	1.5455e+07	0.000673869	0.00168444	0.00138745	2.05893							2.49965							0.236572				0.333102				0.130421				0.00154455				0.00154545				0.00176631
1			1			1	1547	1	15460001	15470000	1.5465e+07	0.00350583	0.00698698	0.00678194	1.93448							1.99296							0.247673				0.273871				0.0799122				0.00697357				0.00708397				0.00748239
							1548	1	15470001	15480000	1.5475e+07	0.000415518	0.000753453	0.000637005	1.53304							1.81328							0.0732758				0.0390348				-0.00205487				0.000630701				0.000547639				0.000693804
							1549	1	15480001	15490000	1.5485e+07	0.00108389	0.00183172	0.0020204	1.86403							1.68995							0.181615				0.18716				0.0745558				0.00178132				0.00190954				0.00208123
1			1			1	1550	1	15490001	15500000	1.5495e+07	0.0011343	0.00174609	0.00175325	1.54567							1.53935							0.175527				0.15238				0.0229463				0.0017468				0.00170333				0.00179076
1			1				1551	1	15500001	15510000	1.5505e+07	0.00118109	0.00159844	0.0013663	1.15681							1.35336							0.189201				0.131357				0.0858088				0.00171407				0.0014663				0.00162151
1		1	1				1552	1	15510001	15520000	1.5515e+07	0.000963184	0.00367568	0.00324763	3.37176							3.81617							0.460741				0.438486				0.158137				0.00430114				0.00374952				0.00411189
1			1				1553	1	15520001	15530000	1.5525e+07	0.00512588	0.00702118	0.00692219	1.35044							1.36975							0.100843				0.160477				0.0163456				0.00675469				0.00717555				0.00708754
1			1				1554	1	15530001	15540000	1.5535e+07	0.00187464	0.00285489	0.00295117	1.57426							1.5229							0.138244				0.15261				0.0217488				0.00274412				0.00284746				0.00296757
1			1				1555	1	15540001	15550000	1.5545e+07	0.00379486	0.00513511	0.00540054	1.42312							1.35318							0.107387				0.126688				0.0197231				0.00500215				0.00526467				0.00537382
1		1	1				1556	1	15550001	15560000	1.5555e+07	0.00394812	0.00476597	0.00449452	1.13839							1.20715							0.0889186				0.119744				0.041616				0.00478227				0.00479555				0.0048313
1			1				1557	1	15560001	15570000	1.5565e+07	0.0010776	0.00136006	0.00115628	1.07302							1.26212							0.0572969				0.112257				0.0112534				0.00129291				0.00125818				0.00127249
1			1				1558	1	15570001	15580000	1.5575e+07	0.00610494	0.00841923	0.00861714	1.4115							1.37909							0.133996				0.154651				0.015234				0.00838574				0.00870769				0.00864996
1		1	1				1559	1	15580001	15590000	1.5585e+07	0.00281095	0.00399086	0.00350725	1.24771							1.41975							0.0582129				0.0821868				0.0220254				0.00361112				0.00344199				0.00383349
							1560	1	15590001	15600000	1.5595e+07	0.00481505	0.00731906	0.00653096	1.35636							1.52004							0.115423				0.189094				0.0209856				0.00685871				0.00699588				0.00707345
							1561	1	15600001	15610000	1.5605e+07	0.000682861	0.000886807	0.00092582	1.3558							1.29866							0.153077				0.081721				0.00411411				0.000926689				0.000875922				0.000910058
1			1				1562	1	15610001	15620000	1.5615e+07	0.00177514	0.0021278	0.00234138	1.31898							1.19867							0.0745492				0.0923156				0.00685075				0.00210867				0.00226759				0.00225
1		1	1				1563	1	15620001	15630000	1.5625e+07	0.00126179	0.00160629	0.00131961	1.04583							1.27303							0.0351877				0.0668715				0.0159909				0.00148634				0.0013832				0.00148673
1		1	1				1564	1	15630001	15640000	1.5635e+07	0.000902841	0.00134199	0.00118047	1.30751							1.4864							0.178124				0.233676				0.00113686				0.00136567				0.00135929				0.00126266
1		1	1				1565	1	15640001	15650000	1.5645e+07	0.00157781	0.0019642	0.00186849	1.18423							1.24489							0.211604				0.17071				0.0277359				0.00224633				0.00207786				0.00197101
							1566	1	15650001	15660000	1.5655e+07	0.00383941	0.00759389	0.00719475	1.87392							1.97788							0.282594				0.243803				0.0346151				0.0079685				0.00729582				0.00765945
							1567	1	15660001	15670000	1.5665e+07	0.000525416	0.000669114	0.000656065	1.24866							1.27349							0.0957903				0.142921				0.0384687				0.000660538				0.000689248				0.000689098
							1568	1	15670001	15680000	1.5675e+07	0.00104154	0.0015211	0.00141776	1.36121							1.46043							0.150751				0.182461				0.0385055				0.00150877				0.00150409				0.00152828
1		1	1				1569	1	15680001	15690000	1.5685e+07	0.00071884	0.00198442	0.00201704	2.80596							2.76058							0.238907				0.188983				0.0416057				0.0017759				0.00168669				0.00208758
1			1				1570	1	15690001	15700000	1.5695e+07	0.0015311	0.00282868	0.002435	1.59036							1.84749							0.161042				0.176016				0.0892292				0.00259833				0.00240666				0.00288968
1			1				1571	1	15700001	15710000	1.5705e+07	0.000257568	0.000400302	0.000354391	1.37591							1.55416							0.0297657				0.0782593				0.00588258				0.000339026				0.000331958				0.000379579
1			1			1	1572	1	15710001	15720000	1.5715e+07	0	0.000140228	0.000141226															0.344455				0.258706				0.153984				0.000106956				9.52566e-05				0.000166341
1		1	1				1573	1	15720001	15730000	1.5725e+07	0.00461033	0.00624268	0.00604917	1.31209							1.35407							0.233546				0.172698				0.0339994				0.00708001				0.00644233				0.00636224
							1574	1	15730001	15740000	1.5735e+07	0.00512331	0.00490174	0.00507523	0.990614							0.956752							0.20747				0.138037				0.0702602				0.00632471				0.00591588				0.00536546
1			1				1575	1	15740001	15750000	1.5745e+07	0.00147447	0.00203836	0.00148773	1.00899							1.38243							0.148217				0.134492				0.046884				0.00206205				0.00171125				0.00184977
							1576	1	15750001	15760000	1.5755e+07	0.000893587	0.00252747	0.00243082	2.7203							2.82845							0.135106				0.171564				0.0524148				0.00197773				0.00200644				0.00261628
							1577	1	15760001	15770000	1.5765e+07	0.00103916	0.00223076	0.00223179	2.1477							2.1467							0.357115				0.205928				0.0814493				0.00254315				0.00205961				0.00242913
1		1	1		1	1	1578	1	15770001	15780000	1.5775e+07	0.000624486	0.00105786	0.000884577	1.41649							1.69397							0.167717				0.181125				0.0363286				0.00101068				0.000921425				0.00100783
1		1	1	1	1	1	1579	1	15780001	15790000	1.5785e+07	0.000585937	0.00219592	0.00194921	3.32666							3.7477							0.183955				0.153882				0.0387301				0.00170447				0.00149811				0.00215607
1			1			1	1580	1	15790001	15800000	1.5795e+07	0.00126667	0.00265465	0.00198911	1.57034							2.09576							0.180585				0.173285				0.135035				0.00239276				0.00196911				0.00268436
							1581	1	15800001	15810000	1.5805e+07	0.00581085	0.0104756	0.00779536	1.34152							1.80277							0.239662				0.153385				0.155699				0.01071				0.00803565				0.0108202
1		1	1				1582	1	15810001	15820000	1.5815e+07	0.00966784	0.0111975	0.0134597	1.39221							1.15822							0.162799				0.159771				0.0575519				0.0124614				0.0137626				0.0130815
1		1	1				1583	1	15820001	15830000	1.5825e+07	0.00648476	0.00904612	0.00944096	1.45587							1.39498							0.189051				0.226856				0.103475				0.00957574				0.0102993				0.0103104
1			1				1584	1	15830001	15840000	1.5835e+07	0.00778376	0.0107473	0.0107749	1.38428							1.38074							0.200291				0.219802				0.123919				0.0115861				0.0118936				0.0122832
							1585	1	15840001	15850000	1.5845e+07	0.00603401	0.00871136	0.00883359	1.46397							1.44371							0.137657				0.249456				0.0687014				0.0085496				0.00990455				0.00941962
1			1				1586	1	15850001	15860000	1.5855e+07	0.00316098	0.0050624	0.00549826	1.73941							1.60153							0.262975				0.353291				0.0838654				0.00557877				0.00669486				0.00576371
1		1	1		1	1	1587	1	15860001	15870000	1.5865e+07	0.00780585	0.0094406	0.0097384	1.24758							1.20943							0.363979				0.359408				0.0903908				0.0135581				0.0136938				0.0105424
							1588	1	15870001	15880000	1.5875e+07	0.00114354	0.0048694	0.00588111	5.14291							4.25819							0.263629				0.330935				0.0429762				0.00408281				0.0052496				0.00561663
1	1	1	1				1589	1	15880001	15890000	1.5885e+07	0.000783368	0.00686493	0.0083699	10.6845			95% th				8.76335			95% th				0.30606				0.467917				0.0631216				0.00551077				0.00860135				0.00813063
1			1				1590	1	15890001	15900000	1.5895e+07	0.000945461	0.00585255	0.00698412	7.387							6.19015							0.277742				0.434441				0.0587173				0.00470608				0.00701039				0.00681871
1	1	1	1		1	1	1591	1	15900001	15910000	1.5905e+07	0.000817386	0.00369321	0.00420718	5.14711							4.51832							0.396899				0.505982				0.0904105				0.0037395				0.0050854				0.00434283
1		1	1				1592	1	15910001	15920000	1.5915e+07	0.00134096	0.00630128	0.00680634	5.07571							4.69906							0.299789				0.496978				0.111145				0.0054571				0.00809836				0.00737332
1		1	1		1	1	1593	1	15920001	15930000	1.5925e+07	0.00207862	0.00534154	0.00625169	3.00761							2.56975							0.384052				0.473754				0.153931				0.00602337				0.00791485				0.00685124
							1594	1	15930001	15940000	1.5935e+07	0.00385805	0.00667679	0.00785265	2.03539							1.73061							0.395502				0.407562				0.133836				0.00871371				0.00988348				0.00838724
1			1				1595	1	15940001	15950000	1.5945e+07	0.00122965	0.0020613	0.00256666	2.08731							1.67633							0.454605				0.404628				0.201739				0.00301703				0.00318818				0.00289877
1			1		1	1	1596	1	15950001	15960000	1.5955e+07	0.00140242	0.00287143	0.00364046	2.59584							2.04748							0.288573				0.177394				0.186239				0.00300372				0.00306519				0.00400111
							1597	1	15960001	15970000	1.5965e+07	0.00115937	0.00240745	0.00294375	2.5391							2.07651							0.224576				0.216443				0.159404				0.00229991				0.00261827				0.00318298
							1598	1	15970001	15980000	1.5975e+07	0.00193643	0.00352455	0.005358	2.76694							1.82013							0.289258				0.301983				0.132158				0.00384175				0.00522511				0.00511761
1					1	1	1599	1	15980001	15990000	1.5985e+07	0.00502056	0.00556249	0.00788841	1.57122							1.10794							0.368513				0.299488				0.154852				0.00837947				0.00921396				0.00795772
1		1	1				1600	1	15990001	16000000	1.5995e+07	0.00115068	0.00689621	0.00731597	6.35795							5.99316							0.531135				0.577695				0.0866472				0.00858125				0.0100243				0.00778023
							1601	1	16000001	16010000	1.6005e+07	0.0010225	0.00414755	0.00522723	5.11221							4.05629							0.412646				0.521754				0.121988				0.00440113				0.00653401				0.00533864
							1602	1	16010001	16020000	1.6015e+07	0.00415723	0.00473225	0.00617413	1.48516							1.13832							0.341165				0.365119				0.105447				0.00674636				0.00813645				0.00609599
							1603	1	16020001	16030000	1.6025e+07	0.000419697	0.000728435	0.000975684	2.32473							1.73562							0.618295				0.574144				0.084572				0.00150395				0.00163832				0.000930777
							1604	1	16030001	16040000	1.6035e+07	0.00103636	0.00236625	0.00282248	2.72344							2.28323							0.501505				0.401749				0.113453				0.00341289				0.0032251				0.00292637
1			1				1605	1	16040001	16050000	1.6045e+07	0.000721582	0.00138939	0.00169071	2.34306							1.92547							0.550239				0.473354				0.209014				0.00234677				0.00229024				0.001947
							1606	1	16050001	16060000	1.6055e+07	0.00138005	0.00323483	0.00264984	1.92011							2.344							0.221007				0.240577				0.127392				0.00296208				0.00265325				0.00337188
							1607	1	16060001	16070000	1.6065e+07	0.00265274	0.00674659	0.00646443	2.43689							2.54325							0.340153				0.396532				0.120443				0.00712236				0.00755399				0.00751004
1			1			1	1608	1	16070001	16080000	1.6075e+07	5.05102e-05	0.000478401	0.000405345	8.02502							9.47136			95% th				0.423045				0.700394			Top 1% th	0.165069				0.000458364				0.000760757				0.000529233
1			1			1	1609	1	16080001	16090000	1.6085e+07	3.76465e-05	8.10459e-05	0.000143752	3.81847							2.15281							-0.00387837				0.0753103				0.0225134				5.9117e-05				9.80863e-05				0.000114988
1	1	1	1	1	1	1	1610	1	16090001	16100000	1.6095e+07	0.000401145	0.000405652	0.000548847	1.3682							1.01123							0.179321				0.136281				0.0162073				0.000491543				0.000549943				0.000485112
1	1	1	1		1	1	1611	1	16100001	16110000	1.6105e+07	0.000438658	0.00118724	0.00112249	2.55893							2.70654							0.17673				0.371553				0.0515904				0.000987466				0.00124207				0.00121769
1		1	1			1	1612	1	16110001	16120000	1.6115e+07	0.000601201	0.00347079	0.00363981	6.05423							5.77309							0.267961				0.458506				0.0949935				0.00278127				0.00391603				0.00392848
1	1	1	1			1	1613	1	16120001	16130000	1.6125e+07	0	0	0															0				0				0				0				0				0
1					1	1	1614	1	16130001	16140000	1.6135e+07	9.94796e-05	0.000300967	0.000610075	6.13266							3.02541							0.242056				0.323924				0.0743098				0.000264166				0.00052476				0.000492088
							1615	1	16140001	16150000	1.6145e+07	0.00216269	0.0032824	0.00329628	1.52416							1.51774							0.126689				0.297321				0.0894473				0.0031175				0.0038844				0.00361247
							1616	1	16150001	16160000	1.6155e+07	0.00504067	0.00706234	0.00782361	1.5521							1.40107							0.212928				0.290529				0.112658				0.00768863				0.00906611				0.00838795
1		1	1				1617	1	16160001	16170000	1.6165e+07	0.00346081	0.00544049	0.00592294	1.71143							1.57203							0.220979				0.315117				0.0705743				0.00571313				0.00685062				0.00611314
							1618	1	16170001	16180000	1.6175e+07	0.00201563	0.00311965	0.00355852	1.76547							1.54773							0.30294				0.249342				0.161379				0.00368353				0.00371284				0.00398164
							1619	1	16180001	16190000	1.6185e+07	0.00457908	0.00546282	0.00671383	1.4662							1.193							0.233668				0.26396				0.0966734				0.00655193				0.0076714				0.0067399
1		1	1				1620	1	16190001	16200000	1.6195e+07	0.00410596	0.00665205	0.0075458	1.83777							1.6201							0.356397				0.290158				0.178475				0.00835765				0.00820729				0.00864116
							1621	1	16200001	16210000	1.6205e+07	0.0036074	0.0050754	0.00584062	1.61906							1.40694							0.36924				0.365689				0.190627				0.00688281				0.00744746				0.0067435
1			1				1622	1	16210001	16220000	1.6215e+07	0.000584884	0.000851558	0.000689069	1.17813							1.45594							0.249979				0.409778				0.156174				0.000957601				0.00107921				0.000912882
1		1	1				1623	1	16220001	16230000	1.6225e+07	0.000579518	0.000819914	0.000995316	1.71749							1.41482							0.085193				0.200016				0.0413427				0.000764878				0.000984291				0.000946757
1			1				1624	1	16230001	16240000	1.6235e+07	0.000349427	0.00068522	0.000745687	2.13403							1.96098							0.195511				0.258921				0.0287967				0.000643046				0.000738864				0.000736667
1	1	1	1		1	1	1625	1	16240001	16250000	1.6245e+07	0.000151499	0.000231139	0.000248429	1.6398							1.52568							0.131932				0.271054				0.0293481				0.000220397				0.00027432				0.000247034
1		1	1				1626	1	16250001	16260000	1.6255e+07	0.00104373	0.00829408	0.00604835	5.79497							7.94662			95% th				0.468626				0.396439				0.166536				0.00878647				0.00587519				0.00860411
1	1	1	1		1	1	1627	1	16260001	16270000	1.6265e+07	4.99355e-05	0.00111201	0.000794279	15.9061			95% th			Top 1% th	22.2689		99% th	95% th			Top 1% th	0.431619				0.509065				0.162918				0.00102215				0.000859802				0.00113865
1						1	1628	1	16270001	16280000	1.6275e+07	0.00034395	0.00118138	0.000872807	2.5376							3.43475							0.189205				0.455001				0.102802				0.000940639				0.00111629				0.00114478
1		1	1				1629	1	16280001	16290000	1.6285e+07	0.000262321	0.000368347	0.000396535	1.51164							1.40418							0.219809				0.354508				0.0915408				0.000404175				0.000510351				0.000420977
1		1	1		1	1	1630	1	16290001	16300000	1.6295e+07	4.44444e-06	0.000193934	0.000214826	48.3359		99% th	95% th		Top 0.5% th	Top 1% th	43.6352		99% th	95% th		Top 0.5% th	Top 1% th	0.367187				0.511504				0.0279585				0.000156743				0.000224434				0.000210259
							1631	1	16300001	16310000	1.6305e+07	0	0	0															0				0				0				0				0				0
1		1	1				1632	1	16310001	16320000	1.6315e+07	0.000841314	0.00118983	0.000954113	1.13407							1.41425							0.0877763				0.276496				0.0958889				0.00111329				0.00124079				0.00118566
1		1	1				1633	1	16320001	16330000	1.6325e+07	0.00286363	0.00420124	0.0037264	1.30129							1.4671							0.114703				0.288429				0.0790348				0.00399011				0.00463062				0.00430398
1			1			1	1634	1	16330001	16340000	1.6335e+07	0.00111476	0.002528	0.00143236	1.2849							2.26775							0.108236				0.351579				0.100518				0.00204245				0.0019641				0.00220147
1			1				1635	1	16340001	16350000	1.6345e+07	0.000762006	0.00122826	0.00106949	1.40351							1.61187							0.151087				0.332111				0.0759703				0.00117224				0.00137111				0.00124333
1		1	1				1636	1	16350001	16360000	1.6355e+07	0.00106744	0.00249781	0.00219015	2.05179							2.34001							0.197007				0.506504				0.140776				0.00221997				0.00330051				0.00272802
1		1	1				1637	1	16360001	16370000	1.6365e+07	0.000197873	0.00102561	0.000782901	3.95659							5.18316							0.282689				0.628723				0.161121				0.000852823				0.00132081				0.00107793
1		1	1				1638	1	16370001	16380000	1.6375e+07	0.000511211	0.00139686	0.00145027	2.83693							2.73245							0.32144				0.484961				0.166742				0.00140597				0.00190421				0.00170843
1		1	1				1639	1	16380001	16390000	1.6385e+07	0.00143239	0.000821168	0.000812029	0.566905							0.573286							0.418955				0.48911				0.0667414				0.00193923				0.00219658				0.000874997
1			1				1640	1	16390001	16400000	1.6395e+07	0.00264779	0.0039144	0.00553319	2.08974							1.47836							0.375879				0.431399				0.14664				0.00525714				0.00719395				0.00553552
1			1				1641	1	16400001	16410000	1.6405e+07	0.00289618	0.00364867	0.00367234	1.26799							1.25982							0.36984				0.435966				0.146335				0.00519301				0.00582281				0.00428799
							1642	1	16410001	16420000	1.6415e+07	0.0043961	0.00798264	0.00756003	1.71971							1.81585							0.339811				0.386496				0.177408				0.00937514				0.00974413				0.00944738
							1643	1	16420001	16430000	1.6425e+07	0.00343053	0.00523223	0.00524229	1.52813							1.5252							0.342997				0.240758				0.20274				0.00659263				0.0057115				0.00656908
							1644	1	16430001	16440000	1.6435e+07	0.00652458	0.0082315	0.00853574	1.30824							1.26161							0.160966				0.180387				0.109473				0.0087935				0.00918745				0.00941422
1			1				1645	1	16440001	16450000	1.6445e+07	0.00104547	0.00239597	0.00255625	2.44507							2.29175							0.276468				0.271136				0.0661248				0.00237822				0.00247078				0.00265143
1		1	1		1	1	1646	1	16450001	16460000	1.6455e+07	0.0011236	0.00231731	0.00269639	2.39978							2.0624							0.300048				0.230077				0.176062				0.00245796				0.00248076				0.00304253
1		1	1			1	1647	1	16460001	16470000	1.6465e+07	0.00381463	0.00735758	0.00904166	2.37026							1.92878							0.220316				0.225484				0.135684				0.00716457				0.00829956				0.00948682
							1648	1	16470001	16480000	1.6475e+07	0.00211532	0.00380888	0.00485197	2.29373							1.80062							0.2633				0.220191				0.14291				0.00402077				0.0044673				0.00505247
1	1	1	1		1	1	1649	1	16480001	16490000	1.6485e+07	0.000900937	0.00135604	0.00134191	1.48946							1.50514							0.16968				0.159508				0.00852534				0.0013591				0.00133425				0.00136057
							1650	1	16490001	16500000	1.6495e+07	0.00111033	0.00724234	0.00796013	7.16915							6.52269							0.31452				0.438021				0.0766946				0.00609257				0.00807011				0.00823264
1	1	1	1		1	1	1651	1	16500001	16510000	1.6505e+07	0.000110607	0.00228469	0.00292462	26.4416		99% th	95% th		Top 0.5% th	Top 1% th	20.656		99% th	95% th			Top 1% th	0.28942				0.441346				0.103312				0.00168545				0.00271655				0.00290475
1	1	1	1				1652	1	16510001	16520000	1.6515e+07	0.00100474	0.00418623	0.00549493	5.46903							4.16649							0.199001				0.263426				0.0563189				0.0032403				0.00441209				0.00512946
1		1	1				1653	1	16520001	16530000	1.6525e+07	0.000760802	0.00286898	0.00348367	4.57895							3.771							0.331643				0.478648				0.122847				0.00271545				0.00407064				0.00362118
							1654	1	16530001	16540000	1.6535e+07	0.00151826	0.0033241	0.00389362	2.56453							2.18942							0.346186				0.404398				0.135974				0.00370316				0.00454319				0.00417679
1			1				1655	1	16540001	16550000	1.6545e+07	0.00371021	0.00709299	0.00726522	1.95817							1.91175							0.299909				0.335447				0.0700257				0.00771557				0.00825776				0.00771968
1			1				1656	1	16550001	16560000	1.6555e+07	0.00300251	0.00563238	0.00612846	2.04111							1.87589							0.477376				0.456332				0.147731				0.00826109				0.00839756				0.00689973
1			1				1657	1	16560001	16570000	1.6565e+07	0.00364227	0.00527269	0.00553496	1.51964							1.44764							0.254355				0.222822				0.22585				0.00597802				0.00590421				0.00698034
1		1	1			1	1658	1	16570001	16580000	1.6575e+07	0.00451039	0.00614623	0.0066588	1.47633							1.36268							0.276534				0.287206				0.117827				0.00736498				0.00783479				0.00725767
1			1			1	1659	1	16580001	16590000	1.6585e+07	0.00299154	0.00939137	0.00884719	2.9574							3.13931							0.27787				0.561808				0.153338				0.00857388				0.0135086				0.0107709
1			1				1660	1	16590001	16600000	1.6595e+07	0.00104406	0.00618923	0.0062539	5.98999							5.92805							0.353387				0.544772				0.166198				0.00559322				0.00801572				0.00746169
1		1	1				1661	1	16600001	16610000	1.6605e+07	0.00261157	0.00590197	0.00782542	2.99645							2.25993							0.314766				0.407614				0.119041				0.00621213				0.00880927				0.00779116
1			1				1662	1	16610001	16620000	1.6615e+07	0.00441117	0.0061636	0.00465115	1.0544							1.39727							0.211173				0.364316				0.167392				0.00670285				0.00712801				0.0064945
							1663	1	16620001	16630000	1.6625e+07	0.00368239	0.00616197	0.00626844	1.70227							1.67336							0.249382				0.325019				0.0895112				0.00655751				0.00737119				0.00682623
1			1				1664	1	16630001	16640000	1.6635e+07	0.00391255	0.00639061	0.00697638	1.78308							1.63336							0.193101				0.328011				0.152297				0.00638442				0.00810202				0.00788424
							1665	1	16640001	16650000	1.6645e+07	0.00071152	0.00132625	0.00153546	2.15801							1.86397							0.24694				0.321052				0.112364				0.001353				0.00165475				0.00161199
1		1	1				1666	1	16650001	16660000	1.6655e+07	0.00293928	0.00302004	0.00246763	0.839534							1.02748							0.265517				0.319017				0.141419				0.00405681				0.00396993				0.00319578
							1667	1	16660001	16670000	1.6665e+07	0.00842867	0.0126385	0.00884518	1.04942							1.49947							0.288829				0.394855				0.178569				0.0148116				0.0142725				0.013077
1			1				1668	1	16670001	16680000	1.6675e+07	0.00248094	0.00289029	0.0031042	1.25122							1.165							0.155501				0.203997				0.126397				0.00318013				0.00350824				0.0034309
1			1				1669	1	16680001	16690000	1.6685e+07	0.0038085	0.00551508	0.00617123	1.62038							1.4481							0.292213				0.302197				0.134425				0.00658643				0.00715083				0.00675061
							1670	1	16690001	16700000	1.6695e+07	0.00261317	0.00335776	0.00479447	1.83473							1.28494							0.238808				0.293533				0.185621				0.0039221				0.00524273				0.00500518
1			1				1671	1	16700001	16710000	1.6705e+07	0.00468728	0.00819541	0.0094268	2.01115							1.74844							0.228826				0.369328				0.10385				0.00835265				0.0111897				0.00983218
1			1				1672	1	16710001	16720000	1.6715e+07	0.00230226	0.00296184	0.00410959	1.78503							1.28649							0.315045				0.366928				0.113215				0.00384266				0.00506408				0.00398711
							1673	1	16720001	16730000	1.6725e+07	0.0046712	0.00845757	0.00905261	1.93796							1.81058							0.409852				0.436317				0.0733889				0.0111233				0.0121733				0.0094485
1			1				1674	1	16730001	16740000	1.6735e+07	0.00496878	0.00640369	0.00655425	1.31909							1.28878							0.264749				0.282325				0.0565395				0.00773373				0.00802803				0.00686724
							1675	1	16740001	16750000	1.6745e+07	0.00344734	0.00801155	0.010123	2.93647							2.32398							0.298357				0.429572				0.144698				0.00816576				0.0118949				0.0106013
1		1	1		1	1	1676	1	16750001	16760000	1.6755e+07	0.011743	0.00899138	0.0117041	0.996683							0.765677							0.271302				0.22215				0.0575048				0.014227				0.0150718				0.0109791
1			1				1677	1	16760001	16770000	1.6765e+07	0.0122731	0.00923956	0.0111258	0.906522							0.75283							0.260438				0.226358				0.0975734				0.0145442				0.0151226				0.0112837
							1678	1	16770001	16780000	1.6775e+07	0.00994234	0.0120898	0.0145276	1.46118							1.216							0.185372				0.217333				0.0752262				0.0135229				0.0156324				0.0143913
1			1				1679	1	16780001	16790000	1.6785e+07	0.00448255	0.00576319	0.0072674	1.62126							1.2857							0.218711				0.232934				0.112415				0.00655695				0.00765902				0.00734048
							1680	1	16790001	16800000	1.6795e+07	0.00477137	0.00412113	0.00561716	1.17726							0.863721							0.377644				0.290041				0.0623818				0.00714422				0.00731628				0.0051931
							1681	1	16800001	16810000	1.6805e+07	0.00457763	0.00528924	0.00618838	1.35187							1.15545							0.341368				0.334531				0.139968				0.00749043				0.00808905				0.00667279
1			1				1682	1	16810001	16820000	1.6815e+07	0.00141826	0.00234051	0.00274775	1.93741							1.65027							0.358136				0.380595				0.135721				0.00292801				0.00336292				0.00294365
1		1	1				1683	1	16820001	16830000	1.6825e+07	0.00435571	0.00660088	0.00824001	1.89177							1.51545							0.393981				0.348289				0.0744224				0.00903981				0.00966358				0.0080171
							1684	1	16830001	16840000	1.6835e+07	0.00354087	0.00561533	0.00498094	1.4067							1.58586							0.288193				0.311464				0.125001				0.00643166				0.00618835				0.00605502
1			1				1685	1	16840001	16850000	1.6845e+07	0.00426122	0.0103858	0.00781967	1.83508							2.43728							0.191477				0.303716				0.0808674				0.00905787				0.00867526				0.0099036
							1686	1	16850001	16860000	1.6855e+07	0.00435441	0.0104946	0.0075589	1.73592							2.41012							0.236997				0.394949				0.105828				0.00973066				0.00984488				0.0100951
							1687	1	16860001	16870000	1.6865e+07	0.00354685	0.00884209	0.00770935	2.17358							2.49294							0.213708				0.297268				0.074984				0.00787808				0.00800889				0.00894657
1			1				1688	1	16870001	16880000	1.6875e+07	0.00275406	0.00489331	0.00574235	2.08505							1.77676							0.29899				0.353491				0.115843				0.00545454				0.00657099				0.00601458
							1689	1	16880001	16890000	1.6885e+07	0.00872355	0.0111297	0.0142499	1.6335							1.27582							0.356853				0.332768				0.118126				0.0154345				0.0172155				0.0143896
							1690	1	16890001	16900000	1.6895e+07	0.00316247	0.0054779	0.00597592	1.88964							1.73216							0.291205				0.252134				0.119938				0.00609511				0.00610964				0.00650739
1			1			1	1691	1	16900001	16910000	1.6905e+07	0.00545046	0.0102849	0.00976064	1.79079							1.88697							0.20571				0.23209				0.0832349				0.00990527				0.00990422				0.0109327
							1692	1	16910001	16920000	1.6915e+07	0.00511537	0.00828549	0.00693899	1.3565							1.61973							0.216722				0.228603				0.124521				0.00855434				0.00781333				0.00869494
							1693	1	16920001	16930000	1.6925e+07	0.0022432	0.0031458	0.00249644	1.11289							1.40237							0.28423				0.308245				0.0762612				0.00376448				0.0034258				0.00305402
1		1	1			1	1694	1	16930001	16940000	1.6935e+07	0.00191175	0.00246694	0.0021039	1.10051							1.29041							0.219052				0.240746				0.0976992				0.00280344				0.00264447				0.00253288
							1695	1	16940001	16950000	1.6945e+07	0.00180478	0.00379813	0.00388245	2.1512							2.10448							0.186135				0.218293				0.0944658				0.00344216				0.0036377				0.00424091
							1696	1	16950001	16960000	1.6955e+07	0.00286993	0.00366842	0.00504209	1.75687							1.27822							0.339585				0.3122				0.173622				0.00495018				0.00575169				0.00527029
1		1	1			1	1697	1	16960001	16970000	1.6965e+07	0.0052772	0.0116459	0.0136218	2.58125							2.20683							0.260979				0.256675				0.114651				0.0114497				0.0127125				0.0142699
1			1				1698	1	16970001	16980000	1.6975e+07	0.00721668	0.00956902	0.0121241	1.68001							1.32596							0.339933				0.25841				0.135821				0.0127151				0.0130401				0.0125513
1		1	1			1	1699	1	16980001	16990000	1.6985e+07	0.0050368	0.00742032	0.0120403	2.39047							1.47322							0.382264				0.299585				0.16297				0.0100829				0.0121907				0.0116248
1		1	1				1700	1	16990001	17000000	1.6995e+07	0.00226675	0.00361888	0.0051566	2.27488							1.59651							0.416089				0.428566				0.189989				0.00503984				0.00649536				0.00541689
							1701	1	17000001	17010000	1.7005e+07	0.00504256	0.00524858	0.00708411	1.40486							1.04086							0.359823				0.316329				0.161492				0.00803773				0.0088688				0.00735394
1		1	1			1	1702	1	17010001	17020000	1.7015e+07	0.0145633	0.0124293	0.0135128	0.927867							0.85347							0.190862				0.179473				0.0775633				0.0166798				0.0171085				0.0140617
							1703	1	17020001	17030000	1.7025e+07	0.00685877	0.00727299	0.00787578	1.14828							1.06039							0.168747				0.182862				0.0871858				0.00850027				0.00901595				0.00829784
							1704	1	17030001	17040000	1.7035e+07	0.00547465	0.00972936	0.00929395	1.69763							1.77716							0.267523				0.252505				0.140221				0.0103785				0.00987873				0.0110629
1		1	1	1	1	1	1705	1	17040001	17050000	1.7045e+07	0.00341105	0.00610482	0.00492155	1.44283							1.78972							0.288196				0.251112				0.136257				0.00668434				0.00556332				0.0063829
							1706	1	17050001	17060000	1.7055e+07	0.00484264	0.00777427	0.00735182	1.51814							1.60538							0.290941				0.292236				0.0951059				0.00889694				0.00861478				0.00835794
1			1				1707	1	17060001	17070000	1.7065e+07	0.00492953	0.00553767	0.00687234	1.39412							1.12337							0.262825				0.244588				0.156087				0.00709954				0.00781155				0.00735267
							1708	1	17070001	17080000	1.7075e+07	0.00407659	0.00844243	0.00985693	2.41794							2.07096							0.145536				0.216184				0.0692768				0.00732566				0.00888826				0.00983072
1			1				1709	1	17080001	17090000	1.7085e+07	0.00356486	0.00687136	0.00867656	2.43391							1.92753							0.150831				0.24119				0.0812082				0.00614495				0.00806619				0.00846107
1			1		1	1	1710	1	17090001	17100000	1.7095e+07	0.00508304	0.0103488	0.0129893	2.55542							2.03595							0.139929				0.19753				0.0603786				0.00897128				0.0112605				0.0124189
1						1	1711	1	17100001	17110000	1.7105e+07	0.00785286	0.0129537	0.016144	2.05581							1.64955							0.116697				0.179971				0.0565866				0.0117777				0.0146317				0.0154215
1		1	1				1712	1	17110001	17120000	1.7115e+07	0.00366188	0.00941059	0.0116587	3.18381							2.56988							0.180559				0.239792				0.0439538				0.00797645				0.0100766				0.011019
1						1	1713	1	17120001	17130000	1.7125e+07	0.0082092	0.0124997	0.015447	1.88167							1.52264							0.177035				0.212016				0.0587312				0.0125819				0.0150106				0.0148452
1		1	1				1714	1	17130001	17140000	1.7135e+07	0.00449812	0.00826401	0.0107513	2.39017							1.83721							0.128217				0.185186				0.0543689				0.00731957				0.00935758				0.0100543
							1715	1	17140001	17150000	1.7145e+07	0.000121912	0.00022604	0.000266826	2.18868							1.85413							0.0429074				0.0804224				0.0412552				0.000181775				0.000211368				0.000257037
							1716	1	17150001	17160000	1.7155e+07	0.00094683	0.00140661	0.00148015	1.56327							1.4856							0.251685				0.301744				0.0681933				0.00157249				0.00173789				0.00154901
							1717	1	17160001	17170000	1.7165e+07	0.000406319	0.000928801	0.00101327	2.49379							2.28589							0.356004				0.354179				0.0462291				0.00103659				0.00109906				0.0010181
							1718	1	17170001	17180000	1.7175e+07	0.00542178	0.00855251	0.00971568	1.79197							1.57744							0.256835				0.317934				0.10865				0.00940187				0.0110968				0.0102475
1			1				1719	1	17180001	17190000	1.7185e+07	0.0045847	0.00475482	0.0072826	1.58846							1.03711							0.261759				0.238669				0.120803				0.00632552				0.00779378				0.00684569
							1720	1	17190001	17200000	1.7195e+07	0.00571117	0.0105784	0.0126773	2.21973							1.85224							0.228867				0.292933				0.0879484				0.0105621				0.0130033				0.0127491
1			1				1721	1	17200001	17210000	1.7205e+07	0.00271806	0.00471158	0.00476414	1.75277							1.73343							0.13225				0.301825				0.0810273				0.00428098				0.0053584				0.00515561
1		1	1				1722	1	17210001	17220000	1.7215e+07	0.00886728	0.013178	0.0137068	1.54577							1.48614							0.138956				0.26055				0.0684009				0.0128015				0.0152641				0.0144294
1					1	1	1723	1	17220001	17230000	1.7225e+07	0.00689068	0.0106744	0.0103908	1.50795							1.54911							0.146992				0.307775				0.0573264				0.010296				0.0124826				0.0111731
1		1	1				1724	1	17230001	17240000	1.7235e+07	0.00366243	0.00605249	0.00545293	1.48888							1.65259							0.123476				0.258962				0.0518504				0.00554173				0.0061504				0.0060673
							1725	1	17240001	17250000	1.7245e+07	0.0040576	0.00445486	0.00420423	1.03614							1.09791							0.142009				0.316038				0.138482				0.00496069				0.00603968				0.00502549
							1726	1	17250001	17260000	1.7255e+07	0.00539425	0.00592396	0.00622674	1.15433							1.0982							0.127446				0.2029				0.103185				0.00648568				0.00728954				0.00677437
1		1	1				1727	1	17260001	17270000	1.7265e+07	0.0102566	0.0118097	0.0114455	1.11591							1.15142							0.0621474				0.156822				0.099944				0.0117642				0.0128692				0.0129187
							1728	1	17270001	17280000	1.7275e+07	0.00725974	0.00960996	0.00890966	1.22727							1.32373							0.0723564				0.224282				0.105624				0.00909277				0.0104222				0.0103534
							1729	1	17280001	17290000	1.7285e+07	0.00357265	0.00733511	0.00968037	2.70957							2.05313							0.104359				0.27706				0.103568				0.00608936				0.00916606				0.00949067
1		1	1			1	1730	1	17290001	17300000	1.7295e+07	0.0031893	0.00513321	0.00512535	1.60704							1.60951							0.142551				0.316493				0.0625748				0.00485306				0.00608234				0.00547167
1		1	1			1	1731	1	17300001	17310000	1.7305e+07	0.00246875	0.00328957	0.00250398	1.01427							1.33248							0.125696				0.306071				0.0819687				0.00329309				0.00358302				0.00315542
1		1	1				1732	1	17310001	17320000	1.7315e+07	0.00115073	0.00226174	0.00226508	1.96838							1.96548							0.107103				0.153757				0.0340626				0.0019109				0.00201822				0.00234323
1			1				1733	1	17320001	17330000	1.7325e+07	0.000403329	0.000979515	0.000946791	2.34744							2.42858							0.178117				0.229562				0.0372935				0.000841265				0.000876202				0.00100046
1	1	1	1			1	1734	1	17330001	17340000	1.7335e+07	0.00263044	0.00673722	0.012774	4.85622							2.56125							0.117859				0.357825				0.158092				0.00530961				0.011994				0.0115875
1		1	1				1735	1	17340001	17350000	1.7345e+07	0.00495137	0.00623016	0.0052806	1.06649							1.25827							0.143339				0.419196				0.151205				0.00652622				0.00880845				0.00678065
1		1	1				1736	1	17350001	17360000	1.7355e+07	0.00296572	0.00430768	0.00482416	1.62664							1.45249							0.158868				0.29872				0.0791098				0.00432358				0.00555405				0.00495816
1			1				1737	1	17360001	17370000	1.7365e+07	0.00569468	0.0103965	0.0109851	1.92902							1.82564							0.159068				0.275443				0.0612482				0.00956745				0.0115104				0.0113883
1		1	1	1	1	1	1738	1	17370001	17380000	1.7375e+07	0.00910114	0.0212745	0.019283	2.11874							2.33756							0.304245				0.489022				0.0763235				0.0218293		Top 0.5% th	Top 1% th	0.0277743	Top 0.1% th	Top 0.5% th	Top 1% th	0.0219544
1					1	1	1739	1	17380001	17390000	1.7385e+07	0.00783545	0.0152503	0.015892	2.02822							1.94632							0.164454				0.298266				0.0538836				0.0138148				0.0169063				0.016458
1					1	1	1740	1	17390001	17400000	1.7395e+07	0.00746909	0.0142829	0.0142975	1.91422							1.91227							0.289937				0.199532				0.157973				0.0153169				0.0135962				0.0169712
1		1	1		1	1	1741	1	17400001	17410000	1.7405e+07	0.00269395	0.00442986	0.0048641	1.80556							1.64437							0.143731				0.239566				0.047039				0.0041598				0.00496957				0.00487636
1			1			1	1742	1	17410001	17420000	1.7415e+07	0.00532973	0.0114363	0.0111671	2.09525							2.14575							0.0854448				0.183439				0.0397311				0.0091662				0.0101014				0.0117693
							1743	1	17420001	17430000	1.7425e+07	0.00585856	0.0105823	0.011604	1.9807							1.80629							0.103773				0.166818				0.0336325				0.00917225				0.0104795				0.0114792
1						1	1744	1	17430001	17440000	1.7435e+07	0.00401951	0.00433913	0.00388139	0.965639							1.07952							0.108102				0.237184				0.0317189				0.00468587				0.00517877				0.0042449
1		1	1				1745	1	17440001	17450000	1.7445e+07	0.00111779	0.00240904	0.00263551	2.35778							2.15518							0.164393				0.18474				0.0398177				0.00211034				0.00230191				0.00262687
							1746	1	17450001	17460000	1.7455e+07	0.00257982	0.00338999	0.00294439	1.14132							1.31405							0.100672				0.280075				0.102596				0.00331904				0.00383665				0.00352928
1		1	1				1747	1	17460001	17470000	1.7465e+07	0.000599981	0.00131183	0.0014263	2.37724							2.18646							0.0713614				0.250974				0.0954056				0.00102936				0.00135261				0.00151346
1			1				1748	1	17470001	17480000	1.7475e+07	0.00165555	0.00347293	0.00386998	2.33758							2.09775							0.0885927				0.161475				0.0529015				0.00281349				0.00329479				0.00387653
							1749	1	17480001	17490000	1.7485e+07	0.00183255	0.00323958	0.00323706	1.76642							1.7678							0.177656				0.214713				0.0205549				0.00308395				0.00322787				0.00330628
1		1	1				1750	1	17490001	17500000	1.7495e+07	0.00159404	0.0023222	0.00283781	1.78026							1.4568							0.197845				0.238168				0.0825215				0.00244107				0.00290868				0.00281206
1		1	1				1751	1	17500001	17510000	1.7505e+07	0.00833508	0.0118666	0.0118594	1.42283							1.4237							0.0579613				0.198169				0.131971				0.0107223				0.0125927				0.0136666
							1752	1	17510001	17520000	1.7515e+07	0.00460679	0.00817925	0.00855553	1.85716							1.77548							0.128299				0.164195				0.0757562				0.00733396				0.00787404				0.00905323
							1753	1	17520001	17530000	1.7525e+07	0.00882874	0.0121874	0.0138254	1.56595							1.38042							0.135929				0.139391				0.0886143				0.0121611				0.0131617				0.014271
1		1	1			1	1754	1	17530001	17540000	1.7535e+07	0.00261664	0.00505899	0.00588087	2.24749							1.93339							0.228904				0.230183				0.0370558				0.00497709				0.00551917				0.00568042
1		1	1		1	1	1755	1	17540001	17550000	1.7545e+07	0.00514184	0.0104141	0.0109432	2.12827							2.02537							0.232169				0.209579				0.0573808				0.0101298				0.010175				0.0113287
							1756	1	17550001	17560000	1.7555e+07	0.00429713	0.00699285	0.00726713	1.69116							1.62733							0.121032				0.179054				0.050328				0.00642229				0.00704325				0.00750784
1		1	1				1757	1	17560001	17570000	1.7565e+07	0.00332872	0.00520469	0.00584492	1.75591							1.56357							0.139435				0.203038				0.0773772				0.00495803				0.00575539				0.00598815
1		1	1		1	1	1758	1	17570001	17580000	1.7575e+07	0.00520584	0.00962339	0.0106187	2.03976							1.84858							0.144883				0.135998				0.0655265				0.00867088				0.00915768				0.0108307
							1759	1	17580001	17590000	1.7585e+07	0.00710403	0.0124242	0.0131045	1.84465							1.7489							0.135386				0.11813				0.050631				0.011293				0.0114577				0.0134451
1			1		1	1	1760	1	17590001	17600000	1.7595e+07	0.00349788	0.0051424	0.00613758	1.75466							1.47015							0.148396				0.124139				0.0589748				0.00507295				0.00550057				0.00599345
							1761	1	17600001	17610000	1.7605e+07	0.00337297	0.00345042	0.00468521	1.38905							1.02296							0.123197				0.115661				0.0610497				0.00389106				0.00455605				0.0043323
							1762	1	17610001	17620000	1.7615e+07	0.00282498	0.0040422	0.00414835	1.46845							1.43088							0.112734				0.20278				0.0754799				0.00386985				0.00437353				0.00442962
1			1		1	1	1763	1	17620001	17630000	1.7625e+07	0.00317661	0.00376517	0.00497086	1.56483							1.18528							0.0534089				0.151359				0.111509				0.00366672				0.0048003				0.00491622
							1764	1	17630001	17640000	1.7635e+07	0	0	0															0				0				0				0				0				0
1					1	1	1765	1	17640001	17650000	1.7645e+07	0.00726653	0.0101999	0.0108592	1.49442							1.40368							0.0758964				0.173996				0.0990503				0.00945046				0.0109719				0.0116872
1			1		1	1	1766	1	17650001	17660000	1.7655e+07	0.00454968	0.00807389	0.00835773	1.83699							1.77461							0.196441				0.263855				0.0462001				0.00785479				0.00876689				0.00861377
							1767	1	17660001	17670000	1.7665e+07	0.00257963	0.00392045	0.0041859	1.62267							1.51977							0.301171				0.339361				0.0682852				0.0046507				0.00512044				0.00435023
1		1	1			1	1768	1	17670001	17680000	1.7675e+07	0.00265353	0.00401168	0.00439986	1.65812							1.51183							0.0943167				0.199279				0.061396				0.00367966				0.0044044				0.00448088
							1769	1	17680001	17690000	1.7685e+07	0.00490251	0.00830344	0.009828	2.00469							1.69371							0.119127				0.217319				0.0657189				0.00749595				0.00941029				0.00970342
1		1	1				1770	1	17690001	17700000	1.7695e+07	0.0068764	0.0090723	0.0104944	1.52614							1.31934							0.084303				0.126152				0.0322974				0.0087085				0.00993924				0.0101099
1	1	1	1		1	1	1771	1	17700001	17710000	1.7705e+07	0.00788831	0.00935205	0.00962958	1.22074							1.18556							0.0561327				0.110403				0.0782521				0.00913283				0.00984597				0.0102965
1		1	1		1	1	1772	1	17710001	17720000	1.7715e+07	0.00317097	0.00421954	0.00496324	1.56521							1.33068							0.0970091				0.203184				0.117055				0.00409224				0.0051042				0.00520009
1	1	1	1	1	1	1	1773	1	17720001	17730000	1.7725e+07	0.00513774	0.00789073	0.00913919	1.77884							1.53584							0.101308				0.197788				0.0808185				0.00724857				0.00889847				0.00926363
1		1	1				1774	1	17730001	17740000	1.7735e+07	0.00623732	0.00748314	0.00853654	1.36862							1.19974							0.102324				0.167071				0.0741532				0.00764221				0.00886862				0.00865137
1		1	1				1775	1	17740001	17750000	1.7745e+07	0.000139334	0.000309545	0.000351016	2.51925							2.22161							0.387965				0.305543				0.126073				0.00036671				0.000353046				0.000377927
							1776	1	17750001	17760000	1.7755e+07	0.00923722	0.0129594	0.0143466	1.55313							1.40295							0.197157				0.210596				0.0587495				0.0138237				0.0149378				0.0145052
1		1	1				1777	1	17760001	17770000	1.7765e+07	0.00727736	0.00929661	0.0104448	1.43525							1.27747							0.096624				0.167895				0.0655087				0.00917335				0.010649				0.0105627
1		1	1				1778	1	17770001	17780000	1.7775e+07	0.00431947	0.00585689	0.00733044	1.69707							1.35593							0.0757699				0.143746				0.0823359				0.00550531				0.00680283				0.00718527
1		1	1				1779	1	17780001	17790000	1.7785e+07	0.00862113	0.0108355	0.0116191	1.34774							1.25685							0.0931725				0.161086				0.136587				0.0107278				0.0120633				0.0130034
1			1				1780	1	17790001	17800000	1.7795e+07	0.00722568	0.00693618	0.00894736	1.23827							0.959934							0.116632				0.140532				0.149984				0.00801583				0.00940875				0.00934308
							1781	1	17800001	17810000	1.7805e+07	0.0013753	0.00212042	0.0019271	1.40122							1.54178							0.171541				0.266613				0.0599276				0.00210977				0.00225148				0.00215277
1		1	1				1782	1	17810001	17820000	1.7815e+07	0.000392444	0.000325813	0.00037919	0.966226							0.830214							0.0793353				0.189651				0.130046				0.000390075				0.000476112				0.000405195
1		1	1				1783	1	17820001	17830000	1.7825e+07	0.00175891	0.00256071	0.00294966	1.67698							1.45585							0.167931				0.221245				0.0685129				0.00259571				0.00302314				0.00295783
1			1				1784	1	17830001	17840000	1.7835e+07	0.00795862	0.0073233	0.00875272	1.09978							0.920172							0.0957792				0.168307				0.10951				0.00845033				0.0100466				0.0090265
1	1	1	1	1	1	1	1785	1	17840001	17850000	1.7845e+07	0.00684686	0.00596579	0.00714878	1.0441							0.871317							0.164284				0.254573				0.105564				0.00766567				0.00938767				0.00733119
1		1	1				1786	1	17850001	17860000	1.7855e+07	0.00441614	0.00469166	0.00533062	1.20708							1.06239							0.158582				0.261245				0.103742				0.00541217				0.00659675				0.00559118
1						1	1787	1	17860001	17870000	1.7865e+07	0.0122725	0.0118609	0.0135584	1.10478							0.966458							0.163164				0.26764				0.102335				0.0144195				0.0176354			Top 1% th	0.0141586
1		1	1				1788	1	17870001	17880000	1.7875e+07	0.0083716	0.00736658	0.00935646	1.11764							0.879949							0.117657				0.177217				0.128586				0.00891841				0.0107732				0.00959535
							1789	1	17880001	17890000	1.7885e+07	0.00295674	0.00354188	0.00324276	1.09673							1.1979							0.135882				0.256173				0.0834953				0.00376026				0.0041673				0.00370136
							1790	1	17890001	17900000	1.7895e+07	0.00511775	0.00678329	0.0049668	0.970504							1.32544							0.134034				0.266118				0.123972				0.00687154				0.00687069				0.00670646
1		1	1			1	1791	1	17900001	17910000	1.7905e+07	0.00576621	0.00619999	0.00425248	0.737483							1.07523							0.144631				0.399921				0.175449				0.00699475				0.0083478				0.00633828
							1792	1	17910001	17920000	1.7915e+07	0.00555232	0.00595282	0.00455528	0.820429							1.07213							0.133474				0.351878				0.13888				0.00663866				0.00779761				0.00610141
							1793	1	17920001	17930000	1.7925e+07	0.00375048	0.00457127	0.00404391	1.07824							1.21885							0.142296				0.292244				0.120831				0.00485118				0.00550641				0.00489961
1		1	1				1794	1	17930001	17940000	1.7935e+07	0.00196845	0.00298456	0.0040223	2.04338							1.51619							0.163741				0.218444				0.0557918				0.00296141				0.00383258				0.00371044
							1795	1	17940001	17950000	1.7945e+07	0.00272843	0.00361694	0.00429172	1.57297							1.32565							0.116322				0.205504				0.0664057				0.00359032				0.00441799				0.0042356
							1796	1	17950001	17960000	1.7955e+07	0.00442782	0.00566715	0.0063042	1.42377							1.2799							0.105217				0.196817				0.0751869				0.00564101				0.00668093				0.00647231
							1797	1	17960001	17970000	1.7965e+07	0.00593808	0.00737587	0.00845213	1.42338							1.24213							0.0912003				0.151582				0.0306892				0.00732502				0.00848061				0.00816456
							1798	1	17970001	17980000	1.7975e+07	0.00221369	0.00323268	0.00352904	1.59419							1.46031							0.100521				0.1566				0.0506943				0.00302751				0.00340451				0.0035614
1		1	1				1799	1	17980001	17990000	1.7985e+07	0.0050294	0.00667963	0.00889061	1.76773							1.32812							0.103695				0.15972				0.028538				0.00653184				0.00828296				0.00801382
1			1				1800	1	17990001	18000000	1.7995e+07	0.00793272	0.0112417	0.013132	1.65542							1.41713							0.0910859				0.156439				0.030959				0.010548				0.0124856				0.0125762
1		1	1				1801	1	18000001	18010000	1.8005e+07	0.00691312	0.0106407	0.0108843	1.57444							1.5392							0.13479				0.161716				0.053885				0.0101442				0.0106154				0.0113755
							1802	1	18010001	18020000	1.8015e+07	0.00505423	0.00714633	0.0077121	1.52587							1.41393							0.148879				0.221552				0.0382908				0.00716735				0.00819986				0.00772501
							1803	1	18020001	18030000	1.8025e+07	0.00356335	0.00449819	0.00489117	1.37263							1.26235							0.158857				0.204726				0.0206955				0.00479202				0.00531548				0.00479389
							1804	1	18030001	18040000	1.8035e+07	0.00427657	0.0058545	0.00596716	1.39531							1.36897							0.0865899				0.202749				0.109653				0.00554574				0.00642441				0.00663879
							1805	1	18040001	18050000	1.8045e+07	0.00289617	0.00725096	0.00916023	3.16288							2.50364							0.122586				0.187902				0.02782				0.0057824				0.007423				0.00844041
1		1	1	1	1	1	1806	1	18050001	18060000	1.8055e+07	0.000197583	0.000177344	0.00015431	0.780986							0.897568							0.0658219				0.303378				0.19962				0.000200673				0.000252571				0.000207185
1		1	1				1807	1	18060001	18070000	1.8065e+07	0.00141877	0.00243171	0.00235048	1.65671							1.71396							0.132442				0.305315				0.0924851				0.00221915				0.00271292				0.00263477
1			1				1808	1	18070001	18080000	1.8075e+07	0.000360222	0.000738786	0.000619983	1.72111							2.05092							0.144972				0.455351				0.180008				0.000642674				0.00089985				0.000828526
1		1	1				1809	1	18080001	18090000	1.8085e+07	0.000255668	0.000392288	0.000295016	1.1539							1.53437							0.0565951				0.190185				0.1167				0.000343414				0.000340006				0.000389055
1			1			1	1810	1	18090001	18100000	1.8095e+07	0.000833239	0.00114024	0.00104747	1.25711							1.36844							0.119188				0.153434				0.0311991				0.00112026				0.00111079				0.00112908
1		1	1				1811	1	18100001	18110000	1.8105e+07	0.000216785	0.000549922	0.000663363	3.06							2.53672							0.095549				0.267111				0.13742				0.000423853				0.000600465				0.000703288
1		1	1				1812	1	18110001	18120000	1.8115e+07	6.72872e-05	0.000236031	0.000248737	3.69664							3.50781							0.138154				0.168695				0.0583848				0.00017597				0.000190077				0.000257413
1		1	1				1813	1	18120001	18130000	1.8125e+07	0	0	0															0				0				0				0				0				0
1	1	1	1			1	1814	1	18130001	18140000	1.8135e+07	0.000636396	0.00132834	0.0014967	2.35183							2.08728							0.101719				0.358777				0.138244				0.00109361				0.0016633				0.00163911
1			1				1815	1	18140001	18150000	1.8145e+07	0.00300069	0.00447092	0.00455227	1.51708							1.48996							0.115499				0.203556				0.0714292				0.00422363				0.00474168				0.00485864
							1816	1	18150001	18160000	1.8155e+07	0.00202252	0.00276096	0.00310931	1.53734							1.36511							0.0989219				0.15859				0.0485539				0.00265431				0.00304954				0.00308492
1		1	1	1	1	1	1817	1	18160001	18170000	1.8165e+07	9.20197e-05	6.89533e-05	0.000136542	1.48383							0.749332							0.12183				0.0916779				0.0203121				9.16526e-05				0.000125815				0.000104878
1		1	1				1818	1	18170001	18180000	1.8175e+07	7.72529e-05	0.000187837	0.000291224	3.76975							2.43146							0.216298				0.263177				0.045981				0.000169127				0.000250044				0.000251075
							1819	1	18180001	18190000	1.8185e+07	0	0	0															0				0				0				0				0				0
1		1	1				1820	1	18190001	18200000	1.8195e+07	0	0	0																											0				0				0
1		1	1				1821	1	18200001	18210000	1.8205e+07	0	0	0															0				0				0				0				0				0
1		1	1				1822	1	18210001	18220000	1.8215e+07	0	0	0															0				0				0				0				0				0
1			1				1823	1	18220001	18230000	1.8225e+07	0.00103528	0.00156209	0.00144685	1.39754							1.50886							0.118771				0.172413				0.0614383				0.00147372				0.00149962				0.00160295
1		1	1	1	1	1	1824	1	18230001	18240000	1.8235e+07	5.41204e-05	5.99462e-05	1.19298e-05	0.220431							1.10765							-0.0214405				0.463491				0.381278		Top 0.5% th	Top 1% th	5.58362e-05				6.15556e-05				5.80843e-05
1			1		1	1	1825	1	18240001	18250000	1.8245e+07	5.43941e-05	0.000139783	0.000203047	3.73289							2.56982							0.177061				0.15178				0.0250168				0.000117978				0.000151754				0.000175813
							1826	1	18250001	18260000	1.8255e+07	0	0	0															0				0				0				0				0				0
1		1	1				1827	1	18260001	18270000	1.8265e+07	0	0	0															0				0				0				0				0				0
1		1	1				1828	1	18270001	18280000	1.8275e+07	0	0	0															0				0				0				0				0				0
1			1				1829	1	18280001	18290000	1.8285e+07	0	3.6129e-05	6.25e-06															0.2				0				0.127801				2.25806e-05				3.125e-06				2.42944e-05
1		1	1				1830	1	18290001	18300000	1.8295e+07	0	0	0															0				0				0				0				0				0
1		1	1	1	1	1	1831	1	18300001	18310000	1.8305e+07	4.44444e-06	5.08046e-05	2.52101e-05	5.67227							11.431			95% th				0.509946				0.823751	Top 0.1% th	Top 0.5% th	Top 1% th	0.159838				5.63704e-05				8.4127e-05				4.52381e-05
							1832	1	18310001	18320000	1.8315e+07	9.9798e-05	6.69719e-05	0.000184176	1.84549							0.671075							0.34104				0.249075				0.118709				0.00012654				0.000189083				0.000142489
1	1	1	1		1	1	1833	1	18320001	18330000	1.8325e+07	0.000478136	0.000613547	0.000673178	1.40792							1.28321							0.163948				0.294223				0.135874				0.00065288				0.000815636				0.000744524
1		1	1	1	1	1	1834	1	18330001	18340000	1.8335e+07	0.000112858	7.74023e-05	0.000214446	1.90013							0.685835							0.0621323				0.110193				0.0803824				0.000101433				0.000183919				0.000158679
							1835	1	18340001	18350000	1.8345e+07	0	0	0															0				0				0				0				0				0
1		1	1			1	1836	1	18350001	18360000	1.8355e+07	0	0	5e-06																			0				0				0				2.5e-06				2.5e-06
1						1	1837	1	18360001	18370000	1.8365e+07	9.97086e-05	3.11688e-05	8.48229e-05	0.850707							0.312599							0.094224				0.115896				0.0491972				7.2246e-05				0.000104361				6.09967e-05
1		1	1	1	1	1	1838	1	18370001	18380000	1.8375e+07	0.00020733	0.000100305	0.000188293	0.908177							0.483795							0.0621852				0.0419258				0.0277093				0.000164017				0.000206468				0.000148412
1		1	1				1839	1	18380001	18390000	1.8385e+07	0	0	0															0				0				0				0				0				0
1			1				1840	1	18390001	18400000	1.8395e+07	0.00017965	0.000478401	0.000426189	2.37232							2.66295							0.220732				0.376389				0.079768				0.000422224				0.000485751				0.000491501
1			1				1841	1	18400001	18410000	1.8405e+07	0	0	1.35889e-05																			0.0487805				0.0487805				0				7.14286e-06				7.14286e-06
1		1	1				1842	1	18410001	18420000	1.8415e+07	0.000360331	0.000571863	0.000615437	1.70798							1.58705							0.049657				0.109658				0.0116528				0.000490451				0.000547974				0.000600649
1		1	1				1843	1	18420001	18430000	1.8425e+07	0.000524756	0.0010775	0.00107151	2.04191							2.05334							0.178005				0.247071				0.0325426				0.000974616				0.00106004				0.00111065
							1844	1	18430001	18440000	1.8435e+07	4.49612e-05	3.7931e-05	6.47076e-05	1.43919							0.843639							-0.0114155				0.0586846				0.128247				4.09783e-05				5.8253e-05				5.88691e-05
1	1	1	1		1	1	1845	1	18440001	18450000	1.8445e+07	4.25532e-06	2.87356e-05	5.88235e-06	1.38235							6.75287							0.0878972				-0.0253165				0.0707804				1.80851e-05				4.94368e-06				1.86275e-05
1	1	1	1		1	1	1846	1	18450001	18460000	1.8455e+07	0	8e-06	2.34708e-05															0				0.108108				0.082905				4e-06				1.31579e-05				1.71579e-05
1		1	1				1847	1	18460001	18470000	1.8465e+07	0.000373012	0.000424328	0.000387031	1.03759							1.13757							0.00429634				0.159167				0.104133				0.00040039				0.000451959				0.000452835
1		1	1				1848	1	18470001	18480000	1.8475e+07	0.00116865	0.00165235	0.001504	1.28695							1.41389							0.194199				0.212292				0.0540825				0.00175043				0.00169647				0.0016684
1		1	1				1849	1	18480001	18490000	1.8485e+07	0.00216013	0.00297261	0.00306405	1.41846							1.37612							0.189653				0.140279				0.022418				0.003167				0.0030383				0.00308754
1		1	1				1850	1	18490001	18500000	1.8495e+07	4.16667e-06	1.86207e-05	0	0							4.46897							0.023399				0				0.0689655				1.16667e-05				2.08333e-06				1e-05
1		1	1				1851	1	18500001	18510000	1.8505e+07	0.000713155	0.000815917	0.00142114	1.99275							1.1441							0.0741695				0.158298				0.124024				0.000825784				0.00126784				0.00127689
							1852	1	18510001	18520000	1.8515e+07	0	7.40741e-06	2.24359e-05															0				0.102564				0.02331				3.7037e-06				1.25e-05				1.52778e-05
1		1	1				1853	1	18520001	18530000	1.8525e+07	8.62203e-05	0.000163007	0.000119326	1.38396							1.89058							0.170691				0.225468				0.0748172				0.000150262				0.000132691				0.000152582
1		1	1			1	1854	1	18530001	18540000	1.8535e+07	3.66327e-05	3.31034e-05	3.70766e-05	1.01212							0.903657							-0.0242504				-0.0260245				-0.0285014				3.40426e-05				3.59199e-05				3.41176e-05
1			1				1855	1	18540001	18550000	1.8545e+07	0.000351853	0.00110938	0.00144938	4.11928							3.15297							0.202263				0.316952				0.0539553				0.000915862				0.00131853				0.00135235
1		1	1				1856	1	18550001	18560000	1.8555e+07	8.51064e-06	2.3908e-05	5.1786e-05	6.08485							2.8092							0.0784205				0.266918				0.0813569				1.75887e-05				4.11254e-05				4.11988e-05
1		1	1			1	1857	1	18560001	18570000	1.8565e+07	0.000175903	0.00036864	0.000419288	2.38363							2.0957							0.107103				0.237558				0.0867537				0.00030493				0.000390319				0.000431388
1			1		1	1	1858	1	18570001	18580000	1.8575e+07	0.000218282	0.000325778	0.000316463	1.44979							1.49247							0.0281634				0.164961				0.0690055				0.000279913				0.000320192				0.000344922
1		1	1		1	1	1859	1	18580001	18590000	1.8585e+07	0	3.95551e-05	3.00616e-05															0.148467				0.0648968				0.0462692				2.32258e-05				1.6074e-05				3.6497e-05
1			1				1860	1	18590001	18600000	1.8595e+07	1.66512e-05	0.000148263	0.000168701	10.1314			95% th				8.90403			95% th				0.235441				0.190583				-0.0165329				0.000107849				0.000114497				0.000155905
1		1	1				1861	1	18600001	18610000	1.8605e+07	0	0	0															0				0				0				0				0				0
1			1				1862	1	18610001	18620000	1.8615e+07	0.000727766	0.00279666	0.00215682	2.96362							3.8428							0.333351				0.55412				0.092383				0.00264339				0.00323471				0.00272884
1			1				1863	1	18620001	18630000	1.8625e+07	0.00652793	0.0136599	0.0127699	1.95619							2.09254							0.31329				0.427267				0.0457649				0.014699				0.0168471				0.0138487
1		1	1			1	1864	1	18630001	18640000	1.8635e+07	0.0044582	0.0124239	0.0113988	2.55681							2.78676							0.31851				0.418775				0.026943				0.0123862				0.013641				0.0122412
							1865	1	18640001	18650000	1.8645e+07	0.00594427	0.0093258	0.00892915	1.50215							1.56887							0.299359				0.367529				0.0371388				0.0108972				0.0117582				0.00947954
							1866	1	18650001	18660000	1.8655e+07	0.0020584	0.00231296	0.00232684	1.13041							1.12367							0.187514				0.264235				0.093366				0.00269012				0.00298006				0.00255881
1			1				1867	1	18660001	18670000	1.8665e+07	0.00576606	0.00681185	0.00561094	0.973098							1.18137							0.0918695				0.211048				0.04738				0.00692517				0.00721019				0.00652033
1			1			1	1868	1	18670001	18680000	1.8675e+07	0.00335213	0.00372081	0.00263565	0.786262							1.10998							0.0906945				0.311925				0.0968129				0.0038892				0.00435111				0.0035189
1			1			1	1869	1	18680001	18690000	1.8685e+07	0.0018772	0.00230082	0.00167389	0.891696							1.22567							0.112057				0.238273				0.0620453				0.00235264				0.00233095				0.00211882
							1870	1	18690001	18700000	1.8695e+07	0.00219349	0.00236855	0.00240098	1.09459							1.07981							0.115321				0.192503				0.0414267				0.00257836				0.00284488				0.00248783
1			1				1871	1	18700001	18710000	1.8705e+07	0.00284411	0.00375055	0.00373	1.31148							1.31871							0.155466				0.279988				0.0619672				0.00390432				0.00456528				0.00398736
1		1	1				1872	1	18710001	18720000	1.8715e+07	0.00329929	0.00502017	0.00511958	1.55172							1.52159							0.242678				0.28547				0.0587814				0.00549269				0.0058912				0.00538651
1			1				1873	1	18720001	18730000	1.8725e+07	0.0022459	0.00423853	0.00415952	1.85205							1.88723							0.191312				0.241509				0.0144806				0.00400923				0.00422248				0.00426072
1		1	1				1874	1	18730001	18740000	1.8735e+07	0.00629054	0.00849703	0.00686202	1.09085							1.35076							0.0916642				0.267574				0.125628				0.00813992				0.00897876				0.0087829
1		1	1				1875	1	18740001	18750000	1.8745e+07	0.00914749	0.0111481	0.00946168	1.03435							1.21871							0.060852				0.22666				0.127113				0.0108053				0.0120317				0.0118056
1					1	1	1876	1	18750001	18760000	1.8755e+07	0.0146651	0.0157432	0.015762	1.07479							1.07351							0.015792				0.155996				0.12628				0.0154481				0.0180255			Top 1% th	0.0180293
1		1	1				1877	1	18760001	18770000	1.8765e+07	0.00466154	0.00375857	0.00435162	0.933515							0.806293							0.122079				0.16698				0.0729246				0.00479548				0.00540993				0.00437407
1		1	1				1878	1	18770001	18780000	1.8775e+07	0.00495528	0.00591926	0.00619901	1.25099							1.19454							0.130111				0.167032				0.0521177				0.00625054				0.0066955				0.00639229
1		1	1				1879	1	18780001	18790000	1.8785e+07	0.000266564	0.000575857	0.00104768	3.93031							2.1603							0.103769				0.168708				0.0466517				0.00046998				0.000790482				0.000851492
1		1	1			1	1880	1	18790001	18800000	1.8795e+07	0.000333003	0.000847481	0.000728238	2.18688							2.54497							0.174746				0.266673				0.0563118				0.000715224				0.000723579				0.000834872
							1881	1	18800001	18810000	1.8805e+07	0.00212073	0.00215365	0.00190751	0.89946							1.01552							0.111759				0.204484				0.120232				0.0024061				0.00253184				0.00230809
1			1				1882	1	18810001	18820000	1.8815e+07	0	0	0															0				0				0				0				0				0
1		1	1				1883	1	18820001	18830000	1.8825e+07	0.00173014	0.00145125	0.00163401	0.944441							0.838805							0.0938984				0.151902				0.0434328				0.00175553				0.00198335				0.00161267
							1884	1	18830001	18840000	1.8835e+07	0.00580997	0.00737205	0.00661513	1.13858							1.26886							0.078761				0.230621				0.109496				0.00715451				0.00807476				0.00785352
							1885	1	18840001	18850000	1.8845e+07	0.0070991	0.00974042	0.00966463	1.36139							1.37206							0.0833677				0.212922				0.076601				0.00918554				0.0106493				0.0105074
1			1			1	1886	1	18850001	18860000	1.8855e+07	0.00805499	0.0101262	0.00983954	1.22155							1.25713							0.0838135				0.214955				0.087882				0.0099222				0.0113971				0.0109447
							1887	1	18860001	18870000	1.8865e+07	0.0103112	0.0140028	0.0137219	1.33077							1.35802							0.103595				0.202106				0.0752927				0.013562				0.0150604				0.0149911
1			1			1	1888	1	18870001	18880000	1.8875e+07	0.0121451	0.0137946	0.0136257	1.12191							1.13582							0.0990818				0.251581				0.114766				0.0143962				0.0172168				0.0154876
1		1	1				1889	1	18880001	18890000	1.8885e+07	0.00366001	0.00452981	0.00485641	1.32688							1.23765							0.0994044				0.180982				0.0599689				0.00454689				0.00519916				0.00499251
1		1	1	1	1	1	1890	1	18890001	18900000	1.8895e+07	0.00210501	0.0031131	0.00275465	1.30862							1.4789							0.105555				0.281882				0.112937				0.00291695				0.0033836				0.0033074
1		1	1				1891	1	18900001	18910000	1.8905e+07	0.00516968	0.00903297	0.00924332	1.78799							1.7473							0.094132				0.214822				0.0792818				0.00783925				0.00917817				0.00992502
1			1		1	1	1892	1	18910001	18920000	1.8915e+07	0.0089665	0.0150879	0.013742	1.53259							1.68269							0.115146				0.227082				0.0676413				0.0135923				0.0146901				0.0154607
							1893	1	18920001	18930000	1.8925e+07	0.00365467	0.0063219	0.00602459	1.64846							1.72981							0.37564				0.442292				0.0217969				0.00798944				0.00867771				0.0063108
							1894	1	18930001	18940000	1.8935e+07	0.005655	0.00926414	0.00962362	1.70179							1.63822							0.351832				0.427322				0.0411626				0.0115087				0.0133396				0.0098493
1			1			1	1895	1	18940001	18950000	1.8945e+07	0.00111444	0.0017436	0.00197987	1.77656							1.56456							0.142984				0.271734				0.040382				0.00166744				0.00212443				0.00194008
							1896	1	18950001	18960000	1.8955e+07	0.00509201	0.00790397	0.00878285	1.72483							1.55223							0.211499				0.307344				0.0629526				0.00824094				0.0100157				0.00890393
1			1			1	1897	1	18960001	18970000	1.8965e+07	0.0103391	0.0146352	0.0142666	1.37986							1.41552							0.124456				0.205407				0.0832725				0.0142622				0.0154832				0.0157636
1		1	1				1898	1	18970001	18980000	1.8975e+07	0.00586712	0.00726544	0.00730713	1.24544							1.23833							0.102942				0.229703				0.090103				0.00731979				0.00855141				0.00800781
1			1				1899	1	18980001	18990000	1.8985e+07	0.000624319	0.000801979	0.00100834	1.61511							1.28456							0.0682107				0.0718906				0.0477035				0.000765354				0.000879563				0.000950503
1		1	1				1900	1	18990001	19000000	1.8995e+07	0	0	0															0				0				0				0				0				0
1		1	1		1	1	1901	1	19000001	19010000	1.9005e+07	0.000153891	0.000122639	0.000182557	1.18628							0.796919							0.0515402				-0.00608707				0.0204605				0.000145778				0.000167206				0.000155786
1			1		1	1	1902	1	19010001	19020000	1.9015e+07	0.00226084	0.00269291	0.00702247	3.10614							1.19111							0.304669				0.247156				0.127075				0.00356215				0.00616549				0.00556484
1			1		1	1	1903	1	19020001	19030000	1.9025e+07	1.05105e-05	9.27195e-05	8.87053e-05	8.43967							8.82159			95% th				0.14959				0.214842				0.101959				6.06942e-05				6.3182e-05				0.000101011
1			1			1	1904	1	19030001	19040000	1.9035e+07	0.000138946	0.00015947	0.000108384	0.780046							1.14771							0.145346				0.364871				0.105413				0.000174583				0.000194708				0.000149708
1		1	1			1	1905	1	19040001	19050000	1.9045e+07	0.000232837	0.000182447	0.000350215	1.50412							0.783583							0.393971				0.152033				0.0700326				0.000342628				0.000343794				0.000286388
1			1				1906	1	19050001	19060000	1.9055e+07	0.0020966	0.00311767	0.00353761	1.68731							1.48701							0.417584				0.191187				0.143645				0.00447641				0.00348301				0.00388582
1			1				1907	1	19060001	19070000	1.9065e+07	0.00330176	0.00542831	0.00543634	1.6465							1.64407							0.3396				0.180851				0.122264				0.00660969				0.00533364				0.00618902
1		1	1				1908	1	19070001	19080000	1.9075e+07	0.00764232	0.011419	0.0117831	1.54182							1.49418							0.23521				0.140479				0.0553934				0.0124618				0.0113001				0.0122813
1		1	1				1909	1	19080001	19090000	1.9085e+07	0.00678248	0.0102448	0.0098312	1.4495							1.51047							0.207716				0.146513				0.0770938				0.0107457				0.00973283				0.0108765
1					1	1	1910	1	19090001	19100000	1.9095e+07	4.96454e-05	0.000164785	0.00015371	3.09616							3.31924							0.446631				0.240729				0.0590623				0.00019375				0.000133915				0.000169243
1			1				1911	1	19100001	19110000	1.9105e+07	0.00171999	0.0024476	0.00248603	1.44537							1.42303							0.0880728				0.191744				0.12293				0.00228505				0.00260191				0.00281257
1			1			1	1912	1	19110001	19120000	1.9115e+07	0.0036361	0.00468277	0.00494725	1.36059							1.28786							0.0734552				0.169677				0.108037				0.00448919				0.00516867				0.00539822
							1913	1	19120001	19130000	1.9125e+07	0.00783108	0.00936397	0.00912357	1.16505							1.19574							0.0936379				0.129981				0.0597667				0.00948575				0.00974384				0.00983136
1			1				1914	1	19130001	19140000	1.9135e+07	0.00323152	0.00505282	0.00481998	1.49155							1.56361							0.0997323				0.172196				0.0747659				0.00460104				0.00486317				0.0053353
1		1	1				1915	1	19140001	19150000	1.9145e+07	0.00742755	0.00825	0.00689503	0.928305							1.11073							0.0352348				0.238167				0.234406				0.00812506				0.00940008				0.00989103
1		1	1				1916	1	19150001	19160000	1.9155e+07	0.0078606	0.0093455	0.00730759	0.929649							1.1889							0.0765702				0.20668				0.166497				0.00931641				0.00955995				0.00998982
							1917	1	19160001	19170000	1.9165e+07	0.00516977	0.0074043	0.00762568	1.47505							1.43223							0.1068				0.240168				0.121291				0.00703878				0.00841992				0.00855231
							1918	1	19170001	19180000	1.9175e+07	0.00456204	0.00612934	0.00639092	1.40089							1.34355							0.107213				0.210822				0.106671				0.00598765				0.00693948				0.00700765
1			1				1919	1	19180001	19190000	1.9185e+07	0.00640879	0.00832573	0.00899435	1.40344							1.29911							0.0924382				0.225384				0.124387				0.00811764				0.00994244				0.00989025
							1920	1	19190001	19200000	1.9195e+07	0.00740962	0.00889321	0.0109897	1.48316							1.20022							0.179265				0.229027				0.10754				0.00993185				0.0119325				0.0111394
1		1	1			1	1921	1	19200001	19210000	1.9205e+07	0.00049817	0.00143482	0.00170163	3.41577							2.88018							0.173275				0.215242				0.0745355				0.00116906				0.00140158				0.00169453
1			1				1922	1	19210001	19220000	1.9215e+07	0.0051918	0.00626763	0.00740694	1.42666							1.20722							0.097581				0.232769				0.141696				0.00634928				0.00821053				0.00796605
							1923	1	19220001	19230000	1.9225e+07	0.00205833	0.00305619	0.00277465	1.34801							1.48479							0.186351				0.295357				0.108753				0.00314295				0.00342938				0.00327117
1			1				1924	1	19230001	19240000	1.9235e+07	0.00141297	0.00226103	0.0031563	2.23381							1.6002							0.0707723				0.227097				0.167144				0.00197691				0.00295591				0.00325226
1		1	1				1925	1	19240001	19250000	1.9245e+07	0.00341846	0.00452887	0.00658293	1.9257							1.32483							0.091664				0.239619				0.168025				0.00437467				0.00657657				0.00667797
1	1	1	1				1926	1	19250001	19260000	1.9255e+07	0.00310105	0.0057247	0.00795869	2.56645							1.84605							0.135019				0.264374				0.176482				0.0051017				0.00751722				0.00830789
1		1	1				1927	1	19260001	19270000	1.9265e+07	0.00130154	0.00241598	0.0032776	2.51825							1.85624							0.108125				0.323568				0.21937				0.0020841				0.00338478				0.00364678
							1928	1	19270001	19280000	1.9275e+07	0.00394109	0.00540983	0.00524058	1.32973							1.37267							0.0770409				0.12184				0.0960776				0.00506573				0.00522779				0.00589122
1		1	1				1929	1	19280001	19290000	1.9285e+07	0.0014453	0.00228047	0.00278036	1.92372							1.57785							0.110547				0.256353				0.114581				0.00209442				0.00284117				0.00285788
1		1	1				1930	1	19290001	19300000	1.9295e+07	0.00227201	0.00553098	0.00652905	2.87369							2.4344							0.182465				0.21544				0.0314224				0.00477227				0.00560892				0.00622564
1			1				1931	1	19300001	19310000	1.9305e+07	0.00322829	0.00816859	0.0102416	3.17245							2.53031							0.207931				0.283908				0.0426312				0.00719438				0.00940514				0.00961499
							1932	1	19310001	19320000	1.9315e+07	0.00756758	0.00974072	0.0107384	1.41899							1.28716							0.0769295				0.117068				0.036235				0.00937539				0.0103666				0.0106245
1			1				1933	1	19320001	19330000	1.9325e+07	0.00146775	0.00515251	0.00666494	4.54094							3.51049							0.22692				0.324503				0.05189				0.00428174				0.00601978				0.00623211
1		1	1			1	1934	1	19330001	19340000	1.9335e+07	6.97695e-05	0.000614661	0.00063586	9.11373			95% th				8.80988			95% th				0.316136				0.53376				0.0911392				0.000500414				0.000756724				0.000687961
1		1	1		1	1	1935	1	19340001	19350000	1.9345e+07	0.000212766	0.00082147	0.00133959	6.29606							3.86091							0.161066				0.267576				0.0949507				0.000616399				0.00105974				0.00119389
1		1	1				1936	1	19350001	19360000	1.9355e+07	0.00565861	0.00623658	0.00697488	1.23261							1.10214							0.195892				0.17426				0.037806				0.00739651				0.0076498				0.00686528
1			1				1937	1	19360001	19370000	1.9365e+07	0.00350481	0.00627636	0.00827257	2.36035							1.79078							0.432344				0.357035				0.127079				0.00861539				0.00915865				0.00833347
1		1	1				1938	1	19370001	19380000	1.9375e+07	0	2.34848e-05	2.24359e-05															0.03125				0.102564				0.00630517				1.21212e-05				1.25e-05				2.31061e-05
1			1			1	1939	1	19380001	19390000	1.9385e+07	0.00145297	0.0100671	0.0120088	8.26499							6.92861			95% th				0.62138				0.511546				0.0239195				0.0152132				0.01378				0.0113084
1		1	1				1940	1	19390001	19400000	1.9395e+07	0.00210978	0.00390882	0.00487466	2.31051							1.85271							0.360338				0.28273				0.0358474				0.00470451				0.00486876				0.00455502
1			1				1941	1	19400001	19410000	1.9405e+07	0.000712334	0.00207027	0.00281808	3.95613							2.90632							0.201396				0.257259				0.0656562				0.00174217				0.00237661				0.00261593
							1942	1	19410001	19420000	1.9415e+07	0.00323927	0.00722154	0.00833738	2.57384							2.22937							0.1578				0.21452				0.0760793				0.00621041				0.00736916				0.00842005
1		1	1				1943	1	19420001	19430000	1.9425e+07	0.00448298	0.00722439	0.00771877	1.7218							1.61152							0.243947				0.215438				0.0531882				0.00774242				0.00777615				0.0078913
1			1				1944	1	19430001	19440000	1.9435e+07	0.00140406	0.00749052	0.00771703	5.49621							5.33488							0.340704				0.215069				0.0846914				0.00674551				0.00581012				0.00830733
1			1				1945	1	19440001	19450000	1.9445e+07	0.000900483	0.0044707	0.00616403	6.84525							4.96478							0.206331				0.287783				0.0880667				0.00338377				0.00495952				0.00583087
1			1		1	1	1946	1	19450001	19460000	1.9455e+07	0.000189547	0.00149752	0.00170168	8.97763							7.90052			95% th				0.348463				0.417382				0.0278712				0.00129468				0.00162304				0.00164546
1		1	1				1947	1	19460001	19470000	1.9465e+07	0	0	0															0				0				0				0				0				0
							1948	1	19470001	19480000	1.9475e+07	0.00625626	0.0132548	0.0135698	2.16899							2.11865							0.155125				0.381229				0.114309				0.0115467				0.0160205				0.0151433
1			1				1949	1	19480001	19490000	1.9485e+07	0.00495903	0.00858917	0.00984795	1.98586							1.73202							0.138713				0.354352				0.115376				0.00786509				0.0114668				0.0104209
1		1	1				1950	1	19490001	19500000	1.9495e+07	0.0029614	0.00414303	0.00544658	1.83919							1.39901							0.239365				0.159136				0.0292335				0.00467006				0.00499961				0.00493919
							1951	1	19500001	19510000	1.9505e+07	0.0010805	0.000974677	0.0012824	1.18686							0.902061							0.107757				0.100379				0.0628332				0.00115169				0.00131328				0.0012042
1		1	1				1952	1	19510001	19520000	1.9515e+07	0.0040822	0.00594098	0.0060189	1.47442							1.45534							0.116643				0.294171				0.0749148				0.00567335				0.00715549				0.0064642
1		1	1				1953	1	19520001	19530000	1.9525e+07	0.00306951	0.00526811	0.0063421	2.06616							1.71627							0.0947573				0.142638				0.0286265				0.00460519				0.0054887				0.00597619
1		1	1				1954	1	19530001	19540000	1.9535e+07	0.00213972	0.00303446	0.0029764	1.39102							1.41816							0.132443				0.288265				0.122708				0.00298204				0.00359412				0.0034258
1			1			1	1955	1	19540001	19550000	1.9545e+07	0.00304475	0.00429288	0.00442055	1.45186							1.40993							0.0405987				0.157492				0.141772				0.00382406				0.0044304				0.00507641
1			1				1956	1	19550001	19560000	1.9555e+07	0.00363578	0.00552419	0.00557664	1.53382							1.5194							0.0879496				0.162607				0.164641				0.00502163				0.00550065				0.00664435
							1957	1	19560001	19570000	1.9565e+07	0.00255164	0.00413001	0.0040011	1.56805							1.61857							0.11894				0.136138				0.121991				0.00379182				0.0037927				0.00463043
1			1		1	1	1958	1	19570001	19580000	1.9575e+07	0.00576937	0.00846725	0.00907611	1.57315							1.46762							0.15034				0.210185				0.0761206				0.00837783				0.00939807				0.0094944
[truncated: 38,657 more rows]
[truncated: 86 more columns]
