# Supplementary material for: Population genomics of apricots unravels domestication history and adaptive events
Source: Nat Commun. 2021 Jun 25;12:3956. doi: 10.1038/s41467-021-24283-6 (PMC8233370; doi:10.1038/s41467-021-24283-6)
Supplement: Supplementary file 22 — Supplementary Data 20 [file 41467_2021_24283_MOESM22_ESM.xlsx]

## Sheet: Supplementary Data 20
Supplementary Data 20. Annotation of the most relevant European and Chinese genomic regions under selection.
Cut-off values used for assessing the significance of selective sweeps, chosen based on demographic inferences with SMC++ indicating the interval in which 100%, 99% or 95% of the statistics values are expected to fall in.
N=136. Cluster names are as follows: C1, Prunus armeniaca European and Irano-Caucasian cultivars subgroup; CH, Chinese landraces; W1, Prunus armeniaca Ferghana valley Kyrgyz sampling site; W2, wild Central Asian P. armeniaca
π, nucleotide diversity; FST, Fixation or differentiation index {Wright, 1931}; DXY, pairwise nucleotide substitution or absolute measure of differentiation {Nei, 1987}; Tajima D, neutrality index {Tajima, 1989}; CLR, composite likelihood ratio {Pavlidis, 2013}; ω calculates the linkage disequilibrium (LD) in 10-Kb intervals.
		C1		CH		W1		W2		πw2/πC1	πw1/πC1	πw1/πCH
		min	max	min	max	min	max	min	max
π	Sim_100% th	2516.93	93695.9	31116.3	3.93981e+06	4713.17	136083	7009.92	144941	57.5862	54.0672	4.37339
	Sim_99% th	3667.11	45608.5	71703.8	2.73277e+06	6547.33	72543.9	8933	73086.8	19.9303	19.7823	1.01172
	Sim_95% th	4713.33	22503.6	123905	1.60921e+06	8572.57	32096	10733.8	42537.1	9.02484	6.80963	0.259037
		C1	CH	W1	W2
Tajima's D	Sim_100% th	-2.44437	-240276	-2.27089	-2.36024
	Sim_99% th	-1.8509	-2.25404	-1.86409	-1.67514
	Sim_95% th	-1.36357	-1.41934	-1.58386	-1.47298
CLR	Sim_100% th	6.11666	7.75662	7.40218	8.94322
	Sim_99% th	1.97113	1.94618	1.83409	1.87082
	Sim_95% th	0.937589	0.801765	0.889194	0.993009
Omega	Sim_100% th	2774.9	45.6408	300.579	128.31
	Sim_99% th	21.7373	2.4809	11.8997	7.43694
	Sim_95% th	7.40123	1.74357	4.65661	3.42414
Cut Off value calculated when selecting the top 0.1%, 0.5% or 1% of scores
		πw2/πC1	πw1/πC1	πw1/πCH
π	Top 0.1% th	257.334	264.408	4.49078
	Top 0.5% th	25.4334	23.0104	2.71391
	Top 1% th	14.5556	13.9432	2.24458
		C1	CH	W1	W2
Tajima's D	Top 0.1% th	-2.12598	-1.97429	-1.78592	-1.90283
	Top 0.5% th	-1.90156	-1.69147	-1.54042	-1.66794
	Top 1% th	-1.80492	-11284	-1.40268	-1.53301
CLR	Top 0.1% th	46.0545	43.3536	16.6624	12.5623
	Top 0.5% th	25.6226	22.0939	8.56444	7.72502
	Top 1% th	18.0415	14	6.29083	5.90316
ω	Top 0.1% th	7.75442	8.42271	14.2614	17.2344
	Top 0.5% th	4.59381	4.78707	8.00882	10.3684
	Top 1% th	3.678	3.71515	6.20962	7.68387
		C1_W1	C1_W2	CH_W1
FST	Top 0.1% th	0.782248	0.807768	75105303378581
	Top 0.5% th	0.713131	0.725406	0.462664
	Top 1% th	0.672132	0.686979	0.424123
Dxy	Top 0.1% th	0.0245224	0.0250719	0.0252925
	Top 0.5% th	0.0190727	0.019649	0.0198509
	Top 1% th	0.0170492	0.0174576	0.0177628
Selective sweeps detected in the C1 cluster using the top 0.5% of the composite ratio test (CLR), their position in the genome and gene annotation and predicted function
Underlined, interval that overlaps intervals identified by McDonald and Kreitman test (MKT); in red, candidate genes displayed in Supplementary Data 24. Pos_start, start position of the 10Kb interval; pos_end, end position of the 10Kb interval.																Automatic annotation based on the Marouch #14 gff3 files
Chr	pos_start	pos_end	genome.pos	C1_CLR_Position	C1_Likelihood	C1_Alpha	Location	Annotation over the 10Kb region	Annotation SS location +/- 2Kb	Predicted gene product	Physiological role	References									Gene coordinates	Gene ID		Gene coordinates	Gene ID		Gene coordinates	Gene ID		Gene coordinates	Gene ID		Gene coordinates	Gene ID		Gene coordinates	Gene ID		Gene coordinates	Gene ID		Gene coordinates	Gene ID		Gene coordinates	Gene ID		Gene coordinates	Gene ID
Chr1	10320001	10330000	1.0325e+07	10323737	33.4408	9.80615e-06	chr1:10320001..10330000	PruarM.1G168400		Mitochondrial thiamine diphosphate carrier						10320001	10330000	chr1	10324187	10325033	chr1:10324187..10325033	PruarM.1G168500.t1.p1	ID=PruarM.1G168500.t1.p1;Parent=PruarM.1G168500;Name=PruarM.1G168500 type:complete len:197 (+),score=33.49;product=hypothetical protein;protein_id=PruarM.1G168500.t1.p1_1;transcript_id=PruarM.1G168500.t1.p1	chr1:10325824..10327537	PruarM.1G168600.t1.p1	ID=PruarM.1G168600.t1.p1;Parent=PruarM.1G168600;Name=PruarM.1G168600 type:complete len:571 (+),score=78.97;interpro_product_summary=putative uncharacterized protein At4g02000;product=Putative uncharacterized protein;protein_id=PruarM.1G168600.t1.p1_1;transcript_id=PruarM.1G168600.t1.p1	chr1:10325824..10327537	PruarM.1G168600.t1.p1	ID=PruarM.1G168600.t1.p1;Parent=PruarM.1G168600;Name=PruarM.1G168600 type:complete len:571 (+),score=78.97;interpro_product_summary=putative uncharacterized protein At4g02000;product=Putative uncharacterized protein;protein_id=PruarM.1G168600.t1.p1_1;transcript_id=PruarM.1G168600.t1.p1	chr1:10327635..10329123	PruarM.1G168700.t1.p1	ID=PruarM.1G168700.t1.p1;Parent=PruarM.1G168700;Name=PruarM.1G168700 type:complete len:496 (+),score=80.92;activity=putative RNA-directed DNA polymerase;ec_number=2.7.7.49;interpro_product_summary=putative Endonuclease/exonuclease/phosphatase superfamily;product=Putative RNA-directed DNA polymerase;protein_id=PruarM.1G168700.t1.p1_1;transcript_id=PruarM.1G168700.t1.p1	chr1:10329200..10331699	PruarM.1G168800.t1.p1	ID=PruarM.1G168800.t1.p1;Parent=PruarM.1G168800;Name=PruarM.1G168800 type:complete len:833 (+),score=104.81;Ontology_term=GO:0003676,GO:0004523,GO:0051252;activity=putative RNA-directed DNA polymerase;ec_number=2.7.7.49;interpro_product_summary=putative reverse transcriptase domain, ribonuclease H domain, ribonuclease H-like superfamily;product=Putative RNA-directed DNA polymerase;protein_id=Prua…	10320654	PruarM.1G168400.t1.p1	ID=PruarM.1G168400.t1.p1;Parent=PruarM.1G168400;Name=PruarM.1G168400 type:complete len:332 (+),score=23.85;Ontology_term=GO:0031305,GO:0005347,GO:0015234,GO:0030974,GO:0071934,GO:0015867;interpro_product_summary=putative mitochondrial carrier protein;product=Putative mitochondrial carrier protein;protein_id=PruarM.1G168400.t1.p1_1;transcript_id=PruarM.1G168400.t1.p1
								PruarM.1G168500		hypothetical protein / dynein beta chain, ciliary protein [Arabidopsis thaliana]	a family of cytoskeletal motor proteins that move along microtubules in cells
								PruarM.1G168700		Putative RNA-directed DNA polymerase from LINE type transposon
								PruarM.1G168800		Putative ribonuclease H protein At1g65750 from LINE type transposon
Chr1	10330001	10340000	1.0335e+07	10333738	43.6616	8.34691e-06	chr1:10330001..10340000	PruarM.1G168800.t1.p1		Putative ribonuclease H protein At1g65750 from LINE type transposon						10330001	10340000	chr1	10327635	10329123	chr1:10327635..10329123	PruarM.1G168700.t1.p1	ID=PruarM.1G168700.t1.p1;Parent=PruarM.1G168700;Name=PruarM.1G168700 type:complete len:496 (+),score=80.92;activity=putative RNA-directed DNA polymerase;ec_number=2.7.7.49;interpro_product_summary=putative Endonuclease/exonuclease/phosphatase superfamily;product=Putative RNA-directed DNA polymerase;protein_id=PruarM.1G168700.t1.p1_1;transcript_id=PruarM.1G168700.t1.p1	chr1:10329200..10331699	PruarM.1G168800.t1.p1	ID=PruarM.1G168800.t1.p1;Parent=PruarM.1G168800;Name=PruarM.1G168800 type:complete len:833 (+),score=104.81;Ontology_term=GO:0003676,GO:0004523,GO:0051252;activity=putative RNA-directed DNA polymerase;ec_number=2.7.7.49;interpro_product_summary=putative reverse transcriptase domain, ribonuclease H domain, ribonuclease H-like superfamily;product=Putative RNA-directed DNA polymerase;protein_id=Prua…	chr1:10329200..10331699	PruarM.1G168800.t1.p1	ID=PruarM.1G168800.t1.p1;Parent=PruarM.1G168800;Name=PruarM.1G168800 type:complete len:833 (+),score=104.81;Ontology_term=GO:0003676,GO:0004523,GO:0051252;activity=putative RNA-directed DNA polymerase;ec_number=2.7.7.49;interpro_product_summary=putative reverse transcriptase domain, ribonuclease H domain, ribonuclease H-like superfamily;product=Putative RNA-directed DNA polymerase;protein_id=Prua…	chr1:10333259..10338563	PruarM.1G168900.t1.p1	ID=PruarM.1G168900.t1.p1;Parent=PruarM.1G168900;Name=PruarM.1G168900 type:complete len:960 (+),score=174.15;Ontology_term=GO:0005634,GO:0001085,GO:0003677,GO:0003714,GO:0005667,GO:0016481;interpro_product_summary=putative Homeobox-like domain superfamily, SANT domain;product=Putative transcription factor MYB/SANT family;protein_id=PruarM.1G168900.t1.p1_1;regulator=MYB/SANT;regulator_type=transcri…
								PruarM.1G168900.t1.p1		MYB/SANT transcription factor, Homeobox domain family	ULTRAPETALA1 (ULT1) was previously identified as a plant-specific, negative regulator of WUS expression and thus regulates organ number in flowers. UIF1 and ULT1 work together in floral meristem homeostasis, probably by direct repression of WUS expression. FRUIT SANT/MYB-LIKE1, LeFSM1, is involved in very early stages of tomato (Lycopersicon esculentum) fruit development and determines its early/…	doi: 10.1242/dev.127365	https://www.jstor.org/stable/23388866
Chr1	10340001	10350000	1.0345e+07	10343740	37.1022	9.51727e-06	chr1:10340001..10350000	PruarM.1G169000.t1.p1		DTH8-like Hap3/NF-YB transcription factor	Component of the NF-Y/HAP transcription factor complex. functions in regulating plant growth, development, and abiotic or biotic stress responses, plays roles in tomato fruit ripening. Rice ortholog involved in heading and flowering in long-day conditions by interacting with OsHAPL1; the HAP complex regulating the flowering genes Flowering Locus T1 (RFT1)	doi: 10.1186/s12864-015-2334-2	DOI: 10.1093/jxb/erv566 / DOI: https://doi.org/10.1104/pp.110.156943			10340001	10350000	chr1	10349009	10349513	chr1:10349009..10349513	PruarM.1G169000.t1.p1	ID=PruarM.1G169000.t1.p1;Parent=PruarM.1G169000;Name=PruarM.1G169000 type:complete len:168 (+),score=19.66;Ontology_term=GO:0005634,GO:0043565,GO:0046982,GO:0045893;interpro_product_summary=putative transcription factor, NFYB/HAP3, transcription factor CBF/NF-Y/archaeal histone domain;product=Putative transcription factor Hap3/NF-YB family;protein_id=PruarM.1G169000.t1.p1_1;regulator=Hap3/NF-YB;r…
Chr1	10380001	10390000	1.0385e+07	10383744	37.3562	5.52581e-06	chr1:10380001..10390000	PruarM.1G169500.t1.p1		CUL1 Cullin-1	Cullins are the major components of a series of multimeric ubiquitin ligases that control the degradation of a broad range of proteins. Required for cell cycle progression and thus associated with endoreplication.	https://doi.org/10.1073/pnas.1006941107				10380001	10390000	chr1	10375580	10380791	chr1:10375580..10380791	PruarM.1G169500.t1.p1	ID=PruarM.1G169500.t1.p1;Parent=PruarM.1G169500;Name=PruarM.1G169500 type:complete len:745 (+),score=149.75;Ontology_term=GO:0031461,GO:0031625,GO:0006511;interpro_product_summary=putative cullin protein, neddylation domain;product=Putative cullin protein, neddylation;protein_id=PruarM.1G169500.t1.p1_1;transcript_id=PruarM.1G169500.t1.p1	chr1:10383317..10384815	PruarM.1G169600.t1.p1	ID=PruarM.1G169600.t1.p1;Parent=PruarM.1G169600;Name=PruarM.1G169600 type:complete len:359 (+),score=79.40;Ontology_term=GO:0008168,GO:0046872,GO:0102803,GO:0102805,GO:0032259,GO:0055114;activity=putative codeine 3-O-demethylase;ec_number=1.14.11.32;interpro_product_summary=putative oxoglutarate/iron-dependent dioxygenase, non-haem dioxygenase domain;product=Putative codeine 3-O-demethylase;prote…	chr1:10383317..10384815	PruarM.1G169600.t1.p1	ID=PruarM.1G169600.t1.p1;Parent=PruarM.1G169600;Name=PruarM.1G169600 type:complete len:359 (+),score=79.40;Ontology_term=GO:0008168,GO:0046872,GO:0102803,GO:0102805,GO:0032259,GO:0055114;activity=putative codeine 3-O-demethylase;ec_number=1.14.11.32;interpro_product_summary=putative oxoglutarate/iron-dependent dioxygenase, non-haem dioxygenase domain;product=Putative codeine 3-O-demethylase;prote…	chr1:10388930..10390044	PruarM.1G169800.t1.p1	ID=PruarM.1G169800.t1.p1;Parent=PruarM.1G169800;Name=PruarM.1G169800 type:complete len:100 (+),score=13.00;product=hypothetical protein;protein_id=PruarM.1G169800.t1.p1_1;transcript_id=PruarM.1G169800.t1.p1	chr1:10390623..10397086	PruarM.1G169900.t1.p1	ID=PruarM.1G169900.t1.p1;Parent=PruarM.1G169900;Name=PruarM.1G169900 type:complete len:1198 (+),score=273.67;Ontology_term=GO:0008270;interpro_product_summary=putative Zinc finger, CW-type;product=Putative transcription factor & chromatin remodeling CW-Zn family;protein_id=PruarM.1G169900.t1.p1_1;regulator=CW-Zn;regulator_type=putative transcription factor & chromatin remodeling;transcript_id=Pru…	10386686	PruarM.1G169700.t1.p1	ID=PruarM.1G169700.t1.p1;Parent=PruarM.1G169700;Name=PruarM.1G169700 type:complete len:603 (+),score=87.87;Ontology_term=GO:0005515,GO:0008270,GO:0009451;interpro_product_summary=putative pentatricopeptide, tetratricopeptide-like helical domain superfamily, DYW domain;product=Putative pentatricopeptide, tetratricopeptide-like helical domain superfamily, DYW;protein_id=PruarM.1G169700.t1.p1_1;tran…
								PruarM.1G169600.t1.p1		Senescence-related Gene Protein SRG1 Fe(II)/ascorbate oxidase	iron/ascorbate-dependent oxidoreductase family. SRG1 is involved in leaf senescence	DOI: https://doi.org/10.1104/pp.112.2.705
								PruarM.1G169700.t1.p1		PCMP-H1 - Pentatricopeptide repeat-containing protein		DOI: 10.1016/s0968-0004(99)01520-0
Chr1	10390001	10400000	1.0395e+07	10393745	62.4198	4.18835e-06	chr1:10390001..10400000		PruarM.1G169700	PCMP-H1 - Pentatricopeptide repeat-containing protein		DOI: 10.1016/s0968-0004(99)01520-0				10390001	10400000	chr1	10388930	10390044	chr1:10388930..10390044	PruarM.1G169800.t1.p1	ID=PruarM.1G169800.t1.p1;Parent=PruarM.1G169800;Name=PruarM.1G169800 type:complete len:100 (+),score=13.00;product=hypothetical protein;protein_id=PruarM.1G169800.t1.p1_1;transcript_id=PruarM.1G169800.t1.p1	chr1:10390623..10397086	PruarM.1G169900.t1.p1	ID=PruarM.1G169900.t1.p1;Parent=PruarM.1G169900;Name=PruarM.1G169900 type:complete len:1198 (+),score=273.67;Ontology_term=GO:0008270;interpro_product_summary=putative Zinc finger, CW-type;product=Putative transcription factor & chromatin remodeling CW-Zn family;protein_id=PruarM.1G169900.t1.p1_1;regulator=CW-Zn;regulator_type=putative transcription factor & chromatin remodeling;transcript_id=Pru…	chr1:10390623..10397086	PruarM.1G169900.t1.p1	ID=PruarM.1G169900.t1.p1;Parent=PruarM.1G169900;Name=PruarM.1G169900 type:complete len:1198 (+),score=273.67;Ontology_term=GO:0008270;interpro_product_summary=putative Zinc finger, CW-type;product=Putative transcription factor & chromatin remodeling CW-Zn family;protein_id=PruarM.1G169900.t1.p1_1;regulator=CW-Zn;regulator_type=putative transcription factor & chromatin remodeling;transcript_id=Pru…	chr1:10397166..10400066	PruarM.1G170000.t1.p1	ID=PruarM.1G170000.t1.p1;Parent=PruarM.1G170000;Name=PruarM.1G170000 type:complete len:480 (+),score=112.05;Ontology_term=GO:0008270;product=hypothetical protein;protein_id=PruarM.1G170000.t1.p1_1;transcript_id=PruarM.1G170000.t1.p1
								PruarM.1G169800		Unnamed protein
								PruarM.1G169900		AP2/B3 transcription factor & chromatin remodeling CW-Zn protein	participate not only in transcriptional regulation but also in chromatin regulation through unique locus modification and in RNA metabolism. Involved in in Transcriptional Regulation of Flower Development and many other plant developmental stages. CW-containing proteins are proposed to play important roles in regulating chromatin structure and epigenetic memory.	doi: 10.3390/ijms19092589	doi: 10.4161/epi.24976
								PruarM.1G170000		hypothetical protein / Zinc finger, CW-type [Trema orientale]	participate not only in transcriptional regulation but also in chromatin regulation through unique locus modification and in RNA metabolism. Involved in in Transcriptional Regulation of Flower Development and many other plant developmental stages. CW-containing proteins are proposed to play important roles in regulating chromatin structure and epigenetic memory.	doi: 10.3390/ijms19092589	doi: 10.4161/epi.24976
Chr1	10400001	10410000	1.0405e+07	10403747	46.0545	4.69479e-06	chr1:10400001..10410000	PruarM.1G170000		hypothetical protein / Zinc finger, CW-type [Trema orientale]	participate not only in transcriptional regulation but also in chromatin regulation through unique locus modification and in RNA metabolism. Involved in in Transcriptional Regulation of Flower Development and many other plant developmental stages. CW-containing proteins are proposed to play important roles in regulating chromatin structure and epigenetic memory.	doi: 10.3390/ijms19092589	doi: 10.4161/epi.24976			10400001	10410000	chr1	10397166	10400066	chr1:10397166..10400066	PruarM.1G170000.t1.p1	ID=PruarM.1G170000.t1.p1;Parent=PruarM.1G170000;Name=PruarM.1G170000 type:complete len:480 (+),score=112.05;Ontology_term=GO:0008270;product=hypothetical protein;protein_id=PruarM.1G170000.t1.p1_1;transcript_id=PruarM.1G170000.t1.p1	chr1:10405451..10405943	PruarM.1G170100.t1.p1	ID=PruarM.1G170100.t1.p1;Parent=PruarM.1G170100;Name=PruarM.1G170100 type:complete len:164 (+),score=30.63;Ontology_term=GO:0003676,GO:0004523,GO:0090502,GO:0051252;product=hypothetical protein;protein_id=PruarM.1G170100.t1.p1_1;transcript_id=PruarM.1G170100.t1.p1	chr1:10405451..10405943	PruarM.1G170100.t1.p1	ID=PruarM.1G170100.t1.p1;Parent=PruarM.1G170100;Name=PruarM.1G170100 type:complete len:164 (+),score=30.63;Ontology_term=GO:0003676,GO:0004523,GO:0090502,GO:0051252;product=hypothetical protein;protein_id=PruarM.1G170100.t1.p1_1;transcript_id=PruarM.1G170100.t1.p1
								PruarM.1G170100		Putative ribonuclease H protein At1g65750 of the LINE type transposon
Chr1	10420001	10430000	1.0425e+07	10423749	42.2272	6.20706e-06	chr1:10420001..10430000	PruarM.1G170300.t1.p1		SNF4 Sucrose nonfermenting 4-like protein kinase	Regulatory subunit of the trimeric SNF1-related protein kinase (SnRK) complex, which plays a role in a signal transduction cascade regulating gene expression and carbohydrate metabolism in higher plants. SnRK1 phosphorylates and inactivates key enzymes that control steroid and isoprenoid biosynthesis, nitrogen assimilation for amino acid and nucleotide synthesis, and sucrose synthesis. plays a ro…	doi: 10.1371/journal.pone.0087592	https://doi.org/10.1016/j.plaphy.2020.03.044			10420001	10430000	chr1	10423427	10429324	chr1:10423427..10429324	PruarM.1G170300.t1.p1	ID=PruarM.1G170300.t1.p1;Parent=PruarM.1G170300;Name=PruarM.1G170300 type:complete len:517 (+),score=75.55;interpro_product_summary=putative AMP-activated protein kinase, glycogen-binding domain;product=Putative AMP-activated kinase, glycogen-binding protein;protein_id=PruarM.1G170300.t1.p1_1;transcript_id=PruarM.1G170300.t1.p1	chr1:10423427..10429324	PruarM.1G170300.t2.p1	ID=PruarM.1G170300.t2.p1;Parent=PruarM.1G170300;Name=PruarM.1G170300 type:complete len:517 (+),score=75.55;interpro_product_summary=putative AMP-activated protein kinase, glycogen-binding domain;product=Putative AMP-activated kinase, glycogen-binding protein;protein_id=PruarM.1G170300.t2.p1_1;transcript_id=PruarM.1G170300.t2.p1	chr1:10423427..10429324	PruarM.1G170300.t2.p1	ID=PruarM.1G170300.t2.p1;Parent=PruarM.1G170300;Name=PruarM.1G170300 type:complete len:517 (+),score=75.55;interpro_product_summary=putative AMP-activated protein kinase, glycogen-binding domain;product=Putative AMP-activated kinase, glycogen-binding protein;protein_id=PruarM.1G170300.t2.p1_1;transcript_id=PruarM.1G170300.t2.p1	chr1:10430520..10431418	PruarM.1G170400.t1.p1	ID=PruarM.1G170400.t1.p1;Parent=PruarM.1G170400;Name=PruarM.1G170400 type:complete len:165 (+),score=37.66;product=hypothetical protein;protein_id=PruarM.1G170400.t1.p1_1;transcript_id=PruarM.1G170400.t1.p1
Chr1	10480001	10490000	1.0485e+07	10483756	48.3771	5.47348e-06	chr1:10480001..10490000	PruarM.1G171000		Zinc finger CCCH C3H domain-containing protein	Regulates gene expression via directly binding to mRNA rather than DNA. Participation of C3H genes in the response of plants to abiotic stresses. in rice, was reported to delay leaf senescence by integrating developmental cues to the jasmonate pathway. confers plant tolerance to diferent stresses such as drought, salt, cold shock, and abscisic acid	doi:10.1186/1471-2164-9-4 4	doi:10.1104/pp.106.082941			10480001	10490000	chr1	10488198	10489296	chr1:10488198..10489296	PruarM.1G171100.t1.p1	ID=PruarM.1G171100.t1.p1;Parent=PruarM.1G171100;Name=PruarM.1G171100 type:complete len:366 (+),score=84.97;Ontology_term=GO:0005634,GO:0003677,GO:0003700,GO:0006355,GO:0005667,GO:0045449;interpro_product_summary=putative AP2/ERF domain, DNA-binding domain superfamily, AP2/ERF domain superfamily;product=Putative transcription factor AP2-EREBP family;protein_id=PruarM.1G171100.t1.p1_1;regulator=AP2…	chr1:10482770..10485900	PruarM.1G171000.t1.p1	ID=PruarM.1G171000.t1.p1;Parent=PruarM.1G171000;Name=PruarM.1G171000 type:complete len:480 (+),score=39.15;Ontology_term=GO:0046872;interpro_product_summary=putative Zinc finger, CCCH-type;product=Putative transcription factor C3H family;protein_id=PruarM.1G171000.t1.p1_1;regulator=C3H;regulator_type=transcription factor;transcript_id=PruarM.1G171000.t1.p1	chr1:10482770..10485900	PruarM.1G171000.t1.p1	ID=PruarM.1G171000.t1.p1;Parent=PruarM.1G171000;Name=PruarM.1G171000 type:complete len:480 (+),score=39.15;Ontology_term=GO:0046872;interpro_product_summary=putative Zinc finger, CCCH-type;product=Putative transcription factor C3H family;protein_id=PruarM.1G171000.t1.p1_1;regulator=C3H;regulator_type=transcription factor;transcript_id=PruarM.1G171000.t1.p1
								PruarM.1G171100		AP2/ERF domain-containing, Ethylene-responsive transcription factor ERF086	Probably acts as a transcriptional activator. May be involved in the regulation of gene expression by stress factors and by components of stress signal transduction pathways. Involved in the control of cell division patterns during the early lateral root primordium development. Acts downstream of auxin signaling. Involved in the determination of floral meristem identity and suppression of bract g…	https://doi.org/10.1105/tpc.109.067025 / DOI:10.1111/nph.12291	DOI: 10.1093/pcp/pct081 / https://doi.org/10.1016/j.envexpbot.2016.10.015
Chr1	10490001	10500000	1.0495e+07	10493757	69.9698	3.4966e-06	chr1:10490001..10500000	PruarM.1G171100.t1.p1		Ethylene-responsive transcription factor ERF086	involved in the regulation of gene expression by stress factors and by components of stress signal transduction pathways. Involved in the control of cell division patterns during the early lateral root primordium development. Acts downstream of auxin signaling. Involved in the determination of floral meristem identity and suppression of bract growth. Required for proper conversion of secondary in…	DOI: 10.1105/tpc.109.067025	DOI: 10.1093/pcp/pct081			10490001	10500000	chr1	10488198	10489296	chr1:10488198..10489296	PruarM.1G171100.t1.p1	ID=PruarM.1G171100.t1.p1;Parent=PruarM.1G171100;Name=PruarM.1G171100 type:complete len:366 (+),score=84.97;Ontology_term=GO:0005634,GO:0003677,GO:0003700,GO:0006355,GO:0005667,GO:0045449;interpro_product_summary=putative AP2/ERF domain, DNA-binding domain superfamily, AP2/ERF domain superfamily;product=Putative transcription factor AP2-EREBP family;protein_id=PruarM.1G171100.t1.p1_1;regulator=AP2…	chr1:10498828..10503059	PruarM.1G171200.t1.p1	ID=PruarM.1G171200.t1.p1;Parent=PruarM.1G171200;Name=PruarM.1G171200 type:complete len:662 (+),score=135.62;Ontology_term=GO:0000287,GO:0003924,GO:0005525;interpro_product_summary=putative GTP-binding protein Obg/CgtA;product=Putative GTP-binding protein Obg/CgtA;protein_id=PruarM.1G171200.t1.p1_1;transcript_id=PruarM.1G171200.t1.p1	chr1:10498828..10503059	PruarM.1G171200.t1.p1	ID=PruarM.1G171200.t1.p1;Parent=PruarM.1G171200;Name=PruarM.1G171200 type:complete len:662 (+),score=135.62;Ontology_term=GO:0000287,GO:0003924,GO:0005525;interpro_product_summary=putative GTP-binding protein Obg/CgtA;product=Putative GTP-binding protein Obg/CgtA;protein_id=PruarM.1G171200.t1.p1_1;transcript_id=PruarM.1G171200.t1.p1
								PruarM.1G171200.t1.p1		GTP-binding protein OBGC, chloroplastic	Functions in the biogenesis of thylakoid membrane and plastid ribosome during chloroplast development. Involved in the vesicular traffic between the chloroplast inner envelope membrane and thylakoids	DOI: 10.1093/mp/ssp073
Chr1	10500001	10510000	1.0505e+07	10503758	70.6894	3.48045e-06	chr1:10500001..10510000	PruarM.1G171200.t1.p1		GTP-binding protein OBGC, chloroplastic	Functions in the biogenesis of thylakoid membrane and plastid ribosome during chloroplast development. Involved in the vesicular traffic between the chloroplast inner envelope membrane and thylakoids	DOI: 10.1093/mp/ssp073				10500001	10510000	chr1	10498828	10503059	chr1:10498828..10503059	PruarM.1G171200.t1.p1	ID=PruarM.1G171200.t1.p1;Parent=PruarM.1G171200;Name=PruarM.1G171200 type:complete len:662 (+),score=135.62;Ontology_term=GO:0000287,GO:0003924,GO:0005525;interpro_product_summary=putative GTP-binding protein Obg/CgtA;product=Putative GTP-binding protein Obg/CgtA;protein_id=PruarM.1G171200.t1.p1_1;transcript_id=PruarM.1G171200.t1.p1
Chr1	10510001	10520000	1.0515e+07	10513759	66.2469	3.76977e-06	chr1:10510001..10520000	PruarM.1G171300.t1.p1		Proline-rich receptor-like protein kinase PERK3	Involved in Arabidopsis growth including apical dominance, secondary branching, and floral organ formation.	doi: 10.4161/psb.1.5.3324				10510001	10520000	chr1	10512586	10514625	chr1:10512586..10514625	PruarM.1G171300.t1.p1	ID=PruarM.1G171300.t1.p1;Parent=PruarM.1G171300;Name=PruarM.1G171300 type:complete len:384 (+),score=65.03;Ontology_term=GO:0005886,GO:0016021,GO:0004675,GO:0005524,GO:0006468,GO:0007178,GO:0009069;activity=putative non-specific serine/threonine protein kinase;ec_number=2.7.11.1;interpro_product_summary=putative protein kinase domain;kinase=RLK-Pelle-RLCK-IXa;product=Putative protein kinase RLK-P…	chr1:10519132..10523528	PruarM.1G171400.t1.p1	ID=PruarM.1G171400.t1.p1;Parent=PruarM.1G171400;Name=PruarM.1G171400 type:complete len:484 (+),score=77.60;Ontology_term=GO:0005813,GO:0005819,GO:0005509,GO:0000226,GO:0030865,GO:0035303;interpro_product_summary=putative serine/threonine-protein phosphatase 2A regulatory subunit B'' subunit gamma;product=Putative serine/threonine-protein phosphatase 2A regulatory subunit B'' subunit gamma;protein…	chr1:10519132..10523528	PruarM.1G171400.t1.p1	ID=PruarM.1G171400.t1.p1;Parent=PruarM.1G171400;Name=PruarM.1G171400 type:complete len:484 (+),score=77.60;Ontology_term=GO:0005813,GO:0005819,GO:0005509,GO:0000226,GO:0030865,GO:0035303;interpro_product_summary=putative serine/threonine-protein phosphatase 2A regulatory subunit B'' subunit gamma;product=Putative serine/threonine-protein phosphatase 2A regulatory subunit B'' subunit gamma;protein…
								PruarM.1G171400.t1.p1		serine/threonine-protein phosphatase 2A regulatory subunit B'' subunit TON2	regulatory subunit of type 2A protein phosphatase involved in the control of the dynamic organization of the cortical cytoskeleton. Plays an important role in the organization of interphase microtubule arrays in part through the regulation of nucleation geometry. Required for the reorganization of cortical arrays in response to light	DOI: 10.1105/tpc.111.094367
Chr1	10520001	10530000	1.0525e+07	10523760	47.9992	4.73192e-06	chr1:10520001..10530000	PruarM.1G171400.t1.p1		serine/threonine-protein phosphatase 2A regulatory subunit B'' subunit TON2	regulatory subunit of type 2A protein phosphatase involved in the control of the dynamic organization of the cortical cytoskeleton. Plays an important role in the organization of interphase microtubule arrays in part through the regulation of nucleation geometry. Required for the reorganization of cortical arrays in response to light	DOI: 10.1105/tpc.111.094367				10520001	10530000	chr1	10519132	10523528	chr1:10519132..10523528	PruarM.1G171400.t1.p1	ID=PruarM.1G171400.t1.p1;Parent=PruarM.1G171400;Name=PruarM.1G171400 type:complete len:484 (+),score=77.60;Ontology_term=GO:0005813,GO:0005819,GO:0005509,GO:0000226,GO:0030865,GO:0035303;interpro_product_summary=putative serine/threonine-protein phosphatase 2A regulatory subunit B'' subunit gamma;product=Putative serine/threonine-protein phosphatase 2A regulatory subunit B'' subunit gamma;protein…	chr1:10524312..10525981	PruarM.1G171500.t1.p1	ID=PruarM.1G171500.t1.p1;Parent=PruarM.1G171500;Name=PruarM.1G171500 type:complete len:286 (+),score=24.09;Ontology_term=GO:0061630,GO:0000209,GO:0006513;interpro_product_summary=putative Zinc finger, RING-type;product=Putative transcription factor C2H2 family;protein_id=PruarM.1G171500.t1.p1_1;regulator=C2H2;regulator_type=transcription factor;transcript_id=PruarM.1G171500.t1.p1	chr1:10524312..10525981	PruarM.1G171500.t1.p1	ID=PruarM.1G171500.t1.p1;Parent=PruarM.1G171500;Name=PruarM.1G171500 type:complete len:286 (+),score=24.09;Ontology_term=GO:0061630,GO:0000209,GO:0006513;interpro_product_summary=putative Zinc finger, RING-type;product=Putative transcription factor C2H2 family;protein_id=PruarM.1G171500.t1.p1_1;regulator=C2H2;regulator_type=transcription factor;transcript_id=PruarM.1G171500.t1.p1	chr1:10527532..10534115	PruarM.1G171600.t1.p1	ID=PruarM.1G171600.t1.p1;Parent=PruarM.1G171600;Name=PruarM.1G171600 type:complete len:618 (+),score=118.21;Ontology_term=GO:0005515;interpro_product_summary=putative tetratricopeptide-like helical domain superfamily;product=Putative tetratricopeptide-like helical domain superfamily;protein_id=PruarM.1G171600.t1.p1_1;transcript_id=PruarM.1G171600.t1.p1
								PruarM.1G171500.t1.p1		MEE16 MATERNAL EFFECT EMBRYO ARREST 16, RING-H2 finger protein ATL49	involved in female gametophyte development.	doi: 10.1242/dev.01595
								PruarM.1G171600.t1.p1		APC7 Anaphase-promoting complex subunit 7	Component of the anaphase promoting complex/cyclosome (APC/C), a cell cycle-regulated E3 ubiquitin-protein ligase complex that controls progression through mitosis and the G1 phase of the cell cycle. The APC/C complex controls several key steps in the cell cycle by mediating ubiquitination and subsequent degradation of target proteins such as cyclins. The APC/C complex is required for the female …	https://doi.org/10.1093/mp/sss094
Chr1	10530001	10540000	1.0535e+07	10533762	45.0291	5.52545e-06	chr1:10530001..10540000	PruarM.1G171600.t1.p1		APC7 Anaphase-promoting complex subunit 7	Component of the anaphase promoting complex/cyclosome (APC/C), a cell cycle-regulated E3 ubiquitin-protein ligase complex that controls progression through mitosis and the G1 phase of the cell cycle. The APC/C complex controls several key steps in the cell cycle by mediating ubiquitination and subsequent degradation of target proteins such as cyclins. The APC/C complex is required for the female …	https://doi.org/10.1093/mp/sss094				10530001	10540000	chr1	10527532	10534115	chr1:10527532..10534115	PruarM.1G171600.t1.p1	ID=PruarM.1G171600.t1.p1;Parent=PruarM.1G171600;Name=PruarM.1G171600 type:complete len:618 (+),score=118.21;Ontology_term=GO:0005515;interpro_product_summary=putative tetratricopeptide-like helical domain superfamily;product=Putative tetratricopeptide-like helical domain superfamily;protein_id=PruarM.1G171600.t1.p1_1;transcript_id=PruarM.1G171600.t1.p1	chr1:10535274..10540580	PruarM.1G171700.t1.p1	ID=PruarM.1G171700.t1.p1;Parent=PruarM.1G171700;Name=PruarM.1G171700 type:complete len:715 (+),score=138.33;Ontology_term=GO:0005515;interpro_product_summary=putative kelch-type beta propeller;product=Putative kelch-type beta propeller;protein_id=PruarM.1G171700.t1.p1_1;transcript_id=PruarM.1G171700.t1.p1	chr1:10535274..10540580	PruarM.1G171700.t1.p1	ID=PruarM.1G171700.t1.p1;Parent=PruarM.1G171700;Name=PruarM.1G171700 type:complete len:715 (+),score=138.33;Ontology_term=GO:0005515;interpro_product_summary=putative kelch-type beta propeller;product=Putative kelch-type beta propeller;protein_id=PruarM.1G171700.t1.p1_1;transcript_id=PruarM.1G171700.t1.p1
								PruarM.1G171700.t1.p1		ACBP4 Acyl-CoA-binding domain-containing protein 4	Plays a role in the biosynthesis of membrane lipids including galactolipids and phospholipids	DOI: 10.1007/s11103-008-9392-7
Chr1	10710001	10720000	1.0715e+07	10713782	26.0141	1.13094e-05	chr1:10710001..10720000	PruarM.1G174200		NHX2 Sodium/hydrogen exchanger	Acts in low affinity electroneutral exchange of protons for cations such as Na+ or K+ across membranes. May also exchange Li+ and Cs+ with a lower affinity. Involved in vacuolar ion compartmentalization necessary for cell volume regulation and cytoplasmic Na+ detoxification. Required for the Subcellular Localization of the SNARE Complex That Mediates the Trafficking of Seed Storage Proteins in Ar…	DOI: 10.1371/journal.pone.0151658	https://doi.org/10.1186/s12870-019-2084-4			10710001	10720000	chr1	10717643	10720809	chr1:10717643..10720809	PruarM.1G174300.t1.p1	ID=PruarM.1G174300.t1.p1;Parent=PruarM.1G174300;Name=PruarM.1G174300 type:complete len:325 (+),score=84.68;Ontology_term=GO:0005789,GO:0005886,GO:0016021,GO:0061817,GO:0090158;interpro_product_summary=putative major sperm protein (MSP) domain;product=Putative major sperm protein (MSP);protein_id=PruarM.1G174300.t1.p1_1;transcript_id=PruarM.1G174300.t1.p1	chr1:10711583..10716604	PruarM.1G174200.t1.p1	ID=PruarM.1G174200.t1.p1;Parent=PruarM.1G174200;Name=PruarM.1G174200 type:complete len:552 (+),score=71.68;Ontology_term=GO:0016021,GO:0015385,GO:0006885,GO:0035725,GO:1902600,GO:0015992;interpro_product_summary=putative cation/H+ exchanger, cation/H+ exchanger, CPA1 family, sodium/solute symporter superfamily;product=Putative cation/H+ exchanger, cation/H+ exchanger, CPA1 family, sodium/solute s…	chr1:10711583..10716604	PruarM.1G174200.t1.p1	ID=PruarM.1G174200.t1.p1;Parent=PruarM.1G174200;Name=PruarM.1G174200 type:complete len:552 (+),score=71.68;Ontology_term=GO:0016021,GO:0015385,GO:0006885,GO:0035725,GO:1902600,GO:0015992;interpro_product_summary=putative cation/H+ exchanger, cation/H+ exchanger, CPA1 family, sodium/solute symporter superfamily;product=Putative cation/H+ exchanger, cation/H+ exchanger, CPA1 family, sodium/solute s…
								PruarM.1G174300		Vesicle-associated protein 2-2, VAMP-associated protein (VAP)	VAPs are endoplasmic reticulum (ER) proteins that play roles in vesicle trafficking. Confers tolerance to drought stress in Wheat and involved in leaf senescence in Arabidopsis	DOI: 10.1007/s12192-017-0854-1	doi: 10.4161/15592324.2014.990847
Chr1	10820001	10830000	1.0825e+07	10823795	33.266	6.00081e-06	chr1:10820001..10830000	PruarM.1G175600.t1.p1		TKT2 1-deoxy-D-xylulose-5-phosphate synthase, chloroplastic	DXP synthase. This protein is involved in step 1 of the subpathway that synthesizes 1-deoxy-D-xylulose 5-phosphate from D-glyceraldehyde 3-phosphate and pyruvate. Role in tomato carotenoid accumulation and in citrus peel.	https://doi.org/10.1046/j.1365-313x.2000.00764.x	DOI: 10.1016/j.plaphy.2013.06.031			10820001	10830000	chr1	10817681	10824968	chr1:10817681..10824968	PruarM.1G175600.t1.p1	ID=PruarM.1G175600.t1.p1;Parent=PruarM.1G175600;Name=PruarM.1G175600 type:5prime_partial len:830 (+),score=158.09;Ontology_term=GO:0005840,GO:0009507,GO:0003735,GO:0008661,GO:0006412,GO:0015995,GO:0016114,GO:0042254,GO:0006694;activity=putative 1-deoxy-D-xylulose-5-phosphate synthase;ec_number=2.2.1.7;interpro_product_summary=putative ribosomal protein L33;product=Putative 1-deoxy-D-xylulose-5-ph…	chr1:10825019..10827412	PruarM.1G175700.t1.p1	ID=PruarM.1G175700.t1.p1;Parent=PruarM.1G175700;Name=PruarM.1G175700 type:complete len:148 (+),score=23.17;Ontology_term=GO:0005747,GO:0016021,GO:0006120;interpro_product_summary=putative NADH dehydrogenase [ubiquinone] (complex I), alpha subcomplex, subunit 8;product=Putative NADH dehydrogenase [ubiquinone] (complex I), alpha subcomplex, subunit 8;protein_id=PruarM.1G175700.t1.p1_1;transcript_id…	chr1:10825019..10827412	PruarM.1G175700.t1.p1	ID=PruarM.1G175700.t1.p1;Parent=PruarM.1G175700;Name=PruarM.1G175700 type:complete len:148 (+),score=23.17;Ontology_term=GO:0005747,GO:0016021,GO:0006120;interpro_product_summary=putative NADH dehydrogenase [ubiquinone] (complex I), alpha subcomplex, subunit 8;product=Putative NADH dehydrogenase [ubiquinone] (complex I), alpha subcomplex, subunit 8;protein_id=PruarM.1G175700.t1.p1_1;transcript_id…	chr1:10828444..10832249	PruarM.1G175800.t1.p1	ID=PruarM.1G175800.t1.p1;Parent=PruarM.1G175800;Name=PruarM.1G175800 type:complete len:253 (+),score=0.88;Ontology_term=GO:0000786,GO:0016607,GO:0003677,GO:0003723,GO:0000381,GO:0007283,GO:0045292;interpro_product_summary=putative protamine P1, RNA recognition motif domain, RNA-binding domain superfamily;product=Putative protamine P1, RNA recognition motif domain, RNA-binding domain superfamily;p…	chr1:10828444..10832249	PruarM.1G175800.t2.p1	ID=PruarM.1G175800.t2.p1;Parent=PruarM.1G175800;Name=PruarM.1G175800 type:complete len:253 (+),score=0.88;Ontology_term=GO:0000786,GO:0016607,GO:0003677,GO:0003723,GO:0000381,GO:0007283,GO:0045292;interpro_product_summary=putative protamine P1, RNA recognition motif domain, RNA-binding domain superfamily;product=Putative protamine P1, RNA recognition motif domain, RNA-binding domain superfamily;p…
								PruarM.1G175700.t1.p1		NADH dehydrogenase [ubiquinone] 1 alpha subcomplex subunit 8-B	accessory subunit of the mitochondrial membrane respiratory chain NADH dehydrogenase (Complex I), a major source of reactive oxygen species (ROS)	DOI: 10.1016/j.bbabio.2003.10.002
								PruarM.1G175800.t2.p1		Serine/arginine-rich SC35-like splicing factor SCL28	Involved in intron recognition and spliceosome assembly
Chr1	20670001	20680000	2.0675e+07	20674936	25.8685	5.10506e-05	chr1:20670001..20680000	PruarM.1G382800		Protein MAIN-LIKE 2, putative aminotransferase-like, TE-derived plant mobile domain-containing protein	required to maintain cell division activity in meristematic cells, required in cell differentiation in root and shoot tissues. interact with the phosphatase PP7L to regulate gene expression and silence transposable elements in Arabidopsis thaliana	DOI: 10.1111/tpj.12455	https://doi.org/10.1371/journal.pgen.1008324			20670001	20680000	chr1	20680121	20682456	chr1:20680121..20682456	PruarM.1G382800.t1.p1	ID=PruarM.1G382800.t1.p1;Parent=PruarM.1G382800;Name=PruarM.1G382800 type:5prime_partial len:278 (+),score=44.74;interpro_product_summary=putative aminotransferase-like, plant mobile domain;product=Putative aminotransferase-like, plant mobile domain-containing protein;protein_id=PruarM.1G382800.t1.p1_1;transcript_id=PruarM.1G382800.t1.p1
Chr1	31540001	31550000	3.1545e+07	31546194	26.3302	1.55801e-05	chr1:31540001..31550000		PruarM.1G589400.t1.p1	CAF1-7 CCR4-associated factor 1 homolog 7	Ubiquitous transcription factor required for a diverse set of processes. It is a component of the CCR4 complex involved in the control of gene expression. Important role in in normal growth and development, as well as in defence against pathogens (Pseudomonas syringae) in cucumber and arabidopsis.	https://doi.org/10.1111/j.1365-313X.2007.03174.x	DOI: 10.1038/cr.2008.317			31540001	31550000	chr1	31544385	31546543	chr1:31544385..31546543	PruarM.1G589500.t1.p1	ID=PruarM.1G589500.t1.p1;Parent=PruarM.1G589500;Name=PruarM.1G589500 type:complete len:205 (+),score=31.58;Ontology_term=GO:0005737,GO:0005787,GO:0016021,GO:0005524,GO:0008233,GO:0006465,GO:0009408,GO:0042026,GO:0045047;activity=putative signal peptidase I;ec_number=3.4.21.89;interpro_product_summary=putative signal peptidase complex subunit Spc2/SPCS2;product=Putative signal peptidase I;protein_…	chr1:31547342..31551757	PruarM.1G589600.t1.p1	ID=PruarM.1G589600.t1.p1;Parent=PruarM.1G589600;Name=PruarM.1G589600 type:complete len:984 (+),score=207.04;Ontology_term=GO:0005737,GO:0005787,GO:0016021,GO:0005524,GO:0008233,GO:0016887,GO:0006465,GO:0009408,GO:0042026;interpro_product_summary=putative ClpA/B family, AAA+ ATPase domain, ATPase, AAA-type, core, Clp ATPase;product=Putative ClpA/B family, AAA+ ATPase domain, ATPase, AAA-type, core…	chr1:31547342..31551757	PruarM.1G589600.t1.p1	ID=PruarM.1G589600.t1.p1;Parent=PruarM.1G589600;Name=PruarM.1G589600 type:complete len:984 (+),score=207.04;Ontology_term=GO:0005737,GO:0005787,GO:0016021,GO:0005524,GO:0008233,GO:0016887,GO:0006465,GO:0009408,GO:0042026;interpro_product_summary=putative ClpA/B family, AAA+ ATPase domain, ATPase, AAA-type, core, Clp ATPase;product=Putative ClpA/B family, AAA+ ATPase domain, ATPase, AAA-type, core…
								PruarM.1G589500.t1.p1		signal peptidase complex subunit 2	Microsomal signal peptidase is a membrane-bound endoproteinase that removes signal peptides from nascent proteins as they are translocated into the lumen of the endoplasmic reticulum.
								PruarM.1G589600.t1.p1		Chaperone protein ClpB4, mitochondrial	Molecular chaperone that does not seem to be involved in heat stress response or tolerance. chaperones for stress and chloroplast development	DOI: 10.1111/j.1365-313X.2006.02940.x	DOI: 10.1111/j.1365-313X.2006.02940.x / doi: 10.1111/pbi.12659
Chr1	31560001	31570000	3.1565e+07	31566198	32.6746	1.18546e-05	chr1:31560001..31570000	PruarM.1G589800.t1.p1		SDF2 Stromal cell-derived factor 2-like protein	Involved in the endoplasmic reticulum (ER) protein quality control and unfolded protein response. Forms a complex in the ER, required for the proper accumulation and function of the surface-exposed leucine-rich repeat receptor kinases EFR involved in pathogen-associated molecular pattern (PAMP) triggered immunity. May be involved in the quality control of glycoproteins.	DOI: 10.1038/emboj.2009.262				31560001	31570000	chr1	31560588	31562893	chr1:31560588..31562893	PruarM.1G589800.t1.p1	ID=PruarM.1G589800.t1.p1;Parent=PruarM.1G589800;Name=PruarM.1G589800 type:complete len:363 (+),score=16.10;Ontology_term=GO:0005783,GO:0016021,GO:0016740,GO:0002221,GO:0042742,GO:0050832;interpro_product_summary=putative Mir domain superfamily;product=Putative Mir domain superfamily protein;protein_id=PruarM.1G589800.t1.p1_1;transcript_id=PruarM.1G589800.t1.p1	chr1:31565466..31573554	PruarM.1G589900.t1.p1	ID=PruarM.1G589900.t1.p1;Parent=PruarM.1G589900;Name=PruarM.1G589900 type:complete len:905 (+),score=257.92;Ontology_term=GO:0000785,GO:0005634,GO:0005829,GO:0006281,GO:0007064,GO:0009556;interpro_product_summary=putative sister chromatid cohesion protein Pds5;product=Putative sister chromatid cohesion protein Pds5;protein_id=PruarM.1G589900.t1.p1_1;transcript_id=PruarM.1G589900.t1.p1	chr1:31565466..31573554	PruarM.1G589900.t1.p1	ID=PruarM.1G589900.t1.p1;Parent=PruarM.1G589900;Name=PruarM.1G589900 type:complete len:905 (+),score=257.92;Ontology_term=GO:0000785,GO:0005634,GO:0005829,GO:0006281,GO:0007064,GO:0009556;interpro_product_summary=putative sister chromatid cohesion protein Pds5;product=Putative sister chromatid cohesion protein Pds5;protein_id=PruarM.1G589900.t1.p1_1;transcript_id=PruarM.1G589900.t1.p1
								PruarM.1G589900.t1.p1		sister chromatid cohesion protein Pds5	Involved in Meiosis and DNA Repair in Arabidopsis thaliana	doi: 10.3389/fpls.2015.01034
Chr1	31580001	31590000	3.1585e+07	31586200	32.2444	1.07982e-05	chr1:31580001..31590000	PruarM.1G590000.t1.p1		TAF5 Transcription initiation factor TFIID subunit 5	TAFs are components of the transcription factor IID (TFIID) complex that is essential for mediating regulation of RNA polymerase transcription					31580001	31590000	chr1	31587987	31592814	chr1:31587987..31592814	PruarM.1G590000.t1.p1	ID=PruarM.1G590000.t1.p1;Parent=PruarM.1G590000;Name=PruarM.1G590000 type:complete len:674 (+),score=117.10;Ontology_term=GO:0003743,GO:0005515,GO:0005840,GO:0006446;interpro_product_summary=putative G-protein beta WD-40;product=Putative transcription factor WD40-like family;protein_id=PruarM.1G590000.t1.p1_1;regulator=WD40-like;regulator_type=transcription factor;transcript_id=PruarM.1G590000.t1…
Chr1	31590001	31600000	3.1595e+07	31596200	30.5936	1.05552e-05	chr1:31590001..31600000	PruarM.1G590000.t1.p1		TAF5 Transcription initiation factor TFIID subunit 5	TAFs are components of the transcription factor IID (TFIID) complex that is essential for mediating regulation of RNA polymerase transcription					31590001	31600000	chr1	31595844	31597191	chr1:31595844..31597191	PruarM.1G590100.t1.p1	ID=PruarM.1G590100.t1.p1;Parent=PruarM.1G590100;Name=PruarM.1G590100 type:complete len:449 (+),score=30.34;Ontology_term=GO:0004674,GO:0005524,GO:0006468,GO:0007165,GO:0009069;activity=putative non-specific serine/threonine protein kinase;ec_number=2.7.11.1;interpro_product_summary=putative serine/threonine-protein kinase, active;kinase=CAMK-CAMKL-CHK1;product=Putative protein kinase CAMK-CAMKL-C…	chr1:31587987..31592814	PruarM.1G590000.t1.p1	ID=PruarM.1G590000.t1.p1;Parent=PruarM.1G590000;Name=PruarM.1G590000 type:complete len:674 (+),score=117.10;Ontology_term=GO:0003743,GO:0005515,GO:0005840,GO:0006446;interpro_product_summary=putative G-protein beta WD-40;product=Putative transcription factor WD40-like family;protein_id=PruarM.1G590000.t1.p1_1;regulator=WD40-like;regulator_type=transcription factor;transcript_id=PruarM.1G590000.t1…	chr1:31587987..31592814	PruarM.1G590000.t1.p1	ID=PruarM.1G590000.t1.p1;Parent=PruarM.1G590000;Name=PruarM.1G590000 type:complete len:674 (+),score=117.10;Ontology_term=GO:0003743,GO:0005515,GO:0005840,GO:0006446;interpro_product_summary=putative G-protein beta WD-40;product=Putative transcription factor WD40-like family;protein_id=PruarM.1G590000.t1.p1_1;regulator=WD40-like;regulator_type=transcription factor;transcript_id=PruarM.1G590000.t1…
								PruarM.1G590100.t1.p1		CIPK25 CBL-interacting serine/threonine-protein kinase 25, SNF1-related and SOS-2-like kinase	CIPK serine-threonine protein kinases interact with CBL proteins. Binding of a CBL protein to the regulatory NAF domain of CIPK protein lead to the activation of the kinase in a calcium-dependent manner. confers salt and osmotic stress tolerance in tobacco. plays an important role in the co-ordination of auxin and cytokinin signaling in root meristem development in arabidopsis. crucial roles in h…	https://doi.org/10.1038/s41598-019-57383-x	DOI: 10.1093/jxb/ery334 / doi: 10.1111/ppl.12354
Chr1	32100001	32110000	3.2105e+07	32106260	29.8569	7.15324e-06	chr1:32100001..32110000	PruarM.1G600200.t1.p1		DCL3A Endoribonuclease Dicer homolog	involved in the RNA silencing pathway. Cleaves double-stranded RNA to produce short 21-24 nucleotides (nt) RNAs which target the selective destruction of complementary RNAs. generates siRNAs that guide chromatin modification	https://doi.org/10.1016/j.febslet.2006.03.072				32100001	32110000	chr1	32106541	32109397	chr1:32106541..32109397	PruarM.1G600300.t1.p1	ID=PruarM.1G600300.t1.p1;Parent=PruarM.1G600300;Name=PruarM.1G600300 type:complete len:952 (+),score=150.44;Ontology_term=GO:0003723,GO:0004525,GO:0005515,GO:0005524,GO:0008270,GO:0006396,GO:0031047,GO:0090502,GO:0051252;interpro_product_summary=putative pentatricopeptide, tetratricopeptide-like helical domain superfamily, DYW domain;product=Putative pentatricopeptide, tetratricopeptide-like heli…	chr1:32092470..32102617	PruarM.1G600200.t1.p1	ID=PruarM.1G600200.t1.p1;Parent=PruarM.1G600200;Name=PruarM.1G600200 type:complete len:1613 (+),score=311.83;Ontology_term=GO:0003723,GO:0004525,GO:0005515,GO:0005524,GO:0006396,GO:0031047,GO:0090502,GO:0051252;activity=putative ribonuclease III;ec_number=3.1.26.3;interpro_product_summary=putative ribonuclease III domain, helicase, PAZ domain, dicer dimerisation domain;product=Putative ribonuclea…	chr1:32092470..32102617	PruarM.1G600200.t1.p1	ID=PruarM.1G600200.t1.p1;Parent=PruarM.1G600200;Name=PruarM.1G600200 type:complete len:1613 (+),score=311.83;Ontology_term=GO:0003723,GO:0004525,GO:0005515,GO:0005524,GO:0006396,GO:0031047,GO:0090502,GO:0051252;activity=putative ribonuclease III;ec_number=3.1.26.3;interpro_product_summary=putative ribonuclease III domain, helicase, PAZ domain, dicer dimerisation domain;product=Putative ribonuclea…	chr1:32110313..32113289	PruarM.1G600400.t1.p1	ID=PruarM.1G600400.t1.p1;Parent=PruarM.1G600400;Name=PruarM.1G600400 type:complete len:574 (+),score=126.90;Ontology_term=GO:0003723,GO:0004525,GO:0005524,GO:0008270,GO:0006396,GO:0031047,GO:0090502,GO:0051252;interpro_product_summary=putative polyadenylate-binding protein-interacting protein 5/6/7, CUE domain;product=Putative polyadenylate-binding protein-interacting protein 5/6/7, CUE;protein_i…
								PruarM.1G600300.t1.p1		PCMP-H53 Pentatricopeptide repeat-containing protein
								PruarM.1G600400.t1.p1		CID7 Polyadenylate-binding protein-interacting, PABP-interacting protein	functions in the initiation of translation and in the regulation of mRNA decay.	DOI: 10.1016/j.bbaexp.2004.03.008
Chr1	32110001	32120000	3.2115e+07	32116260	32.5045	7.19046e-06	chr1:32110001..32120000		PruarM.1G600300.t1.p1	PCMP Pentatricopeptide repeat-containing protein						32110001	32120000	chr1	32106541	32109397	chr1:32106541..32109397	PruarM.1G600300.t1.p1	ID=PruarM.1G600300.t1.p1;Parent=PruarM.1G600300;Name=PruarM.1G600300 type:complete len:952 (+),score=150.44;Ontology_term=GO:0003723,GO:0004525,GO:0005515,GO:0005524,GO:0008270,GO:0006396,GO:0031047,GO:0090502,GO:0051252;interpro_product_summary=putative pentatricopeptide, tetratricopeptide-like helical domain superfamily, DYW domain;product=Putative pentatricopeptide, tetratricopeptide-like heli…	chr1:32110313..32113289	PruarM.1G600400.t1.p1	ID=PruarM.1G600400.t1.p1;Parent=PruarM.1G600400;Name=PruarM.1G600400 type:complete len:574 (+),score=126.90;Ontology_term=GO:0003723,GO:0004525,GO:0005524,GO:0008270,GO:0006396,GO:0031047,GO:0090502,GO:0051252;interpro_product_summary=putative polyadenylate-binding protein-interacting protein 5/6/7, CUE domain;product=Putative polyadenylate-binding protein-interacting protein 5/6/7, CUE;protein_i…	chr1:32110313..32113289	PruarM.1G600400.t1.p1	ID=PruarM.1G600400.t1.p1;Parent=PruarM.1G600400;Name=PruarM.1G600400 type:complete len:574 (+),score=126.90;Ontology_term=GO:0003723,GO:0004525,GO:0005524,GO:0008270,GO:0006396,GO:0031047,GO:0090502,GO:0051252;interpro_product_summary=putative polyadenylate-binding protein-interacting protein 5/6/7, CUE domain;product=Putative polyadenylate-binding protein-interacting protein 5/6/7, CUE;protein_i…
								PruarM.1G600400.t1.p1		PABP Polyadenylate-binding protein-interacting protein	Contains a PAM2-like motif, which seems to be involved in the binding to the PABC/CTC domain of PAB proteins. Acts as a repressor in the regulation of translation initiation of poly(A)-containing mRNAs.	https://doi.org/10.1023/B:PLAN.0000028771.70969.6b
Chr1	33650001	33660000	3.3655e+07	33656440	25.9235	1.39382e-05	chr1:33650001..33660000	PruarM.1G631600.t1.p1		NAC domain-containing protein 72	Transcription factor directing sieve element enucleation and cytosol degradation. Regulates, with NAC045, the transcription of NEN1, NEN2, NEN3, NEN4, RTM1, RTM2. Probable transcription factor involved in stress response. tolerance to high temperature, drought, and oxidative stress. linked in fruit ripening date (peach, apricot etc…) and cherry fruit firmness. Involved in activation of anthocyani…	DOI: 10.1093/jxb/erv386	https://doi.org/10.1101/708040			33650001	33660000	chr1	33647534	33649020	chr1:33647534..33649020	PruarM.1G631500.t1.p1	ID=PruarM.1G631500.t1.p1;Parent=PruarM.1G631500;Name=PruarM.1G631500 type:complete len:424 (+),score=60.09;Ontology_term=GO:0016747;activity=putative shikimate O-hydroxycinnamoyltransferase;ec_number=2.3.1.133;interpro_product_summary=putative transferase;product=Putative shikimate O-hydroxycinnamoyltransferase;protein_id=PruarM.1G631500.t1.p1_1;transcript_id=PruarM.1G631500.t1.p1	chr1:33659209..33662424	PruarM.1G631700.t1.p1	ID=PruarM.1G631700.t1.p1;Parent=PruarM.1G631700;Name=PruarM.1G631700 type:complete len:717 (+),score=130.65;Ontology_term=GO:0016021,GO:0046983,GO:0061630,GO:0016567;interpro_product_summary=putative Zinc finger, RING-type;product=Putative transcription factor C2H2 family;protein_id=PruarM.1G631700.t1.p1_1;regulator=C2H2;regulator_type=transcription factor;transcript_id=PruarM.1G631700.t1.p1	chr1:33659209..33662424	PruarM.1G631700.t1.p1	ID=PruarM.1G631700.t1.p1;Parent=PruarM.1G631700;Name=PruarM.1G631700 type:complete len:717 (+),score=130.65;Ontology_term=GO:0016021,GO:0046983,GO:0061630,GO:0016567;interpro_product_summary=putative Zinc finger, RING-type;product=Putative transcription factor C2H2 family;protein_id=PruarM.1G631700.t1.p1_1;regulator=C2H2;regulator_type=transcription factor;transcript_id=PruarM.1G631700.t1.p1	chr1:33650820..33652895	PruarM.1G631600.t1.p1	ID=PruarM.1G631600.t1.p1;Parent=PruarM.1G631600;Name=PruarM.1G631600 type:complete len:282 (+),score=20.23;Ontology_term=GO:0005634,GO:0003677,GO:0006355;interpro_product_summary=putative NAC domain;product=Putative transcription factor NAM family;protein_id=PruarM.1G631600.t1.p1_1;regulator=NAM;regulator_type=transcription factor;transcript_id=PruarM.1G631600.t1.p1
								PruarM.1G631700.t1.p1		RING-H2 finger E3 ubiquitin-protein ligase RHG1A	involved in the pathway protein ubiquitination, important in plant growth and development, plant stress resistance.	doi: 10.3390/genes10120973
Chr1	33660001	33670000	3.3665e+07	33666440	26.6927	1.22668e-05	chr1:33660001..33670000	PruarM.1G631700.t1.p1		RING-H2 finger E3 ubiquitin-protein ligase RHG1A	involved in the pathway protein ubiquitination, important in plant growth and development, plant stress resistance.	doi: 10.3390/genes10120973				33660001	33670000	chr1	33659209	33662424	chr1:33659209..33662424	PruarM.1G631700.t1.p1	ID=PruarM.1G631700.t1.p1;Parent=PruarM.1G631700;Name=PruarM.1G631700 type:complete len:717 (+),score=130.65;Ontology_term=GO:0016021,GO:0046983,GO:0061630,GO:0016567;interpro_product_summary=putative Zinc finger, RING-type;product=Putative transcription factor C2H2 family;protein_id=PruarM.1G631700.t1.p1_1;regulator=C2H2;regulator_type=transcription factor;transcript_id=PruarM.1G631700.t1.p1	chr1:33664349..33669410	PruarM.1G631800.t1.p1	ID=PruarM.1G631800.t1.p1;Parent=PruarM.1G631800;Name=PruarM.1G631800 type:complete len:631 (+),score=86.53;Ontology_term=GO:0005634,GO:0016020,GO:0046983;interpro_product_summary=putative myc-type, basic helix-loop-helix (bHLH) domain;product=Putative transcription factor bHLH family;protein_id=PruarM.1G631800.t1.p1_1;regulator=bHLH;regulator_type=transcription factor;transcript_id=PruarM.1G63180…	chr1:33664349..33669410	PruarM.1G631800.t1.p1	ID=PruarM.1G631800.t1.p1;Parent=PruarM.1G631800;Name=PruarM.1G631800 type:complete len:631 (+),score=86.53;Ontology_term=GO:0005634,GO:0016020,GO:0046983;interpro_product_summary=putative myc-type, basic helix-loop-helix (bHLH) domain;product=Putative transcription factor bHLH family;protein_id=PruarM.1G631800.t1.p1_1;regulator=bHLH;regulator_type=transcription factor;transcript_id=PruarM.1G63180…	chr1:33664349..33669410	PruarM.1G631800.t2.p1	ID=PruarM.1G631800.t2.p1;Parent=PruarM.1G631800;Name=PruarM.1G631800 type:complete len:631 (+),score=86.53;Ontology_term=GO:0005634,GO:0016020,GO:0046983;interpro_product_summary=putative myc-type, basic helix-loop-helix (bHLH) domain;product=Putative transcription factor bHLH family;protein_id=PruarM.1G631800.t2.p1_1;regulator=bHLH;regulator_type=transcription factor;transcript_id=PruarM.1G63180…
								PruarM.1G631800.t2.p1		myc-type, bHLH transcription factor	important in regulation of Jasmonate-mediated biological processes. regulated in light signalling and plant defence. negative regulators of many JA responses, including root growth inhibition, anthocyanin accumulation, insect defence and leaf senescence	doi:10.1093/jxb/erw440
Chr1	33700001	33710000	3.3705e+07	33706448	33.1801	9.46767e-06	chr1:33700001..33710000	PruarM.1G632300.t1.p1		Subtilisin-like protease SBT3	Serine protease involved in resistance against insects partly by regulating expression of systemic wound response genes and possibly by its post-ingestive activity in the insect gut. Apart from the role in defense, may be involved in regulation of pectin methylesterases (PMEs) activity and pectin methylesterification of the cell wall	DOI: 10.1093/jxb/erw220				33700001	33710000	chr1	33697139	33699443	chr1:33697139..33699443	PruarM.1G632300.t1.p1	ID=PruarM.1G632300.t1.p1;Parent=PruarM.1G632300;Name=PruarM.1G632300 type:complete len:768 (+),score=128.85;Ontology_term=GO:0004252,GO:0006508;activity=putative tripeptidyl-peptidase II;ec_number=3.4.14.10;interpro_product_summary=putative peptidase S8 propeptide/proteinase inhibitor I9;product=Putative tripeptidyl-peptidase II;protein_id=PruarM.1G632300.t1.p1_1;transcript_id=PruarM.1G632300.t1.…	chr1:33706041..33707313	PruarM.1G632400.t1.p1	ID=PruarM.1G632400.t1.p1;Parent=PruarM.1G632400;Name=PruarM.1G632400 type:complete len:388 (+),score=26.41;Ontology_term=GO:0005634,GO:0000978,GO:0003700,GO:0061408,GO:0005667,GO:0045449;interpro_product_summary=putative Heat shock factor (HSF)-type, DNA-binding, Heat shock transcription factor family;product=Putative transcription factor HSF-type-DNA-binding family;protein_id=PruarM.1G632400.t1.…	chr1:33706041..33707313	PruarM.1G632400.t1.p1	ID=PruarM.1G632400.t1.p1;Parent=PruarM.1G632400;Name=PruarM.1G632400 type:complete len:388 (+),score=26.41;Ontology_term=GO:0005634,GO:0000978,GO:0003700,GO:0061408,GO:0005667,GO:0045449;interpro_product_summary=putative Heat shock factor (HSF)-type, DNA-binding, Heat shock transcription factor family;product=Putative transcription factor HSF-type-DNA-binding family;protein_id=PruarM.1G632400.t1.…
								PruarM.1G632400.t1.p1		HSFB4 Heat stress transcription factor	Transcriptional regulator that specifically binds DNA sequence 5'-AGAAnnTTCT-3' known as heat shock promoter elements (HSE). Functions in Response to Abiotic Stresses, important regulators in sensing and signaling of different environmental stresses incl. high temperature, salinity, and drought	DOI: 10.3389/fpls.2016.00114
Chr1	33710001	33720000	3.3715e+07	33716448	27.3008	9.74524e-06	chr1:33710001..33720000	PruarM.1G632500.t1.p1		BRG2 RING-like BOI-related E3 ubiquitin-protein ligase 2	involved in the pathway proteasomal ubiquitin-dependent pathway, which is part of Protein degradation. Regulates Pathogen (Botrytis cinerea) and Stress Responses. contributes to B. cinerea resistance and the suppression of disease-associated cell death	DOI: https://doi.org/10.1104/pp.110.163915				33710001	33720000	chr1	33717559	33720337	chr1:33717559..33720337	PruarM.1G632500.t1.p1	ID=PruarM.1G632500.t1.p1;Parent=PruarM.1G632500;Name=PruarM.1G632500 type:complete len:340 (+),score=45.23;Ontology_term=GO:0016021,GO:0004842,GO:0016567;interpro_product_summary=putative E3 ubiquitin-protein ligase BOI;product=Putative transcription factor C2H2 family;protein_id=PruarM.1G632500.t1.p1_1;regulator=C2H2;regulator_type=transcription factor;transcript_id=PruarM.1G632500.t1.p1
									PruarM.1G632600.t1.p1
Chr2	22770001	22780000	2.2775e+07	22776120	30.507	8.89899e-06	chr2:22770001..22780000	PruarM.2G413300.t1.p1		Glucan endo-1,3-beta-glucosidase 2 / Beta-1,3-endoglucanase 2	The enzyme β-1,3-glucanases is important to delay the growth of pathogenic fungi and to decrease the damage caused by disease in fruits. roles in cell division, trafficking of materials through plasmodesmata, in withstanding abiotic stresses and are involved in flower formation through to seed maturation. Associated to associated to the macromolecular Plasmodesmata complex	DOI: 10.1007/s10529-012-1012-6				22770001	22780000	chr2	22766457	22770184	chr2:22766457..22770184	PruarM.2G413300.t1.p1	ID=PruarM.2G413300.t1.p1;Parent=PruarM.2G413300;Name=PruarM.2G413300 type:complete len:446 (+),score=-4.29;Ontology_term=GO:0016021,GO:0046658,GO:0042973,GO:0005982,GO:0005985;activity=putative glucan endo-1,3-beta-D-glucosidase;ec_number=3.2.1.39;interpro_product_summary=putative glycoside hydrolase family 17, glycoside hydrolase superfamily;product=Putative glucan endo-1,3-beta-D-glucosidase;pr…	chr2:22770265..22771713	PruarM.2G413400.t1.p1	ID=PruarM.2G413400.t1.p1;Parent=PruarM.2G413400;Name=PruarM.2G413400 type:complete len:423 (+),score=70.32;interpro_product_summary=putative Myb/SANT-like domain;product=Putative Myb/SANT-like domain-containing protein;protein_id=PruarM.2G413400.t1.p1_1;transcript_id=PruarM.2G413400.t1.p1	chr2:22770265..22771713	PruarM.2G413400.t1.p1	ID=PruarM.2G413400.t1.p1;Parent=PruarM.2G413400;Name=PruarM.2G413400 type:complete len:423 (+),score=70.32;interpro_product_summary=putative Myb/SANT-like domain;product=Putative Myb/SANT-like domain-containing protein;protein_id=PruarM.2G413400.t1.p1_1;transcript_id=PruarM.2G413400.t1.p1	chr2:22772143..22773659	PruarM.2G413500.t1.p1	ID=PruarM.2G413500.t1.p1;Parent=PruarM.2G413500;Name=PruarM.2G413500 type:complete len:258 (+),score=43.62;Ontology_term=GO:0016021,GO:0016787;activity=putative Acid phosphatase;ec_number=3.1.3.2;interpro_product_summary=putative Acid phosphatase, class B, HAD superfamily;product=Putative Acid phosphatase;protein_id=PruarM.2G413500.t1.p1_1;transcript_id=PruarM.2G413500.t1.p1	chr2:22777401..22783759	PruarM.2G413600.t1.p1	ID=PruarM.2G413600.t1.p1;Parent=PruarM.2G413600;Name=PruarM.2G413600 type:complete len:686 (+),score=113.66;Ontology_term=GO:0009570,GO:0009579,GO:0009941,GO:0016021,GO:0048046,GO:0005507,GO:0050278,GO:0005986,GO:0016311,GO:0019252,GO:0042742,GO:0015976;activity=putative sedoheptulose-bisphosphatase;ec_number=3.1.3.37;interpro_product_summary=putative fructose-1,6-bisphosphatase class 1, SWEET su…
								PruarM.2G413400.t1.p1		L10-interacting MYB domain-containing protein	Transcriptional repressor acting in a plant antiviral immunity mechanism. LIMYB links immune receptor LRR-RLK activation to global translation suppression as an antiviral immunity strategy in plants.	DOI: 10.1038/nature14171
								PruarM.2G413500.t1.p1		Uncharacterized protein At2g39920
								PruarM.2G413600.t1.p1		SBP sedoheptulose-bisphosphatase protein	Involved in the Calvin cycle. Changes in SBPase activity influence photosynthetic capacity, growth, and tolerance to chilling stress in tomato. SBPs modulate photosynthetic efficiency and carbohydrate status. Modulate also flowering time by determining the level of carbohydrate supplied to shoot apex is required for the normal switch from vegetative to reproductive phase, which determines the ons…	https://doi.org/10.1038/srep32741
Chr2	22780001	22790000	2.2785e+07	22786122	31.6487	8.95374e-06	chr2:22780001..22790000	PruarM.2G413600.t1.p1		SBP sedoheptulose-bisphosphatase protein	Involved in the Calvin cycle. Changes in SBPase activity influence photosynthetic capacity, growth, and tolerance to chilling stress in tomato. SBPs modulate photosynthetic efficiency and carbohydrate status. Modulate also flowering time by determining the level of carbohydrate supplied to shoot apex is required for the normal switch from vegetative to reproductive phase, which determines the ons…	https://doi.org/10.1038/srep32741				22780001	22790000	chr2	22777401	22783759	chr2:22777401..22783759	PruarM.2G413600.t1.p1	ID=PruarM.2G413600.t1.p1;Parent=PruarM.2G413600;Name=PruarM.2G413600 type:complete len:686 (+),score=113.66;Ontology_term=GO:0009570,GO:0009579,GO:0009941,GO:0016021,GO:0048046,GO:0005507,GO:0050278,GO:0005986,GO:0016311,GO:0019252,GO:0042742,GO:0015976;activity=putative sedoheptulose-bisphosphatase;ec_number=3.1.3.37;interpro_product_summary=putative fructose-1,6-bisphosphatase class 1, SWEET su…	chr2:22785224..22787807	PruarM.2G413700.t1.p1	ID=PruarM.2G413700.t1.p1;Parent=PruarM.2G413700;Name=PruarM.2G413700 type:complete len:559 (+),score=75.42;Ontology_term=GO:0005886,GO:0048046,GO:0004322,GO:0005507,GO:0052716,GO:0006826,GO:0046274,GO:0055072,GO:0055114,GO:0015994;activity=putative laccase;ec_number=1.10.3.2;interpro_product_summary=putative multicopper oxidase, type 1, multicopper oxidase, copper-binding, cupredoxin, laccase;pro…	chr2:22785224..22787807	PruarM.2G413700.t1.p1	ID=PruarM.2G413700.t1.p1;Parent=PruarM.2G413700;Name=PruarM.2G413700 type:complete len:559 (+),score=75.42;Ontology_term=GO:0005886,GO:0048046,GO:0004322,GO:0005507,GO:0052716,GO:0006826,GO:0046274,GO:0055072,GO:0055114,GO:0015994;activity=putative laccase;ec_number=1.10.3.2;interpro_product_summary=putative multicopper oxidase, type 1, multicopper oxidase, copper-binding, cupredoxin, laccase;pro…	chr2:22790043..22791286	PruarM.2G413800.t1.p1	ID=PruarM.2G413800.t1.p1;Parent=PruarM.2G413800;Name=PruarM.2G413800 type:complete len:282 (+),score=64.08;Ontology_term=GO:0005634,GO:0003677;interpro_product_summary=putative SANT/Myb domain, Homeobox-like domain superfamily, transcription factor DIVARICATA;product=Putative transcription factor MYB/SANT family;protein_id=PruarM.2G413800.t1.p1_1;regulator=MYB/SANT;regulator_type=transcription fa…
								PruarM.2G413700.t1.p1		IRX12 Laccase-4	Lignin degradation and detoxification of lignin-derived products. Required for secondary xylem cell wall lignification. role in browning color formation during storage of apples	DOI: 10.1105/tpc.105.031542	DOI: 10.1016/j.foodchem.2018.01.142
								PruarM.2G413800.t1.p1		Transcription factor DIVARICATA	Involved in the dorsovental asymmetry of flowers. Promotes ventral identity.	DOI: 10.1101/gad.221002
Chr2	23710001	23720000	2.3715e+07	23716366	26.4363	7.35441e-06	chr2:23710001..23720000	PruarM.2G432400.t1.p1		IRK LRR receptor-like serine/threonine-protein kinase	Inflorescence and root apices receptor kinase that is a possible on/off switch for plant growth, could be key to saving crops endangered by extreme weather. In Arabidopsis, it polarizes and represses Specific Cell Divisions in Roots	https://doi.org/10.1016/j.devcel.2019.12.001				23710001	23720000	chr2	23712373	23715920	chr2:23712373..23715920	PruarM.2G432400.t1.p1	ID=PruarM.2G432400.t1.p1;Parent=PruarM.2G432400;Name=PruarM.2G432400 type:complete len:976 (+),score=171.36;Ontology_term=GO:0005886,GO:0016021,GO:0004672,GO:0005515,GO:0005524,GO:0006468;activity=putative non-specific serine/threonine protein kinase;ec_number=2.7.11.1;interpro_product_summary=putative protein kinase domain, leucine-rich, leucine-rich repeat, typical subtype;kinase=RLK-Pelle-LRR-…	chr2:23719896..23724093	PruarM.2G432500.t1.p1	ID=PruarM.2G432500.t1.p1;Parent=PruarM.2G432500;Name=PruarM.2G432500 type:complete len:406 (+),score=95.49;Ontology_term=GO:0000049,GO:0016874;activity=putative methionine--tRNA ligase;ec_number=6.1.1.10;interpro_product_summary=putative tRNA-binding domain, glutathione S-transferase, nucleic acid-binding,;product=Putative methionine--tRNA ligase;protein_id=PruarM.2G432500.t1.p1_1;transcript_id=P…	chr2:23719896..23724093	PruarM.2G432500.t1.p1	ID=PruarM.2G432500.t1.p1;Parent=PruarM.2G432500;Name=PruarM.2G432500 type:complete len:406 (+),score=95.49;Ontology_term=GO:0000049,GO:0016874;activity=putative methionine--tRNA ligase;ec_number=6.1.1.10;interpro_product_summary=putative tRNA-binding domain, glutathione S-transferase, nucleic acid-binding,;product=Putative methionine--tRNA ligase;protein_id=PruarM.2G432500.t1.p1_1;transcript_id=P…
								PruarM.2G432500.t1.p1		Probable methionine--tRNA ligase
Chr3	1390001	1400000	1.395e+06	1390917	29.2406	6.58908e-06	chr3:1390001..1400000	PruarM.3G024500.t1.p1		ACA9 Calcium-transporting ATPase 9, plasma membrane-type	Important Components of Receptor-Mediated Signaling in Plant Immune Responses and Development	DOI: https://doi.org/10.1104/pp.111.192575				1390001	1400000	chr3	1384707	1399664	chr3:1384707..1399664	PruarM.3G024500.t1.p1	ID=PruarM.3G024500.t1.p1;Parent=PruarM.3G024500;Name=PruarM.3G024500 type:complete len:1098 (+),score=206.25;Ontology_term=GO:0016021,GO:0005388,GO:0005516,GO:0005524,GO:0070588,GO:0016529;activity=putative P-type Ca(2+) transporter;ec_number=7.2.2.10;interpro_product_summary=putative P-type ATPase, HAD superfamily, P-type ATPase, transmembrane domain superfamily;product=Putative P-type Ca(2+) tr…	chr3:1384707..1399664	PruarM.3G024500.t2.p1	ID=PruarM.3G024500.t2.p1;Parent=PruarM.3G024500;Name=PruarM.3G024500 type:complete len:1098 (+),score=206.25;Ontology_term=GO:0016021,GO:0005388,GO:0005516,GO:0005524,GO:0070588,GO:0016529;activity=putative P-type Ca(2+) transporter;ec_number=7.2.2.10;interpro_product_summary=putative P-type ATPase, HAD superfamily, P-type ATPase, transmembrane domain superfamily;product=Putative P-type Ca(2+) tr…	chr3:1384707..1399664	PruarM.3G024500.t2.p1	ID=PruarM.3G024500.t2.p1;Parent=PruarM.3G024500;Name=PruarM.3G024500 type:complete len:1098 (+),score=206.25;Ontology_term=GO:0016021,GO:0005388,GO:0005516,GO:0005524,GO:0070588,GO:0016529;activity=putative P-type Ca(2+) transporter;ec_number=7.2.2.10;interpro_product_summary=putative P-type ATPase, HAD superfamily, P-type ATPase, transmembrane domain superfamily;product=Putative P-type Ca(2+) tr…
Chr3	13750001	13760000	1.3755e+07	13755301	25.6226	2.69955e-05	chr3:13750001..13760000	PruarM.3G243200.t1.p1		DEGP7 Protease Do-like 7, htrA2 peptidase	DEG for degradation of periplasmic proteins, highly ubiquitous proteins depending on their subcellular localisation	https://doi.org/10.1186/1471-2229-12-52				13750001	13760000	chr3	13751035	13768421	chr3:13751035..13768421	PruarM.3G243200.t1.p1	ID=PruarM.3G243200.t1.p1;Parent=PruarM.3G243200;Name=PruarM.3G243200 type:complete len:1113 (+),score=198.59;Ontology_term=GO:0002161,GO:0004252,GO:0004832,GO:0005515,GO:0005524,GO:0006438,GO:0006508,GO:0106074,GO:0009097,GO:0009098,GO:0009099;activity=putative htrA2 peptidase;ec_number=3.4.21.108;interpro_product_summary=putative PDZ domain, peptidase S1C, peptidase S1, PA clan, PDZ superfamily,…	chr3:13751035..13768421	PruarM.3G243200.t2.p1	ID=PruarM.3G243200.t2.p1;Parent=PruarM.3G243200;Name=PruarM.3G243200 type:complete len:1113 (+),score=198.59;Ontology_term=GO:0002161,GO:0004252,GO:0004832,GO:0005515,GO:0005524,GO:0006438,GO:0006508,GO:0106074,GO:0009097,GO:0009098,GO:0009099;activity=putative htrA2 peptidase;ec_number=3.4.21.108;interpro_product_summary=putative PDZ domain, peptidase S1C, peptidase S1, PA clan, PDZ superfamily,…	chr3:13751035..13768421	PruarM.3G243200.t2.p1	ID=PruarM.3G243200.t2.p1;Parent=PruarM.3G243200;Name=PruarM.3G243200 type:complete len:1113 (+),score=198.59;Ontology_term=GO:0002161,GO:0004252,GO:0004832,GO:0005515,GO:0005524,GO:0006438,GO:0006508,GO:0106074,GO:0009097,GO:0009098,GO:0009099;activity=putative htrA2 peptidase;ec_number=3.4.21.108;interpro_product_summary=putative PDZ domain, peptidase S1C, peptidase S1, PA clan, PDZ superfamily,…	chr3:13751035..13768421	PruarM.3G243200.t3.p1	ID=PruarM.3G243200.t3.p1;Parent=PruarM.3G243200;Name=PruarM.3G243200 type:complete len:1113 (+),score=198.59;Ontology_term=GO:0002161,GO:0004252,GO:0004832,GO:0005515,GO:0005524,GO:0006438,GO:0006508,GO:0106074,GO:0009097,GO:0009098,GO:0009099;interpro_product_summary=putative PDZ domain, peptidase S1, PA clan, PDZ superfamily, PDZ domain 6;product=Putative PDZ domain, peptidase S1, PA clan, PDZ …
Chr3	14350001	14360000	1.4355e+07	14355513	28.5448	2.42421e-05	chr3:14350001..14360000	PruarM.3G251200.t1.p1		glutathione-dependent formaldehyde-activating enzyme/centromere protein V						14350001	14360000	chr3	14349309	14349717	chr3:14349309..14349717	PruarM.3G251200.t1.p1	ID=PruarM.3G251200.t1.p1;Parent=PruarM.3G251200;Name=PruarM.3G251200 type:complete len:136 (+),score=14.78;Ontology_term=GO:0016846;interpro_product_summary=putative glutathione-dependent formaldehyde-activating enzyme/centromere protein V;product=Putative glutathione-dependent formaldehyde-activating enzyme/centromere protein V;protein_id=PruarM.3G251200.t1.p1_1;transcript_id=PruarM.3G251200.t1.…	chr3:14355820..14359413	PruarM.3G251300.t1.p1	ID=PruarM.3G251300.t1.p1;Parent=PruarM.3G251300;Name=PruarM.3G251300 type:complete len:532 (+),score=118.72;Ontology_term=GO:0004372,GO:0008168,GO:0008270,GO:0030170,GO:0050897,GO:0070905,GO:0006565,GO:0019264,GO:0032259,GO:0035999,GO:0046655,GO:1904482;activity=putative glycine hydroxymethyltransferase;ec_number=2.1.2.1;interpro_product_summary=putative serine hydroxymethyltransferase, pyridoxal…	chr3:14355820..14359413	PruarM.3G251300.t1.p1	ID=PruarM.3G251300.t1.p1;Parent=PruarM.3G251300;Name=PruarM.3G251300 type:complete len:532 (+),score=118.72;Ontology_term=GO:0004372,GO:0008168,GO:0008270,GO:0030170,GO:0050897,GO:0070905,GO:0006565,GO:0019264,GO:0032259,GO:0035999,GO:0046655,GO:1904482;activity=putative glycine hydroxymethyltransferase;ec_number=2.1.2.1;interpro_product_summary=putative serine hydroxymethyltransferase, pyridoxal…
								PruarM.3G251300.t1.p1		SHM3 Serine hydroxymethyltransferase 3, chloroplastic	Catalyzes the interconversion of serine and glycine. functions in the photorespiratory pathway and influences resistance to biotic and abiotic stress. Regulates severity of symptoms and cell death resulting in chlorotic and necrotic lesion formation under a variety of environmental conditions.	DOI: 10.1042/BJ20100566	DOI: 10.1111/j.1365-313X.2004.02311.x
Chr3	17310001	17320000	1.7315e+07	17316564	27.502	1.1117e-05	chr3:17310001..17320000		PruarM.3G308500.t1.p1	Centromere/kinetochore protein zw10 homolog	required for accurate chromosome segregation. Required for proper maturation of seed storage proteins. Forms a complex with MAG2, MIP2 and MIP3 on the endoplasmic reticulum that may be responsible for efficient transport of seed storage proteins.	DOI: 10.1111/tpj.12347				17310001	17320000	chr3	17304523	17309484	chr3:17304523..17309484	PruarM.3G308500.t1.p1	ID=PruarM.3G308500.t1.p1;Parent=PruarM.3G308500;Name=PruarM.3G308500 type:complete len:756 (+),score=127.85;Ontology_term=GO:0005634,GO:0005737,GO:1990423,GO:0006888,GO:0007094,GO:0032527;interpro_product_summary=putative RZZ complex, subunit Zw10;product=Putative RZZ complex, subunit Zw10 protein;protein_id=PruarM.3G308500.t1.p1_1;transcript_id=PruarM.3G308500.t1.p1	chr3:17310157..17313173	PruarM.3G308600.t1.p1	ID=PruarM.3G308600.t1.p1;Parent=PruarM.3G308600;Name=PruarM.3G308600 type:complete len:439 (+),score=96.62;Ontology_term=GO:0005623,GO:0003756,GO:0045454;activity=putative protein disulfide-isomerase;ec_number=5.3.4.1;interpro_product_summary=putative Thioredoxin domain;product=Putative protein disulfide-isomerase;protein_id=PruarM.3G308600.t1.p1_1;transcript_id=PruarM.3G308600.t1.p1	chr3:17310157..17313173	PruarM.3G308600.t1.p1	ID=PruarM.3G308600.t1.p1;Parent=PruarM.3G308600;Name=PruarM.3G308600 type:complete len:439 (+),score=96.62;Ontology_term=GO:0005623,GO:0003756,GO:0045454;activity=putative protein disulfide-isomerase;ec_number=5.3.4.1;interpro_product_summary=putative Thioredoxin domain;product=Putative protein disulfide-isomerase;protein_id=PruarM.3G308600.t1.p1_1;transcript_id=PruarM.3G308600.t1.p1	chr3:17314993..17317067	PruarM.3G308700.t1.p1	ID=PruarM.3G308700.t1.p1;Parent=PruarM.3G308700;Name=PruarM.3G308700 type:complete len:384 (+),score=60.76;Ontology_term=GO:0016788,GO:0016042;activity=putative triacylglycerol lipase;ec_number=3.1.1.3;interpro_product_summary=putative partial AB-hydrolase lipase domain, alpha/Beta hydrolase;product=Putative triacylglycerol lipase;protein_id=PruarM.3G308700.t1.p1_1;transcript_id=PruarM.3G308700.t…	chr3:17317519..17319327	PruarM.3G308800.t1.p1	ID=PruarM.3G308800.t1.p1;Parent=PruarM.3G308800;Name=PruarM.3G308800 type:complete len:325 (+),score=50.99;Ontology_term=GO:0016788,GO:0016042;activity=putative triacylglycerol lipase;ec_number=3.1.1.3;interpro_product_summary=putative alpha/beta hydrolase-1;product=Putative triacylglycerol lipase;protein_id=PruarM.3G308800.t1.p1_1;transcript_id=PruarM.3G308800.t1.p1
								PruarM.3G308600.t1.p1		PDIL2-3 Protein disulfide isomerase-like	Important role in protein folding in endoplasmic reticulum, resulting in the multiple roles of PDI gene family members during plant growth and development. In Barley, HvPDIL5-1 acts as susceptibility factors to viruses	https://doi.org/10.1073/pnas.1320362111
								PruarM.3G308700.t1.p1		LIP2 Triacylglycerol lipase	Triacylglycerol (TAG) lipase. May be involved for TAG storage breakdown during seed germination. responsible of the triglycerids catabolism into fatty acids and glycerol and plays a major role in the fat and lipid metabolism. role in tomato fruit short‐chain fatty acid‐derived flavor volatiles	https://doi.org/10.1111/tpj.14951
								PruarM.3G308800.t1.p1		LIP2 Triacylglycerol lipase	Triacylglycerol (TAG) lipase. May be involved for TAG storage breakdown during seed germination. responsible of the triglycerids catabolism into fatty acids and glycerol and plays a major role in the fat and lipid metabolism. role in tomato fruit short‐chain fatty acid‐derived flavor volatiles	https://doi.org/10.1111/tpj.14951
Chr3	17320001	17330000	1.7325e+07	17326568	41.0705	9.3522e-06	chr3:17320001..17330000	PruarM.3G308900.t1.p1		LIP2 Triacylglycerol lipase	Triacylglycerol (TAG) lipase. May be involved for TAG storage breakdown during seed germination. responsible of the triglycerids catabolism into fatty acids and glycerol and plays a major role in the fat and lipid metabolism. role in tomato fruit short‐chain fatty acid‐derived flavor volatiles	https://doi.org/10.1111/tpj.14951				17320001	17330000	chr3	17321218	17323455	chr3:17321218..17323455	PruarM.3G308900.t1.p1	ID=PruarM.3G308900.t1.p1;Parent=PruarM.3G308900;Name=PruarM.3G308900 type:complete len:416 (+),score=75.44;Ontology_term=GO:0016788,GO:0016042;activity=putative triacylglycerol lipase;ec_number=3.1.1.3;interpro_product_summary=putative partial AB-hydrolase lipase domain, alpha/Beta hydrolase;product=Putative triacylglycerol lipase;protein_id=PruarM.3G308900.t1.p1_1;transcript_id=PruarM.3G308900.t…	chr3:17324711..17326745	PruarM.3G309000.t1.p1	ID=PruarM.3G309000.t1.p1;Parent=PruarM.3G309000;Name=PruarM.3G309000 type:complete len:194 (+),score=13.93;Ontology_term=GO:0016021,GO:0006629;product=hypothetical protein;protein_id=PruarM.3G309000.t1.p1_1;transcript_id=PruarM.3G309000.t1.p1	chr3:17324711..17326745	PruarM.3G309000.t1.p1	ID=PruarM.3G309000.t1.p1;Parent=PruarM.3G309000;Name=PruarM.3G309000 type:complete len:194 (+),score=13.93;Ontology_term=GO:0016021,GO:0006629;product=hypothetical protein;protein_id=PruarM.3G309000.t1.p1_1;transcript_id=PruarM.3G309000.t1.p1	chr3:17324711..17326745	PruarM.3G309000.t2.p1	ID=PruarM.3G309000.t2.p1;Parent=PruarM.3G309000;Name=PruarM.3G309000 type:complete len:194 (+),score=13.93;Ontology_term=GO:0016021,GO:0006629;product=hypothetical protein;protein_id=PruarM.3G309000.t2.p1_1;transcript_id=PruarM.3G309000.t2.p1	chr3:17317519..17319327	PruarM.3G308800.t1.p1	ID=PruarM.3G308800.t1.p1;Parent=PruarM.3G308800;Name=PruarM.3G308800 type:complete len:325 (+),score=50.99;Ontology_term=GO:0016788,GO:0016042;activity=putative triacylglycerol lipase;ec_number=3.1.1.3;interpro_product_summary=putative alpha/beta hydrolase-1;product=Putative triacylglycerol lipase;protein_id=PruarM.3G308800.t1.p1_1;transcript_id=PruarM.3G308800.t1.p1
								PruarM.3G309000.t2.p1		Predicted: triacylglycerol lipase 2 isoform X2 [Prunus persica]
Chr3	17340001	17350000	1.7345e+07	17346572	28.4422	1.20429e-05	chr3:17340001..17350000	PruarM.3G309100.t1.p1		Zinc finger CCCH (C3H) domain-containing protein	ubiquitous transcription factor. participate in regulation of growth, developmental processes and environmental responses in plants, flower development in Arabidopsis (HUA1) and interaction of FES1 with FRI and FRL1 genes, which is required to promote the winter-annual habit in Arabidopsis. In rice, OsLIC, mediates rice architecture via brassinosteroid signaling. some C3H ZFPs are involved in abi…	doi: 10.1242/dev.02170	doi: 10.1111/j.1469-8137.2009.02838.x.			17340001	17350000	chr3	17342271	17346396	chr3:17342271..17346396	PruarM.3G309100.t1.p1	ID=PruarM.3G309100.t1.p1;Parent=PruarM.3G309100;Name=PruarM.3G309100 type:complete len:460 (+),score=67.40;Ontology_term=GO:0046872;interpro_product_summary=putative Zinc finger, CCCH-type;product=Putative transcription factor C3H family;protein_id=PruarM.3G309100.t1.p1_1;regulator=C3H;regulator_type=transcription factor;transcript_id=PruarM.3G309100.t1.p1	chr3:17350594..17359538	PruarM.3G309200.t1.p1	ID=PruarM.3G309200.t1.p1;Parent=PruarM.3G309200;Name=PruarM.3G309200 type:complete len:894 (+),score=142.27;Ontology_term=GO:0003676,GO:0005515,GO:0031047;interpro_product_summary=putative PAZ domain, Piwi domain, ribonuclease H-like superfamily, argonaute, linker 1 domain;product=Putative post-transcriptional gene silencing PAZ-Argonaute family;protein_id=PruarM.3G309200.t1.p1_1;regulator=PAZ-Ar…	chr3:17350594..17359538	PruarM.3G309200.t1.p1	ID=PruarM.3G309200.t1.p1;Parent=PruarM.3G309200;Name=PruarM.3G309200 type:complete len:894 (+),score=142.27;Ontology_term=GO:0003676,GO:0005515,GO:0031047;interpro_product_summary=putative PAZ domain, Piwi domain, ribonuclease H-like superfamily, argonaute, linker 1 domain;product=Putative post-transcriptional gene silencing PAZ-Argonaute family;protein_id=PruarM.3G309200.t1.p1_1;regulator=PAZ-Ar…
								PruarM.3G309200.t1.p1		AGO16 Protein argonaute, Protein ZWILLE/PINHEAD-like 1	involved in the RNA silencing pathway. binds to short RNAs such as microRNAs (miRNAs) or short interfering RNAs (siRNAs), and represses the translation of mRNAs which are complementary to them. PINHEAD and ARGONAUTE1 together act to allow wild-type growth and gene expression patterns during embryogenesis. role of ARGONAUTE1 (AGO1) in meristem formation and identity. Role of the ZWILLE gene in the…	DOI: 10.1016/j.ydbio.2005.01.031	DOI: 10.1093/emboj/17.6.1799 / http://dx.doi.org/10.1016/j.pbi.2015.06.011
Chr4	7510001	7520000	7.515e+06	7514053	27.5058	5.68937e-06	chr4:7510001..7520000	PruarM.4G143700.t1.p1		NUA Nuclear-pore anchor	Plays a role in meristematic cell division by interacting with spindle assembly checkpoint proteins / required for early/late flowering and auxin signalling	DOI: https://doi.org/10.1104/pp.107.100735				7510001	7520000	chr4	7506792	7509797	chr4:7506792..7509797	PruarM.4G143600.t1.p1	ID=PruarM.4G143600.t1.p1;Parent=PruarM.4G143600;Name=PruarM.4G143600 type:complete len:559 (+),score=99.15;Ontology_term=GO:0003729;interpro_product_summary=putative YTH domain;product=Putative YTH domain-containing protein;protein_id=PruarM.4G143600.t1.p1_1;transcript_id=PruarM.4G143600.t1.p1	chr4:7510810..7532267	PruarM.4G143700.t1.p1	ID=PruarM.4G143700.t1.p1;Parent=PruarM.4G143700;Name=PruarM.4G143700 type:complete len:2075 (+),score=572.39;Ontology_term=GO:0005643,GO:0017056,GO:0006606,GO:0007094;interpro_product_summary=putative nucleoprotein TPR/MLP1;product=Putative nucleoprotein TPR/MLP1;protein_id=PruarM.4G143700.t1.p1_1;transcript_id=PruarM.4G143700.t1.p1	chr4:7510810..7532267	PruarM.4G143700.t1.p1	ID=PruarM.4G143700.t1.p1;Parent=PruarM.4G143700;Name=PruarM.4G143700 type:complete len:2075 (+),score=572.39;Ontology_term=GO:0005643,GO:0017056,GO:0006606,GO:0007094;interpro_product_summary=putative nucleoprotein TPR/MLP1;product=Putative nucleoprotein TPR/MLP1;protein_id=PruarM.4G143700.t1.p1_1;transcript_id=PruarM.4G143700.t1.p1
Chr4	7520001	7530000	7.525e+06	7524059	30.6615	5.25528e-06	chr4:7520001..7530000	PruarM.4G143700.t1.p1		NUA Nuclear-pore anchor	Plays a role in meristematic cell division by interacting with spindle assembly checkpoint proteins / required for early/late flowering and auxin signalling	DOI: https://doi.org/10.1104/pp.107.100735				7520001	7530000	chr4	7510810	7532267	chr4:7510810..7532267	PruarM.4G143700.t1.p1	ID=PruarM.4G143700.t1.p1;Parent=PruarM.4G143700;Name=PruarM.4G143700 type:complete len:2075 (+),score=572.39;Ontology_term=GO:0005643,GO:0017056,GO:0006606,GO:0007094;interpro_product_summary=putative nucleoprotein TPR/MLP1;product=Putative nucleoprotein TPR/MLP1;protein_id=PruarM.4G143700.t1.p1_1;transcript_id=PruarM.4G143700.t1.p1
Chr4	7530001	7540000	7.535e+06	7534064	27.3724	5.14091e-06	chr4:7530001..7540000	PruarM.4G143700.t1.p1		NUA Nuclear-pore anchor	Plays a role in meristematic cell division by interacting with spindle assembly checkpoint proteins / required for early/late flowering and auxin signalling	DOI: https://doi.org/10.1104/pp.107.100735				7530001	7540000	chr4	7510810	7532267	chr4:7510810..7532267	PruarM.4G143700.t1.p1	ID=PruarM.4G143700.t1.p1;Parent=PruarM.4G143700;Name=PruarM.4G143700 type:complete len:2075 (+),score=572.39;Ontology_term=GO:0005643,GO:0017056,GO:0006606,GO:0007094;interpro_product_summary=putative nucleoprotein TPR/MLP1;product=Putative nucleoprotein TPR/MLP1;protein_id=PruarM.4G143700.t1.p1_1;transcript_id=PruarM.4G143700.t1.p1	chr4:7534408..7536949	PruarM.4G143800.t1.p1	ID=PruarM.4G143800.t1.p1;Parent=PruarM.4G143800;Name=PruarM.4G143800 type:complete len:555 (+),score=111.30;Ontology_term=GO:0000287,GO:0010333,GO:0034768;activity=putative alpha-farnesene synthase;ec_number=4.2.3.46;interpro_product_summary=putative terpenoid cyclases/protein prenyltransferase alpha-alpha toroid;product=Putative alpha-farnesene synthase;protein_id=PruarM.4G143800.t1.p1_1;transcr…	chr4:7534408..7536949	PruarM.4G143800.t1.p1	ID=PruarM.4G143800.t1.p1;Parent=PruarM.4G143800;Name=PruarM.4G143800 type:complete len:555 (+),score=111.30;Ontology_term=GO:0000287,GO:0010333,GO:0034768;activity=putative alpha-farnesene synthase;ec_number=4.2.3.46;interpro_product_summary=putative terpenoid cyclases/protein prenyltransferase alpha-alpha toroid;product=Putative alpha-farnesene synthase;protein_id=PruarM.4G143800.t1.p1_1;transcr…
								PruarM.4G143800.t1.p1		AFS1 (E,E)-alpha-farnesene synthase	Sesquiterpene synthase catalyzing the production of (E,E)-alpha-farnesene, the predominant terpene produced during storage of fruits, related to skin-scald susceptibility and role in fungal pathogenesis in apple fruit. In soybean has a role in defence against nematodes and is involved in synthesizing insect‐induced volatiles	DOI: 10.1007/s00425-003-1191-4 / https://doi.org/10.1111/tpj.14504
Chr4	7680001	7690000	7.685e+06	7684145	35.1324	7.05568e-06	chr4:7680001..7690000	PruarM.4G145900.t1.p1		MYB61 Transcription factor	Transcription factor that coordinates a small network of downstream target genes required for several aspects of plant growth and development, such as xylem formation and xylem cell differentiation, and lateral root formation, Functions as a transcriptional regulator of stomatal closure. Plays a role the regulation of stomatal pore size independently of abscisic acid (ABA). Required for gibberell…	DOI: 10.1111/j.1469-8137.2012.04201.x	DOI: 10.1111/tpj.13509			7680001	7690000	chr4	7678821	7680140	chr4:7678821..7680140	PruarM.4G145900.t1.p1	ID=PruarM.4G145900.t1.p1;Parent=PruarM.4G145900;Name=PruarM.4G145900 type:complete len:340 (+),score=71.14;Ontology_term=GO:0005634,GO:0003700,GO:0043565,GO:0044212,GO:0006355,GO:0030154,GO:0005667,GO:0045449;interpro_product_summary=putative SANT/Myb domain, Homeobox-like domain superfamily;product=Putative transcription factor MYB-HB-like family;protein_id=PruarM.4G145900.t1.p1_1;regulator=MYB-…	chr4:7687868..7691303	PruarM.4G146000.t1.p1	ID=PruarM.4G146000.t1.p1;Parent=PruarM.4G146000;Name=PruarM.4G146000 type:complete len:459 (+),score=65.25;product=hypothetical protein;protein_id=PruarM.4G146000.t1.p1_1;transcript_id=PruarM.4G146000.t1.p1	chr4:7687868..7691303	PruarM.4G146000.t1.p1	ID=PruarM.4G146000.t1.p1;Parent=PruarM.4G146000;Name=PruarM.4G146000 type:complete len:459 (+),score=65.25;product=hypothetical protein;protein_id=PruarM.4G146000.t1.p1_1;transcript_id=PruarM.4G146000.t1.p1
								PruarM.4G146000.t1.p1		hypothetical protein / Predicted: serine/threonine-protein kinase LMTK3 [Prunus avium]
Chr4	7690001	7700000	7.695e+06	7694150	40.6296	6.96473e-06	chr4:7690001..7700000	PruarM.4G146000.t1.p1		hypothetical protein / Predicted: serine/threonine-protein kinase LMTK3 [Prunus avium]						7690001	7700000	chr4	7687868	7691303	chr4:7687868..7691303	PruarM.4G146000.t1.p1	ID=PruarM.4G146000.t1.p1;Parent=PruarM.4G146000;Name=PruarM.4G146000 type:complete len:459 (+),score=65.25;product=hypothetical protein;protein_id=PruarM.4G146000.t1.p1_1;transcript_id=PruarM.4G146000.t1.p1	chr4:7692961..7694551	PruarM.4G146100.t1.p1	ID=PruarM.4G146100.t1.p1;Parent=PruarM.4G146100;Name=PruarM.4G146100 type:complete len:530 (+),score=31.81;Ontology_term=GO:0016021,GO:0022857,GO:0030060,GO:0005975,GO:0006108,GO:0055085,GO:0006090,GO:0019643,GO:0046487;interpro_product_summary=putative major facilitator, sugar transporter, major facilitator superfamily domain;product=Putative major facilitator, sugar transporter, major facilitat…	chr4:7692961..7694551	PruarM.4G146100.t1.p1	ID=PruarM.4G146100.t1.p1;Parent=PruarM.4G146100;Name=PruarM.4G146100 type:complete len:530 (+),score=31.81;Ontology_term=GO:0016021,GO:0022857,GO:0030060,GO:0005975,GO:0006108,GO:0055085,GO:0006090,GO:0019643,GO:0046487;interpro_product_summary=putative major facilitator, sugar transporter, major facilitator superfamily domain;product=Putative major facilitator, sugar transporter, major facilitat…	chr4:7698225..7699380	PruarM.4G146200.t1.p1	ID=PruarM.4G146200.t1.p1;Parent=PruarM.4G146200;Name=PruarM.4G146200 type:complete len:385 (+),score=27.89;Ontology_term=GO:0016021,GO:0022857,GO:0055085;interpro_product_summary=putative major facilitator, sugar transporter, major facilitator superfamily domain;product=Putative major facilitator, sugar transporter, major facilitator superfamily;protein_id=PruarM.4G146200.t1.p1_1;transcript_id=Pr…	chr4:7699462..7699822	PruarM.4G146300.t1.p1	ID=PruarM.4G146300.t1.p1;Parent=PruarM.4G146300;Name=PruarM.4G146300 type:complete len:120 (+),score=12.49;Ontology_term=GO:0016021,GO:0022857,GO:0030060,GO:0005975,GO:0006108,GO:0055085,GO:0006090,GO:0019643,GO:0046487;interpro_product_summary=putative MFS transporter superfamily;product=Putative MFS transporter superfamily;protein_id=PruarM.4G146300.t1.p1_1;transcript_id=PruarM.4G146300.t1.p1
								PruarM.4G146100.t1.p1		OCT3 Organic cation/carnitine transporter 3	High affinity carnitine transporter involved in the active cellular uptake of carnitine. Also transmembrane transporter activity and thus transports organic cations. In Arabidopsis, the disruption of AtOCT1 affected root development	https://doi.org/10.1111/j.1365-313X.2007.03131.x
								PruarM.4G146200.t1.p1		OCT3 Organic cation/carnitine transporter 3	High affinity carnitine transporter involved in the active cellular uptake of carnitine. Also transmembrane transporter activity and thus transports organic cations. In Arabidopsis, the disruption of AtOCT1 affected root development	https://doi.org/10.1111/j.1365-313X.2007.03131.x
								PruarM.4G146300.t1.p1		OCT3 Organic cation/carnitine transporter 3	High affinity carnitine transporter involved in the active cellular uptake of carnitine. Also transmembrane transporter activity and thus transports organic cations. In Arabidopsis, the disruption of AtOCT1 affected root development	https://doi.org/10.1111/j.1365-313X.2007.03131.x
Chr4	7700001	7710000	7.705e+06	7704155	42.4018	7.15821e-06	chr4:7700001..7710000	PruarM.4G146400.t1.p1		OCT3 Organic cation/carnitine transporter 3	High affinity carnitine transporter involved in the active cellular uptake of carnitine. Also transmembrane transporter activity and thus transports organic cations. In Arabidopsis, the disruption of AtOCT1 affected root development	https://doi.org/10.1111/j.1365-313X.2007.03131.x				7700001	7710000	chr4	7698225	7699380	chr4:7698225..7699380	PruarM.4G146200.t1.p1	ID=PruarM.4G146200.t1.p1;Parent=PruarM.4G146200;Name=PruarM.4G146200 type:complete len:385 (+),score=27.89;Ontology_term=GO:0016021,GO:0022857,GO:0055085;interpro_product_summary=putative major facilitator, sugar transporter, major facilitator superfamily domain;product=Putative major facilitator, sugar transporter, major facilitator superfamily;protein_id=PruarM.4G146200.t1.p1_1;transcript_id=Pr…	chr4:7699462..7699822	PruarM.4G146300.t1.p1	ID=PruarM.4G146300.t1.p1;Parent=PruarM.4G146300;Name=PruarM.4G146300 type:complete len:120 (+),score=12.49;Ontology_term=GO:0016021,GO:0022857,GO:0030060,GO:0005975,GO:0006108,GO:0055085,GO:0006090,GO:0019643,GO:0046487;interpro_product_summary=putative MFS transporter superfamily;product=Putative MFS transporter superfamily;protein_id=PruarM.4G146300.t1.p1_1;transcript_id=PruarM.4G146300.t1.p1	chr4:7699462..7699822	PruarM.4G146300.t1.p1	ID=PruarM.4G146300.t1.p1;Parent=PruarM.4G146300;Name=PruarM.4G146300 type:complete len:120 (+),score=12.49;Ontology_term=GO:0016021,GO:0022857,GO:0030060,GO:0005975,GO:0006108,GO:0055085,GO:0006090,GO:0019643,GO:0046487;interpro_product_summary=putative MFS transporter superfamily;product=Putative MFS transporter superfamily;protein_id=PruarM.4G146300.t1.p1_1;transcript_id=PruarM.4G146300.t1.p1	chr4:7704428..7706030	PruarM.4G146400.t1.p1	ID=PruarM.4G146400.t1.p1;Parent=PruarM.4G146400;Name=PruarM.4G146400 type:complete len:534 (+),score=36.92;Ontology_term=GO:0016021,GO:0022857,GO:0055085;interpro_product_summary=putative major facilitator, sugar transporter, major facilitator superfamily domain;product=Putative major facilitator, sugar transporter, major facilitator superfamily;protein_id=PruarM.4G146400.t1.p1_1;transcript_id=Pr…	chr4:7707821..7708343	PruarM.4G146500.t1.p1	ID=PruarM.4G146500.t1.p1;Parent=PruarM.4G146500;Name=PruarM.4G146500 type:complete len:174 (+),score=24.90;Ontology_term=GO:0016021,GO:0016614,GO:0022857,GO:0008152,GO:0055085;interpro_product_summary=putative major facilitator, sugar transporter, MFS transporter superfamily;product=Putative major facilitator, sugar transporter, MFS transporter superfamily;protein_id=PruarM.4G146500.t1.p1_1;trans…	7708418	PruarM.4G146600.t1.p1	ID=PruarM.4G146600.t1.p1;Parent=PruarM.4G146600;Name=PruarM.4G146600 type:complete len:112 (+),score=16.10;product=hypothetical protein;protein_id=PruarM.4G146600.t1.p1_1;transcript_id=PruarM.4G146600.t1.p1
								PruarM.4G146500.t1.p1		OCT3 Organic cation/carnitine transporter 3	High affinity carnitine transporter involved in the active cellular uptake of carnitine. Also transmembrane transporter activity and thus transports organic cations. In Arabidopsis, the disruption of AtOCT1 affected root development	https://doi.org/10.1111/j.1365-313X.2007.03131.x
								PruarM.4G146700.t1.p1		MDH Malate dehydrogenase, cytoplasmic	Tolerance to salt and cold stresses. Involved in biological processes, including hormone signal transduction, photosynthesis, citrate cycle and oxidation–reduction. Crucial for fruit acidity and important to sustain the osmotic potential that allows rapid cell expansion in developping fruits	doi: 10.1111/pbi.12556	https://doi.org/10.1093/jxb/erm202
Chr4	7710001	7720000	7.715e+06	7714161	39.0056	7.52659e-06	chr4:7710001..7720000	PruarM.4G146700.t1.p1		MDH Malate dehydrogenase, cytoplasmic	Tolerance to salt and cold stresses. Involved in biological processes, including hormone signal transduction, photosynthesis, citrate cycle and oxidation–reduction. Crucial for fruit acidity and important to sustain the osmotic potential that allows rapid cell expansion in developping fruits	doi: 10.1111/pbi.12556	https://doi.org/10.1093/jxb/erm202			7710001	7720000	chr4	7709518	7711679	chr4:7709518..7711679	PruarM.4G146700.t1.p1	ID=PruarM.4G146700.t1.p1;Parent=PruarM.4G146700;Name=PruarM.4G146700 type:complete len:365 (+),score=85.38;Ontology_term=GO:0016021,GO:0030060,GO:0005975,GO:0006107,GO:0006108,GO:0006734,GO:0006090,GO:0019643,GO:0046487;activity=putative malate dehydrogenase;ec_number=1.1.1.37;interpro_product_summary=putative lactate/malate dehydrogenase, malate dehydrogenase, active, L-lactate/malate dehydrogen…	chr4:7713381..7714920	PruarM.4G146800.t1.p1	ID=PruarM.4G146800.t1.p1;Parent=PruarM.4G146800;Name=PruarM.4G146800 type:complete len:513 (+),score=113.90;Ontology_term=GO:0016021,GO:0022857,GO:0030060,GO:0005975,GO:0006108,GO:0008643,GO:0055085,GO:0006090,GO:0019643,GO:0046487;interpro_product_summary=putative major facilitator, sugar transporter, major facilitator superfamily domain;product=Putative major facilitator, sugar transporter, maj…	chr4:7713381..7714920	PruarM.4G146800.t1.p1	ID=PruarM.4G146800.t1.p1;Parent=PruarM.4G146800;Name=PruarM.4G146800 type:complete len:513 (+),score=113.90;Ontology_term=GO:0016021,GO:0022857,GO:0030060,GO:0005975,GO:0006108,GO:0008643,GO:0055085,GO:0006090,GO:0019643,GO:0046487;interpro_product_summary=putative major facilitator, sugar transporter, major facilitator superfamily domain;product=Putative major facilitator, sugar transporter, maj…	chr4:7718682..7719117	PruarM.4G146900.t1.p1	ID=PruarM.4G146900.t1.p1;Parent=PruarM.4G146900;Name=PruarM.4G146900 type:complete len:145 (+),score=7.98;Ontology_term=GO:0016021;product=hypothetical protein;protein_id=PruarM.4G146900.t1.p1_1;transcript_id=PruarM.4G146900.t1.p1	chr4:7720909..7722617	PruarM.4G147000.t1.p1	ID=PruarM.4G147000.t1.p1;Parent=PruarM.4G147000;Name=PruarM.4G147000 type:complete len:442 (+),score=36.59;Ontology_term=GO:0016021,GO:0022857,GO:0055085;interpro_product_summary=putative major facilitator, sugar transporter, MFS transporter superfamily;product=Putative major facilitator, sugar transporter, MFS transporter superfamily;protein_id=PruarM.4G147000.t1.p1_1;transcript_id=PruarM.4G1470…
								PruarM.4G146800.t1.p1		OCT2 Organic cation/carnitine transporter 2	High affinity carnitine transporter involved in the active cellular uptake of carnitine. Also transmembrane transporter activity and thus transports organic cations. In Arabidopsis, the disruption of AtOCT1 affected root development	https://doi.org/10.1111/j.1365-313X.2007.03131.x
Chr4	7730001	7740000	7.735e+06	7734171	28.0141	8.78705e-06	chr4:7730001..7740000	PruarM.4G147000.t1.p1		putative protein / predicted: C-type mannose receptor 2 [Theobroma cacao]						7730001	7740000	chr4	7730062	7732092	chr4:7730062..7732092	PruarM.4G147100.t1.p1	ID=PruarM.4G147100.t1.p1;Parent=PruarM.4G147100;Name=PruarM.4G147100 type:complete len:392 (+),score=65.25;product=putative protein;protein_id=PruarM.4G147100.t1.p1_1;transcript_id=PruarM.4G147100.t1.p1	chr4:7736158..7737955	PruarM.4G147200.t1.p1	ID=PruarM.4G147200.t1.p1;Parent=PruarM.4G147200;Name=PruarM.4G147200 type:complete len:355 (+),score=69.33;Ontology_term=GO:0005634,GO:0003677;interpro_product_summary=putative SANT/Myb domain, Homeobox-like domain superfamily;product=Putative transcription factor MYB-HB-like family;protein_id=PruarM.4G147200.t1.p1_1;regulator=MYB-HB-like;regulator_type=transcription factor;transcript_id=PruarM.4…	chr4:7736158..7737955	PruarM.4G147200.t1.p1	ID=PruarM.4G147200.t1.p1;Parent=PruarM.4G147200;Name=PruarM.4G147200 type:complete len:355 (+),score=69.33;Ontology_term=GO:0005634,GO:0003677;interpro_product_summary=putative SANT/Myb domain, Homeobox-like domain superfamily;product=Putative transcription factor MYB-HB-like family;protein_id=PruarM.4G147200.t1.p1_1;regulator=MYB-HB-like;regulator_type=transcription factor;transcript_id=PruarM.4…
								PruarM.4G147200.t1.p1.IPN2_LOTJA.1		IPN2 Myb family transcription factor	Transcription activator involved in the induction of NIN and ENOD40 genes, which are required for rhizobial infection and early nodule development	DOI: 10.1111/nph.12593
									PruarM.4G147300.t1.p1	GLYR2 NADPH-dependent glyoxylate/Succinate-semialdehyde dehydrogenase, mitochondrial	Involved in plant response to environmental stress by preventing the accumulation of reactive oxygen species, Required for the maintenance of the shoot apical meristem (SAM) structure and subsequent adaxial-abaxial axis-dependent development of cotyledons and leaves. Involved in the Gamma-aminobutyric acid (GABA) shunt pathway that plays a major role in primary carbon and nitrogen metabolism, esp…	DOI: 10.1093/pcp/pcv050	https://doi.org/10.3389/fpls.2015.00612
Chr4	8020001	8030000	8.025e+06	8024327	29.158	1.13941e-05	chr4:8020001..8030000	PruarM.4G151600.t1.p1		MTP10 Metal tolerance protein	Involved in sequestration of excess metal in the cytoplasm into vacuoles to maintain metal homeostasis. role in general Zn homeostasis and tolerance to Zn excess; in tolerance to excess Mn and also in the response to iron (Fe) deficiency.	doi: 10.3389/fpls.2013.00144	https://doi.org/10.1080/15592324.2018.1507401			8020001	8030000	chr4	8022580	8024678	chr4:8022580..8024678	PruarM.4G151600.t1.p1	ID=PruarM.4G151600.t1.p1;Parent=PruarM.4G151600;Name=PruarM.4G151600 type:complete len:402 (+),score=90.12;Ontology_term=GO:0005623,GO:0005886,GO:0016021,GO:0015086,GO:0015093,GO:0015341,GO:0006876,GO:0006879,GO:0006882,GO:0034755,GO:0070574,GO:0071577,GO:0015684;interpro_product_summary=putative cation efflux protein;product=Putative cation efflux protein;protein_id=PruarM.4G151600.t1.p1_1;trans…	chr4:8027473..8035149	PruarM.4G151700.t1.p1	ID=PruarM.4G151700.t1.p1;Parent=PruarM.4G151700;Name=PruarM.4G151700 type:5prime_partial len:395 (+),score=62.79;Ontology_term=GO:0000151,GO:0031624,GO:0032182,GO:0097602,GO:0006952,GO:0045116,GO:0051443;interpro_product_summary=putative defective-in-cullin neddylation protein;product=Putative defective-in-cullin neddylation protein;protein_id=PruarM.4G151700.t1.p1_1;transcript_id=PruarM.4G151700…	chr4:8027473..8035149	PruarM.4G151700.t1.p1	ID=PruarM.4G151700.t1.p1;Parent=PruarM.4G151700;Name=PruarM.4G151700 type:5prime_partial len:395 (+),score=62.79;Ontology_term=GO:0000151,GO:0031624,GO:0032182,GO:0097602,GO:0006952,GO:0045116,GO:0051443;interpro_product_summary=putative defective-in-cullin neddylation protein;product=Putative defective-in-cullin neddylation protein;protein_id=PruarM.4G151700.t1.p1_1;transcript_id=PruarM.4G151700…
								PruarM.4G151700.t1.p1		DCN defective-in-cullin neddylation protein	Contributes to neddylation of cullin components of SCF-type E3 ubiquitin ligase complexes. These multi-protein complexes are required for polyubiquitination and subsequent degradation of target proteins by the 26S proteasome	doi: 10.3389/fpls.2014.00103
Chr4	8030001	8040000	8.035e+06	8034332	31.867	1.02943e-05	chr4:8030001..8040000	PruarM.4G151700.t1.p1		DCN defective-in-cullin neddylation protein	Contributes to neddylation of cullin components of SCF-type E3 ubiquitin ligase complexes. These multi-protein complexes are required for polyubiquitination and subsequent degradation of target proteins by the 26S proteasome	doi: 10.3389/fpls.2014.00103				8030001	8040000	chr4	8037623	8039547	chr4:8037623..8039547	PruarM.4G151800.t1.p1	ID=PruarM.4G151800.t1.p1;Parent=PruarM.4G151800;Name=PruarM.4G151800 type:complete len:603 (+),score=63.21;Ontology_term=GO:0003676,GO:0015074;activity=putative RNA-directed DNA polymerase;ec_number=2.7.7.49;interpro_product_summary=putative reverse transcriptase, RNA-dependent DNA polymerase, retrotransposon Copia-like;product=Putative RNA-directed DNA polymerase;protein_id=PruarM.4G151800.t1.p1…	chr4:8027473..8035149	PruarM.4G151700.t1.p1	ID=PruarM.4G151700.t1.p1;Parent=PruarM.4G151700;Name=PruarM.4G151700 type:5prime_partial len:395 (+),score=62.79;Ontology_term=GO:0000151,GO:0031624,GO:0032182,GO:0097602,GO:0006952,GO:0045116,GO:0051443;interpro_product_summary=putative defective-in-cullin neddylation protein;product=Putative defective-in-cullin neddylation protein;protein_id=PruarM.4G151700.t1.p1_1;transcript_id=PruarM.4G151700…	chr4:8027473..8035149	PruarM.4G151700.t1.p1	ID=PruarM.4G151700.t1.p1;Parent=PruarM.4G151700;Name=PruarM.4G151700 type:5prime_partial len:395 (+),score=62.79;Ontology_term=GO:0000151,GO:0031624,GO:0032182,GO:0097602,GO:0006952,GO:0045116,GO:0051443;interpro_product_summary=putative defective-in-cullin neddylation protein;product=Putative defective-in-cullin neddylation protein;protein_id=PruarM.4G151700.t1.p1_1;transcript_id=PruarM.4G151700…
Chr4	8040001	8050000	8.045e+06	8044337	31.8101	1.0125e-05	chr4:8040001..8050000	PruarM.4G151900.t1.p1		Receptor-like protein EIX2 (ethylene-inducing xylanase)	Involved in plant defense. Confers resistance to the fungal pathogen T.viride through recognition of the EIX elicitor protein.	DOI: 10.1105/tpc.022475				8040001	8050000	chr4	8037623	8039547	chr4:8037623..8039547	PruarM.4G151800.t1.p1	ID=PruarM.4G151800.t1.p1;Parent=PruarM.4G151800;Name=PruarM.4G151800 type:complete len:603 (+),score=63.21;Ontology_term=GO:0003676,GO:0015074;activity=putative RNA-directed DNA polymerase;ec_number=2.7.7.49;interpro_product_summary=putative reverse transcriptase, RNA-dependent DNA polymerase, retrotransposon Copia-like;product=Putative RNA-directed DNA polymerase;protein_id=PruarM.4G151800.t1.p1…	chr4:8047790..8051357	PruarM.4G152000.t1.p1	ID=PruarM.4G152000.t1.p1;Parent=PruarM.4G152000;Name=PruarM.4G152000 type:complete len:1189 (+),score=183.93;Ontology_term=GO:0016021,GO:0005515;activity=putative non-specific serine/threonine protein kinase;ec_number=2.7.11.1;interpro_product_summary=putative leucine-rich;product=Putative non-specific serine/threonine protein kinase;protein_id=PruarM.4G152000.t1.p1_1;transcript_id=PruarM.4G15200…	chr4:8047790..8051357	PruarM.4G152000.t1.p1	ID=PruarM.4G152000.t1.p1;Parent=PruarM.4G152000;Name=PruarM.4G152000 type:complete len:1189 (+),score=183.93;Ontology_term=GO:0016021,GO:0005515;activity=putative non-specific serine/threonine protein kinase;ec_number=2.7.11.1;interpro_product_summary=putative leucine-rich;product=Putative non-specific serine/threonine protein kinase;protein_id=PruarM.4G152000.t1.p1_1;transcript_id=PruarM.4G15200…	chr4:8043731..8045792	PruarM.4G151900.t1.p1	ID=PruarM.4G151900.t1.p1;Parent=PruarM.4G151900;Name=PruarM.4G151900 type:complete len:687 (+),score=90.19;Ontology_term=GO:0016021,GO:0005515;interpro_product_summary=putative leucine-rich;product=Putative leucine-rich;protein_id=PruarM.4G151900.t1.p1_1;transcript_id=PruarM.4G151900.t1.p1
Chr4	8050001	8060000	8.055e+06	8054343	30	1.04983e-05	chr4:8050001..8060000	PruarM.4G152000.t1.p1		Receptor-like protein EIX2 (ethylene-inducing xylanase)	Involved in plant defense. Confers resistance to the fungal pathogen T.viride through recognition of the EIX elicitor protein.	DOI: https://doi.org/10.1105/tpc.022475				8050001	8060000	chr4	8047790	8051357	chr4:8047790..8051357	PruarM.4G152000.t1.p1	ID=PruarM.4G152000.t1.p1;Parent=PruarM.4G152000;Name=PruarM.4G152000 type:complete len:1189 (+),score=183.93;Ontology_term=GO:0016021,GO:0005515;activity=putative non-specific serine/threonine protein kinase;ec_number=2.7.11.1;interpro_product_summary=putative leucine-rich;product=Putative non-specific serine/threonine protein kinase;protein_id=PruarM.4G152000.t1.p1_1;transcript_id=PruarM.4G15200…
Chr4	8460001	8470000	8.465e+06	8464563	25.7715	9.41817e-06	chr4:8460001..8470000	PruarM.4G158000.t1.p1		LRR receptor-like serine/threonine-protein kinase At1g56130						8460001	8470000	chr4	8454497	8462058	chr4:8454497..8462058	PruarM.4G158000.t1.p1	ID=PruarM.4G158000.t1.p1;Parent=PruarM.4G158000;Name=PruarM.4G158000 type:complete len:651 (+),score=111.86;Ontology_term=GO:0005886,GO:0016021,GO:0004674,GO:0005524,GO:0046777,GO:0009069;interpro_product_summary=putative Malectin domain, leucine-rich repeat domain superfamily;product=Putative Malectin domain, leucine-rich repeat domain superfamily;protein_id=PruarM.4G158000.t1.p1_1;transcript_id…	chr4:8462144..8464492	PruarM.4G158100.t1.p1	ID=PruarM.4G158100.t1.p1;Parent=PruarM.4G158100;Name=PruarM.4G158100 type:complete len:373 (+),score=56.99;Ontology_term=GO:0005886,GO:0016021,GO:0004674,GO:0005524,GO:0046777,GO:0009069;activity=putative non-specific serine/threonine protein kinase;ec_number=2.7.11.1;interpro_product_summary=putative serine/threonine-protein kinase, active;kinase=RLK-Pelle-DLSV;product=Putative protein kinase RL…	chr4:8462144..8464492	PruarM.4G158100.t1.p1	ID=PruarM.4G158100.t1.p1;Parent=PruarM.4G158100;Name=PruarM.4G158100 type:complete len:373 (+),score=56.99;Ontology_term=GO:0005886,GO:0016021,GO:0004674,GO:0005524,GO:0046777,GO:0009069;activity=putative non-specific serine/threonine protein kinase;ec_number=2.7.11.1;interpro_product_summary=putative serine/threonine-protein kinase, active;kinase=RLK-Pelle-DLSV;product=Putative protein kinase RL…	chr4:8465806..8467525	PruarM.4G158200.t1.p1	ID=PruarM.4G158200.t1.p1;Parent=PruarM.4G158200;Name=PruarM.4G158200 type:complete len:405 (+),score=33.95;Ontology_term=GO:0005886,GO:0016021,GO:0015171,GO:0003333;interpro_product_summary=putative amino acid transporter, transmembrane domain;product=Putative amino acid transporter, transmembrane domain-containing protein;protein_id=PruarM.4G158200.t1.p1_1;transcript_id=PruarM.4G158200.t1.p1	chr4:8468795..8469131	PruarM.4G158300.t1.p1	ID=PruarM.4G158300.t1.p1;Parent=PruarM.4G158300;Name=PruarM.4G158300 type:complete len:112 (+),score=6.68;Ontology_term=GO:0005886,GO:0016021,GO:0015171,GO:0003333;interpro_product_summary=putative amino acid transporter, transmembrane domain;product=Putative amino acid transporter, transmembrane domain-containing protein;protein_id=PruarM.4G158300.t1.p1_1;transcript_id=PruarM.4G158300.t1.p1	8470103	PruarM.4G158400.t1.p1	ID=PruarM.4G158400.t1.p1;Parent=PruarM.4G158400;Name=PruarM.4G158400 type:complete len:203 (+),score=40.31;Ontology_term=GO:0009506,GO:0016021;product=hypothetical protein;protein_id=PruarM.4G158400.t1.p1_1;transcript_id=PruarM.4G158400.t1.p1
								PruarM.4G158100.t1.p1		LRR receptor-like serine/threonine-protein kinase At1g56140
								PruarM.4G158200.t1.p1		Amino acid transporter AVT1J	The uptake and translocation of amino acids impact the N status and concentration in plant tissues. Plants have a multitude of amino acid transporters, which display different substrate selectivity and subcellular distribution; some of them are involved in immune mechanisms against pathogens by modulating Salicylic Acid–Associated Redox Status.	doi: 10.1105/tpc.110.079392	doi: 10.3390/plants9080972
								PruarM.4G158300.t1.p1		Amino acid transporter AVT1J	The uptake and translocation of amino acids impact the N status and concentration in plant tissues. Plants have a multitude of amino acid transporters, which display different substrate selectivity and subcellular distribution; some of them are involved in immune mechanisms against pathogens by modulating Salicylic Acid–Associated Redox Status.	doi: 10.1105/tpc.110.079392	doi: 10.3390/plants9080972
Chr4	8470001	8480000	8.475e+06	8474568	31.4199	7.51634e-06	chr4:8470001..8480000	PruarM.4G158300.t1.p1		Amino acid transporter AVT1J	Amino acid transporters are the main mediators of nitrogen distribution throughout the plant body, and are essential for sustaining growth and development. Involved in in Response to Environmental Stimuli and functions in Carbon metabolism	doi: 10.3390/plants9080972				8470001	8480000	chr4	8468795	8469131	chr4:8468795..8469131	PruarM.4G158300.t1.p1	ID=PruarM.4G158300.t1.p1;Parent=PruarM.4G158300;Name=PruarM.4G158300 type:complete len:112 (+),score=6.68;Ontology_term=GO:0005886,GO:0016021,GO:0015171,GO:0003333;interpro_product_summary=putative amino acid transporter, transmembrane domain;product=Putative amino acid transporter, transmembrane domain-containing protein;protein_id=PruarM.4G158300.t1.p1_1;transcript_id=PruarM.4G158300.t1.p1	chr4:8473081..8477614	PruarM.4G158500.t1.p1	ID=PruarM.4G158500.t1.p1;Parent=PruarM.4G158500;Name=PruarM.4G158500 type:complete len:753 (+),score=113.51;Ontology_term=GO:0016021,GO:0015079,GO:0071805;interpro_product_summary=putative potassium transporter;product=Putative potassium transporter;protein_id=PruarM.4G158500.t1.p1_1;transcript_id=PruarM.4G158500.t1.p1	chr4:8473081..8477614	PruarM.4G158500.t1.p1	ID=PruarM.4G158500.t1.p1;Parent=PruarM.4G158500;Name=PruarM.4G158500 type:complete len:753 (+),score=113.51;Ontology_term=GO:0016021,GO:0015079,GO:0071805;interpro_product_summary=putative potassium transporter;product=Putative potassium transporter;protein_id=PruarM.4G158500.t1.p1_1;transcript_id=PruarM.4G158500.t1.p1	chr4:8470103..8470712	PruarM.4G158400.t1.p1	ID=PruarM.4G158400.t1.p1;Parent=PruarM.4G158400;Name=PruarM.4G158400 type:complete len:203 (+),score=40.31;Ontology_term=GO:0009506,GO:0016021;product=hypothetical protein;protein_id=PruarM.4G158400.t1.p1_1;transcript_id=PruarM.4G158400.t1.p1
								PruarM.4G158400.t1.p1		hypothetical protein / transmembrane protein [Arabidopsis thaliana]
								PruarM.4G158500.t1.p1		HAK13 potassium transporter	High-affinity potassium transporter. K+ constitutes a chief osmoticum to drive cellular expansion and organ movements, such as stomata aperture and fruit cell expansion	https://doi.org/10.3389/fpls.2019.00281
Chr4	8490001	8500000	8.495e+06	8494579	53.8167	4.94354e-06	chr4:8490001..8500000		PruarM.4G158600.t1.p1	Acetylornithine aminotransferase, mitochondrial	Involved in the biosynthesis of citrulline. Accumulation of citrulline only in the fruit flesh and rind tissues of watermelon. Citrulline content is positively correlated with precursor (ornithine) and by-product (arginine) amino acids during fruit ripening.	https://doi.org/10.1016/j.phytochem.2019.03.003				8490001	8500000	chr4	8489348	8491248	chr4:8489348..8491248	PruarM.4G158700.t1.p1	ID=PruarM.4G158700.t1.p1;Parent=PruarM.4G158700;Name=PruarM.4G158700 type:complete len:323 (+),score=72.62;Ontology_term=GO:0005515;interpro_product_summary=putative tetratricopeptide-like helical domain superfamily;product=Putative tetratricopeptide-like helical domain superfamily;protein_id=PruarM.4G158700.t1.p1_1;transcript_id=PruarM.4G158700.t1.p1	chr4:8494599..8502508	PruarM.4G158800.t1.p1	ID=PruarM.4G158800.t1.p1;Parent=PruarM.4G158800;Name=PruarM.4G158800 type:complete len:622 (+),score=158.01;Ontology_term=GO:0008024,GO:0061575,GO:0006357,GO:0032786,GO:0045737;interpro_product_summary=putative cyclin;product=Putative cyclin;protein_id=PruarM.4G158800.t1.p1_1;transcript_id=PruarM.4G158800.t1.p1	chr4:8494599..8502508	PruarM.4G158800.t1.p1	ID=PruarM.4G158800.t1.p1;Parent=PruarM.4G158800;Name=PruarM.4G158800 type:complete len:622 (+),score=158.01;Ontology_term=GO:0008024,GO:0061575,GO:0006357,GO:0032786,GO:0045737;interpro_product_summary=putative cyclin;product=Putative cyclin;protein_id=PruarM.4G158800.t1.p1_1;transcript_id=PruarM.4G158800.t1.p1
								PruarM.4G158700.t1.p1		Peptidyl-prolyl cis-trans isomerase FKBP62	PPIase involves in the folding of proteins. Co-chaperone that positively modulates thermotolerance by interacting with HSP90.1 and increasing the HSFA2-mediated accumulation of chaperones of the small-HSPs family.	DOI: 10.1111/j.1365-313X.2009.03878.x
								PruarM.4G158800.t1.p1		CYCT1-5 Cyclin-T1-5	regulates cyclin-dependent protein serine/threonine kinase activator activity. Involved in plant cell cycle leading to mitotic cell division and in particular, in endoreduplication during fruit development and cell expansion.	doi:10.1093/aob/mcq257	DOI: https://doi.org/10.1105/tpc.11.4.509
Chr4	8500001	8510000	8.505e+06	8504584	65.7384	4.49408e-06	chr4:8500001..8510000	PruarM.4G158800.t1.p1		CYCT1-5 Cyclin-T1-5	regulates cyclin-dependent protein serine/threonine kinase activator activity. Involved in plant cell cycle leading to mitotic cell division and in particular, in endoreduplication during fruit development and cell expansion.	doi:10.1093/aob/mcq257	DOI: https://doi.org/10.1105/tpc.11.4.509			8500001	8510000	chr4	8494599	8502508	chr4:8494599..8502508	PruarM.4G158800.t1.p1	ID=PruarM.4G158800.t1.p1;Parent=PruarM.4G158800;Name=PruarM.4G158800 type:complete len:622 (+),score=158.01;Ontology_term=GO:0008024,GO:0061575,GO:0006357,GO:0032786,GO:0045737;interpro_product_summary=putative cyclin;product=Putative cyclin;protein_id=PruarM.4G158800.t1.p1_1;transcript_id=PruarM.4G158800.t1.p1	chr4:8507456..8507939	PruarM.4G159000.t1.p1	ID=PruarM.4G159000.t1.p1;Parent=PruarM.4G159000;Name=PruarM.4G159000 type:5prime_partial len:161 (+),score=32.54;Ontology_term=GO:0008024,GO:0061575,GO:0006357,GO:0032786,GO:0045737;interpro_product_summary=putative cyclin/Cyclin-like subunit Ssn8;product=Putative cyclin/Cyclin-like subunit Ssn8;protein_id=PruarM.4G159000.t1.p1_1;transcript_id=PruarM.4G159000.t1.p1	chr4:8507456..8507939	PruarM.4G159000.t1.p1	ID=PruarM.4G159000.t1.p1;Parent=PruarM.4G159000;Name=PruarM.4G159000 type:5prime_partial len:161 (+),score=32.54;Ontology_term=GO:0008024,GO:0061575,GO:0006357,GO:0032786,GO:0045737;interpro_product_summary=putative cyclin/Cyclin-like subunit Ssn8;product=Putative cyclin/Cyclin-like subunit Ssn8;protein_id=PruarM.4G159000.t1.p1_1;transcript_id=PruarM.4G159000.t1.p1	chr4:8508900..8514534	PruarM.4G159100.t1.p1	ID=PruarM.4G159100.t1.p1;Parent=PruarM.4G159100;Name=PruarM.4G159100 type:5prime_partial len:633 (+),score=141.93;Ontology_term=GO:0005634,GO:0005829,GO:0003723,GO:0003755,GO:0008270,GO:0000413,GO:1901407;activity=putative peptidylprolyl isomerase;ec_number=5.2.1.8;interpro_product_summary=putative cyclophilin-RNA interacting protein;product=Putative peptidylprolyl isomerase;protein_id=PruarM.4G1…	chr4:8502576..8507239	PruarM.4G158900.t1.p1	ID=PruarM.4G158900.t1.p1;Parent=PruarM.4G158900;Name=PruarM.4G158900 type:complete len:378 (+),score=78.93;Ontology_term=GO:0008024,GO:0061575,GO:0006357,GO:0032786,GO:0045737;interpro_product_summary=putative cyclin;product=Putative cyclin;protein_id=PruarM.4G158900.t1.p1_1;transcript_id=PruarM.4G158900.t1.p1
								PruarM.4G158900.t1.p1		CYCT1-3 Cyclin-T1-3	regulates cyclin-dependent protein serine/threonine kinase activator activity. Involved in plant cell cycle leading to mitotic cell division and in particular, in endoreduplication during fruit development and cell expansion.	doi:10.1093/aob/mcq257	DOI: https://doi.org/10.1105/tpc.11.4.509
								PruarM.4G159000.t1.p1		CYCT1-3 Cyclin-T1-3	regulates cyclin-dependent protein serine/threonine kinase activator activity. Involved in plant cell cycle leading to mitotic cell division and in particular, in endoreduplication during fruit development and cell expansion.	doi:10.1093/aob/mcq257	DOI: https://doi.org/10.1105/tpc.11.4.509
								PruarM.4G159100.t1.p1		Peptidyl-prolyl cis-trans isomerase CYP59	ubiquitous proteins in which PPIases accelerate the folding of proteins. It catalyzes the cis-trans isomerization of proline imidic peptide bonds in oligopeptides. Involved in brassinostroid response. PPIases control upstream signaling pathways that regulate gene-specific transcription during development, hormone response and environmental stress.	doi: 10.1371/journal.pone.0136692	doi: 10.1016/j.bbagen.2014.10.028
Chr4	8510001	8520000	8.515e+06	8514590	72.8542	3.85491e-06	chr4:8510001..8520000	PruarM.4G159100.t1.p1		Peptidyl-prolyl cis-trans isomerase CYP59	ubiquitous proteins in which PPIases accelerate the folding of proteins. It catalyzes the cis-trans isomerization of proline imidic peptide bonds in oligopeptides. Involved in brassinostroid response. PPIases control upstream signaling pathways that regulate gene-specific transcription during development, hormone response and environmental stress.	doi: 10.1371/journal.pone.0136692	doi: 10.1016/j.bbagen.2014.10.028			8510001	8520000	chr4	8508900	8514534	chr4:8508900..8514534	PruarM.4G159100.t1.p1	ID=PruarM.4G159100.t1.p1;Parent=PruarM.4G159100;Name=PruarM.4G159100 type:5prime_partial len:633 (+),score=141.93;Ontology_term=GO:0005634,GO:0005829,GO:0003723,GO:0003755,GO:0008270,GO:0000413,GO:1901407;activity=putative peptidylprolyl isomerase;ec_number=5.2.1.8;interpro_product_summary=putative cyclophilin-RNA interacting protein;product=Putative peptidylprolyl isomerase;protein_id=PruarM.4G1…	chr4:8515674..8521212	PruarM.4G159200.t1.p1	ID=PruarM.4G159200.t1.p1;Parent=PruarM.4G159200;Name=PruarM.4G159200 type:complete len:350 (+),score=63.22;Ontology_term=GO:0005886,GO:0016021,GO:0022857,GO:0055085;product=putative protein;protein_id=PruarM.4G159200.t1.p1_1;transcript_id=PruarM.4G159200.t1.p1	chr4:8515674..8521212	PruarM.4G159200.t1.p1	ID=PruarM.4G159200.t1.p1;Parent=PruarM.4G159200;Name=PruarM.4G159200 type:complete len:350 (+),score=63.22;Ontology_term=GO:0005886,GO:0016021,GO:0022857,GO:0055085;product=putative protein;protein_id=PruarM.4G159200.t1.p1_1;transcript_id=PruarM.4G159200.t1.p1
								PruarM.4G159200.t1.p1		Uncharacterized protein At4g15545
Chr4	8520001	8530000	8.525e+06	8524595	79.2222	3.58048e-06	chr4:8520001..8530000	PruarM.4G159200.t1.p1		Uncharacterized protein At4g15545						8520001	8530000	chr4	8526604	8527963	chr4:8526604..8527963	PruarM.4G159300.t1.p1	ID=PruarM.4G159300.t1.p1;Parent=PruarM.4G159300;Name=PruarM.4G159300 type:complete len:283 (+),score=56.00;Ontology_term=GO:0005634,GO:0005515;interpro_product_summary=putative CCT domain;product=Putative transcription factor C2C2-CO-like family;protein_id=PruarM.4G159300.t1.p1_1;regulator=C2C2-CO-like;regulator_type=transcription factor;transcript_id=PruarM.4G159300.t1.p1	chr4:8515674..8521212	PruarM.4G159200.t1.p1	ID=PruarM.4G159200.t1.p1;Parent=PruarM.4G159200;Name=PruarM.4G159200 type:complete len:350 (+),score=63.22;Ontology_term=GO:0005886,GO:0016021,GO:0022857,GO:0055085;product=putative protein;protein_id=PruarM.4G159200.t1.p1_1;transcript_id=PruarM.4G159200.t1.p1	chr4:8515674..8521212	PruarM.4G159200.t1.p1	ID=PruarM.4G159200.t1.p1;Parent=PruarM.4G159200;Name=PruarM.4G159200 type:complete len:350 (+),score=63.22;Ontology_term=GO:0005886,GO:0016021,GO:0022857,GO:0055085;product=putative protein;protein_id=PruarM.4G159200.t1.p1_1;transcript_id=PruarM.4G159200.t1.p1
								PruarM.4G159300.t1.p1		Zinc finger protein CONSTANS-LIKE 5, transcription factor C2C2-CO-like family	characterised by a CCT (CO, CO-like, TOC1 (TIMING OF CAB EXPRESSION1)) domain near the carboxy terminus. In Arabidopsis, play important roles in the photoperiod pathway and regulation of flowering time. In rice, shows a similar biological function and acts as a pivotal regulator in the photoperiod pathway. In Cotton, CO-like genes have also important roles in response to drought and salt stress. …	DOI: 10.1016/0092-8674(95)90288-0	doi: 10.3390/ijms19092658
Chr4	8530001	8540000	8.535e+06	8534600	84.0864	3.45407e-06	chr4:8530001..8540000	PruarM.4G159400.t1.p1		LBD4 LOB (LATERAL ORGAN BOUNDARIES) domain-containing protein, ASYMMETRIC LEAVES 2-like protein	key roles in the regulation of plant organ development, pollen development, plant regeneration, pathogen response, and anthocyanin and nitrogen metabolisms. In grapevine, involves in development, berry and banana ripening and stress responses	DOI: 10.1016/j.tplants.2015.10.010				8530001	8540000	chr4	8534614	8537780	chr4:8534614..8537780	PruarM.4G159400.t1.p1	ID=PruarM.4G159400.t1.p1;Parent=PruarM.4G159400;Name=PruarM.4G159400 type:complete len:179 (+),score=35.13;product=Putative transcription factor AS2-LOB family;protein_id=PruarM.4G159400.t1.p1_1;regulator=AS2-LOB;regulator_type=transcription factor;transcript_id=PruarM.4G159400.t1.p1
Chr4	8540001	8550000	8.545e+06	8544606	80.3086	3.43759e-06	chr4:8540001..8550000	PruarM.4G159500.t1.p1		S8H Scopoletin 8-hydroxylase, oxoglutarate/iron-dependent dioxygenase domain	Involved in the pathway of sideretin biosynthesis from feruloyl CoA, a redox-active catecholic metabolite exuded by roots in response to iron deficiency in order to facilitate the uptake of iron	DOI: 10.1038/s41589-018-0019-2				8540001	8550000	chr4	8546442	8547846	chr4:8546442..8547846	PruarM.4G159500.t1.p1	ID=PruarM.4G159500.t1.p1;Parent=PruarM.4G159500;Name=PruarM.4G159500 type:complete len:370 (+),score=77.94;Ontology_term=GO:0046872,GO:0051213,GO:0055114;interpro_product_summary=putative oxoglutarate/iron-dependent dioxygenase, non-haem dioxygenase domain;product=Putative oxoglutarate/iron-dependent dioxygenase, non-haem dioxygenase domain-containing protein;protein_id=PruarM.4G159500.t1.p1_1;tr…	chr4:8550567..8560953	PruarM.4G159600.t1.p1	ID=PruarM.4G159600.t1.p1;Parent=PruarM.4G159600;Name=PruarM.4G159600 type:complete len:641 (+),score=111.83;Ontology_term=GO:0008265,GO:0016829,GO:0030151,GO:0030170,GO:0102867,GO:0006777,GO:0019008;activity=putative molybdenum cofactor sulfurtransferase;ec_number=2.8.1.9;interpro_product_summary=putative aminotransferase class V domain, pyridoxal phosphate-dependent transferase, major domain;pro…	chr4:8550567..8560953	PruarM.4G159600.t1.p1	ID=PruarM.4G159600.t1.p1;Parent=PruarM.4G159600;Name=PruarM.4G159600 type:complete len:641 (+),score=111.83;Ontology_term=GO:0008265,GO:0016829,GO:0030151,GO:0030170,GO:0102867,GO:0006777,GO:0019008;activity=putative molybdenum cofactor sulfurtransferase;ec_number=2.8.1.9;interpro_product_summary=putative aminotransferase class V domain, pyridoxal phosphate-dependent transferase, major domain;pro…	chr4:8550567..8560953	PruarM.4G159600.t2.p1	ID=PruarM.4G159600.t2.p1;Parent=PruarM.4G159600;Name=PruarM.4G159600 type:complete len:641 (+),score=111.83;Ontology_term=GO:0008265,GO:0016829,GO:0030151,GO:0030170,GO:0102867,GO:0006777,GO:0019008;activity=putative molybdenum cofactor sulfurtransferase;ec_number=2.8.1.9;interpro_product_summary=putative aminotransferase class V domain, pyridoxal phosphate-dependent transferase, major domain;pro…
Chr4	8550001	8560000	8.555e+06	8554611	86.2916	3.51459e-06	chr4:8550001..8560000	PruarM.4G159600.t2.p1		FLACCA Molybdenum cofactor sulfurase	Required in the absicissic acid (ABA) pathway in Tomato, a plant growth regulator involved in the adaptation of plant crops to environmental stresses and seed maturation. Flacca ABA tomato mutants display a marked tendency to wilt, due to excessive transpiration resulting from lack of control of stomatal closure and small fruit size. In tomato, stimulates fruit growth.Arabidopsis molybdenum cofac…	DOI: 10.1046/j.1365-313X.2002.01363.x	https://doi.org/10.1038/s41598-018-34862-1 / DOI: 10.1016/j.jplph.2012.02.004			8550001	8560000	chr4	8560994	8562448	chr4:8560994..8562448	PruarM.4G159700.t1.p1	ID=PruarM.4G159700.t1.p1;Parent=PruarM.4G159700;Name=PruarM.4G159700 type:complete len:149 (+),score=22.58;Ontology_term=GO:0008265,GO:0016829,GO:0030151,GO:0030170,GO:0102867,GO:0006777,GO:0019008;activity=putative molybdenum cofactor sulfurtransferase;ec_number=2.8.1.9;interpro_product_summary=putative molybdenum cofactor sulfurase, pyruvate kinase-like, insert domain superfamily;product=Putati…	chr4:8560994..8562448	PruarM.4G159700.t2.p1	ID=PruarM.4G159700.t2.p1;Parent=PruarM.4G159700;Name=PruarM.4G159700 type:complete len:149 (+),score=22.58;Ontology_term=GO:0008265,GO:0016829,GO:0030151,GO:0030170,GO:0102867,GO:0006777,GO:0019008;activity=putative molybdenum cofactor sulfurtransferase;ec_number=2.8.1.9;interpro_product_summary=putative molybdenum cofactor sulfurase, pyruvate kinase-like, insert domain superfamily;product=Putati…	chr4:8560994..8562448	PruarM.4G159700.t2.p1	ID=PruarM.4G159700.t2.p1;Parent=PruarM.4G159700;Name=PruarM.4G159700 type:complete len:149 (+),score=22.58;Ontology_term=GO:0008265,GO:0016829,GO:0030151,GO:0030170,GO:0102867,GO:0006777,GO:0019008;activity=putative molybdenum cofactor sulfurtransferase;ec_number=2.8.1.9;interpro_product_summary=putative molybdenum cofactor sulfurase, pyruvate kinase-like, insert domain superfamily;product=Putati…	chr4:8550567..8560953	PruarM.4G159600.t1.p1	ID=PruarM.4G159600.t1.p1;Parent=PruarM.4G159600;Name=PruarM.4G159600 type:complete len:641 (+),score=111.83;Ontology_term=GO:0008265,GO:0016829,GO:0030151,GO:0030170,GO:0102867,GO:0006777,GO:0019008;activity=putative molybdenum cofactor sulfurtransferase;ec_number=2.8.1.9;interpro_product_summary=putative aminotransferase class V domain, pyridoxal phosphate-dependent transferase, major domain;pro…	chr4:8550567..8560953	PruarM.4G159600.t2.p1	ID=PruarM.4G159600.t2.p1;Parent=PruarM.4G159600;Name=PruarM.4G159600 type:complete len:641 (+),score=111.83;Ontology_term=GO:0008265,GO:0016829,GO:0030151,GO:0030170,GO:0102867,GO:0006777,GO:0019008;activity=putative molybdenum cofactor sulfurtransferase;ec_number=2.8.1.9;interpro_product_summary=putative aminotransferase class V domain, pyridoxal phosphate-dependent transferase, major domain;pro…
Chr4	8560001	8570000	8.565e+06	8564616	77.378	3.64119e-06	chr4:8560001..8570000	PruarM.4G159600.t1.p1		FLACCA Molybdenum cofactor sulfurase	Required in the absicissic acid (ABA) pathway in Tomato, a plant growth regulator involved in the adaptation of plant crops to environmental stresses and seed maturation. Flacca ABA tomato mutants display a marked tendency to wilt, due to excessive transpiration resulting from lack of control of stomatal closure and small fruit size. In tomato, stimulates fruit growth.Arabidopsis molybdenum cofac…	DOI: 10.1046/j.1365-313X.2002.01363.x	https://doi.org/10.1038/s41598-018-34862-1 / DOI: 10.1016/j.jplph.2012.02.004			8560001	8570000	chr4	8560994	8562448	chr4:8560994..8562448	PruarM.4G159700.t1.p1	ID=PruarM.4G159700.t1.p1;Parent=PruarM.4G159700;Name=PruarM.4G159700 type:complete len:149 (+),score=22.58;Ontology_term=GO:0008265,GO:0016829,GO:0030151,GO:0030170,GO:0102867,GO:0006777,GO:0019008;activity=putative molybdenum cofactor sulfurtransferase;ec_number=2.8.1.9;interpro_product_summary=putative molybdenum cofactor sulfurase, pyruvate kinase-like, insert domain superfamily;product=Putati…	chr4:8560994..8562448	PruarM.4G159700.t2.p1	ID=PruarM.4G159700.t2.p1;Parent=PruarM.4G159700;Name=PruarM.4G159700 type:complete len:149 (+),score=22.58;Ontology_term=GO:0008265,GO:0016829,GO:0030151,GO:0030170,GO:0102867,GO:0006777,GO:0019008;activity=putative molybdenum cofactor sulfurtransferase;ec_number=2.8.1.9;interpro_product_summary=putative molybdenum cofactor sulfurase, pyruvate kinase-like, insert domain superfamily;product=Putati…	chr4:8560994..8562448	PruarM.4G159700.t2.p1	ID=PruarM.4G159700.t2.p1;Parent=PruarM.4G159700;Name=PruarM.4G159700 type:complete len:149 (+),score=22.58;Ontology_term=GO:0008265,GO:0016829,GO:0030151,GO:0030170,GO:0102867,GO:0006777,GO:0019008;activity=putative molybdenum cofactor sulfurtransferase;ec_number=2.8.1.9;interpro_product_summary=putative molybdenum cofactor sulfurase, pyruvate kinase-like, insert domain superfamily;product=Putati…	chr4:8570130..8578537	PruarM.4G159800.t1.p1	ID=PruarM.4G159800.t1.p1;Parent=PruarM.4G159800;Name=PruarM.4G159800 type:complete len:706 (+),score=108.82;Ontology_term=GO:0000139,GO:0005634,GO:0016021,GO:0031227,GO:0003677,GO:0016788,GO:0006355,GO:0006506;interpro_product_summary=putative NAC domain;product=Putative transcription factor NAM family;protein_id=PruarM.4G159800.t1.p1_1;regulator=NAM;regulator_type=transcription factor;transcript…	chr4:8550567..8560953	PruarM.4G159600.t1.p1	ID=PruarM.4G159600.t1.p1;Parent=PruarM.4G159600;Name=PruarM.4G159600 type:complete len:641 (+),score=111.83;Ontology_term=GO:0008265,GO:0016829,GO:0030151,GO:0030170,GO:0102867,GO:0006777,GO:0019008;activity=putative molybdenum cofactor sulfurtransferase;ec_number=2.8.1.9;interpro_product_summary=putative aminotransferase class V domain, pyridoxal phosphate-dependent transferase, major domain;pro…	8550567	PruarM.4G159600.t2.p1	ID=PruarM.4G159600.t2.p1;Parent=PruarM.4G159600;Name=PruarM.4G159600 type:complete len:641 (+),score=111.83;Ontology_term=GO:0008265,GO:0016829,GO:0030151,GO:0030170,GO:0102867,GO:0006777,GO:0019008;activity=putative molybdenum cofactor sulfurtransferase;ec_number=2.8.1.9;interpro_product_summary=putative aminotransferase class V domain, pyridoxal phosphate-dependent transferase, major domain;pro…
								PruarM.4G159700.t2.p1		ABA3 Molybdenum cofactor sulfurase	Arabidopsis molybdenum cofactor sulfurase ABA3 contributes to anthocyanin accumulation and oxidative stress tolerance in ABA-dependent and independent ways. Modulates cold stress- and osmotic stress-responsive gene expression by acting as key regulator of abscisic acid (ABA) biosynthesis	https://doi.org/10.1038/s41598-018-34862-1	https://doi.org/10.1038/s41598-018-34862-1 / DOI: 10.1016/j.jplph.2012.02.004
Chr4	8570001	8580000	8.575e+06	8574622	68.811	4.22578e-06	chr4:8570001..8580000	PruarM.4G159800.t1.p1		JUB1/NAC042 Transcription factor JUNGBRUNNEN 1	NAC domain-containing Transcription factor that is a central longevity regulator. Negative regulator of leaf senescence. Modulates cellular H2O2 levels and enhances tolerance to various abiotic stresses through the regulation of DREB2A (dehydration‐responsive element binding ). affects thermo-memory-associated genes and enhances heat stress tolerance in primed and unprimed conditions.	DOI: 10.1105/tpc.111.090894				8570001	8580000	chr4	8570130	8578537	chr4:8570130..8578537	PruarM.4G159800.t1.p1	ID=PruarM.4G159800.t1.p1;Parent=PruarM.4G159800;Name=PruarM.4G159800 type:complete len:706 (+),score=108.82;Ontology_term=GO:0000139,GO:0005634,GO:0016021,GO:0031227,GO:0003677,GO:0016788,GO:0006355,GO:0006506;interpro_product_summary=putative NAC domain;product=Putative transcription factor NAM family;protein_id=PruarM.4G159800.t1.p1_1;regulator=NAM;regulator_type=transcription factor;transcript…	chr4:8580242..8585937	PruarM.4G159900.t1.p1	ID=PruarM.4G159900.t1.p1;Parent=PruarM.4G159900;Name=PruarM.4G159900 type:complete len:932 (+),score=204.03;Ontology_term=GO:0005634,GO:0005829,GO:1990904,GO:0003677,GO:0003746,GO:0003924,GO:0005525,GO:0043022,GO:0006355,GO:0005840,GO:0006448;activity=putative protein-synthesizing GTPase;ec_number=3.6.5.3;interpro_product_summary=putative small GTP-binding protein domain;product=Putative protein-…	chr4:8580242..8585937	PruarM.4G159900.t1.p1	ID=PruarM.4G159900.t1.p1;Parent=PruarM.4G159900;Name=PruarM.4G159900 type:complete len:932 (+),score=204.03;Ontology_term=GO:0005634,GO:0005829,GO:1990904,GO:0003677,GO:0003746,GO:0003924,GO:0005525,GO:0043022,GO:0006355,GO:0005840,GO:0006448;activity=putative protein-synthesizing GTPase;ec_number=3.6.5.3;interpro_product_summary=putative small GTP-binding protein domain;product=Putative protein-…
								PruarM.4G159900.t1.p1		LOS1 Elongation factor 2	Catalyzes the GTP-dependent ribosomal translocation step during translation elongation. Involved in cold responses leading to freezing tolerance via the induction of cold-responsive genes	DOI: 10.1105/tpc.9.11.1935	DOI: 10.1073/pnas.112040099
Chr4	8580001	8590000	8.585e+06	8584627	56.3874	5.67111e-06	chr4:8580001..8590000	PruarM.4G159900.t1.p1		LOS1 Elongation factor 2	Catalyzes the GTP-dependent ribosomal translocation step during translation elongation. Involved in cold responses leading to freezing tolerance via the induction of cold-responsive genes	DOI: 10.1105/tpc.9.11.1935	DOI: 10.1073/pnas.112040099			8580001	8590000	chr4	8585968	8588684	chr4:8585968..8588684	PruarM.4G160000.t1.p1	ID=PruarM.4G160000.t1.p1;Parent=PruarM.4G160000;Name=PruarM.4G160000 type:complete len:796 (+),score=194.07;Ontology_term=GO:0005829,GO:1990904,GO:0003746,GO:0003924,GO:0005525,GO:0043022,GO:0005840,GO:0006448;activity=putative protein-synthesizing GTPase;ec_number=3.6.5.3;interpro_product_summary=putative small GTP-binding protein domain;product=Putative protein-synthesizing GTPase;protein_id=Pr…	chr4:8589783..8591238	PruarM.4G160100.t1.p1	ID=PruarM.4G160100.t1.p1;Parent=PruarM.4G160100;Name=PruarM.4G160100 type:complete len:205 (+),score=28.71;Ontology_term=GO:0016035,GO:0003677,GO:0006974,GO:0010224;interpro_product_summary=putative HORMA domain;product=Putative HORMA domain-containing protein;protein_id=PruarM.4G160100.t1.p1_1;transcript_id=PruarM.4G160100.t1.p1	chr4:8589783..8591238	PruarM.4G160100.t1.p1	ID=PruarM.4G160100.t1.p1;Parent=PruarM.4G160100;Name=PruarM.4G160100 type:complete len:205 (+),score=28.71;Ontology_term=GO:0016035,GO:0003677,GO:0006974,GO:0010224;interpro_product_summary=putative HORMA domain;product=Putative HORMA domain-containing protein;protein_id=PruarM.4G160100.t1.p1_1;transcript_id=PruarM.4G160100.t1.p1	chr4:8580242..8585937	PruarM.4G159900.t1.p1	ID=PruarM.4G159900.t1.p1;Parent=PruarM.4G159900;Name=PruarM.4G159900 type:complete len:932 (+),score=204.03;Ontology_term=GO:0005634,GO:0005829,GO:1990904,GO:0003677,GO:0003746,GO:0003924,GO:0005525,GO:0043022,GO:0006355,GO:0005840,GO:0006448;activity=putative protein-synthesizing GTPase;ec_number=3.6.5.3;interpro_product_summary=putative small GTP-binding protein domain;product=Putative protein-…
								PruarM.4G160000.t1.p1		LOS1 Elongation factor 2	Catalyzes the GTP-dependent ribosomal translocation step during translation elongation. Involved in cold responses leading to freezing tolerance via the induction of cold-responsive genes	DOI: 10.1105/tpc.9.11.1935	DOI: 10.1073/pnas.112040099
								PruarM.4G160100.t1.p1		REV7 DNA polymerase zeta processivity subunit, HORMA domain-containing protein	Involved in damage-tolerance mechanisms through translesion DNA synthesis	DOI: 10.1104/pp.105.060236
Chr4	8590001	8600000	8.595e+06	8594633	41.1945	7.91557e-06	chr4:8590001..8600000	PruarM.4G160100.t1.p1		REV7 DNA polymerase zeta processivity subunit, HORMA domain-containing protein	Involved in damage-tolerance mechanisms through translesion DNA synthesis	DOI: 10.1104/pp.105.060236				8590001	8600000	chr4	8589783	8591238	chr4:8589783..8591238	PruarM.4G160100.t1.p1	ID=PruarM.4G160100.t1.p1;Parent=PruarM.4G160100;Name=PruarM.4G160100 type:complete len:205 (+),score=28.71;Ontology_term=GO:0016035,GO:0003677,GO:0006974,GO:0010224;interpro_product_summary=putative HORMA domain;product=Putative HORMA domain-containing protein;protein_id=PruarM.4G160100.t1.p1_1;transcript_id=PruarM.4G160100.t1.p1	chr4:8595780..8597199	PruarM.4G160200.t1.p1	ID=PruarM.4G160200.t1.p1;Parent=PruarM.4G160200;Name=PruarM.4G160200 type:complete len:158 (+),score=32.07;Ontology_term=GO:0016035,GO:0003924,GO:0005525;interpro_product_summary=putative HORMA domain;product=Putative HORMA domain-containing protein;protein_id=PruarM.4G160200.t1.p1_1;transcript_id=PruarM.4G160200.t1.p1	chr4:8595780..8597199	PruarM.4G160200.t1.p1	ID=PruarM.4G160200.t1.p1;Parent=PruarM.4G160200;Name=PruarM.4G160200 type:complete len:158 (+),score=32.07;Ontology_term=GO:0016035,GO:0003924,GO:0005525;interpro_product_summary=putative HORMA domain;product=Putative HORMA domain-containing protein;protein_id=PruarM.4G160200.t1.p1_1;transcript_id=PruarM.4G160200.t1.p1	chr4:8598856..8600074	PruarM.4G160300.t1.p1	ID=PruarM.4G160300.t1.p1;Parent=PruarM.4G160300;Name=PruarM.4G160300 type:complete len:406 (+),score=74.30;interpro_product_summary=putative plant organelle RNA recognition domain;product=Putative plant organelle RNA recognition domain-containing protein;protein_id=PruarM.4G160300.t1.p1_1;transcript_id=PruarM.4G160300.t1.p1
								PruarM.4G160200.t1.p1		REV7 DNA polymerase zeta processivity subunit, HORMA domain-containing protein	Involved in damage-tolerance mechanisms through translesion DNA synthesis	DOI: 10.1104/pp.105.060236
								PruarM.4G160300.t1.p1		Protein WHAT'S THIS FACTOR 1 homolog, chloroplastic	RNA-binding protein involved in group II intron splicing	https://doi.org/10.1073/pnas.0812503106
Chr4	8630001	8640000	8.635e+06	8634654	31.3341	1.1448e-05	chr4:8630001..8640000	PruarM.4G160600.t1.p1		Predicted: 2-ODD 2-oxoglutarate and Fe(II)-dependent oxygenase superfamily protein [Prunus dulcis]	Catalyses oxidative reactions such as hydroxylations, demethylations, desaturations, ring closure, ring cleavage, epimerization, rearrangement, halogenation, and demethylenation	doi: 10.3389/fpls.2014.00524				8630001	8640000	chr4	8629347	8631785	chr4:8629347..8631785	PruarM.4G160600.t1.p1	ID=PruarM.4G160600.t1.p1;Parent=PruarM.4G160600;Name=PruarM.4G160600 type:complete len:450 (+),score=84.68;Ontology_term=GO:0016021,GO:0004672,GO:0005524,GO:0016787,GO:0006468;product=hypothetical protein;protein_id=PruarM.4G160600.t1.p1_1;transcript_id=PruarM.4G160600.t1.p1	chr4:8636916..8642368	PruarM.4G160800.t1.p1	ID=PruarM.4G160800.t1.p1;Parent=PruarM.4G160800;Name=PruarM.4G160800 type:complete len:397 (+),score=35.75;Ontology_term=GO:0005654,GO:0005737,GO:0061574,GO:0003723,GO:0000381;interpro_product_summary=putative RNA recognition motif domain, nucleotide-binding alpha-beta plait domain superfamily;product=Putative RNA recognition motif domain, nucleotide-binding alpha-beta plait domain superfamily;pr…	chr4:8636916..8642368	PruarM.4G160800.t1.p1	ID=PruarM.4G160800.t1.p1;Parent=PruarM.4G160800;Name=PruarM.4G160800 type:complete len:397 (+),score=35.75;Ontology_term=GO:0005654,GO:0005737,GO:0061574,GO:0003723,GO:0000381;interpro_product_summary=putative RNA recognition motif domain, nucleotide-binding alpha-beta plait domain superfamily;product=Putative RNA recognition motif domain, nucleotide-binding alpha-beta plait domain superfamily;pr…	chr4:8636916..8642368	PruarM.4G160800.t2.p1	ID=PruarM.4G160800.t2.p1;Parent=PruarM.4G160800;Name=PruarM.4G160800 type:complete len:397 (+),score=35.75;Ontology_term=GO:0005654,GO:0005737,GO:0061574,GO:0003723,GO:0000381;interpro_product_summary=putative RNA recognition motif domain, nucleotide-binding alpha-beta plait domain superfamily;product=Putative RNA recognition motif domain, nucleotide-binding alpha-beta plait domain superfamily;pr…	chr4:8632892..8635375	PruarM.4G160700.t1.p1	ID=PruarM.4G160700.t1.p1;Parent=PruarM.4G160700;Name=PruarM.4G160700 type:complete len:241 (+),score=33.61;Ontology_term=GO:0009507,GO:0043023,GO:0017148,GO:0090071;interpro_product_summary=putative protein Iojap/ribosomal silencing factor RsfS, Nucleotidyltransferase superfamily;product=Putative protein Iojap/ribosomal silencing factor RsfS, Nucleotidyltransferase superfamily;protein_id=PruarM.4…
								PruarM.4G160700.t1.p1		Protein Iojap, chloroplastic	A ribosome silencing factor Involved in plastid biogenesis
								PruarM.4G160800.t1.p1		Serine/arginine-rich splicing factor SR45	Regulates negatively glucose and abscisic acid (ABA) signaling. Involved in the RNA-directed DNA methylation pathway, Modulates KIN10 stability in response to sugars. A component of the poptosis and splicing-associated protein (ASAP) complex which is turn controls FLC-regulated flowering time.	DOI: 10.1105/tpc.16.00301	doi: 10.3389/fpls.2019.01116
Chr4	8970001	8980000	8.975e+06	8974836	26.3961	5.42473e-06	chr4:8970001..8980000	PruarM.4G168000.t1.p1		Pentatricopeptide repeat-containing protein At1g79080, chloroplastic						8970001	8980000	chr4	8970061	8971764	chr4:8970061..8971764	PruarM.4G168000.t1.p1	ID=PruarM.4G168000.t1.p1;Parent=PruarM.4G168000;Name=PruarM.4G168000 type:complete len:517 (+),score=95.95;Ontology_term=GO:0005515;interpro_product_summary=putative pentatricopeptide, tetratricopeptide-like helical domain superfamily;product=Putative pentatricopeptide, tetratricopeptide-like helical domain superfamily;protein_id=PruarM.4G168000.t1.p1_1;transcript_id=PruarM.4G168000.t1.p1	chr4:8973895..8975473	PruarM.4G168100.t1.p1	ID=PruarM.4G168100.t1.p1;Parent=PruarM.4G168100;Name=PruarM.4G168100 type:complete len:150 (+),score=9.13;Ontology_term=GO:0008021,GO:0031083,GO:0099078,GO:0000149,GO:0006886,GO:0007040,GO:0008333,GO:0032418,GO:2000300;interpro_product_summary=putative snapin/Pallidin/Snn1;product=Putative snapin/Pallidin/Snn1;protein_id=PruarM.4G168100.t1.p1_1;transcript_id=PruarM.4G168100.t1.p1	chr4:8973895..8975473	PruarM.4G168100.t1.p1	ID=PruarM.4G168100.t1.p1;Parent=PruarM.4G168100;Name=PruarM.4G168100 type:complete len:150 (+),score=9.13;Ontology_term=GO:0008021,GO:0031083,GO:0099078,GO:0000149,GO:0006886,GO:0007040,GO:0008333,GO:0032418,GO:2000300;interpro_product_summary=putative snapin/Pallidin/Snn1;product=Putative snapin/Pallidin/Snn1;protein_id=PruarM.4G168100.t1.p1_1;transcript_id=PruarM.4G168100.t1.p1
								PruarM.4G168100.t1.p1		Putative snapin/Pallidin/Snn1
Chr4	8990001	9000000	8.995e+06	8994847	28.6444	5.07956e-06	chr4:8990001..9000000	PruarM.4G168200.t1.p1		serine/arginine repetitive matrix-like protein [Arabidopsis thaliana]	Involved in the transcription and splicing of a subset of genes, including the splicing of FLOWERING LOCUS C (FLC) intron1 and transcription of FLC	doi: 10.1371/journal.pgen.1006663				8990001	9000000	chr4	8988409	8989663	chr4:8988409..8989663	PruarM.4G168200.t1.p1	ID=PruarM.4G168200.t1.p1;Parent=PruarM.4G168200;Name=PruarM.4G168200 type:complete len:418 (+),score=-49.52;product=hypothetical protein;protein_id=PruarM.4G168200.t1.p1_1;transcript_id=PruarM.4G168200.t1.p1	chr4:8993915..9000975	PruarM.4G168300.t2.p1	ID=PruarM.4G168300.t2.p1;Parent=PruarM.4G168300;Name=PruarM.4G168300 type:complete len:659 (+),score=91.61;interpro_product_summary=putative Methyltransferase domain;product=Putative Methyltransferase domain-containing protein;protein_id=PruarM.4G168300.t2.p1_1;transcript_id=PruarM.4G168300.t2.p1	chr4:8993915..9000975	PruarM.4G168300.t2.p1	ID=PruarM.4G168300.t2.p1;Parent=PruarM.4G168300;Name=PruarM.4G168300 type:complete len:659 (+),score=91.61;interpro_product_summary=putative Methyltransferase domain;product=Putative Methyltransferase domain-containing protein;protein_id=PruarM.4G168300.t2.p1_1;transcript_id=PruarM.4G168300.t2.p1	chr4:8993915..9001266	PruarM.4G168300.t1.p1	ID=PruarM.4G168300.t1.p1;Parent=PruarM.4G168300;Name=PruarM.4G168300 type:complete len:659 (+),score=91.61;interpro_product_summary=putative Methyltransferase domain;product=Putative Methyltransferase domain-containing protein;protein_id=PruarM.4G168300.t1.p1_1;transcript_id=PruarM.4G168300.t1.p1
								PruarM.4G168300.t1.p1		Methyltransferase domain-containing protein	Involved in the modification of the histone proteins, the SET domain has methyltransferase activity targeted to specific lysine residues of histone H3 or H4, which are important in plant developmental processes, such as flowering time control and embryogenesis	doi: 10.1016/j.bbaexp.2007.04.003
Chr4	9000001	9010000	9.005e+06	9004852	30.4253	4.96803e-06	chr4:9000001..9010000	PruarM.4G168300.t1.p1		Methyltransferase domain-containing protein	Involved in the modification of the histone proteins, the SET domain has methyltransferase activity targeted to specific lysine residues of histone H3 or H4, which are important in plant developmental processes, such as flowering time control and embryogenesis	doi: 10.1016/j.bbaexp.2007.04.003				9000001	9010000	chr4	9005052	9008921	chr4:9005052..9008921	PruarM.4G168400.t1.p1	ID=PruarM.4G168400.t1.p1;Parent=PruarM.4G168400;Name=PruarM.4G168400 type:complete len:323 (+),score=57.45;Ontology_term=GO:0005634,GO:0003677,GO:0006355;interpro_product_summary=putative NAC domain;product=Putative transcription factor NAM family;protein_id=PruarM.4G168400.t1.p1_1;regulator=NAM;regulator_type=transcription factor;transcript_id=PruarM.4G168400.t1.p1	chr4:8993915..9000975	PruarM.4G168300.t2.p1	ID=PruarM.4G168300.t2.p1;Parent=PruarM.4G168300;Name=PruarM.4G168300 type:complete len:659 (+),score=91.61;interpro_product_summary=putative Methyltransferase domain;product=Putative Methyltransferase domain-containing protein;protein_id=PruarM.4G168300.t2.p1_1;transcript_id=PruarM.4G168300.t2.p1	chr4:8993915..9000975	PruarM.4G168300.t2.p1	ID=PruarM.4G168300.t2.p1;Parent=PruarM.4G168300;Name=PruarM.4G168300 type:complete len:659 (+),score=91.61;interpro_product_summary=putative Methyltransferase domain;product=Putative Methyltransferase domain-containing protein;protein_id=PruarM.4G168300.t2.p1_1;transcript_id=PruarM.4G168300.t2.p1	chr4:8993915..9001266	PruarM.4G168300.t1.p1	ID=PruarM.4G168300.t1.p1;Parent=PruarM.4G168300;Name=PruarM.4G168300 type:complete len:659 (+),score=91.61;interpro_product_summary=putative Methyltransferase domain;product=Putative Methyltransferase domain-containing protein;protein_id=PruarM.4G168300.t1.p1_1;transcript_id=PruarM.4G168300.t1.p1
								PruarM.4G168400.t1.p1		NAC22 domain-containing protein	Transcriptional activator that mediates auxin signaling to promote lateral root development. Activates the expression of two downstream auxin-responsive genes, DBP and AIR3	DOI: 10.1101/gad.852200
Chr4	9010001	9020000	9.015e+06	9014858	27.4319	5.0154e-06	chr4:9010001..9020000	PruarM.4G168500.t1.p1		PSBR Photosystem II 10 kDa polypeptide, chloroplastic	Associated with the oxygen-evolving complex of photosystem II.					9010001	9020000	chr4	9012154	9013687	chr4:9012154..9013687	PruarM.4G168500.t1.p1	ID=PruarM.4G168500.t1.p1;Parent=PruarM.4G168500;Name=PruarM.4G168500 type:complete len:140 (+),score=37.96;Ontology_term=GO:0009654,GO:0016021,GO:0015979;interpro_product_summary=putative photosystem II PsbR;product=Putative photosystem II PsbR;protein_id=PruarM.4G168500.t1.p1_1;transcript_id=PruarM.4G168500.t1.p1	chr4:9014549..9018412	PruarM.4G168600.t1.p1	ID=PruarM.4G168600.t1.p1;Parent=PruarM.4G168600;Name=PruarM.4G168600 type:complete len:371 (+),score=82.77;Ontology_term=GO:0009654,GO:0016021,GO:0004729,GO:0015979,GO:0055114,GO:0006779,GO:0015994;activity=putative protoporphyrinogen oxidase;ec_number=1.3.3.4;interpro_product_summary=putative FAD/NAD(P)-binding domain superfamily;product=Putative protoporphyrinogen oxidase;protein_id=PruarM.4G16…	chr4:9014549..9018412	PruarM.4G168600.t1.p1	ID=PruarM.4G168600.t1.p1;Parent=PruarM.4G168600;Name=PruarM.4G168600 type:complete len:371 (+),score=82.77;Ontology_term=GO:0009654,GO:0016021,GO:0004729,GO:0015979,GO:0055114,GO:0006779,GO:0015994;activity=putative protoporphyrinogen oxidase;ec_number=1.3.3.4;interpro_product_summary=putative FAD/NAD(P)-binding domain superfamily;product=Putative protoporphyrinogen oxidase;protein_id=PruarM.4G16…
								PruarM.4G168600.t1.p1		FAD/NAD(P)-binding domain superfamily, protoporphyrinogen oxidase	Provides precursor for the mitochondrial and plastidic heme synthesis and the predominant chlorophyll synthesis in plastids	DOI: 10.1074/jbc.M101140200
Chr4	9290001	9300000	9.295e+06	9295008	25.8699	4.33577e-06	chr4:9290001..9300000	PruarM.4G174500.t1.p1		sugar phosphate/phosphate translocator	Related to Carbon Exchange Across the Chloroplast Envelope leading to starch biosynthesis, role in the regulation of sugar signalling during seedling development	https://doi.org/10.1093/aob/mct298	DOI: https://doi.org/10.1105/tpc.10.1.105			9290001	9300000	chr4	9293908	9297296	chr4:9293908..9297296	PruarM.4G174600.t1.p1	ID=PruarM.4G174600.t1.p1;Parent=PruarM.4G174600;Name=PruarM.4G174600 type:complete len:370 (+),score=50.68;Ontology_term=GO:0016021,GO:0036459,GO:0042409,GO:0006511,GO:0016579,GO:0032259,GO:0009805,GO:0009809,GO:0009811;activity=putative caffeoyl-CoA O-methyltransferase;ec_number=2.1.1.104;interpro_product_summary=putative class I-like SAM-dependent O-methyltransferase;product=Putative caffeoyl-C…	chr4:9293908..9297296	PruarM.4G174600.t2.p1	ID=PruarM.4G174600.t2.p1;Parent=PruarM.4G174600;Name=PruarM.4G174600 type:complete len:370 (+),score=50.68;Ontology_term=GO:0016021,GO:0036459,GO:0042409,GO:0006511,GO:0016579,GO:0032259,GO:0009805,GO:0009809,GO:0009811;activity=putative caffeoyl-CoA O-methyltransferase;ec_number=2.1.1.104;interpro_product_summary=putative class I-like SAM-dependent O-methyltransferase;product=Putative caffeoyl-C…	chr4:9293908..9297296	PruarM.4G174600.t2.p1	ID=PruarM.4G174600.t2.p1;Parent=PruarM.4G174600;Name=PruarM.4G174600 type:complete len:370 (+),score=50.68;Ontology_term=GO:0016021,GO:0036459,GO:0042409,GO:0006511,GO:0016579,GO:0032259,GO:0009805,GO:0009809,GO:0009811;activity=putative caffeoyl-CoA O-methyltransferase;ec_number=2.1.1.104;interpro_product_summary=putative class I-like SAM-dependent O-methyltransferase;product=Putative caffeoyl-C…	chr4:9298420..9301993	PruarM.4G174700.t1.p1	ID=PruarM.4G174700.t1.p1;Parent=PruarM.4G174700;Name=PruarM.4G174700 type:complete len:351 (+),score=73.95;Ontology_term=GO:0005777,GO:0004459,GO:0008891,GO:0010181,GO:0052852,GO:0052853,GO:0052854,GO:0019516,GO:0006094,GO:0006096,GO:0006534,GO:0009339;activity=putative (S)-2-hydroxy-acid oxidase;ec_number=1.1.3.15;interpro_product_summary=putative FMN-dependent dehydrogenase, FMN-dependent alpha…	chr4:9288886..9291942	PruarM.4G174500.t1.p1	ID=PruarM.4G174500.t1.p1;Parent=PruarM.4G174500;Name=PruarM.4G174500 type:complete len:160 (+),score=24.05;Ontology_term=GO:0005768,GO:0005802,GO:0016021,GO:0015297,GO:0036459,GO:0006511,GO:0016579,GO:0055085;product=hypothetical protein;protein_id=PruarM.4G174500.t1.p1_1;transcript_id=PruarM.4G174500.t1.p1
								PruarM.4G174600.t1.p1		class I-like SAM-dependent caffeoyl-CoA O-methyltransferase	key enzymes in phenylpropanoid, flavonoid and many other metabolic pathways. The caffeoyl-CoA O-methyltransferase-like enzyme is involved in biosynthesis of flavones in Citrus reticulata	https://doi.org/10.1023/A:1006035210889	doi: 10.1093/jxb/eraa083
								PruarM.4G174700.t1.p1		GLO1 (S)-2-hydroxy-acid oxidase	This protein is involved in step 2 of the subpathway that synthesizes glycine from 2-phosphoglycolate, This subpathway is part of the pathway photorespiration, which is itself part of Photosynthesis. Controls Glycolate oxidase (GLO) which is a key enzyme in photorespiratory metabolism.	doi: 10.1371/journal.pone.0039658
Chr4	9300001	9310000	9.305e+06	9305013	27.8068	4.34845e-06	chr4:9300001..9310000	PruarM.4G174700.t1.p1		GLO1 (S)-2-hydroxy-acid oxidase	This protein is involved in step 2 of the subpathway that synthesizes glycine from 2-phosphoglycolate, This subpathway is part of the pathway photorespiration, which is itself part of Photosynthesis. Controls Glycolate oxidase (GLO) which is a key enzyme in photorespiratory metabolism.	doi: 10.1371/journal.pone.0039658				9300001	9310000	chr4	9298420	9301993	chr4:9298420..9301993	PruarM.4G174700.t1.p1	ID=PruarM.4G174700.t1.p1;Parent=PruarM.4G174700;Name=PruarM.4G174700 type:complete len:351 (+),score=73.95;Ontology_term=GO:0005777,GO:0004459,GO:0008891,GO:0010181,GO:0052852,GO:0052853,GO:0052854,GO:0019516,GO:0006094,GO:0006096,GO:0006534,GO:0009339;activity=putative (S)-2-hydroxy-acid oxidase;ec_number=1.1.3.15;interpro_product_summary=putative FMN-dependent dehydrogenase, FMN-dependent alpha…	chr4:9303716..9304870	PruarM.4G174800.t1.p1	ID=PruarM.4G174800.t1.p1;Parent=PruarM.4G174800;Name=PruarM.4G174800 type:complete len:353 (+),score=45.85;Ontology_term=GO:0043190,GO:0005548,GO:0015914;interpro_product_summary=putative ABC transporter permease MalE;product=Putative ABC transporter permease MalE;protein_id=PruarM.4G174800.t1.p1_1;transcript_id=PruarM.4G174800.t1.p1	chr4:9303716..9304870	PruarM.4G174800.t1.p1	ID=PruarM.4G174800.t1.p1;Parent=PruarM.4G174800;Name=PruarM.4G174800 type:complete len:353 (+),score=45.85;Ontology_term=GO:0043190,GO:0005548,GO:0015914;interpro_product_summary=putative ABC transporter permease MalE;product=Putative ABC transporter permease MalE;protein_id=PruarM.4G174800.t1.p1_1;transcript_id=PruarM.4G174800.t1.p1	chr4:9305848..9310276	PruarM.4G174900.t1.p1	ID=PruarM.4G174900.t1.p1;Parent=PruarM.4G174900;Name=PruarM.4G174900 type:complete len:481 (+),score=74.79;Ontology_term=GO:0005783,GO:0000030,GO:0006486,GO:0097502,GO:0000136;activity=putative chitobiosyldiphosphodolichol beta-mannosyltransferase;ec_number=2.4.1.142;interpro_product_summary=putative chitobiosyldiphosphodolichol beta-mannosyltransferase ALG1;product=Putative chitobiosyldiphosphod…
								PruarM.4G174800.t1.p1		TGD1 TRIGALACTOSYLDIACYLGLYCEROL protein	Required during embryogenesis. Permease involved in lipid transfer from the endoplasmic reticulum (ER) to plastids, and necessary for thylakoids formation. Controls the accumulation of triacylglycerols, oligogalactolipids, and Phosphatidate, thus mediating the central lipid metabolism and regulating lipid homeostasis and lipid trafficking in plants. TGD1 to TGD4 together Facilitate Lipid Transfer…	DOI: 10.1105/tpc.105.035592	doi: 10.1105/tpc.15.00394
								PruarM.4G174900.t1.p1		uridine diphosphate UDP-glycosyltransferase TURAN	Required for pollen tube (PT) growth and integrity by affecting the stability of the pollen-specific FER ANX1 and ANX2 proteins. Involved in protein N-glycosylation in the endoplasmic reticulum (ER), especially in the female gametophyte. Protein glycosylation is essential for the interaction between the female and male gametophytes during PT reception to ensure fertilization and successful reprod…	DOI: 10.1371/journal.pbio.1002139
Chr4	9310001	9320000	9.315e+06	9315018	27.1848	4.59656e-06	chr4:9310001..9320000	PruarM.4G174900.t1.p1		uridine diphosphate UDP-glycosyltransferase TURAN	Required for pollen tube (PT) growth and integrity by affecting the stability of the pollen-specific FER ANX1 and ANX2 proteins. Involved in protein N-glycosylation in the endoplasmic reticulum (ER), especially in the female gametophyte. Protein glycosylation is essential for the interaction between the female and male gametophytes during PT reception to ensure fertilization and successful reprod…	DOI: 10.1371/journal.pbio.1002139				9310001	9320000	chr4	9311330	9314170	chr4:9311330..9314170	PruarM.4G175000.t1.p1	ID=PruarM.4G175000.t1.p1;Parent=PruarM.4G175000;Name=PruarM.4G175000 type:complete len:909 (+),score=170.31;Ontology_term=GO:0005515,GO:0016301,GO:0016310;activity=putative non-specific serine/threonine protein kinase;ec_number=2.7.11.1;interpro_product_summary=putative leucine-rich;product=Putative non-specific serine/threonine protein kinase;protein_id=PruarM.4G175000.t1.p1_1;transcript_id=Prua…	chr4:9315946..9320224	PruarM.4G175100.t1.p1	ID=PruarM.4G175100.t1.p1;Parent=PruarM.4G175100;Name=PruarM.4G175100 type:complete len:447 (+),score=87.49;Ontology_term=GO:0005730,GO:0005737,GO:0030688,GO:0010181,GO:0016491,GO:0030515,GO:0006364,GO:0055114;interpro_product_summary=putative bystin;product=Putative bystin;protein_id=PruarM.4G175100.t1.p1_1;transcript_id=PruarM.4G175100.t1.p1	chr4:9315946..9320224	PruarM.4G175100.t1.p1	ID=PruarM.4G175100.t1.p1;Parent=PruarM.4G175100;Name=PruarM.4G175100 type:complete len:447 (+),score=87.49;Ontology_term=GO:0005730,GO:0005737,GO:0030688,GO:0010181,GO:0016491,GO:0030515,GO:0006364,GO:0055114;interpro_product_summary=putative bystin;product=Putative bystin;protein_id=PruarM.4G175100.t1.p1_1;transcript_id=PruarM.4G175100.t1.p1	chr4:9305848..9310276	PruarM.4G174900.t1.p1	ID=PruarM.4G174900.t1.p1;Parent=PruarM.4G174900;Name=PruarM.4G174900 type:complete len:481 (+),score=74.79;Ontology_term=GO:0005783,GO:0000030,GO:0006486,GO:0097502,GO:0000136;activity=putative chitobiosyldiphosphodolichol beta-mannosyltransferase;ec_number=2.4.1.142;interpro_product_summary=putative chitobiosyldiphosphodolichol beta-mannosyltransferase ALG1;product=Putative chitobiosyldiphosphod…
								PruarM.4G175000.t1.p1		Receptor-like protein EIX2 (ethylene-inducing xylanase)	Involved in plant defense. Confers resistance to the fungal pathogen T.viride through recognition of the EIX elicitor protein.	DOI: 10.1105/tpc.022475
								PruarM.4G175100.t1.p1		putative bystin	assembly factor Enp1/Bystin involved in Ribosome biogenesis
Chr4	12600001	12610000	1.2605e+07	12606782	26.5659	1.14652e-05	chr4:12600001..12610000	PruarM.4G229300.t1.p1		Protein LAZ1 homolog	LAZ1 is a DUF300 domain protein that appears to function in vacuolar transport effecting brassinosteroid and programmed cell dealth signaling pathways. Required for programmed cell death (PCD) associated with hypersensitive response (HR). Involved both in the induction of EDS1/PAD4 mediated HR and in accelerated cell death in the acd11 mutant.	DOI:10.1016/j.molp.2017.12.015	DOI: 10.1371/journal.pone.0012586			12600001	12610000	chr4	12605125	12609580	chr4:12605125..12609580	PruarM.4G229400.t1.p1	ID=PruarM.4G229400.t1.p1;Parent=PruarM.4G229400;Name=PruarM.4G229400 type:complete len:285 (+),score=51.07;Ontology_term=GO:0016021;product=hypothetical protein;protein_id=PruarM.4G229400.t1.p1_1;transcript_id=PruarM.4G229400.t1.p1	chr4:12610280..12611912	PruarM.4G229500.t1.p1	ID=PruarM.4G229500.t1.p1;Parent=PruarM.4G229500;Name=PruarM.4G229500 type:complete len:544 (+),score=131.43;Ontology_term=GO:0016021,GO:0016656,GO:0050660,GO:0055114,GO:0006118,GO:0019852;activity=putative monodehydroascorbate reductase (NADH);ec_number=1.6.5.4;interpro_product_summary=putative FAD/NAD-linked reductase, dimerisation domain superfamily, FAD/NAD(P)-binding domain;product=Putative m…	chr4:12610280..12611912	PruarM.4G229500.t1.p1	ID=PruarM.4G229500.t1.p1;Parent=PruarM.4G229500;Name=PruarM.4G229500 type:complete len:544 (+),score=131.43;Ontology_term=GO:0016021,GO:0016656,GO:0050660,GO:0055114,GO:0006118,GO:0019852;activity=putative monodehydroascorbate reductase (NADH);ec_number=1.6.5.4;interpro_product_summary=putative FAD/NAD-linked reductase, dimerisation domain superfamily, FAD/NAD(P)-binding domain;product=Putative m…	chr4:12599093..12604292	PruarM.4G229300.t1.p1	ID=PruarM.4G229300.t1.p1;Parent=PruarM.4G229300;Name=PruarM.4G229300 type:complete len:517 (+),score=100.83;Ontology_term=GO:0016021,GO:0003824;interpro_product_summary=putative organic solute transporter subunit alpha/Transmembrane protein 184;product=Putative organic solute transporter subunit alpha/Transmembrane protein;protein_id=PruarM.4G229300.t1.p1_1;transcript_id=PruarM.4G229300.t1.p1
								PruarM.4G229400.t1.p1		MDAR monodehydroascorbate reductase [Pyrus ussuriensis x Pyrus communis]	Catalyzes the conversion of monodehydroascorbate to ascorbate, oxidizing NADH in the process. Previous work in cherry tomato has revealed correlations between monodehydroascorbate reductase and ascorbate oxidase activity and fruit yield: decreased whole plant MDHAR activity decreases yield while decreased whole plant ascorbate oxidase activity increases yield under unfavourable environmental cond…	DOI : 10.1016/j.jplph.2017.12.012
								PruarM.4G229500.t1.p1		MDAR Monodehydroascorbate reductase	Catalyzes the conversion of monodehydroascorbate to ascorbate, oxidizing NADH in the process. Previous work in cherry tomato has revealed correlations between monodehydroascorbate reductase and ascorbate oxidase activity and fruit yield: decreased whole plant MDHAR activity decreases yield while decreased whole plant ascorbate oxidase activity increases yield under unfavourable environmental cond…	DOI : 10.1016/j.jplph.2017.12.012
Chr4	12610001	12620000	1.2615e+07	12616787	30.0777	1.05085e-05	chr4:12610001..12620000	PruarM.4G229500.t1.p1		MDAR Monodehydroascorbate reductase	Catalyzes the conversion of monodehydroascorbate to ascorbate, oxidizing NADH in the process. Previous work in cherry tomato has revealed correlations between monodehydroascorbate reductase and ascorbate oxidase activity and fruit yield: decreased whole plant MDHAR activity decreases yield while decreased whole plant ascorbate oxidase activity increases yield under unfavourable environmental cond…	DOI : 10.1016/j.jplph.2017.12.012				12610001	12620000	chr4	12605125	12609580	chr4:12605125..12609580	PruarM.4G229400.t1.p1	ID=PruarM.4G229400.t1.p1;Parent=PruarM.4G229400;Name=PruarM.4G229400 type:complete len:285 (+),score=51.07;Ontology_term=GO:0016021;product=hypothetical protein;protein_id=PruarM.4G229400.t1.p1_1;transcript_id=PruarM.4G229400.t1.p1	chr4:12610280..12611912	PruarM.4G229500.t1.p1	ID=PruarM.4G229500.t1.p1;Parent=PruarM.4G229500;Name=PruarM.4G229500 type:complete len:544 (+),score=131.43;Ontology_term=GO:0016021,GO:0016656,GO:0050660,GO:0055114,GO:0006118,GO:0019852;activity=putative monodehydroascorbate reductase (NADH);ec_number=1.6.5.4;interpro_product_summary=putative FAD/NAD-linked reductase, dimerisation domain superfamily, FAD/NAD(P)-binding domain;product=Putative m…	chr4:12610280..12611912	PruarM.4G229500.t1.p1	ID=PruarM.4G229500.t1.p1;Parent=PruarM.4G229500;Name=PruarM.4G229500 type:complete len:544 (+),score=131.43;Ontology_term=GO:0016021,GO:0016656,GO:0050660,GO:0055114,GO:0006118,GO:0019852;activity=putative monodehydroascorbate reductase (NADH);ec_number=1.6.5.4;interpro_product_summary=putative FAD/NAD-linked reductase, dimerisation domain superfamily, FAD/NAD(P)-binding domain;product=Putative m…	chr4:12615723..12617224	PruarM.4G229600.t1.p1	ID=PruarM.4G229600.t1.p1;Parent=PruarM.4G229600;Name=PruarM.4G229600 type:complete len:177 (+),score=28.11;product=hypothetical protein;protein_id=PruarM.4G229600.t1.p1_1;transcript_id=PruarM.4G229600.t1.p1	chr4:12618713..12620728	PruarM.4G229700.t1.p1	ID=PruarM.4G229700.t1.p1;Parent=PruarM.4G229700;Name=PruarM.4G229700 type:complete len:206 (+),score=12.78;product=hypothetical protein;protein_id=PruarM.4G229700.t1.p1_1;transcript_id=PruarM.4G229700.t1.p1
								PruarM.4G229600		MDAR monodehydroascorbate reductase [Pyrus ussuriensis x Pyrus communis]	Catalyzes the conversion of monodehydroascorbate to ascorbate, oxidizing NADH in the process. Previous work in cherry tomato has revealed correlations between monodehydroascorbate reductase and ascorbate oxidase activity and fruit yield: decreased whole plant MDHAR activity decreases yield while decreased whole plant ascorbate oxidase activity increases yield under unfavourable environmental cond…	DOI : 10.1016/j.jplph.2017.12.012
								PruarM.4G229700		MDAR monodehydroascorbate reductase [Pyrus ussuriensis x Pyrus communis]	Catalyzes the conversion of monodehydroascorbate to ascorbate, oxidizing NADH in the process. Previous work in cherry tomato has revealed correlations between monodehydroascorbate reductase and ascorbate oxidase activity and fruit yield: decreased whole plant MDHAR activity decreases yield while decreased whole plant ascorbate oxidase activity increases yield under unfavourable environmental cond…	DOI : 10.1016/j.jplph.2017.12.012
Chr4	12620001	12630000	1.2625e+07	12626793	35.31	9.41488e-06	chr4:12620001..12630000	PruarM.4G229800		uncharacterized protein						12620001	12630000	chr4	12618713	12620728	chr4:12618713..12620728	PruarM.4G229700.t1.p1	ID=PruarM.4G229700.t1.p1;Parent=PruarM.4G229700;Name=PruarM.4G229700 type:complete len:206 (+),score=12.78;product=hypothetical protein;protein_id=PruarM.4G229700.t1.p1_1;transcript_id=PruarM.4G229700.t1.p1	chr4:12621984..12623442	PruarM.4G229800.t1.p1	ID=PruarM.4G229800.t1.p1;Parent=PruarM.4G229800;Name=PruarM.4G229800 type:5prime_partial len:117 (+),score=7.81;product=hypothetical protein;protein_id=PruarM.4G229800.t1.p1_1;transcript_id=PruarM.4G229800.t1.p1	chr4:12621984..12623442	PruarM.4G229800.t1.p1	ID=PruarM.4G229800.t1.p1;Parent=PruarM.4G229800;Name=PruarM.4G229800 type:5prime_partial len:117 (+),score=7.81;product=hypothetical protein;protein_id=PruarM.4G229800.t1.p1_1;transcript_id=PruarM.4G229800.t1.p1	chr4:12627540..12633945	PruarM.4G229900.t1.p1	ID=PruarM.4G229900.t1.p1;Parent=PruarM.4G229900;Name=PruarM.4G229900 type:complete len:458 (+),score=101.47;Ontology_term=GO:0005768,GO:0005802,GO:0005829,GO:0030136,GO:0005096,GO:0030276,GO:0046872,GO:0030308,GO:0035652,GO:0050829,GO:0060858,GO:0060866,GO:0090630;interpro_product_summary=putative Arf GTPase activating protein;product=Putative Arf GTPase activating protein;protein_id=PruarM.4G229…
								PruarM.4G229900.t1.p1		AGD5 ADP-ribosylation factor GTPase-activating protein	Involved in the regulation of membrane trafficking and cell separation during floral organ shedding and abscission	DOI: 10.1093/jxb/ert232
Chr4	12630001	12640000	1.2635e+07	12636798	38.7361	8.66493e-06	chr4:12630001..12640000	PruarM.4G230000		Putative protein : predicted: cytochrome c-type bioproteinsis ccda-like chloroplastic protein 2 [Hibiscus syriacus]						12630001	12640000	chr4	12638462	12639824	chr4:12638462..12639824	PruarM.4G230000.t1.p2	ID=PruarM.4G230000.t1.p2;Parent=PruarM.4G230000;Name=PruarM.4G230000 type:5prime_partial len:152 (+),score=1.00;Ontology_term=GO:0016020;product=putative protein;protein_id=PruarM.4G230000.t1.p2_1;transcript_id=PruarM.4G230000.t1.p2	chr4:12627540..12633945	PruarM.4G229900.t1.p1	ID=PruarM.4G229900.t1.p1;Parent=PruarM.4G229900;Name=PruarM.4G229900 type:complete len:458 (+),score=101.47;Ontology_term=GO:0005768,GO:0005802,GO:0005829,GO:0030136,GO:0005096,GO:0030276,GO:0046872,GO:0030308,GO:0035652,GO:0050829,GO:0060858,GO:0060866,GO:0090630;interpro_product_summary=putative Arf GTPase activating protein;product=Putative Arf GTPase activating protein;protein_id=PruarM.4G229…	chr4:12627540..12633945	PruarM.4G229900.t1.p1	ID=PruarM.4G229900.t1.p1;Parent=PruarM.4G229900;Name=PruarM.4G229900 type:complete len:458 (+),score=101.47;Ontology_term=GO:0005768,GO:0005802,GO:0005829,GO:0030136,GO:0005096,GO:0030276,GO:0046872,GO:0030308,GO:0035652,GO:0050829,GO:0060858,GO:0060866,GO:0090630;interpro_product_summary=putative Arf GTPase activating protein;product=Putative Arf GTPase activating protein;protein_id=PruarM.4G229…
Chr4	12640001	12650000	1.2645e+07	12646803	41.0773	7.81726e-06	chr4:12640001..12650000	PruarM.4G230100.t1.p1		CCDA Cytochrome c-type biogenesis ccda-like chloroplastic protein 2	Probably involved in the transfer of reducing equivalents from stroma to thylakoid lumen and required for the biogenesis of the plastid cytochrome b6f complex. they are electron carriers between enzymes involved in cellular energy transduction processes such as photosynthesis or respiration	doi: 10.1016/j.tim.2010.03.006				12640001	12650000	chr4	12638462	12639824	chr4:12638462..12639824	PruarM.4G230000.t1.p2	ID=PruarM.4G230000.t1.p2;Parent=PruarM.4G230000;Name=PruarM.4G230000 type:5prime_partial len:152 (+),score=1.00;Ontology_term=GO:0016020;product=putative protein;protein_id=PruarM.4G230000.t1.p2_1;transcript_id=PruarM.4G230000.t1.p2	chr4:12643134..12647442	PruarM.4G230100.t1.p1	ID=PruarM.4G230100.t1.p1;Parent=PruarM.4G230100;Name=PruarM.4G230100 type:complete len:404 (+),score=60.11;Ontology_term=GO:0005623,GO:0009534,GO:0016021,GO:0017004,GO:0045454,GO:0055114;interpro_product_summary=putative cytochrome C biogenesis protein, transmembrane domain;product=Putative cytochrome C biogenesis protein, transmembrane;protein_id=PruarM.4G230100.t1.p1_1;transcript_id=PruarM.4G23…	chr4:12643134..12647442	PruarM.4G230100.t1.p1	ID=PruarM.4G230100.t1.p1;Parent=PruarM.4G230100;Name=PruarM.4G230100 type:complete len:404 (+),score=60.11;Ontology_term=GO:0005623,GO:0009534,GO:0016021,GO:0017004,GO:0045454,GO:0055114;interpro_product_summary=putative cytochrome C biogenesis protein, transmembrane domain;product=Putative cytochrome C biogenesis protein, transmembrane;protein_id=PruarM.4G230100.t1.p1_1;transcript_id=PruarM.4G23…	chr4:12648581..12651188	PruarM.4G230200.t1.p1	ID=PruarM.4G230200.t1.p1;Parent=PruarM.4G230200;Name=PruarM.4G230200 type:complete len:109 (+),score=14.09;product=hypothetical protein;protein_id=PruarM.4G230200.t1.p1_1;transcript_id=PruarM.4G230200.t1.p1
								PruarM.4G230200		Putative protein / predicted: ribonuclease H protein [Pyrus ussuriensis x Pyrus communis]
Chr4	12650001	12660000	1.2655e+07	12656809	37.9857	8.17987e-06	chr4:12650001..12660000	PruarM.4G230300.t1.p1		B3 domain-containing transcription repressor VAL2	VAL (VP1/ABI3-LIKE) Transcriptional repressor of gene expression involved in embryonic pathways, such as LEC1, ABI3, and FUS3. Repressor of the sugar-inducible genes involved in the seed maturation program in seedlings. Plays an essential role in regulating the transition from seed maturation to seedling growth. The B3 superfamily plays a central role in plant life, from embryogenesis to seed mat…	DOI: https://doi.org/10.1104/pp.106.092320	DOI: 10.4161/psb.4.11.9902			12650001	12660000	chr4	12648581	12651188	chr4:12648581..12651188	PruarM.4G230200.t1.p1	ID=PruarM.4G230200.t1.p1;Parent=PruarM.4G230200;Name=PruarM.4G230200 type:complete len:109 (+),score=14.09;product=hypothetical protein;protein_id=PruarM.4G230200.t1.p1_1;transcript_id=PruarM.4G230200.t1.p1	chr4:12653865..12663404	PruarM.4G230300.t1.p1	ID=PruarM.4G230300.t1.p1;Parent=PruarM.4G230300;Name=PruarM.4G230300 type:complete len:304 (+),score=42.51;Ontology_term=GO:0005634,GO:0016021,GO:0003677;interpro_product_summary=putative B3 DNA binding domain, DNA-binding pseudobarrel domain superfamily;product=Putative transcription factor B3-Domain family;protein_id=PruarM.4G230300.t1.p1_1;regulator=B3-Domain;regulator_type=transcription facto…	chr4:12653865..12663404	PruarM.4G230300.t1.p1	ID=PruarM.4G230300.t1.p1;Parent=PruarM.4G230300;Name=PruarM.4G230300 type:complete len:304 (+),score=42.51;Ontology_term=GO:0005634,GO:0016021,GO:0003677;interpro_product_summary=putative B3 DNA binding domain, DNA-binding pseudobarrel domain superfamily;product=Putative transcription factor B3-Domain family;protein_id=PruarM.4G230300.t1.p1_1;regulator=B3-Domain;regulator_type=transcription facto…	chr4:12653865..12663404	PruarM.4G230300.t2.p1	ID=PruarM.4G230300.t2.p1;Parent=PruarM.4G230300;Name=PruarM.4G230300 type:complete len:304 (+),score=42.51;Ontology_term=GO:0005634,GO:0016021,GO:0003677;interpro_product_summary=putative B3 DNA binding domain, DNA-binding pseudobarrel domain superfamily;product=Putative transcription factor B3-Domain family;protein_id=PruarM.4G230300.t2.p1_1;regulator=B3-Domain;regulator_type=transcription facto…
									PruarM.4G230400.t1.p1	Hypothetical protein / predicted: BED Zinc finger [Prunus dulcis] and Disease resistance protein CC-NBS-LRR class family [Prunus dulcis]
Chr4	12670001	12680000	1.2675e+07	12676820	27.9355	1.01e-05	chr4:12670001..12680000	No gene transcripts, only transposons	PruarM.4G230400.t1.p1	Hypothetical protein / predicted: BED Zinc finger [Prunus dulcis] and Disease resistance protein CC-NBS-LRR class family [Prunus dulcis]						12670001	12680000
Chr4	12680001	12690000	1.2685e+07	12686825	43.784	8.58266e-06	chr4:12680001..12690000	No gene transcripts, only LTR like transposons								12680001	12690000
Chr4	12690001	12700000	1.2695e+07	12696830	38.9164	9.40736e-06	chr4:12690001..12700000	No gene transcripts, only transposons	PruarM.4G230500.t1.p1	VIII-2 Myosin-2 ATPase						12690001	12700000	chr4	12700593	12710302	chr4:12700593..12710302	PruarM.4G230500.t1.p1	ID=PruarM.4G230500.t1.p1;Parent=PruarM.4G230500;Name=PruarM.4G230500 type:complete len:1145 (+),score=244.04;Ontology_term=GO:0016459,GO:0003774,GO:0005524,GO:0051015;activity=putative myosin ATPase;ec_number=5.6.1.8;interpro_product_summary=putative IQ motif, EF-hand binding, myosin head, motor domain, myosin, SH3, myosin S1 fragment;product=Putative myosin ATPase;protein_id=PruarM.4G230500.t1.p…
Chr4	12930001	12940000	1.2935e+07	12936959	29.1828	7.74792e-06	chr4:12930001..12940000	PruarM.4G233600.t1.p1		CSLG2 Cellulose synthase-like protein G2	a Golgi-localized beta-glycan synthase that polymerize the backbones of noncellulosic polysaccharides (hemicelluloses) of plant cell wall.	DOI: 10.1016/s1369-5266(00)00205-3				12930001	12940000	chr4	12930172	12934472	chr4:12930172..12934472	PruarM.4G233600.t1.p1	ID=PruarM.4G233600.t1.p1;Parent=PruarM.4G233600;Name=PruarM.4G233600 type:complete len:745 (+),score=125.92;Ontology_term=GO:0005802,GO:0005886,GO:0016021,GO:0016760,GO:0009833,GO:0030244,GO:0071555,GO:0005982,GO:0005985,GO:0006011;activity=putative cellulose synthase (UDP-forming);ec_number=2.4.1.12;interpro_product_summary=putative cellulose synthase, nucleotide-diphospho-sugar transferase;prod…	chr4:12937130..12940365	PruarM.4G233700.t1.p1	ID=PruarM.4G233700.t1.p1;Parent=PruarM.4G233700;Name=PruarM.4G233700 type:complete len:819 (+),score=131.46;Ontology_term=GO:0005886,GO:0016021,GO:0004674,GO:0005524,GO:0006468,GO:0048544,GO:0009069;activity=putative non-specific serine/threonine protein kinase;ec_number=2.7.11.1;interpro_product_summary=putative S-locus glycoprotein domain;kinase=RLK-Pelle-DLSV;product=Putative protein kinase RL…	chr4:12937130..12940365	PruarM.4G233700.t1.p1	ID=PruarM.4G233700.t1.p1;Parent=PruarM.4G233700;Name=PruarM.4G233700 type:complete len:819 (+),score=131.46;Ontology_term=GO:0005886,GO:0016021,GO:0004674,GO:0005524,GO:0006468,GO:0048544,GO:0009069;activity=putative non-specific serine/threonine protein kinase;ec_number=2.7.11.1;interpro_product_summary=putative S-locus glycoprotein domain;kinase=RLK-Pelle-DLSV;product=Putative protein kinase RL…
								PruarM.4G233700.t1.p1		S-domain-1 Receptor-like serine/threonine-protein kinase SD1-8 / ARK3	Involved in the regulation of cellular expansion and differentiation. interact and phosphorylate a U-box/ARM-repeat-containing E3 ligase, , which, in turn, acts as a positive regulator of the Self Incompatibility response. Il also modulates ABA sensitivity and mediates lateral root development under phosphate starvation in Arabidopsis	DOI: 10.1104/pp.114.244376	DOI: 10.1104/pp.108.123380
Chr4	12940001	12950000	1.2945e+07	12946964	42.59	7.17118e-06	chr4:12940001..12950000	PruarM.4G233700.t1.p1		S-domain-1 Receptor-like serine/threonine-protein kinase SD1-8 / ARK3	Involved in the regulation of cellular expansion and differentiation. interact and phosphorylate a U-box/ARM-repeat-containing E3 ligase, , which, in turn, acts as a positive regulator of the Self Incompatibility response. Il also modulates ABA sensitivity and mediates lateral root development under phosphate starvation in Arabidopsis	DOI: 10.1104/pp.114.244376	DOI: 10.1104/pp.108.123380			12940001	12950000	chr4	12937130	12940365	chr4:12937130..12940365	PruarM.4G233700.t1.p1	ID=PruarM.4G233700.t1.p1;Parent=PruarM.4G233700;Name=PruarM.4G233700 type:complete len:819 (+),score=131.46;Ontology_term=GO:0005886,GO:0016021,GO:0004674,GO:0005524,GO:0006468,GO:0048544,GO:0009069;activity=putative non-specific serine/threonine protein kinase;ec_number=2.7.11.1;interpro_product_summary=putative S-locus glycoprotein domain;kinase=RLK-Pelle-DLSV;product=Putative protein kinase RL…	chr4:12944443..12947564	PruarM.4G233800.t1.p1	ID=PruarM.4G233800.t1.p1;Parent=PruarM.4G233800;Name=PruarM.4G233800 type:complete len:814 (+),score=137.44;Ontology_term=GO:0005886,GO:0016021,GO:0004674,GO:0005524,GO:0006468,GO:0048544,GO:0009069;activity=putative non-specific serine/threonine protein kinase;ec_number=2.7.11.1;interpro_product_summary=putative S-locus glycoprotein domain;kinase=RLK-Pelle-DLSV;product=Putative protein kinase RL…	chr4:12944443..12947564	PruarM.4G233800.t1.p1	ID=PruarM.4G233800.t1.p1;Parent=PruarM.4G233800;Name=PruarM.4G233800 type:complete len:814 (+),score=137.44;Ontology_term=GO:0005886,GO:0016021,GO:0004674,GO:0005524,GO:0006468,GO:0048544,GO:0009069;activity=putative non-specific serine/threonine protein kinase;ec_number=2.7.11.1;interpro_product_summary=putative S-locus glycoprotein domain;kinase=RLK-Pelle-DLSV;product=Putative protein kinase RL…	chr4:12948762..12950699	PruarM.4G233900.t1.p1	ID=PruarM.4G233900.t1.p1;Parent=PruarM.4G233900;Name=PruarM.4G233900 type:complete len:503 (+),score=73.03;Ontology_term=GO:0005886,GO:0016021,GO:0004674,GO:0005524,GO:0006468,GO:0048544,GO:0009069;activity=putative non-specific serine/threonine protein kinase;ec_number=2.7.11.1;interpro_product_summary=putative S-locus glycoprotein domain;product=Putative non-specific serine/threonine protein ki…
								PruarM.4G233800.t1.p1		G-type lectin S-receptor-like serine/threonine-protein kinase	contributes to to the detection of pathogens; and/or involved in monitoring of the cell wall structure and cell growth. have important roles in cell-to-cell communication;development and defence strategies. More generally involves in plant development and stress responses. Tomato ortholog is a major locus controlling stem development. IN apple and strawberry, SRK like proteins regulate fruit ripe…	doi:10.3390/ijms18061164	DOI: 10.1093/mp/sst033 / https://doi.org/10.3389/fpls.2017.01099
								PruarM.4G233900.t1.p1		G-type lectin S-receptor-like serine/threonine-protein kinase	contributes to to the detection of pathogens; and/or involved in monitoring of the cell wall structure and cell growth. have important roles in cell-to-cell communication;development and defence strategies. More generally involves in plant development and stress responses. Tomato ortholog is a major locus controlling stem development. IN apple and strawberry, SRK like proteins regulate fruit ripe…	doi:10.3390/ijms18061164	DOI: 10.1093/mp/sst033 / https://doi.org/10.3389/fpls.2017.01099
Chr4	12950001	12960000	1.2955e+07	12956970	41.7301	7.56188e-06	chr4:12950001..12960000	PruarM.4G233900.t1.p1		G-type lectin S-receptor-like serine/threonine-protein kinase	contributes to to the detection of pathogens; and/or involved in monitoring of the cell wall structure and cell growth. have important roles in cell-to-cell communication;development and defence strategies. More generally involves in plant development and stress responses. Tomato ortholog is a major locus controlling stem development. IN apple and strawberry, SRK like proteins regulate fruit ripe…	doi:10.3390/ijms18061164	DOI: 10.1093/mp/sst033 / https://doi.org/10.3389/fpls.2017.01099			12950001	12960000	chr4	12948762	12950699	chr4:12948762..12950699	PruarM.4G233900.t1.p1	ID=PruarM.4G233900.t1.p1;Parent=PruarM.4G233900;Name=PruarM.4G233900 type:complete len:503 (+),score=73.03;Ontology_term=GO:0005886,GO:0016021,GO:0004674,GO:0005524,GO:0006468,GO:0048544,GO:0009069;activity=putative non-specific serine/threonine protein kinase;ec_number=2.7.11.1;interpro_product_summary=putative S-locus glycoprotein domain;product=Putative non-specific serine/threonine protein ki…	chr4:12951490..12952022	PruarM.4G234000.t1.p1	ID=PruarM.4G234000.t1.p1;Parent=PruarM.4G234000;Name=PruarM.4G234000 type:complete len:151 (+),score=26.35;Ontology_term=GO:0016021,GO:0004674,GO:0005524,GO:0006468,GO:0048544,GO:0009069;activity=putative non-specific serine/threonine protein kinase;ec_number=2.7.11.1;interpro_product_summary=putative serine-threonine/tyrosine-protein kinase, catalytic domain;kinase=RLK-Pelle-DLSV;product=Putativ…	chr4:12951490..12952022	PruarM.4G234000.t1.p1	ID=PruarM.4G234000.t1.p1;Parent=PruarM.4G234000;Name=PruarM.4G234000 type:complete len:151 (+),score=26.35;Ontology_term=GO:0016021,GO:0004674,GO:0005524,GO:0006468,GO:0048544,GO:0009069;activity=putative non-specific serine/threonine protein kinase;ec_number=2.7.11.1;interpro_product_summary=putative serine-threonine/tyrosine-protein kinase, catalytic domain;kinase=RLK-Pelle-DLSV;product=Putativ…	chr4:12952516..12955776	PruarM.4G234100.t1.p1	ID=PruarM.4G234100.t1.p1;Parent=PruarM.4G234100;Name=PruarM.4G234100 type:complete len:755 (+),score=128.99;Ontology_term=GO:0005886,GO:0016021,GO:0004674,GO:0005524,GO:0006468,GO:0048544,GO:0009069;activity=putative non-specific serine/threonine protein kinase;ec_number=2.7.11.1;interpro_product_summary=putative S-locus glycoprotein domain;kinase=RLK-Pelle-DLSV;product=Putative protein kinase RL…	chr4:12956350..12958864	PruarM.4G234200.t1.p1	ID=PruarM.4G234200.t1.p1;Parent=PruarM.4G234200;Name=PruarM.4G234200 type:complete len:346 (+),score=63.37;Ontology_term=GO:0003676,GO:0004523,GO:0051252;interpro_product_summary=putative bulb-type lectin domain, ribonuclease H domain, reverse transcriptase zinc-binding domain;product=Putative bulb-type lectin domain, ribonuclease H domain, reverse transcriptase zinc-binding protein;protein_id=Pr…
								PruarM.4G234000.t1.p1		S-domain Receptor-like serine/threonine-protein kinase SD1-7	Involved in the regulation of cellular expansion and differentiation. Mediates subcellular relocalization of PUB9 from nucleus to plasma membrane in a protein-phosphorylation-dependent manner. May be involved in the abscisic acid-mediated signaling pathway, at least during germination	DOI: 10.1104/pp.108.123380
								PruarM.4G234100.t1.p1		G-type lectin S-receptor-like serine/threonine-protein kinase	contributes to to the detection of pathogens; and/or involved in monitoring of the cell wall structure and cell growth. have important roles in cell-to-cell communication;development and defence strategies. More generally involves in plant development and stress responses. Tomato ortholog is a major locus controlling stem development. IN apple and strawberry, SRK like proteins regulate fruit ripe…	doi:10.3390/ijms18061164	DOI: 10.1093/mp/sst033 / https://doi.org/10.3389/fpls.2017.01099
								PruarM.4G234200.t1.p1		S-locus-specific ribonuclease H domain glycoprotein BS29-1	Involved in sporophytic self-incompatibility system (the inability of flowering plants to achieve self-fertilization).
Chr4	12960001	12970000	1.2965e+07	12966975	32.1943	8.53732e-06	chr4:12960001..12970000	PruarM.4G234300.t1.p1		KIC-related protein KRP1	calcium sensor that binds calcium. Interacts with a Microtubule Motor Protein and Regulates Trichome Morphogenesis. modulate developmental plasticity in plants in which Ca2+ levels regulate auxin responses.	DOI: 10.1105/tpc.016600 / doi: 10.1074/jbc.M109.056770	https://doi.org/10.1371/journal.pbio.3000085			12960001	12970000	chr4	12961699	12962059	chr4:12961699..12962059	PruarM.4G234300.t1.p1	ID=PruarM.4G234300.t1.p1;Parent=PruarM.4G234300;Name=PruarM.4G234300 type:complete len:120 (+),score=26.01;Ontology_term=GO:0005509;interpro_product_summary=putative EF-hand domain;product=Putative EF-hand domain-containing protein;protein_id=PruarM.4G234300.t1.p1_1;transcript_id=PruarM.4G234300.t1.p1	chr4:12964163..12966374	PruarM.4G234400.t1.p1	ID=PruarM.4G234400.t1.p1;Parent=PruarM.4G234400;Name=PruarM.4G234400 type:complete len:145 (+),score=17.29;product=hypothetical protein;protein_id=PruarM.4G234400.t1.p1_1;transcript_id=PruarM.4G234400.t1.p1	chr4:12964163..12966374	PruarM.4G234400.t1.p1	ID=PruarM.4G234400.t1.p1;Parent=PruarM.4G234400;Name=PruarM.4G234400 type:complete len:145 (+),score=17.29;product=hypothetical protein;protein_id=PruarM.4G234400.t1.p1_1;transcript_id=PruarM.4G234400.t1.p1	chr4:12967879..12970314	PruarM.4G234500.t1.p1	ID=PruarM.4G234500.t1.p1;Parent=PruarM.4G234500;Name=PruarM.4G234500 type:complete len:565 (+),score=102.92;Ontology_term=GO:0000287,GO:0010333;activity=putative (-)-alpha-pinene synthase;ec_number=4.2.3.119;interpro_product_summary=putative terpenoid cyclases/protein prenyltransferase alpha-alpha toroid;product=Putative (-)-alpha-pinene synthase;protein_id=PruarM.4G234500.t1.p1_1;transcript_id=P…
								PruarM.4G234400.t1.p1		unnamed protein product [Prunus armeniaca]
								PruarM.4G234500.t1.p1		PINS (-)-alpha-pinene synthase	putative terpenoid cyclases/protein prenyltransferase alpha-alpha toroid, (-)-alpha-pinene synthase. Monoterpene synthase catalyzing the production of (-)-alpha-pinene, beta-phellandrene and beta-myrcene as the major products. Involved in fruit flavor. Exclusively expressed in the fruit of wild strawberries and under selection during strawberry domestication.	DOI: 10.1105/tpc.104.023895
Chr4	13230001	13240000	1.3235e+07	13237120	25.854	7.70413e-06	chr4:13230001..13240000	PruarM.4G239300.t1.p1		G-type lectin S-receptor-like serine/threonine-protein kinase SD1-1	contributes to to the detection of pathogens; and/or involved in monitoring of the cell wall structure and cell growth. have important roles in cell-to-cell communication;development and defence strategies. More generally involves in plant development and stress responses. Tomato ortholog is a major locus controlling stem development. IN apple and strawberry, SRK like proteins regulate fruit ripe…	doi:10.3390/ijms18061164	DOI: 10.1093/mp/sst033 / https://doi.org/10.3389/fpls.2017.01099			13230001	13240000	chr4	13229609	13232540	chr4:13229609..13232540	PruarM.4G239300.t1.p1	ID=PruarM.4G239300.t1.p1;Parent=PruarM.4G239300;Name=PruarM.4G239300 type:complete len:573 (+),score=92.17;Ontology_term=GO:0005886,GO:0016021,GO:0004674,GO:0005524,GO:0031625,GO:0006468,GO:0048544,GO:0009069;activity=putative non-specific serine/threonine protein kinase;ec_number=2.7.11.1;interpro_product_summary=putative S-locus glycoprotein domain;kinase=RLK-Pelle-DLSV;product=Putative protein…	chr4:13234440..13238120	PruarM.4G239400.t1.p1	ID=PruarM.4G239400.t1.p1;Parent=PruarM.4G239400;Name=PruarM.4G239400 type:complete len:729 (+),score=109.85;Ontology_term=GO:0005886,GO:0016021,GO:0004674,GO:0005524,GO:0031625,GO:0006468,GO:0048544,GO:0009069;activity=putative non-specific serine/threonine protein kinase;ec_number=2.7.11.1;interpro_product_summary=putative S-locus glycoprotein domain;kinase=RLK-Pelle-DLSV;product=Putative protei…	chr4:13234440..13238120	PruarM.4G239400.t1.p1	ID=PruarM.4G239400.t1.p1;Parent=PruarM.4G239400;Name=PruarM.4G239400 type:complete len:729 (+),score=109.85;Ontology_term=GO:0005886,GO:0016021,GO:0004674,GO:0005524,GO:0031625,GO:0006468,GO:0048544,GO:0009069;activity=putative non-specific serine/threonine protein kinase;ec_number=2.7.11.1;interpro_product_summary=putative S-locus glycoprotein domain;kinase=RLK-Pelle-DLSV;product=Putative protei…	chr4:13238732..13241120	PruarM.4G239500.t1.p1	ID=PruarM.4G239500.t1.p1;Parent=PruarM.4G239500;Name=PruarM.4G239500 type:complete len:796 (+),score=161.10;Ontology_term=GO:0005886;product=hypothetical protein;protein_id=PruarM.4G239500.t1.p1_1;transcript_id=PruarM.4G239500.t1.p1
								PruarM.4G239400.t1.p1		G-type lectin S-receptor-like serine/threonine-protein kinase SD1-1	contributes to to the detection of pathogens; and/or involved in monitoring of the cell wall structure and cell growth. have important roles in cell-to-cell communication;development and defence strategies. More generally involves in plant development and stress responses. Tomato ortholog is a major locus controlling stem development. IN apple and strawberry, SRK like proteins regulate fruit ripe…	doi:10.3390/ijms18061164	DOI: 10.1093/mp/sst033 / https://doi.org/10.3389/fpls.2017.01099
								PruarM.4G239500.t1.p1		transmembrane protein [Arabidopsis thaliana]
Chr4	13260001	13270000	1.3265e+07	13267136	41.5669	5.32954e-06	chr4:13260001..13270000	PruarM.4G239900.t1.p1		NAD(P)H dehydrogenase (quinone) FQR1-like 1	Catalyzes the transfer of electrons from NADH and NADPH to reduce quinone to the hydroquinone state. A primary auxin-response gene that encodes a flavin mononucleotide-binding quinone reductase. Probable detoxification enzymes, possibly to protect against auxin-induced oxidative stress.	DOI: 10.1104/pp.010581	DOI: 10.1104/pp.010581			13260001	13270000	chr4	13260104	13263623	chr4:13260104..13263623	PruarM.4G239900.t1.p1	ID=PruarM.4G239900.t1.p1;Parent=PruarM.4G239900;Name=PruarM.4G239900 type:complete len:204 (+),score=47.85;Ontology_term=GO:0003955,GO:0010181,GO:0055114,GO:0006118,GO:0006694;activity=putative NAD(P)H dehydrogenase (quinone);ec_number=1.6.5.2;interpro_product_summary=putative flavoprotein WrbA;product=Putative NAD(P)H dehydrogenase (quinone);protein_id=PruarM.4G239900.t1.p1_1;transcript_id=Pruar…	chr4:13267783..13270055	PruarM.4G240000.t1.p1	ID=PruarM.4G240000.t1.p1;Parent=PruarM.4G240000;Name=PruarM.4G240000 type:complete len:454 (+),score=65.85;Ontology_term=GO:0005634,GO:0001228,GO:0046983,GO:0045944;interpro_product_summary=putative myc-type, basic helix-loop-helix (bHLH) domain;product=Putative transcription factor bHLH family;protein_id=PruarM.4G240000.t1.p1_1;regulator=bHLH;regulator_type=transcription factor;transcript_id=Pru…	chr4:13267783..13270055	PruarM.4G240000.t1.p1	ID=PruarM.4G240000.t1.p1;Parent=PruarM.4G240000;Name=PruarM.4G240000 type:complete len:454 (+),score=65.85;Ontology_term=GO:0005634,GO:0001228,GO:0046983,GO:0045944;interpro_product_summary=putative myc-type, basic helix-loop-helix (bHLH) domain;product=Putative transcription factor bHLH family;protein_id=PruarM.4G240000.t1.p1_1;regulator=bHLH;regulator_type=transcription factor;transcript_id=Pru…
								PruarM.4G240000.t1.p1		Transcription factor bHLH123, Basic helix-loop-helix protein	large family of transcription factors that control metabolic, physiological and developmental processes. In tomato, SlPRE2 affects plant morphology and fruit pigment accumulation. In apple, the transcription factor MdbHLH3 functions in determining the fruit carbohydrates and malate	doi: 10.1038/s41598-017-04092-y	https://doi.org/10.1111/pbi.13461
Chr4	13270001	13280000	1.3275e+07	13277141	56.7838	5.28039e-06	chr4:13270001..13280000	PruarM.4G240000.t1.p1		Transcription factor bHLH123, Basic helix-loop-helix protein	large family of transcription factors that control metabolic, physiological and developmental processes. In tomato, SlPRE2 affects plant morphology and fruit pigment accumulation. In apple, the transcription factor MdbHLH3 functions in determining the fruit carbohydrates and malate	doi: 10.1038/s41598-017-04092-y	https://doi.org/10.1111/pbi.13461			13270001	13280000	chr4	13267783	13270055	chr4:13267783..13270055	PruarM.4G240000.t1.p1	ID=PruarM.4G240000.t1.p1;Parent=PruarM.4G240000;Name=PruarM.4G240000 type:complete len:454 (+),score=65.85;Ontology_term=GO:0005634,GO:0001228,GO:0046983,GO:0045944;interpro_product_summary=putative myc-type, basic helix-loop-helix (bHLH) domain;product=Putative transcription factor bHLH family;protein_id=PruarM.4G240000.t1.p1_1;regulator=bHLH;regulator_type=transcription factor;transcript_id=Pru…
									PruarM.4G240100.t1.p1	PDC Pyruvate decarboxylase protein [Prunus dulcis]	plays a key role in energy supply via fermentative metabolism during hypoxic or anoxic conditions. role of PDCs in fruit aroma volatile biosynthesis, involved in acetaldehyde, propanal and pentanal production in Melon fruits.	https://doi.org/10.1111/tpj.14204
Chr4	13280001	13290000	1.3285e+07	13287147	48.4892	5.72717e-06	chr4:13280001..13290000	PruarM.4G240100.t1.p1		PDC Pyruvate decarboxylase protein [Prunus dulcis]	plays a key role in energy supply via fermentative metabolism during hypoxic or anoxic conditions. role of PDCs in fruit aroma volatile biosynthesis, involved in acetaldehyde, propanal and pentanal production in Melon fruits.	https://doi.org/10.1111/tpj.14204				13280001	13290000	chr4	13281708	13282524	chr4:13281708..13282524	PruarM.4G240100.t1.p1	ID=PruarM.4G240100.t1.p1;Parent=PruarM.4G240100;Name=PruarM.4G240100 type:complete len:152 (+),score=7.32;product=hypothetical protein;protein_id=PruarM.4G240100.t1.p1_1;transcript_id=PruarM.4G240100.t1.p1	chr4:13288854..13292973	PruarM.4G240200.t1.p1	ID=PruarM.4G240200.t1.p1;Parent=PruarM.4G240200;Name=PruarM.4G240200 type:complete len:443 (+),score=57.57;Ontology_term=GO:0005515;interpro_product_summary=putative WD40/YVTN repeat-like-containing domain superfamily, WD40-repeat-containing domain;product=Putative transcription factor WD40-like family;protein_id=PruarM.4G240200.t1.p1_1;regulator=WD40-like;regulator_type=transcription factor;tran…	chr4:13288854..13292973	PruarM.4G240200.t1.p1	ID=PruarM.4G240200.t1.p1;Parent=PruarM.4G240200;Name=PruarM.4G240200 type:complete len:443 (+),score=57.57;Ontology_term=GO:0005515;interpro_product_summary=putative WD40/YVTN repeat-like-containing domain superfamily, WD40-repeat-containing domain;product=Putative transcription factor WD40-like family;protein_id=PruarM.4G240200.t1.p1_1;regulator=WD40-like;regulator_type=transcription factor;tran…	chr4:13288854..13292973	PruarM.4G240200.t2.p1	ID=PruarM.4G240200.t2.p1;Parent=PruarM.4G240200;Name=PruarM.4G240200 type:complete len:443 (+),score=57.57;Ontology_term=GO:0005515;interpro_product_summary=putative WD40/YVTN repeat-like-containing domain superfamily, WD40-repeat-containing domain;product=Putative transcription factor WD40-like family;protein_id=PruarM.4G240200.t2.p1_1;regulator=WD40-like;regulator_type=transcription factor;tran…
								PruarM.4G240200.t2.p1		WDR5 homolog COMPASS-like H3K4 histone methylase component WDR5B	Essential for the establishment of the Winter-annual growth habit by control of the Flowering Locus C locus	DOI: https://doi.org/10.1105/tpc.109.067967
Chr4	13290001	13300000	1.3295e+07	13297152	48.807	6.18591e-06	chr4:13290001..13300000	PruarM.4G240200.t2.p1		WDR5 homolog COMPASS-like H3K4 histone methylase component WDR5B	Essential for the establishment of the Winter-annual growth habit by control of the Flowering Locus C locus	DOI: https://doi.org/10.1105/tpc.109.067967				13290001	13300000	chr4	13288854	13292973	chr4:13288854..13292973	PruarM.4G240200.t1.p1	ID=PruarM.4G240200.t1.p1;Parent=PruarM.4G240200;Name=PruarM.4G240200 type:complete len:443 (+),score=57.57;Ontology_term=GO:0005515;interpro_product_summary=putative WD40/YVTN repeat-like-containing domain superfamily, WD40-repeat-containing domain;product=Putative transcription factor WD40-like family;protein_id=PruarM.4G240200.t1.p1_1;regulator=WD40-like;regulator_type=transcription factor;tran…	chr4:13288854..13292973	PruarM.4G240200.t2.p1	ID=PruarM.4G240200.t2.p1;Parent=PruarM.4G240200;Name=PruarM.4G240200 type:complete len:443 (+),score=57.57;Ontology_term=GO:0005515;interpro_product_summary=putative WD40/YVTN repeat-like-containing domain superfamily, WD40-repeat-containing domain;product=Putative transcription factor WD40-like family;protein_id=PruarM.4G240200.t2.p1_1;regulator=WD40-like;regulator_type=transcription factor;tran…	chr4:13288854..13292973	PruarM.4G240200.t2.p1	ID=PruarM.4G240200.t2.p1;Parent=PruarM.4G240200;Name=PruarM.4G240200 type:complete len:443 (+),score=57.57;Ontology_term=GO:0005515;interpro_product_summary=putative WD40/YVTN repeat-like-containing domain superfamily, WD40-repeat-containing domain;product=Putative transcription factor WD40-like family;protein_id=PruarM.4G240200.t2.p1_1;regulator=WD40-like;regulator_type=transcription factor;tran…
Chr4	13300001	13310000	1.3305e+07	13307157	39.9886	7.38797e-06	chr4:13300001..13310000	PruarM.4G240300.t1.p1		GH3.6 Indole-3-acetic acid-amido synthetase	Catalyzes the synthesis of indole-3-acetic acid (IAA)-amino acid conjugates, providing a mechanism for the plant to cope with the presence of excess auxin. Involved in auxin signal transduction. Inhibits shoot and hypocotyl cell elongation, and lateral root cell differentiation in light. The grapevine GH3 gene is linked to the control of fruit ripening, it could represent after the onset of ripen…	DOI: 10.1046/j.1365-313x.2001.00957.x	https://doi.org/10.1093/jxb/erq174			13300001	13310000	chr4	13308559	13310603	chr4:13308559..13310603	PruarM.4G240300.t1.p1	ID=PruarM.4G240300.t1.p1;Parent=PruarM.4G240300;Name=PruarM.4G240300 type:complete len:615 (+),score=116.20;Ontology_term=GO:0005737,GO:0010279;interpro_product_summary=putative GH3 family;product=Putative GH3 family protein;protein_id=PruarM.4G240300.t1.p1_1;transcript_id=PruarM.4G240300.t1.p1
Chr4	13310001	13320000	1.3315e+07	13317163	28.9897	8.91665e-06	chr4:13310001..13320000	PruarM.4G240400.t1.p1		MORF9 Multiple organellar RNA editing factor	Involved in organellar RNA editing. MORF proteins interact selectively with PPR proteins, they are required for the processing of multiple editing sites in in mitochondria and plastids	DOI: 10.1073/pnas.1202452109				13310001	13320000	chr4	13308559	13310603	chr4:13308559..13310603	PruarM.4G240300.t1.p1	ID=PruarM.4G240300.t1.p1;Parent=PruarM.4G240300;Name=PruarM.4G240300 type:complete len:615 (+),score=116.20;Ontology_term=GO:0005737,GO:0010279;interpro_product_summary=putative GH3 family;product=Putative GH3 family protein;protein_id=PruarM.4G240300.t1.p1_1;transcript_id=PruarM.4G240300.t1.p1	chr4:13319600..13321322	PruarM.4G240400.t1.p1	ID=PruarM.4G240400.t1.p1;Parent=PruarM.4G240400;Name=PruarM.4G240400 type:complete len:229 (+),score=35.22;Ontology_term=GO:0005739,GO:0009507,GO:0016554,GO:0080156,GO:1900865;product=putative protein;protein_id=PruarM.4G240400.t1.p1_1;transcript_id=PruarM.4G240400.t1.p1	chr4:13319600..13321322	PruarM.4G240400.t1.p1	ID=PruarM.4G240400.t1.p1;Parent=PruarM.4G240400;Name=PruarM.4G240400 type:complete len:229 (+),score=35.22;Ontology_term=GO:0005739,GO:0009507,GO:0016554,GO:0080156,GO:1900865;product=putative protein;protein_id=PruarM.4G240400.t1.p1_1;transcript_id=PruarM.4G240400.t1.p1
Chr4	13330001	13340000	1.3335e+07	13337173	36.553	1.17491e-05	chr4:13330001..13340000	PruarM.4G240600.t1.p1		unnamed protein product [Prunus armeniaca]						13330001	13340000	chr4	13333589	13335409	chr4:13333589..13335409	PruarM.4G240600.t1.p1	ID=PruarM.4G240600.t1.p1;Parent=PruarM.4G240600;Name=PruarM.4G240600 type:complete len:314 (+),score=42.66;Ontology_term=GO:0016021;product=hypothetical protein;protein_id=PruarM.4G240600.t1.p1_1;transcript_id=PruarM.4G240600.t1.p1	chr4:13336769..13340719	PruarM.4G240700.t1.p1	ID=PruarM.4G240700.t1.p1;Parent=PruarM.4G240700;Name=PruarM.4G240700 type:complete len:372 (+),score=64.63;Ontology_term=GO:0005634,GO:0005845,GO:0003723,GO:0004482,GO:0006370,GO:0106005;activity=putative mRNA (guanine-N(7)-)-methyltransferase;ec_number=2.1.1.56;interpro_product_summary=putative mRNA (guanine-N(7))-methyltransferase domain, mRNA cap guanine-N7 methyltransferase;product=Putative m…	chr4:13336769..13340719	PruarM.4G240700.t1.p1	ID=PruarM.4G240700.t1.p1;Parent=PruarM.4G240700;Name=PruarM.4G240700 type:complete len:372 (+),score=64.63;Ontology_term=GO:0005634,GO:0005845,GO:0003723,GO:0004482,GO:0006370,GO:0106005;activity=putative mRNA (guanine-N(7)-)-methyltransferase;ec_number=2.1.1.56;interpro_product_summary=putative mRNA (guanine-N(7))-methyltransferase domain, mRNA cap guanine-N7 methyltransferase;product=Putative m…
								PruarM.4G240700.t1.p1		mRNA cap guanine-N7 methyltransferase	mRNA-capping methyltransferase that methylates the N7 position of the added guanosine to the 5'-cap structure of mRNAs
Chr5	15520001	15530000	1.5525e+07	15525067	27.6576	1.02516e-05	chr5:15520001..15530000	PruarM.5G280400.t1.p1		CYP94A1 Cytochrome P450	Catalyzes the omega-hydroxylation of various fatty acids (FA) from 10 to 18 carbon atoms, involved in NADPH- and/or O2-dependent hydroxylation reactions. Plays a role in cutin synthesis and could be involved in plant defense at the crosstalk between response to abiotic and biotic stresses. Regulates tomato and cherry fruit size by promoting integument cell proliferation.	doi: 10.3390/antiox9050454	doi:10.1111/j.1742-4658.2010.07948.x / https://doi.org/10.3389/fpls.2017.02076			15520001	15530000	chr5	15520312	15521839	chr5:15520312..15521839	PruarM.5G280400.t1.p1	ID=PruarM.5G280400.t1.p1;Parent=PruarM.5G280400;Name=PruarM.5G280400 type:complete len:509 (+),score=-3.75;Ontology_term=GO:0016021,GO:0004497,GO:0005506,GO:0016705,GO:0020037,GO:0055114;interpro_product_summary=putative cytochrome P450;product=Putative cytochrome P450;protein_id=PruarM.5G280400.t1.p1_1;transcript_id=PruarM.5G280400.t1.p1	chr5:15524160..15525274	PruarM.5G280500.t1.p1	ID=PruarM.5G280500.t1.p1;Parent=PruarM.5G280500;Name=PruarM.5G280500 type:complete len:158 (+),score=20.68;Ontology_term=GO:0005840,GO:0008233,GO:0006508,GO:0030163;interpro_product_summary=putative adaptor protein ClpS, core;product=Putative adaptor protein ClpS, core;protein_id=PruarM.5G280500.t1.p1_1;transcript_id=PruarM.5G280500.t1.p1	chr5:15524160..15525274	PruarM.5G280500.t1.p1	ID=PruarM.5G280500.t1.p1;Parent=PruarM.5G280500;Name=PruarM.5G280500 type:complete len:158 (+),score=20.68;Ontology_term=GO:0005840,GO:0008233,GO:0006508,GO:0030163;interpro_product_summary=putative adaptor protein ClpS, core;product=Putative adaptor protein ClpS, core;protein_id=PruarM.5G280500.t1.p1_1;transcript_id=PruarM.5G280500.t1.p1	chr5:15526318..15527707	PruarM.5G280600.t1.p1	ID=PruarM.5G280600.t1.p1;Parent=PruarM.5G280600;Name=PruarM.5G280600 type:complete len:463 (+),score=68.91;Ontology_term=GO:0005515,GO:0009793,GO:0048364,GO:0048367;interpro_product_summary=putative pentatricopeptide, tetratricopeptide-like helical domain superfamily;product=Putative pentatricopeptide, tetratricopeptide-like helical domain superfamily;protein_id=PruarM.5G280600.t1.p1_1;transcript…	chr5:15530241..15531726	PruarM.5G280700.t1.p1	ID=PruarM.5G280700.t1.p1;Parent=PruarM.5G280700;Name=PruarM.5G280700 type:complete len:495 (+),score=-53.90;Ontology_term=GO:0004190,GO:0006508,GO:0009414,GO:0009737,GO:0030163;activity=putative nepenthesin;ec_number=3.4.23.12;interpro_product_summary=putative aspartic peptidase A1 family, aspartic peptidase, active, xylanase inhibitor;product=Putative nepenthesin;protein_id=PruarM.5G280700.t1.p1…
								PruarM.5G280500.t1.p1		ATP-dependent Clp protease adapter protein CLPS1	Small adapter protein that modulate the activity of CLPC. Involved in plastid biogenesis in particular when chloroplast protein synthesis capacity is a limiting factor. Role in Abiotic Stress and Pathogen Invasion. Changes in Clp proteolytic activity causes 1) a significant decrease in photosystem (PSI and PSII) complexes resulting in loss of energetics, 2) decreased levels of Calvin cycle enzyme…	DOI: 10.1105/tpc.113.112557	https://doi.org/10.3390/plants9070832 / https://doi.org/10.1016/j.bbabio.2014.11.012
								PruarM.5G280600.t1.p1		pentatricopeptide repeat-containing protein At1g53330	Involved during embryo development in association with the pattern of cell division	DOI: 10.1007/s10709-006-7518-x
Chr5	15530001	15540000	1.5535e+07	15535070	30.3979	1.02123e-05	chr5:15530001..15540000	PruarM.5G280700.t1.p1		ASPG1 Protein ASPARTIC PROTEASE IN GUARD CELL	Aspartic protease involved in drought avoidance through abscisic acid signaling	DOI: 10.1093/jxb/err433				15530001	15540000	chr5	15530241	15531726	chr5:15530241..15531726	PruarM.5G280700.t1.p1	ID=PruarM.5G280700.t1.p1;Parent=PruarM.5G280700;Name=PruarM.5G280700 type:complete len:495 (+),score=-53.90;Ontology_term=GO:0004190,GO:0006508,GO:0009414,GO:0009737,GO:0030163;activity=putative nepenthesin;ec_number=3.4.23.12;interpro_product_summary=putative aspartic peptidase A1 family, aspartic peptidase, active, xylanase inhibitor;product=Putative nepenthesin;protein_id=PruarM.5G280700.t1.p1…	chr5:15533621..15536191	PruarM.5G280800.t1.p1	ID=PruarM.5G280800.t1.p1;Parent=PruarM.5G280800;Name=PruarM.5G280800 type:complete len:249 (+),score=26.35;Ontology_term=GO:0004045;activity=putative aminoacyl-tRNA hydrolase;ec_number=3.1.1.29;interpro_product_summary=putative peptidyl-tRNA hydrolase;product=Putative aminoacyl-tRNA hydrolase;protein_id=PruarM.5G280800.t1.p1_1;transcript_id=PruarM.5G280800.t1.p1	chr5:15533621..15536191	PruarM.5G280800.t1.p1	ID=PruarM.5G280800.t1.p1;Parent=PruarM.5G280800;Name=PruarM.5G280800 type:complete len:249 (+),score=26.35;Ontology_term=GO:0004045;activity=putative aminoacyl-tRNA hydrolase;ec_number=3.1.1.29;interpro_product_summary=putative peptidyl-tRNA hydrolase;product=Putative aminoacyl-tRNA hydrolase;protein_id=PruarM.5G280800.t1.p1_1;transcript_id=PruarM.5G280800.t1.p1	chr5:15538549..15540538	PruarM.5G280900.t1.p1	ID=PruarM.5G280900.t1.p1;Parent=PruarM.5G280900;Name=PruarM.5G280900 type:complete len:663 (+),score=81.88;interpro_product_summary=putative von Willebrand factor A-like domain superfamily;product=Putative von Willebrand factor A-like domain superfamily;protein_id=PruarM.5G280900.t1.p1_1;transcript_id=PruarM.5G280900.t1.p1
								PruarM.5G280800.t1.p1		Peptidyl-tRNA hydrolase, chloroplastic	The natural substrate for this enzyme may be peptidyl-tRNAs which drop off the ribosome during protein synthesis. Role in protein biosynthesis	DOI: 10.1099/mic.0.29024-0
								PruarM.5G280900.t1.p1		von Willebrand factor A-like domain superfamily	The single von Willebrand factor type A (vWA) gene in rice, LAGGING GROWTH AND DEVELOPMENT 1 (LGD1), affects growth and devlopment, tilling and plant height, architecture and grain yield.	doi: 10.1111/j.1365-313X.2012.04989.x
Chr5	15540001	15550000	1.5545e+07	15545073	25.9613	1.13617e-05	chr5:15540001..15550000	PruarM.5G281000.t1.p1		von Willebrand factor A-like domain superfamily	The single von Willebrand factor type A (vWA) gene in rice, LAGGING GROWTH AND DEVELOPMENT 1 (LGD1), affects growth and devlopment, tilling and plant height, architecture and grain yield.	doi: 10.1111/j.1365-313X.2012.04989.x				15540001	15550000	chr5	15538549	15540538	chr5:15538549..15540538	PruarM.5G280900.t1.p1	ID=PruarM.5G280900.t1.p1;Parent=PruarM.5G280900;Name=PruarM.5G280900 type:complete len:663 (+),score=81.88;interpro_product_summary=putative von Willebrand factor A-like domain superfamily;product=Putative von Willebrand factor A-like domain superfamily;protein_id=PruarM.5G280900.t1.p1_1;transcript_id=PruarM.5G280900.t1.p1	chr5:15542281..15544456	PruarM.5G281000.t1.p1	ID=PruarM.5G281000.t1.p1;Parent=PruarM.5G281000;Name=PruarM.5G281000 type:complete len:725 (+),score=93.55;interpro_product_summary=putative von Willebrand factor A-like domain superfamily;product=Putative von Willebrand factor A-like domain superfamily;protein_id=PruarM.5G281000.t1.p1_1;transcript_id=PruarM.5G281000.t1.p1	chr5:15542281..15544456	PruarM.5G281000.t1.p1	ID=PruarM.5G281000.t1.p1;Parent=PruarM.5G281000;Name=PruarM.5G281000 type:complete len:725 (+),score=93.55;interpro_product_summary=putative von Willebrand factor A-like domain superfamily;product=Putative von Willebrand factor A-like domain superfamily;protein_id=PruarM.5G281000.t1.p1_1;transcript_id=PruarM.5G281000.t1.p1	chr5:15545867..15547949	PruarM.5G281100.t2.p1	ID=PruarM.5G281100.t2.p1;Parent=PruarM.5G281100;Name=PruarM.5G281100 type:complete len:172 (+),score=9.64;interpro_product_summary=putative von Willebrand factor A-like domain superfamily;product=Putative von Willebrand factor A-like domain superfamily;protein_id=PruarM.5G281100.t2.p1_1;transcript_id=PruarM.5G281100.t2.p1	chr5:15547351..15547949	PruarM.5G281100.t1.p1	ID=PruarM.5G281100.t1.p1;Parent=PruarM.5G281100;Name=PruarM.5G281100 type:complete len:172 (+),score=9.64;product=putative protein;protein_id=PruarM.5G281100.t1.p1_1;transcript_id=PruarM.5G281100.t1.p1	15549535	PruarM.5G281200.t1.p1	ID=PruarM.5G281200.t1.p1;Parent=PruarM.5G281200;Name=PruarM.5G281200 type:complete len:191 (+),score=12.43;Ontology_term=GO:0016021;interpro_product_summary=putative PLAC8 motif-containing protein;product=Putative PLAC8 motif-containing protein;protein_id=PruarM.5G281200.t1.p1_1;transcript_id=PruarM.5G281200.t1.p1
								PruarM.5G281100.t2.p1		von Willebrand factor A-like domain superfamily	The single von Willebrand factor type A (vWA) gene in rice, LAGGING GROWTH AND DEVELOPMENT 1 (LGD1), affects growth and devlopment, tilling and plant height, architecture and grain yield.	doi: 10.1111/j.1365-313X.2012.04989.x
								PruarM.5G281200.t1.p1		CNR1-like PLAC8 motif-containing protein	involved in heavy metals (Cadmium, Zinc) transport. facilitates the radial transport of calcium in the root. has been shown to be involved in the determination of fruit size and cell number (fw2.2 in tomato) and plant size in maize (CNR1 Cell Number Regulator).	DOI: https://doi.org/10.1104/pp.103.037739 / https://doi.org/10.1073/pnas.1104905108 / doi: 10.1007/s10059-011-0024-8	doi: 10.1105/tpc.109.073676
Chr6	15550001	15560000	1.5555e+07	15556785	27.8035	9.09471e-06	chr6:15550001..15560000	PruarM.6G281800.t1.p1		Bifunctional aspartate aminotransferase and glutamate/aspartate-prephenate aminotransferase	Involved in the aromatic amino acids biosynthesis pathway via the arogenate route. central role of both plastidic aminotransferases in nitrogen metabolism; is essential for plant growth and development and amino-acid metabolism in fruits	doi: 10.1104/pp.113.232462				15550001	15560000	chr6	15554827	15556065	chr6:15554827..15556065	PruarM.6G281900.t1.p1	ID=PruarM.6G281900.t1.p1;Parent=PruarM.6G281900;Name=PruarM.6G281900 type:complete len:279 (+),score=42.79;Ontology_term=GO:0003676,GO:0008408,GO:0090305;interpro_product_summary=putative ribonuclease H-like superfamily, exonuclease, RNase T/DNA polymerase III;product=Putative ribonuclease H-like superfamily, exonuclease, RNase T/DNA polymerase III;protein_id=PruarM.6G281900.t1.p1_1;transcript_id…	chr6:15558960..15559600	PruarM.6G282000.t1.p1	ID=PruarM.6G282000.t1.p1;Parent=PruarM.6G282000;Name=PruarM.6G282000 type:complete len:175 (+),score=23.59;Ontology_term=GO:0003676,GO:0004190,GO:0006508,GO:0015074;interpro_product_summary=putative Chromo-like domain superfamily;product=Putative Chromo-like domain superfamily protein;protein_id=PruarM.6G282000.t1.p1_1;transcript_id=PruarM.6G282000.t1.p1	chr6:15558960..15559600	PruarM.6G282000.t1.p1	ID=PruarM.6G282000.t1.p1;Parent=PruarM.6G282000;Name=PruarM.6G282000 type:complete len:175 (+),score=23.59;Ontology_term=GO:0003676,GO:0004190,GO:0006508,GO:0015074;interpro_product_summary=putative Chromo-like domain superfamily;product=Putative Chromo-like domain superfamily protein;protein_id=PruarM.6G282000.t1.p1_1;transcript_id=PruarM.6G282000.t1.p1	chr6:15547997..15552385	PruarM.6G281800.t1.p1	ID=PruarM.6G281800.t1.p1;Parent=PruarM.6G281800;Name=PruarM.6G281800 type:complete len:482 (+),score=69.50;Ontology_term=GO:0008483,GO:0030170,GO:0009058;activity=putative transaminase;ec_number=2.6.1.-;interpro_product_summary=putative aminotransferase, class-I, pyridoxal-phosphate-binding, aminotransferase, class I/classII;product=Putative transaminase;protein_id=PruarM.6G281800.t1.p1_1;transcr…
								PruarM.6G281900.t1.p1		NAC-like Protein NEN4	NAC45/86-DEPENDENT EXONUCLEASE-DOMAIN PROTEIN 4, exonuclease required for enuclation of sieve elements and controls phloem development. NAC homolgs interact with ethylene signalling components during fruit ripening. NOR-like1, is a new positive regulator of tomato fruit ripening	DOI: 10.1126/science.1253736	https://doi.org/10.1093/jxb/eraa247
Chr7	16590001	16600000	1.6595e+07	16595094	29.1444	6.52462e-06	chr7:16590001..16600000	PruarM.7G308100		armadillo-like helical protein	Armadillo repeat proteins are associated with multiple regulatory processes, under environmental stress conditions, deprivation and during hormonal signaling in plants (gibberellin, cytokinins). In rice SPL11 (spotted leaf 11) was established in plant disease resistance and in Arabidopsis, function as a negative regulator of plant cell death, ROS accumulation, flowering time, and defense against …	doi: 10.3389/fpls.2015.01218				16590001	16600000	chr7	16594262	16601679	chr7:16594262..16601679	PruarM.7G308100.t1.p1	ID=PruarM.7G308100.t1.p1;Parent=PruarM.7G308100;Name=PruarM.7G308100 type:complete len:1264 (+),score=203.17;Ontology_term=GO:0016021;interpro_product_summary=putative armadillo-like helical;product=Putative armadillo-like helical protein;protein_id=PruarM.7G308100.t1.p1_1;transcript_id=PruarM.7G308100.t1.p1
									PruarM.7G308200.t1.p1	KAS2 3-oxoacyl-[acyl-carrier-protein] synthase II, chloroplastic	Essential protein that catalyzes the condensation reaction of fatty acid synthesis. Confers resistance to low temperatures by maintaining chloroplast membranes integrity. Involved in the regulation of fatty acids ratios during seed metabolism. Required for embryo development, especially at the transition from the globular to the heart stage	DOI: 10.1104/pp.113.2.347	DOI: 10.1073/pnas.0611141104
Chr7	16600001	16610000	1.6605e+07	16605095	39.4528	5.31781e-06	chr7:16600001..16610000	PruarM.7G308200.t1.p1		KAS2 3-oxoacyl-[acyl-carrier-protein] synthase II, chloroplastic	Essential protein that catalyzes the condensation reaction of fatty acid synthesis. Confers resistance to low temperatures by maintaining chloroplast membranes integrity. Involved in the regulation of fatty acids ratios during seed metabolism. Required for embryo development, especially at the transition from the globular to the heart stage	DOI: 10.1104/pp.113.2.347	DOI: 10.1073/pnas.0611141104			16600001	16610000	chr7	16602587	16607653	chr7:16602587..16607653	PruarM.7G308200.t1.p1	ID=PruarM.7G308200.t1.p1;Parent=PruarM.7G308200;Name=PruarM.7G308200 type:complete len:560 (+),score=97.40;Ontology_term=GO:0005739,GO:0009570,GO:0004315,GO:0006633,GO:0007165,GO:0009631,GO:0009793,GO:0005835,GO:0042967;activity=putative beta-ketoacyl-[acyl-carrier-protein] synthase II;ec_number=2.3.1.179;interpro_product_summary=putative beta-ketoacyl synthase, thiolase, beta-ketoacyl synthase, …	chr7:16610965..16612703	PruarM.7G308300.t1.p1	ID=PruarM.7G308300.t1.p1;Parent=PruarM.7G308300;Name=PruarM.7G308300 type:5prime_partial len:252 (+),score=35.75;Ontology_term=GO:0016021;product=hypothetical protein;protein_id=PruarM.7G308300.t1.p1_1;transcript_id=PruarM.7G308300.t1.p1	chr7:16610965..16612703	PruarM.7G308300.t1.p1	ID=PruarM.7G308300.t1.p1;Parent=PruarM.7G308300;Name=PruarM.7G308300 type:5prime_partial len:252 (+),score=35.75;Ontology_term=GO:0016021;product=hypothetical protein;protein_id=PruarM.7G308300.t1.p1_1;transcript_id=PruarM.7G308300.t1.p1	chr7:16594262..16601679	PruarM.7G308100.t1.p1	ID=PruarM.7G308100.t1.p1;Parent=PruarM.7G308100;Name=PruarM.7G308100 type:complete len:1264 (+),score=203.17;Ontology_term=GO:0016021;interpro_product_summary=putative armadillo-like helical;product=Putative armadillo-like helical protein;protein_id=PruarM.7G308100.t1.p1_1;transcript_id=PruarM.7G308100.t1.p1
									PruarM.7G308300.t1.p1	Hypothetical protein / predicted: Transcriptional factor B3 family protein / auxin-responsive factor AUX/IAA-related isoform 1 [Hibiscus syriacus]
Chr7	16610001	16620000	1.6615e+07	16615097	42.6691	5.13967e-06	chr7:16610001..16620000	PruarM.7G308300.t1.p1		Hypothetical protein / predicted: Transcriptional factor B3 family protein / auxin-responsive factor AUX/IAA-related isoform 1 [Hibiscus syriacus]						16610001	16620000	chr7	16610965	16612703	chr7:16610965..16612703	PruarM.7G308300.t1.p1	ID=PruarM.7G308300.t1.p1;Parent=PruarM.7G308300;Name=PruarM.7G308300 type:5prime_partial len:252 (+),score=35.75;Ontology_term=GO:0016021;product=hypothetical protein;protein_id=PruarM.7G308300.t1.p1_1;transcript_id=PruarM.7G308300.t1.p1	chr7:16612787..16616120	PruarM.7G308400.t1.p1	ID=PruarM.7G308400.t1.p1;Parent=PruarM.7G308400;Name=PruarM.7G308400 type:complete len:587 (+),score=100.14;Ontology_term=GO:0005634,GO:0016021,GO:0003723,GO:0003724,GO:0005524,GO:0042254;activity=putative RNA helicase;ec_number=3.6.4.13;interpro_product_summary=putative ATP-dependent RNA helicase DEAD-box, Helicase superfamily 1/2, ATP-binding domain;product=Putative RNA helicase;protein_id=Prua…	chr7:16612787..16616120	PruarM.7G308400.t1.p1	ID=PruarM.7G308400.t1.p1;Parent=PruarM.7G308400;Name=PruarM.7G308400 type:complete len:587 (+),score=100.14;Ontology_term=GO:0005634,GO:0016021,GO:0003723,GO:0003724,GO:0005524,GO:0042254;activity=putative RNA helicase;ec_number=3.6.4.13;interpro_product_summary=putative ATP-dependent RNA helicase DEAD-box, Helicase superfamily 1/2, ATP-binding domain;product=Putative RNA helicase;protein_id=Prua…
								PruarM.7G308400.t1.p1		DEAD-box ATP-dependent RNA helicase 17
Chr7	16620001	16630000	1.6625e+07	16625099	41.6473	5.82757e-06	chr7:16620001..16630000	PruarM.7G308500.t1.p1		ARF Auxin response factor with B3 and PB1 binding domains	transcriptional factors that bind specifically to the DNA sequence 5'-TGTCTC-3' found in the auxin-responsive promoter elements (AuxREs). Involved in ethylene responses. Regulates lateral root formation through direct regulation of LBD16 and/or LBD29. Tomato AUXIN RESPONSE FACTOR 5 determines fruit set and development by regulating both the auxin- and gibberellin-signaling pathways	DOI: 10.1104/pp.105.070987	https://doi.org/10.1038/s41598-018-21315-y			16620001	16630000	chr7	16626580	16632423	chr7:16626580..16632423	PruarM.7G308500.t1.p1	ID=PruarM.7G308500.t1.p1;Parent=PruarM.7G308500;Name=PruarM.7G308500 type:complete len:1167 (+),score=242.34;Ontology_term=GO:0005634,GO:0003677,GO:0005515,GO:0006355,GO:0009734;interpro_product_summary=putative PB1 domain, B3 DNA binding domain, auxin response factor, AUX/IAA domain;product=Putative transcription factor ARF family;protein_id=PruarM.7G308500.t1.p1_1;regulator=ARF;regulator_type=t…
Chr7	16630001	16640000	1.6635e+07	16635101	37.9832	6.31005e-06	chr7:16630001..16640000	PruarM.7G308500.t1.p1		ARF Auxin response factor with B3 and PB1 binding domains	transcriptional factors that bind specifically to the DNA sequence 5'-TGTCTC-3' found in the auxin-responsive promoter elements (AuxREs). Involved in ethylene responses. Regulates lateral root formation through direct regulation of LBD16 and/or LBD29. Tomato AUXIN RESPONSE FACTOR 5 determines fruit set and development by regulating both the auxin- and gibberellin-signaling pathways	DOI: 10.1104/pp.105.070987	https://doi.org/10.1038/s41598-018-21315-y			16630001	16640000	chr7	16633087	16635961	chr7:16633087..16635961	PruarM.7G308600.t1.p1	ID=PruarM.7G308600.t1.p1;Parent=PruarM.7G308600;Name=PruarM.7G308600 type:complete len:314 (+),score=56.44;Ontology_term=GO:0005759,GO:0009507,GO:0005524,GO:0046914,GO:0051082,GO:0051087,GO:0051085,GO:1901671;interpro_product_summary=putative GroES-like superfamily, chaperonin GroES, groES chaperonin family;product=Putative GroES-like superfamily, chaperonin GroES, groES chaperonin family;protein…	chr7:16626580..16632423	PruarM.7G308500.t1.p1	ID=PruarM.7G308500.t1.p1;Parent=PruarM.7G308500;Name=PruarM.7G308500 type:complete len:1167 (+),score=242.34;Ontology_term=GO:0005634,GO:0003677,GO:0005515,GO:0006355,GO:0009734;interpro_product_summary=putative PB1 domain, B3 DNA binding domain, auxin response factor, AUX/IAA domain;product=Putative transcription factor ARF family;protein_id=PruarM.7G308500.t1.p1_1;regulator=ARF;regulator_type=t…	chr7:16626580..16632423	PruarM.7G308500.t1.p1	ID=PruarM.7G308500.t1.p1;Parent=PruarM.7G308500;Name=PruarM.7G308500 type:complete len:1167 (+),score=242.34;Ontology_term=GO:0005634,GO:0003677,GO:0005515,GO:0006355,GO:0009734;interpro_product_summary=putative PB1 domain, B3 DNA binding domain, auxin response factor, AUX/IAA domain;product=Putative transcription factor ARF family;protein_id=PruarM.7G308500.t1.p1_1;regulator=ARF;regulator_type=t…
								PruarM.7G308600.t1.p1		CPN20 chaperonin	Required to activate the iron superoxide dismutases (FeSOD) which are primary antioxidant enzymes in Arabidopsis thaliana chloroplasts.	DOI: 10.1111/j.1469-8137.2012.04369.x
Chr7	16640001	16650000	1.6645e+07	16645102	35.3886	6.57872e-06	chr7:16640001..16650000	PruarM.7G308700.t1.p1		BGAL15 Beta-galactosidase 15	Hydrolysis of terminal non-reducing beta-D-galactose residues in beta-D-galactosides. β-galactosidase (β-Gal), one of the cell wall modifying enzymes, plays an important role in fruit ripening and softening. involved in different fruit texture types of apple cultivars by influencing the degradation of pectin during the mature fruit stage	doi: 10.1104/pp.100.3.1318 / https://doi.org/10.3389/fpls.2018.00539				16640001	16650000	chr7	16650145	16650967	chr7:16650145..16650967	PruarM.7G308800.t1.p1	ID=PruarM.7G308800.t1.p1;Parent=PruarM.7G308800;Name=PruarM.7G308800 type:complete len:237 (+),score=44.43;interpro_product_summary=putative Zf-FLZ domain;product=Putative Zf-FLZ domain-containing protein;protein_id=PruarM.7G308800.t1.p1_1;transcript_id=PruarM.7G308800.t1.p1	chr7:16642609..16646586	PruarM.7G308700.t1.p1	ID=PruarM.7G308700.t1.p1;Parent=PruarM.7G308700;Name=PruarM.7G308700 type:complete len:810 (+),score=158.53;Ontology_term=GO:0005618,GO:0005773,GO:0004565,GO:0030246,GO:0006012,GO:0006027,GO:0006687,GO:0009341,GO:0046486;activity=putative beta-galactosidase;ec_number=3.2.1.23;interpro_product_summary=putative D-galactoside/L-rhamnose binding SUEL lectin domain, glycoside hydrolase, family 35;prod…	chr7:16642609..16646586	PruarM.7G308700.t1.p1	ID=PruarM.7G308700.t1.p1;Parent=PruarM.7G308700;Name=PruarM.7G308700 type:complete len:810 (+),score=158.53;Ontology_term=GO:0005618,GO:0005773,GO:0004565,GO:0030246,GO:0006012,GO:0006027,GO:0006687,GO:0009341,GO:0046486;activity=putative beta-galactosidase;ec_number=3.2.1.23;interpro_product_summary=putative D-galactoside/L-rhamnose binding SUEL lectin domain, glycoside hydrolase, family 35;prod…
								PruarM.7G308800.t1.p1		FLZ14 FCS-Like Zinc finger 14	act as an adapter to facilitate the interaction of SnRK1 complex with effector proteins, conferring tissue- and stimulus-type specific differences in the SnRK1 regulation pathway. SNF1-related protein kinase 1 (SnRK1) interacts with diverse proteins and regulates their activity in response to starvation and stress signals. interacts with regulators of hormone signaling, development and abiotic an…	DOI: 10.1016/j.cpb.2015.10.004
Chr7	16650001	16660000	1.6655e+07	16655104	31.7191	7.64338e-06	chr7:16650001..16660000	PruarM.7G308800.t1.p1		FLZ14 FCS-Like Zinc finger 14	act as an adapter to facilitate the interaction of SnRK1 complex with effector proteins, conferring tissue- and stimulus-type specific differences in the SnRK1 regulation pathway. SNF1-related protein kinase 1 (SnRK1) interacts with diverse proteins and regulates their activity in response to starvation and stress signals. interacts with regulators of hormone signaling, development and abiotic an…	DOI: 10.1016/j.cpb.2015.10.004				16650001	16660000	chr7	16650145	16650967	chr7:16650145..16650967	PruarM.7G308800.t1.p1	ID=PruarM.7G308800.t1.p1;Parent=PruarM.7G308800;Name=PruarM.7G308800 type:complete len:237 (+),score=44.43;interpro_product_summary=putative Zf-FLZ domain;product=Putative Zf-FLZ domain-containing protein;protein_id=PruarM.7G308800.t1.p1_1;transcript_id=PruarM.7G308800.t1.p1	chr7:16652096..16655989	PruarM.7G308900.t1.p1	ID=PruarM.7G308900.t1.p1;Parent=PruarM.7G308900;Name=PruarM.7G308900 type:complete len:416 (+),score=82.72;Ontology_term=GO:0003729;interpro_product_summary=putative RNA recognition motif domain, nucleotide-binding alpha-beta plait domain superfamily;product=Putative RNA recognition motif domain, nucleotide-binding alpha-beta plait domain superfamily;protein_id=PruarM.7G308900.t1.p1_1;transcript_…	chr7:16652096..16655989	PruarM.7G308900.t1.p1	ID=PruarM.7G308900.t1.p1;Parent=PruarM.7G308900;Name=PruarM.7G308900 type:complete len:416 (+),score=82.72;Ontology_term=GO:0003729;interpro_product_summary=putative RNA recognition motif domain, nucleotide-binding alpha-beta plait domain superfamily;product=Putative RNA recognition motif domain, nucleotide-binding alpha-beta plait domain superfamily;protein_id=PruarM.7G308900.t1.p1_1;transcript_…	chr7:16660250..16662169	PruarM.7G309000.t1.p1	ID=PruarM.7G309000.t1.p1;Parent=PruarM.7G309000;Name=PruarM.7G309000 type:complete len:279 (+),score=54.61;Ontology_term=GO:0005634,GO:0009611,GO:0031347,GO:2000022;interpro_product_summary=putative Tify domain;product=Putative transcription factor TIFY family;protein_id=PruarM.7G309000.t1.p1_1;regulator=TIFY;regulator_type=transcription factor;transcript_id=PruarM.7G309000.t1.p1
								PruarM.7G308900.t1.p1		UBP1 Oligouridylate-binding protein	Heterogeneous nuclear ribonucleoprotein (hnRNP)-like protein that acts as a component of the pre-mRNA processing machinery. Functions to facilitate the nuclear maturation of plant pre-mRNAs.
Genes evolving under positive selection detected in the C1 cluster using the McDonald and Kreitman test (MKT), their position in the genome, statistics value, p value, gene annotation and predicted function
In red, candidate genes displayed in Supplementary Data 24. NI neutrality index quantifies the direction and degree of departure from neutrality α, fraction of adaptive nonsynonymous substitutions or proportion of substitutions driven by positive selection. Pos_start, start position of the 10Kb interval; pos_end, end position of the 10Kb interval.
chr	pos_start	pos_end	C1/W1	C1/W2	P1_nonsyn	P2_nonsyn	P1_syn	P2_syn	D_nonsyn	D_syn	NI neutrality index	α (alpha)	fisher.P.value	Interval	Annotation over the 10Kb region	Annotation SS location +/- 2Kb	Predicted function	Physiological role	References
chr1	2170000	2180000	C1/W1		3	9	0	1	2	1	6	-5	0.35	chr1:2170000..2180000	PruarM.1G035300.t1.p1		Auxin-responsive protein IAA14	Aux/IAA proteins are short-lived transcriptional factors that function as repressors of early auxin response genes at low auxin concentrations.	https://doi.org/10.1023/A:1015255030047
															PruarM.1G035400.t1.p1		PREDICTED: sec-independent protein translocase protein TatB [Prunus mume]
															PruarM.1G035500.t1.p1
															PruarM.1G035600.t1.p1		Magnesium transporter MRS2-2	Low-affinity magnesium transporter that mediates the influx of magnesium. Plays a crucial role in male gametophyte development and male fertility.	DOI: 10.1038/cr.2009.58
chr1	2430000	2440000	C1/W1		8	9	5	16	1	1	0.809524	0.190476	1	chr1:2430000..2440000		PruarM.1G040200.t1.p1	Transcription factor bHLH92	The AtbHLH genes constitute one of the largest families of transcription factors in plants, with range of different roles in plant cell and tissue development as well as plant metabolism.	DOI: 10.1093/molbev/msg088
															PruarM.1G040300.t1.p1		40S ribosomal protein S15
																PruarM.1G040400.t1.p1	Probable protein phosphatase 2C 39	function as co-receptors for the phytohormone abscisic acid	doi:10.1111/j.1742-4658.2012.08670.x
chr1	2440000	2450000	C1/W1		3	21	0	9	4	2	1.33333	-0.333333	1	chr1:2440000..2450000	PruarM.1G040400.t1.p1		Probable protein phosphatase 2C 39	function as co-receptors for the phytohormone abscisic acid	doi:10.1111/j.1742-4658.2012.08670.x
															PruarM.1G040500.t1.p1		TZP-like Plus3-domain protein	members of this family are Key Component of Phytochrome A Signaling, involved in blue light signaling and phyB-dependent regulation of photoperiodic flowering	DOI: https://doi.org/10.1105/tpc.17.00677
															PruarM.1G040600.t1.p1		TZP-like zinc knuckle CCHC-type family protein [Prunus dulcis]	Acts downstream of the circadian clock and photoreceptor signaling pathways to directly control genes responsible for growth.	https://doi.org/10.1073/pnas.0807264105
chr1	10060000	10070000		C1/W2	21	34	15	31	1	1	1.19565	-0.195652	1	chr1:10060000..10070000	PruarM.1G163900.t1.p1		E3 ubiquitin-protein ligase LIN-2	involved in the rhizobial infection process. Plays an important role in the early steps of infection thread formation and in growth and differentiation of nodules.	DOI: https://doi.org/10.1104/pp.109.143933
															PruarM.1G164000.t1.p1		Helicase MAGATAMA 3 with TPR and ankyrin repeat-containing domains	Helicase that may regulate RNA molecules involved in nucleolar organization and pollen tube guidance. Members of this trans-membrane protein family are in the plant immune response, in tolerance to abiotic stresses. They are essential for plant organogenesis and morphogenesis during developmental stages	https://doi.org/10.1093/pcp/pcn130
chr1	10140000	10150000		C1/W2	0	13	1	16	2	2	0.764706	0.235294	1	chr1:10140000..10150000	PruarM.1G165400.t1.p1		Pentatricopeptide repeat-containing protein At3g06920	Pentatricopeptide Repeat constitute one of the largest gene families in Arabidopsis, characterized for their role in plant growth and development, restorers of cytoplasmic male sterility (CMS), role in in a subset of biotic and abiotic stresses	doi: 10.3389/fpls.2015.01218
															PruarM.1G165500.t1.p1		Putative armadillo-like helical, CLASP domain, TOG domain-containing protein	Involved in hormonal and stress signaling pathways, function as regulators of multiple abiotic stress responses, in plant disease resistance. Also function as a negative regulator of plant cell death, ROS accumulation, flowering time, and defense against biotrophic pathogens in a salicylic acid dependent manner	doi: 10.3389/fpls.2015.01218
															PruarM.1G165600.t1.p1		ABC subfamily C protein [Trema orientale]	involved in detoxification processes. required for organ growth, plant nutrition, plant development, response to abiotic stresses, pathogen resistance and the interaction of the plant with its environment.	doi: 10.1199/tab.0153
																PruarM.1G165700.t1.p1	hypothetical protein / KNR4/SMI1 homolog [Prunus persica]	implicated in coordinating cell wall synthesis in Yeast, regulatory role in chitin deposition and in cell wall assembly.
chr1	10190000	10200000		C1/W2	10	27	7	6	3	1	0.948718	0.0512821	1	chr1:10190000..10200000	PruarM.1G166700.t1.p1		putative MULE transposase domain, similarity to maize transposon MuDR
															PruarM.1G166800.t1.p1		putative MULE transposase domain, similarity to maize transposon MuDR
chr1	10390000	10400000		C1/W2	4	21	1	11	2	3	3.125	-2.125	0.329498	chr1:10390000..10400000	PruarM.1G169800.t1.p1		Mutator-like transposase [Arabidopsis thaliana]
															PruarM.1G169900.t1.p1		Putative transcription factor & chromatin remodeling CW-Zn family	participate in pathogen-induced chromatin remodeling and epigenetic gene regulation, involved in resistance to a viral pathogen (TCV, TURNIP CRINKLE VIRUS), part of the pathway that triggers the activation of plant immune responses	doi: 10.3389/fpls.2017.01720
															PruarM.1G170000.t1.p1		Zinc finger, CW-type MORC protein [Trema orientale]	participate in pathogen-induced chromatin remodeling and epigenetic gene regulation, involved in resistance to a viral pathogen (TCV, TURNIP CRINKLE VIRUS), part of the pathway that triggers the activation of plant immune responses	doi: 10.3389/fpls.2017.01720
chr1	10500000	10510000		C1/W2	0	8	0	9	1	2	1.77778	-0.777778	1	chr1:10500000..10510000	PruarM.1G171200.t1.p1		GTP-binding protein OBGC, chloroplastic	GTP-binding protein involved in membrane biogenesis and protein synthesis in chloroplast. May be involved in the vesicular traffic between the chloroplast inner envelope membrane and thylakoids. Involved in embryogenesis	https://doi.org/10.1093/mp/ssp073
chr1	14460000	14470000		C1/W2	9	43	2	9	16	2	0.590909	0.409091	0.722179	chr1:14460000..14470000	PruarM.1G246600.t1.p1		putative reverse transcriptase, retrotransposon GYPSY-like gag domain
															PruarM.1G246900.t1.p1		Putative COPIA-like GAG-pre-integrase domain-containing protein
															PruarM.1G247100.t1.p1		Protein ELF3 like Cms1	Regulates Circadian Clock Function and Flowering in Arabidopsis. required for photoperiodic flowering and normal circadian regulation in Arabidopsis	doi: 10.1105/tpc.13.6.1281
chr1	22230000	22240000	C1/W1		98	182	55	116	3	1	0.545809	0.454191	1	chr1:22230000..22240000	PruarM.1G411600.t1.p1		Retrovirus-related Pol polyprotein from COPIA-like transposon RE1
															PruarM.1G411900.t1.p1		Mitotic spindle checkpoint protein MAD2	Required for the execution of the mitotic checkpoint which monitors the process of kinetochore-spindle attachment and delays the onset of anaphase when this process is not complete	https://doi.org/10.1371/journal.pone.0006757
chr1	28230000	28240000		C1/W2	1	6	0	1	1	1	7	-6	0.377778	chr1:28230000..28240000	PruarM.1G529400.t1.p1		Putative COPIA-like retrotransposon gag domain-containing protein
																PruarM.1G529500.t1.p1	Nudix hydrolase 17, mitochondrial	Probably mediates the hydrolysis of some nucleoside diphosphate derivatives.
chr1	34160000	34170000	C1/W1		7	8	8	5	2	1	0.576923	0.423077	1	chr1:34160000..34170000	PruarM.1G641200.t3.p1		Heat stress transcription factor A-2c, Calmodulin binding protein [Theobroma cacao]
															PruarM.1G641300.t1.p1		Acylamino-acid-releasing enzyme 2 / alpha/beta-Hydrolases superfamily protein [Arabidopsis thaliana]	Catalyzes the hydrolysis of the N-terminal peptide bond of an N-acetylated peptide to generate an N-acetylated amino acid and a peptide with a free N-terminus. Plays a homeostatic role in sustaining the cytoplasmic antioxidative system	DOI: 10.1007/s00425-012-1614-1
															PruarM.1G641400.t1.p1		Putative bleomycin hydrolase
															PruarM.1G641500.t1.p1		Acylamino-acid-releasing enzyme, bleomycin hydrolase transcription factor WD40-like family	Catalyzes the hydrolysis of the N-terminal peptide bond of an N-acetylated peptide to generate an N-acetylated amino acid and a peptide with a free N-terminus. Plays a homeostatic role in sustaining the cytoplasmic antioxidative system	DOI: 10.1007/s00425-012-1614-1
chr1	36460000	36470000	C1/W1		28	39	16	18	1	1	1.97059	-0.970588	1	chr1:36460000..36470000	PruarM.1G683600.t1.p1		COPIA-like Retrovirus-related Pol polyprotein from transposon TNT 1-94
															PruarM.1G683700.t1.p1		COPIA-like Retrovirus-related Pol polyprotein from transposon TNT 1-94
															PruarM.1G683800.t1.p1		COPIA-like Retrovirus-related Pol polyprotein from transposon TNT 1-94
															PruarM.1G683900.t1.p1		Polygalacturonase At3g15720	implicated with a wide range of plant developmental processes such as cell elongation, organ abscission, fruit ripening, microspore release, and pollen tube growth. plays a key role in strawberry fruit softening and in general, role for Polygalacturonase in Ripening-Associated Pectin Disassembly	doi: 10.1104/pp.117.2.337 / doi: 10.4161/psb.4.8.9167
																PruarM.1G684000.t1.p1	Polygalacturonase At3g15720	implicated with a wide range of plant developmental processes such as cell elongation, organ abscission, fruit ripening, microspore release, and pollen tube growth. plays a key role in strawberry fruit softening and in general, role for Polygalacturonase in Ripening-Associated Pectin Disassembly	doi: 10.1104/pp.117.2.337 / doi: 10.4161/psb.4.8.9167
chr1	36460000	36470000		C1/W2	28	50	16	38	2	1	0.722222	0.277778	1	chr1:36460000..36470000	PruarM.1G683600.t1.p1		COPIA-like Retrovirus-related Pol polyprotein from transposon TNT 1-94
															PruarM.1G683700.t1.p1		COPIA-like Retrovirus-related Pol polyprotein from transposon TNT 1-94
															PruarM.1G683800.t1.p1		COPIA-like Retrovirus-related Pol polyprotein from transposon TNT 1-94
															PruarM.1G683900.t1.p1		Polygalacturonase At3g15720	implicated with a wide range of plant developmental processes such as cell elongation, organ abscission, fruit ripening, microspore release, and pollen tube growth. plays a key role in strawberry fruit softening and in general, role for Polygalacturonase in Ripening-Associated Pectin Disassembly	doi: 10.1104/pp.117.2.337 / doi: 10.4161/psb.4.8.9167
																PruarM.1G684000.t1.p1	Polygalacturonase At3g15720	implicated with a wide range of plant developmental processes such as cell elongation, organ abscission, fruit ripening, microspore release, and pollen tube growth. plays a key role in strawberry fruit softening and in general, role for Polygalacturonase in Ripening-Associated Pectin Disassembly	doi: 10.1104/pp.117.2.337 / doi: 10.4161/psb.4.8.9167
chr2	10500000	10510000	C1/W1		29	61	10	25	1	1	2.57143	-1.57143	0.488189	chr2:10500000..10510000	PruarM.2G197700.t1.p1		COPIA-like Retrovirus-related Pol polyprotein from transposon RE2
															PruarM.2G197800.t1.p1		COPIA-like Retrovirus-related Pol polyprotein from transposon RE2
chr2	19480000	19490000	C1/W1		2	7	3	10	2	3	1.03846	-0.0384615	1	chr2:19480000..19490000		PruarM.2G356000.t1.p1	Aluminum-activated malate transporter 10	involved in aluminium resistance, roles in stomatal opening, general anionic homoeostasis, and in fruit flavour (apple acidity, Ma1 gene). Apple domestication was accompanied by selection for the Ma1 gene	doi: 10.1007/s11295-012-0571-y / DOI: 10.3835/plantgenome2015.03.0016 /https://doi.org/10.1038/s41467-017-00336-7
															PruarM.2G356100.t1.p1		Aluminum-activated malate transporter 10	involved in aluminium resistance, roles in stomatal opening, general anionic homoeostasis, and in fruit flavour (apple acidity, Ma1 gene). Apple domestication was accompanied by selection for the Ma1 gene	doi: 10.1007/s11295-012-0571-y / DOI: 10.3835/plantgenome2015.03.0016 /https://doi.org/10.1038/s41467-017-00336-7
															PruarM.2G356200.t1.p1		Putative LRAT (Lecithin Retinol Acyltransferase) domain-containing protein
															PruarM.2G356300.t1.p1		Bifunctional fucokinase/fucose pyrophosphorylase	involved in the salvage pathway which converts free L-fucose to GDP-L-fucose. Fucosylation plays an important role in fertilization, development and programmed cell death	DOI: 10.1074/jbc.M710078200
																PruarM.2G356400.t1.p1	serine/threonine-protein kinase WNK4	WNK/'with no lysine(K)' Arabidopsis WNK gene family regulates flowering time by modulating the photoperiod pathway. Might be involved in fruit development and ripening in peach	DOI: 10.1111/j.1438-8677.2008.00072.x / https://doi.org/10.1016/j.hpj.2019.01.006
chr2	22760000	22770000		C1/W2	6	13	0	17	1	1	1.11765	-0.117647	1	chr2:22760000..22770000	PruarM.2G413200.t1.p1		Uncharacterized protein At2g39910
															PruarM.2G413300.t1.p1		Glucan endo-1,3-beta-glucosidase 2	Involved in maturation and shelf-life of fruits. May play a role in fruit pulp softening process	www.pnas.org/cgi/doi/10.1073/pnas.0909329107 Meli
chr2	25730000	25740000		C1/W2	7	18	6	13	1	1	1.31579	-0.315789	1	chr2:25730000..25740000	PruarM.2G476000.t1.p1		G-type lectin S-receptor-like serine/threonine-protein kinase At5g24080 / G-type lectin S-receptor-like serine/threonine-protein kinase At5g24080 [Prunus mume]	crucial role in plant response to salt stress.	DOI: 10.1016/j.jplph.2012.11.017
															PruarM.2G476100.t1.p1		CHIT3 Acidic endochitinase	Defense against chitin containing fungal pathogens. role in defense against fungal diseases. Chitinases are also involved in plant abiotic stress responses as noted for osmotic, salt, cold, wounding and heavy metal stresses. Chitinases play a role in developmental aspects of plants too (i.e., regulation of plant embryogenesis process).	DOI: 10.3923/ajb.2011.29.37 / https://doi.org/10.1080/07352689.2011.616043
															PruarM.2G476200.t1.p1		COMPASS-like H3K4 histone methylase component WDR5A	Forms multiple COMPASS-like complexes involved in histone methylation by interacting with different histone H3 'Lys-4' methyltransferases such as ATX1, SDG14 or SDG16. Upregulates FLC and MAF4 expression to delay flowering	DOI: https://doi.org/10.1105/tpc.109.067967
															PruarM.2G476300.t1.p1		Receptor-like protein EIX1	Involved in plant defense. Confers resistance to the fungal pathogen T.viride through recognition of the EIX elicitor protein.	DOI: https://doi.org/10.1105/tpc.022475
chr2	25790000	25800000		C1/W2	4	37	3	28	2	1	0.66129	0.33871	1	chr2:25790000..25800000		PruarM.2G477500.t1.p1	ABC transporter C family member 10	Pump for glutathione S-conjugates. importance for plant development and survival. required for organ growth, plant nutrition, plant development, response to abiotic stresses, pathogen resistance and the interaction of the plant with its environment. mediate the transport of a wide range of molecules, such as organic acids, metal ions, phytohormones and secondary metabolites. Involved in Auxin Tra…	doi: 10.1199/tab.0153 / doi: 10.3390/plants7030065
															PruarM.2G477600.t1.p1		Serine/threonine-protein phosphatase 7	act as a positive regulator of cryptochrome signaling involved in hypocotyl growth inhibition and cotyledon expansion under white and blue light conditions. Confers thermotolerance. Required for heat shock mediated-signaling pathway that leads to the expression of heat shock proteins (HSPs).	DOI: https://doi.org/10.1105/tpc.008649
															PruarM.2G477700.t1.p1		ABC transporter C family member 10	Pump for glutathione S-conjugates. importance for plant development and survival. required for organ growth, plant nutrition, plant development, response to abiotic stresses, pathogen resistance and the interaction of the plant with its environment. mediate the transport of a wide range of molecules, such as organic acids, metal ions, phytohormones and secondary metabolites. Involved in Auxin Tra…	doi: 10.1199/tab.0153 / doi: 10.3390/plants7030065
chr2	25910000	25920000		C1/W2	1	11	1	5	1	3	6	-5	0.264252	chr2:25910000..25920000		PruarM.2G479900.t1.p1	Trehalose-phosphate phosphatase 4	Trehalose accumulation in plant improve abiotic stress tolerance and crop yield. affects the regulation of carbon allocation and utilization in plants. both trehalose phosphate synthase (TPS) and trehalose phosphate phosphatase (TPP) genes are associated with maize domestication	doi: 10.1104/pp.17.01634
															PruarM.2G480000.t2.p1		Chaperone protein dnaJ 49	Plays a continuous role in plant development probably in the structural organization of compartments. regulates stress resistance, enhances the thermotolerance, negatively regulates rice innate immunity via the ubiquitination proteasome degradation, contributes to maintenance of photosystem II under chilling stress	DOI: 10.1111/mpp.12546 / doi: 10.1093/jxb/ert357
															PruarM.2G480100.t1.p1		Putative angiotensin-converting enzyme 2	In aphids, modulates aphid–plant interactions by affecting feeding behavior and survival of aphids on host plants
chr2	25930000	25940000		C1/W2	13	21	12	16	4	8	2.42857	-1.42857	0.21593	chr2:25930000..25940000		PruarM.2G480200.t1.p1	Putative protein-serine/threonine phosphatase
															PruarM.2G480300.t1.p1		Cyclic nucleotide-gated ion channel 1	Acts as cyclic nucleotide-gated ion channel. Can be activated by cyclic AMP which leads to an opening of the cation channel. May be responsible for cAMP-induced calcium entry in cells and thus should be involved in the calcium signal transduction. Could transport K+, Na+ and Pb2+. Components of plant immunity	DOI: 10.1093/mp/ssr018
															PruarM.2G480400.t1.p1		Cyclic nucleotide-gated ion channel 1	Acts as cyclic nucleotide-gated ion channel. Can be activated by cyclic AMP which leads to an opening of the cation channel. May be responsible for cAMP-induced calcium entry in cells and thus should be involved in the calcium signal transduction. Could transport K+, Na+ and Pb2+. Components of plant immunity	DOI: 10.1093/mp/ssr018
chr3	1040000	1050000		C1/W2	0	1	1	2	1	1	0.333333	0.666667	1	chr3:1040000..1050000		PruarM.3G019100.t1.p1	Isocitrate dehydrogenase (NADP(+))	possible role of this form of the enzyme in citric acid catabolism in the pulp of Citrus. Role in tomato ripening fruits. predominant cytosolic enzyme from green and ripe pericarp. NADP-Dependent Isocitrate Dehydrogenase from Arabidopsis Roots Contributes in the Mechanism of Defence against the Nitro-Oxidative Stress Induced by Salinity	DOI: 10.1016/S0168-9452(00)00328-9 / https://doi.org/10.1007/BF00193228 / https://www.jstor.org/stable/23383359 / https://doi.org/10.1100/2012/694740
															PruarM.3G019200.t2.p1		Putative ABC-type Cd(2+) transporter, protein kinase-like domain superfamily	adaptation to changing environments and cope with biotic and abiotic stresses. increases phytochelatin-mediated cadmium tolerance in Arabidopsis	DOI: 10.1042/bse0500145 / doi: 10.1093/jxb/erv185
chr3	6620000	6630000	C1/W1		59	80	22	35	1	1	2.4386	-1.4386	0.501102	chr3:6620000..6630000		PruarM.3G108500.t1.p1	Acetylornithine aminotransferase ACOAT	Involved in the biosynthesis of citrulline, especially during fruit development (tomato etc...). role in flower and fruit development with the regulation of ornithine and PA (polyamines) levels (amino acid metabolism). Involved in plant stress tolerance. role of arginine amino acids and blue light in regulating root meristem function	https://doi.org/10.1093/pcp/pcv030 / doi: 10.3390/ijms19113681 / http://www.plantphysiol.org/cgi/doi/10.1104/pp.112.210583	https://doi.org/10.1038/s41598-019-50575-5
															PruarM.3G108600.t1.p1.ERF84_ARATH.1		Ethylene-responsive transcription factor ERF084	acts as a transcriptional activator. Binds to the GCC-box pathogenesis-related promoter element. May be involved in the regulation of gene expression by stress factors and by components of stress signal transduction pathways. belong to the APETALA2/ethylene response factor (AP2/ERF) superfamily and act downstream of the ethylene signalling pathway. Regulate ripening in both climacteric and non-cl…	doi:10.1093/fqsafe/fyz042 / https://doi.org/10.1007/s11105-014-0799-9
chr4	5770000	5780000	C1/W1		24	49	10	19	3	2	1.67816	-0.678161	0.625879	chr4:5770000..5780000	PruarM.4G116400.t1.p1.CRK29_ARATH.10		Cysteine-rich receptor-like protein kinase 29	required for cell death. upon pathogen perception, associate with the FLS2 complex, and coordinately act to enhance plant immune responses. essential role of this gene in the regulation of growth, development, and acclimatory responses. Regulation of basal resistance to powdery mildew in barley	doi: 10.1104/pp.16.01404 / https://doi.org/10.1093/jxb/erv143 / https://doi.org/10.1111/j.1364-3703.2011.00736.x
															PruarM.4G116500.t1.p1.PP329_ARATH.1		Pentatricopeptide repeat-containing protein At4g20770, combinatorial and modular protein (PCMP)	Essential Role in Organelle Biogenesis	doi: 10.1105/tpc.104.022236
															PruarM.4G116600.t1.p1.ZERSY_ZINZE.1		ZSD1 Zerumbone synthase	resistance against soft-rot causative, Pythium myriotylum
chr4	5910000	5920000	C1/W1		10	9	2	3	3	1	1.26667	-0.266667	1	chr4:5910000..5920000	PruarM.4G119000.t1.p1.VPS2B_ARATH.1		Vacuolar protein sorting-associated protein 2 homolog 2	Part of the plant vacuolar protein sorting pathway, involved in membrane trafficking to the vacuole as part of the “Homotypic Fusion and Vacuole Protein Sorting” (HOPS) complex. Resistance to Cucumber Mosaic Virus (CMV) in melon.	https://doi.org/10.1038/s41598-017-10783-3
															PruarM.4G119100.t1.p1.AGLU_SPIOL.1		Alpha-glucosidase	Alpha-glucosidase I and II have high activity towards malto-oligosaccharides and starch, while form III and IV have high activity towards malto-oligosaccharides but low activity toward starch. α-Glucosidase in plants controls the plant polysaccharide composition already at the stage of plant maturation, as shown, for instance, in the case of rice or potato. Glucosidase enzymes catalyze hydrolysis…
chr4	10280000	10290000		C1/W2	0	1	0	10	1	1	0.1	0.9	0.294872	chr4:10280000..10290000	PruarM.4G191100.t1.p1		Putative trans-aconitate 3-methyltransferase
															PruarM.4G191200.t1.p1.FBL74_ARATH.5		F-box/LRR-repeat RNI-like protein	functionally diverse and play a variety of roles in developmental processes including plant hormonal signal transduction, floral development, secondary metabolism, senescence, circadian rhythms, and responses to both biotic and abiotic stresses. TIR1 F-box/RIN-like protein encodes an auxin receptor that mediates auxin-regulated transcription, it interacts with Aux/IAA transcriptional repressor pr…	DOI: 10.1002/9781119312994.apr0701
chr4	10500000	10510000	C1/W1		81	39	59	37	2	1	0.625	0.375	1	chr4:10500000..10510000	PruarM.4G194300.t1.p1.RLP2_ARATH.2		RLP2 Receptor-like protein 2	Involved in the perception of CLV3 and CLV3-like peptides, that act as extracellular signals regulating meristems maintenance. Plant receptor-like proteins (RLPs) are a family of transmembrane receptors which are distinguished from receptor-like kinases (RLKs) by their lack of a cytoplasmic kinase domain. RLPs continue to be implicated in a broad range of plant immunological and developmental pro…	DOI: https://doi.org/10.1104/pp.109.148197 / doi: 10.1016/j.plantsci.2018.05.030
															PruarM.4G194400.t1.p1.PSYR1_ARATH.18		PSY1R Tyrosine-sulfated glycopeptide receptor 1	Regulates, in response to tyrosine-sulfated glycopeptide binding, a signaling cascade involved in cellular proliferation and plant growth. Involved in plant immunity, with antagonistic effects on bacterial and fungal resistances	DOI: 10.1111/tpj.12050	DOI: 10.1073/pnas.0706403104
															PruarM.4G194500.t1.p1.PSYR1_ARATH.19		PSY1R Tyrosine-sulfated glycopeptide receptor 1	Regulates, in response to tyrosine-sulfated glycopeptide binding, a signaling cascade involved in cellular proliferation and plant growth. Involved in plant immunity, with antagonistic effects on bacterial and fungal resistances	DOI: 10.1111/tpj.12050	DOI: 10.1073/pnas.0706403104
chr4	10500000	10510000		C1/W2	81	48	59	32	2	1	0.708791	0.291209	1	chr4:10500000..10510000	PruarM.4G194300.t1.p1.RLP2_ARATH.2		RLP2 Receptor-like protein 2	Involved in the perception of CLV3 and CLV3-like peptides, that act as extracellular signals regulating meristems maintenance. Plant receptor-like proteins (RLPs) are a family of transmembrane receptors which are distinguished from receptor-like kinases (RLKs) by their lack of a cytoplasmic kinase domain. RLPs continue to be implicated in a broad range of plant immunological and developmental pro…	DOI: https://doi.org/10.1104/pp.109.148197 / doi: 10.1016/j.plantsci.2018.05.030
															PruarM.4G194400.t1.p1.PSYR1_ARATH.18		PSY1R Tyrosine-sulfated glycopeptide receptor 1	Regulates, in response to tyrosine-sulfated glycopeptide binding, a signaling cascade involved in cellular proliferation and plant growth. Involved in plant immunity, with antagonistic effects on bacterial and fungal resistances	DOI: 10.1111/tpj.12050	DOI: 10.1073/pnas.0706403104
															PruarM.4G194500.t1.p1.PSYR1_ARATH.19		PSY1R Tyrosine-sulfated glycopeptide receptor 1	Regulates, in response to tyrosine-sulfated glycopeptide binding, a signaling cascade involved in cellular proliferation and plant growth. Involved in plant immunity, with antagonistic effects on bacterial and fungal resistances	DOI: 10.1111/tpj.12050	DOI: 10.1073/pnas.0706403104
chr4	11110000	11120000	C1/W1		46	57	26	30	2	1	0.919643	0.0803571	1	chr4:11110000..11120000	PruarM.4G204300.t1.p1.PSYR1_ARATH.39		PSY1R Tyrosine-sulfated glycopeptide receptor 1	Regulates, in response to tyrosine-sulfated glycopeptide binding, a signaling cascade involved in cellular proliferation and plant growth. Involved in plant immunity, with antagonistic effects on bacterial and fungal resistances	DOI: 10.1111/tpj.12050	DOI: 10.1073/pnas.0706403104
															PruarM.4G204400.t1.p1		hypothetical protein / histone-lysine N-methyltransferase, H3 lysine-79 specific-like protein [Arabidopsis thaliana]
															PruarM.4G204500.t1.p1.PSYR1_ARATH.40		PSY1R Tyrosine-sulfated glycopeptide receptor 1	Regulates, in response to tyrosine-sulfated glycopeptide binding, a signaling cascade involved in cellular proliferation and plant growth. Involved in plant immunity, with antagonistic effects on bacterial and fungal resistances	DOI: 10.1111/tpj.12050	DOI: 10.1073/pnas.0706403104
chr4	11240000	11250000		C1/W2	2	5	2	8	2	1	0.35	0.65	0.565789	chr4:11240000..11250000		PruarM.4G206700.t1.p1.MDHM_FRAAN.2	Malate dehydrogenase, mitochondrial	plays a crucial role in starch metabolism, ripening, and soluble solid content of tomato fruit and affects postharvest softening	doi: 10.1105/tpc.109.072231
															PruarM.4G206800.t1.p1.GTE4_ARATH.2		Transcription factor GTE4	Involved in the activation and maintenance of cell division in the meristems and by this controls cell numbers in differentiated organs	https://doi.org/10.1038/ncomms11715
															PruarM.4G206900.t1.p1.SQD2_ARATH.2		Sulfoquinovosyl transferase SQD2	Involved in Flavonoid Glycosylation, Regulating Sugar Metabolism and Seed Setting in Rice	https://doi.org/10.1038/s41598-017-04002-2
chr4	11370000	11380000		C1/W2	1	12	0	11	1	2	2.36364	-1.36364	0.595556	chr4:11370000..11380000	PruarM.4G208400.t1.p1.GLR21_ARATH.4		Glutamate receptor 2.1	Glutamate-gated receptor that probably acts as non-selective cation channel. May be involved in light-signal transduction and calcium homeostasis via the regulation of calcium influx into cells. contribute to the plant's ability to respond to an attack from pests and pathogens. role in regulation of carbon and nitrogen metabolism. they are calcium-permeable channels involved in root and pollen tu…	doi: 10.12703/P6-37 / https://doi.org/10.3389/fpls.2012.00235 / doi: 10.3389/fpls.2019.01743
															PruarM.4G208500.t1.p1.BZP61_ARATH.3		BZIP61 Basic leucine zipper 61	In plants, bZIPs are regulators of many central developmental and physiological processes including photomorphogenesis, leaf and seed formation, energy homeostasis, and abiotic and biotic stress responses.	doi: 10.1371/journal.pone.0002944
chr4	11610000	11620000	C1/W1		15	44	4	14	4	2	1.63889	-0.638889	0.627559	chr4:11610000..11620000	PruarM.4G213600.t1.p1.LRK91_ARATH.17		LECRK91 L-type lectin-domain containing receptor kinase IX.1	Promotes hydrogen peroxide H2O2 production and cell death. Involved in resistance response to the pathogenic oomycetes Phytophthora infestans and Phytophthora capsici. Both lectin domain and kinase activity are required for resistance to oomycetes, but only the lectin domain is required to trigger cell death.	DOI: 10.1094/MPMI-02-15-0025-R
															PruarM.4G213700.t1.p1.POLR1_ARATH.322		COPIA-like Retrovirus-related Pol polyprotein from transposon RE1
															PruarM.4G213800.t1.p1.LRK91_ARATH.18		LECRK91 L-type lectin-domain containing receptor kinase IX.1	Promotes hydrogen peroxide H2O2 production and cell death. Involved in resistance response to the pathogenic oomycetes Phytophthora infestans and Phytophthora capsici. Both lectin domain and kinase activity are required for resistance to oomycetes, but only the lectin domain is required to trigger cell death.	DOI: 10.1094/MPMI-02-15-0025-R
															PruarM.4G213900.t1.p1.POLR2_ARATH.86		COPIA-like Retrovirus-related Pol polyprotein from transposon RE2
chr4	11620000	11630000	C1/W1		20	45	9	21	3	1	0.722222	0.277778	1	chr4:11620000..11630000	PruarM.4G214000.t1.p1.M820_ARATH.20		Uncharacterized mitochondrial protein AtMg00820
															PruarM.4G214100.t1.p1.POLX_TOBAC.390		COPIA-like Retrovirus-related Pol polyprotein from transposon RE2
chr4	11910000	11920000	C1/W1		5	2	10	2	1	2	1.16667	-0.166667	1	chr4:11910000..11920000		PruarM.4G219100.t2.p1.DTX18_ARATH.2	DTX18 Protein DETOXIFICATION 18	also called MATE for Multi-Antimicrobial Extrusion. mediate the transport of primary and secondary metabolites using the proton motive force through several membrane systems of the cell. implicated directly or indirectly in mechanisms of detoxification of noxious compounds or heavy metals, tolerance to aluminum toxicity, disease resistance, nutrient homeostasis, such as Fe3+ uptake, and the trans…	doi: 10.1186/s12870-017-1115-2 / DOI: 10.1093/jxb/erz246
															PruarM.4G219200.t1.p1.DTX18_ARATH.3		DTX18 Protein DETOXIFICATION 18	also called MATE for Multi-Antimicrobial Extrusion. mediate the transport of primary and secondary metabolites using the proton motive force through several membrane systems of the cell. implicated directly or indirectly in mechanisms of detoxification of noxious compounds or heavy metals, tolerance to aluminum toxicity, disease resistance, nutrient homeostasis, such as Fe3+ uptake, and the trans…	doi: 10.1186/s12870-017-1115-2 / DOI: 10.1093/jxb/erz246
															PruarM.4G219300.t1.p1.Y5698_ARATH.1		VAL B3 domain-containing protein At5g66980	VAL (VP1/ABI3-LIKE) Transcriptional repressor of gene expression involved in embryonic pathways, such as LEC1, ABI3, and FUS3. Repressor of the sugar-inducible genes involved in the seed maturation program in seedlings. Plays an essential role in regulating the transition from seed maturation to seedling growth. The B3 superfamily plays a central role in plant life, from embryogenesis to seed mat…	DOI: https://doi.org/10.1104/pp.106.092320	DOI: 10.4161/psb.4.11.9902
															PruarM.4G219400.t1.p1.Y3216_ORYSJ.1		VAL B3 domain-containing protein Os03g0621600	VAL (VP1/ABI3-LIKE) Transcriptional repressor of gene expression involved in embryonic pathways, such as LEC1, ABI3, and FUS3. Repressor of the sugar-inducible genes involved in the seed maturation program in seedlings. Plays an essential role in regulating the transition from seed maturation to seedling growth. The B3 superfamily plays a central role in plant life, from embryogenesis to seed mat…	DOI: https://doi.org/10.1104/pp.106.092320	DOI: 10.4161/psb.4.11.9902
chr4	15970000	15980000		C1/W2	1	43	3	30	3	1	0.444444	0.555556	0.635495	chr4:15970000..15980000	PruarM.4G287300.t1.p1.LOGLA_ORYSJ.1		LONELY GUY Cytokinin-Activating enzyme, Cytokinin riboside 5'-monophosphate phosphoribohydrolase	works in the direct activation pathway in rice (Oryza sativa) shoot meristems. LOGs plays a pivotal role in regulating cytokinin activity during normal growth and development in Arabidopsis. In Arabidopsis, involved in cell division in embryos and leaf vascular tissues, apical dominance and timing of leaf senescence	doi: 10.1105/tpc.109.068676
															PruarM.4G287400.t1.p1.NAC68_ORYSJ.1		NAC domain-containing protein 68	Transcription factor directing sieve element enucleation and cytosol degradation. Regulates, with NAC045, the transcription of NEN1, NEN2, NEN3, NEN4, RTM1, RTM2. Probable transcription factor involved in stress response. tolerance to high temperature, drought, and oxidative stress. linked in fruit ripening date (peach, apricot etc…). Involved in activation of anthocyanin biosynthesis in peach fr…	DOI: 10.1093/jxb/erv386 / DOI: 10.17660/ActaHortic.2018.1208.5	DOI: 10.1126/science.1253736
															PruarM.4G287500.t1.p1.Y5977_ARATH.1		Probable leucine-rich repeat receptor-like protein kinase At5g49770
chr4	15970000	15980000	C1/W1		1	34	3	26	2	1	0.603448	0.396552	1	chr4:15970000..15980000	PruarM.4G287300.t1.p1.LOGLA_ORYSJ.1		LONELY GUY Cytokinin-Activating enzyme, Cytokinin riboside 5'-monophosphate phosphoribohydrolase	works in the direct activation pathway in rice (Oryza sativa) shoot meristems. LOGs plays a pivotal role in regulating cytokinin activity during normal growth and development in Arabidopsis. In Arabidopsis, involved in cell division in embryos and leaf vascular tissues, apical dominance and timing of leaf senescence	doi: 10.1105/tpc.109.068676
															PruarM.4G287400.t1.p1.NAC68_ORYSJ.1		NAC domain-containing protein 68	Transcription factor directing sieve element enucleation and cytosol degradation. Regulates, with NAC045, the transcription of NEN1, NEN2, NEN3, NEN4, RTM1, RTM2. Probable transcription factor involved in stress response. tolerance to high temperature, drought, and oxidative stress. linked in fruit ripening date (peach, apricot etc…). Involved in activation of anthocyanin biosynthesis in peach fr…	DOI: 10.1093/jxb/erv386 / DOI: 10.17660/ActaHortic.2018.1208.5	DOI: 10.1126/science.1253736
															PruarM.4G287500.t1.p1.Y5977_ARATH.1		Probable leucine-rich repeat receptor-like protein kinase At5g49770
chr4	16030000	16040000	C1/W1		1	13	1	16	1	5	4.11765	-3.11765	0.36821	chr4:16030000..16040000	PruarM.4G288400.t1.p1.SRC2_SOYBN.2		Protein SRC2	play a role in cold responses.	https://doi.org/10.1016/S0168-9452(96)04568-2
															PruarM.4G288500.t1.p1.TRN1_ARATH.1		TRN1 Protein TORNADO 1	Involved in the basipetal transport of auxin (IAA) that modulates growth and organs organization. Required for initial divisions in the epidermal/lateral root cap leading to the formation of epidermal cells and a clone of lateral root cap cells, as well as for the maintenance of the radial pattern of cell specification in the root, thus regulating the distinction between the lateral root cap and …	https://dev.biologists.org/content/develop/127/15/3385.full.pdf	DOI: https://doi.org/10.1105/tpc.105.040568
															PruarM.4G288600.t1.p1.RNP1_ARATH.8		RNP1 Heterogeneous nuclear ribonucleoprotein 1	Involved in the packaging of pre-mRNA into hnRNP particles, transport of poly(A) mRNA from the nucleus to the cytoplasm and may modulate splice site selection
chr4	16030000	16040000		C1/W2	1	14	1	10	1	6	8.18182	-7.18182	0.0854485	chr4:16030000..16040000	PruarM.4G288400.t1.p1.SRC2_SOYBN.2		Protein SRC2	play a role in cold responses.	https://doi.org/10.1016/S0168-9452(96)04568-2
															PruarM.4G288500.t1.p1.TRN1_ARATH.1		TRN1 Protein TORNADO 1	Involved in the basipetal transport of auxin (IAA) that modulates growth and organs organization. Required for initial divisions in the epidermal/lateral root cap leading to the formation of epidermal cells and a clone of lateral root cap cells, as well as for the maintenance of the radial pattern of cell specification in the root, thus regulating the distinction between the lateral root cap and …	https://dev.biologists.org/content/develop/127/15/3385.full.pdf	DOI: https://doi.org/10.1105/tpc.105.040568
															PruarM.4G288600.t1.p1.RNP1_ARATH.8		RNP1 Heterogeneous nuclear ribonucleoprotein 1	Involved in the packaging of pre-mRNA into hnRNP particles, transport of poly(A) mRNA from the nucleus to the cytoplasm and may modulate splice site selection
chr4	22820000	22830000	C1/W1		69	71	24	25	2	1	1.42857	-0.428571	1	chr4:22820000..22830000	PruarM.4G421800.t1.p1		putative Ty3-gypsy-like retroelement pol polyprotein [Arabidopsis thaliana]
															PruarM.4G421900.t1.p1		putative RNAse-H domain, reverse transcriptase/ GYPSY retrotransposon-derived protein
															PruarM.4G422000.t1.p1		Predicted: LRR receptor-like serine/threonine-protein kinase GSO2 [Prunus avium]
															PruarM.4G422300.t1.p1		Predicted: cyclin-A2-1-like [Prunus avium]
chr5	12990000	13000000		C1/W2	1	4	2	10	1	1	0.416667	0.583333	1	chr5:12990000..13000000	PruarM.5G230700.t1.p1		LYK3 LysM domain receptor-like kinase 3	Putative Lysin motif (LysM) receptor kinase that may recognize microbe-derived N-acetylglucosamine (NAG)-containing ligands. involved in microorganism perception by plants and can activate different plant responses leading either to symbiosis establishment or to defense responses against pathogens. Lysin motif (LysM)-containing proteins are involved in the recognition of fungal and bacterial path…	https://doi.org/10.1186/s12870-020-02361-z / https://doi.org/10.3389/fpls.2018.01531
															PruarM.5G230800.t1.p1		AP1M2 AP-1 complex subunit mu-2	Functions redundantly with AP1M1 in multiple post-Golgi trafficking pathways leading from the TGN to the vacuole, the plasma membrane, and the cell-division plane. Required for proper growth. Required for Proper Mucilage Formation in Arabidopsis Seeds. AP-2–dependent endocytic pathways in plants and their roles in floral organ development and plant reproduction	https://doi.org/10.1073/pnas.1300460110	doi: 10.1105/tpc.113.114082
															PruarM.5G230900.t1.p1		LSM domain superfamily protein	function in mRNA splicing and degradation, Plays a critical role in the regulation of development-related gene expression.	doi: 10.1093/nar/gkt296	DOI: https://doi.org/10.1105/tpc.112.103697
															PruarM.5G231000.t1.p1		Myb/SANT-like domain-containing protein	participates in the regulation of a plant-specific developmental program, especially during the early stages of fruit development. Responsible for regulation of the early photomorphogenesis of Arabidopsis thaliana.	DOI: 10.1007/s00425-004-1433-0 / doi: 10.1007/s12298-013-0179-1	https://doi.org/10.1271/bbb.80348
																PruarM.5G231100.t1.p1	Tryptophan aminotransferase-related protein 2	Involved in auxin production. Both TAA1 and TAR2 are required for maintaining proper auxin levels in roots, while TAA1, TAR1 and TAR2 are required for proper embryo patterning. Involved in the maintenance of the root stem cell niches. crucial to the control of grape (Vitis vinifera L.) berry ripening together with Ethylene	DOI: 10.1016/j.cell.2008.01.047	https://doi.org/10.1186/1471-2229-13-222
chr5	13000000	13010000		C1/W2	2	5	2	3	1	1	1.4	-0.4	1	chr5:13000000..13010000	PruarM.5G231100.t1.p1		Tryptophan aminotransferase-related protein 2	Involved in auxin production. Both TAA1 and TAR2 are required for maintaining proper auxin levels in roots, while TAA1, TAR1 and TAR2 are required for proper embryo patterning. Involved in the maintenance of the root stem cell niches. crucial to the control of grape (Vitis vinifera L.) berry ripening together with Ethylene. critical for wheat growth and grain yield.	DOI: 10.1016/j.cell.2008.01.047	https://doi.org/10.1186/1471-2229-13-222
															PruarM.5G231200.t1.p1		vacuolar protein-sorting protein BRO1-like [Prunus avium]
chr5	13600000	13610000		C1/W2	6	23	8	30	1	2	1.52632	-0.526316	1	chr5:13600000..13610000		PruarM.5G241500.t1.p1	alpha-N-acetylglucosaminidase family / NAGLU family [Prunus dulcis] / Galactose oxidase/kelch repeat superfamily protein [Arabidopsis thaliana]	Involved in the remodeling of the N-acetyl-glucosamine residues of proteoglycan complexes during reproductive development. Is essential to promote the first divisions of the zygote	DOI: 10.1093/jxb/ern215
															PruarM.5G241600.t1.p1		Putative kelch-type beta propeller / Galactose oxidase/kelch repeat superfamily protein [Arabidopsis thaliana]	Involved in the remodeling of the N-acetyl-glucosamine residues of proteoglycan complexes during reproductive development. Is essential to promote the first divisions of the zygote	DOI: 10.1093/jxb/ern215
															PruarM.5G241700.t1.p1.NAGLU_ARATH.2		NAGLU Alpha-N-acetylglucosaminidase	Involved in the remodeling of the N-acetyl-glucosamine residues of proteoglycan complexes during reproductive development. Is essential to promote the first divisions of the zygote	DOI: 10.1093/jxb/ern215
chr5	15490000	15500000	C1/W1		1	2	2	8	1	1	0.3	0.7	0.47619	chr5:15490000..15500000	PruarM.5G280000.t1.p1.SRM1_ARATH.3		Transcription factor SRM1	Transcription activator that coordinates abscisic acid (ABA) biosynthesis and signaling-related genes. Represses ABA-mediated salt (e.g. NaCl and KCl) stress tolerance. Regulates leaf shape and promotes vegetative growth. Coordinates Abscisic Acid Biosynthesis and Signaling during Salt Stress	DOI: https://doi.org/10.1104/pp.15.00962	doi: 10.1104/pp.15.00962
															PruarM.5G280100.t1.p1.HDA15_ARATH.1		HD15 Histone deacetylase 15	Histone deacetylation gives a tag for epigenetic repression and plays an important role in transcriptional regulation, cell cycle progression and developmental events. especially their roles in development and stress responses biotic and abiotic). Regulates Cell Proliferation in Cucumber Fruit. In tomato, functions as a negative regulator of fruit ripening by affecting ethylene synthesis and caro…	https://doi.org/10.1007/s00299-013-1393-6 / DOI: https://doi.org/10.1104/pp.19.00532 / https://doi.org/10.1038/s41598-017-08512-x	DOI: 10.1111/tpj.12868
chr5	15520000	15530000	C1/W1		2	19	0	27	3	1	0.259259	0.740741	0.324215	chr5:15520000..15530000		PruarM.5G280300.t3.p1.CCR4C_ARATH.2	CCR4-3 Carbon catabolite repressor protein 4 homolog 3	Acts as catalytic component of the CCR4-NOT core complex, which in the nucleus seems to be a general transcription factor, and in the cytoplasm the major mRNA deadenylase involved in mRNA turnover. Modulates Sucrose and Starch Metabolism in Arabidopsis thaliana	DOI: 10.1093/pcp/pcv012
															PruarM.5G280400.t1.p1.C94A1_VICSA.1		Cytochrome P450 94A1	Catalyzes the omega-hydroxylation of various fatty acids (FA) from 10 to 18 carbon atoms, involved in NADPH- and/or O2-dependent hydroxylation reactions. Plays a role in cutin synthesis and could be involved in plant defense at the crosstalk between response to abiotic and biotic stresses. Regulates tomato and cherry fruit size by promoting integument cell proliferation.	doi: 10.3390/antiox9050454	doi:10.1111/j.1742-4658.2010.07948.x / https://doi.org/10.3389/fpls.2017.02076
															PruarM.5G280500.t1.p1.CLPS1_ARATH.4		ATP-dependent Clp protease adapter protein CLPS1, chloroplastic	Small adapter protein that modulate the activity of CLPC. Involved in plastid biogenesis in particular when chloroplast protein synthesis capacity is a limiting factor. Role in Abiotic Stress and Pathogen Invasion. Changes in Clp proteolytic activity causes 1) a significant decrease in photosystem (PSI and PSII) complexes resulting in loss of energetics, 2) decreased levels of Calvin cycle enzyme…	DOI: 10.1105/tpc.113.112557	https://doi.org/10.3390/plants9070832 / https://doi.org/10.1016/j.bbabio.2014.11.012
															PruarM.5G280600.t1.p1.PPR79_ARATH.1		pentatricopeptide repeat-containing protein At1g53330	Involved during embryo development in association with the pattern of cell division	DOI: 10.1007/s10709-006-7518-x
															PruarM.5G280700.t1.p1.ASPG1_ARATH.3		Protein ASPARTIC PROTEASE IN GUARD CELL 1	Aspartic protease involved in drought avoidance through abscisic acid signaling	DOI: 10.1093/jxb/err433
chr5	15550000	15560000	C1/W1		10	18	2	14	1	1	1.75	-0.75	1	chr5:15550000..15560000	PruarM.5G281200.t1.p1.PCR12_ARATH.1		PCR12 PLAC8 motif-containing protein Protein PLANT CADMIUM RESISTANCE	involved in heavy metals (Cadmium, Zinc) transport. facilitates the radial transport of calcium in the root. has been shown that they are involved in the determination of fruit size and cell number (fw2.2 in tomato) and plant size in maize (CNR1).	DOI: https://doi.org/10.1104/pp.103.037739 / https://doi.org/10.1073/pnas.1104905108 / doi: 10.1007/s10059-011-0024-8
															PruarM.5G281400.t1.p1.C7A12_PANGI.9		Cytochrome P450 CYP736A12	Catalyzes the omega-hydroxylation of various fatty acids (FA) from 10 to 18 carbon atoms. The substrate specificity is higher for laurate > palmitate > myristate > linolenate > linoleate > oleate > caprate. May play a minor role in cutin synthesis and could be involved in plant defense. involved in Arabidopsis reproductive development. involved in biosynthesis or catabolism of all hormone and sig…	DOI: 10.1104/pp.113.218214 / doi: 10.1199/tab.0144	https://doi.org/10.3389/fpls.2017.02076
															PruarM.5G281500.t1.p1.C7A12_PANGI.10		Cytochrome P450 CYP736A12	Catalyzes the omega-hydroxylation of various fatty acids (FA) from 10 to 18 carbon atoms. The substrate specificity is higher for laurate > palmitate > myristate > linolenate > linoleate > oleate > caprate. May play a minor role in cutin synthesis and could be involved in plant defense. involved in Arabidopsis reproductive development. involved in biosynthesis or catabolism of all hormone and sig…	DOI: 10.1104/pp.113.218214 / doi: 10.1199/tab.0144	https://doi.org/10.3389/fpls.2017.02076
															PruarM.5G281600.t1.p1		Putative PLAC8 motif-containing protein	In plants PLAC8 motif-containing proteins have been described to be implicated in two very different functions. On one hand, it has been shown that they are involved in the determination of fruit size and cell number (fw2.2 and CNR1 genes). On the other hand, two members of this family, AtPCR1 and AtPCR2 play an important role in transport of heavy metals such as cadmium or zinc	doi: 10.1007/s10059-011-0024-8
chr5	15560000	15570000	C1/W1		3	8	1	6	1	4	6.28571	-5.28571	0.154953	chr5:15560000..15570000	PruarM.5G281600.t1.p1		Putative PLAC8 motif-containing protein	In plants PLAC8 motif-containing proteins have been described to be implicated in two very different functions. On one hand, it has been shown that they are involved in the determination of fruit size and cell number (fw2.2 and CNR1 genes). On the other hand, two members of this family, AtPCR1 and AtPCR2 play an important role in transport of heavy metals such as cadmium or zinc	doi: 10.1007/s10059-011-0024-8
															PruarM.5G281700.t1.p1.PCR7_ARATH.1		Putative PLAC8 motif-containing protein	In plants PLAC8 motif-containing proteins have been described to be implicated in two very different functions. On one hand, it has been shown that they are involved in the determination of fruit size and cell number (fw2.2 and CNR1 genes). On the other hand, two members of this family, AtPCR1 and AtPCR2 play an important role in transport of heavy metals such as cadmium or zinc	doi: 10.1007/s10059-011-0024-8
															PruarM.5G281800.t1.p1.SCD1_ARATH.2		DENN domain and WD repeat-containing protein SCD1	Involved in growth and development through its role in cytokinesis and polarized cell expansion. Acts as a negative regulator of basal resistance against bacteria	doi: 10.1242/dev.00619	DOI: 10.1074/jbc.M109.090787
chr5	15570000	15580000	C1/W1		0	11	0	8	3	5	2.29167	-1.29167	0.41971	chr5:15570000..15580000	PruarM.5G281800.t1.p1.SCD1_ARATH.2		DENN domain and WD repeat-containing protein SCD1	Involved in growth and development through its role in cytokinesis and polarized cell expansion. Acts as a negative regulator of basal resistance against bacteria	doi: 10.1242/dev.00619	DOI: 10.1074/jbc.M109.090787
															PruarM.5G281900.t1.p1.C7A12_PANGI.11		Cytochrome P450 CYP736A12	Catalyzes the omega-hydroxylation of various fatty acids (FA) from 10 to 18 carbon atoms. The substrate specificity is higher for laurate > palmitate > myristate > linolenate > linoleate > oleate > caprate. May play a minor role in cutin synthesis and could be involved in plant defense. involved in Arabidopsis reproductive development. involved in biosynthesis or catabolism of all hormone and sig…	DOI: 10.1104/pp.113.218214 / doi: 10.1199/tab.0144	https://doi.org/10.3389/fpls.2017.02076
															PruarM.5G282100.t1.p1.C7A12_PANGI.12		Cytochrome P450 CYP736A12	Catalyzes the omega-hydroxylation of various fatty acids (FA) from 10 to 18 carbon atoms. The substrate specificity is higher for laurate > palmitate > myristate > linolenate > linoleate > oleate > caprate. May play a minor role in cutin synthesis and could be involved in plant defense. involved in Arabidopsis reproductive development. involved in biosynthesis or catabolism of all hormone and sig…	DOI: 10.1104/pp.113.218214 / doi: 10.1199/tab.0144	https://doi.org/10.3389/fpls.2017.02076
chr5	15580000	15590000	C1/W1		3	7	8	10	1	1	0.555556	0.444444	1	chr5:15580000..15590000	PruarM.5G282200.t1.p1.C7A12_PANGI.13		Cytochrome P450 CYP736A12	Catalyzes the omega-hydroxylation of various fatty acids (FA) from 10 to 18 carbon atoms. The substrate specificity is higher for laurate > palmitate > myristate > linolenate > linoleate > oleate > caprate. May play a minor role in cutin synthesis and could be involved in plant defense. involved in Arabidopsis reproductive development. involved in biosynthesis or catabolism of all hormone and sig…	DOI: 10.1104/pp.113.218214 / doi: 10.1199/tab.0144	https://doi.org/10.3389/fpls.2017.02076
															PruarM.5G282300.t1.p1.C7A12_PANGI.14		Cytochrome P450 CYP736A12	Catalyzes the omega-hydroxylation of various fatty acids (FA) from 10 to 18 carbon atoms. The substrate specificity is higher for laurate > palmitate > myristate > linolenate > linoleate > oleate > caprate. May play a minor role in cutin synthesis and could be involved in plant defense. involved in Arabidopsis reproductive development. involved in biosynthesis or catabolism of all hormone and sig…	DOI: 10.1104/pp.113.218214 / doi: 10.1199/tab.0144	https://doi.org/10.3389/fpls.2017.02076
															PruarM.5G282400.t1.p1.COPA2_ARATH.1		COPI Coatomer subunit alpha-2, WD-40 containing domain	cytosolic protein complex that binds to dilysine motifs and reversibly associates with Golgi non-clathrin-coated vesicles, which further mediate biosynthetic protein transport from the ER, via the Golgi up to the trans Golgi network. COPI vesicles are essential to plant growth and survival by maintaining the Golgi apparatus and modulating cell plate formation. involved in plant growth, including …	doi: 10.14348/molcells.2015.0115 / doi: 10.1093/jxb/erw446
															PruarM.5G282500.t1.p1.COPA1_ARATH.2		COPI Coatomer subunit alpha-2, WD-40 containing domain	cytosolic protein complex that binds to dilysine motifs and reversibly associates with Golgi non-clathrin-coated vesicles, which further mediate biosynthetic protein transport from the ER, via the Golgi up to the trans Golgi network. COPI vesicles are essential to plant growth and survival by maintaining the Golgi apparatus and modulating cell plate formation. involved in plant growth, including …	doi: 10.14348/molcells.2015.0115 / doi: 10.1093/jxb/erw446
															PruarM.5G282600.t1.p1.2AAB_ARATH.2		PP2AA2 Serine/threonine-protein phosphatase 2A 65 kDa regulatory subunit A beta isoform	Involved during developmental process such as seedling and floral developments. Seems to act as a negative regulator of PP2A catalytic activity. Associates with the serine/threonine-protein phosphatase PP2A catalytic subunit C and regulatory subunit B' to positively regulates beta-oxidation of fatty acids and protoauxins in peroxisomes by dephosphorylating peroxisomal beta-oxidation-related prote…	DOI: https://doi.org/10.1105/tpc.018994	doi: 10.4161/psb.4.11.9783
chr5	15600000	15610000	C1/W1		5	11	6	13	4	2	0.421053	0.578947	0.409893	chr5:15600000..15610000	PruarM.5G282700.t1.p1.ALMT9_ARATH.4		Aluminum-activated malate transporter 9	Vacuolar malate channel. Has a higher selectivity for malate than for fumarate. Exhibits also a weak chloride conductance. involved in aluminium resistance, roles in stomatal opening, general anionic homoeostasis, and in fruit flavour (apple acidity, Ma1 gene). Apple domestication was accompanied by selection for the Ma1 gene (cf Publi Duan et al)	DOI: 10.1111/j.1365-313X.2007.03367.x	doi: 10.1007/s11295-012-0571-y / DOI: 10.3835/plantgenome2015.03.0016
															PruarM.5G282800.t1.p1.HIP25_ARATH.1		HIPP25 Heavy metal-associated isoprenylated plant protein 25	Heavy-metal-binding protein. Binds cadmium. May be involved in cadmium transport and play a role in cadmium detoxification. susceptibility factor for fungal infections that slows plant defense responses to a specific pathogen	https://doi.org/10.1111/febs.12159 / https://doi.org/10.1038/srep00171
															PruarM.5G282900.t1.p1.YLS3_ARATH.3		Protein YLS3 YELLOW-LEAF-SPECIFIC GENE, protein NDR1/HIN1-like, Putative bifunctional inhibitor/plant lipid transfer protein/seed storage helical	encodes an aspartate aminotransferase possibly involved in remobilizing leaf nitrogen during senescence. Involves in leaf senescence, within the MYB-NAC complex pathway	DOI: 10.1093/jxb/erx241	doi: 10.3390/ijms19071854
															PruarM.5G283000.t1.p1		Predicted: AT-rich interactive domain-containing protein 5A [Theobroma cacao]
chr5	15660000	15670000	C1/W1		13	30	8	17	1	1	1.72	-0.72	1	chr5:15660000..15670000	PruarM.5G283800.t1.p1.KN14P_ARATH.1		Kinesin-like protein KIN-14P	play critical roles in mitosis, morphogenesis, and signal transduction. function of kinesins with transcription activation activity in regulating gibberellin biosynthesis and cell growth. Essential for Oriented Deposition of Cellulose Microfibrils and Cell Wall Strength	doi: 10.1007/s00709-011-0357-3 / doi: 10.1105/tpc.005801
															PruarM.5G283900.t1.p1.DGK1_ARATH.5		DGK1 Diacylglycerol kinase 1	Phosphorylates the second messenger diacylglycerol (DAG) to generate phosphatidic acid (PA), another important signaling molecule. PA is required for plant development and responses to abiotic stress and pathogen attack. May be involved in the accumulation of PA during cold stress. DGKs play a crucial role in synthesis of phosphotidic acid (PA), an important secondary messenger molecule that func…	https://doi.org/10.3390/agronomy10091375 / DOI: https://doi.org/10.1104/pp.18.00402
															PruarM.5G284000.t1.p1		hypothetical protein
															PruarM.5G284100.t1.p1		Checkpoint serine/threonine-protein kinase BUB1, putative isoform 2 [Theobroma cacao]	central components of the mitotic checkpoint for spindle assembly (SAC).	doi: 10.1016/j.tibs.2010.08.004
chr5	16140000	16150000	C1/W1		4	4	2	3	1	1	1.6	-0.6	1	chr5:16140000..16150000	PruarM.5G293300.t1.p1.PP240_ARATH.1		Pentatricopeptide repeat-containing protein At3g18020	Essential Role in Organelle Biogenesis	doi: 10.1105/tpc.104.022236
															PruarM.5G293400.t1.p1.WOX1_ARATH.1		WOX1 WUSCHEL-related homeobox 1	Transcription factor which may be involved in developmental processes. regulates reproductive organ development and infection of the meristem by viruses triggering innate antiviral immunity in plant stem cells	doi:10.1093/aob/mcu123	DOI: 10.1126/science.abb7360
chr5	16350000	16360000	C1/W1		6	11	4	11	1	1	1.13333	-0.133333	1	chr5:16350000..16360000	PruarM.5G296800.t1.p1.KNAT1_ARATH.1		KNAT1 Homeobox protein knotted-1-like 1 (KNOX-like)	role in meristem function, and may be involved in maintaining cells in an undifferentiated, meristematic state, and its expression disappears at the same time the shoot apex undergoes the transition from vegetative to reproductive development. influence plant growth, diversity of forms and development	DOI: 10.1242/dev.00618 / doi:10.1242/dev.030049
															PruarM.5G296900.t1.p1.DPYD_ARATH.1		Dihydropyrimidine dehydrogenase (NADP(+)), chloroplastic	Involved in the recycling of nitrogen from nucleobases to general nitrogen metabolism	doi: 10.1093/jxb/err251
															PruarM.5G297000.t1.p2		PREDICTED: mitogen-activated protein kinase kinase 9-like [Prunus mume]	Involved in the Recognition and response to different stresses through multiple signal transduction pathways	doi: 10.4161/psb.5.11.13020
chr5	16430000	16440000	C1/W1		0	3	1	4	1	1	0.6	0.4	1	chr5:16430000..16440000		PruarM.5G298200.t2.p1.KAN1_ARATH.4	Transcription repressor KAN1	regulates lateral organ polarity. Promotes lateral organ abaxial identity by repressing the adaxial regulator ASYMMETRIC LEAVES2 (AS2) in abaxial cells. Required for abaxial identity in both leaves and carpels. Functions with KAN2 in the specification of polarity of the ovule outer integument. Regulates cambium activity by repressing the auxin efflux carrier PIN1. Plays a role in lateral root for…	DOI: 10.1242/dev.047662
															PruarM.5G298300.t1.p1.CSE_ARATH.10		CSE Caffeoylshikimate esterase	Esterase involved in the biosynthesis of lignin.	DOI: 10.1126/science.1241602
															PruarM.5G298400.t1.p1.IP5P9_ARATH.2		Type IV inositol polyphosphate 5-phosphatase 9	Functions in salt stress response by regulating reactive oxygen species (ROS) production, endocytosis, Ca2+ influx and stress-responsive genes expression	DOI: 10.1093/mp/sst072
chr5	16440000	16450000	C1/W1		0	3	2	12	1	3	0.642857	0.357143	1	chr5:16440000..16450000	PruarM.5G298400.t1.p1.IP5P9_ARATH.2		Type IV inositol polyphosphate 5-phosphatase 9	Functions in salt stress response by regulating reactive oxygen species (ROS) production, endocytosis, Ca2+ influx and stress-responsive genes expression	DOI: 10.1093/mp/sst072
															PruarM.5G298500.t1.p1		GNAT transferase transcription regulator, acyl-CoA N-acyltransferase family	key role in chromatin modification, play a major role in regulating plant gene expression following abiotic and biotic stress. associated with epigenetic regulation during dormancy in perennial plants	doi: 10.2174/138920291501140306112742 / doi: 10.1038/hortres.2014.59
															PruarM.5G298600.t1.p1.DHBK_SOLLC.1		Putative 3,4-dihydroxy-2-butanone kinase
chr6	14080000	14090000		C1/W2	48	76	22	43	3	1	0.635897	0.364103	1	chr6:14080000..14090000	PruarM.6G253600		GYPSY-like reverse transcriptase/retrotransposon-derived protein
															PruarM.6G253800		GYPSY-like retrotransposon gag domain-containing protein
															PruarM.6G253900		GYPSY-like reverse transcriptase/Diguanylate cyclase domain
															PruarM.6G254000		hypothetical protein / Predicted: GYPSY-like transposon
															PruarM.6G254100		GYPSY-like retrotransposon gag domain-containing protein
chr6	14140000	14150000		C1/W2	2	13	1	5	1	1	2.5	-1.5	0.525692	chr6:14140000..14150000	PruarM.6G255300.t1.p1.EME1B_ARATH.2		Crossover junction endonuclease EME1B, Putative ERCC4 domain	Plays a role in DNA repair and in genotoxic stress-induced homologous recombination (HR) in somatic cells. Mediates a subset of meiotic recombination events that are insensitive to crossover interference	DOI: https://doi.org/10.1104/pp.109.136846
															PruarM.6G255400.t1.p1.Y1461_ARATH.3		CMGC-CDK-CRK7-CDK9 serine/threonine protein kinase	Regulation of mitosis and cytokinesis. Cell division in the fruit is under the control of key regulators of the cell cycle such as cyclins (Cycs) and cyclin-dependent kinases (CDKs)	doi:10.1098/rstb.2012.0003 / DOI: 10.1002/9780470988923.ch12
chr6	14150000	14160000		C1/W2	2	19	0	8	11	2	0.477273	0.522727	0.465815	chr6:14150000..14160000	PruarM.6G255500.t1.p1.POLR1_ARATH.460		COPIA-like Retrovirus-related Pol polyprotein from transposon RE1
															PruarM.6G255600.t1.p1.OOPDA_ARATH.1		OOP Organellar oligopeptidase A, chloroplastic/mitochondrial	Plays a role in the degradation of transit peptides and of peptides derived from other proteolytic events. Binds salicylic acid. Involved in the immune response	DOI: 10.1111/tpj.12320
chr6	14160000	14170000		C1/W2	6	38	6	19	1	1	1.76	-0.76	1	chr6:14160000..14170000 (3)	PruarM.6G255600.t1.p1.OOPDA_ARATH.1		OOP Organellar oligopeptidase A, chloroplastic/mitochondrial	Plays a role in the degradation of transit peptides and of peptides derived from other proteolytic events. Binds salicylic acid. Involved in the immune response	DOI: 10.1111/tpj.12320
															PruarM.6G255700.t1.p1.POLX_TOBAC.593		COPIA-like Retrovirus-related Pol polyprotein from transposon TNT 1-94
chr6	14210000	14220000		C1/W2	11	55	6	23	3	3	2.27586	-1.27586	0.37789	chr6:14210000..14220000	PruarM.6G256200.t1.p1		PREDICTED: transposon CACTA, partial [Prunus dulcis]
															PruarM.6G256300.t1.p1.PP189_ARATH.3		PCMP-E73 Pentatricopeptide repeat-containing protein At2g36980	Essential Role in Organelle Biogenesis	doi: 10.1105/tpc.104.022236
															PruarM.6G256400.t1.p1.TKI1_ARATH.1		TKI1 Tousled TSL-kinase interacting protein 1	plays a role in chromatin metabolism. involved in leaf and flower development, and growth and initiation of floral organ primordia	www.plantphysiol.org/cgi/doi/10.1104/pp.103.038117
chr6	14220000	14230000		C1/W2	2	20	0	15	4	2	0.733333	0.266667	1	chr6:14220000..14230000	PruarM.6G256500.t1.p1		NKAP-like protein [Prunus dulcis]	key player in the regulation of rRNA synthesis in plants.	doi: 10.1105/tpc.15.00135
															PruarM.6G256600.t1.p1		hypothetical protein
															PruarM.6G256700.t1.p1		hypothetical protein
chr6	14250000	14260000		C1/W2	2	19	3	12	1	1	1.4	-0.4	1	chr6:14250000..14260000		PruarM.6G257100.t1.p1	Putative transcription factor interactor and regulator CCHC(Zn) family	key regulator of the transition to flowering (INDETERMINATE1), seed size	https://doi.org/10.1186/1471-2164-7-158
															PruarM.6G257200.t1.p1		GYPSY-like retrotransposable element gene [Prunus dulcis]
															PruarM.6G257300.t1.p1.URGT5_ARATH.1		UDP-rhamnose/UDP-galactose transporter 5	Nucleotide-sugar transporter that transports UDP-rhamnose or UDP-galactose and UMP in a strict counter-exchange mode. Essential role in synthesis of noncellulosic cell wall polysaccharides, especially in in the transport of UDP–l-Rha and UDP–d-Gal for matrix polysaccharide biosynthesis.	DOI: 10.1073/pnas.1406073111 / https://doi.org/10.1073/pnas.1406073111
chr7	3220000	3230000	C1/W1		57	91	35	54	4	3	1.24719	-0.247191	1	chr7:3220000..3230000	PruarM.7G064200		hypothetical protein
															PruarM.7G064300		GYPSY-like retrotransposon gag domain-containing protein
															PruarM.7G064400		hypothetical protein
															PruarM.7G064500		GYPSY-like ribonuclease H domain-containing protein
chr7	5870000	5880000	C1/W1		17	17	8	12	2	1	0.85	0.15	1	chr7:5870000..5880000	PruarM.7G121400.t1.p1		hypothetical protein
															PruarM.7G121500.t1.p1		hypothetical protein
															PruarM.7G121600.t1.p1.FHYRK_ARATH.3		Bifunctional riboflavin kinase/FMN phosphatase / Putative N-acylneuraminate-9-phosphatase	Bifunctional enzyme that catalyzes the hydrolysis of flavin-mononucleotide (FMN) to riboflavin (vitamin B2) and the phosphorylation of riboflavin to form (FMN) coenzyme. involved in a wide range of redox reactions that are vital to the core energy metabolism. play diverse roles in numerous biological processes, including phototropism, nitrogen fixation, photorepair of DNA, and circadian clocks.	https://doi.org/10.1111/tpj.13291
chr7	15420000	15430000	C1/W1		7	19	3	14	2	3	2.29412	-1.29412	0.63649	chr7:15420000..15430000	PruarM.7G284600.t1.p1.STY17_ARATH.2		Serine/threonine-protein kinase STY17	Plays a role in chloroplast biogenesis and differentiation in cotyledons, possibly through phosphorylation of chloroplast preproteins	DOI: https://doi.org/10.1104/pp.111.182774
															PruarM.7G284700.t1.p1.IQD1_ARATH.12		IQD1 Protein IQ-DOMAIN 1	Glucosinolates are a class of secondary metabolites with important roles in plant defense. IQD1 would be novel nuclear factor that integrates intracellular Ca(2+) signals to fine-tune glucosinolate accumulation in response to biotic challenge. Modulates expression of glucosinolate pathway genes in plant defense pathways. essential for adjusting plant growth and performance to environmental constr…	DOI: 10.1111/j.1365-313X.2005.02435.x / doi: 10.4161/psb.24369
															PruarM.7G284800.t1.p1.STR15_ARATH.1		Rhodanese-like domain-containing protein 15, chloroplastic	catalyzes the transfer of a sulfur atom from suitable sulfur donors to nucleophilic sulfur acceptors. Detoxification of Cyanide, Reactive Oxygen Species, Selected Heavy Metals and Arsenate.	doi:10.3390/molecules20011410
															PruarM.7G284900.t1.p1.LTO1_ARATH.1		Thiol-disulfide oxidoreductase LTO1	involved in redox regulation and photosynthetic electron transport. Required for the assembly of photosystem II (PSII), Plays an important role in regulating the thylakoid lumen redox	DOI: 10.1007/s00299-013-1455-9
chr7	15430000	15440000	C1/W1		32	44	9	20	1	2	5.24138	-4.24138	0.197398	chr7:15430000..15440000	PruarM.7G284900.t1.p1.LTO1_ARATH.1		Thiol-disulfide oxidoreductase LTO1	involved in redox regulation and photosynthetic electron transport. Required for the assembly of photosystem II (PSII), Plays an important role in regulating the thylakoid lumen redox	DOI: 10.1007/s00299-013-1455-9
															PruarM.7G285000.t1.p2		Putative CRAL-TRIO lipid binding domain-containing protein, SEC14L-PITPs also named PATELLINs (PATLs)	involved in membrane identity by exchanging lipophilic substrates, ultimately governing membrane signaling. associated with cell division, development, and stress responses. important for cell division, polarity and patterning. disturb alfalfa mosaic virus movement by interaction with a plasmodesmata targeting movement protein	DOI: 10.1111/mpp.12146	https://doi.org/10.1007/s11103-020-01067-y
															PruarM.7G285100.t1.p1.SKI23_ARATH.8		F-box protein SKIP23	Involved in Plant Tolerance to Heat Stress and drought.	doi: 10.3389/fpls.2018.00521 / doi: https://doi.org/10.1101/2020.08.31.275271
															PruarM.7G285200.t1.p1.U548_ARATH.1		UPF0548 protein At2g17695, outer envelope protein	affects metabolic fluxes during ABA-controlled seed development and germination.	doi: 10.1093/jxb/err375
															PruarM.7G285300.t1.p1.SKI23_ARATH.9		F-box protein SKIP23	Involved in Plant Tolerance to Heat Stress and drought.	doi: 10.3389/fpls.2018.00521 / doi: https://doi.org/10.1101/2020.08.31.275271
chr7	15440000	15450000	C1/W1		9	22	4	10	1	1	2.21429	-1.21429	0.541166	chr7:15440000..15450000	PruarM.7G285300.t1.p1.SKI23_ARATH.10		F-box protein SKIP23	Involved in Plant Tolerance to Heat Stress and drought.	doi: 10.3389/fpls.2018.00521 / doi: https://doi.org/10.1101/2020.08.31.275271
															PruarM.7G285400.t1.p1.SKI23_ARATH.11		F-box protein SKIP23	Involved in Plant Tolerance to Heat Stress and drought.	doi: 10.3389/fpls.2018.00521 / doi: https://doi.org/10.1101/2020.08.31.275271
															PruarM.7G285500.t1.p1.SKI23_ARATH.12		F-box protein SKIP23	Involved in Plant Tolerance to Heat Stress and drought.	doi: 10.3389/fpls.2018.00521 / doi: https://doi.org/10.1101/2020.08.31.275271
																PruarM.7G285600.t1.p1	zinc finger MYM-type protein 1-like [Prunus avium] / TTF-type zinc finger protein with HAT dimerization domain-containing protein [Arabidopsis thaliana]	Involved in Plant Disease Resistance	doi: 10.1371/journal.pone.0042578
chr7	15620000	15630000	C1/W1		22	43	10	30	1	2	3.25	-2.25	0.55872	chr7:15620000..15630000	PruarM.7G289400.t1.p1.UBC32_ARATH.13		Ubiquitin-conjugating enzyme E2 32	Accepts the ubiquitin from the E1 complex and catalyzes its covalent attachment to other proteins. Involved in in Ripening Process and Response to Cold and Heat Stress of Vitis vinifera. Involved in tomato fruit ripening. Essential for Plant Immunity	https://doi.org/10.1038/s41598-017-13513-x / https://doi.org/10.1186/s13059-014-0548-2	doi: 10.1104/pp.16.01190
															PruarM.7G289500.t1.p1.UBC32_ARATH.16		Ubiquitin-conjugating enzyme E2 32	Accepts the ubiquitin from the E1 complex and catalyzes its covalent attachment to other proteins. Involved in in Ripening Process and Response to Cold and Heat Stress of Vitis vinifera. Involved in tomato fruit ripening. Essential for Plant Immunity	https://doi.org/10.1038/s41598-017-13513-x / https://doi.org/10.1186/s13059-014-0548-2	doi: 10.1104/pp.16.01190
															PruarM.7G289600.t1.p1.SERB1_ARATH.3		Phosphoserine aminotransferase 1, chloroplastic	Involved in the plastidial phosphorylated pathway of serine biosynthesis. Essential for Light and Sugar-Dependent Growth Promotion. May contribute to cold stress tolerance in chilled peach fruits and during softening and chilling injury.	doi: 10.3389/fpls.2018.01712 / https://doi.org/10.1186/1471-2164-11-43
															PruarM.7G289700.t1.p1.CCNB1_MEDSV.1		G2/mitotic-specific cyclin-1	Essential for the control of the cell cycle at the G2/M (mitosis) transition.
chr7	15620000	15630000		C1/W2	22	56	10	37	1	2	3.31915	-2.31915	0.557763	chr7:15620000..15630000	PruarM.7G289400.t1.p1.UBC32_ARATH.13		Ubiquitin-conjugating enzyme E2 32	Accepts the ubiquitin from the E1 complex and catalyzes its covalent attachment to other proteins. Involved in in Ripening Process and Response to Cold and Heat Stress of Vitis vinifera. Involved in tomato fruit ripening. Essential for Plant Immunity	https://doi.org/10.1038/s41598-017-13513-x / https://doi.org/10.1186/s13059-014-0548-2	doi: 10.1104/pp.16.01190
															PruarM.7G289500.t1.p1.UBC32_ARATH.16		Ubiquitin-conjugating enzyme E2 32	Accepts the ubiquitin from the E1 complex and catalyzes its covalent attachment to other proteins. Involved in in Ripening Process and Response to Cold and Heat Stress of Vitis vinifera. Involved in tomato fruit ripening. Essential for Plant Immunity	https://doi.org/10.1038/s41598-017-13513-x / https://doi.org/10.1186/s13059-014-0548-2	doi: 10.1104/pp.16.01190
															PruarM.7G289600.t1.p1.SERB1_ARATH.3		Phosphoserine aminotransferase 1, chloroplastic	Involved in the plastidial phosphorylated pathway of serine biosynthesis. Essential for Light and Sugar-Dependent Growth Promotion. May contribute to cold stress tolerance in chilled peach fruits and during softening and chilling injury.	doi: 10.3389/fpls.2018.01712 / https://doi.org/10.1186/1471-2164-11-43
															PruarM.7G289700.t1.p1.CCNB1_MEDSV.1		G2/mitotic-specific cyclin-1	Essential for the control of the cell cycle at the G2/M (mitosis) transition.
chr7	15630000	15640000		C1/W2	1	11	0	11	3	1	0.363636	0.636364	0.605128	chr7:15630000..15640000	PruarM.7G289700.t1.p1.CCNB1_MEDSV.1		G2/mitotic-specific cyclin-1	Essential for the control of the cell cycle at the G2/M (mitosis) transition.
															PruarM.7G289800.t1.p1.DEXH1_ARATH.4		Putative polynucleotide adenylyltransferase / DExH-box ATP-dependent RNA helicase	involved in almost every aspect of RNA metabolism, associated with diverse cellular functions including plant growth and development, and important in response to biotic and abiotic stresses. Regulates Salt and Drought Tolerance and Stress-Related Genes in Tomato	doi: 10.1371/journal.pone.0133849
chr7	15630000	15640000	C1/W1		1	13	0	11	3	2	0.848485	0.151515	1	chr7:15630000..15640000	PruarM.7G289700.t1.p1.CCNB1_MEDSV.1		G2/mitotic-specific cyclin-1	Essential for the control of the cell cycle at the G2/M (mitosis) transition.
															PruarM.7G289800.t1.p1.DEXH1_ARATH.4		Putative polynucleotide adenylyltransferase / DExH-box ATP-dependent RNA helicase	involved in almost every aspect of RNA metabolism, associated with diverse cellular functions including plant growth and development, and important in response to biotic and abiotic stresses. Regulates Salt and Drought Tolerance and Stress-Related Genes in Tomato	doi: 10.1371/journal.pone.0133849
chr7	15660000	15670000		C1/W2	0	7	1	9	1	2	1.4	-0.4	1	chr7:15660000..15670000	PruarM.7G290300.t1.p1.SAC7_ARATH.1		Phosphoinositide phosphatase SAC7	Regulates the accumulation of PtdIns4P on membrane compartments at the tips of growing root hairs leading to proper root hair development.	DOI: https://doi.org/10.1105/tpc.107.054304
															PruarM.7G290400.t1.p1.DIR2_ARATH.3		Dirigent protein 2	Dirigent proteins impart stereoselectivity on the phenoxy radical-coupling reaction, yielding optically active lignans from two molecules of coniferyl alcohol in the biosynthesis of lignans, flavonolignans, and alkaloids and thus plays a central role in plant secondary metabolism. modulates cell wall metabolism during abiotic and biotic stress exposure. might be involved in the metabolism of lign…	https://doi.org/10.1093/jxb/erx141
															PruarM.7G290500.t1.p1.PIX13_ARATH.5		Probable serine/threonine-protein kinase PIX13, protein kinase RLK-Pelle-RLCK-VIIa-2 family	May be involved in plant defense signaling and in the plant immunity pathways. phosphorylates oil body proteins and the phosphorylation regulates the oil content in Arabidopsis seeds.	https://doi.org/10.1038/s41598-018-19311-3 / doi:10.1094 / MPMI -21-5-0507
chr7	15660000	15670000	C1/W1		0	8	1	9	1	3	2.4	-1.4	0.616131	chr7:15660000..15670000	PruarM.7G290300.t1.p1.SAC7_ARATH.1		Phosphoinositide phosphatase SAC7	Regulates the accumulation of PtdIns4P on membrane compartments at the tips of growing root hairs leading to proper root hair development.	DOI: https://doi.org/10.1105/tpc.107.054304
															PruarM.7G290400.t1.p1.DIR2_ARATH.3		Dirigent protein 2	Dirigent proteins impart stereoselectivity on the phenoxy radical-coupling reaction, yielding optically active lignans from two molecules of coniferyl alcohol in the biosynthesis of lignans, flavonolignans, and alkaloids and thus plays a central role in plant secondary metabolism. modulates cell wall metabolism during abiotic and biotic stress exposure. might be involved in the metabolism of lign…	https://doi.org/10.1093/jxb/erx141
															PruarM.7G290500.t1.p1.PIX13_ARATH.5		Probable serine/threonine-protein kinase PIX13, protein kinase RLK-Pelle-RLCK-VIIa-2 family	May be involved in plant defense signaling and in the plant immunity pathways. phosphorylates oil body proteins and the phosphorylation regulates the oil content in Arabidopsis seeds.	https://doi.org/10.1038/s41598-018-19311-3 / doi:10.1094 / MPMI -21-5-0507
chr7	15670000	15680000	C1/W1		1	14	1	10	2	1	0.681818	0.318182	1	chr7:15670000..15680000	PruarM.7G290500.t1.p1.PIX13_ARATH.5		Probable serine/threonine-protein kinase PIX13, protein kinase RLK-Pelle-RLCK-VIIa-2 family	May be involved in plant defense signaling and in the plant immunity pathways. phosphorylates oil body proteins and the phosphorylation regulates the oil content in Arabidopsis seeds.	https://doi.org/10.1038/s41598-018-19311-3 / doi:10.1094 / MPMI -21-5-0507
															PruarM.7G290600.t1.p1.RKD5_ARATH.1		RKD5 protein	Putative transcription factor. control cell differentiation during female gametophyte development in Arabidopsis, and are required for normal gametophytic development.	https://doi.org/10.1111/nph.14293
															PruarM.7G290700.t1.p1.REP_ARATH.4		Rab escort protein 1	Preferentially binds the GDP-bound form of Rab and stimulates geranylgeranylation of various Rab GTPases. Functions in plant membrane traffic	DOI: 10.1016/j.pbi.2008.09.010
chr7	16640000	16650000	C1/W1		3	10	7	23	1	2	0.866667	0.133333	1	chr7:16640000..16650000	PruarM.7G308700.t1.p1.BGA15_ARATH.3		BGAL15 Beta-galactosidase 15	Hydrolysis of terminal non-reducing beta-D-galactose residues in beta-D-galactosides. β-galactosidase (β-Gal), one of the cell wall modifying enzymes, plays an important role in fruit ripening and softening. involved in different fruit texture types of apple cultivars by influencing the degradation of pectin during the mature fruit stage	doi: 10.1104/pp.100.3.1318 / https://doi.org/10.3389/fpls.2018.00539
															PruarM.7G308800.t1.p1.FLZ14_ARATH.2		FLZ14 FCS-Like Zinc finger 14	act as an adapter to facilitate the interaction of SnRK1 complex with effector proteins, conferring tissue- and stimulus-type specific differences in the SnRK1 regulation pathway. SNF1-related protein kinase 1 (SnRK1) interacts with diverse proteins and regulates their activity in response to starvation and stress signals. interacts with regulators of hormone signaling, development and abiotic an…	DOI: 10.1016/j.cpb.2015.10.004
chr7	16930000	16940000		C1/W2	9	16	4	9	1	1	1.92308	-0.923077	1	chr7:16930000..16940000	PruarM.7G314500.t1.p1		Putative DNA-directed RNA polymerase III subunit RPC4	RNA polymerase III is highly conserved and transcribes housekeeping genes such as ribosomal 5S rRNA, tRNA and other small RNAs. RPC4 Involves in hybrid compatibility/incompatibility in rice, controls pollen fertility/sterility in hybrid progeny derived from an interspecific cross between cultivated rice, Oryza sativa, and an Asian annual wild rice	doi: 10.1534/g3.117.043943.
															PruarM.7G314600.t1.p1.C7A15_ARATH.2		Cytochrome P450 72A15	Catalyzes the omega-hydroxylation of various fatty acids (FA) from 10 to 18 carbon atoms. The substrate specificity is higher for laurate > palmitate > myristate > linolenate > linoleate > oleate > caprate. May play a minor role in cutin synthesis and could be involved in plant defense. involved in Arabidopsis reproductive development. involved in biosynthesis or catabolism of all hormone and sig…	DOI: 10.1104/pp.113.218214 / doi: 10.1199/tab.0144	https://doi.org/10.3389/fpls.2017.02076
															PruarM.7G314700.t1.p1.DEAH6_ARATH.1		Probable pre-mRNA-splicing factor ATP-dependent RNA helicase DEAH6	May be involved in pre-mRNA splicing	doi: 10.1186/s12929-015-0161-z
																PruarM.7G314800.t1.p1.MYB2_CROXC.5	Putative transcription factor MYB-HB-like family	regulators for plant responses and for fruit color and ripening by regulating the phenylpropanoid metabolism in plants and anthocyanin pigmentation pathway. involved in controlling various processes like responses to biotic and abiotic stresses, development, differentiation, metabolism, defense etc. Regulates Anthocyanin Biosynthesis in Carrot (Daucus carota L.) Root and Petiole	https://doi.org/10.1016/j.xplc.2019.100006 / https://doi.org/10.1111/nph.16272
chr7	16930000	16940000	C1/W1		9	14	4	5	1	1	2.55556	-1.55556	0.508021	chr7:16930000..16940000	PruarM.7G314500.t1.p1		Putative DNA-directed RNA polymerase III subunit RPC4	RNA polymerase III is highly conserved and transcribes housekeeping genes such as ribosomal 5S rRNA, tRNA and other small RNAs. RPC4 Involves in hybrid compatibility/incompatibility in rice, controls pollen fertility/sterility in hybrid progeny derived from an interspecific cross between cultivated rice, Oryza sativa, and an Asian annual wild rice	doi: 10.1534/g3.117.043943.
															PruarM.7G314600.t1.p1.C7A15_ARATH.2		Cytochrome P450 72A15	Catalyzes the omega-hydroxylation of various fatty acids (FA) from 10 to 18 carbon atoms. The substrate specificity is higher for laurate > palmitate > myristate > linolenate > linoleate > oleate > caprate. May play a minor role in cutin synthesis and could be involved in plant defense. involved in Arabidopsis reproductive development. involved in biosynthesis or catabolism of all hormone and sig…	DOI: 10.1104/pp.113.218214 / doi: 10.1199/tab.0144	https://doi.org/10.3389/fpls.2017.02076
															PruarM.7G314700.t1.p1.DEAH6_ARATH.1		Probable pre-mRNA-splicing factor ATP-dependent RNA helicase DEAH6	May be involved in pre-mRNA splicing	doi: 10.1186/s12929-015-0161-z
																PruarM.7G314800.t1.p1.MYB2_CROXC.5	Putative transcription factor MYB-HB-like family	regulators for plant responses and for fruit color and ripening by regulating the phenylpropanoid metabolism in plants and anthocyanin pigmentation pathway. involved in controlling various processes like responses to biotic and abiotic stresses, development, differentiation, metabolism, defense etc. Regulates Anthocyanin Biosynthesis in Carrot (Daucus carota L.) Root and Petiole	https://doi.org/10.1016/j.xplc.2019.100006 / https://doi.org/10.1111/nph.16272
chr7	17260000	17270000	C1/W1		24	95	11	30	5	1	0.580488	0.419512	1	chr7:17260000..17270000		PruarM.7G321300.t1.p1	putative NYN domain, limkain-b1-type, meiosis regulator and mRNA stability factor 1 / Putative endonuclease or glycosyl hydrolase [Arabidopsis thaliana]
															PruarM.7G321400.t1.p1.Y3720_ARATH.92		UPF0481 protein At3g47200	flower development related long non-coding RNAs in Prunus mume	https://doi.org/10.1186/s12870-019-1672-7
															PruarM.7G321500.t1.p1.Y3720_ARATH.93		UPF0481 protein At3g47200	flower development related long non-coding RNAs in Prunus mume	https://doi.org/10.1186/s12870-019-1672-7
															PruarM.7G321600.t1.p1.Y3720_ARATH.95		UPF0481 protein At3g47200 / putative serine aminopeptidase alpha/Beta hydrolase	flower development related long non-coding RNAs in Prunus mume / ABH serves as the core structure for phytohormone and ligand receptors in the gibberellin, strigolactone, and karrikin signaling pathways in plants.	https://doi.org/10.1186/s12870-019-1672-7 / doi: 10.1016/j.sbi.2016.08.005
chr7	17260000	17270000		C1/W2	24	91	11	29	8	2	0.71875	0.28125	1	chr7:17260000..17270000		PruarM.7G321300.t1.p1	putative NYN domain, limkain-b1-type, meiosis regulator and mRNA stability factor 1 / Putative endonuclease or glycosyl hydrolase [Arabidopsis thaliana]
															PruarM.7G321400.t1.p1.Y3720_ARATH.92		UPF0481 protein At3g47200	flower development related long non-coding RNAs in Prunus mume	https://doi.org/10.1186/s12870-019-1672-7
															PruarM.7G321500.t1.p1.Y3720_ARATH.93		UPF0481 protein At3g47200	flower development related long non-coding RNAs in Prunus mume	https://doi.org/10.1186/s12870-019-1672-7
															PruarM.7G321600.t1.p1.Y3720_ARATH.95		putative serine aminopeptidase alpha/Beta hydrolase	flower development related long non-coding RNAs in Prunus mume / ABH serves as the core structure for phytohormone and ligand receptors in the gibberellin, strigolactone, and karrikin signaling pathways in plants.	https://doi.org/10.1186/s12870-019-1672-7 / doi: 10.1016/j.sbi.2016.08.005
chr7	17280000	17290000		C1/W2	4	27	1	14	5	1	0.413333	0.586667	0.652794	chr7:17280000..17290000	PruarM.7G321800.t1.p1.CFM3_MAIZE.2		CRM-domain containing factor CFM3, chloroplastic/mitochondrial	Role in in the splicing of group IIB introns in chloroplasts. Influences Chloroplast Development	doi: 10.3390/ijms20184386
															PruarM.7G321900.t1.p1.CKX3_ARATH.1		Cytokinin dehydrogenase 3	Catalyzes the oxidation of cytokinins, a family of N6-substituted adenine derivatives that are plant hormones, where the substituent is an isopentenyl group. involved in cell division during development of tomato fruit. Essential to fruit set and development. involved in yield improvement in wheat. Modulation of the cytokinin pathway is critical for determining fruit size. The cytokinins are also…	DOI: https://doi.org/10.1105/tpc.014928 / doi: 10.1093/jxb/ers207 / https://doi.org/10.1016/j.celrep.2020.01.101
chr7	17460000	17470000	C1/W1		20	30	10	9	3	2	1.75439	-0.754386	0.618262	chr7:17460000..17470000	PruarM.7G324500.t1.p1.CNG10_ARATH.2		CNGC10 cyclic nucleotide-gated ion channel 10	Probable cyclic nucleotide-gated ion channel. Role in plant immunity. involved in Ca2+ oscillations and possibly receptor-mediated signaling.	DOI: 10.1093/mp/ssr018 / https://doi.org/10.1104/pp.20.00425
chr7	17970000	17980000	C1/W1		2	8	3	9	2	2	0.833333	0.166667	1	chr7:17970000..17980000	PruarM.7G334200.t2.p1.SYRM_ARATH.2		Arginine--tRNA ligase, chloroplastic/mitochondrial	Forms part of a macromolecular complex that catalyzes the attachment of specific amino acids to cognate tRNAs during protein synthesis.By similarity
															PruarM.7G334300.t1.p1.LAMP1_ARATH.1		glutamate carboxypeptidase LAMP1	Acts in association with AMP1 to suppress ectopic stem cell niche formation in the shoot apical meristem (SAM) independently of cytokinin signaling pathway. regulate a number of aspects of plant development, in particular the size of the apical meristem, flowering time and photomorphogenesis. mediates abscisic acid and abiotic stress responses in Arabidopsis	DOI: https://doi.org/10.1104/pp.114.254623 / doi: 10.1105/TPC.010146 / doi: 10.1111/nph.12275.
															PruarM.7G334400.t1.p1.PME53_ARATH.2		Pectinesterase PME53	Acts in the modification of cell walls via demethylesterification of cell wall pectin. Pectin is one of the main components of the plant cell wall. In plants, pectinesterases play important roles in cell wall metabolism during fruit ripening. Important role in softening during ripening	doi: 10.1104/pp.107.096347 / https://doi.org/10.1093/jxb/erh102
chr7	18130000	18140000		C1/W2	3	45	2	14	1	1	3	-2	0.451748	chr7:18130000..18140000	PruarM.7G337300.t1.p1		malate dehydrogenase (oxaloacetate-decarboxylating) (NADP(+))	participates in pyruvate metabolism and carbon fixation during fruit ripening. NADP-malic enzyme is one of three decarboxylation enzymes used in the inorganic carbon concentrating mechanisms of C4 and CAM plants. Participates in CO2 uptake during photosynthesis	doi:10.1104/pp.112.203240
															PruarM.7G337400.t1.p1		transcription factor GRF (Growth Regulator Factors) family	roles in stem and leaf development, but recent studies highlight them to be similarly important for other central developmental processes including flower and seed formation, root development, and the coordination of growth processes under adverse environmental conditions. potential key determinants of plant fitness under stress conditions.	https://doi.org/10.1016/j.molp.2015.01.013
															PruarM.7G337500.t1.p1.GOGC1_ARATH.1		GC1 Golgin candidate 1	Golgi matrix protein playing a role in tethering of vesicles to Golgi membranes and in maintaining the overall structure of the Golgi apparatus.
chr8	1980000	1990000		C1/W2	33	44	14	19	4	1	0.583333	0.416667	1	chr8:1980000..1990000	PruarM.8G033100.t1.p1.LIMYB_ARATH.43		LI-MYB L10-interacting MYB domain-containing protein	Role in plant antiviral immunity system. controls floral meristem activities in Arabidopsis (plant-specific, negative regulator of WUS expression), work together in floral meristem homeostasis, probably by direct repression of WUS expression.	DOI: 10.1038/nature14171 / DOI: 10.1242/dev.127365
															PruarM.8G033200.t1.p1.GL17_ARATH.1		Germin-like protein subfamily 1 member 7	May play a role in plant defense. May play a role in plum fruit development and during ripening of early and late plum cultivars, through the auxin pathway. Plays an Important Role in the Regulation of Resistance to Verticillium and Fusarium Wilt Pathogens	https://doi.org/10.1093/jxb/erq043 / https://doi.org/10.3389/fpls.2019.00583
															PruarM.8G033300.t1.p1		GYPSY-like Retrotransposon gag protein
															PruarM.8G033400.t1.p1		Hypothetical protein / angiopoietin-1 receptor-like [Prunus persica]
															PruarM.8G033500.t1.p1		unnamed protein product
chr8	6390000	6400000	C1/W1		51	72	37	45	2	1	0.75	0.25	1	chr8:6390000..6400000	PruarM.8G115700.t1.p1		POT7 Potassium transporter	Probable potassium transporter. plays a critical role in fruit quality formation in strawberry. influences fruit yield and quality in many crops, such as grapevine, maize, wheat, soya bean and cotton. influenced fruit resistance to Botrytis cinerea	doi: 10.1111/pbi.12824 / https://doi.org/10.3389/fpls.2020.00123
															PruarM.8G115800.t1.p1		unnamed protein product
															PruarM.8G115900.t1.p1		Hypothetical protein
															PruarM.8G116000.t1.p1		PREDICTED: KNR4/SMI1 homolog [Prunus persica]
chr8	7760000	7770000	C1/W1		18	56	10	33	3	2	1.14729	-0.147287	1	chr8:7760000..7770000	PruarM.8G141000.t1.p1.GAT28_ARATH.1		GATA transcription factor 28	Transcriptional activator that specifically binds 5'-GATA-3' or 5'-GAT-3' motifs within gene promoters. In plants, GATAs are known to be involved in light-dependent gene regulation and nitrate assimilation. involved in the regulation of diverse growth processes and environmental responses in Arabidopsis and rice. plays an important role in photosynthesis and growth in poplar	https://doi.org/10.1093/jxb/erz564 / https://doi.org/10.3389/fpls.2017.01944
															PruarM.8G141100.t1.p1		PREDICTED: Disease resistance protein TIR-NBS-LRR class family, partial [Prunus dulcis]
																PruarM.8G141200.t2.p1.GAT20_ORYSJ.1	GATA transcription factor 20	Transcriptional activator that specifically binds 5'-GATA-3' or 5'-GAT-3' motifs within gene promoters. In plants, GATAs are known to be involved in light-dependent gene regulation and nitrate assimilation. involved in the regulation of diverse growth processes and environmental responses in Arabidopsis and rice. plays an important role in photosynthesis and growth in poplar	https://doi.org/10.1093/jxb/erz564 / https://doi.org/10.3389/fpls.2017.01944
chr8	7850000	7860000	C1/W1		0	10	1	3	1	1	2.5	-1.5	1	chr8:7850000..7860000	PruarM.8G142200.t1.p1.POLX_TOBAC.725		Retrovirus-related Pol polyprotein from COPIA-like transposon
chr8	10700000	10710000	C1/W1		79	118	35	44	6	2	0.831224	0.168776	1	chr8:10700000..10710000	PruarM.8G189500.t1.p1.TMVRN_NICGU.221		TMV resistance protein N	Disease resistance protein. Resistance proteins guard the plant against pathogens that contain an appropriate avirulence protein via a direct or indirect interaction with this avirulence protein. That triggers a defense system including the hypersensitive response, which restricts the pathogen growth.	https://doi.org/10.1073/pnas.97.26.14789
															PruarM.8G189600.t1.p1
															PruarM.8G189700.t1.p1.CRPM4_ARATH.1		Cold-regulated 413 plasma membrane protein	Confers Low Temperature Tolerance in Arabidopsis.	doi: 10.3390/ijms19092579
chr8	15970000	15980000	C1/W1		11	23	14	23	2	1	0.459459	0.540541	0.609589	chr8:15970000..15980000	PruarM.8G289800.t1.p1.XTH3_ARATH.1		XTH3 Xyloglucan endotransglucosylase/hydrolase protein	Catalyzes xyloglucan endohydrolysis (XEH) and/or endotransglycosylation (XET). Cleaves and religates xyloglucan polymers, an essential constituent of the primary cell wall, and thereby participates in cell wall construction of growing tissues. functions in growth, fruit development and postharvest softening of persimmon fruit. link covalently xyloglucan and anionic oligosaccharides derived from p…	doi: 10.1371/journal.pone.0123668 / https://doi.org/10.1111/tpj.14964	doi: 10.1093/jxb/erp079
															PruarM.8G289900.t1.p1.XTH2_ARATH.1		XTH3 Xyloglucan endotransglucosylase/hydrolase protein	Catalyzes xyloglucan endohydrolysis (XEH) and/or endotransglycosylation (XET). Cleaves and religates xyloglucan polymers, an essential constituent of the primary cell wall, and thereby participates in cell wall construction of growing tissues. functions in growth, fruit development and postharvest softening of persimmon fruit. link covalently xyloglucan and anionic oligosaccharides derived from p…	doi: 10.1371/journal.pone.0123668 / https://doi.org/10.1111/tpj.14964	doi: 10.1093/jxb/erp079
Legend: NI neutrality index quantifies the direction and degree of departure from neutrality α, fraction of adaptive nonsynonymous substitutions or proportion of substitutions driven by positive selection
Selective sweeps detected in the C1 cluster using the top 0.5% of the ratios of diversities in the wild and cultivated poplations, of the composite ratio test (CLR), of the McDonald and Kreitman test (MKT), their position in the genome and gene annotation and predicted function
In grey, top 0.5% threshold / shared between >or= 2 tests (CLR, Tajima's D, Pi ratio and LD); underlined, interval that overlaps intervals identified by McDonald and Kreitman test (MKT). Pos_start, start position of the 10Kb interval; pos_end, end position of the 10Kb interval.
Chr	pos_start	pos_end	genome.pos	C1_50_pi	CH_24_pi	W1_33_pi	W2_43_pi	πw2/πC1	πw1/πC1	C1/W1_MKT	C1/W2_MKT	Chr	BIN_START	C1_N_SNPS	C1_TajimaD	C1_CLR_Position	C1_Likelihood	C1_Alpha	C1_LD_Position	C1_LD_left	C1_LD_right	C1_LD_value	Interval position	Annotation over the 10Kb region	Annotation SS location +/- 2Kb	Predicted gene product	Physiological role	References
Chr1	10320001	10330000	1.0325e+07	9.74363e-05	0.00364786	0.00302486	0.00367251	37.6914	31.0445			1	10320000	0	nan	10323737	33.4408	9.80615e-06	10323658	0	0	0	Chr1:10320001..10330000	PruarM.1G168400		Mitochondrial thiamine diphosphate carrier
																								PruarM.1G168500		hypothetical protein / dynein beta chain, ciliary protein [Arabidopsis thaliana]	a family of cytoskeletal motor proteins that move along microtubules in cells
																								PruarM.1G168700		Putative RNA-directed DNA polymerase from LINE type transposon
																								PruarM.1G168800		Putative ribonuclease H protein At1g65750 from LINE type transposon
Chr1								17.8108	15.9842		3.125	1	10390000	0	nan	10393745	62.4198	4.18835e-06	10393665	0	0	0	Chr1:10390001..10400000	PruarM.1G169800.t1.p1		Mutator-like transposase [Arabidopsis thaliana]
																								PruarM.1G169900.t1.p1		Putative transcription factor & chromatin remodeling CW-Zn family	participate in pathogen-induced chromatin remodeling and epigenetic gene regulation, involved in resistance to a viral pathogen (TCV, TURNIP CRINKLE VIRUS), part of the pathway that triggers the activation of plant immune responses	doi: 10.3389/fpls.2017.01720
																								PruarM.1G170000.t1.p1		Zinc finger, CW-type MORC protein [Trema orientale]	participate in pathogen-induced chromatin remodeling and epigenetic gene regulation, involved in resistance to a viral pathogen (TCV, TURNIP CRINKLE VIRUS), part of the pathway that triggers the activation of plant immune responses	doi: 10.3389/fpls.2017.01720
Chr1								7.92716	8.37836		1.77778	1	10500000	6	-1.88392	10503758	70.6894	3.48045e-06	10503676	0	0	0	Chr1:10500001..10510000	PruarM.1G171200.t1.p1		GTP-binding protein OBGC, chloroplastic	GTP-binding protein involved in membrane biogenesis and protein synthesis in chloroplast. May be involved in the vesicular traffic between the chloroplast inner envelope membrane and thylakoids. Involved in embryogenesis	https://doi.org/10.1093/mp/ssp073
Chr1	20670001	20680000	2.0675e+07	0.00101004	0.00608415	0.00702614	0.0068133	6.74557	6.9563			1	20670000	19	-2.36577	20674936	25.8685	5.10506e-05	20675082	20674070	20678383	1.2508	Chr1:20670001..20680000	PruarM.1G382800		MAIN-like plant mobile domain-containing protein, aminotransferase-like	Arabidopsis genes MAIL1 and MAIN act in gene silencing, in an alternative silencing pathway independent of DNA methylation and short interfering RNAs. involved in TE silencing, genome stability, and control of developmental processes.	https://doi.org/10.1038/ncomms15122
Chr2								1.69582	1.61452		1.11765	2	22770000	1	-1.02546	22776120	30.507	8.89899e-06	22776220	0	0	0	Chr2:22770001..22780000	PruarM.2G413300.t1.p1		Glucan endo-1,3-beta-glucosidase 2	Involved in maturation and shelf-life of fruits. May play a role in fruit pulp softening process	www.pnas.org/cgi/doi/10.1073/pnas.0909329107 Meli
																								PruarM.2G413400.t1.p1		L10-interacting MYB domain-containing protein	LIMYB links immune receptor LRR-RLK activation to global translation suppression as an antiviral immunity strategy in plants	DOI: 10.1038/nature14171
																								PruarM.2G413500.t1.p1		Uncharacterized protein At2g39920	Response to Cadmiun ion
																								PruarM.2G413600.t1.p1		Sedoheptulose-1,7-bisphosphatase, chloroplastic	Sedoheptulose-1, 7-bisphosphatase (SBPase) is an important enzyme involved in photosynthetic carbon fixation in the Calvin cycle. SBPase activity gives an advantage to photosynthesis, growth and chilling tolerance in tomato plants.	https://doi.org/10.1038/srep32741
Chr3	13750001	13760000	1.3755e+07	0.000192262	0.00245457	0.0040648	0.00297187	15.4574	21.142			3	13750000	5	-1.90249	13755301	25.6226	2.69955e-05	13754445	0	0	0	Chr3:13750001..13760000	PruarM.3G243200		DEGP7 Protease Do-like 7	necessary for protein turnover. Degradation of damaged, misfolded and potentially harmful proteins provides free amino acids required for the synthesis of new proteins. involved in all aspects of the plant life cycle ranging from the mobilization of storage proteins during seed germination to the initiation of cell death and senescence programs.	DOI: 10.1007/s00425-004-1407-2
Chr4	7530001	7540000	7.535e+06	0.000102799	0.00344648	0.00410975	0.00479659	46.6599	39.9785			4	7530000	2	-1.1414	7534064	27.3724	5.14091e-06	7.53409e+06	0	0	0	Chr4:7530001..7540000	PruarM.4G143700		NUA Nuclear-pore anchor	Plays a role in meristematic cell division by interacting with spindle assembly checkpoint proteins / required for early/late flowering and auxin signalling	DOI: https://doi.org/10.1104/pp.107.100735
																								PruarM.4G143800		AFS1 (E,E)-alpha-farnesene synthase	Sesquiterpene synthase catalyzing the production of (E,E)-alpha-farnesene, the predominant terpene produced during storage of fruits, related to skin-scald susceptibility and role in fungal pathogenesis in apple fruit. In soybean has a role in defence against nematodes and is involved in synthesizing insect‐induced volatiles	DOI: 10.1007/s00425-003-1191-4 / https://doi.org/10.1111/tpj.14504
Chr4	7690001	7700000	7.695e+06	9.65552e-05	0.00878294	0.00494818	0.00586111	60.7021	51.2472			4	7690000	0	nan	7694150	40.6296	6.96473e-06	7.69418e+06	0	0	0	Chr4:7690001..7700000	PruarM.4G146000		hypothetical protein / Predicted: serine/threonine-protein kinase LMTK3 [Prunus avium]
																								PruarM.4G146100.t1.p1.OCT3_ARATH.1		OCT3 Organic cation/carnitine transporter 3	High affinity carnitine transporter involved in the active cellular uptake of carnitine. Also transports organic cations
																								PruarM.4G146200.t1.p1.OCT3_ARATH.2		OCT3 Organic cation/carnitine transporter 3	High affinity carnitine transporter involved in the active cellular uptake of carnitine. Also transports organic cations
																								PruarM.4G146300.t1.p1.OCT3_ARATH.3		OCT3 Organic cation/carnitine transporter 3	High affinity carnitine transporter involved in the active cellular uptake of carnitine. Also transports organic cations
Chr4	7700001	7710000	7.705e+06	0.000257613	0.0112351	0.0101808	0.0113572	44.0862	39.5196			4	7700000	0	nan	7704155	42.4018	7.15821e-06	7704184	0	0	0	Chr4:7700001..7710000	PruarM.4G146400.t1.p1.OCT3_ARATH.4		OCT3 Organic cation/carnitine transporter 3	High affinity carnitine transporter involved in the active cellular uptake of carnitine. Also transports organic cations
																								PruarM.4G146500.t1.p1.OCT2_ARATH.1		OCT3 Organic cation/carnitine transporter 3	High affinity carnitine transporter involved in the active cellular uptake of carnitine. Also transports organic cations
																								PruarM.4G146700.t1.p1.MDHC_MEDSA.1		MDH Malate dehydrogenase, cytoplasmic	Tolerance to salt and cold stresses. Involved in biological processes, including hormone signal transduction, photosynthesis, citrate cycle and oxidation–reduction. Crucial for fruit acidity and important to sustain the osmotic potential that allows rapid cell expansion in developping fruits	doi: 10.1111/pbi.12556
Chr4	7730001	7740000	7.735e+06	4.08163e-06	0.00331649	0.00264273	0.00261353	640.314	647.469			4	7730000	1	-0.906833	7734171	28.0141	8.78705e-06	7.7342e+06	0	0	0	Chr4:7730001..7740000	PruarM.4G147100		putative protein / predicted: C-type mannose receptor 2 [Theobroma cacao]
																								PruarM.4G147200.t1.p1.IPN2_LOTJA.1		IPN2 Myb family transcription factor	Transcription activator involved in the induction of NIN and ENOD40 genes, which are required for rhizobial infection and early nodule development	DOI: 10.1111/nph.12593
																									PruarM.4G147300.t1.p1.SSDH_ARATH.1	GLYR2 NADPH-dependent glyoxylate/Succinate-semialdehyde dehydrogenase, mitochondrial	Involved in plant response to environmental stress by preventing the accumulation of reactive oxygen species, Required for the maintenance of the shoot apical meristem (SAM) structure and subsequent adaxial-abaxial axis-dependent development of cotyledons and leaves. Involved in the Gamma-aminobutyric acid (GABA) shunt pathway that plays a major role in primary carbon and nitrogen metabolism, esp…	DOI: 10.1093/pcp/pcv050
Chr4								31.3863	20.3366			4	8020000	5	-1.90063	8024327	29.158	1.13941e-05	8024360	0	0	0	Chr4:8020001..8030000	PruarM.4G151600.t1.p1		Metal tolerance protein 10	Involved in sequestration of excess metal in the cytoplasm into vacuoles to maintain metal homeostasis. Involved in metal storage such as Zn2+ but also Mn2+, Fe2+, Cd2+, Co2+, and Ni2+.	doi: 10.3389/fpls.2013.00144
																								PruarM.4G151700.t1.p1		NEDD8 defective-in-cullin neddylation protein	RELATED TO UBIQUITIN (RUB), is an evolutionarily conserved 76 amino acid protein highly related to ubiquitin. Like ubiquitin, NEDD8 can be conjugated to and deconjugated from target proteins. NEDD8-modification is best known as a post-translational modification of the cullin subunits of cullin-RING E3 ubiquitin ligases.	doi: 10.3389/fpls.2014.00103
Chr4	8050001	8060000	8.055e+06	6.58941e-05	0.00369339	0.00295131	0.0034565	52.4554	44.7886			4	8050000	4	-1.77022	8054343	30	1.04983e-05	8.05438e+06	0	0	0	Chr4:8050001..8060000	PruarM.4G152000		Receptor-like protein EIX2	Involved in plant defense. Confers resistance to the fungal pathogen T.viride through recognition of the EIX elicitor protein.	DOI: https://doi.org/10.1105/tpc.022475
Chr4	8470001	8480000	8.475e+06	9.07313e-05	0.00521312	0.0029708	0.00263923	29.0884	32.7428			4	8470000	4	-1.77238	8474568	31.4199	7.51634e-06	8474603	0	0	0	Chr4:8470001..8480000	PruarM.4G158300		Amino acid transporter AVT1J	Amino acid transporters are the main mediators of nitrogen distribution throughout the plant body, and are essential for sustaining growth and development. Involved in in Response to Environmental Stimuli and functions in Carbon metabolism	doi: 10.3390/plants9080972
																								PruarM.4G158400		hypothetical protein / transmembrane protein [Arabidopsis thaliana]
																								PruarM.4G158500.t1.p1		HAK13 potassium transporter 13	High-affinity potassium transporter. K+ constitutes a chief osmoticum to drive cellular expansion and organ movements, such as stomata aperture and fruit cell expansion	https://doi.org/10.3389/fpls.2019.00281
Chr4	8500001	8510000	8.505e+06	0.000615037	0.00284734	0.00107322	0.00197844	3.21678	1.74497			4	8500000	7	-2.09357	8504584	65.7384	4.49408e-06	8504618	0	0	0	Chr4:8500001..8510000	PruarM.4G158800.t1.p1		CYCT1-5 Cyclin-T1-5	cyclin-dependent protein serine/threonine kinase activator activity. Involved in plant cell cycle leading to mitotic cell division and in particular, in endoreduplication during fruit development and cell expansion.	doi:10.1093/aob/mcq257
																								PruarM.4G158900.t1.p1		CYCT1-3 Cyclin-T1-3	cyclin-dependent protein serine/threonine kinase activator activity. Involved in plant cell cycle leading to mitotic cell division and in particular, in endoreduplication during fruit development and cell expansion.	doi:10.1093/aob/mcq257
																								PruarM.4G159000.t1.p1		CYCT1-3 Cyclin-T1-3	cyclin-dependent protein serine/threonine kinase activator activity. Involved in plant cell cycle leading to mitotic cell division and in particular, in endoreduplication during fruit development and cell expansion.	doi:10.1093/aob/mcq257
																								PruarM.4G159100.t1.p1		Peptidyl-prolyl cis-trans isomerase CYP59	ubiquitous proteins in which PPIases accelerate the folding of proteins. It catalyzes the cis-trans isomerization of proline imidic peptide bonds in oligopeptides. Involved in brassinostroid response. PPIases control upstream signaling pathways that regulate gene-specific transcription during development, hormone response and environmental stress.	doi: 10.1371/journal.pone.0136692
Chr4	8510001	8520000	8.515e+06	8.25716e-05	0.00275855	0.00040303	0.00148403	17.9726	4.88098			4	8510000	6	-2.00635	8514590	72.8542	3.85491e-06	8514623	0	0	0	Chr4:8510001..8520000	PruarM.4G159100.t1.p1		Peptidyl-prolyl cis-trans isomerase CYP59	ubiquitous proteins in which PPIases accelerate the folding of proteins. It catalyzes the cis-trans isomerization of proline imidic peptide bonds in oligopeptides. Involved in brassinostroid response. PPIases control upstream signaling pathways that regulate gene-specific transcription during development, hormone response and environmental stress.	doi: 10.1371/journal.pone.0136692
																								PruarM.4G159200.t1.p1		Uncharacterized protein At4g15545
Chr4	8560001	8570000	8.565e+06	0.000317521	0.00591089	0.00542277	0.00473317	14.9066	17.0785			4	8560000	6	-2.00717	8564616	77.378	3.64119e-06	8564648	0	0	0	Chr4:8560001..8570000	PruarM.4G159600.t1.p1		FLACCA Molybdenum cofactor sulfurase	Sulfurates the molybdenum cofactor. Sulfation of molybdenum is essential for xanthine dehydrogenase (XDH) and aldehyde oxidase (ADO) enzymes. Required in the absicissic acid (ABA) pathway in Tomato, a plant growth regulator involved in the adaptation of plant crops to environmental stresses and seed maturation. Flacca ABA tomato mutants display a marked tendency to wilt, due to excessive transpir…	DOI: 10.1046/j.1365-313X.2002.01363.x
																								PruarM.4G159700.t2.p1		ABA3 Molybdenum cofactor sulfurase	Arabidopsis molybdenum cofactor sulfurase ABA3 contributes to anthocyanin accumulation and oxidative stress tolerance in ABA-dependent and independent ways. Modulates cold stress- and osmotic stress-responsive gene expression by acting as key regulator of abscisic acid (ABA) biosynthesis	https://doi.org/10.1038/s41598-018-34862-1
Chr4	8570001	8580000	8.575e+06	0.000292935	0.00613175	0.00553977	0.00437091	14.9211	18.9113			4	8570000	5	-1.90341	8574622	68.811	4.22578e-06	8574653	0	0	0	Chr4:8570001..8580000	PruarM.4G159800.t1.p1		JUB1/NAC042 Transcription factor JUNGBRUNNEN 1	NAC domain-containing Transcription factor that is a central longevity regulator. Negative regulator of leaf senescence. Modulates cellular H2O2 levels and enhances tolerance to various abiotic stresses through the regulation of DREB2A. affects thermomemory-associated genes and enhances heat stress tolerance in primed and unprimed conditions.	DOI: 10.1105/tpc.111.090894
																								PruarM.4G159900.t1.p1		LOS1 Elongation factor 2	Catalyzes the GTP-dependent ribosomal translocation step during translation elongation. Involved in cold responses leading to freezing tolerance via the induction of cold-responsive genes	DOI: 10.1105/tpc.9.11.1935
Chr4	12600001	12610000	1.2605e+07	0.000166638	0.00385057	0.0057355	0.00669355	40.1683	34.419			4	12600000	0	nan	12606782	26.5659	1.14652e-05	12606668	0	0	0	Chr4:12600001..12610000	PruarM.4G229300.t1.p1		Protein LAZ1 homolog	LAZ1 is a DUF300 domain protein that appears to function in vacuolar transport effecting brassinosteroid and programmed cell dealth signaling pathways. Required for programmed cell death (PCD) associated with hypersensitive response (HR). Involved both in the induction of EDS1/PAD4 mediated HR and in accelerated cell death in the acd11 mutant.	DOI:10.1016/j.molp.2017.12.015
																								PruarM.4G229400.t1.p1		monodehydroascorbate reductase [Pyrus ussuriensis x Pyrus communis]	Catalyzes the conversion of monodehydroascorbate to ascorbate, oxidizing NADH in the process. Previous work in cherry tomato has revealed correlations between monodehydroascorbate reductase and ascorbate oxidase activity and fruit yield: decreased whole plant MDHAR activity decreases yield while decreased whole plant ascorbate oxidase activity increases yield under unfavourable environmental cond…	DOI : 10.1016/j.jplph.2017.12.012
																								PruarM.4G229500.t1.p1		AFRR Monodehydroascorbate reductase	Catalyzes the conversion of monodehydroascorbate to ascorbate, oxidizing NADH in the process. Previous work in cherry tomato has revealed correlations between monodehydroascorbate reductase and ascorbate oxidase activity and fruit yield: decreased whole plant MDHAR activity decreases yield while decreased whole plant ascorbate oxidase activity increases yield under unfavourable environmental cond…	DOI : 10.1016/j.jplph.2017.12.012
Chr4	12610001	12620000	1.2615e+07	1.63265e-05	0.00494138	0.00527361	0.00571354	349.954	323.008			4	12610000	1	-0.901944	12616787	30.0777	1.05085e-05	12616673	0	0	0	Chr4:12610001..12620000	PruarM.4G229500.t1.p1		AFRR Monodehydroascorbate reductase	Catalyzes the conversion of monodehydroascorbate to ascorbate, oxidizing NADH in the process. Previous work in cherry tomato has revealed correlations between monodehydroascorbate reductase and ascorbate oxidase activity and fruit yield: decreased whole plant MDHAR activity decreases yield while decreased whole plant ascorbate oxidase activity increases yield under unfavourable environmental cond…	DOI : 10.1016/j.jplph.2017.12.012
																								PruarM.4G229600		predicted: monodehydroascorbate reductase [Pyrus ussuriensis x Pyrus communis]	Catalyzes the conversion of monodehydroascorbate to ascorbate, oxidizing NADH in the process. Previous work in cherry tomato has revealed correlations between monodehydroascorbate reductase and ascorbate oxidase activity and fruit yield: decreased whole plant MDHAR activity decreases yield while decreased whole plant ascorbate oxidase activity increases yield under unfavourable environmental cond…	DOI : 10.1016/j.jplph.2017.12.012
																								PruarM.4G229700		predicted: monodehydroascorbate reductase [Pyrus ussuriensis x Pyrus communis]	Catalyzes the conversion of monodehydroascorbate to ascorbate, oxidizing NADH in the process. Previous work in cherry tomato has revealed correlations between monodehydroascorbate reductase and ascorbate oxidase activity and fruit yield: decreased whole plant MDHAR activity decreases yield while decreased whole plant ascorbate oxidase activity increases yield under unfavourable environmental cond…	DOI : 10.1016/j.jplph.2017.12.012
Chr4	12620001	12630000	1.2625e+07	1.63265e-05	0.0100145	0.00966631	0.0105848	648.318	592.061			4	12620000	0	nan	12626793	35.31	9.41488e-06	12626678	0	0	0	Chr4:12620001..12630000	PruarM.4G229800		uncharacterized protein
																								PruarM.4G229900.t1.p1.AGD5_ARATH.4		AGD5 ADP-ribosylation factor GTPase-activating protein	Involved in the regulation of membrane trafficking and cell separation during floral organ shedding and abscission	DOI: 10.1093/jxb/ert232
Chr4	12630001	12640000	1.2635e+07	1.65002e-05	0.00535525	0.00434754	0.00526828	319.285	263.484			4	12630000	0	nan	12636798	38.7361	8.66493e-06	12636683	0	0	0	Chr4:12630001..12640000	PruarM.4G230000		Putative protein : predicted: cytochrome c-type bioproteinsis ccda-like chloroplastic protein 2 [Hibiscus syriacus]
Chr4	12640001	12650000	1.2645e+07	1.25e-05	0.00410364	0.00384229	0.00361384	289.107	307.383			4	12640000	0	nan	12646803	41.0773	7.81726e-06	12646688	0	0	0	Chr4:12640001..12650000	PruarM.4G230100.t1.p1.CCDA2_ORYSJ.1		CCDA Cytochrome c-type biogenesis ccda-like chloroplastic protein 2	Probably involved in the transfer of reducing equivalents from stroma to thylakoid lumen and required for the biogenesis of the plastid cytochrome b6f complex. they are electron carriers between enzymes involved in cellular energy transduction processes such as photosynthesis or respiration	doi: 10.1016/j.tim.2010.03.006
																								PruarM.4G230200		Putative protein / predicted: ribonuclease H protein [Pyrus ussuriensis x Pyrus communis]
Chr4	12650001	12660000	1.2655e+07	1.56028e-05	0.00162024	0.00193214	0.00111894	71.7139	123.833			4	12650000	0	nan	12656809	37.9857	8.17987e-06	12656693	0	0	0	Chr4:12650001..12660000	PruarM.4G230300.t1.p1.VAL2_ARATH.1		B3 domain-containing transcription repressor VAL2	VAL (VP1/ABI3-LIKE) Transcriptional repressor of gene expression involved in embryonic pathways, such as LEC1, ABI3, and FUS3. Repressor of the sugar-inducible genes involved in the seed maturation program in seedlings. Plays an essential role in regulating the transition from seed maturation to seedling growth. The B3 superfamily plays a central role in plant life, from embryogenesis to seed mat…	DOI: https://doi.org/10.1104/pp.106.092320
																									PruarM.4G230400	Hypothetical protein / predicted: BED Zinc finger [Prunus dulcis] and Disease resistance protein CC-NBS-LRR class family [Prunus dulcis]
Chr4	12680001	12690000	1.2685e+07	8.16327e-06	0.00545468	0.00554029	0.00441575	540.929	678.685			4	12680000	0	nan	12686825	43.784	8.58266e-06	12686708	0	0	0	Chr4:12680001..12690000	No gene transcripts, only LTR like transposons
Chr4	12960001	12970000	1.2965e+07	0.000200595	0.00434844	0.00317427	0.00436655	21.768	15.8242			4	12960000	5	-1.90249	12966975	32.1943	8.53732e-06	12966848	0	0	0	Chr4:12960001..12970000	PruarM.4G234300.t1.p1		KIC-related KRP1 Calcium-binding protein	Ca2+ ions play a key role in a wide variety of environmental responses and developmental processes in plants in response to external stimuli., playing an important role in the regulation of plant physiology, specifically in postharvest fruits and vegetables. kinesin-interacting Ca2+-binding protein (KIC) functions during cell branching in trichomes. Regulates auxin responses during root growth	https://www.jstor.org/stable/3872109
																								PruarM.4G234500.t1.p1		PINS (-)-alpha-pinene synthase	Monoterpene synthase catalyzing the production of (-)-alpha-pinene, beta-phellandrene and beta-myrcene as the major products. Involved in fruit flavor. Exclusively expressed in the fruit of wild strawberries and under selection during strawberry domestication.	DOI: 10.1105/tpc.104.023895
Chr4	13280001	13290000	1.3285e+07	0.000668561	0.0106875	0.00565826	0.0107032	16.0093	8.46334			4	13280000	9	-2.17224	13287147	48.4892	5.72717e-06	13287008	0	0	0	Chr4:13280001..13290000	PruarM.4G240100		PDC Pyruvate decarboxylase protein [Prunus dulcis]	plays a key role in energy supply via fermentative metabolism during hypoxic or anoxic conditions. role of PDCs in fruit aroma volatile biosynthesis, involved in acetaldehyde, propanal and pentanal production in Melon fruits.	https://doi.org/10.1111/tpj.14204
																								PruarM.4G240200		WDR5 homolog COMPASS-like H3K4 histone methylase component WDR5B	Essential for the establishment of the Winter-annual growth habit by control of the Flowering Locus C locus	DOI: https://doi.org/10.1105/tpc.109.067967
Chr4								155.569	343.613	0.603448	0.444444	4	15970000	0	nan	15978588	3.17792	8.90234e-05	15978353	0	0	0	Chr4:15970001..15980000	PruarM.4G287300.t1.p1.LOGLA_ORYSJ.1		LONELY GUY Cytokinin-Activating enzyme, Cytokinin riboside 5'-monophosphate phosphoribohydrolase	works in the direct activation pathway in rice (Oryza sativa) shoot meristems. LOGs plays a pivotal role in regulating cytokinin activity during normal growth and development in Arabidopsis. In Arabidopsis, involved in cell division in embryos and leaf vascular tissues, apical dominance and timing of leaf senescence	doi: 10.1105/tpc.109.068676
																								PruarM.4G287400.t1.p1.NAC68_ORYSJ.1		NAC domain-containing protein 68	Transcription factor directing sieve element enucleation and cytosol degradation. Regulates, with NAC045, the transcription of NEN1, NEN2, NEN3, NEN4, RTM1, RTM2. Probable transcription factor involved in stress response. tolerance to high temperature, drought, and oxidative stress. linked in fruit ripening date (peach, apricot etc…). Involved in activation of anthocyanin biosynthesis in peach fr…	DOI:10.1093/jxb/erv386 / DOI: 10.17660/ActaHortic.2018.1208.5 /
																								PruarM.4G287500.t1.p1.Y5977_ARATH.1		Probable leucine-rich repeat receptor-like protein kinase At5g49770
Chr5								15.9034	15.6922	0.259259		5	15520000	0	nan	15525067	27.6576	1.02516e-05	15524978	0	0	0	Chr5:15520001..15530000		PruarM.5G280300.t3.p1.CCR4C_ARATH.2	CCR4-3 Carbon catabolite repressor protein 4 homolog 3	Acts as catalytic component of the CCR4-NOT core complex, which in the nucleus seems to be a general transcription factor, and in the cytoplasm the major mRNA deadenylase involved in mRNA turnover. Modulates Sucrose and Starch Metabolism in Arabidopsis thaliana	DOI: 10.1093/pcp/pcv012
																								PruarM.5G280400.t1.p1.C94A1_VICSA.1		Cytochrome P450 94A1	Catalyzes the omega-hydroxylation of various fatty acids (FA) from 10 to 18 carbon atoms, involved in NADPH- and/or O2-dependent hydroxylation reactions. Plays a role in cutin synthesis and could be involved in plant defense at the crosstalk between response to abiotic and biotic stresses. Regulates tomato and cherry fruit size by promoting integument cell proliferation.	doi: 10.3390/antiox9050454
																								PruarM.5G280500.t1.p1.CLPS1_ARATH.4		ATP-dependent Clp protease adapter protein CLPS1, chloroplastic	Small adapter protein that modulate the activity of CLPC. Involved in plastid biogenesis in particular when chloroplast protein synthesis capacity is a limiting factor. Role in Abiotic Stress and Pathogen Invasion. Changes in Clp proteolytic activity causes 1) a significant decrease in photosystem (PSI and PSII) complexes resulting in loss of energetics, 2) decreased levels of Calvin cycle enzyme…	DOI: 10.1105/tpc.113.112557
																								PruarM.5G280600.t1.p1.PPR79_ARATH.1		pentatricopeptide repeat-containing protein At1g53330	Involved during embryo development in association with the pattern of cell division	DOI: 10.1007/s10709-006-7518-x
																								PruarM.5G280700.t1.p1.ASPG1_ARATH.3		Protein ASPARTIC PROTEASE IN GUARD CELL 1	Aspartic protease involved in drought avoidance through abscisic acid signaling	DOI: 10.1093/jxb/err433
Chr5	15540001	15550000	1.5545e+07	4.03372e-05	0.0019134	0.0019091	0.00162182	40.2066	47.3286			5	15540000	0	nan	15545073	25.9613	1.13617e-05	15544984	0	0	0	Chr5:15540001..15550000	PruarM.5G281000.t1.p1		von Willebrand factor A-like domain superfamily	The single von Willebrand factor type A (vWA) gene in rice, LAGGING GROWTH AND DEVELOPMENT 1 (LGD1), affects growth and devlopment, tilling and plant height, architecture and grain yield.	doi: 10.1111/j.1365-313X.2012.04989.x
																								PruarM.5G281100.t2.p1		von Willebrand factor A-like domain superfamily	The single von Willebrand factor type A (vWA) gene in rice, LAGGING GROWTH AND DEVELOPMENT 1 (LGD1), affects growth and devlopment, tilling and plant height, architecture and grain yield.	doi: 10.1111/j.1365-313X.2012.04989.x
																								PruarM.5G281200.t1.p1		CNR1-like PLAC8 motif-containing protein	involved in heavy metals (Cadmium, Zinc) transport. facilitates the radial transport of calcium in the root. has been shown to be involved in the determination of fruit size and cell number (fw2.2 in tomato) and plant size in maize (CNR1 Cell Number Regulator).	DOI: https://doi.org/10.1104/pp.103.037739 / https://doi.org/10.1073/pnas.1104905108 / doi: 10.1007/s10059-011-0024-8
Chr6	15550001	15560000	1.5555e+07	3.32483e-05	0.00529619	0.00513528	0.00530979	159.701	154.452	1.75		6	15550000	0	nan	15556785	27.8035	9.09471e-06	15557427	0	0	0	Chr6:15550001..15560000	PruarM.6G281800.t1.p1		Bifunctional aspartate aminotransferase and glutamate/aspartate-prephenate aminotransferase	Involved in the aromatic amino acids biosynthesis pathway via the arogenate route. central role of both plastidic aminotransferases in nitrogen metabolism; is essential for plant growth and development and amino-acid metabolism in fruits	doi: 10.1104/pp.113.232462
																								PruarM.6G281900.t1.p1		NAC-like Protein NEN4	NAC45/86-DEPENDENT EXONUCLEASE-DOMAIN PROTEIN 4, exonuclease required for enuclation of sieve elements and controls phloem development. NAC homolgs interact with ethylene signalling components during fruit ripening. NOR-like1, is a new positive regulator of tomato fruit ripening	DOI: 10.1126/science.1253736
Chr7								21.2865	26.6222	0.363636	0.848485	7	15630000	0	nan	15634931	7.79339	3.04272e-05	15633862	0	0	0	Chr7:15630001..15640000	PruarM.7G289700.t1.p1.CCNB1_MEDSV.1		G2/mitotic-specific cyclin-1	Essential for the control of the cell cycle at the G2/M (mitosis) transition.
																								PruarM.7G289800.t1.p1.DEXH1_ARATH.4		Putative polynucleotide adenylyltransferase / DExH-box ATP-dependent RNA helicase	involved in almost every aspect of RNA metabolism, associated with diverse cellular functions including plant growth and development, and important in response to biotic and abiotic stresses. Regulates Salt and Drought Tolerance and Stress-Related Genes in Tomato	doi: 10.1371/journal.pone.0133849
Chr7								13.0696	14.91	0.866667		7	16640000	2	-1.21263	16645102	35.3886	6.57872e-06	16643963	0	0	0	Chr7:16640001..16650000	PruarM.7G308700.t1.p1.BGA15_ARATH.3		BGAL15 Beta-galactosidase 15	Hydrolysis of terminal non-reducing beta-D-galactose residues in beta-D-galactosides. β-galactosidase (β-Gal), one of the cell wall modifying enzymes, plays an important role in fruit ripening and softening. involved in different fruit texture types of apple cultivars by influencing the degradation of pectin during the mature fruit stage	doi: 10.1104/pp.100.3.1318 / https://doi.org/10.3389/fpls.2018.00539
																								PruarM.7G308800.t1.p1.FLZ14_ARATH.2		FLZ14 FCS-Like Zinc finger 14	act as an adapter to facilitate the interaction of SnRK1 complex with effector proteins, conferring tissue- and stimulus-type specific differences in the SnRK1 regulation pathway. SNF1-related protein kinase 1 (SnRK1) interacts with diverse proteins and regulates their activity in response to starvation and stress signals. interacts with regulators of hormone signaling, development and abiotic an…	DOI: 10.1016/j.cpb.2015.10.004
Chr8								41.5988	33.9024	1.14729		8	7770000	1	-0.906833	7775035	1.0073	0.000210014	7.77509e+06	0	0	0	Chr8:7770001..7780000	PruarM.8G141200.t2.p1.GAT20_ORYSJ.1		GATA transcription factor 20	Transcriptional activator that specifically binds 5'-GATA-3' or 5'-GAT-3' motifs within gene promoters. In plants, GATAs are known to be involved in light-dependent gene regulation and nitrate assimilation. involved in the regulation of diverse growth processes and environmental responses in Arabidopsis and rice. plays an important role in photosynthesis and growth in poplar	https://doi.org/10.1093/jxb/erz564 / https://doi.org/10.3389/fpls.2017.01944
																								PruarM.8G141300.t1.p1		Dynamin-related protein 3A	Involved in the control of mitochondrial and peroxisomal division and morphology. In association with PEX11C, PEX11D, PEX11E and FIS1B, is involved in cell cycle-associated constitutive self-replication of preexisting peroxisomes.	DOI: 10.1093/pcp/pch024
underlined: locus identified by MKT, also
Selective sweeps detected in the C1 cluster using the top 0.5% of the differentiation values (FST or dXY), their position in the genome and gene annotation and predicted function
In grey, top 0.5% threshold / shared between differentiation tests (FST and DXY); underlined, interval that overlaps intervals identified by McDonald and Kreitman test (MKT). Pos_start, start position of the 10Kb interval; pos_end, end position of the 10Kb interval.														Automatic annotation based on the Marouch #14 gff3 files
Chr	Interval position	C1_W1_fst	C1_W2_fst	C1_W1_dxy	C1_W2_dxy	Interval position	Annotation over the 10Kb region	Annotation SS location +/- 2Kb	Predicted gene product	Physiological role	References								Gene coordinates	Gene ID		Gene coordinates	Gene ID		Gene coordinates	Gene ID		Gene coordinates	Gene ID		Gene coordinates	Gene ID		Gene coordinates	Gene ID		Gene coordinates	Gene ID		Gene coordinates	Gene ID		Gene coordinates	Gene ID		Gene coordinates	Gene ID
Chr1	Chr1:41400001..41410000	0.884963	0.870774	0.025228	0.0258278	Chr1:41400001..41410000	PruarM.1G761300		Crossover junction endonuclease EME1B	Plays a role in DNA repair and in genotoxic stress-induced homologous recombination (HR) in somatic cells. Mediates a subset of meiotic recombination events that are insensitive to crossover interference. involvement together with MUS81 in DNA recombination and repair processes in Arabidopsis. PLays a crucial role in DNA integrity which is constantly threatened by endogenous sources, such as oxid…	DOI: https://doi.org/10.1104/pp.109.136846			41400001	41410000	chr1	41410894	41414691	chr1:41410894..41414691	PruarM.1G761400.t1.p1	ID=PruarM.1G761400.t1.p1;Parent=PruarM.1G761400;Name=PruarM.1G761400 type:complete len:889 (+),score=166.98;Ontology_term=GO:0005515,GO:0043531,GO:0007165;interpro_product_summary=putative TIR domain, leucine-rich, P-loop containing nucleoside triphosphate hydrolase;product=Putative TIR domain, leucine-rich, P-loop containing nucleoside triphosphate hydrolase;protein_id=PruarM.1G761400.t1.p1_1;tr…	chr1:41400486..41410136	PruarM.1G761300.t1.p1	ID=PruarM.1G761300.t1.p1;Parent=PruarM.1G761300;Name=PruarM.1G761300 type:complete len:529 (+),score=101.20;Ontology_term=GO:0005634,GO:0048476,GO:0003677,GO:0004519,GO:0006281,GO:0090305;interpro_product_summary=putative ERCC4 domain, EME1/EME2 domain;product=Putative ERCC4 domain, EME1/EME2 domain-containing protein;protein_id=PruarM.1G761300.t1.p1_1;transcript_id=PruarM.1G761300.t1.p1	chr1:41400486..41410136	PruarM.1G761300.t1.p1	ID=PruarM.1G761300.t1.p1;Parent=PruarM.1G761300;Name=PruarM.1G761300 type:complete len:529 (+),score=101.20;Ontology_term=GO:0005634,GO:0048476,GO:0003677,GO:0004519,GO:0006281,GO:0090305;interpro_product_summary=putative ERCC4 domain, EME1/EME2 domain;product=Putative ERCC4 domain, EME1/EME2 domain-containing protein;protein_id=PruarM.1G761300.t1.p1_1;transcript_id=PruarM.1G761300.t1.p1
Chr2	Chr2:12360001..12370000	0.769557	0.695015	0.0220958	0.0210273	Chr2:12360001..12370000	PruarM.2G236200		purine-nucleoside phosphorylase	In potato, StCKP1 is active in tubers as a negative regulator of cytokinins, prolonging endodormancy by a chill-reversible mechanism.	https://doi.org/10.1042/BJ20130792			12360001	12370000	chr2	12358638	12362747	chr2:12358638..12362747	PruarM.2G236200.t1.p1	ID=PruarM.2G236200.t1.p1;Parent=PruarM.2G236200;Name=PruarM.2G236200 type:complete len:512 (+),score=87.56;Ontology_term=GO:0000930,GO:0005634,GO:0005737,GO:0005813,GO:0005819,GO:0005874,GO:0003924,GO:0005200,GO:0005525,GO:0016757,GO:0000070,GO:0000212,GO:0007020,GO:0007052,GO:0031122;activity=putative purine-nucleoside phosphorylase;ec_number=2.4.2.1;interpro_product_summary=putative tubulin;pro…
Chr7	Chr7:3220001..3230000	0.746405	0.652463	0.019854	0.0184239	Chr7:3220001..3230000	PruarM.7G064500		Putative ribonuclease H domain-containing protein from GYPSY-like retrotransposon					3220001	3230000	chr7	3223488	3224166	chr7:3223488..3224166	PruarM.7G064200.t1.p1	ID=PruarM.7G064200.t1.p1;Parent=PruarM.7G064200;Name=PruarM.7G064200 type:complete len:117 (+),score=3.22;product=hypothetical protein;protein_id=PruarM.7G064200.t1.p1_1;transcript_id=PruarM.7G064200.t1.p1	chr7:3224727..3225231	PruarM.7G064300.t1.p1	ID=PruarM.7G064300.t1.p1;Parent=PruarM.7G064300;Name=PruarM.7G064300 type:complete len:140 (+),score=11.28;interpro_product_summary=putative retrotransposon gag domain;product=Putative retrotransposon gag domain-containing protein;protein_id=PruarM.7G064300.t1.p1_1;transcript_id=PruarM.7G064300.t1.p1	chr7:3224727..3225231	PruarM.7G064300.t1.p1	ID=PruarM.7G064300.t1.p1;Parent=PruarM.7G064300;Name=PruarM.7G064300 type:complete len:140 (+),score=11.28;interpro_product_summary=putative retrotransposon gag domain;product=Putative retrotransposon gag domain-containing protein;protein_id=PruarM.7G064300.t1.p1_1;transcript_id=PruarM.7G064300.t1.p1	chr7:3225514..3227282	PruarM.7G064400.t1.p1	ID=PruarM.7G064400.t1.p1;Parent=PruarM.7G064400;Name=PruarM.7G064400 type:complete len:330 (+),score=10.10;product=hypothetical protein;protein_id=PruarM.7G064400.t1.p1_1;transcript_id=PruarM.7G064400.t1.p1	chr7:3228898..3229300	PruarM.7G064600.t1.p1	ID=PruarM.7G064600.t1.p1;Parent=PruarM.7G064600;Name=PruarM.7G064600 type:complete len:134 (+),score=6.51;Ontology_term=GO:0003676,GO:0015074;activity=putative nucleotidyltransferase, Ribonuclease H;ec_number=2.7.7.-;3.1.26.4;interpro_product_summary=putative integrase, catalytic core, ribonuclease H-like superfamily;product=Putative nucleotidyltransferase, Ribonuclease H;protein_id=PruarM.7G0646…	3230195	PruarM.7G064700.t1.p1	ID=PruarM.7G064700.t1.p1;Parent=PruarM.7G064700;Name=PruarM.7G064700 type:complete len:251 (+),score=38.84;product=hypothetical protein;protein_id=PruarM.7G064700.t1.p1_1;transcript_id=PruarM.7G064700.t1.p1
Chr7	Chr7:18120001..18130000	0.770824	0.815526	0.0410018	0.0425857	Chr7:18120001..18130000	PruarM.7G337300		malate dehydrogenase (oxaloacetate-decarboxylating) (NADP(+)) or NADP-malic enzyme	significance of NADP-ME activity in CO2 conservation and uptake, biological importance of NADP-ME at regulating carbon flux towards the Calvin cycle. Role in plant development, stress response and plant defense. Essential together with PEPCK in fruit ripening (tomato, mango fruit, grape, apple etc…) and during postharvest storage and ripening (apple, peach)	doi: 10.1104/pp.112.211094 / https://doi.org/10.1023/A:1006209003096	https://doi.org/10.1007/BF00429761 / https://doi.org/10.1371/journal.pone.0215472 / doi:10.1093/jxb/erp055		18120001	18130000	chr7	18115226	18130936	chr7:18115226..18130936	PruarM.7G337300.t1.p1	ID=PruarM.7G337300.t1.p1;Parent=PruarM.7G337300;Name=PruarM.7G337300 type:complete len:1664 (+),score=296.84;Ontology_term=GO:0009507,GO:0031380,GO:0003723,GO:0003968,GO:0004471,GO:0004473,GO:0046872,GO:0051287,GO:0001172,GO:0006090,GO:0006108,GO:0030422,GO:0070919,GO:0006144,GO:0006099,GO:0015976;activity=putative malate dehydrogenase (oxaloacetate-decarboxylating) (NADP(+));ec_number=1.1.1.40;i…
Selective sweeps detected in the cultivated Chinese cluster using the top 0.5% of the composite likelihood ratio test (CLR), their position in the genome and gene annotation and predicted function
Underlined, interval that overlaps intervals identified by McDonald and Kreitman test (MKT); in red, candidate genes displayed in Supplementary Data 24. Pos_start, start position of the 10Kb interval; pos_end, end position of the 10Kb interval.														Automatic annotation based on the Marouch #14 gff3 files
Chr	pos_start	pos_end	genome.pos	Position	CH_CLR_Likelihood	Interval position	Annotation over the 10Kb region	Annotation SS location +/- 2Kb	Predicted gene product	Physiological role	References								Gene coordinates	Gene ID		Gene coordinates	Gene ID		Gene coordinates	Gene ID		Gene coordinates	Gene ID		Gene coordinates	Gene ID		Gene coordinates	Gene ID		Gene coordinates	Gene ID
chr1	400001	410000	405001	402591	22.3925	chr1:400001..410000	PruarM.1G006400.t1.p1		Zinc finger C-x8-C-x5-C-x3-H type family protein [Arabidopsis thaliana]					400001	410000	chr1	403849	406366	chr1:403849..406366	PruarM.1G006400.t1.p1	ID=PruarM.1G006400.t1.p1;Parent=PruarM.1G006400;Name=PruarM.1G006400 type:complete len:293 (+),score=9.19;product=hypothetical protein;protein_id=PruarM.1G006400.t1.p1_1;transcript_id=PruarM.1G006400.t1.p1	chr1:406891..408102	PruarM.1G006500.t1.p1	ID=PruarM.1G006500.t1.p1;Parent=PruarM.1G006500;Name=PruarM.1G006500 type:5prime_partial len:126 (+),score=2.16;product=hypothetical protein;protein_id=PruarM.1G006500.t1.p1_1;transcript_id=PruarM.1G006500.t1.p1	chr1:406891..408102	PruarM.1G006500.t1.p1	ID=PruarM.1G006500.t1.p1;Parent=PruarM.1G006500;Name=PruarM.1G006500 type:5prime_partial len:126 (+),score=2.16;product=hypothetical protein;protein_id=PruarM.1G006500.t1.p1_1;transcript_id=PruarM.1G006500.t1.p1	chr1:409232..410951	PruarM.1G006600.t1.p1	ID=PruarM.1G006600.t1.p1;Parent=PruarM.1G006600;Name=PruarM.1G006600 type:complete len:573 (+),score=62.23;Ontology_term=GO:0003676,GO:0008270;interpro_product_summary=putative Zinc finger, CCHC-type, retrotransposon gag domain, aspartic peptidase domain superfamily;product=Putative transcription factor interactor and regulator CCHC(Zn) family;protein_id=PruarM.1G006600.t1.p1_1;regulator=CCHC(Zn)…
							PruarM.1G006500.t1.p1		organic cation/carnitine transporter 3, partial [Prunus dulcis]	role for those transporters in plant adaptation to environmental stress	doi: 10.1186/1756-0500-1-43
							PruarM.1G006600.t1.p1		CCHC(Zn)-type with retrotransposon gag domain (GYPSY)
chr1	9240001	9250000	9245001	9243615	25.8272	chr1:9240001..9250000	PruarM.1G146900.t1.p1		TIR-NBS-LRR disease resistance protein RLM3 or RPP1-like isoform [Prunus avium]	RLM3 is important in the immune response towards L. maculans, Botrytis cinerea and Alternaria spp in Brassicacea	doi: 10.1186/s12870-014-0298-z			9240001	9250000	chr1	9245680	9246261	chr1:9245680..9246261	PruarM.1G146900.t1.p1	ID=PruarM.1G146900.t1.p1;Parent=PruarM.1G146900;Name=PruarM.1G146900 type:complete len:152 (+),score=20.02;product=hypothetical protein;protein_id=PruarM.1G146900.t1.p1_1;transcript_id=PruarM.1G146900.t1.p1	chr1:9247667..9248278	PruarM.1G147000.t1.p1	ID=PruarM.1G147000.t1.p1;Parent=PruarM.1G147000;Name=PruarM.1G147000 type:complete len:177 (+),score=21.51;Ontology_term=GO:0016740;product=hypothetical protein;protein_id=PruarM.1G147000.t1.p1_1;transcript_id=PruarM.1G147000.t1.p1	chr1:9247667..9248278	PruarM.1G147000.t1.p1	ID=PruarM.1G147000.t1.p1;Parent=PruarM.1G147000;Name=PruarM.1G147000 type:complete len:177 (+),score=21.51;Ontology_term=GO:0016740;product=hypothetical protein;protein_id=PruarM.1G147000.t1.p1_1;transcript_id=PruarM.1G147000.t1.p1
							PruarM.1G147000.t1.p1		COPIA-like retroelement
chr1	9250001	9260000	9255001	9253616	26.0722	chr1:9250001..9260000	PruarM.1G147100.t1.p1		RNA-directed DNA polymerase from COPIA like retrotransposon					9250001	9260000	chr1	9251066	9253525	chr1:9251066..9253525	PruarM.1G147100.t1.p1	ID=PruarM.1G147100.t1.p1;Parent=PruarM.1G147100;Name=PruarM.1G147100 type:complete len:528 (+),score=80.65;Ontology_term=GO:0003676,GO:0003964,GO:0006278,GO:0015074;activity=putative RNA-directed DNA polymerase;ec_number=2.7.7.49;interpro_product_summary=putative integrase, catalytic core, ribonuclease H-like superfamily, DNA/RNA polymerase superfamily;product=Putative RNA-directed DNA polymerase…	chr1:9253552..9254068	PruarM.1G147200.t1.p1	ID=PruarM.1G147200.t1.p1;Parent=PruarM.1G147200;Name=PruarM.1G147200 type:complete len:142 (+),score=21.14;Ontology_term=GO:0016740;activity=putative RNA-directed DNA polymerase;ec_number=2.7.7.49;product=Putative RNA-directed DNA polymerase;protein_id=PruarM.1G147200.t1.p1_1;transcript_id=PruarM.1G147200.t1.p1	chr1:9253552..9254068	PruarM.1G147200.t1.p1	ID=PruarM.1G147200.t1.p1;Parent=PruarM.1G147200;Name=PruarM.1G147200 type:complete len:142 (+),score=21.14;Ontology_term=GO:0016740;activity=putative RNA-directed DNA polymerase;ec_number=2.7.7.49;product=Putative RNA-directed DNA polymerase;protein_id=PruarM.1G147200.t1.p1_1;transcript_id=PruarM.1G147200.t1.p1	chr1:9257447..9257900	PruarM.1G147300.t1.p1	ID=PruarM.1G147300.t1.p1;Parent=PruarM.1G147300;Name=PruarM.1G147300 type:complete len:151 (+),score=30.76;product=hypothetical protein;protein_id=PruarM.1G147300.t1.p1_1;transcript_id=PruarM.1G147300.t1.p1
							PruarM.1G147200.t1.p1		RNA-directed DNA polymerase from COPIA like retrotransposon
							PruarM.1G147300.t1.p1		hypothetical protein PRUPE_1G120300 [Prunus persica]
chr1	12230001	12240000	12235001	12233961	47.6565	chr1:12230001..12240000		PruarM.1G201700.t1.p1	Pentatricopeptide repeat-containing protein	large family of modular RNA-binding proteins which mediate several aspects of gene expression primarily in organelles but also in the nucleus.				12230001	12240000
									COPIA-like retrotransposon
chr1	12250001	12260000	12255001	12253964	23.5788	chr1:12250001..12260000		PruarM.1G201800.t1.p1	Protein ALP1-like [ANTAGONIST OF LIKE HETEROCHROMATIN]	Domesticated transposase-derived protein that may have nuclease activity. Antagonist of polycomb-group (PcG) protein-mediated chromatin silencing, probably by preventing the association of POLYCOMB REPRESSIVE COMPLEX 2 (PRC2) with its accessory components. Needed for full reactivation of several floral homeotic genes that are repressed by PcG	DOI: 10.1371/journal.pgen.1005660			12250001	12260000	chr1	12256685	12257293	chr1:12256685..12257293	PruarM.1G202000.t1.p1	ID=PruarM.1G202000.t1.p1;Parent=PruarM.1G202000;Name=PruarM.1G202000 type:complete len:146 (+),score=29.87;Ontology_term=GO:0005515;interpro_product_summary=putative pentatricopeptide, tetratricopeptide-like helical domain superfamily;product=Putative pentatricopeptide, tetratricopeptide-like helical domain superfamily;protein_id=PruarM.1G202000.t1.p1_1;transcript_id=PruarM.1G202000.t1.p1	chr1:12258418..12259583	PruarM.1G202100.t1.p1	ID=PruarM.1G202100.t1.p1;Parent=PruarM.1G202100;Name=PruarM.1G202100 type:complete len:363 (+),score=61.51;Ontology_term=GO:0005515;interpro_product_summary=putative pentatricopeptide, tetratricopeptide-like helical domain superfamily;product=Putative pentatricopeptide, tetratricopeptide-like helical domain superfamily;protein_id=PruarM.1G202100.t1.p1_1;transcript_id=PruarM.1G202100.t1.p1	chr1:12258418..12259583	PruarM.1G202100.t1.p1	ID=PruarM.1G202100.t1.p1;Parent=PruarM.1G202100;Name=PruarM.1G202100 type:complete len:363 (+),score=61.51;Ontology_term=GO:0005515;interpro_product_summary=putative pentatricopeptide, tetratricopeptide-like helical domain superfamily;product=Putative pentatricopeptide, tetratricopeptide-like helical domain superfamily;protein_id=PruarM.1G202100.t1.p1_1;transcript_id=PruarM.1G202100.t1.p1	chr1:12251783..12256498	PruarM.1G201900.t1.p1	ID=PruarM.1G201900.t1.p1;Parent=PruarM.1G201900;Name=PruarM.1G201900 type:complete len:641 (+),score=82.67;Ontology_term=GO:0005515;interpro_product_summary=putative pentatricopeptide, tetratricopeptide-like helical domain superfamily;product=Putative pentatricopeptide, tetratricopeptide-like helical domain superfamily;protein_id=PruarM.1G201900.t1.p1_1;transcript_id=PruarM.1G201900.t1.p1
							PruarM.1G201900.t1.p1		Pentatricopeptide repeat-containing protein
							PruarM.1G202000.t1.p1		Pentatricopeptide repeat-containing protein
							PruarM.1G202100.t1.p1		indole-3-acetate beta-glucosyltransferase [Arabidopsis thaliana] with Pentatricopeptide repeat-containing domains	Catalyzes the first step in the biosynthesis of IAA-ester conjugates. In rice, regulates seed vigour through mediating crosstalk between auxin and abscisic acid	https://doi.org/10.1111/pbi.13353
chr1	12760001	12770000	12765001	12764023	22.2909	chr1:12760001..12770000	PruarM.1G210500.t1.p1		RNA-directed DNA polymerase from a COPIA like retrotransposon					12760001	12770000	chr1	12763355	12764129	chr1:12763355..12764129	PruarM.1G210500.t1.p1	ID=PruarM.1G210500.t1.p1;Parent=PruarM.1G210500;Name=PruarM.1G210500 type:5prime_partial len:258 (+),score=49.08;Ontology_term=GO:0003676,GO:0008270,GO:0015074;activity=putative RNA-directed DNA polymerase;ec_number=2.7.7.49;interpro_product_summary=putative reverse transcriptase, RNA-dependent DNA polymerase, DNA/RNA polymerase superfamily;product=Putative RNA-directed DNA polymerase;protein_id=…	chr1:12764382..12764685	PruarM.1G210600.t1.p1	ID=PruarM.1G210600.t1.p1;Parent=PruarM.1G210600;Name=PruarM.1G210600 type:complete len:101 (+),score=27.69;Ontology_term=GO:0003676,GO:0015074;product=hypothetical protein;protein_id=PruarM.1G210600.t1.p1_1;transcript_id=PruarM.1G210600.t1.p1	chr1:12764382..12764685	PruarM.1G210600.t1.p1	ID=PruarM.1G210600.t1.p1;Parent=PruarM.1G210600;Name=PruarM.1G210600 type:complete len:101 (+),score=27.69;Ontology_term=GO:0003676,GO:0015074;product=hypothetical protein;protein_id=PruarM.1G210600.t1.p1_1;transcript_id=PruarM.1G210600.t1.p1	chr1:12765647..12766915	PruarM.1G210700.t1.p1	ID=PruarM.1G210700.t1.p1;Parent=PruarM.1G210700;Name=PruarM.1G210700 type:complete len:360 (+),score=78.92;Ontology_term=GO:0003676,GO:0008270;interpro_product_summary=putative Zinc finger, CCHC-type;product=Putative transcription factor interactor and regulator CCHC(Zn) family;protein_id=PruarM.1G210700.t1.p1_1;regulator=CCHC(Zn);regulator_type=transcription factor interactor and regulator;trans…	chr1:12769590..12770016	PruarM.1G210800.t1.p1	ID=PruarM.1G210800.t1.p1;Parent=PruarM.1G210800;Name=PruarM.1G210800 type:complete len:142 (+),score=32.96;Ontology_term=GO:0003676,GO:0004523,GO:0016779,GO:0015074,GO:0090502,GO:0051252;interpro_product_summary=putative aspartic peptidase domain superfamily;product=Putative aspartic peptidase domain superfamily;protein_id=PruarM.1G210800.t1.p1_1;transcript_id=PruarM.1G210800.t1.p1
							PruarM.1G210600.t1.p1		hypothetical protein
							PruarM.1G210700.t1.p1		transcription factor interactor and regulator CCHC(Zn) family
							PruarM.1G210800.t1.p1		Putative aspartic peptidase domain superfamily from GYPSY like transposon
chr1	13000001	13010000	13005001	13004051	33.2718	chr1:13000001..13010000	PruarM.1G216600.t1.p1		PGLR2 polygalacturonase	Polygalacturonase (PG), an important pectolytic glycanase, has been primarily implicated in the softening of fruit during ripening (strawberry, tomato etc...). Functions in depolymerizing pectin during pollen development, germination, and tube growth. Acts as an exo-polygalacturonase and is a major allergen	doi: 10.4161/psb.4.8.9167 / DOI: 10.1016/j.jaci.2004.02.031			13000001	13010000	chr1	13000592	13001819	chr1:13000592..13001819	PruarM.1G216600.t1.p1	ID=PruarM.1G216600.t1.p1;Parent=PruarM.1G216600;Name=PruarM.1G216600 type:complete len:409 (+),score=66.54;Ontology_term=GO:0005576,GO:0004650,GO:0071555,GO:0005982,GO:0005985;activity=putative endo-polygalacturonase;ec_number=3.2.1.15;interpro_product_summary=putative glycoside hydrolase, family 28, pectin lyase/virulence factor;product=Putative endo-polygalacturonase;protein_id=PruarM.1G216600.…	chr1:13003841..13004273	PruarM.1G216700.t1.p1	ID=PruarM.1G216700.t1.p1;Parent=PruarM.1G216700;Name=PruarM.1G216700 type:complete len:144 (+),score=20.56;interpro_product_summary=putative No apical meristem-associated domain;product=Putative No apical meristem-associated domain-containing protein;protein_id=PruarM.1G216700.t1.p1_1;transcript_id=PruarM.1G216700.t1.p1	chr1:13003841..13004273	PruarM.1G216700.t1.p1	ID=PruarM.1G216700.t1.p1;Parent=PruarM.1G216700;Name=PruarM.1G216700 type:complete len:144 (+),score=20.56;interpro_product_summary=putative No apical meristem-associated domain;product=Putative No apical meristem-associated domain-containing protein;protein_id=PruarM.1G216700.t1.p1_1;transcript_id=PruarM.1G216700.t1.p1	chr1:13004621..13005991	PruarM.1G216800.t1.p1	ID=PruarM.1G216800.t1.p1;Parent=PruarM.1G216800;Name=PruarM.1G216800 type:complete len:379 (+),score=58.07;Ontology_term=GO:0016788;interpro_product_summary=putative harbinger transposase-derived protein;product=Putative harbinger transposase-derived protein;protein_id=PruarM.1G216800.t1.p1_1;transcript_id=PruarM.1G216800.t1.p1	chr1:13007929..13009057	PruarM.1G216900.t1.p1	ID=PruarM.1G216900.t1.p1;Parent=PruarM.1G216900;Name=PruarM.1G216900 type:complete len:376 (+),score=30.30;Ontology_term=GO:0005515;interpro_product_summary=putative F-box domain;product=Putative F-box domain-containing protein;protein_id=PruarM.1G216900.t1.p1_1;transcript_id=PruarM.1G216900.t1.p1
							PruarM.1G216700.t1.p1		NAC No apical meristem-associated domain-containing protein	Belongs to a large family of putative transcriptional activators with NAC domain. Transcript level increases in response to wounding and abscisic acid. Homologs are immediate target of the Floral Homeotic Genes APETALA3/PISTILLATA where it functions in the transition between growth by cell division and cell expansion of floral organs. Role in the regulation of abiotic and biotic stress response.	https://doi.org/10.1016/S0092-8674(00)80902-2	doi: 10.3389/fmicb.2013.00248
							PruarM.1G216800.t1.p1		harbinger transposase-derived protein
							PruarM.1G216900.t1.p1		F-box protein At3g07870	Many F-box proteins have been identified to be involved in plant hormone response as receptors or important medial components. Involved in secondary metabolites, plant stresses, phytohormone signalling, plant developmental processes and miRNA biogenesis.	https://doi.org/10.1007/s00425-020-03356-8	DOI: 10.1111/j.1745-7270.2007.00358.x
chr1	13230001	13240000	13235001	13234077	22.233	chr1:13230001..13240000	PruarM.1G222500.t1.p1		MAIN-like plant mobile domain-containing protein, aminotransferase-like	Arabidopsis genes MAIL1 and MAIN act in gene silencing, in an alternative silencing pathway independent of DNA methylation and short interfering RNAs. involved in TE silencing, genome stability, and control of developmental processes.	https://doi.org/10.1038/ncomms15122			13230001	13240000	chr1	13228276	13230346	chr1:13228276..13230346	PruarM.1G222500.t1.p1	ID=PruarM.1G222500.t1.p1;Parent=PruarM.1G222500;Name=PruarM.1G222500 type:5prime_partial len:542 (+),score=85.39;interpro_product_summary=putative aminotransferase-like, plant mobile domain;product=Putative aminotransferase-like, plant mobile domain-containing protein;protein_id=PruarM.1G222500.t1.p1_1;transcript_id=PruarM.1G222500.t1.p1	chr1:13230952..13231615	PruarM.1G222600.t1.p1	ID=PruarM.1G222600.t1.p1;Parent=PruarM.1G222600;Name=PruarM.1G222600 type:complete len:221 (+),score=26.95;Ontology_term=GO:0003676;interpro_product_summary=putative ribonuclease H-like superfamily;product=Putative ribonuclease H-like superfamily;protein_id=PruarM.1G222600.t1.p1_1;transcript_id=PruarM.1G222600.t1.p1	chr1:13230952..13231615	PruarM.1G222600.t1.p1	ID=PruarM.1G222600.t1.p1;Parent=PruarM.1G222600;Name=PruarM.1G222600 type:complete len:221 (+),score=26.95;Ontology_term=GO:0003676;interpro_product_summary=putative ribonuclease H-like superfamily;product=Putative ribonuclease H-like superfamily;protein_id=PruarM.1G222600.t1.p1_1;transcript_id=PruarM.1G222600.t1.p1	chr1:13232210..13233695	PruarM.1G222700.t1.p1	ID=PruarM.1G222700.t1.p1;Parent=PruarM.1G222700;Name=PruarM.1G222700 type:complete len:495 (+),score=38.56;Ontology_term=GO:0003676,GO:0004523,GO:0051252;activity=putative nucleotidyltransferase, Ribonuclease H;ec_number=2.7.7.-;3.1.26.4;interpro_product_summary=putative reverse transcriptase/retrotransposon-derived protein, RNase H-like domain;product=Putative nucleotidyltransferase, Ribonucleas…	chr1:13233957..13234625	PruarM.1G222800.t1.p1	ID=PruarM.1G222800.t1.p1;Parent=PruarM.1G222800;Name=PruarM.1G222800 type:complete len:193 (+),score=29.63;product=hypothetical protein;protein_id=PruarM.1G222800.t1.p1_1;transcript_id=PruarM.1G222800.t1.p1	13234781	PruarM.1G222900.t1.p1	ID=PruarM.1G222900.t1.p1;Parent=PruarM.1G222900;Name=PruarM.1G222900 type:complete len:404 (+),score=50.19;interpro_product_summary=putative aspartic peptidase domain superfamily;product=Putative aspartic peptidase domain superfamily;protein_id=PruarM.1G222900.t1.p1_1;transcript_id=PruarM.1G222900.t1.p1	chr1:13237490..13238249	PruarM.1G223100.t1.p1	ID=PruarM.1G223100.t1.p1;Parent=PruarM.1G223100;Name=PruarM.1G223100 type:complete len:253 (+),score=16.54;product=hypothetical protein;protein_id=PruarM.1G223100.t1.p1_1;transcript_id=PruarM.1G223100.t1.p1
							PruarM.1G222700.t1.p1		GYPSY-like reverse transcriptase/retrotransposon-derived protein
							PruarM.1G222800.t1.p1		putative retroelement pol polyprotein [Arabidopsis thaliana]
							PruarM.1G222900.t1.p1		GYPSY-like reverse transcriptase/retrotransposon-derived protein
							PruarM.1G223000.t1.p1		PREDICTED: Retrotransposon gag, partial [Prunus dulcis]
							PruarM.1G223100.t1.p1		auxin response factor 7, partial [Prunus dulcis]
chr1	15300001	15310000	15305001	15304317	24.7503	chr1:15300001..15310000	PruarM.1G267200.t1.p1		reverse transcriptase/retrotransposon-derived protein					15300001	15310000	chr1	15299675	15301172	chr1:15299675..15301172	PruarM.1G267200.t1.p1	ID=PruarM.1G267200.t1.p1;Parent=PruarM.1G267200;Name=PruarM.1G267200 type:complete len:427 (+),score=87.43;Ontology_term=GO:0016740,GO:0016787,GO:0090304;activity=putative nucleotidyltransferase, Ribonuclease H;ec_number=2.7.7.-;3.1.26.4;interpro_product_summary=putative reverse transcriptase/retrotransposon-derived protein, RNase H-like domain;product=Putative nucleotidyltransferase, Ribonucleas…	chr1:15301816..15302293	PruarM.1G267300.t1.p1	ID=PruarM.1G267300.t1.p1;Parent=PruarM.1G267300;Name=PruarM.1G267300 type:complete len:159 (+),score=29.47;Ontology_term=GO:0003676,GO:0004523,GO:0016779,GO:0015074,GO:0090502,GO:0051252;product=hypothetical protein;protein_id=PruarM.1G267300.t1.p1_1;transcript_id=PruarM.1G267300.t1.p1	chr1:15301816..15302293	PruarM.1G267300.t1.p1	ID=PruarM.1G267300.t1.p1;Parent=PruarM.1G267300;Name=PruarM.1G267300 type:complete len:159 (+),score=29.47;Ontology_term=GO:0003676,GO:0004523,GO:0016779,GO:0015074,GO:0090502,GO:0051252;product=hypothetical protein;protein_id=PruarM.1G267300.t1.p1_1;transcript_id=PruarM.1G267300.t1.p1	chr1:15304238..15307887	PruarM.1G267400.t1.p1	ID=PruarM.1G267400.t1.p1;Parent=PruarM.1G267400;Name=PruarM.1G267400 type:complete len:498 (+),score=118.90;Ontology_term=GO:0008234,GO:0006508;interpro_product_summary=putative Ulp1 protease family catalytic domain, probable transposase, Ptta/En/Spm, plant;product=Putative Ulp1 protease family catalytic domain, probable transposase, Ptta/En/Spm, plant;protein_id=PruarM.1G267400.t1.p1_1;transcrip…
							PruarM.1G267300.t1.p1		retroelement pol polyprotein-like [Arabidopsis thaliana]
							PruarM.1G267400.t1.p1		Ulp1 protease family catalytic domain (ubiquitin-like protease 1)	Plant deSUMOylating proteases. In Arabidopsis, functions during plant development, with some of them (ESD4) involved in flowering-time	DOI: 10.1105/tpc.015487	doi: 10.1093/jxb/ery301
chr1	15310001	15320000	15315001	15314318	111.896	chr1:15310001..15320000	PruarM.1G267500.t1.p1		MAIN-like plant mobile domain-containing protein, aminotransferase-like	Arabidopsis genes MAIL1 and MAIN act in gene silencing, in an alternative silencing pathway independent of DNA methylation and short interfering RNAs. involved in TE silencing, genome stability, and control of developmental processes.	https://doi.org/10.1038/ncomms15122			15310001	15320000	chr1	15320551	15324393	chr1:15320551..15324393	PruarM.1G267600.t1.p1	ID=PruarM.1G267600.t1.p1;Parent=PruarM.1G267600;Name=PruarM.1G267600 type:complete len:134 (+),score=0.30;product=hypothetical protein;protein_id=PruarM.1G267600.t1.p1_1;transcript_id=PruarM.1G267600.t1.p1	chr1:15318941..15319733	PruarM.1G267500.t1.p1	ID=PruarM.1G267500.t1.p1;Parent=PruarM.1G267500;Name=PruarM.1G267500 type:5prime_partial len:264 (+),score=32.60;interpro_product_summary=putative aminotransferase-like, plant mobile domain;product=Putative aminotransferase-like, plant mobile domain-containing protein;protein_id=PruarM.1G267500.t1.p1_1;transcript_id=PruarM.1G267500.t1.p1	chr1:15318941..15319733	PruarM.1G267500.t1.p1	ID=PruarM.1G267500.t1.p1;Parent=PruarM.1G267500;Name=PruarM.1G267500 type:5prime_partial len:264 (+),score=32.60;interpro_product_summary=putative aminotransferase-like, plant mobile domain;product=Putative aminotransferase-like, plant mobile domain-containing protein;protein_id=PruarM.1G267500.t1.p1_1;transcript_id=PruarM.1G267500.t1.p1
chr1	15320001	15330000	15325001	15324319	121.509	chr1:15320001..15330000	PruarM.1G267600.t1.p1		Zn-dependent exopeptidases superfamily protein [Prunus dulcis]					15320001	15330000	chr1	15320551	15324393	chr1:15320551..15324393	PruarM.1G267600.t1.p1	ID=PruarM.1G267600.t1.p1;Parent=PruarM.1G267600;Name=PruarM.1G267600 type:complete len:134 (+),score=0.30;product=hypothetical protein;protein_id=PruarM.1G267600.t1.p1_1;transcript_id=PruarM.1G267600.t1.p1	chr1:15326134..15329800	PruarM.1G267700.t1.p1	ID=PruarM.1G267700.t1.p1;Parent=PruarM.1G267700;Name=PruarM.1G267700 type:complete len:376 (+),score=42.71;Ontology_term=GO:0003824;activity=putative nucleotidyltransferase, Ribonuclease H;ec_number=2.7.7.-;3.1.26.4;interpro_product_summary=putative reverse transcriptase/Diguanylate cyclase domain, DNA/RNA polymerase superfamily;product=Putative nucleotidyltransferase, Ribonuclease H;protein_id=P…	chr1:15326134..15329800	PruarM.1G267700.t1.p1	ID=PruarM.1G267700.t1.p1;Parent=PruarM.1G267700;Name=PruarM.1G267700 type:complete len:376 (+),score=42.71;Ontology_term=GO:0003824;activity=putative nucleotidyltransferase, Ribonuclease H;ec_number=2.7.7.-;3.1.26.4;interpro_product_summary=putative reverse transcriptase/Diguanylate cyclase domain, DNA/RNA polymerase superfamily;product=Putative nucleotidyltransferase, Ribonuclease H;protein_id=P…	chr1:15329979..15330580	PruarM.1G267800.t1.p1	ID=PruarM.1G267800.t1.p1;Parent=PruarM.1G267800;Name=PruarM.1G267800 type:complete len:168 (+),score=12.09;product=hypothetical protein;protein_id=PruarM.1G267800.t1.p1_1;transcript_id=PruarM.1G267800.t1.p1	chr1:15318941..15319733	PruarM.1G267500.t1.p1	ID=PruarM.1G267500.t1.p1;Parent=PruarM.1G267500;Name=PruarM.1G267500 type:5prime_partial len:264 (+),score=32.60;interpro_product_summary=putative aminotransferase-like, plant mobile domain;product=Putative aminotransferase-like, plant mobile domain-containing protein;protein_id=PruarM.1G267500.t1.p1_1;transcript_id=PruarM.1G267500.t1.p1
							PruarM.1G267700.t1.p1		Reverse transcriptase/Diguanylate cyclase domain DNA/RNA polymerase superfamily
chr1	15330001	15340000	15335001	15334321	61.0242	chr1:15330001..15340000	PruarM.1G267900.t1.p1		probable RNA-dependent [Prunus dulcis]					15330001	15340000	chr1	15326134	15329800	chr1:15326134..15329800	PruarM.1G267700.t1.p1	ID=PruarM.1G267700.t1.p1;Parent=PruarM.1G267700;Name=PruarM.1G267700 type:complete len:376 (+),score=42.71;Ontology_term=GO:0003824;activity=putative nucleotidyltransferase, Ribonuclease H;ec_number=2.7.7.-;3.1.26.4;interpro_product_summary=putative reverse transcriptase/Diguanylate cyclase domain, DNA/RNA polymerase superfamily;product=Putative nucleotidyltransferase, Ribonuclease H;protein_id=P…	chr1:15329979..15330580	PruarM.1G267800.t1.p1	ID=PruarM.1G267800.t1.p1;Parent=PruarM.1G267800;Name=PruarM.1G267800 type:complete len:168 (+),score=12.09;product=hypothetical protein;protein_id=PruarM.1G267800.t1.p1_1;transcript_id=PruarM.1G267800.t1.p1	chr1:15329979..15330580	PruarM.1G267800.t1.p1	ID=PruarM.1G267800.t1.p1;Parent=PruarM.1G267800;Name=PruarM.1G267800 type:complete len:168 (+),score=12.09;product=hypothetical protein;protein_id=PruarM.1G267800.t1.p1_1;transcript_id=PruarM.1G267800.t1.p1	chr1:15331034..15333562	PruarM.1G267900.t1.p1	ID=PruarM.1G267900.t1.p1;Parent=PruarM.1G267900;Name=PruarM.1G267900 type:complete len:523 (+),score=62.44;product=hypothetical protein;protein_id=PruarM.1G267900.t1.p1_1;transcript_id=PruarM.1G267900.t1.p1	chr1:15336061..15336415	PruarM.1G268000.t1.p1	ID=PruarM.1G268000.t1.p1;Parent=PruarM.1G268000;Name=PruarM.1G268000 type:complete len:118 (+),score=19.94;product=hypothetical protein;protein_id=PruarM.1G268000.t1.p1_1;transcript_id=PruarM.1G268000.t1.p1	15339611	PruarM.1G268100.t1.p1	ID=PruarM.1G268100.t1.p1;Parent=PruarM.1G268100;Name=PruarM.1G268100 type:complete len:102 (+),score=1.33;Ontology_term=GO:0004721,GO:0043169,GO:0006470;product=hypothetical protein;protein_id=PruarM.1G268100.t1.p1_1;transcript_id=PruarM.1G268100.t1.p1
							PruarM.1G268000.t1.p1		hypothetical protein PRUPE_1G392000 [Prunus persica]
							PruarM.1G268100.t1.p1		protein phosphatase 2C 51 [Prunus persica]
chr1	15360001	15370000	15365001	15364324	34.8087	chr1:15360001..15370000	PruarM.1G268800.t1.p1		cytosolic purine 5'-nucleotidase-like [Prunus mume]					15360001	15370000	chr1	15356076	15359543	chr1:15356076..15359543	PruarM.1G268700.t1.p1	ID=PruarM.1G268700.t1.p1;Parent=PruarM.1G268700;Name=PruarM.1G268700 type:complete len:1102 (+),score=195.57;Ontology_term=GO:0003676,GO:0004523,GO:0051252;activity=putative RNA-directed DNA polymerase;ec_number=2.7.7.49;interpro_product_summary=putative reverse transcriptase domain, ribonuclease H domain, ribonuclease H-like superfamily;product=Putative RNA-directed DNA polymerase;protein_id=Pru…	chr1:15365141..15367310	PruarM.1G268800.t1.p1	ID=PruarM.1G268800.t1.p1;Parent=PruarM.1G268800;Name=PruarM.1G268800 type:5prime_partial len:484 (+),score=-7.28;product=hypothetical protein;protein_id=PruarM.1G268800.t1.p1_1;transcript_id=PruarM.1G268800.t1.p1	chr1:15365141..15367310	PruarM.1G268800.t1.p1	ID=PruarM.1G268800.t1.p1;Parent=PruarM.1G268800;Name=PruarM.1G268800 type:5prime_partial len:484 (+),score=-7.28;product=hypothetical protein;protein_id=PruarM.1G268800.t1.p1_1;transcript_id=PruarM.1G268800.t1.p1	chr1:15369260..15372833	PruarM.1G269000.t1.p1	ID=PruarM.1G269000.t1.p1;Parent=PruarM.1G269000;Name=PruarM.1G269000 type:complete len:1191 (+),score=-8.47;Ontology_term=GO:0003676,GO:0004523,GO:0015074,GO:0051252;activity=putative nucleotidyltransferase, Ribonuclease H;ec_number=2.7.7.-;3.1.26.4;interpro_product_summary=putative reverse transcriptase/retrotransposon-derived protein, RNase H-like domain;product=Putative nucleotidyltransferase,…	chr1:15367474..15368208	PruarM.1G268900.t1.p1	ID=PruarM.1G268900.t1.p1;Parent=PruarM.1G268900;Name=PruarM.1G268900 type:complete len:219 (+),score=21.08;product=hypothetical protein;protein_id=PruarM.1G268900.t1.p1_1;transcript_id=PruarM.1G268900.t1.p1
							PruarM.1G268900.t1.p1		KNR4/SMI1 homolog [Prunus persica]	a regulatory protein that participates in the coordination of cell wall synthesis in Yeast. has a regulatory role in chitin deposition and in cell wall assembly.	DOI: 10.1099/13500872-145-1-249
							PruarM.1G269000.t1.p1		GYPSY-like reverse transcriptase/retrotransposon-derived protein
chr1	16100001	16110000	16105001	16104410	23.831	chr1:16100001..16110000	PruarM.1G282000.t1.p1		transcription factor CCHC(Zn) family coupled to FAR1-RELATED SEQUENCE FRS	transcription factor interactor and regulator involved in Light Signal Transduction and Photomorphogenesis, Chloroplast Division, Chlorophyl synthesis, Starch Synthesis and Starch Granule Formation, The Circadian Clock and Flowering Time Regulation, Shoot Apical Meristem and Floral Development, Oxidative Stress, Plant Immunity, and Cell Death	https://doi.org/10.3389/fpls.2018.00692			16100001	16110000	chr1	16106361	16109193	chr1:16106361..16109193	PruarM.1G282100.t1.p1	ID=PruarM.1G282100.t1.p1;Parent=PruarM.1G282100;Name=PruarM.1G282100 type:complete len:246 (+),score=4.10;Ontology_term=GO:0003824,GO:0090304;product=hypothetical protein;protein_id=PruarM.1G282100.t1.p1_1;transcript_id=PruarM.1G282100.t1.p1	chr1:16109785..16110115	PruarM.1G282200.t1.p1	ID=PruarM.1G282200.t1.p1;Parent=PruarM.1G282200;Name=PruarM.1G282200 type:complete len:110 (+),score=24.72;product=hypothetical protein;protein_id=PruarM.1G282200.t1.p1_1;transcript_id=PruarM.1G282200.t1.p1	chr1:16109785..16110115	PruarM.1G282200.t1.p1	ID=PruarM.1G282200.t1.p1;Parent=PruarM.1G282200;Name=PruarM.1G282200 type:complete len:110 (+),score=24.72;product=hypothetical protein;protein_id=PruarM.1G282200.t1.p1_1;transcript_id=PruarM.1G282200.t1.p1	chr1:16110212..16111542	PruarM.1G282300.t1.p1	ID=PruarM.1G282300.t1.p1;Parent=PruarM.1G282300;Name=PruarM.1G282300 type:complete len:228 (+),score=4.96;product=hypothetical protein;protein_id=PruarM.1G282300.t1.p1_1;transcript_id=PruarM.1G282300.t1.p1	chr1:16103580..16105599	PruarM.1G282000.t1.p1	ID=PruarM.1G282000.t1.p1;Parent=PruarM.1G282000;Name=PruarM.1G282000 type:complete len:269 (+),score=37.63;Ontology_term=GO:0016021;product=Putative transcription factor interactor and regulator CCHC(Zn) family;protein_id=PruarM.1G282000.t1.p1_1;regulator=CCHC(Zn);regulator_type=transcription factor interactor and regulator;transcript_id=PruarM.1G282000.t1.p1
							PruarM.1G282100.t1.p1		putative aspartic peptidase domain-containing protein [Rosa chinensis]
chr1	17720001	17730000	17725001	17724596	30.427	chr1:17720001..17730000	PruarM.1G313900.t1.p1		RAD51-like DNA repair protein XRCC3 homolog	Plays essential roles in DNA damage repair in both somatic and meiotic cells.	DOI: 10.1038/sj.emboj.7600055			17720001	17730000	chr1	17718751	17719324	chr1:17718751..17719324	PruarM.1G313800.t1.p1	ID=PruarM.1G313800.t1.p1;Parent=PruarM.1G313800;Name=PruarM.1G313800 type:complete len:191 (+),score=39.47;Ontology_term=GO:0016772,GO:0043167,GO:0097159,GO:1901363,GO:0006259,GO:0022414;activity=putative RNA-directed DNA polymerase;ec_number=2.7.7.49;interpro_product_summary=putative reverse transcriptase, RNA-dependent DNA polymerase;product=Putative RNA-directed DNA polymerase;protein_id=Pruar…	chr1:17719806..17720226	PruarM.1G313900.t1.p1	ID=PruarM.1G313900.t1.p1;Parent=PruarM.1G313900;Name=PruarM.1G313900 type:complete len:140 (+),score=20.90;Ontology_term=GO:0003677,GO:0005524,GO:0008094,GO:0006281;interpro_product_summary=putative DNA recombination and repair protein Rad51-like;product=Putative DNA recombination and repair protein Rad51;protein_id=PruarM.1G313900.t1.p1_1;transcript_id=PruarM.1G313900.t1.p1	chr1:17719806..17720226	PruarM.1G313900.t1.p1	ID=PruarM.1G313900.t1.p1;Parent=PruarM.1G313900;Name=PruarM.1G313900 type:complete len:140 (+),score=20.90;Ontology_term=GO:0003677,GO:0005524,GO:0008094,GO:0006281;interpro_product_summary=putative DNA recombination and repair protein Rad51-like;product=Putative DNA recombination and repair protein Rad51;protein_id=PruarM.1G313900.t1.p1_1;transcript_id=PruarM.1G313900.t1.p1	chr1:17722620..17725419	PruarM.1G314000.t1.p1	ID=PruarM.1G314000.t1.p1;Parent=PruarM.1G314000;Name=PruarM.1G314000 type:complete len:208 (+),score=46.04;Ontology_term=GO:0005524,GO:0008234,GO:0006508;product=hypothetical protein;protein_id=PruarM.1G314000.t1.p1_1;transcript_id=PruarM.1G314000.t1.p1	chr1:17730101..17730653	PruarM.1G314200.t1.p1	ID=PruarM.1G314200.t1.p1;Parent=PruarM.1G314200;Name=PruarM.1G314200 type:complete len:184 (+),score=38.52;Ontology_term=GO:0016021;product=hypothetical protein;protein_id=PruarM.1G314200.t1.p1_1;transcript_id=PruarM.1G314200.t1.p1	17726499	PruarM.1G314100.t1.p1	ID=PruarM.1G314100.t1.p1;Parent=PruarM.1G314100;Name=PruarM.1G314100 type:complete len:142 (+),score=14.79;product=putative protein;protein_id=PruarM.1G314100.t1.p1_1;transcript_id=PruarM.1G314100.t1.p1
							PruarM.1G314000.t1.p1		MATE efflux family protein	mediate the transport of primary and secondary metabolites using the proton motive force through several membrane systems of the cell.	doi: 10.1186/s12870-017-1115-2
							PruarM.1G314100.t1.p1		DNA glycosylase superfamily protein, partial [Prunus dulcis]	DNA glycosylases are a family of enzymes involved in base excision repair and have been implicated in the repression of gene silencing in A. thaliana, N. tabacum and other plants by active demethylation.		https://doi.org/10.1073/pnas.0603563103
							PruarM.1G314200.t1.p1		S ribonuclease receptor kinase 3 [Prunus dulcis]
chr1	18250001	18260000	18255001	18254660	27.5984	chr1:18250001..18260000	PruarM.1G325200.t1.p1		PREDICTED: Receptor cytosolic serine/threonine-kinase RBK1 [Prunus dulcis]					18250001	18260000	chr1	18252657	18253530	chr1:18252657..18253530	PruarM.1G325200.t1.p1	ID=PruarM.1G325200.t1.p1;Parent=PruarM.1G325200;Name=PruarM.1G325200 type:complete len:291 (+),score=33.54;product=hypothetical protein;protein_id=PruarM.1G325200.t1.p1_1;transcript_id=PruarM.1G325200.t1.p1	chr1:18253786..18254445	PruarM.1G325300.t1.p1	ID=PruarM.1G325300.t1.p1;Parent=PruarM.1G325300;Name=PruarM.1G325300 type:complete len:150 (+),score=17.58;product=hypothetical protein;protein_id=PruarM.1G325300.t1.p1_1;transcript_id=PruarM.1G325300.t1.p1	chr1:18253786..18254445	PruarM.1G325300.t1.p1	ID=PruarM.1G325300.t1.p1;Parent=PruarM.1G325300;Name=PruarM.1G325300 type:complete len:150 (+),score=17.58;product=hypothetical protein;protein_id=PruarM.1G325300.t1.p1_1;transcript_id=PruarM.1G325300.t1.p1	chr1:18254505..18255414	PruarM.1G325400.t1.p1	ID=PruarM.1G325400.t1.p1;Parent=PruarM.1G325400;Name=PruarM.1G325400 type:complete len:195 (+),score=31.92;product=hypothetical protein;protein_id=PruarM.1G325400.t1.p1_1;transcript_id=PruarM.1G325400.t1.p1	chr1:18257721..18259804	PruarM.1G325500.t1.p1	ID=PruarM.1G325500.t1.p1;Parent=PruarM.1G325500;Name=PruarM.1G325500 type:complete len:607 (+),score=106.40;Ontology_term=GO:0003676,GO:0004523,GO:0051252;activity=putative nucleotidyltransferase, Ribonuclease H;ec_number=2.7.7.-;3.1.26.4;interpro_product_summary=putative reverse transcriptase domain, ribonuclease H domain, ribonuclease H-like superfamily;product=Putative nucleotidyltransferase, …	18260123	PruarM.1G325600.t1.p1	ID=PruarM.1G325600.t1.p1;Parent=PruarM.1G325600;Name=PruarM.1G325600 type:complete len:589 (+),score=91.58;Ontology_term=GO:0004190,GO:0006508;interpro_product_summary=putative aspartic peptidase, active, retrotransposon gag domain;product=Putative aspartic peptidase, active, retrotransposon gag domain-containing protein;protein_id=PruarM.1G325600.t1.p1_1;transcript_id=PruarM.1G325600.t1.p1
							PruarM.1G325300.t1.p1		unnamed protein product [Prunus armeniaca]
							PruarM.1G325400.t1.p1		GYPSY nucleotidyltransferase, Ribonuclease H
chr1	18260001	18270000	18265001	18264660	38.2435	chr1:18260001..18270000	PruarM.1G325600.t1.p1		Putative aspartic peptidase, GYPSY retrotransposon gag domain-containing protein					18260001	18270000	chr1	18257721	18259804	chr1:18257721..18259804	PruarM.1G325500.t1.p1	ID=PruarM.1G325500.t1.p1;Parent=PruarM.1G325500;Name=PruarM.1G325500 type:complete len:607 (+),score=106.40;Ontology_term=GO:0003676,GO:0004523,GO:0051252;activity=putative nucleotidyltransferase, Ribonuclease H;ec_number=2.7.7.-;3.1.26.4;interpro_product_summary=putative reverse transcriptase domain, ribonuclease H domain, ribonuclease H-like superfamily;product=Putative nucleotidyltransferase, …	chr1:18260123..18262357	PruarM.1G325600.t1.p1	ID=PruarM.1G325600.t1.p1;Parent=PruarM.1G325600;Name=PruarM.1G325600 type:complete len:589 (+),score=91.58;Ontology_term=GO:0004190,GO:0006508;interpro_product_summary=putative aspartic peptidase, active, retrotransposon gag domain;product=Putative aspartic peptidase, active, retrotransposon gag domain-containing protein;protein_id=PruarM.1G325600.t1.p1_1;transcript_id=PruarM.1G325600.t1.p1	chr1:18260123..18262357	PruarM.1G325600.t1.p1	ID=PruarM.1G325600.t1.p1;Parent=PruarM.1G325600;Name=PruarM.1G325600 type:complete len:589 (+),score=91.58;Ontology_term=GO:0004190,GO:0006508;interpro_product_summary=putative aspartic peptidase, active, retrotransposon gag domain;product=Putative aspartic peptidase, active, retrotransposon gag domain-containing protein;protein_id=PruarM.1G325600.t1.p1_1;transcript_id=PruarM.1G325600.t1.p1	chr1:18263264..18265091	PruarM.1G325700.t1.p1	ID=PruarM.1G325700.t1.p1;Parent=PruarM.1G325700;Name=PruarM.1G325700 type:complete len:237 (+),score=7.62;product=hypothetical protein;protein_id=PruarM.1G325700.t1.p1_1;transcript_id=PruarM.1G325700.t1.p1
							PruarM.1G325700.t1.p1		transcription factor interactor and regulator CCHC(Zn) family [Medicago truncatula]
[truncated: 291 more rows]
[truncated: 3 more columns]
