# Supplementary material for: Population genomics of apricots unravels domestication history and adaptive events
Source: Nat Commun. 2021 Jun 25;12:3956. doi: 10.1038/s41467-021-24283-6 (PMC8233370; doi:10.1038/s41467-021-24283-6)
Supplement: Supplementary file 23 — Supplementary Data 21 [file 41467_2021_24283_MOESM23_ESM.xlsx]

## Sheet: Supplementary Data 21
Supplementary Data 21. Number of 10Kb regions and underlying candidate genes under positive or diverging selection in European (EIC) and Chinese (CH) apricot genomes. Positive selection has been detected using composite likelihood ratio (CLR) and McDonald and Kreitman (MK) tests, and divergent selection by FST and DXY distributions
		CLR			CLR			MK test			Other selection Tests without CLR and MKT			Pairwise tests (FST and DXY)
		100 % simulation			Top 0.5%						Top 0.5%			Top 0.5%
Geographic group	Genetic cluster	Nb of loci	Size in Mb	Nb of unigenes	Nb of loci	Size in Mb	Nb of unigenes	Nb of loci	Size in Mb	Nb of unigenes	Nb of loci *	Size in Mb	Nb of unigenes	Nb of loci *	Size in Mb	Nb of unigenes
European EIC	C1	856	85.6	2,018	100	10	198	88	8.8	232	310 (33)	2020-01-31	814	294 (4)	2020-04-29	817
Chinese CH	CH	450	45	1,252	100	10	297	15	1.5	44	292 (15)	2020-02-29	753	196 (4)	2020-06-19	565
* in parentheses, number of loci shared between at least two tests, MKT and CLR included
