# Supplementary material for: Population genomics of apricots unravels domestication history and adaptive events
Source: Nat Commun. 2021 Jun 25;12:3956. doi: 10.1038/s41467-021-24283-6 (PMC8233370; doi:10.1038/s41467-021-24283-6)
Supplement: Supplementary file 24 — Supplementary Data 22 [file 41467_2021_24283_MOESM24_ESM.xlsx]

## Sheet: Supplementary Data 22
Supplementary Data 22. Gene ontolongy (GO) enrichment among genes identified in selective sweeps detected by composite likelihood ratio (CLR) in the European cultivated apricot cluster
Biological Process (GO_BP)
source	term_name	term_id	Adjusted p-value	Negative Log10 Adjusted p-value	term_size	query_size	intersection_size	effective_domain_size	intersections
Marouch_biological_process	obsolete glutathione conjugation reaction	GO:0006803	1.16141e-08	7.93502	74	1240	23	21407	PRUARM.3G251100.T1.P1,PRUARM.4G172200.T1.P1,PRUARM.4G172500.T1.P1,PRUARM.4G173600.T1.P1,PRUARM.8G300300.T1.P1,PRUARM.8G300700.T1.P1,PRUARM.4G172300.T1.P1,PRUARM.4G172700.T1.P1,PRUARM.4G173200.T1.P1,PRUARM.4G173700.T1.P1,PRUARM.8G300400.T1.P1,PRUARM.8G300800.T1.P1,PRUARM.4G172800.T1.P1,PRUARM.4G173300.T1.P1,PRUARM.4G173800.T1.P1,PRUARM.8G300100.T1.P1,PRUARM.8G300500.T1.P1,PRUARM.4G172900.T1.P1,PRU…
Marouch_biological_process	glutathione metabolic process	GO:0006749	2.83312e-08	7.54774	108	1240	27	21407	PRUARM.3G251100.T1.P1,PRUARM.4G172200.T1.P1,PRUARM.4G172500.T1.P1,PRUARM.4G173600.T1.P1,PRUARM.8G300300.T1.P1,PRUARM.8G300700.T1.P1,PRUARM.1G592300.T1.P1,PRUARM.4G172300.T1.P1,PRUARM.4G172700.T1.P1,PRUARM.4G173200.T1.P1,PRUARM.4G173700.T1.P1,PRUARM.8G300400.T1.P1,PRUARM.8G300800.T1.P1,PRUARM.1G279200.T1.P1,PRUARM.1G592400.T1.P1,PRUARM.4G172800.T1.P1,PRUARM.4G173300.T1.P1,PRUARM.4G173800.T1.P1,PRU…
Marouch_biological_process	gene silencing by RNA	GO:0031047	3.03726e-05	4.51752	38	1240	13	21407	PRUARM.1G600300.T1.P1,PRUARM.2G107800.T1.P1,PRUARM.2G107900.T1.P1,PRUARM.5G302500.T1.P1,PRUARM.8G070300.T1.P1,PRUARM.1G600200.T1.P1,PRUARM.1G600400.T1.P1,PRUARM.2G107900.T2.P1,PRUARM.3G309200.T1.P1,PRUARM.5G302400.T1.P1,PRUARM.5G302600.T1.P1,PRUARM.8G291200.T2.P1,PRUARM.8G291200.T1.P1
Marouch_biological_process	triterpenoid biosynthetic process	GO:0016104	0.0019376	2.71274	15	1240	7	21407	PRUARM.3G033800.T1.P1,PRUARM.3G034200.T1.P1,PRUARM.3G034400.T1.P1,PRUARM.3G034500.T1.P1,PRUARM.3G035000.T1.P1,PRUARM.3G033900.T1.P1,PRUARM.3G034300.T1.P1
Marouch_biological_process	protein deubiquitination	GO:0016579	0.00752688	2.12338	71	1240	14	21407	PRUARM.1G599000.T1.P1,PRUARM.4G174300.T1.P1,PRUARM.4G174600.T1.P1,PRUARM.4G232700.T1.P1,PRUARM.5G247100.T1.P1,PRUARM.1G599100.T1.P1,PRUARM.4G174400.T1.P1,PRUARM.4G174600.T2.P1,PRUARM.5G247100.T2.P1,PRUARM.7G190800.T1.P1,PRUARM.4G174500.T1.P1,PRUARM.7G190800.T2.P1,PRUARM.7G190800.T3.P1,PRUARM.1G593100.T1.P1
Marouch_biological_process	histone H2A acetylation	GO:0043968	0.00752688	2.12338	5	1240	4	21407	PRUARM.3G008900.T1.P1,PRUARM.3G008900.T2.P1,PRUARM.5G298500.T1.P1,PRUARM.3G009000.T1.P1
Marouch_biological_process	nuclear-transcribed mRNA poly(A) tail shortening	GO:0000289	0.0214803	1.66796	3	1240	3	21407	PRUARM.7G187300.T1.P1,PRUARM.1G723400.T1.P1,PRUARM.7G187300.T2.P1
Marouch_biological_process	RNA phosphodiester bond hydrolysis, exonucleolytic	GO:0090503	0.0214803	1.66796	45	1240	10	21407	PRUARM.5G280300.T1.P1,PRUARM.6G371100.T1.P1,PRUARM.7G187300.T1.P1,PRUARM.7G203400.T1.P1,PRUARM.1G589400.T1.P1,PRUARM.1G723400.T1.P1,PRUARM.7G187300.T2.P1,PRUARM.8G278100.T1.P1,PRUARM.1G670400.T1.P1,PRUARM.5G280300.T3.P1
Marouch_biological_process	response to salicylic acid	GO:0009751	0.0249244	1.60338	17	1240	6	21407	PRUARM.5G280000.T1.P1,PRUARM.7G297900.T1.P1,PRUARM.1G384100.T1.P1,PRUARM.6G384200.T1.P1,PRUARM.7G312800.T1.P1,PRUARM.7G312800.T2.P1
Marouch_biological_process	steroid biosynthetic process	GO:0006694	0.0428163	1.36839	78	1240	13	21407	PRUARM.1G175600.T1.P1,PRUARM.1G600000.T1.P1,PRUARM.3G033800.T1.P1,PRUARM.3G034200.T1.P1,PRUARM.3G034400.T1.P1,PRUARM.3G034500.T1.P1,PRUARM.3G035000.T1.P1,PRUARM.4G239900.T1.P1,PRUARM.3G033900.T1.P1,PRUARM.3G034300.T1.P1,PRUARM.6G033200.T1.P1,PRUARM.6G452700.T1.P1,PRUARM.1G599900.T1.P1
Marouch_biological_process	translational termination	GO:0006415	0.049903	1.30187	8	1240	4	21407	PRUARM.3G024100.T1.P1,PRUARM.3G024300.T1.P1,PRUARM.3G023200.T1.P1,PRUARM.3G024200.T1.P1
Molecular Function (GO_MF)
source	term_name	term_id	adjusted_p_value	negative_log10_of_adjusted_p_value	term_size	query_size	intersection_size	effective_domain_size	intersections
Marouch_molecular_function	glutathione transferase activity	GO:0004364	9.37473e-09	8.02804	74	1485	23	25529	PRUARM.3G251100.T1.P1,PRUARM.4G172200.T1.P1,PRUARM.4G172500.T1.P1,PRUARM.4G173600.T1.P1,PRUARM.8G300300.T1.P1,PRUARM.8G300700.T1.P1,PRUARM.4G172300.T1.P1,PRUARM.4G172700.T1.P1,PRUARM.4G173200.T1.P1,PRUARM.4G173700.T1.P1,PRUARM.8G300400.T1.P1,PRUARM.8G300800.T1.P1,PRUARM.4G172800.T1.P1,PRUARM.4G173300.T1.P1,PRUARM.4G173800.T1.P1,PRUARM.8G300100.T1.P1,PRUARM.8G300500.T1.P1,PRUARM.4G172900.T1.P1,PRU…
Marouch_molecular_function	transferase activity, transferring acyl groups other than amino-acyl groups	GO:0016747	6.44954e-08	7.19047	153	1485	32	25529	PRUARM.1G589000.T1.P1,PRUARM.1G599700.T1.P1,PRUARM.1G631300.T1.P1,PRUARM.1G631500.T1.P1,PRUARM.2G414500.T1.P1,PRUARM.2G414600.T1.P1,PRUARM.4G163800.T1.P1,PRUARM.4G166400.T1.P1,PRUARM.4G166800.T1.P1,PRUARM.4G167100.T1.P1,PRUARM.5G022000.T1.P1,PRUARM.7G190900.T1.P1,PRUARM.7G300400.T1.P1,PRUARM.1G599800.T1.P1,PRUARM.1G631300.T2.P1,PRUARM.4G163600.T1.P1,PRUARM.4G163900.T1.P1,PRUARM.4G164100.T1.P1,PRU…
Marouch_molecular_function	beta-amyrin synthase activity	GO:0042300	0.00244125	2.61239	16	1485	7	25529	PRUARM.3G033800.T1.P1,PRUARM.3G034200.T1.P1,PRUARM.3G034400.T1.P1,PRUARM.3G034500.T1.P1,PRUARM.3G035000.T1.P1,PRUARM.3G033900.T1.P1,PRUARM.3G034300.T1.P1
Marouch_molecular_function	lanosterol synthase activity	GO:0000250	0.00244125	2.61239	16	1485	7	25529	PRUARM.3G033800.T1.P1,PRUARM.3G034200.T1.P1,PRUARM.3G034400.T1.P1,PRUARM.3G034500.T1.P1,PRUARM.3G035000.T1.P1,PRUARM.3G033900.T1.P1,PRUARM.3G034300.T1.P1
Marouch_molecular_function	poly(A)-specific ribonuclease activity	GO:0004535	0.0128159	1.89225	21	1485	7	25529	PRUARM.7G187300.T1.P1,PRUARM.7G203400.T1.P1,PRUARM.1G589400.T1.P1,PRUARM.1G723400.T1.P1,PRUARM.7G187300.T2.P1,PRUARM.8G278100.T1.P1,PRUARM.5G280300.T3.P1
Marouch_molecular_function	protein binding	GO:0005515	0.0128159	1.89225	3451	1485	249	25529	PRUARM.1G171600.T1.P1,PRUARM.1G279000.T1.P1,PRUARM.1G387400.T1.P1,PRUARM.1G513600.T3.P1,PRUARM.1G590000.T1.P1,PRUARM.1G592200.T1.P1,PRUARM.1G600300.T1.P1,PRUARM.1G632700.T1.P1,PRUARM.1G633100.T1.P1,PRUARM.1G658900.T1.P1,PRUARM.1G702800.T1.P1,PRUARM.1G723300.T1.P1,PRUARM.1G761400.T1.P1,PRUARM.2G107800.T1.P1,PRUARM.2G107900.T1.P1,PRUARM.2G117200.T1.P1,PRUARM.2G280100.T1.P1,PRUARM.2G309700.T1.P1,PRU…
Marouch_molecular_function	terpene synthase activity	GO:0010333	0.0128159	1.89225	78	1485	14	25529	PRUARM.4G144000.T1.P1,PRUARM.4G147600.T1.P1,PRUARM.2G070200.T1.P1,PRUARM.4G143800.T1.P1,PRUARM.4G147700.T1.P1,PRUARM.4G231400.T1.P1,PRUARM.4G241200.T1.P1,PRUARM.4G244300.T1.P1,PRUARM.4G145200.T1.P1,PRUARM.4G234500.T1.P1,PRUARM.4G235000.T1.P1,PRUARM.4G244400.T1.P1,PRUARM.4G230800.T1.P1,PRUARM.4G235100.T1.P1
Marouch_molecular_function	ubiquinone binding	GO:0048039	0.0150284	1.82309	3	1485	3	25529	PRUARM.1G305200.T3.P1,PRUARM.1G305200.T2.P1,PRUARM.1G305200.T1.P1
Marouch_molecular_function	starch binding	GO:2001070	0.0184964	1.73291	17	1485	6	25529	PRUARM.3G295300.T2.P1,PRUARM.4G021600.T1.P1,PRUARM.6G055000.T1.P1,PRUARM.3G295300.T1.P1,PRUARM.4G021600.T2.P1,PRUARM.4G021600.T3.P1
Marouch_molecular_function	L-malate dehydrogenase activity	GO:0030060	0.0227136	1.64371	12	1485	5	25529	PRUARM.4G146700.T1.P1,PRUARM.4G146100.T1.P1,PRUARM.4G146300.T1.P1,PRUARM.4G146800.T1.P1,PRUARM.4G206700.T1.P1
Cellular Component (GO_CC): no significant results was obtained at p-value<0.05
Gene lists have been subjected to an enrichment analysis using Gproﬁler within the Marouch #14 v3.1 annotation files
Gene Ontology :
o Molecular Function (GO_MF)
o Biological Process (GO_BP)
o Cellular Component (GO_CC)
The statistical significance rely on the hypergeometric probability function
These results are filtered on an adjusted p-value evaluating the probability that this enrichment in genes belonging for example to the GO_BP classification is due to chance. It is then corrected by the multiple test method (adjusted p-value<0.05).
Results are given in the form of Excel tables when there are significant results (adjusted p-value<0.05).
Gene ontolongy (GO) enrichment among genes identified in selective sweeps detected by by taking the top 0.5% of composite likelihood ratio (CLR) scores in the European cultivated apricot cluster
Biological Process , (GO_BP)
source	term_name	term_id	adjusted_p_value	negative_log10_of_adjusted_p_value	term_size	query_size	intersection_size	effective_domain_size	intersections
Marouch_biological_process	Mo-molybdopterin cofactor biosynthetic process	GO:0006777	6.39985e-05	4.19383	11	126	4	21407	PRUARM.4G159700.T1.P1,PRUARM.4G159600.T1.P1,PRUARM.4G159700.T2.P1,PRUARM.4G159600.T2.P1
Marouch_biological_process	malate metabolic process	GO:0006108	0.000287391	3.54153	18	126	4	21407	PRUARM.4G146700.T1.P1,PRUARM.4G146100.T1.P1,PRUARM.4G146300.T1.P1,PRUARM.4G146800.T1.P1
Marouch_biological_process	positive regulation of cyclin-dependent protein serine/threonine kinase activity	GO:0045737	0.000299669	3.52336	7	126	3	21407	PRUARM.4G158800.T1.P1,PRUARM.4G159000.T1.P1,PRUARM.4G158900.T1.P1
Marouch_biological_process	positive regulation of DNA-templated transcription, elongation	GO:0032786	0.000299669	3.52336	7	126	3	21407	PRUARM.4G158800.T1.P1,PRUARM.4G159000.T1.P1,PRUARM.4G158900.T1.P1
Marouch_biological_process	valyl-tRNA aminoacylation	GO:0006438	0.000381924	3.41802	8	126	3	21407	PRUARM.3G243200.T1.P1,PRUARM.3G243200.T2.P1,PRUARM.3G243200.T3.P1
Marouch_biological_process	regulation of alternative mRNA splicing, via spliceosome	GO:0000381	0.000905321	3.0432	32	126	4	21407	PRUARM.4G160800.T1.P1,PRUARM.1G175800.T1.P1,PRUARM.4G160800.T2.P1,PRUARM.1G175800.T2.P1
Marouch_biological_process	spermatogenesis	GO:0007283	0.000905321	3.0432	2	126	2	21407	PRUARM.1G175800.T1.P1,PRUARM.1G175800.T2.P1
Marouch_biological_process	reductive tricarboxylic acid cycle	GO:0019643	0.00101235	2.99467	34	126	4	21407	PRUARM.4G146700.T1.P1,PRUARM.4G146100.T1.P1,PRUARM.4G146300.T1.P1,PRUARM.4G146800.T1.P1
Marouch_biological_process	gene silencing by RNA	GO:0031047	0.00140647	2.85187	38	126	4	21407	PRUARM.1G600300.T1.P1,PRUARM.1G600200.T1.P1,PRUARM.1G600400.T1.P1,PRUARM.3G309200.T1.P1
Marouch_biological_process	recognition of pollen	GO:0048544	0.00235831	2.6274	190	126	7	21407	PRUARM.4G233700.T1.P1,PRUARM.4G233900.T1.P1,PRUARM.4G239300.T1.P1,PRUARM.4G233800.T1.P1,PRUARM.4G234000.T1.P1,PRUARM.4G239400.T1.P1,PRUARM.4G234100.T1.P1
Marouch_biological_process	aminoacyl-tRNA metabolism involved in translational fidelity	GO:0106074	0.013967	1.8549	33	126	3	21407	PRUARM.3G243200.T1.P1,PRUARM.3G243200.T2.P1,PRUARM.3G243200.T3.P1
Marouch_biological_process	glyoxylate metabolic process	GO:0046487	0.013967	1.8549	74	126	4	21407	PRUARM.4G146700.T1.P1,PRUARM.4G146100.T1.P1,PRUARM.4G146300.T1.P1,PRUARM.4G146800.T1.P1
Marouch_biological_process	pyruvate metabolic process	GO:0006090	0.0235193	1.62858	87	126	4	21407	PRUARM.4G146700.T1.P1,PRUARM.4G146100.T1.P1,PRUARM.4G146300.T1.P1,PRUARM.4G146800.T1.P1
Marouch_biological_process	leucine biosynthetic process	GO:0009098	0.0258003	1.58837	45	126	3	21407	PRUARM.3G243200.T1.P1,PRUARM.3G243200.T2.P1,PRUARM.3G243200.T3.P1
Marouch_biological_process	mitotic spindle assembly checkpoint	GO:0007094	0.0258003	1.58837	12	126	2	21407	PRUARM.3G308500.T1.P1,PRUARM.4G143700.T1.P1
Marouch_biological_process	valine biosynthetic process	GO:0009099	0.0258003	1.58837	45	126	3	21407	PRUARM.3G243200.T1.P1,PRUARM.3G243200.T2.P1,PRUARM.3G243200.T3.P1
Marouch_biological_process	thiamine pyrophosphate transmembrane transport	GO:0030974	0.0343346	1.46427	1	126	1	21407	PRUARM.1G168400.T1.P1
Marouch_biological_process	regulation of dephosphorylation	GO:0035303	0.0343346	1.46427	1	126	1	21407	PRUARM.1G171400.T1.P1
Marouch_biological_process	vesicle-mediated transport involved in floral organ abscission	GO:0060858	0.0343346	1.46427	1	126	1	21407	PRUARM.4G229900.T1.P1
Marouch_biological_process	negative regulation of cell growth	GO:0030308	0.0343346	1.46427	1	126	1	21407	PRUARM.4G229900.T1.P1
Marouch_biological_process	clathrin-coated vesicle cargo loading	GO:0035652	0.0343346	1.46427	1	126	1	21407	PRUARM.4G229900.T1.P1
Marouch_biological_process	protein exit from endoplasmic reticulum	GO:0032527	0.0343346	1.46427	1	126	1	21407	PRUARM.3G308500.T1.P1
Marouch_biological_process	isoleucine biosynthetic process	GO:0009097	0.0343346	1.46427	54	126	3	21407	PRUARM.3G243200.T1.P1,PRUARM.3G243200.T2.P1,PRUARM.3G243200.T3.P1
Marouch_biological_process	cortical cytoskeleton organization	GO:0030865	0.0343346	1.46427	1	126	1	21407	PRUARM.1G171400.T1.P1
Marouch_biological_process	lysosome organization	GO:0007040	0.0343346	1.46427	1	126	1	21407	PRUARM.4G168100.T1.P1
Marouch_biological_process	signal peptide processing	GO:0006465	0.0343346	1.46427	18	126	2	21407	PRUARM.1G589500.T1.P1,PRUARM.1G589600.T1.P1
Marouch_biological_process	regulation of phosphorylation of RNA polymerase II C-terminal domain	GO:1901407	0.0343346	1.46427	1	126	1	21407	PRUARM.4G159100.T1.P1
Marouch_biological_process	thiamine transmembrane transport	GO:0071934	0.0343346	1.46427	1	126	1	21407	PRUARM.1G168400.T1.P1
Marouch_biological_process	positive regulation of superoxide dismutase activity	GO:1901671	0.0343346	1.46427	1	126	1	21407	PRUARM.7G308600.T1.P1
Marouch_biological_process	regulation of synaptic vesicle exocytosis	GO:2000300	0.0343346	1.46427	1	126	1	21407	PRUARM.4G168100.T1.P1
Marouch_biological_process	RNA processing	GO:0006396	0.0443905	1.35271	69	126	3	21407	PRUARM.1G600300.T1.P1,PRUARM.1G600200.T1.P1,PRUARM.1G600400.T1.P1
Marouch_biological_process	protein deubiquitination	GO:0016579	0.0465145	1.33241	71	126	3	21407	PRUARM.4G174600.T1.P1,PRUARM.4G174600.T2.P1,PRUARM.4G174500.T1.P1
Molecular Function, (GO_MF)
source	term_name	term_id	adjusted_p_value	negative_log10_of_adjusted_p_value	term_size	query_size	intersection_size	effective_domain_size	intersections
Marouch_molecular_function	Mo-molybdopterin cofactor sulfurase activity	GO:0008265	1.00907e-05	4.99608	10	151	4	25529	PRUARM.4G159700.T1.P1,PRUARM.4G159600.T1.P1,PRUARM.4G159700.T2.P1,PRUARM.4G159600.T2.P1
Marouch_molecular_function	molybdenum cofactor sulfurtransferase activity	GO:0102867	1.00907e-05	4.99608	10	151	4	25529	PRUARM.4G159700.T1.P1,PRUARM.4G159600.T1.P1,PRUARM.4G159700.T2.P1,PRUARM.4G159600.T2.P1
Marouch_molecular_function	molybdenum ion binding	GO:0030151	1.00907e-05	4.99608	9	151	4	25529	PRUARM.4G159700.T1.P1,PRUARM.4G159600.T1.P1,PRUARM.4G159700.T2.P1,PRUARM.4G159600.T2.P1
Marouch_molecular_function	L-malate dehydrogenase activity	GO:0030060	1.76752e-05	4.75264	12	151	4	25529	PRUARM.4G146700.T1.P1,PRUARM.4G146100.T1.P1,PRUARM.4G146300.T1.P1,PRUARM.4G146800.T1.P1
Marouch_molecular_function	cyclin-dependent protein serine/threonine kinase activator activity	GO:0061575	0.000175835	3.75489	7	151	3	25529	PRUARM.4G158800.T1.P1,PRUARM.4G159000.T1.P1,PRUARM.4G158900.T1.P1
Marouch_molecular_function	valine-tRNA ligase activity	GO:0004832	0.000233428	3.63185	8	151	3	25529	PRUARM.3G243200.T1.P1,PRUARM.3G243200.T2.P1,PRUARM.3G243200.T3.P1
Marouch_molecular_function	transmembrane transporter activity	GO:0022857	0.000693446	3.15899	211	151	8	25529	PRUARM.4G146200.T1.P1,PRUARM.4G146100.T1.P1,PRUARM.4G146300.T1.P1,PRUARM.4G146800.T1.P1,PRUARM.4G159200.T1.P1,PRUARM.4G146400.T1.P1,PRUARM.4G146500.T1.P1,PRUARM.4G147000.T1.P1
Marouch_molecular_function	pyridoxal phosphate binding	GO:0030170	0.00182937	2.7377	128	151	6	25529	PRUARM.4G159700.T1.P1,PRUARM.3G251300.T1.P1,PRUARM.4G159600.T1.P1,PRUARM.4G159700.T2.P1,PRUARM.4G159600.T2.P1,PRUARM.6G281800.T1.P1
Marouch_molecular_function	caffeoyl-CoA O-methyltransferase activity	GO:0042409	0.00289675	2.53809	4	151	2	25529	PRUARM.4G174600.T1.P1,PRUARM.4G174600.T2.P1
Marouch_molecular_function	ribonuclease III activity	GO:0004525	0.00314365	2.50257	21	151	3	25529	PRUARM.1G600300.T1.P1,PRUARM.1G600200.T1.P1,PRUARM.1G600400.T1.P1
Marouch_molecular_function	lyase activity	GO:0016829	0.00476188	2.32222	59	151	4	25529	PRUARM.4G159700.T1.P1,PRUARM.4G159600.T1.P1,PRUARM.4G159700.T2.P1,PRUARM.4G159600.T2.P1
Marouch_molecular_function	aminoacyl-tRNA editing activity	GO:0002161	0.00769117	2.11401	30	151	3	25529	PRUARM.3G243200.T1.P1,PRUARM.3G243200.T2.P1,PRUARM.3G243200.T3.P1
Marouch_molecular_function	FMN binding	GO:0010181	0.023257	1.63345	45	151	3	25529	PRUARM.4G174700.T1.P1,PRUARM.4G239900.T1.P1,PRUARM.4G175100.T1.P1
Marouch_molecular_function	peptidase activity	GO:0008233	0.0291938	1.53471	50	151	3	25529	PRUARM.1G589500.T1.P1,PRUARM.1G589600.T1.P1,PRUARM.5G280500.T1.P1
Marouch_molecular_function	thiamine transmembrane transporter activity	GO:0015234	0.0438394	1.35814	1	151	1	25529	PRUARM.1G168400.T1.P1
Marouch_molecular_function	indole-3-acetic acid amido synthetase activity	GO:0010279	0.0438394	1.35814	1	151	1	25529	PRUARM.4G240300.T1.P1
Marouch_molecular_function	mannosyltransferase activity	GO:0000030	0.0438394	1.35814	1	151	1	25529	PRUARM.4G174900.T1.P1
Cellular Component (GO_CC)
source	term_name	term_id	adjusted_p_value	negative_log10_of_adjusted_p_value	term_size	query_size	intersection_size	effective_domain_size	intersections
Marouch_cellular_component	molybdopterin synthase complex	GO:0019008	9.17376e-05	4.03745	13	122	4	17580	PRUARM.4G159700.T1.P1,PRUARM.4G159600.T1.P1,PRUARM.4G159700.T2.P1,PRUARM.4G159600.T2.P1
Marouch_cellular_component	cyclin/CDK positive transcription elongation factor complex	GO:0008024	0.000195904	3.70796	6	122	3	17580	PRUARM.4G158800.T1.P1,PRUARM.4G159000.T1.P1,PRUARM.4G158900.T1.P1
Marouch_cellular_component	ASAP complex	GO:0061574	0.000971272	3.01266	2	122	2	17580	PRUARM.4G160800.T1.P1,PRUARM.4G160800.T2.P1
Marouch_cellular_component	zeta DNA polymerase complex	GO:0016035	0.00433104	2.36341	4	122	2	17580	PRUARM.4G160100.T1.P1,PRUARM.4G160200.T1.P1
Marouch_cellular_component	signal peptidase complex	GO:0005787	0.0252863	1.59711	10	122	2	17580	PRUARM.1G589500.T1.P1,PRUARM.1G589600.T1.P1
Gene lists have been subjected to an enrichment analysis using Gproﬁler within the Marouch #14 v3.1 annotation files
Gene Ontology :
o Molecular Function, (GO_MF)
o Biological Process , (GO_BP)
o Cellular Component (GO_CC)
The statistical significance rely on the hypergeometric probability function
These results are filtered on an adjusted p-value evaluating the probability that this enrichment in genes belonging for example to the GO_BP classification is due to chance. It is then corrected by the multiple test method (adjusted p-value<0.05).
Results are given in the form of Excel tables when there are significant results (adjusted p-value<0.05).
Gene ontolongy (GO) enrichment among genes identified as evolving under positive selection by the McDonal-Kreitman test (MKT) in the European cultivated apricot cluster
Biological Process , (GO_BP)
source	term_name	term_id	adjusted_p_value	negative_log10_of_adjusted_p_value	term_size	query_size	intersection_size	effective_domain_size	intersections
Marouch_biological_process	malate transport	GO:0015743	0.000383334	3.41642	19	112	4	21407	PRUARM.2G356000.T1.P1,PRUARM.2G356100.T1.P1,PRUARM.5G282700.T1.P1,PRUARM.5G282800.T1.P1
Marouch_biological_process	arginyl-tRNA aminoacylation	GO:0006420	0.00600222	2.22169	3	112	2	21407	PRUARM.7G334200.T2.P1,PRUARM.7G334300.T1.P1
Marouch_biological_process	attachment of GPI anchor to protein	GO:0016255	0.0352804	1.45247	8	112	2	21407	PRUARM.8G289800.T1.P1,PRUARM.8G289900.T1.P1
Marouch_biological_process	vitamin B6 metabolic process	GO:0042816	0.0352804	1.45247	9	112	2	21407	PRUARM.7G289600.T1.P1,PRUARM.7G289700.T1.P1
Molecular Function, (GO_MF)
source	term_name	term_id	adjusted_p_value	negative_log10_of_adjusted_p_value	term_size	query_size	intersection_size	effective_domain_size	intersections
Marouch_molecular_function	arginine-tRNA ligase activity	GO:0004814	0.011387	1.94359	3	142	2	25529	PRUARM.7G334200.T2.P1,PRUARM.7G334300.T1.P1
Marouch_molecular_function	O-phospho-L-serine:2-oxoglutarate aminotransferase activity	GO:0004648	0.0188399	1.72492	5	142	2	25529	PRUARM.7G289600.T1.P1,PRUARM.7G289700.T1.P1
Cellular Component (GO_CC): no significant results was obtained at p-value<0.05
Gene lists have been subjected to an enrichment analysis using Gproﬁler within the Marouch #14 v3.1 annotation files
Gene Ontology :
o Molecular Function, (GO_MF)
o Biological Process , (GO_BP)
o Cellular Component (GO_CC)
The statistical significance rely on the hypergeometric probability function
These results are filtered on an adjusted p-value evaluating the probability that this enrichment in genes belonging for example to the GO_BP classification is due to chance. It is then corrected by the multiple test method (adjusted p-value<0.05).
Results are given in the form of Excel tables when there are significant results (adjusted p-value<0.05).
Gene ontolongy (GO) enrichment among genes identified in selective sweeps detected by Pi ratios, Tajima's D, Omega or linkage disequilibrium in the European cultivated apricot population
Biological Process , (GO_BP)
source	term_name	term_id	adjusted_p_value	negative_log10_of_adjusted_p_value	term_size	query_size	intersection_size	effective_domain_size	intersections
Marouch_biological_process	positive regulation of cyclin-dependent protein serine/threonine kinase activity	GO:0045737	0.0011868	2.92562	7	405	4	21407	PRUARM.4G158800.T1.P1,PRUARM.4G159000.T1.P1,PRUARM.7G382200.T1.P1,PRUARM.4G158900.T1.P1
Marouch_biological_process	DNA integration	GO:0015074	0.00155015	2.80963	2009	405	65	21407	PRUARM.1G250700.T1.P1,PRUARM.1G380100.T1.P1,PRUARM.2G060400.T1.P1,PRUARM.2G064900.T1.P1,PRUARM.2G069900.T1.P1,PRUARM.2G077700.T1.P1,PRUARM.2G102600.T1.P1,PRUARM.2G111900.T1.P1,PRUARM.2G112200.T1.P1,PRUARM.3G164900.T1.P1,PRUARM.4G234800.T1.P1,PRUARM.4G239700.T1.P1,PRUARM.4G371300.T1.P1,PRUARM.4G439400.T1.P1,PRUARM.5G174200.T1.P1,PRUARM.6G247100.T1.P1,PRUARM.6G277700.T1.P1,PRUARM.6G282000.T1.P1,PRU…
Marouch_biological_process	recognition of pollen	GO:0048544	0.00155015	2.80963	190	405	14	21407	PRUARM.3G327400.T1.P1,PRUARM.4G000800.T1.P1,PRUARM.4G236200.T1.P1,PRUARM.4G236500.T1.P1,PRUARM.4G236100.T1.P1,PRUARM.4G236300.T1.P1,PRUARM.4G238500.T1.P1,PRUARM.4G239600.T1.P1,PRUARM.5G276000.T1.P1,PRUARM.4G236700.T1.P1,PRUARM.4G239600.T2.P1,PRUARM.5G276000.T2.P1,PRUARM.3G327700.T1.P1,PRUARM.6G247900.T1.P1
Marouch_biological_process	Mo-molybdopterin cofactor biosynthetic process	GO:0006777	0.00263389	2.5794	11	405	4	21407	PRUARM.4G159700.T1.P1,PRUARM.4G159700.T2.P1,PRUARM.4G159600.T1.P1,PRUARM.4G159600.T2.P1
Marouch_biological_process	positive regulation of DNA-templated transcription, elongation	GO:0032786	0.0114813	1.94001	7	405	3	21407	PRUARM.4G158800.T1.P1,PRUARM.4G159000.T1.P1,PRUARM.4G158900.T1.P1
Marouch_biological_process	regulation of transcription by RNA polymerase II	GO:0006357	0.0114813	1.94001	110	405	9	21407	PRUARM.2G067700.T1.P1,PRUARM.2G067800.T1.P1,PRUARM.4G158800.T1.P1,PRUARM.7G382100.T1.P1,PRUARM.1G528100.T1.P1,PRUARM.4G159000.T1.P1,PRUARM.7G382200.T1.P1,PRUARM.8G023000.T1.P1,PRUARM.4G158900.T1.P1
Marouch_biological_process	valyl-tRNA aminoacylation	GO:0006438	0.0125418	1.90164	8	405	3	21407	PRUARM.3G243200.T1.P1,PRUARM.3G243200.T2.P1,PRUARM.3G243200.T3.P1
Marouch_biological_process	mitochondrion morphogenesis	GO:0070584	0.0125418	1.90164	2	405	2	21407	PRUARM.6G280500.T1.P1,PRUARM.6G280500.T2.P1
Marouch_biological_process	reductive tricarboxylic acid cycle	GO:0019643	0.0130717	1.88367	34	405	5	21407	PRUARM.4G143100.T1.P1,PRUARM.4G143100.T2.P1,PRUARM.4G146100.T1.P1,PRUARM.4G146300.T1.P1,PRUARM.4G143200.T1.P1
Marouch_biological_process	isocitrate metabolic process	GO:0006102	0.0205312	1.68758	10	405	3	21407	PRUARM.4G143100.T1.P1,PRUARM.4G143100.T2.P1,PRUARM.4G143200.T1.P1
Marouch_biological_process	protein phosphorylation	GO:0006468	0.0314256	1.50272	1486	405	45	21407	PRUARM.1G093200.T1.P1,PRUARM.1G285800.T1.P1,PRUARM.1G667300.T1.P1,PRUARM.3G033200.T1.P1,PRUARM.3G327400.T1.P1,PRUARM.4G000800.T1.P1,PRUARM.4G027900.T1.P1,PRUARM.4G106400.T1.P1,PRUARM.4G108300.T2.P1,PRUARM.4G147800.T1.P1,PRUARM.4G149200.T1.P1,PRUARM.4G236200.T1.P1,PRUARM.4G236500.T1.P1,PRUARM.4G287500.T1.P1,PRUARM.6G384000.T1.P1,PRUARM.1G527200.T1.P1,PRUARM.4G028000.T1.P1,PRUARM.4G106500.T1.P1,PRU…
Marouch_biological_process	histone lysine methylation	GO:0034968	0.0363135	1.43993	45	405	5	21407	PRUARM.1G239900.T1.P1,PRUARM.1G239800.T1.P1,PRUARM.2G118800.T1.P1,PRUARM.2G118900.T1.P1,PRUARM.7G020700.T1.P1
Marouch_biological_process	chorismate metabolic process	GO:0046417	0.0419288	1.37749	4	405	2	21407	PRUARM.1G590700.T1.P1,PRUARM.1G590800.T1.P1
Marouch_biological_process	NADP metabolic process	GO:0006739	0.0419288	1.37749	4	405	2	21407	PRUARM.4G143100.T1.P1,PRUARM.4G143100.T2.P1
Marouch_biological_process	RNA methylation	GO:0001510	0.0483736	1.31539	15	405	3	21407	PRUARM.4G147500.T3.P1,PRUARM.4G147500.T2.P1,PRUARM.4G147500.T1.P1
Molecular Function, (GO_MF)
source	term_name	term_id	adjusted_p_value	negative_log10_of_adjusted_p_value	term_size	query_size	intersection_size	effective_domain_size	intersections
Marouch_molecular_function	terpene synthase activity	GO:0010333	1.49981e-13	12.824	78	503	19	25529	PRUARM.4G144000.T1.P1,PRUARM.4G145400.T1.P1,PRUARM.4G147600.T1.P1,PRUARM.4G147900.T1.P1,PRUARM.4G230800.T1.P1,PRUARM.4G234500.T1.P1,PRUARM.3G327500.T1.P2,PRUARM.4G143800.T1.P1,PRUARM.4G147700.T1.P1,PRUARM.4G241800.T1.P1,PRUARM.4G244300.T1.P1,PRUARM.4G246700.T1.P1,PRUARM.4G248000.T1.P1,PRUARM.4G145200.T1.P1,PRUARM.4G231000.T1.P1,PRUARM.4G235000.T1.P1,PRUARM.4G241900.T1.P1,PRUARM.4G244400.T1.P1,PRU…
Marouch_molecular_function	magnesium ion binding	GO:0000287	5.56001e-10	9.25492	191	503	23	25529	PRUARM.2G216500.T1.P1,PRUARM.4G143100.T1.P1,PRUARM.4G144000.T1.P1,PRUARM.4G145400.T1.P1,PRUARM.4G147600.T1.P1,PRUARM.4G147900.T1.P1,PRUARM.4G230800.T1.P1,PRUARM.4G234500.T1.P1,PRUARM.3G327500.T1.P2,PRUARM.4G143100.T2.P1,PRUARM.4G143800.T1.P1,PRUARM.4G147700.T1.P1,PRUARM.4G241800.T1.P1,PRUARM.4G244300.T1.P1,PRUARM.4G246700.T1.P1,PRUARM.4G248000.T1.P1,PRUARM.4G145200.T1.P1,PRUARM.4G231000.T1.P1,PRU…
Marouch_molecular_function	(E)-beta-ocimene synthase activity	GO:0034768	0.000167424	3.77618	6	503	4	25529	PRUARM.4G144000.T1.P1,PRUARM.4G145400.T1.P1,PRUARM.4G143800.T1.P1,PRUARM.4G145200.T1.P1
Marouch_molecular_function	cyclin-dependent protein serine/threonine kinase activator activity	GO:0061575	0.000288415	3.53998	7	503	4	25529	PRUARM.4G158800.T1.P1,PRUARM.4G159000.T1.P1,PRUARM.7G382200.T1.P1,PRUARM.4G158900.T1.P1
Marouch_molecular_function	molybdenum ion binding	GO:0030151	0.000804913	3.09425	9	503	4	25529	PRUARM.4G159700.T1.P1,PRUARM.4G159700.T2.P1,PRUARM.4G159600.T1.P1,PRUARM.4G159600.T2.P1
Marouch_molecular_function	Mo-molybdopterin cofactor sulfurase activity	GO:0008265	0.000943291	3.02535	10	503	4	25529	PRUARM.4G159700.T1.P1,PRUARM.4G159700.T2.P1,PRUARM.4G159600.T1.P1,PRUARM.4G159600.T2.P1
Marouch_molecular_function	molybdenum cofactor sulfurtransferase activity	GO:0102867	0.000943291	3.02535	10	503	4	25529	PRUARM.4G159700.T1.P1,PRUARM.4G159700.T2.P1,PRUARM.4G159600.T1.P1,PRUARM.4G159600.T2.P1
Marouch_molecular_function	isocitrate dehydrogenase (NADP+) activity	GO:0004450	0.00421913	2.37478	6	503	3	25529	PRUARM.4G143100.T1.P1,PRUARM.4G143100.T2.P1,PRUARM.4G143200.T1.P1
Marouch_molecular_function	polysaccharide binding	GO:0030247	0.00917614	2.03734	189	503	12	25529	PRUARM.1G285800.T1.P1,PRUARM.4G104600.T1.P1,PRUARM.4G106400.T1.P1,PRUARM.4G108300.T2.P1,PRUARM.4G106500.T1.P1,PRUARM.4G108300.T1.P1,PRUARM.5G174300.T1.P1,PRUARM.4G108400.T1.P1,PRUARM.2G239200.T1.P1,PRUARM.3G327700.T1.P1,PRUARM.4G108500.T1.P1,PRUARM.4G108600.T1.P1
Marouch_molecular_function	valine-tRNA ligase activity	GO:0004832	0.00917614	2.03734	8	503	3	25529	PRUARM.3G243200.T1.P1,PRUARM.3G243200.T2.P1,PRUARM.3G243200.T3.P1
Marouch_molecular_function	nucleotidyltransferase activity	GO:0016779	0.0135167	1.86913	350	503	17	25529	PRUARM.1G250700.T1.P1,PRUARM.2G077700.T1.P1,PRUARM.2G117600.T1.P1,PRUARM.4G234800.T1.P1,PRUARM.4G439400.T1.P1,PRUARM.4G464900.T1.P1,PRUARM.5G174200.T1.P1,PRUARM.7G037700.T1.P1,PRUARM.8G180700.T1.P1,PRUARM.4G464900.T2.P1,PRUARM.5G025000.T1.P1,PRUARM.7G289800.T1.P1,PRUARM.2G327000.T1.P1,PRUARM.4G148100.T1.P1,PRUARM.4G238600.T1.P1,PRUARM.4G464900.T3.P1,PRUARM.5G025100.T1.P1
Marouch_molecular_function	ubiquitin protein ligase binding	GO:0031625	0.0196599	1.70642	80	503	7	25529	PRUARM.4G236200.T1.P1,PRUARM.4G236500.T1.P1,PRUARM.4G236300.T1.P1,PRUARM.4G238500.T1.P1,PRUARM.4G239600.T1.P1,PRUARM.4G236700.T1.P1,PRUARM.4G239600.T2.P1
Marouch_molecular_function	protein serine/threonine kinase activity	GO:0004674	0.0211622	1.67444	984	503	34	25529	PRUARM.1G093200.T1.P1,PRUARM.1G285800.T1.P1,PRUARM.1G667300.T1.P1,PRUARM.3G327400.T1.P1,PRUARM.4G000800.T1.P1,PRUARM.4G106400.T1.P1,PRUARM.4G108300.T2.P1,PRUARM.4G158000.T1.P1,PRUARM.4G236200.T1.P1,PRUARM.4G236500.T1.P1,PRUARM.1G527200.T1.P1,PRUARM.4G028000.T1.P1,PRUARM.4G106500.T1.P1,PRUARM.4G108300.T1.P1,PRUARM.4G236100.T1.P1,PRUARM.4G236300.T1.P1,PRUARM.4G238500.T1.P1,PRUARM.4G239600.T1.P1,PRU…
Marouch_molecular_function	adenyl ribonucleotide binding	GO:0032559	0.0309016	1.51002	4	503	2	25529	PRUARM.8G180700.T1.P1,PRUARM.8G055900.T1.P1
Marouch_molecular_function	nucleic acid binding	GO:0003676	0.0309016	1.51002	3726	503	97	25529	PRUARM.1G250700.T1.P1,PRUARM.1G380100.T1.P1,PRUARM.1G417200.T1.P1,PRUARM.2G060400.T1.P1,PRUARM.2G064900.T1.P1,PRUARM.2G067800.T1.P1,PRUARM.2G069900.T1.P1,PRUARM.2G077700.T1.P1,PRUARM.2G102600.T1.P1,PRUARM.2G111900.T1.P1,PRUARM.2G112200.T1.P1,PRUARM.3G164900.T1.P1,PRUARM.4G234800.T1.P1,PRUARM.4G239700.T1.P1,PRUARM.4G244200.T1.P1,PRUARM.4G371300.T1.P1,PRUARM.4G439400.T1.P1,PRUARM.5G024900.T1.P1,PRU…
Marouch_molecular_function	anion binding	GO:0043168	0.0309016	1.51002	4	503	2	25529	PRUARM.8G180700.T1.P1,PRUARM.8G055900.T1.P1
Marouch_molecular_function	RNA methyltransferase activity	GO:0008173	0.0309016	1.51002	13	503	3	25529	PRUARM.4G147500.T3.P1,PRUARM.4G147500.T2.P1,PRUARM.4G147500.T1.P1
Marouch_molecular_function	histone-lysine N-methyltransferase activity	GO:0018024	0.0319771	1.49516	48	503	5	25529	PRUARM.1G239900.T1.P1,PRUARM.1G239800.T1.P1,PRUARM.2G118800.T1.P1,PRUARM.2G118900.T1.P1,PRUARM.7G020700.T1.P1
Marouch_molecular_function	oxidoreductase activity, acting on NAD(P)H, quinone or similar compound as acceptor	GO:0016655	0.0392785	1.40585	5	503	2	25529	PRUARM.1G526700.T1.P1,PRUARM.1G526700.T2.P1
Marouch_molecular_function	O-phospho-L-serine:2-oxoglutarate aminotransferase activity	GO:0004648	0.0392785	1.40585	5	503	2	25529	PRUARM.7G289700.T1.P1,PRUARM.4G437900.T1.P1
Marouch_molecular_function	microtubule binding	GO:0008017	0.0392785	1.40585	155	503	9	25529	PRUARM.2G059700.T1.P1,PRUARM.3G125400.T1.P1,PRUARM.8G141300.T1.P1,PRUARM.1G165100.T1.P1,PRUARM.2G059800.T1.P1,PRUARM.2G059900.T1.P1,PRUARM.2G060600.T1.P1,PRUARM.4G288300.T1.P1,PRUARM.2G060700.T1.P1
Marouch_molecular_function	chorismate mutase activity	GO:0004106	0.0392785	1.40585	5	503	2	25529	PRUARM.1G590700.T1.P1,PRUARM.1G590800.T1.P1
Cellular Component (GO_CC)
source	term_name	term_id	adjusted_p_value	negative_log10_of_adjusted_p_value	term_size	query_size	intersection_size	effective_domain_size	intersections
Marouch_cellular_component	molybdopterin synthase complex	GO:0019008	0.00517078	2.28644	13	309	4	17580	PRUARM.4G159700.T1.P1,PRUARM.4G159700.T2.P1,PRUARM.4G159600.T1.P1,PRUARM.4G159600.T2.P1
Marouch_cellular_component	cyclin/CDK positive transcription elongation factor complex	GO:0008024	0.00517078	2.28644	6	309	3	17580	PRUARM.4G158800.T1.P1,PRUARM.4G159000.T1.P1,PRUARM.4G158900.T1.P1
Marouch_cellular_component	plasma membrane	GO:0005886	0.00620188	2.20748	1651	309	49	17580	PRUARM.1G285800.T1.P1,PRUARM.1G667300.T1.P1,PRUARM.2G066200.T1.P1,PRUARM.2G381300.T1.P1,PRUARM.3G327400.T1.P1,PRUARM.4G000800.T1.P1,PRUARM.4G106400.T1.P1,PRUARM.4G108300.T2.P1,PRUARM.4G147800.T1.P1,PRUARM.4G149200.T1.P1,PRUARM.4G151300.T1.P1,PRUARM.4G151600.T1.P1,PRUARM.4G158000.T1.P1,PRUARM.4G158300.T1.P1,PRUARM.4G228600.T1.P1,PRUARM.4G236200.T1.P1,PRUARM.4G236500.T1.P1,PRUARM.4G239500.T1.P1,PRU…
Marouch_cellular_component	MICOS complex	GO:0061617	0.00769903	2.11356	2	309	2	17580	PRUARM.6G280500.T1.P1,PRUARM.6G280500.T2.P1
Gene lists have been subjected to an enrichment analysis using Gproﬁler within the Marouch #14 v3.1 annotation files
Gene Ontology :
o Molecular Function, (GO_MF)
o Biological Process , (GO_BP)
o Cellular Component (GO_CC)
The statistical significance rely on the hypergeometric probability function
These results are filtered on an adjusted p-value evaluating the probability that this enrichment in genes belonging for example to the GO_BP classification is due to chance. It is then corrected by the multiple test method (adjusted p-value<0.05).
Results are given in the form of Excel tables when there are significant results (adjusted p-value<0.05).
Gene ontolongy (GO) enrichment among outlier genes in the FST and DXY differentiation distribution contrasting the European cultivated apricot cluster and its closest wild cluster
Biological Process , (GO_BP)
source	term_name	term_id	adjusted_p_value	negative_log10_of_adjusted_p_value	term_size	query_size	intersection_size	effective_domain_size	intersections
Marouch_biological_process	auxin metabolic process	GO:0009850	0.000692437	3.15962	12	421	5	21407	PRUARM.7G204100.T1.P1,PRUARM.7G204300.T1.P1,PRUARM.7G204200.T1.P1,PRUARM.7G204400.T1.P1,PRUARM.7G204500.T1.P1
Marouch_biological_process	histone H3-K4 methylation	GO:0051568	0.0246427	1.60831	6	421	3	21407	PRUARM.1G690400.T1.P1,PRUARM.1G690400.T2.P1,PRUARM.1G690400.T3.P1
Marouch_biological_process	spermatogenesis	GO:0007283	0.0263163	1.57978	2	421	2	21407	PRUARM.1G175800.T1.P1,PRUARM.1G175800.T2.P1
Marouch_biological_process	alanyl-tRNA aminoacylation	GO:0006419	0.0263163	1.57978	2	421	2	21407	PRUARM.1G167500.T1.P1,PRUARM.1G167600.T1.P1
Marouch_biological_process	nitrogen compound metabolic process	GO:0006807	0.0263163	1.57978	88	421	8	21407	PRUARM.4G325000.T1.P1,PRUARM.7G204100.T1.P1,PRUARM.7G204300.T1.P1,PRUARM.7G204200.T1.P1,PRUARM.7G204400.T1.P1,PRUARM.1G388500.T1.P1,PRUARM.4G322900.T1.P1,PRUARM.7G204500.T1.P1
Molecular Function, (GO_MF)
source	term_name	term_id	adjusted_p_value	negative_log10_of_adjusted_p_value	term_size	query_size	intersection_size	effective_domain_size	intersections
Marouch_molecular_function	IAA-Ala conjugate hydrolase activity	GO:0010179	0.000545207	3.26344	12	505	5	25529	PRUARM.7G204100.T1.P1,PRUARM.7G204300.T1.P1,PRUARM.7G204200.T1.P1,PRUARM.7G204400.T1.P1,PRUARM.7G204500.T1.P1
Marouch_molecular_function	histone methyltransferase activity (H3-K4 specific)	GO:0042800	0.0346797	1.45992	8	505	3	25529	PRUARM.1G690400.T1.P1,PRUARM.1G690400.T2.P1,PRUARM.1G690400.T3.P1
Marouch_molecular_function	UDP-N-acetylmuramate-L-alanine ligase activity	GO:0008763	0.0346797	1.45992	2	505	2	25529	PRUARM.2G471500.T1.P2,PRUARM.2G471600.T1.P1
Cellular Component (GO_CC)
source	term_name	term_id	adjusted_p_value	negative_log10_of_adjusted_p_value	term_size	query_size	intersection_size	effective_domain_size	intersections
Marouch_cellular_component	integral component of mitochondrial outer membrane	GO:0031307	0.027728	1.55708	10	319	3	17580	PRUARM.1G522900.T1.P1,PRUARM.1G522900.T2.P1,PRUARM.1G522900.T3.P1
Marouch_cellular_component	Golgi cisterna	GO:0031985	0.027728	1.55708	3	319	2	17580	PRUARM.7G337500.T1.P1,PRUARM.7G337500.T2.P1
Marouch_cellular_component	MutLalpha complex	GO:0032389	0.027728	1.55708	3	319	2	17580	PRUARM.1G770000.T1.P1,PRUARM.1G770000.T2.P1
Marouch_cellular_component	chiasma	GO:0005712	0.027728	1.55708	2	319	2	17580	PRUARM.1G770000.T1.P1,PRUARM.1G770000.T2.P1
Gene lists have been subjected to an enrichment analysis using Gproﬁler within the Marouch #14 v3.1 annotation files
Gene Ontology :
o Molecular Function, (GO_MF)
o Biological Process , (GO_BP)
o Cellular Component (GO_CC)
The statistical significance rely on the hypergeometric probability function
These results are filtered on an adjusted p-value evaluating the probability that this enrichment in genes belonging for example to the GO_BP classification is due to chance. It is then corrected by the multiple test method (adjusted p-value<0.05).
Results are given in the form of Excel tables when there are significant results (adjusted p-value<0.05).
