# Supplementary material for: Population genomics of apricots unravels domestication history and adaptive events
Source: Nat Commun. 2021 Jun 25;12:3956. doi: 10.1038/s41467-021-24283-6 (PMC8233370; doi:10.1038/s41467-021-24283-6)
Supplement: Supplementary file 25 — Supplementary Data 23 [file 41467_2021_24283_MOESM25_ESM.xlsx]

## Sheet: Supplementary Data 23
Supplementary Data 23. Gene ontolongy (GO) enrichment among genes identified in selective sweeps detected by composite likelihood ratio (CLR) in the Chinese cultivated apricot cluster.
Biological Process (GO_BP)
source	term_name	term_id	adjusted_p_value	negative_log10_of_adjusted_p_value	term_size	query_size	intersection_size	effective_domain_size	intersections
Marouch_biological_process	DNA integration	GO:0015074	1.94372e-23	22.7114	2009	462	120	21407	PRUARM.1G147100.T1.P1,PRUARM.1G210500.T1.P1,PRUARM.1G254500.T1.P1,PRUARM.1G258500.T1.P1,PRUARM.1G324600.T1.P1,PRUARM.1G328200.T1.P1,PRUARM.2G035500.T1.P1,PRUARM.2G097000.T1.P1,PRUARM.2G103400.T1.P1,PRUARM.2G108700.T1.P1,PRUARM.2G123400.T1.P1,PRUARM.2G163700.T1.P1,PRUARM.2G173800.T1.P1,PRUARM.2G174200.T1.P1,PRUARM.2G192400.T1.P1,PRUARM.3G114100.T1.P1,PRUARM.3G115400.T1.P1,PRUARM.3G159100.T1.P1,PRU…
Marouch_biological_process	regulation of RNA metabolic process	GO:0051252	3.58875e-13	12.4451	1073	462	67	21407	PRUARM.1G258500.T1.P1,PRUARM.1G268700.T1.P1,PRUARM.1G325500.T1.P1,PRUARM.1G326200.T1.P1,PRUARM.1G326500.T1.P1,PRUARM.1G327700.T1.P1,PRUARM.1G413300.T1.P1,PRUARM.3G114100.T1.P1,PRUARM.3G175200.T1.P1,PRUARM.3G254100.T1.P1,PRUARM.3G330100.T1.P1,PRUARM.4G319700.T1.P1,PRUARM.4G442300.T1.P1,PRUARM.4G446000.T1.P1,PRUARM.4G453000.T1.P1,PRUARM.5G204200.T1.P1,PRUARM.6G140000.T1.P1,PRUARM.6G226800.T1.P1,PRU…
Marouch_biological_process	proteolysis	GO:0006508	1.76425e-06	5.75344	968	462	49	21407	PRUARM.1G039600.T1.P1,PRUARM.1G266000.T1.P1,PRUARM.2G097400.T1.P1,PRUARM.2G104100.T1.P1,PRUARM.2G122300.T1.P1,PRUARM.2G208800.T1.P1,PRUARM.2G226000.T1.P1,PRUARM.2G310300.T1.P1,PRUARM.3G021300.T2.P1,PRUARM.4G064800.T1.P1,PRUARM.4G321600.T1.P1,PRUARM.4G442300.T1.P1,PRUARM.6G182800.T1.P1,PRUARM.6G215800.T1.P1,PRUARM.6G216000.T1.P1,PRUARM.7G101000.T1.P1,PRUARM.1G254800.T1.P1,PRUARM.1G282900.T1.P1,PRU…
Marouch_biological_process	RNA-dependent DNA biosynthetic process	GO:0006278	0.000273145	3.56361	267	462	19	21407	PRUARM.1G147100.T1.P1,PRUARM.2G192400.T1.P1,PRUARM.3G115400.T1.P1,PRUARM.4G237000.T1.P1,PRUARM.2G086000.T1.P1,PRUARM.2G227200.T1.P1,PRUARM.4G291500.T1.P1,PRUARM.4G418600.T1.P1,PRUARM.4G442400.T1.P1,PRUARM.5G080200.T1.P1,PRUARM.6G260300.T1.P1,PRUARM.7G025900.T1.P1,PRUARM.7G101100.T1.P1,PRUARM.2G192300.T1.P1,PRUARM.1G268400.T1.P1,PRUARM.1G303200.T1.P1,PRUARM.2G108800.T1.P1,PRUARM.4G291300.T1.P1,PRU…
Marouch_biological_process	mRNA pseudouridine synthesis	GO:1990481	0.00681247	2.1667	6	462	3	21407	PRUARM.8G068600.T3.P1,PRUARM.8G068600.T1.P1,PRUARM.8G068600.T2.P1
Marouch_biological_process	protein import into nucleus	GO:0006606	0.013154	1.88094	46	462	6	21407	PRUARM.1G246500.T1.P1,PRUARM.1G495500.T1.P1,PRUARM.6G433700.T1.P1,PRUARM.1G006300.T1.P1,PRUARM.6G433700.T2.P1,PRUARM.6G433700.T3.P1
Marouch_biological_process	tRNA pseudouridine synthesis	GO:0031119	0.0273714	1.5627	10	462	3	21407	PRUARM.8G068600.T3.P1,PRUARM.8G068600.T1.P1,PRUARM.8G068600.T2.P1
Marouch_biological_process	post-translational protein acetylation	GO:0034421	0.0307517	1.51213	3	462	2	21407	PRUARM.2G192200.T1.P1,PRUARM.2G192200.T2.P1
Molecular Function (GO_MF)
source	term_name	term_id	adjusted_p_value	negative_log10_of_adjusted_p_value	term_size	query_size	intersection_size	effective_domain_size	intersections
Marouch_molecular_function	nucleic acid binding	GO:0003676	7.00087e-36	35.1548	3726	601	213	25529	PRUARM.1G147100.T1.P1,PRUARM.1G210500.T1.P1,PRUARM.1G254500.T1.P1,PRUARM.1G258500.T1.P1,PRUARM.1G268700.T1.P1,PRUARM.1G324600.T1.P1,PRUARM.1G325500.T1.P1,PRUARM.1G326200.T1.P1,PRUARM.1G326500.T1.P1,PRUARM.1G327200.T1.P1,PRUARM.1G327700.T1.P1,PRUARM.1G328200.T1.P1,PRUARM.1G413300.T1.P1,PRUARM.2G035500.T1.P1,PRUARM.2G097000.T1.P1,PRUARM.2G103400.T1.P1,PRUARM.2G108700.T1.P1,PRUARM.2G123400.T1.P1,PRU…
Marouch_molecular_function	RNA-DNA hybrid ribonuclease activity	GO:0004523	1.89812e-13	12.7217	965	601	67	25529	PRUARM.1G258500.T1.P1,PRUARM.1G268700.T1.P1,PRUARM.1G325500.T1.P1,PRUARM.1G326200.T1.P1,PRUARM.1G326500.T1.P1,PRUARM.1G327700.T1.P1,PRUARM.1G413300.T1.P1,PRUARM.3G114100.T1.P1,PRUARM.3G175200.T1.P1,PRUARM.3G254100.T1.P1,PRUARM.3G330100.T1.P1,PRUARM.4G319700.T1.P1,PRUARM.4G442300.T1.P1,PRUARM.4G446000.T1.P1,PRUARM.4G453000.T1.P1,PRUARM.5G204200.T1.P1,PRUARM.6G140000.T1.P1,PRUARM.6G226800.T1.P1,PRU…
Marouch_molecular_function	cysteine-type peptidase activity	GO:0008234	1.54081e-05	4.81225	328	601	25	25529	PRUARM.1G039600.T1.P1,PRUARM.1G266000.T1.P1,PRUARM.2G104100.T1.P1,PRUARM.2G122300.T1.P1,PRUARM.2G226000.T1.P1,PRUARM.2G310300.T1.P1,PRUARM.3G021300.T2.P1,PRUARM.4G321600.T1.P1,PRUARM.1G282900.T1.P1,PRUARM.1G328700.T1.P1,PRUARM.2G122400.T1.P1,PRUARM.2G124900.T1.P1,PRUARM.2G191400.T1.P1,PRUARM.2G310200.T1.P1,PRUARM.3G021300.T1.P1,PRUARM.8G094800.T1.P1,PRUARM.8G130500.T1.P1,PRUARM.1G267400.T1.P1,PRU…
Marouch_molecular_function	serine-type peptidase activity	GO:0008236	0.000145706	3.83652	83	601	11	25529	PRUARM.2G097400.T1.P1,PRUARM.2G208800.T1.P1,PRUARM.4G064800.T1.P1,PRUARM.6G182800.T1.P1,PRUARM.1G254800.T1.P1,PRUARM.2G227500.T1.P1,PRUARM.5G020100.T1.P1,PRUARM.5G129900.T1.P1,PRUARM.7G138300.T1.P1,PRUARM.1G254900.T1.P1,PRUARM.5G220000.T1.P1
Marouch_molecular_function	RNA-directed DNA polymerase activity	GO:0003964	0.000630545	3.20028	267	601	19	25529	PRUARM.1G147100.T1.P1,PRUARM.2G192400.T1.P1,PRUARM.3G115400.T1.P1,PRUARM.4G237000.T1.P1,PRUARM.2G086000.T1.P1,PRUARM.2G227200.T1.P1,PRUARM.4G291500.T1.P1,PRUARM.4G418600.T1.P1,PRUARM.4G442400.T1.P1,PRUARM.5G080200.T1.P1,PRUARM.6G260300.T1.P1,PRUARM.7G025900.T1.P1,PRUARM.7G101100.T1.P1,PRUARM.2G192300.T1.P1,PRUARM.1G268400.T1.P1,PRUARM.1G303200.T1.P1,PRUARM.2G108800.T1.P1,PRUARM.4G291300.T1.P1,PRU…
Marouch_molecular_function	nuclear import signal receptor activity	GO:0061608	0.00156177	2.80638	19	601	5	25529	PRUARM.6G433700.T1.P1,PRUARM.1G006300.T1.P1,PRUARM.6G433700.T2.P1,PRUARM.6G433700.T3.P1,PRUARM.6G433800.T1.P1
Marouch_molecular_function	ADP binding	GO:0043531	0.0249976	1.6021	633	601	28	25529	PRUARM.1G087100.T1.P1,PRUARM.1G200300.T1.P1,PRUARM.1G763000.T1.P1,PRUARM.2G032600.T1.P1,PRUARM.2G157700.T1.P1,PRUARM.3G051700.T1.P1,PRUARM.3G051900.T1.P1,PRUARM.6G356000.T1.P1,PRUARM.8G035700.T1.P1,PRUARM.8G035900.T1.P1,PRUARM.8G037000.T1.P1,PRUARM.8G197000.T1.P1,PRUARM.1G208400.T1.P1,PRUARM.2G032700.T1.P1,PRUARM.2G051500.T1.P1,PRUARM.2G329600.T1.P1,PRUARM.8G036000.T1.P1,PRUARM.8G197100.T1.P1,PRU…
Marouch_molecular_function	L-phenylalanine N-monooxygenase activity	GO:0102684	0.030433	1.51665	3	601	2	25529	PRUARM.7G236000.T1.P1,PRUARM.7G236500.T1.P1
Marouch_molecular_function	tRNA pseudouridine synthase activity	GO:0106029	0.0307961	1.5115	11	601	3	25529	PRUARM.8G068600.T3.P1,PRUARM.8G068600.T1.P1,PRUARM.8G068600.T2.P1
Marouch_molecular_function	ubiquitin-protein transferase activity	GO:0004842	0.0458843	1.33834	228	601	13	25529	PRUARM.2G331600.T1.P1,PRUARM.2G123500.T1.P1,PRUARM.2G331200.T3.P1,PRUARM.2G331700.T1.P1,PRUARM.6G182900.T1.P1,PRUARM.2G331200.T2.P1,PRUARM.4G396400.T1.P1,PRUARM.1G218300.T1.P1,PRUARM.2G331200.T1.P1,PRUARM.4G270200.T1.P1,PRUARM.4G396500.T1.P1,PRUARM.2G331300.T1.P1,PRUARM.4G270200.T2.P1
Cellular Component (GO_CC)
source	term_name	term_id	adjusted_p_value	negative_log10_of_adjusted_p_value	term_size	query_size	intersection_size	effective_domain_size	intersections
Marouch_cellular_component	THO complex part of transcription export complex	GO:0000445	0.0145083	1.83838	9	251	3	17580	PRUARM.8G035800.T1.P1,PRUARM.8G037100.T1.P1,PRUARM.8G037300.T1.P1
Marouch_cellular_component	lysosome	GO:0005764	0.0324915	1.48823	59	251	5	17580	PRUARM.6G431300.T1.P1,PRUARM.3G159200.T1.P1,PRUARM.4G065400.T1.P1,PRUARM.4G065500.T1.P1,PRUARM.4G065600.T2.P1
Marouch_cellular_component	membrane	GO:0016020	0.0324915	1.48823	761	251	22	17580	PRUARM.1G327700.T1.P1,PRUARM.2G191800.T1.P1,PRUARM.2G332200.T1.P1,PRUARM.3G027100.T1.P1,PRUARM.3G159100.T1.P1,PRUARM.4G156300.T1.P1,PRUARM.6G401300.T1.P1,PRUARM.1G208700.T1.P1,PRUARM.4G245700.T1.P1,PRUARM.1G207500.T1.P1,PRUARM.1G218200.T1.P1,PRUARM.1G258800.T1.P1,PRUARM.2G035700.T1.P1,PRUARM.2G334600.T1.P1,PRUARM.4G247000.T1.P1,PRUARM.4G338500.T1.P1,PRUARM.8G036100.T1.P1,PRUARM.1G261500.T1.P1,PRU…
Gene lists have been subjected to an enrichment analysis using Gproﬁler within the Marouch #14 v3.1 annotation files
Gene Ontology :
o Molecular Function (GO_MF)
o Biological Process (GO_BP)
o Cellular Component (GO_CC)
The statistical significance rely on the hypergeometric probability function
These results are filtered on an adjusted p-value evaluating the probability that this enrichment in genes belonging for example to the GO_BP classification is due to chance. It is then corrected by the multiple test method (adjusted p-value<0.05).
Results are given in the form of Excel tables when there are significant results (adjusted p-value<0.05).
Gene ontolongy (GO) enrichment among genes identified in selective sweeps detected by by taking the top 0.5% of composite likelihood ratio (CLR) scores in the Chinese cultivated apricot cluster.
Biological Process (GO_BP)
source	term_name	term_id	adjusted_p_value	negative_log10_of_adjusted_p_value	term_size	query_size	intersection_size	effective_domain_size	intersections
Marouch_biological_process	regulation of RNA metabolic process	GO:0051252	2.99091e-09	8.5242	1073	106	25	21407	PRUARM.1G268700.T1.P1,PRUARM.1G325500.T1.P1,PRUARM.1G326200.T1.P1,PRUARM.1G326500.T1.P1,PRUARM.1G327700.T1.P1,PRUARM.4G442300.T1.P1,PRUARM.4G453000.T1.P1,PRUARM.1G267300.T1.P1,PRUARM.4G281800.T1.P1,PRUARM.7G062800.T1.P1,PRUARM.1G222700.T1.P1,PRUARM.1G269000.T1.P1,PRUARM.2G097200.T1.P1,PRUARM.2G157300.T1.P1,PRUARM.4G319700.T1.P1,PRUARM.4G320100.T1.P1,PRUARM.5G080300.T1.P1,PRUARM.7G108000.T1.P1,PRU…
Marouch_biological_process	DNA integration	GO:0015074	7.27513e-09	8.13816	2009	106	33	21407	PRUARM.1G147100.T1.P1,PRUARM.1G210500.T1.P1,PRUARM.1G328200.T1.P1,PRUARM.2G097000.T1.P1,PRUARM.4G442300.T1.P1,PRUARM.4G442500.T1.P1,PRUARM.5G080100.T1.P1,PRUARM.8G197200.T1.P1,PRUARM.1G210600.T1.P1,PRUARM.1G267300.T1.P1,PRUARM.2G097100.T1.P1,PRUARM.2G156400.T1.P1,PRUARM.3G254000.T1.P1,PRUARM.4G442400.T1.P1,PRUARM.7G062800.T1.P1,PRUARM.1G269000.T1.P1,PRUARM.2G097700.T1.P1,PRUARM.2G157900.T1.P1,PRU…
Marouch_biological_process	mRNA pseudouridine synthesis	GO:1990481	3.73561e-05	4.42764	6	106	3	21407	PRUARM.8G068600.T3.P1,PRUARM.8G068600.T1.P1,PRUARM.8G068600.T2.P1
Marouch_biological_process	proteolysis	GO:0006508	6.33486e-05	4.19826	968	106	17	21407	PRUARM.2G097400.T1.P1,PRUARM.4G442300.T1.P1,PRUARM.6G215800.T1.P1,PRUARM.6G216000.T1.P1,PRUARM.1G325600.T1.P1,PRUARM.2G310200.T1.P1,PRUARM.4G321600.T1.P1,PRUARM.5G129900.T1.P1,PRUARM.1G267400.T1.P1,PRUARM.1G314000.T1.P1,PRUARM.2G122300.T1.P1,PRUARM.2G310300.T1.P1,PRUARM.1G328100.T1.P1,PRUARM.2G122400.T1.P1,PRUARM.5G079300.T1.P1,PRUARM.5G121300.T1.P1,PRUARM.5G079900.T1.P1
Marouch_biological_process	tRNA pseudouridine synthesis	GO:0031119	0.000132553	3.87761	10	106	3	21407	PRUARM.8G068600.T3.P1,PRUARM.8G068600.T1.P1,PRUARM.8G068600.T2.P1
Marouch_biological_process	post-translational protein acetylation	GO:0034421	0.00058104	3.23579	3	106	2	21407	PRUARM.2G192200.T1.P1,PRUARM.2G192200.T2.P1
Marouch_biological_process	RNA-dependent DNA biosynthetic process	GO:0006278	0.00253714	2.59566	267	106	7	21407	PRUARM.1G147100.T1.P1,PRUARM.4G237000.T1.P1,PRUARM.4G442400.T1.P1,PRUARM.5G080200.T1.P1,PRUARM.2G192300.T1.P1,PRUARM.2G192400.T1.P1,PRUARM.5G121300.T1.P1
Marouch_biological_process	maturation of SSU-rRNA	GO:0030490	0.00301116	2.52127	7	106	2	21407	PRUARM.5G079100.T1.P1,PRUARM.5G079100.T2.P1
Marouch_biological_process	sister chromatid cohesion	GO:0007062	0.00455883	2.34115	9	106	2	21407	PRUARM.2G192200.T1.P1,PRUARM.2G192200.T2.P1
Marouch_biological_process	mitotic sister chromatid segregation	GO:0000070	0.00566178	2.24705	11	106	2	21407	PRUARM.2G192200.T1.P1,PRUARM.2G192200.T2.P1
Marouch_biological_process	meiotic chromosome segregation	GO:0045132	0.00566178	2.24705	11	106	2	21407	PRUARM.2G192200.T1.P1,PRUARM.2G192200.T2.P1
Marouch_biological_process	regulation of DNA replication	GO:0006275	0.00731288	2.13591	13	106	2	21407	PRUARM.2G192200.T1.P1,PRUARM.2G192200.T2.P1
Marouch_biological_process	response to stress	GO:0006950	0.0364764	1.43799	2	106	1	21407	PRUARM.4G247000.T1.P1
Molecular Function (GO_MF)
source	term_name	term_id	adjusted_p_value	negative_log10_of_adjusted_p_value	term_size	query_size	intersection_size	effective_domain_size	intersections
Marouch_molecular_function	nucleic acid binding	GO:0003676	1.63973e-15	14.7852	3726	137	61	25529	PRUARM.1G147100.T1.P1,PRUARM.1G210500.T1.P1,PRUARM.1G268700.T1.P1,PRUARM.1G325500.T1.P1,PRUARM.1G326200.T1.P1,PRUARM.1G326500.T1.P1,PRUARM.1G327200.T1.P1,PRUARM.1G327700.T1.P1,PRUARM.1G328200.T1.P1,PRUARM.2G097000.T1.P1,PRUARM.2G214300.T1.P1,PRUARM.4G237000.T1.P1,PRUARM.4G442300.T1.P1,PRUARM.4G442500.T1.P1,PRUARM.4G453000.T1.P1,PRUARM.5G080100.T1.P1,PRUARM.8G197200.T1.P1,PRUARM.1G210600.T1.P1,PRU…
Marouch_molecular_function	RNA-DNA hybrid ribonuclease activity	GO:0004523	1.46336e-09	8.83465	965	137	25	25529	PRUARM.1G268700.T1.P1,PRUARM.1G325500.T1.P1,PRUARM.1G326200.T1.P1,PRUARM.1G326500.T1.P1,PRUARM.1G327700.T1.P1,PRUARM.4G442300.T1.P1,PRUARM.4G453000.T1.P1,PRUARM.1G267300.T1.P1,PRUARM.4G281800.T1.P1,PRUARM.7G062800.T1.P1,PRUARM.1G222700.T1.P1,PRUARM.1G269000.T1.P1,PRUARM.2G097200.T1.P1,PRUARM.2G157300.T1.P1,PRUARM.4G319700.T1.P1,PRUARM.4G320100.T1.P1,PRUARM.5G080300.T1.P1,PRUARM.7G108000.T1.P1,PRU…
Marouch_molecular_function	tRNA pseudouridine synthase activity	GO:0106029	0.000402885	3.39482	11	137	3	25529	PRUARM.8G068600.T3.P1,PRUARM.8G068600.T1.P1,PRUARM.8G068600.T2.P1
Marouch_molecular_function	aspartic-type endopeptidase activity	GO:0004190	0.00128708	2.89039	199	137	7	25529	PRUARM.4G442300.T1.P1,PRUARM.6G215800.T1.P1,PRUARM.6G216000.T1.P1,PRUARM.1G325600.T1.P1,PRUARM.1G328100.T1.P1,PRUARM.5G079300.T1.P1,PRUARM.5G079900.T1.P1
Marouch_molecular_function	RNA-directed DNA polymerase activity	GO:0003964	0.00613203	2.2124	267	137	7	25529	PRUARM.1G147100.T1.P1,PRUARM.4G237000.T1.P1,PRUARM.4G442400.T1.P1,PRUARM.5G080200.T1.P1,PRUARM.2G192300.T1.P1,PRUARM.2G192400.T1.P1,PRUARM.5G121300.T1.P1
Marouch_molecular_function	acetyltransferase activity	GO:0016407	0.00653118	2.18501	8	137	2	25529	PRUARM.2G192200.T1.P1,PRUARM.2G192200.T2.P1
Marouch_molecular_function	cysteine-type peptidase activity	GO:0008234	0.014346	1.84327	328	137	7	25529	PRUARM.2G310200.T1.P1,PRUARM.4G321600.T1.P1,PRUARM.1G267400.T1.P1,PRUARM.1G314000.T1.P1,PRUARM.2G122300.T1.P1,PRUARM.2G310300.T1.P1,PRUARM.2G122400.T1.P1
Cellular Component (GO_CC)
source	term_name	term_id	adjusted_p_value	negative_log10_of_adjusted_p_value	term_size	query_size	intersection_size	effective_domain_size	intersections
Marouch_cellular_component	preribosome, small subunit precursor	GO:0030688	0.00432019	2.3645	11	41	2	17580	PRUARM.5G079100.T1.P1,PRUARM.5G079100.T2.P1
Gene lists have been subjected to an enrichment analysis using Gproﬁler within the Marouch #14 v3.1 annotation files
Gene Ontology :
o Molecular Function (GO_MF)
o Biological Process (GO_BP)
o Cellular Component (GO_CC)
The statistical significance rely on the hypergeometric probability function
These results are filtered on an adjusted p-value evaluating the probability that this enrichment in genes belonging for example to the GO_BP classification is due to chance. It is then corrected by the multiple test method (adjusted p-value<0.05).
Results are given in the form of Excel tables when there are significant results (adjusted p-value<0.05).
Gene ontolongy (GO) enrichment among genes identified as evolving under positive selection by the McDonal-Kreitman test (MKT) in the Chinese cultivated apricot cluster.
Biological Process (GO_BP)
source	term_name	term_id	adjusted_p_value	negative_log10_of_adjusted_p_value	term_size	query_size	intersection_size	effective_domain_size	intersections
Marouch_biological_process	FMN biosynthetic process	GO:0009398	0.0345744	1.46124	3	26	1	21407	PRUARM.6G172200.T1.P1
Marouch_biological_process	regulation of anthocyanin biosynthetic process	GO:0031540	0.0345744	1.46124	1	26	1	21407	PRUARM.1G449900.T1.P1
Marouch_biological_process	obsolete glutathione conjugation reaction	GO:0006803	0.0345744	1.46124	74	26	2	21407	PRUARM.1G452900.T1.P1,PRUARM.1G453000.T1.P1
Marouch_biological_process	protein K69-linked ufmylation	GO:1990592	0.0345744	1.46124	2	26	1	21407	PRUARM.1G750300.T1.P1
Marouch_biological_process	cytochrome b6f complex assembly	GO:0010190	0.0460454	1.33681	5	26	1	21407	PRUARM.1G449800.T1.P1
Marouch_biological_process	glutathione metabolic process	GO:0006749	0.047964	1.31908	108	26	2	21407	PRUARM.1G452900.T1.P1,PRUARM.1G453000.T1.P1
Molecular Function (GO_MF)
source	term_name	term_id	adjusted_p_value	negative_log10_of_adjusted_p_value	term_size	query_size	intersection_size	effective_domain_size	intersections
Marouch_molecular_function	oxidoreductase activity	GO:0016491	8.65813e-05	4.06258	357	30	6	25529	PRUARM.2G337100.T1.P1,PRUARM.2G337200.T1.P1,PRUARM.2G337300.T1.P1,PRUARM.2G341600.T1.P1,PRUARM.6G172400.T1.P1,PRUARM.6G172500.T1.P1
Marouch_molecular_function	3-methyl-2-oxobutanoate hydroxymethyltransferase activity	GO:0003864	0.0158643	1.79958	1	30	1	25529	PRUARM.2G340000.T1.P1
Marouch_molecular_function	glutathione transferase activity	GO:0004364	0.0190156	1.72089	74	30	2	25529	PRUARM.1G452900.T1.P1,PRUARM.1G453000.T1.P1
Marouch_molecular_function	riboflavin kinase activity	GO:0008531	0.0190156	1.72089	3	30	1	25529	PRUARM.6G172200.T1.P1
Marouch_molecular_function	UFM1 transferase activity	GO:0071568	0.0190156	1.72089	2	30	1	25529	PRUARM.1G750300.T1.P1
Marouch_molecular_function	phosphoenolpyruvate carboxykinase (ATP) activity	GO:0004612	0.0237191	1.6249	5	30	1	25529	PRUARM.1G750100.T1.P1
Marouch_molecular_function	ADP binding	GO:0043531	0.0237191	1.6249	633	30	4	25529	PRUARM.1G750200.T1.P1,PRUARM.3G012600.T1.P1,PRUARM.3G012700.T1.P1,PRUARM.3G013000.T1.P1
Marouch_molecular_function	Rab guanyl-nucleotide exchange factor activity	GO:0017112	0.0276681	1.55802	7	30	1	25529	PRUARM.2G337000.T2.P1
Marouch_molecular_function	aminopeptidase activity	GO:0004177	0.0485919	1.31344	17	30	1	25529	PRUARM.2G337200.T1.P1
Marouch_molecular_function	beta-amyrin synthase activity	GO:0042300	0.0485919	1.31344	16	30	1	25529	PRUARM.3G034500.T1.P1
Marouch_molecular_function	lanosterol synthase activity	GO:0000250	0.0485919	1.31344	16	30	1	25529	PRUARM.3G034500.T1.P1
Cellular Component (GO_CC)
source	term_name	term_id	adjusted_p_value	negative_log10_of_adjusted_p_value	term_size	query_size	intersection_size	effective_domain_size	intersections
Marouch_cellular_component	RIC1-RGP1 guanyl-nucleotide exchange factor complex	GO:0034066	0.042107	1.37565	3	19	1	17580	PRUARM.2G337000.T2.P1
Gene lists have been subjected to an enrichment analysis using Gproﬁler within the Marouch #14 v3.1 annotation files
Gene Ontology :
o Molecular Function (GO_MF)
o Biological Process (GO_BP)
o Cellular Component (GO_CC)
The statistical significance rely on the hypergeometric probability function
These results are filtered on an adjusted p-value evaluating the probability that this enrichment in genes belonging for example to the GO_BP classification is due to chance. It is then corrected by the multiple test method (adjusted p-value<0.05).
Results are given in the form of Excel tables when there are significant results (adjusted p-value<0.05).
Gene ontolongy (GO) enrichment among genes identified in selective sweeps detected by Pi ratios, Tajima's D, ω or linkage disequilibrium in the Chinese cultivated apricot cluster.
Biological Process (GO_BP)
source	term_name	term_id	adjusted_p_value	negative_log10_of_adjusted_p_value	term_size	query_size	intersection_size	effective_domain_size	intersections
Marouch_biological_process	UDP biosynthetic process	GO:0006225	0.00104468	2.98102	7	369	4	21407	PRUARM.2G000800.T1.P1,PRUARM.2G000900.T1.P1,PRUARM.6G217500.T1.P1,PRUARM.6G217500.T2.P1
Marouch_biological_process	galactolipid biosynthetic process	GO:0019375	0.00359121	2.44476	4	369	3	21407	PRUARM.2G315700.T1.P1,PRUARM.2G315700.T2.P1,PRUARM.2G315800.T1.P1
Marouch_biological_process	termination of RNA polymerase II transcription	GO:0006369	0.011666	1.93308	6	369	3	21407	PRUARM.7G222800.T1.P1,PRUARM.7G222800.T2.P1,PRUARM.4G025700.T1.P1
Marouch_biological_process	negative regulation of Rho protein signal transduction	GO:0035024	0.013261	1.87742	2	369	2	21407	PRUARM.1G737500.T1.P1,PRUARM.1G737500.T2.P1
Marouch_biological_process	cytolysis	GO:0019835	0.013261	1.87742	2	369	2	21407	PRUARM.5G208600.T1.P1,PRUARM.5G208600.T2.P1
Marouch_biological_process	replication fork processing	GO:0031297	0.013261	1.87742	8	369	3	21407	PRUARM.5G219800.T1.P1,PRUARM.5G264000.T2.P1,PRUARM.5G264000.T1.P1
Marouch_biological_process	actin filament capping	GO:0051693	0.013261	1.87742	2	369	2	21407	PRUARM.7G155500.T1.P1,PRUARM.7G155500.T2.P1
Marouch_biological_process	negative regulation of gene expression, epigenetic	GO:0045814	0.013261	1.87742	2	369	2	21407	PRUARM.1G671800.T1.P1,PRUARM.1G671800.T2.P1
Marouch_biological_process	mismatch repair	GO:0006298	0.0262188	1.58139	24	369	4	21407	PRUARM.2G158400.T1.P1,PRUARM.3G245200.T3.P1,PRUARM.3G245200.T1.P1,PRUARM.3G245200.T2.P1
Marouch_biological_process	actin filament severing	GO:0051014	0.0262188	1.58139	3	369	2	21407	PRUARM.7G155500.T1.P1,PRUARM.7G155500.T2.P1
Marouch_biological_process	negative regulation of programmed cell death	GO:0043069	0.0262188	1.58139	3	369	2	21407	PRUARM.2G279600.T1.P1,PRUARM.2G279600.T2.P1
Marouch_biological_process	regulation of cell growth	GO:0001558	0.0262188	1.58139	3	369	2	21407	PRUARM.7G155500.T1.P1,PRUARM.7G155500.T2.P1
Marouch_biological_process	RNA phosphodiester bond hydrolysis, exonucleolytic	GO:0090503	0.0282862	1.54843	45	369	5	21407	PRUARM.6G175000.T1.P1,PRUARM.6G175000.T2.P1,PRUARM.6G344000.T1.P1,PRUARM.7G028400.T1.P1,PRUARM.6G175000.T3.P1
Marouch_biological_process	nucleoside monophosphate phosphorylation	GO:0046940	0.0284822	1.54543	27	369	4	21407	PRUARM.2G000800.T1.P1,PRUARM.2G000900.T1.P1,PRUARM.6G217500.T1.P1,PRUARM.6G217500.T2.P1
Marouch_biological_process	defense response to Gram-negative bacterium	GO:0050829	0.0311035	1.50719	4	369	2	21407	PRUARM.5G208600.T1.P1,PRUARM.5G208600.T2.P1
Marouch_biological_process	DNA rewinding	GO:0036292	0.0311035	1.50719	4	369	2	21407	PRUARM.5G264000.T2.P1,PRUARM.5G264000.T1.P1
Marouch_biological_process	hydrogen sulfide biosynthetic process	GO:0070814	0.0311035	1.50719	4	369	2	21407	PRUARM.6G335000.T2.P1,PRUARM.6G335000.T1.P1
Marouch_biological_process	glutaminyl-tRNA aminoacylation	GO:0006425	0.0311035	1.50719	4	369	2	21407	PRUARM.1G510600.T1.P1,PRUARM.1G510700.T1.P1
Marouch_biological_process	DNA strand renaturation	GO:0000733	0.0311035	1.50719	4	369	2	21407	PRUARM.5G264000.T2.P1,PRUARM.5G264000.T1.P1
Marouch_biological_process	pollen tube adhesion	GO:0009865	0.0311035	1.50719	4	369	2	21407	PRUARM.1G737500.T1.P1,PRUARM.1G737500.T2.P1
Marouch_biological_process	S-adenosylmethionine biosynthetic process	GO:0006556	0.0465893	1.33171	5	369	2	21407	PRUARM.1G134000.T2.P1,PRUARM.1G134000.T1.P1
Marouch_biological_process	acceptance of pollen	GO:0060321	0.0465893	1.33171	5	369	2	21407	PRUARM.2G339700.T1.P1,PRUARM.2G339700.T2.P1
Molecular Function (GO_MF)
source	term_name	term_id	adjusted_p_value	negative_log10_of_adjusted_p_value	term_size	query_size	intersection_size	effective_domain_size	intersections
Marouch_molecular_function	UMP kinase activity	GO:0033862	0.000821744	3.08526	7	455	4	25529	PRUARM.2G000800.T1.P1,PRUARM.2G000900.T1.P1,PRUARM.6G217500.T1.P1,PRUARM.6G217500.T2.P1
Marouch_molecular_function	Rho GTPase binding	GO:0017048	0.0155949	1.80702	2	455	2	25529	PRUARM.1G737500.T1.P1,PRUARM.1G737500.T2.P1
Marouch_molecular_function	5'-3' exoribonuclease activity	GO:0004534	0.0155949	1.80702	8	455	3	25529	PRUARM.6G175000.T1.P1,PRUARM.6G175000.T2.P1,PRUARM.6G175000.T3.P1
Marouch_molecular_function	cyclopropane-fatty-acyl-phospholipid synthase activity	GO:0008825	0.0155949	1.80702	2	455	2	25529	PRUARM.1G059700.T2.P1,PRUARM.1G059700.T1.P1
Marouch_molecular_function	mevalonate kinase activity	GO:0004496	0.0155949	1.80702	2	455	2	25529	PRUARM.6G452600.T1.P1,PRUARM.6G452700.T1.P1
Marouch_molecular_function	mannose-6-phosphate isomerase activity	GO:0004476	0.0330222	1.48119	3	455	2	25529	PRUARM.1G510600.T1.P1,PRUARM.1G510700.T1.P1
Marouch_molecular_function	endodeoxyribonuclease activity	GO:0004520	0.0330222	1.48119	3	455	2	25529	PRUARM.5G264000.T2.P1,PRUARM.5G264000.T1.P1
Marouch_molecular_function	hydrolase activity, acting on carbon-nitrogen (but not peptide) bonds, in linear amides	GO:0016811	0.0351423	1.45417	4	455	2	25529	PRUARM.6G336500.T2.P1,PRUARM.6G336500.T1.P1
Marouch_molecular_function	RNA polymerase II complex binding	GO:0000993	0.0351423	1.45417	13	455	3	25529	PRUARM.7G222800.T1.P1,PRUARM.7G222800.T2.P1,PRUARM.4G025700.T1.P1
Marouch_molecular_function	adenylylsulfate kinase activity	GO:0004020	0.0351423	1.45417	4	455	2	25529	PRUARM.6G335000.T2.P1,PRUARM.6G335000.T1.P1
Marouch_molecular_function	annealing helicase activity	GO:0036310	0.0351423	1.45417	4	455	2	25529	PRUARM.5G264000.T2.P1,PRUARM.5G264000.T1.P1
Marouch_molecular_function	glutamine-tRNA ligase activity	GO:0004819	0.0351423	1.45417	4	455	2	25529	PRUARM.1G510600.T1.P1,PRUARM.1G510700.T1.P1
Marouch_molecular_function	alpha-mannosidase activity	GO:0004559	0.0351423	1.45417	4	455	2	25529	PRUARM.5G200100.T1.P1,PRUARM.5G200200.T1.P1
Marouch_molecular_function	cysteine-type peptidase activity	GO:0008234	0.0429895	1.36664	328	455	14	25529	PRUARM.4G445300.T1.P1,PRUARM.6G302700.T2.P1,PRUARM.7G074600.T1.P1,PRUARM.1G284800.T1.P1,PRUARM.1G345400.T1.P1,PRUARM.6G302700.T1.P1,PRUARM.7G074700.T1.P1,PRUARM.1G284900.T1.P1,PRUARM.1G345500.T1.P1,PRUARM.3G148900.T1.P1,PRUARM.4G333800.T1.P1,PRUARM.4G445200.T1.P1,PRUARM.6G302800.T1.P1,PRUARM.7G016600.T1.P1
Cellular Component (GO_CC)
source	term_name	term_id	adjusted_p_value	negative_log10_of_adjusted_p_value	term_size	query_size	intersection_size	effective_domain_size	intersections
Marouch_cellular_component	nucleotide-excision repair factor 2 complex	GO:0000111	0.000220233	3.65712	3	281	3	17580	PRUARM.3G245200.T3.P1,PRUARM.3G245200.T1.P1,PRUARM.3G245200.T2.P1
Marouch_cellular_component	XPC complex	GO:0071942	0.000220233	3.65712	3	281	3	17580	PRUARM.3G245200.T3.P1,PRUARM.3G245200.T1.P1,PRUARM.3G245200.T2.P1
Marouch_cellular_component	mRNA cleavage factor complex	GO:0005849	0.00283326	2.54771	6	281	3	17580	PRUARM.7G222800.T1.P1,PRUARM.7G222800.T2.P1,PRUARM.4G025700.T1.P1
Marouch_cellular_component	nuclear replication fork	GO:0043596	0.00462516	2.33487	2	281	2	17580	PRUARM.5G264000.T2.P1,PRUARM.5G264000.T1.P1
Marouch_cellular_component	extracellular exosome	GO:0070062	0.00462516	2.33487	2	281	2	17580	PRUARM.2G339700.T1.P1,PRUARM.2G339700.T2.P1
Marouch_cellular_component	exocytic vesicle	GO:0070382	0.00462516	2.33487	2	281	2	17580	PRUARM.1G737500.T1.P1,PRUARM.1G737500.T2.P1
Marouch_cellular_component	apical plasma membrane	GO:0016324	0.0117674	1.92932	3	281	2	17580	PRUARM.1G737500.T1.P1,PRUARM.1G737500.T2.P1
Marouch_cellular_component	actin filament bundle	GO:0032432	0.0336005	1.47365	5	281	2	17580	PRUARM.7G155500.T1.P1,PRUARM.7G155500.T2.P1
Gene lists have been subjected to an enrichment analysis using Gproﬁler within the Marouch #14 v3.1 annotation files
Gene Ontology :
o Molecular Function (GO_MF)
o Biological Process (GO_BP)
o Cellular Component (GO_CC)
The statistical significance rely on the hypergeometric probability function
These results are filtered on an adjusted p-value evaluating the probability that this enrichment in genes belonging for example to the GO_BP classification is due to chance. It is then corrected by the multiple test method (adjusted p-value<0.05).
Gene ontolongy (GO) enrichment among outlier genes in the FST and DXY differentiation distribution contrasting the Chinese cultivated apricot cluster and its closest wild cluster.
Biological Process (GO_BP)
source	term_name	term_id	adjusted_p_value	negative_log10_of_adjusted_p_value	term_size	query_size	intersection_size	effective_domain_size	intersections
Marouch_biological_process	DNA integration	GO:0015074	5.01652e-06	5.2996	2009	242	51	21407	PRUARM.1G306100.T1.P1,PRUARM.1G388300.T1.P1,PRUARM.1G486200.T1.P1,PRUARM.2G076300.T1.P1,PRUARM.2G083000.T1.P1,PRUARM.2G127700.T1.P1,PRUARM.2G199800.T1.P1,PRUARM.2G221100.T1.P1,PRUARM.4G450000.T1.P1,PRUARM.5G009300.T1.P1,PRUARM.5G022700.T1.P1,PRUARM.7G125900.T1.P1,PRUARM.7G367500.T1.P1,PRUARM.8G092700.T1.P1,PRUARM.1G306700.T1.P1,PRUARM.1G486300.T1.P1,PRUARM.2G336800.T1.P1,PRUARM.3G246300.T1.P1,PRU…
Marouch_biological_process	triterpenoid biosynthetic process	GO:0016104	4.36534e-05	4.35998	15	242	5	21407	PRUARM.3G033800.T1.P1,PRUARM.3G034900.T1.P1,PRUARM.3G033900.T1.P1,PRUARM.3G035000.T1.P1,PRUARM.3G034200.T1.P1
Marouch_biological_process	steroid biosynthetic process	GO:0006694	0.00173308	2.76118	78	242	7	21407	PRUARM.1G306600.T1.P1,PRUARM.3G033800.T1.P1,PRUARM.3G034900.T1.P1,PRUARM.3G033700.T1.P1,PRUARM.3G033900.T1.P1,PRUARM.3G035000.T1.P1,PRUARM.3G034200.T1.P1
Marouch_biological_process	nucleic acid metabolic process	GO:0090304	0.0020997	2.67784	114	242	8	21407	PRUARM.1G305800.T1.P1,PRUARM.2G127800.T1.P1,PRUARM.6G183300.T1.P1,PRUARM.7G091600.T1.P1,PRUARM.8G119600.T1.P1,PRUARM.8G084400.T1.P1,PRUARM.3G099700.T2.P1,PRUARM.4G411400.T1.P1
Marouch_biological_process	ceramide catabolic process	GO:0046514	0.027082	1.56732	4	242	2	21407	PRUARM.6G064300.T1.P1,PRUARM.6G064400.T1.P1
Molecular Function (GO_MF)
source	term_name	term_id	adjusted_p_value	negative_log10_of_adjusted_p_value	term_size	query_size	intersection_size	effective_domain_size	intersections
Marouch_molecular_function	nucleic acid binding	GO:0003676	2.41843e-07	6.61647	3726	301	84	25529	PRUARM.1G306100.T1.P1,PRUARM.1G351800.T1.P1,PRUARM.1G388300.T1.P1,PRUARM.1G450200.T1.P1,PRUARM.1G486200.T1.P1,PRUARM.1G509100.T1.P1,PRUARM.1G555600.T1.P1,PRUARM.2G076300.T1.P1,PRUARM.2G083000.T1.P1,PRUARM.2G127700.T1.P1,PRUARM.2G199800.T1.P1,PRUARM.2G221100.T1.P1,PRUARM.3G034600.T1.P1,PRUARM.4G359500.T1.P1,PRUARM.4G450000.T1.P1,PRUARM.5G009300.T1.P1,PRUARM.5G022700.T1.P1,PRUARM.6G080000.T1.P1,PRU…
Marouch_molecular_function	lanosterol synthase activity	GO:0000250	1.01943e-06	5.99164	16	301	6	25529	PRUARM.3G033800.T1.P1,PRUARM.3G034900.T1.P1,PRUARM.3G033700.T1.P1,PRUARM.3G033900.T1.P1,PRUARM.3G035000.T1.P1,PRUARM.3G034200.T1.P1
Marouch_molecular_function	beta-amyrin synthase activity	GO:0042300	1.01943e-06	5.99164	16	301	6	25529	PRUARM.3G033800.T1.P1,PRUARM.3G034900.T1.P1,PRUARM.3G033700.T1.P1,PRUARM.3G033900.T1.P1,PRUARM.3G035000.T1.P1,PRUARM.3G034200.T1.P1
Marouch_molecular_function	inositol hexakisphosphate 5-kinase activity	GO:0000832	0.0028578	2.54397	2	301	2	25529	PRUARM.3G384600.T1.P1,PRUARM.3G384600.T2.P1
Marouch_molecular_function	diphosphoinositol-pentakisphosphate kinase activity	GO:0033857	0.0028578	2.54397	2	301	2	25529	PRUARM.3G384600.T1.P1,PRUARM.3G384600.T2.P1
Marouch_molecular_function	5-diphosphoinositol pentakisphosphate 3-kinase activity	GO:0102092	0.0028578	2.54397	2	301	2	25529	PRUARM.3G384600.T1.P1,PRUARM.3G384600.T2.P1
Marouch_molecular_function	inositol hexakisphosphate 1-kinase activity	GO:0052723	0.0028578	2.54397	2	301	2	25529	PRUARM.3G384600.T1.P1,PRUARM.3G384600.T2.P1
Marouch_molecular_function	inositol hexakisphosphate 3-kinase activity	GO:0052724	0.0028578	2.54397	2	301	2	25529	PRUARM.3G384600.T1.P1,PRUARM.3G384600.T2.P1
Marouch_molecular_function	inositol heptakisphosphate kinase activity	GO:0000829	0.00756128	2.1214	3	301	2	25529	PRUARM.3G384600.T1.P1,PRUARM.3G384600.T2.P1
Marouch_molecular_function	catalytic activity	GO:0003824	0.0098152	2.0081	284	301	11	25529	PRUARM.1G636200.T1.P1,PRUARM.6G250500.T1.P1,PRUARM.1G636300.T1.P1,PRUARM.2G127800.T1.P1,PRUARM.3G246300.T1.P1,PRUARM.1G555800.T1.P1,PRUARM.2G200000.T1.P1,PRUARM.6G183300.T1.P1,PRUARM.7G091600.T1.P1,PRUARM.8G189500.T1.P1,PRUARM.3G099600.T1.P1
Marouch_molecular_function	RNA-DNA hybrid ribonuclease activity	GO:0004523	0.015951	1.79721	965	301	23	25529	PRUARM.1G306100.T1.P1,PRUARM.2G076300.T1.P1,PRUARM.2G127700.T1.P1,PRUARM.2G221100.T1.P1,PRUARM.3G034600.T1.P1,PRUARM.4G359500.T1.P1,PRUARM.6G080000.T1.P1,PRUARM.7G117000.T1.P1,PRUARM.8G092700.T1.P1,PRUARM.6G202600.T1.P1,PRUARM.1G352000.T1.P1,PRUARM.4G324500.T1.P1,PRUARM.4G411200.T1.P1,PRUARM.7G088400.T1.P1,PRUARM.8G084300.T1.P1,PRUARM.1G443000.T1.P1,PRUARM.4G343400.T1.P1,PRUARM.4G411300.T1.P1,PRU…
Marouch_molecular_function	N-acylsphingosine amidohydrolase activity	GO:0017040	0.015951	1.79721	5	301	2	25529	PRUARM.6G064300.T1.P1,PRUARM.6G064400.T1.P1
Marouch_molecular_function	phosphopyruvate hydratase activity	GO:0004634	0.015951	1.79721	5	301	2	25529	PRUARM.6G064300.T1.P1,PRUARM.6G064400.T1.P1
Marouch_molecular_function	mismatched DNA binding	GO:0030983	0.015951	1.79721	18	301	3	25529	PRUARM.1G770000.T1.P1,PRUARM.5G090100.T1.P1,PRUARM.1G770000.T2.P1
Marouch_molecular_function	polysaccharide binding	GO:0030247	0.0207006	1.68402	189	301	8	25529	PRUARM.4G109000.T1.P1,PRUARM.3G273900.T1.P1,PRUARM.4G109100.T1.P1,PRUARM.5G085900.T1.P1,PRUARM.2G082900.T1.P1,PRUARM.4G109300.T1.P1,PRUARM.2G200100.T1.P1,PRUARM.4G109200.T1.P1
Marouch_molecular_function	Rab guanyl-nucleotide exchange factor activity	GO:0017112	0.0288556	1.53977	7	301	2	25529	PRUARM.2G337000.T1.P1,PRUARM.2G337000.T2.P1
Marouch_molecular_function	phospholipid binding	GO:0005543	0.0339335	1.46937	8	301	2	25529	PRUARM.2G282200.T1.P1,PRUARM.2G282000.T1.P1
Marouch_molecular_function	ADP binding	GO:0043531	0.0339335	1.46937	633	301	16	25529	PRUARM.1G016100.T1.P1,PRUARM.1G770100.T1.P1,PRUARM.3G099300.T1.P1,PRUARM.6G198100.T1.P1,PRUARM.6G200300.T1.P1,PRUARM.7G112800.T1.P1,PRUARM.8G030300.T1.P1,PRUARM.1G016200.T1.P1,PRUARM.1G450900.T1.P1,PRUARM.3G265400.T1.P1,PRUARM.6G200400.T1.P1,PRUARM.7G112900.T1.P1,PRUARM.1G450900.T2.P1,PRUARM.2G079100.T1.P1,PRUARM.6G200500.T1.P1,PRUARM.8G189500.T1.P1
Cellular Component (GO_CC)
source	term_name	term_id	adjusted_p_value	negative_log10_of_adjusted_p_value	term_size	query_size	intersection_size	effective_domain_size	intersections
Marouch_cellular_component	lipid droplet	GO:0005811	9.78061e-06	5.00963	26	169	6	17580	PRUARM.3G033800.T1.P1,PRUARM.3G034900.T1.P1,PRUARM.3G033700.T1.P1,PRUARM.3G033900.T1.P1,PRUARM.3G035000.T1.P1,PRUARM.3G034200.T1.P1
Marouch_cellular_component	chiasma	GO:0005712	0.00211305	2.67509	2	169	2	17580	PRUARM.1G770000.T1.P1,PRUARM.1G770000.T2.P1
Marouch_cellular_component	ASAP complex	GO:0061574	0.00211305	2.67509	2	169	2	17580	PRUARM.4G160800.T1.P1,PRUARM.4G160800.T2.P1
Marouch_cellular_component	MutLalpha complex	GO:0032389	0.00377941	2.42258	3	169	2	17580	PRUARM.1G770000.T1.P1,PRUARM.1G770000.T2.P1
Marouch_cellular_component	RIC1-RGP1 guanyl-nucleotide exchange factor complex	GO:0034066	0.00377941	2.42258	3	169	2	17580	PRUARM.2G337000.T1.P1,PRUARM.2G337000.T2.P1
Marouch_cellular_component	phosphopyruvate hydratase complex	GO:0000015	0.00888509	2.05134	5	169	2	17580	PRUARM.6G064300.T1.P1,PRUARM.6G064400.T1.P1
Marouch_cellular_component	nuclear pore central transport channel	GO:0044613	0.00888509	2.05134	5	169	2	17580	PRUARM.2G282200.T1.P1,PRUARM.2G282000.T1.P1
Marouch_cellular_component	Mpp10 complex	GO:0034457	0.0143296	1.84377	7	169	2	17580	PRUARM.3G353800.T1.P1,PRUARM.2G044100.T1.P1
Marouch_cellular_component	cullin-RING ubiquitin ligase complex	GO:0031461	0.0143296	1.84377	7	169	2	17580	PRUARM.5G086700.T1.P1,PRUARM.5G086000.T1.P1
Gene lists have been subjected to an enrichment analysis using Gproﬁler within the Marouch #14 v3.1 annotation files
Gene Ontology :
o Molecular Function (GO_MF)
o Biological Process (GO_BP)
o Cellular Component (GO_CC)
The statistical significance rely on the hypergeometric probability function
These results are filtered on an adjusted p-value evaluating the probability that this enrichment in genes belonging for example to the GO_BP classification is due to chance. It is then corrected by the multiple test method (adjusted p-value<0.05).
Results are given in the form of Excel tables when there are significant results (adjusted p-value<0.05).
