# Supplementary material for: Population genomics of apricots unravels domestication history and adaptive events
Source: Nat Commun. 2021 Jun 25;12:3956. doi: 10.1038/s41467-021-24283-6 (PMC8233370; doi:10.1038/s41467-021-24283-6)
Supplement: Supplementary file 26 — Supplementary Data 24 [file 41467_2021_24283_MOESM26_ESM.xlsx]

## Sheet: Summary Best Candidate genes
Supplementary Data 24. Major candidate genes under selection during apricot domestication and linked to agronomic traits of interest: candidate genes sorted by function type, gene ID, position and type of test having detected positive selection, population where positive selection has been detected, putative function and the corresponding references for the involvement in these functions.
Legend: In red, candidate gene that colocalizes with known QTL. 1, Gene Identity within the Marouch v3.0 genome assembly. In brackets, number of tandem copies. 2, Chr-chromosome and position.
	Candidate gene	Gene ID 1	Interval position of the selective sweep 2	Selection test(s)	Focal domesticated population	Putative gene function in	References
Fruit quality traits
Fruit Acidity	ALMT Aluminum-activated malate transporter	PruarM.2G356100	chr2:19480000..19490000	MKT	European	fruit acidity	https://doi.org/10.1038/s41467-017-00336-7
	ALMT Aluminum-activated malate transporter	PruarM.5G282700	chr5:15600000..15610000	MKT	European	fruit acidity	https://doi.org/10.1038/s41467-017-00336-7
	Isocitrate dehydrogenase (NADP+)	PruarM.3G019100	chr3:1040000..1050000	MKT	European	fruit citric acidity	https://doi.org/10.1007/BF00193228
	SNF4 Sucrose nonfermenting protein kinase	PruarM.1G170300	chr1:10420001..10430000	Top 0.5% CLR	European	sucrose accumulation in strawberry fruits	https://doi.org/10.1016/j.plaphy.2020.03.044
	MDH Malate dehydrogenase	PruarM.4G146700	chr4:7710001..7720000	π/0.5%CLR	European	fruit acidity and rapid fruit cell expansion	https://doi.org/10.1093/jxb/erm202
	MDH Malate dehydrogenase	PruarM.7G337300	chr7:18130000..18140000	MKT/FST/DXY	European	fruit acidity and rapid fruit cell expansion	https://doi.org/10.1093/jxb/erm202
	PEPCK Phosphoenolpyruvate carboxykinase	PruarM.1G750100	chr1:40640000..40650000	MKT	Chinese	Sugar and Malate content in tomato fruit	https://doi.org/10.1016/j.plaphy.2015.08.021
Fruit flavor	GLYR2 Glyoxylate/Succinate-semialdehyde dehydrogenase	PruarM.4G147300	chr4:7730001..7740000	π/0.5%CLR	European	Fruit taste during tomato ripening	https://doi.org/10.3389/fpls.2015.00612
	PINS (-)-alpha-pinene synthase	PruarM.4G234500	chr4:12960001..12970000	Tajima's D/0.5%CLR	European	Fruit flavor	DOI: 10.1105/tpc.104.023895
	PDC Pyruvate decarboxylase protein	PruarM.4G240100	chr4:13280001..13290000	Tajima's D/0.5%CLR	European	Fruit aroma volatile biosynthesis	https://doi.org/10.1111/tpj.14204
	LIP2 Triacylglycerol lipase	PruarM.3G308700 (4)	chr3:17310001..17320000	Top 0.5% CLR	European	Production of tomato fruit short‐chain fatty acid‐derived flavor volatiles	https://doi.org/10.1111/tpj.14951
	Glycosyltransferase	PruarM.1G449700	chr1:24230001..24240000	Tajima's D/MKT	Chinese	Fruit ripening and anthocyanin synthesis, enhancement of aromas and flavours in fruits	https://doi.org/10.1111/tpj.13140
	GAT1 GABA transporter	PruarM.2G214500	chr2:11230001..11240000	Top 0.5% CLR	Chinese	Fruit taste during tomato ripening through accumulation of glutamate	https://doi.org/10.3389/fpls.2015.00612
Fruit size and development	FLACCA Molybdenum cofactor sulfurase	PruarM.4G159600 (2)	chr4:8550001..8570000	Tajima's D/0.5%CLR	European	Fruit size, stimulates cell enlargment	DOI: 10.1016/j.jplph.2012.02.004
	APC7 Anaphase-promoting complex	PruarM.1G171600	chr1:10530001..10540000	Top 0.5% CLR	European	Fruit cell size, involved in endoreduplication	https://doi.org/10.1093/mp/sss094
	HAK13 Potassium transporter	PruarM.4G158500	chr4:8470001..8480000	Top 0.5% CLR	European	Fruit cell size expansion	https://doi.org/10.3389/fpls.2019.00281
	CYCT1-5 Cyclin-T1	PruarM.4G158800 (3)	chr4:8500001..8510000	Tajima's D/0.5%CLR	European	Fruit cell size, involved in endoreduplication	DOI: https://doi.org/10.1105/tpc.11.4.509
	CMGC-CDK serine/threonine protein kinase	PruarM.6G255400	chr6:14140000..14150000	MKT	European	Fruit cell number and division	DOI: 10.1002/9780470988923.ch12
	KIC-related protein KRP1	PruarM.4G234300	chr4:12960001..12970000	Tajima's D/0.5%CLR	European	Fruit cell size, involved in endoreduplication	www.plantcell.org/cgi/doi/10.1105/tpc.008342
	CNR1-like PLAC8 motif-containing protein	PruarM.5G281200	chr5:15540001..15550000	MKT/0.5%CLR/π	European	Fruit size and cell number (fw2.2 in tomato, cnr1 in Maize)	doi: 10.1105/tpc.109.073676
	CNR1-like PLAC8 motif-containing protein	PruarM.5G281600 (2)	chr5:15560000..15570000	MKT	European	Fruit size and cell number (fw2.2 in tomato, cnr1 in Maize)	doi: 10.1105/tpc.109.073676
	Cytokinin dehydrogenase	PruarM.7G321900	chr7:17280000..17290000	MKT	European	Modulation of the cytokinin pathway that determines fruit size in tomato	doi: 10.1093/jxb/ers207
	ABC transporter C family member	PruarM.2G477700	chr2:25790000..25800000	MKT	European	Tomato fruit development	doi: 10.3390/plants7030065
	ARF Auxin response factor (B3/PB1 domains)	PruarM.7G308500	chr7:16620001..16630000	Top 0.5% CLR	European	Fruit set and development, determines fruit size and weight in Tomato	https://doi.org/10.1038/s41598-018-21315-y
	MDHAR Monodehydroascorbate reductase	PruarM.4G229400 (4)	chr4:12600001..12620000	π / 0.5%CLR	European	Fruit yield / Redox	DOI : 10.1016/j.jplph.2017.12.012
	C/VIF1 Cell wall / vacuolar inhibitor of fructosidase	PruarM.3G253600	chr3:14500002..14510001	Top 0.5% CLR	Chinese	Fruit development in tomato by limiting the invertase activity	doi: 10.1105/tpc.108.063719
	Glutathione S-transferase	PruarM.1G452900 (2)	chr1:24430000..24440000	MKT	Chinese	Fruit development in pear / Redox	doi: 10.1371/journal.pone.0089926
Fruit firmness and ripening	LBD4 LOB (LATERAL ORGAN BOUNDARIES)	PruarM.4G159400	chr4:8530001..8540000	Top 0.5% CLR	European	Ripening of grapevine berries and banana	DOI: 10.1016/j.tplants.2015.10.010
	G-type lectin SRK-ARK like	PruarM.4G233800 (5)	chr4:12940001..12950000	Top 0.5% CLR	European	Apple and strawberry fruit ripening and cell expansion	https://doi.org/10.3389/fpls.2017.01099
	G-type lectin SRK-ARK like	PruarM.4G239300 (2)	chr4:13230001..13240000	Top 0.5% CLR	European	Apple and strawberry fruit ripening and cell expansion	https://doi.org/10.3389/fpls.2017.01099
	NAC-domain containing protein	PruarM.1G631600	chr1:33650001..33660000	Top 0.5% CLR	European	Fruit firmness and ripening. Activates anthocyanin biosynthesis in peach fruit flesh	https://doi.org/10.1101/708040
	NAC-domain containing protein	PruarM.1G216700	chr1:13000001..13010000	Top 0.5% CLR	Chinese	Fruit firmness and ripening. Activates anthocyanin biosynthesis in peach fruit flesh	https://doi.org/10.1101/708040
	NAC-domain containing protein	PruarM.4G168400	chr4:9000001..9010000	Top 0.5% CLR	European	Fruit firmness and ripening. Activates anthocyanin biosynthesis in peach fruit flesh	https://doi.org/10.1101/708040
	NAC-domain containing protein	PruarM.4G287400	Chr4:15970001..15980000	MKT / π	European	Fruit firmness and ripening. Activates anthocyanin biosynthesis in peach fruit flesh	https://doi.org/10.1101/708040
	NTL-8 NAC domain-containing protein	PruarM.6G171300	chr6:10020000..10030000	MKT	Chinese	Fruit firmness and ripening. Activates anthocyanin biosynthesis in peach fruit flesh	https://doi.org/10.1101/708040
	NAC-domain containing protein	PruarM.6G281900	chr6:15550001..15560000	MKT/0.5%CLR/π	European	Fruit firmness and ripening. Activates anthocyanin biosynthesis in peach fruit flesh	https://doi.org/10.1101/708040
	GH3.6 Indole-3-acetic acid-amido synthetase	PruarM.4G240300	chr4:13300001..13310000	Top 0.5% CLR	European	Fruit ripening in grape berries	https://doi.org/10.1093/jxb/erq174
	AP2/ERF transcription factor	PruarM.3G108600	chr3:6620000..6630000	MKT	European	Fruit ripening	doi:10.1093/fqsafe/fyz042
	Tryptophan aminotransferase-related protein	PruarM.5G231100	chr5:13000000..13010000	MKT	European	Fruit ripening	https://doi.org/10.1186/1471-2229-13-222
	BGAL15 Beta-galactosidase	PruarM.7G308700	chr7:16640001..16650000	MKT/0.5%CLR	European	Fruit ripening and softening of muskmelon and apple	doi: 10.1104/pp.100.3.1318
	Homeobox-leucine zipper WOX ATHB-6	PruarM.6G302600	chr6:16750001..16760000	Tajima's D / π	Chinese	Fruit ripening and floral organogenesis in tomato	doi: 10.1111/j.1365-313X.2008.03505.x
	Polygalacturonase	PruarM.1G683900	chr1:36460000..36470000	MKT	European	Ripening-Associated Pectin Disassembly, key role in strawberry softening	doi: 10.4161/psb.4.8.9167
	Polygalacturonases/pectinases	PruarM.1G216600	chr1:13000001..13010000	Top 0.5% CLR	Chinese	Ripening-Associated Pectin Disassembly, key role in strawberry softening	doi: 10.4161/psb.4.8.9167
Fruit wall trait	Subtilisin-like protease SBT3	PruarM.1G632300	chr1:33700001..33710000	Top 0.5% CLR	European	Pectin methylesterification of the Fruit cell wall	DOI: 10.1093/jxb/erw220
	Subtilisin-like protease SBT3	PruarM.5G121300	chr5:7400001..7410000	Top 0.5% CLR	Chinese	Pectin methylesterification of the Fruit cell wall	DOI: 10.1093/jxb/erw220
	TKT2 1-deoxy-D-xylulose-5-phosphate synthase	PruarM.1G175600	chr1:10820001..10830000	Top 0.5% CLR	European	Role in Fruit skin color by carotenoid accumulation	DOI: 10.1016/j.plaphy.2013.06.031
	XTH3 Xyloglucan endotransglucosylase	PruarM.8G289800 (2)	chr8:15970000..15980000	MKT	European	Fruit maturation and post-harvest softening	doi: 10.1371/journal.pone.0123668
	Glucan endo-1,3-beta-glucosidase	PruarM.2G413300	chr2:22770001..22780000	MKT/0.5%CLR	European	Maturation and shelf-life of fruits, fruit softening	DOI: 10.1007/s10529-012-1012-6
	AFS1 (E,E)-alpha-farnesene synthase	PruarM.4G143800	chr4:7530001..7540000	π/0.5%CLR	European	Fruit post-harvest storage and resistance to self-life pathogens	https://doi.org/10.1111/tpj.14504
	Phosphoserine aminotransferase	PruarM.7G289600	chr7:15620000..15630000	MKT	European	Tolerance during fruit softening and chilling injury	https://doi.org/10.1186/1471-2164-11-43
	BGAL Betagalactosidase	PruarM.7G308700	chr7:16640001..16650000	MKT / 0.5%CLR	European	Fruit ripening and softening of muskmelon and in different apple texture types	DOI: https://doi.org/10.1104/pp.100.3.1318
	PME pectinesterase	PruarM.7G334400	chr7:17970000..17980000	MKT	European	Softening during ripening	https://doi.org/10.1093/jxb/erh102
	Secoisolariciresinol dehydrogenase	PruarM.6G172400 (2)	chr6:10060000..10070000	MKT	Chinese	Fruit-ripening dehydrogenase that participates in the integrity of tomato membrane	http://dx.doi.org/10.1016/j.jplph.2012.06.007
	BAHD salutaridinol 7-O-acetyltransferase	PruarM.1G413100	chr1:22290001..22300000	Top 0.5% CLR	Chinese	Formation of epicuticular waxes and lignin biosynthesis	DOI: 10.1016/j.pbi.2006.03.016
	Dirigent protein	PruarM.7G290400	chr7:15660000..15670000	MKT	European	Metabolism of lignin and related to stone cells contents in fruits	https://doi.org/10.1093/jxb/erx141
	SLD1 Delta(8)-fatty-acid desaturase	PruarM.2G341600	chr2:18520000..18530000	MKT / π	Chinese	Tolerance to post-harvest cold storage (and chilling periods for leaves)	https://doi.org/10.1038/srep38742
Kernel	CYP71AN24	PruarM.5G224100	chr5:12700001..12710000	Top 0.5% CLR	Chinese	Kernel sweetness and eatability	www.plantphysiol.org/cgi/doi/10.1104/pp.18.00922
Plant life cycling trait
Circadian clock	JUB1 JUNGBRUNNEN	PruarM.4G159800	chr4:8570001..8580000	Tajima's D/0.5%CLR	European	Central regulator of longevity	DOI: 10.1105/tpc.111.090894
	TZP-like zinc knuckle CCHC-type	PruarM.1G040600	chr1:2440000..2450000	MKT	European	Control of circadian clock	https://doi.org/10.1073/pnas.0807264105
	ELF3 (Early Flowering 3)	PruarM.1G247100	chr1:14460000..14470000	MKT	European	Control of circadian clock and (early) flowering	doi: 10.1105/tpc.13.6.1281
	DAYSLEEPER	PruarM.3G257400	chr3:14670002..14680001	Top 0.5% CLR	Chinese	Control of Circadian clock by interaction with ELF3 and tissue proliferation	https://doi.org/10.1074/mcp.M115.054064
	ZEITLUPE	PruarM.2G338800	chr2:18380001..18390000	MKT / π	Chinese	Control of circadian clock	DOI: 10.1242/dev.096651
	Glutathione S-transferase	PruarM.1G452900 (2)	chr1:24430000..24440000	MKT	Chinese	Integration of the light signal / Redox	DOI: https://doi.org/10.1104/pp.110.159152
	Bifunctional riboflavin kinase/FMN phosphatase	PruarM.7G121600	chr7:5870000..5880000	MKT	European	Redox reactions and circadian clocks	https://doi.org/10.1111/tpj.13291
	Bifunctional riboflavin kinase/FMN phosphatase	PruarM.6G172200	chr6:10030000..10040000	MKT	Chinese	Redox reactions and circadian clocks	https://doi.org/10.1111/tpj.13291
	RIBA1 Bifunctional riboflavin biosynthesis protein	PruarM.6G303100	chr6:16800001..16810000	Tajima's D / π	Chinese	Redox reactions and circadian clocks	https://doi.org/10.1111/tpj.13291
Switch on/off vegetative growth	SRG1 Fe(II)/ascorbate oxidase	PruarM.1G169600	chr1:10380001..10390000	Top 0.5% CLR	European	Growth arrest and leaf senescence / Redox	DOI: https://doi.org/10.1104/pp.112.2.705
	KUA1 SANT/Myb transcription factor	PruarM.1G449900	chr1:24250000..24260000	MKT	Chinese	Growth arrest and leaf senescence	DOI: 10.1007/s11103-015-0321-2
	LAZ1	PruarM.4G229300	chr4:12600001..12610000	π / 0.5%CLR	European	Growth arrest and leaf senescence	DOI: 10.1371/journal.pone.0012586
	LONELY GUY	PruarM.4G287300	chr4:15970001..15980000	MKT / π	European	Growth arrest and leaf senescence	doi: 10.1105/tpc.109.068676
	YLS3 YELLOW-LEAF-SPECIFIC	PruarM.5G282900	chr5:15600000..15610000	MKT	European	Growth arrest and leaf senescence	doi: 10.3390/ijms19071854
	VAMP-associated protein (VAP)	PruarM.1G174300	chr1:10710001..10720000	Top 0.5% CLR	European	Leaf senescence	https://doi.org/10.4161/15592324.2014.990847
	PIN1-like Peptidyl-prolyl cis-trans isomerase	PruarM.6G334700	chr6:18730001..18740000	Tajima's D / π	Chinese	Auxin efflux transporter that triggers leaf initiation	https://doi.org/10.3389/fpls.2014.00362
	IRK LRR receptor protein kinase	PruarM.2G432400	chr2:23710001..23720000	Top 0.5% CLR	European	On/off switch for plant growth	https://doi.org/10.1016/j.devcel.2019.12.001
	F-box/LRR-repeat RNI-like protein	PruarM.4G191200	chr4:10280000..10290000	MKT	European	Floral development, senescence, circadian rhythms	DOI: 10.1002/9781119312994.apr0701
	C/VIF1 Cell wall / vacuolar inhibitor of fructosidase	PruarM.3G253600	chr3:14500002..14510001	Top 0.5% CLR	Chinese	Fine-tuning of leaf senescence by limiting the invertase activity	doi: 10.1105/tpc.108.063719
Flowering initiation and dormancy	WDR5 H3K4 histone methylase	PruarM.4G240200	chr4:13280001..13290000	Tajima's D/0.5%CLR	European	Epigenetic control of Arabidopsis Flowering Locus C (FLC)	DOI: https://doi.org/10.1105/tpc.109.067967
	H3K4 histone methylase	PruarM.2G476200	chr2:25730000..25740000	MKT	European	Epigenetic control of Arabidopsis Flowering Locus C (FLC)	DOI: https://doi.org/10.1105/tpc.109.067967
	WNK4	PruarM.2G356400	chr2:19480000..19490000	MKT	European	Flowering photoperiod pathway	DOI: 10.1111/j.1438-8677.2008.00072.x
	WNK	PruarM.3G254000	chr3:14510002..14520001	Top 0.5% CLR	Chinese	Modulation of the flowering photoperiod pathway	DOI: 10.1111/j.1438-8677.2008.00072.x
	NUA Nuclear-pore anchor	PruarM.4G143700	chr4:7510001..7540000	π / 0.5%CLR	European	Determination of early/late flowering and auxin signalling	DOI: https://doi.org/10.1104/pp.107.100735
	GNAT Acyl-CoA N-acyltransferase	PruarM.5G298500	chr5:16440000..16450000	MKT	European	Epigenetic regulation of dormancy and seasonal growth	doi: 10.1038/hortres.2014.59
	Histone deacetylase	PruarM.5G280100	chr5:15490000..15500000	MKT	European	Epigenetic regulation of Arabidopsis flowering time	DOI: 10.1111/tpj.12868
	TZP-like Plus3-domain protein	PruarM.1G040500	chr1:2440000..2450000	MKT	European	Key Component of photoperiodic regulation of flowering	DOI: https://doi.org/10.1105/tpc.17.00677
	DTH8-like Hap3 transcription factor	PruarM.1G169000	chr1:10340001..10350000	Top 0.5% CLR	European	Flowering in long-day conditions	https://doi.org/10.1104/pp.110.156943
	AP2/B3 transcription factor	PruarM.1G169900	chr1:10390001..10400000	Top 0.5% CLR	European	Chromatin remodeling CW-Zn protein involved in regulation of FLC	doi: 10.3390/ijms19092589
	SBP sedoheptulose-bisphosphatase	PruarM.2G413600	chr2:22780001..22790000	Top 0.5% CLR	European	Switch from vegetative to reproductive phase by carbohydrate supply	https://doi.org/10.1038/srep32741
	Zinc finger CONSTANS protein	PruarM.4G159300	chr4:8520001..8530000	Top 0.5% CLR	European	Roles in the photoperiod pathway and regulation of flowering time	DOI: 10.1016/0092-8674(95)90288-0
	Serine/arginine-rich splicing factor SR45	PruarM.4G160800	chr4:8630001..8640000	Top 0.5% CLR	European	ASAP complex which controls FLC-regulated flowering time.	doi: 10.3389/fpls.2019.01116
	Serine/arginine repetitive matrix protein	PruarM.4G168200	chr4:8990001..9000000	Top 0.5% CLR	European	Splicing/transcription of FLOWERING LOCUS C (FLC)	doi: 10.1371/journal.pgen.1006663
	VAL (VP1/ABI3-LIKE) transcription repressor	PruarM.4G230300	chr4:12650001..12660000	π / 0.5%CLR	European	Dormancy inception	https://doi.org/10.1104/pp.106.092320
	VAL (VP1/ABI3-LIKE) transcription repressor	PruarM.4G219300 (2)	chr4:11910000..11920000	MKT	European	Dormancy inception	https://doi.org/10.1104/pp.106.092320
	ALP1-like protein	PruarM.1G201800	chr1:12250001..12260000	Top 0.5% CLR	Chinese	Reactivation of floral homeotic genes repressed by POLYCOMB REPRESSIVE COMPLEX	DOI: 10.1371/journal.pgen.1005660
	ULP1 protease	PruarM.1G267400	chr1:15300001..15310000	Top 0.5% CLR	Chinese	Determination of early/late flowering	DOI: 10.1105/tpc.015487
	EDS4-like ULP1 protease	PruarM.2G122300	chr2:6940001..6950000	Top 0.5% CLR	Chinese	Determination of early/late flowering	DOI: 10.1105/tpc.015487
	EDS4-like ULP1 protease	PruarM.2G310200	chr2:16810001..16820000	Top 0.5% CLR	Chinese	Determination of early/late flowering	DOI: 10.1105/tpc.015487
	FAR1-RELATED FRS CCHC(Zn) transcription factor	PruarM.1G282000	chr1:16100001..16110000	Top 0.5% CLR	Chinese	Circadian Clock and Flowering Time	https://doi.org/10.3389/fpls.2018.00692
	E3 Ubiquitin-protein ligase RHB1A	PruarM.2G331600 (2)	chr2:18020001..18030000	Top 0.5% CLR	Chinese	Transition to flowering under short day conditions.	doi: 10.4161/psb.20851
	ID1-like CCHC(Zn) transcription factor	PruarM.1G450200	chr1:24250000..24260000	MKT	Chinese	Key regulator of the transition to flowering in Maize	https://doi.org/10.1186/1471-2164-7-158
