# Supplementary material for: Population genomics of apricots unravels domestication history and adaptive events
Source: Nat Commun. 2021 Jun 25;12:3956. doi: 10.1038/s41467-021-24283-6 (PMC8233370; doi:10.1038/s41467-021-24283-6)
Supplement: Supplementary file 29 — Source Data [file 41467_2021_24283_MOESM29_ESM.zip]

Archive with 13 entries (12 files):
- Source_data_folder_Groppi_et_al/CG_Chinese_CYP71AN24_merged.vcf
- Source_data_folder_Groppi_et_al/CG_European_FLACCA_merged.vcf
- Source_data_folder_Groppi_et_al/CG_European_MDHC_LG4_merged.vcf
- Source_data_folder_Groppi_et_al/CG_European_MDHC_LG7_merged.vcf
- Source_data_folder_Groppi_et_al/CG_European_WDR_merged.vcf
- Source_data_folder_Groppi_et_al/CYP71AN24.fasta
- Source_data_folder_Groppi_et_al/Figure_3_Groppi_et_al.txt
- Source_data_folder_Groppi_et_al/FLACCA.fasta
- Source_data_folder_Groppi_et_al/MDHC_LG4.fasta
- Source_data_folder_Groppi_et_al/MDHC_LG7.fasta
- Source_data_folder_Groppi_et_al/Source_data_file_Groppi_et_al revised.xlsx
- Source_data_folder_Groppi_et_al/WDR.fasta
- Source_data_folder_Groppi_et_al/
