# Supplementary material for: Population genomics of apricots unravels domestication history and adaptive events
Source: Nat Commun. 2021 Jun 25;12:3956. doi: 10.1038/s41467-021-24283-6 (PMC8233370; doi:10.1038/s41467-021-24283-6)
Supplement: Supplementary file 29 — Source Data [file 41467_2021_24283_MOESM29_ESM.zip › Source_data_folder_Groppi_et_al/CG_Chinese_CYP71AN24_merged.vcf]

##fileformat=VCFv4.2
##FILTER=<ID=PASS,Description="All filters passed">
##ALT=<ID=NON_REF,Description="Represents any possible alternative allele at this location">
##FILTER=<ID=LowQual,Description="Low quality">
##FORMAT=<ID=DP,Number=1,Type=Integer,Description="Approximate read depth (reads with MQ=255 or with bad mates are filtered)">
##FORMAT=<ID=FT,Number=.,Type=String,Description="Genotype-level filter">
##FORMAT=<ID=GQ,Number=1,Type=Integer,Description="Genotype Quality">
##FORMAT=<ID=GT,Number=1,Type=String,Description="Genotype">
##FORMAT=<ID=MIN_DP,Number=1,Type=Integer,Description="Minimum DP observed within the GVCF block">
##FORMAT=<ID=NE,Number=1,Type=Float,Description="The confidence (phred-scaled) that the SNV is not a mismatch (single SNV) error.">
##FORMAT=<ID=PGT,Number=1,Type=String,Description="Physical phasing haplotype information, describing how the alternate alleles are phased in relation to one another">
##FORMAT=<ID=PID,Number=1,Type=String,Description="Physical phasing ID information, where each unique ID within a given sample (but not across samples) connects records within a phasing group">
##FORMAT=<ID=PR,Number=1,Type=Integer,Description="1 if HapCut2 pruned this variant when using --discrete_pruning, 0 otherwise">
##FORMAT=<ID=PS,Number=1,Type=Integer,Description="Phase set for the genotype (position of the first variant)">
##FORMAT=<ID=SB,Number=4,Type=Integer,Description="Per-sample component statistics which comprise the Fisher's Exact Test to detect strand bias.">
##FORMAT=<ID=SE,Number=1,Type=Float,Description="The confidence (phred-scaled) that there is not a switch error occurring immediately before the SNV">
##GATKCommandLine.HaplotypeCaller=<ID=HaplotypeCaller,Version=3.8-0-ge9d806836,Date="Tue Dec 15 10:37:41 CET 2020",Epoch=1608025061830,CommandLineOptions="analysis_type=HaplotypeCaller input_file=[/gpfs/scratch/sdecroocq/mapping/re_mapping_chinois/Against_marouch_v3.1/2_vcf_calling/CH158_marouch_v3.sorted.markdup.realign.BQSR.bam] showFullBamList=false read_buffer_size=null read_filter=[] disable_read_filter=[] intervals=null excludeIntervals=null interval_set_rule=UNION interval_merging=ALL interval_padding=0 reference_sequence=/gpfs/scratch/sdecroocq/Reference_genome/Parmeniaca_Marouch/Marouch_genome_v3.1.fasta nonDeterministicRandomSeed=false disableDithering=false maxRuntime=-1 maxRuntimeUnits=MINUTES downsampling_type=BY_SAMPLE downsample_to_fraction=null downsample_to_coverage=500 baq=OFF baqGapOpenPenalty=40.0 refactor_NDN_cigar_string=false fix_misencoded_quality_scores=false allow_potentially_misencoded_quality_scores=false useOriginalQualities=false defaultBaseQualities=-1 performanceLog=null BQSR=null quantize_quals=0 static_quantized_quals=null round_down_quantized=false disable_indel_quals=false emit_original_quals=false preserve_qscores_less_than=6 globalQScorePrior=-1.0 secondsBetweenProgressUpdates=10 validation_strictness=SILENT remove_program_records=false keep_program_records=false sample_rename_mapping_file=null unsafe=null use_jdk_deflater=false use_jdk_inflater=false disable_auto_index_creation_and_locking_when_reading_rods=false no_cmdline_in_header=false sites_only=false never_trim_vcf_format_field=false bcf=false bam_compression=null simplifyBAM=false disable_bam_indexing=false generate_md5=false num_threads=1 num_cpu_threads_per_data_thread=5 num_io_threads=0 monitorThreadEfficiency=false num_bam_file_handles=null read_group_black_list=null pedigree=[] pedigreeString=[] pedigreeValidationType=STRICT allow_intervals_with_unindexed_bam=false generateShadowBCF=false variant_index_type=DYNAMIC_SEEK variant_index_parameter=-1 reference_window_stop=0 phone_home= gatk_key=null tag=NA logging_level=INFO log_to_file=null help=false version=false likelihoodCalculationEngine=PairHMM heterogeneousKmerSizeResolution=COMBO_MIN dbsnp=(RodBinding name= source=UNBOUND) dontTrimActiveRegions=false maxDiscARExtension=25 maxGGAARExtension=300 paddingAroundIndels=150 paddingAroundSNPs=20 comp=[] annotation=[StrandBiasBySample] excludeAnnotation=[ChromosomeCounts, FisherStrand, StrandOddsRatio, QualByDepth] group=[StandardAnnotation, StandardHCAnnotation] debug=false useFilteredReadsForAnnotations=false emitRefConfidence=GVCF bamOutput=null bamWriterType=CALLED_HAPLOTYPES emitDroppedReads=false disableOptimizations=false annotateNDA=false useNewAFCalculator=false heterozygosity=0.001 indel_heterozygosity=1.25E-4 heterozygosity_stdev=0.01 standard_min_confidence_threshold_for_calling=-0.0 standard_min_confidence_threshold_for_emitting=30.0 max_alternate_alleles=6 max_genotype_count=1024 max_num_PL_values=100 input_prior=[] sample_ploidy=2 genotyping_mode=DISCOVERY alleles=(RodBinding name= source=UNBOUND) contamination_fraction_to_filter=0.0 contamination_fraction_per_sample_file=null p_nonref_model=null exactcallslog=null output_mode=EMIT_VARIANTS_ONLY allSitePLs=true gcpHMM=10 pair_hmm_implementation=FASTEST_AVAILABLE phredScaledGlobalReadMismappingRate=45 noFpga=false nativePairHmmThreads=1 useDoublePrecision=false sample_name=null kmerSize=[10, 25] dontIncreaseKmerSizesForCycles=false allowNonUniqueKmersInRef=false numPruningSamples=1 recoverDanglingHeads=false doNotRecoverDanglingBranches=false minDanglingBranchLength=4 consensus=false maxNumHaplotypesInPopulation=128 errorCorrectKmers=false minPruning=2 debugGraphTransformations=false allowCyclesInKmerGraphToGeneratePaths=false graphOutput=null kmerLengthForReadErrorCorrection=25 minObservationsForKmerToBeSolid=20 GVCFGQBands=[1, 2, 3, 4, 5, 6, 7, 8, 9, 10, 11, 12, 13, 14, 15, 16, 17, 18, 19, 20, 21, 22, 23, 24, 25, 26, 27, 28, 29, 30, 31, 32, 33, 34, 35, 36, 37, 38, 39, 40, 41, 42, 43, 44, 45, 46, 47, 48, 49, 50, 51, 52, 53, 54, 55, 56, 57, 58, 59, 60, 70, 80, 90, 99] indelSizeToEliminateInRefModel=10 min_base_quality_score=10 includeUmappedReads=false useAllelesTrigger=false doNotRunPhysicalPhasing=false keepRG=null justDetermineActiveRegions=false dontGenotype=false dontUseSoftClippedBases=false captureAssemblyFailureBAM=false errorCorrectReads=false pcr_indel_model=CONSERVATIVE maxReadsInRegionPerSample=10000 minReadsPerAlignmentStart=10 mergeVariantsViaLD=false activityProfileOut=null activeRegionOut=null activeRegionIn=null activeRegionExtension=null forceActive=false activeRegionMaxSize=null bandPassSigma=null maxReadsInMemoryPerSample=30000 maxTotalReadsInMemory=10000000 maxProbPropagationDistance=50 activeProbabilityThreshold=0.002 min_mapping_quality_score=20 filter_reads_with_N_cigar=false filter_mismatching_base_and_quals=false filter_bases_not_stored=false">
##GVCFBlock0-1=minGQ=0(inclusive),maxGQ=1(exclusive)
##GVCFBlock1-2=minGQ=1(inclusive),maxGQ=2(exclusive)
##GVCFBlock10-11=minGQ=10(inclusive),maxGQ=11(exclusive)
##GVCFBlock11-12=minGQ=11(inclusive),maxGQ=12(exclusive)
##GVCFBlock12-13=minGQ=12(inclusive),maxGQ=13(exclusive)
##GVCFBlock13-14=minGQ=13(inclusive),maxGQ=14(exclusive)
##GVCFBlock14-15=minGQ=14(inclusive),maxGQ=15(exclusive)
##GVCFBlock15-16=minGQ=15(inclusive),maxGQ=16(exclusive)
##GVCFBlock16-17=minGQ=16(inclusive),maxGQ=17(exclusive)
##GVCFBlock17-18=minGQ=17(inclusive),maxGQ=18(exclusive)
##GVCFBlock18-19=minGQ=18(inclusive),maxGQ=19(exclusive)
##GVCFBlock19-20=minGQ=19(inclusive),maxGQ=20(exclusive)
##GVCFBlock2-3=minGQ=2(inclusive),maxGQ=3(exclusive)
##GVCFBlock20-21=minGQ=20(inclusive),maxGQ=21(exclusive)
##GVCFBlock21-22=minGQ=21(inclusive),maxGQ=22(exclusive)
##GVCFBlock22-23=minGQ=22(inclusive),maxGQ=23(exclusive)
##GVCFBlock23-24=minGQ=23(inclusive),maxGQ=24(exclusive)
##GVCFBlock24-25=minGQ=24(inclusive),maxGQ=25(exclusive)
##GVCFBlock25-26=minGQ=25(inclusive),maxGQ=26(exclusive)
##GVCFBlock26-27=minGQ=26(inclusive),maxGQ=27(exclusive)
##GVCFBlock27-28=minGQ=27(inclusive),maxGQ=28(exclusive)
##GVCFBlock28-29=minGQ=28(inclusive),maxGQ=29(exclusive)
##GVCFBlock29-30=minGQ=29(inclusive),maxGQ=30(exclusive)
##GVCFBlock3-4=minGQ=3(inclusive),maxGQ=4(exclusive)
##GVCFBlock30-31=minGQ=30(inclusive),maxGQ=31(exclusive)
##GVCFBlock31-32=minGQ=31(inclusive),maxGQ=32(exclusive)
##GVCFBlock32-33=minGQ=32(inclusive),maxGQ=33(exclusive)
##GVCFBlock33-34=minGQ=33(inclusive),maxGQ=34(exclusive)
##GVCFBlock34-35=minGQ=34(inclusive),maxGQ=35(exclusive)
##GVCFBlock35-36=minGQ=35(inclusive),maxGQ=36(exclusive)
##GVCFBlock36-37=minGQ=36(inclusive),maxGQ=37(exclusive)
##GVCFBlock37-38=minGQ=37(inclusive),maxGQ=38(exclusive)
##GVCFBlock38-39=minGQ=38(inclusive),maxGQ=39(exclusive)
##GVCFBlock39-40=minGQ=39(inclusive),maxGQ=40(exclusive)
##GVCFBlock4-5=minGQ=4(inclusive),maxGQ=5(exclusive)
##GVCFBlock40-41=minGQ=40(inclusive),maxGQ=41(exclusive)
##GVCFBlock41-42=minGQ=41(inclusive),maxGQ=42(exclusive)
##GVCFBlock42-43=minGQ=42(inclusive),maxGQ=43(exclusive)
##GVCFBlock43-44=minGQ=43(inclusive),maxGQ=44(exclusive)
##GVCFBlock44-45=minGQ=44(inclusive),maxGQ=45(exclusive)
##GVCFBlock45-46=minGQ=45(inclusive),maxGQ=46(exclusive)
##GVCFBlock46-47=minGQ=46(inclusive),maxGQ=47(exclusive)
##GVCFBlock47-48=minGQ=47(inclusive),maxGQ=48(exclusive)
##GVCFBlock48-49=minGQ=48(inclusive),maxGQ=49(exclusive)
##GVCFBlock49-50=minGQ=49(inclusive),maxGQ=50(exclusive)
##GVCFBlock5-6=minGQ=5(inclusive),maxGQ=6(exclusive)
##GVCFBlock50-51=minGQ=50(inclusive),maxGQ=51(exclusive)
##GVCFBlock51-52=minGQ=51(inclusive),maxGQ=52(exclusive)
##GVCFBlock52-53=minGQ=52(inclusive),maxGQ=53(exclusive)
##GVCFBlock53-54=minGQ=53(inclusive),maxGQ=54(exclusive)
##GVCFBlock54-55=minGQ=54(inclusive),maxGQ=55(exclusive)
##GVCFBlock55-56=minGQ=55(inclusive),maxGQ=56(exclusive)
##GVCFBlock56-57=minGQ=56(inclusive),maxGQ=57(exclusive)
##GVCFBlock57-58=minGQ=57(inclusive),maxGQ=58(exclusive)
##GVCFBlock58-59=minGQ=58(inclusive),maxGQ=59(exclusive)
##GVCFBlock59-60=minGQ=59(inclusive),maxGQ=60(exclusive)
##GVCFBlock6-7=minGQ=6(inclusive),maxGQ=7(exclusive)
##GVCFBlock60-70=minGQ=60(inclusive),maxGQ=70(exclusive)
##GVCFBlock7-8=minGQ=7(inclusive),maxGQ=8(exclusive)
##GVCFBlock70-80=minGQ=70(inclusive),maxGQ=80(exclusive)
##GVCFBlock8-9=minGQ=8(inclusive),maxGQ=9(exclusive)
##GVCFBlock80-90=minGQ=80(inclusive),maxGQ=90(exclusive)
##GVCFBlock9-10=minGQ=9(inclusive),maxGQ=10(exclusive)
##GVCFBlock90-99=minGQ=90(inclusive),maxGQ=99(exclusive)
##GVCFBlock99-100=minGQ=99(inclusive),maxGQ=100(exclusive)
##INFO=<ID=BaseQRankSum,Number=1,Type=Float,Description="Z-score from Wilcoxon rank sum test of Alt Vs. Ref base qualities">
##INFO=<ID=ClippingRankSum,Number=1,Type=Float,Description="Z-score From Wilcoxon rank sum test of Alt vs. Ref number of hard clipped bases">
##INFO=<ID=DP,Number=1,Type=Integer,Description="Approximate read depth; some reads may have been filtered">
##INFO=<ID=DS,Number=0,Type=Flag,Description="Were any of the samples downsampled?">
##INFO=<ID=END,Number=1,Type=Integer,Description="Stop position of the interval">
##INFO=<ID=ExcessHet,Number=1,Type=Float,Description="Phred-scaled p-value for exact test of excess heterozygosity">
##INFO=<ID=HaplotypeScore,Number=1,Type=Float,Description="Consistency of the site with at most two segregating haplotypes">
##INFO=<ID=InbreedingCoeff,Number=1,Type=Float,Description="Inbreeding coefficient as estimated from the genotype likelihoods per-sample when compared against the Hardy-Weinberg expectation">
##INFO=<ID=MLEAC,Number=A,Type=Integer,Description="Maximum likelihood expectation (MLE) for the allele counts (not necessarily the same as the AC), for each ALT allele, in the same order as listed">
##INFO=<ID=MLEAF,Number=A,Type=Float,Description="Maximum likelihood expectation (MLE) for the allele frequency (not necessarily the same as the AF), for each ALT allele, in the same order as listed">
##INFO=<ID=MQ,Number=1,Type=Float,Description="RMS Mapping Quality">
##INFO=<ID=MQRankSum,Number=1,Type=Float,Description="Z-score From Wilcoxon rank sum test of Alt vs. Ref read mapping qualities">
##INFO=<ID=RAW_MQ,Number=1,Type=Float,Description="Raw data for RMS Mapping Quality">
##INFO=<ID=ReadPosRankSum,Number=1,Type=Float,Description="Z-score from Wilcoxon rank sum test of Alt vs. Ref read position bias">
##contig=<ID=chr1,length=44417728>
##contig=<ID=chr2,length=26987261>
##contig=<ID=chr3,length=22808868>
##contig=<ID=chr4,length=25153521>
##contig=<ID=chr5,length=16905553>
##contig=<ID=chr6,length=26898773>
##contig=<ID=chr7,length=20746019>
##contig=<ID=chr8,length=20013186>
##filter="MLEAC > 0"
##reference=file:///gpfs/scratch/sdecroocq/Reference_genome/Parmeniaca_Marouch/Marouch_genome_v3.1.fasta
##bcftools_viewVersion=1.9+htslib-1.9
##bcftools_viewCommand=view -Oz -o /scratch/apricot_data_shared/CG_Chinese/mapped_loci/CH158-P.vcf.gz /scratch/apricot_data_shared/CG_Chinese/mapped_loci/CH158-P_haplotype.vcf; Date=Thu Jan  7 20:27:00 2021
##bcftools_filterVersion=1.9+htslib-1.9
##bcftools_filterCommand=filter -r chr5:12699501-12710500 -o /scratch/apricot_data_shared/CG_Chinese/mapped_loci/CYP71AN24/CH158-P_CYP71AN24.vcf /scratch/apricot_data_shared/CG_Chinese/mapped_loci/CH158-P.vcf.gz; Date=Thu Jan  7 20:28:24 2021
##bcftools_annotateVersion=1.9+htslib-1.9
##bcftools_annotateCommand=annotate -x FORMAT/PL,FORMAT/AD CYP71AN24/CH158-P_CYP71AN24.vcf; Date=Mon Feb  8 16:44:21 2021
##bcftools_viewCommand=view -Oz -o CYP71AN24/CH158-P_CYP71AN24.vcf.cleaned.gz; Date=Mon Feb  8 16:44:21 2021
##bcftools_mergeVersion=1.9+htslib-1.9
##bcftools_mergeCommand=merge CYP71AN24/CH158-P_CYP71AN24.vcf.cleaned.gz CYP71AN24/CH159-P_CYP71AN24.vcf.cleaned.gz CYP71AN24/CH168-P_CYP71AN24.vcf.cleaned.gz CYP71AN24/CH170-U_CYP71AN24.vcf.cleaned.gz CYP71AN24/CH172-D_CYP71AN24.vcf.cleaned.gz CYP71AN24/CH178-P_CYP71AN24.vcf.cleaned.gz CYP71AN24/CH179-D_CYP71AN24.vcf.cleaned.gz CYP71AN24/CH186-D_CYP71AN24.vcf.cleaned.gz CYP71AN24/CH191-2-U_CYP71AN24.vcf.cleaned.gz CYP71AN24/CH192-D_CYP71AN24.vcf.cleaned.gz CYP71AN24/CH193-D_CYP71AN24.vcf.cleaned.gz CYP71AN24/CH198-D_CYP71AN24.vcf.cleaned.gz CYP71AN24/CH199-U_CYP71AN24.vcf.cleaned.gz CYP71AN24/CH203-2-U_CYP71AN24.vcf.cleaned.gz CYP71AN24/CH208-D_CYP71AN24.vcf.cleaned.gz CYP71AN24/CH209-P_CYP71AN24.vcf.cleaned.gz CYP71AN24/CH216-U_CYP71AN24.vcf.cleaned.gz CYP71AN24/CH222-D_CYP71AN24.vcf.cleaned.gz CYP71AN24/CH224-D_CYP71AN24.vcf.cleaned.gz CYP71AN24/Dachuanche_CYP71AN24.vcf.cleaned.gz CYP71AN24/KR_004_1_seq1_CYP71AN24.vcf.cleaned.gz CYP71AN24/KR_008_1_seq1_CYP71AN24.vcf.cleaned.gz CYP71AN24/KR_011_1_seq1_CYP71AN24.vcf.cleaned.gz CYP71AN24/KR_012_1_seq1_CYP71AN24.vcf.cleaned.gz CYP71AN24/KR_013_1_seq1_CYP71AN24.vcf.cleaned.gz CYP71AN24/KR_014_1_seq1_CYP71AN24.vcf.cleaned.gz CYP71AN24/KR_015_1_seq1_CYP71AN24.vcf.cleaned.gz CYP71AN24/KR_073_1_seq1_CYP71AN24.vcf.cleaned.gz CYP71AN24/KR_075_1_seq1_CYP71AN24.vcf.cleaned.gz CYP71AN24/KR_077_1_seq1_CYP71AN24.vcf.cleaned.gz CYP71AN24/KR_080_1_seq1_CYP71AN24.vcf.cleaned.gz CYP71AN24/KR_082_1_seq1_CYP71AN24.vcf.cleaned.gz CYP71AN24/KR_102_1_seq1_CYP71AN24.vcf.cleaned.gz CYP71AN24/KR_104_1_seq1_CYP71AN24.vcf.cleaned.gz CYP71AN24/KR_105_1_seq1_CYP71AN24.vcf.cleaned.gz CYP71AN24/KR_107_1_seq1_CYP71AN24.vcf.cleaned.gz CYP71AN24/KR_110_1_seq1_CYP71AN24.vcf.cleaned.gz CYP71AN24/KR_111_1_seq1_CYP71AN24.vcf.cleaned.gz CYP71AN24/KR_112_1_seq1_CYP71AN24.vcf.cleaned.gz CYP71AN24/KR_113_1_seq1_CYP71AN24.vcf.cleaned.gz CYP71AN24/KR_114_1_seq1_CYP71AN24.vcf.cleaned.gz CYP71AN24/KR72_1_CYP71AN24.vcf.cleaned.gz CYP71AN24/KR76_1_CYP71AN24.vcf.cleaned.gz CYP71AN24/KR78_1_CYP71AN24.vcf.cleaned.gz CYP71AN24/KR79_1_CYP71AN24.vcf.cleaned.gz CYP71AN24/KR81_1_CYP71AN24.vcf.cleaned.gz CYP71AN24/KR83_1_CYP71AN24.vcf.cleaned.gz CYP71AN24/KR87_1_CYP71AN24.vcf.cleaned.gz CYP71AN24/KR88_1_CYP71AN24.vcf.cleaned.gz CYP71AN24/KR89_1_CYP71AN24.vcf.cleaned.gz CYP71AN24/KR90_1_CYP71AN24.vcf.cleaned.gz CYP71AN24/KR91_1_CYP71AN24.vcf.cleaned.gz CYP71AN24/KR92_1_CYP71AN24.vcf.cleaned.gz CYP71AN24/Laoyechlian_CYP71AN24.vcf.cleaned.gz CYP71AN24/MaiCheSin_CYP71AN24.vcf.cleaned.gz CYP71AN24/Puishasin_CYP71AN24.vcf.cleaned.gz CYP71AN24/Yuansin_CYP71AN24.vcf.cleaned.gz; Date=Mon Feb  8 16:44:22 2021
#CHROM	POS	ID	REF	ALT	QUAL	FILTER	INFO	FORMAT	CH158_marouch_v3	CH159_marouch_v3	CH168_marouch_v3	CH170_marouch_v3	CH172_marouch_v3	CH178_marouch_v3	CH179_marouch_v3	CH186_marouch_v3	CH191-2_marouch_v3	CH192_marouch_v3	CH193_marouch_v3	CH198_marouch_v3	CH199_marouch_v3	CH203-2_marouch_v3	CH208_marouch_v3	CH209_marouch_v3	CH216_marouch_v3	CH222_marouch_v3	CH224_marouch_v3	Da_chuan_che_marouch_v3	KR_004_1_marouch_v3	KR_008_1_marouch_v3	KR_011_1_marouch_v3	KR_012_1_marouch_v3	KR_013_1_marouch_v3	KR_014_1_marouch_v3	KR_015_1_marouch_v3	KR_073_1_marouch_v3	KR_075_1_marouch_v3	KR_077_1_marouch_v3	KR_080_1_marouch_v3	KR_082_1_marouch_v3	KR_102_1_marouch_v3	KR_104_1_marouch_v3	KR_105_1_seq1_marouch_v3	KR_107_1_seq1_marouch_v3	KR_110_1_seq1_marouch_v3	KR_111_1_seq2_marouch_v3	KR_112_1_seq1_marouch_v3	KR_113_1_seq1_marouch_v3	KR_114_1_seq1_marouch_v3	KR72_1_marouch_v3	KR76_1_marouch_v3	KR78_1_marouch_v3	KR79_1_marouch_v3	KR81_1_marouch_v3	KR83_1_marouch_v3	KR87_1_marouch_v3	KR88_1_marouch_v3	KR89_1_marouch_v3	KR90_1_marouch_v3	KR91_1_marouch_v3	KR92_1_marouch_v3	Lao_yech_lian_marouch_v3	Mai_Che_Sin_marouch_v3	Pui_sha_sin_marouch_v3	Yuan_sin_marouch_v3
chr5	12699503	.	C	T	63.56	PASS	ExcessHet=3.0103;RAW_MQ=1568;DP=2;MLEAC=2;MLEAF=1	GT:DP:GQ:PGT:PID:SB	./.:.:.:.:.:.	./.:.:.:.:.:.	./.:.:.:.:.:.	./.:.:.:.:.:.	./.:.:.:.:.:.	./.:.:.:.:.:.	./.:.:.:.:.:.	./.:.:.:.:.:.	./.:.:.:.:.:.	./.:.:.:.:.:.	./.:.:.:.:.:.	./.:.:.:.:.:.	./.:.:.:.:.:.	./.:.:.:.:.:.	./.:.:.:.:.:.	./.:.:.:.:.:.	./.:.:.:.:.:.	./.:.:.:.:.:.	./.:.:.:.:.:.	./.:.:.:.:.:.	./.:.:.:.:.:.	./.:.:.:.:.:.	./.:.:.:.:.:.	./.:.:.:.:.:.	./.:.:.:.:.:.	./.:.:.:.:.:.	./.:.:.:.:.:.	./.:.:.:.:.:.	./.:.:.:.:.:.	./.:.:.:.:.:.	./.:.:.:.:.:.	./.:.:.:.:.:.	./.:.:.:.:.:.	./.:.:.:.:.:.	./.:.:.:.:.:.	./.:.:.:.:.:.	./.:.:.:.:.:.	./.:.:.:.:.:.	./.:.:.:.:.:.	./.:.:.:.:.:.	1/1:2:6:0|1:12699492_G_A:0,0,1,1	./.:.:.:.:.:.	./.:.:.:.:.:.	./.:.:.:.:.:.	./.:.:.:.:.:.	./.:.:.:.:.:.	./.:.:.:.:.:.	./.:.:.:.:.:.	./.:.:.:.:.:.	./.:.:.:.:.:.	./.:.:.:.:.:.	./.:.:.:.:.:.	./.:.:.:.:.:.	./.:.:.:.:.:.	./.:.:.:.:.:.	./.:.:.:.:.:.	./.:.:.:.:.:.
chr5	12699513	.	C	T	63.56	PASS	ExcessHet=3.0103;RAW_MQ=1568;DP=2;MLEAC=2;MLEAF=1	GT:DP:GQ:PGT:PID:SB	./.:.:.:.:.:.	./.:.:.:.:.:.	./.:.:.:.:.:.	./.:.:.:.:.:.	./.:.:.:.:.:.	./.:.:.:.:.:.	./.:.:.:.:.:.	./.:.:.:.:.:.	./.:.:.:.:.:.	./.:.:.:.:.:.	./.:.:.:.:.:.	./.:.:.:.:.:.	./.:.:.:.:.:.	./.:.:.:.:.:.	./.:.:.:.:.:.	./.:.:.:.:.:.	./.:.:.:.:.:.	./.:.:.:.:.:.	./.:.:.:.:.:.	./.:.:.:.:.:.	./.:.:.:.:.:.	./.:.:.:.:.:.	./.:.:.:.:.:.	./.:.:.:.:.:.	./.:.:.:.:.:.	./.:.:.:.:.:.	./.:.:.:.:.:.	./.:.:.:.:.:.	./.:.:.:.:.:.	./.:.:.:.:.:.	./.:.:.:.:.:.	./.:.:.:.:.:.	./.:.:.:.:.:.	./.:.:.:.:.:.	./.:.:.:.:.:.	./.:.:.:.:.:.	./.:.:.:.:.:.	./.:.:.:.:.:.	./.:.:.:.:.:.	./.:.:.:.:.:.	1/1:2:6:0|1:12699492_G_A:0,0,1,1	./.:.:.:.:.:.	./.:.:.:.:.:.	./.:.:.:.:.:.	./.:.:.:.:.:.	./.:.:.:.:.:.	./.:.:.:.:.:.	./.:.:.:.:.:.	./.:.:.:.:.:.	./.:.:.:.:.:.	./.:.:.:.:.:.	./.:.:.:.:.:.	./.:.:.:.:.:.	./.:.:.:.:.:.	./.:.:.:.:.:.	./.:.:.:.:.:.	./.:.:.:.:.:.
chr5	12699515	.	T	G	63.56	PASS	ExcessHet=3.0103;RAW_MQ=3200;DP=4;MLEAC=2;MLEAF=1	GT:DP:GQ:PGT:PID:SB	./.:.:.:.:.:.	./.:.:.:.:.:.	./.:.:.:.:.:.	./.:.:.:.:.:.	./.:.:.:.:.:.	1/1:2:6:0|1:12699515_T_G:0,0,2,0	./.:.:.:.:.:.	./.:.:.:.:.:.	./.:.:.:.:.:.	./.:.:.:.:.:.	./.:.:.:.:.:.	./.:.:.:.:.:.	./.:.:.:.:.:.	./.:.:.:.:.:.	./.:.:.:.:.:.	./.:.:.:.:.:.	./.:.:.:.:.:.	./.:.:.:.:.:.	./.:.:.:.:.:.	./.:.:.:.:.:.	./.:.:.:.:.:.	./.:.:.:.:.:.	./.:.:.:.:.:.	./.:.:.:.:.:.	./.:.:.:.:.:.	./.:.:.:.:.:.	./.:.:.:.:.:.	./.:.:.:.:.:.	./.:.:.:.:.:.	./.:.:.:.:.:.	./.:.:.:.:.:.	./.:.:.:.:.:.	./.:.:.:.:.:.	./.:.:.:.:.:.	./.:.:.:.:.:.	./.:.:.:.:.:.	./.:.:.:.:.:.	./.:.:.:.:.:.	./.:.:.:.:.:.	./.:.:.:.:.:.	1/1:2:6:0|1:12699492_G_A:0,0,1,1	./.:.:.:.:.:.	./.:.:.:.:.:.	./.:.:.:.:.:.	./.:.:.:.:.:.	./.:.:.:.:.:.	./.:.:.:.:.:.	./.:.:.:.:.:.	./.:.:.:.:.:.	./.:.:.:.:.:.	./.:.:.:.:.:.	./.:.:.:.:.:.	./.:.:.:.:.:.	./.:.:.:.:.:.	./.:.:.:.:.:.	./.:.:.:.:.:.	./.:.:.:.:.:.
chr5	12699520	.	G	A	63.56	PASS	ExcessHet=3.0103;RAW_MQ=3200;DP=2;MLEAC=2;MLEAF=1	GT:DP:GQ:PGT:PID:SB	./.:.:.:.:.:.	./.:.:.:.:.:.	./.:.:.:.:.:.	./.:.:.:.:.:.	./.:.:.:.:.:.	1/1:2:6:0|1:12699515_T_G:0,0,2,0	./.:.:.:.:.:.	./.:.:.:.:.:.	./.:.:.:.:.:.	./.:.:.:.:.:.	./.:.:.:.:.:.	./.:.:.:.:.:.	./.:.:.:.:.:.	./.:.:.:.:.:.	./.:.:.:.:.:.	./.:.:.:.:.:.	./.:.:.:.:.:.	./.:.:.:.:.:.	./.:.:.:.:.:.	./.:.:.:.:.:.	./.:.:.:.:.:.	./.:.:.:.:.:.	./.:.:.:.:.:.	./.:.:.:.:.:.	./.:.:.:.:.:.	./.:.:.:.:.:.	./.:.:.:.:.:.	./.:.:.:.:.:.	./.:.:.:.:.:.	./.:.:.:.:.:.	./.:.:.:.:.:.	./.:.:.:.:.:.	./.:.:.:.:.:.	./.:.:.:.:.:.	./.:.:.:.:.:.	./.:.:.:.:.:.	./.:.:.:.:.:.	./.:.:.:.:.:.	./.:.:.:.:.:.	./.:.:.:.:.:.	./.:.:.:.:.:.	./.:.:.:.:.:.	./.:.:.:.:.:.	./.:.:.:.:.:.	./.:.:.:.:.:.	./.:.:.:.:.:.	./.:.:.:.:.:.	./.:.:.:.:.:.	./.:.:.:.:.:.	./.:.:.:.:.:.	./.:.:.:.:.:.	./.:.:.:.:.:.	./.:.:.:.:.:.	./.:.:.:.:.:.	./.:.:.:.:.:.	./.:.:.:.:.:.	./.:.:.:.:.:.
chr5	12699525	.	T	A	63.56	PASS	ExcessHet=3.0103;RAW_MQ=3200;DP=2;MLEAC=2;MLEAF=1	GT:DP:GQ:PGT:PID:SB	./.:.:.:.:.:.	./.:.:.:.:.:.	./.:.:.:.:.:.	./.:.:.:.:.:.	./.:.:.:.:.:.	1/1:2:6:0|1:12699515_T_G:0,0,2,0	./.:.:.:.:.:.	./.:.:.:.:.:.	./.:.:.:.:.:.	./.:.:.:.:.:.	./.:.:.:.:.:.	./.:.:.:.:.:.	./.:.:.:.:.:.	./.:.:.:.:.:.	./.:.:.:.:.:.	./.:.:.:.:.:.	./.:.:.:.:.:.	./.:.:.:.:.:.	./.:.:.:.:.:.	./.:.:.:.:.:.	./.:.:.:.:.:.	./.:.:.:.:.:.	./.:.:.:.:.:.	./.:.:.:.:.:.	./.:.:.:.:.:.	./.:.:.:.:.:.	./.:.:.:.:.:.	./.:.:.:.:.:.	./.:.:.:.:.:.	./.:.:.:.:.:.	./.:.:.:.:.:.	./.:.:.:.:.:.	./.:.:.:.:.:.	./.:.:.:.:.:.	./.:.:.:.:.:.	./.:.:.:.:.:.	./.:.:.:.:.:.	./.:.:.:.:.:.	./.:.:.:.:.:.	./.:.:.:.:.:.	./.:.:.:.:.:.	./.:.:.:.:.:.	./.:.:.:.:.:.	./.:.:.:.:.:.	./.:.:.:.:.:.	./.:.:.:.:.:.	./.:.:.:.:.:.	./.:.:.:.:.:.	./.:.:.:.:.:.	./.:.:.:.:.:.	./.:.:.:.:.:.	./.:.:.:.:.:.	./.:.:.:.:.:.	./.:.:.:.:.:.	./.:.:.:.:.:.	./.:.:.:.:.:.	./.:.:.:.:.:.
chr5	12699535	.	C	T	22.58	PASS	ExcessHet=3.0103;RAW_MQ=1922;DP=2;MLEAC=2;MLEAF=1	GT:DP:GQ:SB	./.:.:.:.	./.:.:.:.	./.:.:.:.	./.:.:.:.	./.:.:.:.	./.:.:.:.	./.:.:.:.	./.:.:.:.	./.:.:.:.	./.:.:.:.	./.:.:.:.	./.:.:.:.	./.:.:.:.	./.:.:.:.	./.:.:.:.	./.:.:.:.	./.:.:.:.	./.:.:.:.	./.:.:.:.	./.:.:.:.	./.:.:.:.	./.:.:.:.	./.:.:.:.	./.:.:.:.	./.:.:.:.	./.:.:.:.	./.:.:.:.	./.:.:.:.	./.:.:.:.	./.:.:.:.	./.:.:.:.	./.:.:.:.	./.:.:.:.	./.:.:.:.	./.:.:.:.	./.:.:.:.	./.:.:.:.	./.:.:.:.	./.:.:.:.	1/1:2:6:0,0,1,1	./.:.:.:.	./.:.:.:.	./.:.:.:.	./.:.:.:.	./.:.:.:.	./.:.:.:.	./.:.:.:.	./.:.:.:.	./.:.:.:.	./.:.:.:.	./.:.:.:.	./.:.:.:.	./.:.:.:.	./.:.:.:.	./.:.:.:.	./.:.:.:.	./.:.:.:.
chr5	12699536	.	T	C	24.57	PASS	ExcessHet=3.0103;RAW_MQ=3200;DP=4;MLEAC=2;MLEAF=1	GT:DP:GQ:SB	./.:.:.:.	./.:.:.:.	./.:.:.:.	./.:.:.:.	./.:.:.:.	1/1:2:6:0,0,2,0	./.:.:.:.	./.:.:.:.	./.:.:.:.	./.:.:.:.	./.:.:.:.	./.:.:.:.	./.:.:.:.	./.:.:.:.	./.:.:.:.	./.:.:.:.	./.:.:.:.	./.:.:.:.	./.:.:.:.	./.:.:.:.	./.:.:.:.	./.:.:.:.	./.:.:.:.	./.:.:.:.	./.:.:.:.	./.:.:.:.	./.:.:.:.	./.:.:.:.	./.:.:.:.	./.:.:.:.	./.:.:.:.	./.:.:.:.	./.:.:.:.	./.:.:.:.	./.:.:.:.	./.:.:.:.	./.:.:.:.	./.:.:.:.	./.:.:.:.	./.:.:.:.	1/1:2:6:0,0,1,1	./.:.:.:.	./.:.:.:.	./.:.:.:.	./.:.:.:.	./.:.:.:.	./.:.:.:.	./.:.:.:.	./.:.:.:.	./.:.:.:.	./.:.:.:.	./.:.:.:.	./.:.:.:.	./.:.:.:.	./.:.:.:.	./.:.:.:.	./.:.:.:.
chr5	12699562	.	A	G	25.57	PASS	ExcessHet=3.0103;RAW_MQ=3200;DP=2;MLEAC=2;MLEAF=1	GT:DP:GQ:SB	./.:.:.:.	./.:.:.:.	./.:.:.:.	./.:.:.:.	./.:.:.:.	1/1:2:6:0,0,2,0	./.:.:.:.	./.:.:.:.	./.:.:.:.	./.:.:.:.	./.:.:.:.	./.:.:.:.	./.:.:.:.	./.:.:.:.	./.:.:.:.	./.:.:.:.	./.:.:.:.	./.:.:.:.	./.:.:.:.	./.:.:.:.	./.:.:.:.	./.:.:.:.	./.:.:.:.	./.:.:.:.	./.:.:.:.	./.:.:.:.	./.:.:.:.	./.:.:.:.	./.:.:.:.	./.:.:.:.	./.:.:.:.	./.:.:.:.	./.:.:.:.	./.:.:.:.	./.:.:.:.	./.:.:.:.	./.:.:.:.	./.:.:.:.	./.:.:.:.	./.:.:.:.	./.:.:.:.	./.:.:.:.	./.:.:.:.	./.:.:.:.	./.:.:.:.	./.:.:.:.	./.:.:.:.	./.:.:.:.	./.:.:.:.	./.:.:.:.	./.:.:.:.	./.:.:.:.	./.:.:.:.	./.:.:.:.	./.:.:.:.	./.:.:.:.	./.:.:.:.
chr5	12699645	.	C	T	20	PASS	ExcessHet=3.0103;RAW_MQ=441;DP=1;MLEAC=1;MLEAF=0.5	GT:DP:GQ:PGT:PID:SB	./.:.:.:.:.:.	./.:.:.:.:.:.	./.:.:.:.:.:.	./.:.:.:.:.:.	./.:.:.:.:.:.	./.:.:.:.:.:.	./.:.:.:.:.:.	./.:.:.:.:.:.	./.:.:.:.:.:.	./.:.:.:.:.:.	./.:.:.:.:.:.	./.:.:.:.:.:.	./.:.:.:.:.:.	./.:.:.:.:.:.	1/1:1:3:0|1:12699639_T_C:0,0,1,0	./.:.:.:.:.:.	./.:.:.:.:.:.	./.:.:.:.:.:.	./.:.:.:.:.:.	./.:.:.:.:.:.	./.:.:.:.:.:.	./.:.:.:.:.:.	./.:.:.:.:.:.	./.:.:.:.:.:.	./.:.:.:.:.:.	./.:.:.:.:.:.	./.:.:.:.:.:.	./.:.:.:.:.:.	./.:.:.:.:.:.	./.:.:.:.:.:.	./.:.:.:.:.:.	./.:.:.:.:.:.	./.:.:.:.:.:.	./.:.:.:.:.:.	./.:.:.:.:.:.	./.:.:.:.:.:.	./.:.:.:.:.:.	./.:.:.:.:.:.	./.:.:.:.:.:.	./.:.:.:.:.:.	./.:.:.:.:.:.	./.:.:.:.:.:.	./.:.:.:.:.:.	./.:.:.:.:.:.	./.:.:.:.:.:.	./.:.:.:.:.:.	./.:.:.:.:.:.	./.:.:.:.:.:.	./.:.:.:.:.:.	./.:.:.:.:.:.	./.:.:.:.:.:.	./.:.:.:.:.:.	./.:.:.:.:.:.	./.:.:.:.:.:.	./.:.:.:.:.:.	./.:.:.:.:.:.	./.:.:.:.:.:.
chr5	12699646	.	A	G	20	PASS	ExcessHet=3.0103;RAW_MQ=441;DP=1;MLEAC=1;MLEAF=0.5	GT:DP:GQ:PGT:PID:SB	./.:.:.:.:.:.	./.:.:.:.:.:.	./.:.:.:.:.:.	./.:.:.:.:.:.	./.:.:.:.:.:.	./.:.:.:.:.:.	./.:.:.:.:.:.	./.:.:.:.:.:.	./.:.:.:.:.:.	./.:.:.:.:.:.	./.:.:.:.:.:.	./.:.:.:.:.:.	./.:.:.:.:.:.	./.:.:.:.:.:.	1/1:1:3:0|1:12699639_T_C:0,0,1,0	./.:.:.:.:.:.	./.:.:.:.:.:.	./.:.:.:.:.:.	./.:.:.:.:.:.	./.:.:.:.:.:.	./.:.:.:.:.:.	./.:.:.:.:.:.	./.:.:.:.:.:.	./.:.:.:.:.:.	./.:.:.:.:.:.	./.:.:.:.:.:.	./.:.:.:.:.:.	./.:.:.:.:.:.	./.:.:.:.:.:.	./.:.:.:.:.:.	./.:.:.:.:.:.	./.:.:.:.:.:.	./.:.:.:.:.:.	./.:.:.:.:.:.	./.:.:.:.:.:.	./.:.:.:.:.:.	./.:.:.:.:.:.	./.:.:.:.:.:.	./.:.:.:.:.:.	./.:.:.:.:.:.	./.:.:.:.:.:.	./.:.:.:.:.:.	./.:.:.:.:.:.	./.:.:.:.:.:.	./.:.:.:.:.:.	./.:.:.:.:.:.	./.:.:.:.:.:.	./.:.:.:.:.:.	./.:.:.:.:.:.	./.:.:.:.:.:.	./.:.:.:.:.:.	./.:.:.:.:.:.	./.:.:.:.:.:.	./.:.:.:.:.:.	./.:.:.:.:.:.	./.:.:.:.:.:.	./.:.:.:.:.:.
chr5	12699650	.	CGTG	C	11.26	PASS	ExcessHet=3.0103;RAW_MQ=1600;DP=1;MLEAC=1;MLEAF=0.5	GT:DP:GQ:PGT:PID:SB	./.:.:.:.:.:.	./.:.:.:.:.:.	./.:.:.:.:.:.	./.:.:.:.:.:.	./.:.:.:.:.:.	1/1:1:3:0|1:12699650_CGTG_C:0,0,0,1	./.:.:.:.:.:.	./.:.:.:.:.:.	./.:.:.:.:.:.	./.:.:.:.:.:.	./.:.:.:.:.:.	./.:.:.:.:.:.	./.:.:.:.:.:.	./.:.:.:.:.:.	./.:.:.:.:.:.	./.:.:.:.:.:.	./.:.:.:.:.:.	./.:.:.:.:.:.	./.:.:.:.:.:.	./.:.:.:.:.:.	./.:.:.:.:.:.	./.:.:.:.:.:.	./.:.:.:.:.:.	./.:.:.:.:.:.	./.:.:.:.:.:.	./.:.:.:.:.:.	./.:.:.:.:.:.	./.:.:.:.:.:.	./.:.:.:.:.:.	./.:.:.:.:.:.	./.:.:.:.:.:.	./.:.:.:.:.:.	./.:.:.:.:.:.	./.:.:.:.:.:.	./.:.:.:.:.:.	./.:.:.:.:.:.	./.:.:.:.:.:.	./.:.:.:.:.:.	./.:.:.:.:.:.	./.:.:.:.:.:.	./.:.:.:.:.:.	./.:.:.:.:.:.	./.:.:.:.:.:.	./.:.:.:.:.:.	./.:.:.:.:.:.	./.:.:.:.:.:.	./.:.:.:.:.:.	./.:.:.:.:.:.	./.:.:.:.:.:.	./.:.:.:.:.:.	./.:.:.:.:.:.	./.:.:.:.:.:.	./.:.:.:.:.:.	./.:.:.:.:.:.	./.:.:.:.:.:.	./.:.:.:.:.:.	./.:.:.:.:.:.
chr5	12699656	.	C	G	20	PASS	ExcessHet=3.0103;RAW_MQ=441;DP=1;MLEAC=1;MLEAF=0.5	GT:DP:GQ:PGT:PID:SB	./.:.:.:.:.:.	./.:.:.:.:.:.	./.:.:.:.:.:.	./.:.:.:.:.:.	./.:.:.:.:.:.	./.:.:.:.:.:.	./.:.:.:.:.:.	./.:.:.:.:.:.	./.:.:.:.:.:.	./.:.:.:.:.:.	./.:.:.:.:.:.	./.:.:.:.:.:.	./.:.:.:.:.:.	./.:.:.:.:.:.	1/1:1:3:0|1:12699639_T_C:0,0,1,0	./.:.:.:.:.:.	./.:.:.:.:.:.	./.:.:.:.:.:.	./.:.:.:.:.:.	./.:.:.:.:.:.	./.:.:.:.:.:.	./.:.:.:.:.:.	./.:.:.:.:.:.	./.:.:.:.:.:.	./.:.:.:.:.:.	./.:.:.:.:.:.	./.:.:.:.:.:.	./.:.:.:.:.:.	./.:.:.:.:.:.	./.:.:.:.:.:.	./.:.:.:.:.:.	./.:.:.:.:.:.	./.:.:.:.:.:.	./.:.:.:.:.:.	./.:.:.:.:.:.	./.:.:.:.:.:.	./.:.:.:.:.:.	./.:.:.:.:.:.	./.:.:.:.:.:.	./.:.:.:.:.:.	./.:.:.:.:.:.	./.:.:.:.:.:.	./.:.:.:.:.:.	./.:.:.:.:.:.	./.:.:.:.:.:.	./.:.:.:.:.:.	./.:.:.:.:.:.	./.:.:.:.:.:.	./.:.:.:.:.:.	./.:.:.:.:.:.	./.:.:.:.:.:.	./.:.:.:.:.:.	./.:.:.:.:.:.	./.:.:.:.:.:.	./.:.:.:.:.:.	./.:.:.:.:.:.	./.:.:.:.:.:.
chr5	12699657	.	T	C	20	PASS	ExcessHet=3.0103;RAW_MQ=441;DP=1;MLEAC=1;MLEAF=0.5	GT:DP:GQ:PGT:PID:SB	./.:.:.:.:.:.	./.:.:.:.:.:.	./.:.:.:.:.:.	./.:.:.:.:.:.	./.:.:.:.:.:.	./.:.:.:.:.:.	./.:.:.:.:.:.	./.:.:.:.:.:.	./.:.:.:.:.:.	./.:.:.:.:.:.	./.:.:.:.:.:.	./.:.:.:.:.:.	./.:.:.:.:.:.	./.:.:.:.:.:.	1/1:1:3:0|1:12699639_T_C:0,0,1,0	./.:.:.:.:.:.	./.:.:.:.:.:.	./.:.:.:.:.:.	./.:.:.:.:.:.	./.:.:.:.:.:.	./.:.:.:.:.:.	./.:.:.:.:.:.	./.:.:.:.:.:.	./.:.:.:.:.:.	./.:.:.:.:.:.	./.:.:.:.:.:.	./.:.:.:.:.:.	./.:.:.:.:.:.	./.:.:.:.:.:.	./.:.:.:.:.:.	./.:.:.:.:.:.	./.:.:.:.:.:.	./.:.:.:.:.:.	./.:.:.:.:.:.	./.:.:.:.:.:.	./.:.:.:.:.:.	./.:.:.:.:.:.	./.:.:.:.:.:.	./.:.:.:.:.:.	./.:.:.:.:.:.	./.:.:.:.:.:.	./.:.:.:.:.:.	./.:.:.:.:.:.	./.:.:.:.:.:.	./.:.:.:.:.:.	./.:.:.:.:.:.	./.:.:.:.:.:.	./.:.:.:.:.:.	./.:.:.:.:.:.	./.:.:.:.:.:.	./.:.:.:.:.:.	./.:.:.:.:.:.	./.:.:.:.:.:.	./.:.:.:.:.:.	./.:.:.:.:.:.	./.:.:.:.:.:.	./.:.:.:.:.:.
chr5	12699660	.	C	CAT	11.26	PASS	ExcessHet=3.0103;RAW_MQ=441;DP=1;MLEAC=1;MLEAF=0.5	GT:DP:GQ:PGT:PID:SB	./.:.:.:.:.:.	./.:.:.:.:.:.	./.:.:.:.:.:.	./.:.:.:.:.:.	./.:.:.:.:.:.	./.:.:.:.:.:.	./.:.:.:.:.:.	./.:.:.:.:.:.	./.:.:.:.:.:.	./.:.:.:.:.:.	./.:.:.:.:.:.	./.:.:.:.:.:.	./.:.:.:.:.:.	./.:.:.:.:.:.	1/1:1:3:0|1:12699639_T_C:0,0,1,0	./.:.:.:.:.:.	./.:.:.:.:.:.	./.:.:.:.:.:.	./.:.:.:.:.:.	./.:.:.:.:.:.	./.:.:.:.:.:.	./.:.:.:.:.:.	./.:.:.:.:.:.	./.:.:.:.:.:.	./.:.:.:.:.:.	./.:.:.:.:.:.	./.:.:.:.:.:.	./.:.:.:.:.:.	./.:.:.:.:.:.	./.:.:.:.:.:.	./.:.:.:.:.:.	./.:.:.:.:.:.	./.:.:.:.:.:.	./.:.:.:.:.:.	./.:.:.:.:.:.	./.:.:.:.:.:.	./.:.:.:.:.:.	./.:.:.:.:.:.	./.:.:.:.:.:.	./.:.:.:.:.:.	./.:.:.:.:.:.	./.:.:.:.:.:.	./.:.:.:.:.:.	./.:.:.:.:.:.	./.:.:.:.:.:.	./.:.:.:.:.:.	./.:.:.:.:.:.	./.:.:.:.:.:.	./.:.:.:.:.:.	./.:.:.:.:.:.	./.:.:.:.:.:.	./.:.:.:.:.:.	./.:.:.:.:.:.	./.:.:.:.:.:.	./.:.:.:.:.:.	./.:.:.:.:.:.	./.:.:.:.:.:.
chr5	12699661	.	GCT	G	11.26	PASS	ExcessHet=3.0103;RAW_MQ=441;DP=1;MLEAC=1;MLEAF=0.5	GT:DP:GQ:PGT:PID:SB	./.:.:.:.:.:.	./.:.:.:.:.:.	./.:.:.:.:.:.	./.:.:.:.:.:.	./.:.:.:.:.:.	./.:.:.:.:.:.	./.:.:.:.:.:.	./.:.:.:.:.:.	./.:.:.:.:.:.	./.:.:.:.:.:.	./.:.:.:.:.:.	./.:.:.:.:.:.	./.:.:.:.:.:.	./.:.:.:.:.:.	1/1:1:3:0|1:12699639_T_C:0,0,1,0	./.:.:.:.:.:.	./.:.:.:.:.:.	./.:.:.:.:.:.	./.:.:.:.:.:.	./.:.:.:.:.:.	./.:.:.:.:.:.	./.:.:.:.:.:.	./.:.:.:.:.:.	./.:.:.:.:.:.	./.:.:.:.:.:.	./.:.:.:.:.:.	./.:.:.:.:.:.	./.:.:.:.:.:.	./.:.:.:.:.:.	./.:.:.:.:.:.	./.:.:.:.:.:.	./.:.:.:.:.:.	./.:.:.:.:.:.	./.:.:.:.:.:.	./.:.:.:.:.:.	./.:.:.:.:.:.	./.:.:.:.:.:.	./.:.:.:.:.:.	./.:.:.:.:.:.	./.:.:.:.:.:.	./.:.:.:.:.:.	./.:.:.:.:.:.	./.:.:.:.:.:.	./.:.:.:.:.:.	./.:.:.:.:.:.	./.:.:.:.:.:.	./.:.:.:.:.:.	./.:.:.:.:.:.	./.:.:.:.:.:.	./.:.:.:.:.:.	./.:.:.:.:.:.	./.:.:.:.:.:.	./.:.:.:.:.:.	./.:.:.:.:.:.	./.:.:.:.:.:.	./.:.:.:.:.:.	./.:.:.:.:.:.
chr5	12699663	.	T	G	20	PASS	ExcessHet=3.0103;RAW_MQ=1600;DP=1;MLEAC=1;MLEAF=0.5	GT:DP:GQ:PGT:PID:SB	./.:.:.:.:.:.	./.:.:.:.:.:.	./.:.:.:.:.:.	./.:.:.:.:.:.	./.:.:.:.:.:.	1/1:1:3:0|1:12699650_CGTG_C:0,0,0,1	./.:.:.:.:.:.	./.:.:.:.:.:.	./.:.:.:.:.:.	./.:.:.:.:.:.	./.:.:.:.:.:.	./.:.:.:.:.:.	./.:.:.:.:.:.	./.:.:.:.:.:.	./.:.:.:.:.:.	./.:.:.:.:.:.	./.:.:.:.:.:.	./.:.:.:.:.:.	./.:.:.:.:.:.	./.:.:.:.:.:.	./.:.:.:.:.:.	./.:.:.:.:.:.	./.:.:.:.:.:.	./.:.:.:.:.:.	./.:.:.:.:.:.	./.:.:.:.:.:.	./.:.:.:.:.:.	./.:.:.:.:.:.	./.:.:.:.:.:.	./.:.:.:.:.:.	./.:.:.:.:.:.	./.:.:.:.:.:.	./.:.:.:.:.:.	./.:.:.:.:.:.	./.:.:.:.:.:.	./.:.:.:.:.:.	./.:.:.:.:.:.	./.:.:.:.:.:.	./.:.:.:.:.:.	./.:.:.:.:.:.	./.:.:.:.:.:.	./.:.:.:.:.:.	./.:.:.:.:.:.	./.:.:.:.:.:.	./.:.:.:.:.:.	./.:.:.:.:.:.	./.:.:.:.:.:.	./.:.:.:.:.:.	./.:.:.:.:.:.	./.:.:.:.:.:.	./.:.:.:.:.:.	./.:.:.:.:.:.	./.:.:.:.:.:.	./.:.:.:.:.:.	./.:.:.:.:.:.	./.:.:.:.:.:.	./.:.:.:.:.:.
chr5	12699667	.	G	A	20	PASS	ExcessHet=3.0103;RAW_MQ=1600;DP=1;MLEAC=1;MLEAF=0.5	GT:DP:GQ:PGT:PID:SB	./.:.:.:.:.:.	./.:.:.:.:.:.	./.:.:.:.:.:.	./.:.:.:.:.:.	./.:.:.:.:.:.	1/1:1:3:0|1:12699650_CGTG_C:0,0,0,1	./.:.:.:.:.:.	./.:.:.:.:.:.	./.:.:.:.:.:.	./.:.:.:.:.:.	./.:.:.:.:.:.	./.:.:.:.:.:.	./.:.:.:.:.:.	./.:.:.:.:.:.	./.:.:.:.:.:.	./.:.:.:.:.:.	./.:.:.:.:.:.	./.:.:.:.:.:.	./.:.:.:.:.:.	./.:.:.:.:.:.	./.:.:.:.:.:.	./.:.:.:.:.:.	./.:.:.:.:.:.	./.:.:.:.:.:.	./.:.:.:.:.:.	./.:.:.:.:.:.	./.:.:.:.:.:.	./.:.:.:.:.:.	./.:.:.:.:.:.	./.:.:.:.:.:.	./.:.:.:.:.:.	./.:.:.:.:.:.	./.:.:.:.:.:.	./.:.:.:.:.:.	./.:.:.:.:.:.	./.:.:.:.:.:.	./.:.:.:.:.:.	./.:.:.:.:.:.	./.:.:.:.:.:.	./.:.:.:.:.:.	./.:.:.:.:.:.	./.:.:.:.:.:.	./.:.:.:.:.:.	./.:.:.:.:.:.	./.:.:.:.:.:.	./.:.:.:.:.:.	./.:.:.:.:.:.	./.:.:.:.:.:.	./.:.:.:.:.:.	./.:.:.:.:.:.	./.:.:.:.:.:.	./.:.:.:.:.:.	./.:.:.:.:.:.	./.:.:.:.:.:.	./.:.:.:.:.:.	./.:.:.:.:.:.	./.:.:.:.:.:.
chr5	12699668	.	C	A	20	PASS	ExcessHet=3.0103;RAW_MQ=1600;DP=1;MLEAC=1;MLEAF=0.5	GT:DP:GQ:PGT:PID:SB	./.:.:.:.:.:.	./.:.:.:.:.:.	./.:.:.:.:.:.	./.:.:.:.:.:.	./.:.:.:.:.:.	1/1:1:3:0|1:12699650_CGTG_C:0,0,0,1	./.:.:.:.:.:.	./.:.:.:.:.:.	./.:.:.:.:.:.	./.:.:.:.:.:.	./.:.:.:.:.:.	./.:.:.:.:.:.	./.:.:.:.:.:.	./.:.:.:.:.:.	./.:.:.:.:.:.	./.:.:.:.:.:.	./.:.:.:.:.:.	./.:.:.:.:.:.	./.:.:.:.:.:.	./.:.:.:.:.:.	./.:.:.:.:.:.	./.:.:.:.:.:.	./.:.:.:.:.:.	./.:.:.:.:.:.	./.:.:.:.:.:.	./.:.:.:.:.:.	./.:.:.:.:.:.	./.:.:.:.:.:.	./.:.:.:.:.:.	./.:.:.:.:.:.	./.:.:.:.:.:.	./.:.:.:.:.:.	./.:.:.:.:.:.	./.:.:.:.:.:.	./.:.:.:.:.:.	./.:.:.:.:.:.	./.:.:.:.:.:.	./.:.:.:.:.:.	./.:.:.:.:.:.	./.:.:.:.:.:.	./.:.:.:.:.:.	./.:.:.:.:.:.	./.:.:.:.:.:.	./.:.:.:.:.:.	./.:.:.:.:.:.	./.:.:.:.:.:.	./.:.:.:.:.:.	./.:.:.:.:.:.	./.:.:.:.:.:.	./.:.:.:.:.:.	./.:.:.:.:.:.	./.:.:.:.:.:.	./.:.:.:.:.:.	./.:.:.:.:.:.	./.:.:.:.:.:.	./.:.:.:.:.:.	./.:.:.:.:.:.
chr5	12699670	.	G	T	20	PASS	ExcessHet=3.0103;RAW_MQ=441;DP=1;MLEAC=1;MLEAF=0.5	GT:DP:GQ:PGT:PID:SB	./.:.:.:.:.:.	./.:.:.:.:.:.	./.:.:.:.:.:.	./.:.:.:.:.:.	./.:.:.:.:.:.	./.:.:.:.:.:.	./.:.:.:.:.:.	./.:.:.:.:.:.	./.:.:.:.:.:.	./.:.:.:.:.:.	./.:.:.:.:.:.	./.:.:.:.:.:.	./.:.:.:.:.:.	./.:.:.:.:.:.	1/1:1:3:0|1:12699639_T_C:0,0,1,0	./.:.:.:.:.:.	./.:.:.:.:.:.	./.:.:.:.:.:.	./.:.:.:.:.:.	./.:.:.:.:.:.	./.:.:.:.:.:.	./.:.:.:.:.:.	./.:.:.:.:.:.	./.:.:.:.:.:.	./.:.:.:.:.:.	./.:.:.:.:.:.	./.:.:.:.:.:.	./.:.:.:.:.:.	./.:.:.:.:.:.	./.:.:.:.:.:.	./.:.:.:.:.:.	./.:.:.:.:.:.	./.:.:.:.:.:.	./.:.:.:.:.:.	./.:.:.:.:.:.	./.:.:.:.:.:.	./.:.:.:.:.:.	./.:.:.:.:.:.	./.:.:.:.:.:.	./.:.:.:.:.:.	./.:.:.:.:.:.	./.:.:.:.:.:.	./.:.:.:.:.:.	./.:.:.:.:.:.	./.:.:.:.:.:.	./.:.:.:.:.:.	./.:.:.:.:.:.	./.:.:.:.:.:.	./.:.:.:.:.:.	./.:.:.:.:.:.	./.:.:.:.:.:.	./.:.:.:.:.:.	./.:.:.:.:.:.	./.:.:.:.:.:.	./.:.:.:.:.:.	./.:.:.:.:.:.	./.:.:.:.:.:.
chr5	12699674	.	G	A,T	20	PASS	ExcessHet=3.0103;RAW_MQ=1600;DP=2;MLEAC=1,1;MLEAF=0.5,0.5	GT:DP:GQ:PGT:PID:SB	./.:.:.:.:.:.	./.:.:.:.:.:.	./.:.:.:.:.:.	./.:.:.:.:.:.	./.:.:.:.:.:.	1/1:1:3:0|1:12699650_CGTG_C:0,0,0,1	./.:.:.:.:.:.	./.:.:.:.:.:.	./.:.:.:.:.:.	./.:.:.:.:.:.	./.:.:.:.:.:.	./.:.:.:.:.:.	./.:.:.:.:.:.	./.:.:.:.:.:.	./.:.:.:.:.:.	./.:.:.:.:.:.	./.:.:.:.:.:.	./.:.:.:.:.:.	./.:.:.:.:.:.	./.:.:.:.:.:.	./.:.:.:.:.:.	./.:.:.:.:.:.	./.:.:.:.:.:.	./.:.:.:.:.:.	2/2:1:3:.:.:0,0,0,1	./.:.:.:.:.:.	./.:.:.:.:.:.	./.:.:.:.:.:.	./.:.:.:.:.:.	./.:.:.:.:.:.	./.:.:.:.:.:.	./.:.:.:.:.:.	./.:.:.:.:.:.	./.:.:.:.:.:.	./.:.:.:.:.:.	./.:.:.:.:.:.	./.:.:.:.:.:.	./.:.:.:.:.:.	./.:.:.:.:.:.	./.:.:.:.:.:.	./.:.:.:.:.:.	./.:.:.:.:.:.	./.:.:.:.:.:.	./.:.:.:.:.:.	./.:.:.:.:.:.	./.:.:.:.:.:.	./.:.:.:.:.:.	./.:.:.:.:.:.	./.:.:.:.:.:.	./.:.:.:.:.:.	./.:.:.:.:.:.	./.:.:.:.:.:.	./.:.:.:.:.:.	./.:.:.:.:.:.	./.:.:.:.:.:.	./.:.:.:.:.:.	./.:.:.:.:.:.
chr5	12699676	.	T	C	1.69	PASS	BaseQRankSum=0.14;ClippingRankSum=0;ExcessHet=3.0103;MQRankSum=-2.2;RAW_MQ=29074;ReadPosRankSum=-1.732;DP=9;MLEAC=1;MLEAF=0.5	GT:DP:GQ:NE:PR:PS:SB:SE	./.:.:.:.:.:.:.:.	1|0:9:25:100:0:12699676:4,3,2,0:.	./.:.:.:.:.:.:.:.	./.:.:.:.:.:.:.:.	./.:.:.:.:.:.:.:.	./.:.:.:.:.:.:.:.	./.:.:.:.:.:.:.:.	./.:.:.:.:.:.:.:.	./.:.:.:.:.:.:.:.	./.:.:.:.:.:.:.:.	./.:.:.:.:.:.:.:.	./.:.:.:.:.:.:.:.	./.:.:.:.:.:.:.:.	./.:.:.:.:.:.:.:.	./.:.:.:.:.:.:.:.	./.:.:.:.:.:.:.:.	./.:.:.:.:.:.:.:.	./.:.:.:.:.:.:.:.	./.:.:.:.:.:.:.:.	./.:.:.:.:.:.:.:.	./.:.:.:.:.:.:.:.	./.:.:.:.:.:.:.:.	./.:.:.:.:.:.:.:.	./.:.:.:.:.:.:.:.	./.:.:.:.:.:.:.:.	./.:.:.:.:.:.:.:.	./.:.:.:.:.:.:.:.	./.:.:.:.:.:.:.:.	./.:.:.:.:.:.:.:.	./.:.:.:.:.:.:.:.	./.:.:.:.:.:.:.:.	./.:.:.:.:.:.:.:.	./.:.:.:.:.:.:.:.	./.:.:.:.:.:.:.:.	./.:.:.:.:.:.:.:.	./.:.:.:.:.:.:.:.	./.:.:.:.:.:.:.:.	./.:.:.:.:.:.:.:.	./.:.:.:.:.:.:.:.	./.:.:.:.:.:.:.:.	./.:.:.:.:.:.:.:.	./.:.:.:.:.:.:.:.	./.:.:.:.:.:.:.:.	./.:.:.:.:.:.:.:.	./.:.:.:.:.:.:.:.	./.:.:.:.:.:.:.:.	./.:.:.:.:.:.:.:.	./.:.:.:.:.:.:.:.	./.:.:.:.:.:.:.:.	./.:.:.:.:.:.:.:.	./.:.:.:.:.:.:.:.	./.:.:.:.:.:.:.:.	./.:.:.:.:.:.:.:.	./.:.:.:.:.:.:.:.	./.:.:.:.:.:.:.:.	./.:.:.:.:.:.:.:.	./.:.:.:.:.:.:.:.
chr5	12699678	.	G	A	63.56	PASS	ExcessHet=3.0103;RAW_MQ=3200;DP=2;MLEAC=2;MLEAF=1	GT:DP:GQ:PGT:PID:SB	./.:.:.:.:.:.	./.:.:.:.:.:.	./.:.:.:.:.:.	./.:.:.:.:.:.	./.:.:.:.:.:.	1/1:2:6:0|1:12699650_CGTG_C:0,0,0,2	./.:.:.:.:.:.	./.:.:.:.:.:.	./.:.:.:.:.:.	./.:.:.:.:.:.	./.:.:.:.:.:.	./.:.:.:.:.:.	./.:.:.:.:.:.	./.:.:.:.:.:.	./.:.:.:.:.:.	./.:.:.:.:.:.	./.:.:.:.:.:.	./.:.:.:.:.:.	./.:.:.:.:.:.	./.:.:.:.:.:.	./.:.:.:.:.:.	./.:.:.:.:.:.	./.:.:.:.:.:.	./.:.:.:.:.:.	./.:.:.:.:.:.	./.:.:.:.:.:.	./.:.:.:.:.:.	./.:.:.:.:.:.	./.:.:.:.:.:.	./.:.:.:.:.:.	./.:.:.:.:.:.	./.:.:.:.:.:.	./.:.:.:.:.:.	./.:.:.:.:.:.	./.:.:.:.:.:.	./.:.:.:.:.:.	./.:.:.:.:.:.	./.:.:.:.:.:.	./.:.:.:.:.:.	./.:.:.:.:.:.	./.:.:.:.:.:.	./.:.:.:.:.:.	./.:.:.:.:.:.	./.:.:.:.:.:.	./.:.:.:.:.:.	./.:.:.:.:.:.	./.:.:.:.:.:.	./.:.:.:.:.:.	./.:.:.:.:.:.	./.:.:.:.:.:.	./.:.:.:.:.:.	./.:.:.:.:.:.	./.:.:.:.:.:.	./.:.:.:.:.:.	./.:.:.:.:.:.	./.:.:.:.:.:.	./.:.:.:.:.:.
chr5	12699685	.	C	T	108.18	PASS	ExcessHet=3.0103;RAW_MQ=4800;DP=3;MLEAC=2;MLEAF=1	GT:DP:GQ:PGT:PID:SB	./.:.:.:.:.:.	./.:.:.:.:.:.	./.:.:.:.:.:.	./.:.:.:.:.:.	./.:.:.:.:.:.	1/1:3:9:0|1:12699650_CGTG_C:0,0,0,3	./.:.:.:.:.:.	./.:.:.:.:.:.	./.:.:.:.:.:.	./.:.:.:.:.:.	./.:.:.:.:.:.	./.:.:.:.:.:.	./.:.:.:.:.:.	./.:.:.:.:.:.	./.:.:.:.:.:.	./.:.:.:.:.:.	./.:.:.:.:.:.	./.:.:.:.:.:.	./.:.:.:.:.:.	./.:.:.:.:.:.	./.:.:.:.:.:.	./.:.:.:.:.:.	./.:.:.:.:.:.	./.:.:.:.:.:.	./.:.:.:.:.:.	./.:.:.:.:.:.	./.:.:.:.:.:.	./.:.:.:.:.:.	./.:.:.:.:.:.	./.:.:.:.:.:.	./.:.:.:.:.:.	./.:.:.:.:.:.	./.:.:.:.:.:.	./.:.:.:.:.:.	./.:.:.:.:.:.	./.:.:.:.:.:.	./.:.:.:.:.:.	./.:.:.:.:.:.	./.:.:.:.:.:.	./.:.:.:.:.:.	./.:.:.:.:.:.	./.:.:.:.:.:.	./.:.:.:.:.:.	./.:.:.:.:.:.	./.:.:.:.:.:.	./.:.:.:.:.:.	./.:.:.:.:.:.	./.:.:.:.:.:.	./.:.:.:.:.:.	./.:.:.:.:.:.	./.:.:.:.:.:.	./.:.:.:.:.:.	./.:.:.:.:.:.	./.:.:.:.:.:.	./.:.:.:.:.:.	./.:.:.:.:.:.	./.:.:.:.:.:.
chr5	12699687	.	A	G	0.49	PASS	BaseQRankSum=-0.674;ClippingRankSum=0;ExcessHet=3.0103;MQRankSum=0.674;RAW_MQ=4885;ReadPosRankSum=0.674;DP=2;MLEAC=1;MLEAF=0.5	GT:DP:GQ:NE:PR:PS:SB:SE	./.:.:.:.:.:.:.:.	./.:.:.:.:.:.:.:.	./.:.:.:.:.:.:.:.	./.:.:.:.:.:.:.:.	./.:.:.:.:.:.:.:.	./.:.:.:.:.:.:.:.	./.:.:.:.:.:.:.:.	./.:.:.:.:.:.:.:.	./.:.:.:.:.:.:.:.	./.:.:.:.:.:.:.:.	./.:.:.:.:.:.:.:.	./.:.:.:.:.:.:.:.	./.:.:.:.:.:.:.:.	./.:.:.:.:.:.:.:.	./.:.:.:.:.:.:.:.	./.:.:.:.:.:.:.:.	./.:.:.:.:.:.:.:.	./.:.:.:.:.:.:.:.	./.:.:.:.:.:.:.:.	./.:.:.:.:.:.:.:.	./.:.:.:.:.:.:.:.	./.:.:.:.:.:.:.:.	./.:.:.:.:.:.:.:.	./.:.:.:.:.:.:.:.	1|0:2:19:100:0:12699687:1,0,0,1:.	./.:.:.:.:.:.:.:.	./.:.:.:.:.:.:.:.	./.:.:.:.:.:.:.:.	./.:.:.:.:.:.:.:.	./.:.:.:.:.:.:.:.	./.:.:.:.:.:.:.:.	./.:.:.:.:.:.:.:.	./.:.:.:.:.:.:.:.	./.:.:.:.:.:.:.:.	./.:.:.:.:.:.:.:.	./.:.:.:.:.:.:.:.	./.:.:.:.:.:.:.:.	./.:.:.:.:.:.:.:.	./.:.:.:.:.:.:.:.	./.:.:.:.:.:.:.:.	./.:.:.:.:.:.:.:.	./.:.:.:.:.:.:.:.	./.:.:.:.:.:.:.:.	./.:.:.:.:.:.:.:.	./.:.:.:.:.:.:.:.	./.:.:.:.:.:.:.:.	./.:.:.:.:.:.:.:.	./.:.:.:.:.:.:.:.	./.:.:.:.:.:.:.:.	./.:.:.:.:.:.:.:.	./.:.:.:.:.:.:.:.	./.:.:.:.:.:.:.:.	./.:.:.:.:.:.:.:.	./.:.:.:.:.:.:.:.	./.:.:.:.:.:.:.:.	./.:.:.:.:.:.:.:.	./.:.:.:.:.:.:.:.
chr5	12699689	.	T	C	108.18	PASS	BaseQRankSum=0.431;ClippingRankSum=0;ExcessHet=3.0103;MQRankSum=-0.967;RAW_MQ=7600;ReadPosRankSum=-0.431;DP=61;MLEAC=1;MLEAF=0.5	GT:DP:GQ:NE:PR:PS:SB:SE:PGT:PID	1|0:3:16:20.99:0:12699689:1,1,1,0:.:.:.	1|0:10:21:100:0:12699676:5,3,2,0:.:.:.	./.:.:.:.:.:.:.:.:.:.	./.:.:.:.:.:.:.:.:.:.	./.:.:.:.:.:.:.:.:.:.	1/1:3:9:.:.:.:0,0,0,3:.:0|1:12699650_CGTG_C	./.:.:.:.:.:.:.:.:.:.	./.:.:.:.:.:.:.:.:.:.	./.:.:.:.:.:.:.:.:.:.	./.:.:.:.:.:.:.:.:.:.	./.:.:.:.:.:.:.:.:.:.	./.:.:.:.:.:.:.:.:.:.	./.:.:.:.:.:.:.:.:.:.	1|0:11:45:100:0:12699689:2,6,2,1:.:.:.	1/1:1:3:.:.:.:0,0,1,0:.:.:.	./.:.:.:.:.:.:.:.:.:.	./.:.:.:.:.:.:.:.:.:.	./.:.:.:.:.:.:.:.:.:.	./.:.:.:.:.:.:.:.:.:.	./.:.:.:.:.:.:.:.:.:.	./.:.:.:.:.:.:.:.:.:.	./.:.:.:.:.:.:.:.:.:.	1/1:1:3:.:.:.:0,0,1,0:.:.:.	1/1:2:6:.:.:.:0,0,2,0:.:.:.	0|1:2:19:100:0:12699687:0,1,1,0:.:.:.	./.:.:.:.:.:.:.:.:.:.	./.:.:.:.:.:.:.:.:.:.	1/1:3:9:.:.:.:0,0,2,1:.:.:.	0|1:4:15:100:0:12699689:1,0,3,0:.:.:.	./.:.:.:.:.:.:.:.:.:.	./.:.:.:.:.:.:.:.:.:.	./.:.:.:.:.:.:.:.:.:.	./.:.:.:.:.:.:.:.:.:.	./.:.:.:.:.:.:.:.:.:.	./.:.:.:.:.:.:.:.:.:.	0|1:5:32:100:0:12699689:2,1,1,1:.:.:.	./.:.:.:.:.:.:.:.:.:.	./.:.:.:.:.:.:.:.:.:.	./.:.:.:.:.:.:.:.:.:.	./.:.:.:.:.:.:.:.:.:.	./.:.:.:.:.:.:.:.:.:.	./.:.:.:.:.:.:.:.:.:.	./.:.:.:.:.:.:.:.:.:.	1/1:2:6:.:.:.:0,0,2,0:.:.:.	./.:.:.:.:.:.:.:.:.:.	1/1:2:6:.:.:.:0,0,2,0:.:.:.	./.:.:.:.:.:.:.:.:.:.	1|0:4:35:100:0:12699689:2,0,2,0:.:.:.	./.:.:.:.:.:.:.:.:.:.	./.:.:.:.:.:.:.:.:.:.	./.:.:.:.:.:.:.:.:.:.	./.:.:.:.:.:.:.:.:.:.	./.:.:.:.:.:.:.:.:.:.	./.:.:.:.:.:.:.:.:.:.	1/1:2:6:.:.:.:0,0,2,0:.:.:.	./.:.:.:.:.:.:.:.:.:.	0/1:3:20:.:.:.:1,0,1,1:.:.:.
chr5	12699704	.	C	T	55.18	PASS	ExcessHet=3.0103;RAW_MQ=4800;DP=3;MLEAC=2;MLEAF=1	GT:DP:GQ:SB	./.:.:.:.	./.:.:.:.	./.:.:.:.	./.:.:.:.	./.:.:.:.	1/1:3:9:0,0,0,3	./.:.:.:.	./.:.:.:.	./.:.:.:.	./.:.:.:.	./.:.:.:.	./.:.:.:.	./.:.:.:.	./.:.:.:.	./.:.:.:.	./.:.:.:.	./.:.:.:.	./.:.:.:.	./.:.:.:.	./.:.:.:.	./.:.:.:.	./.:.:.:.	./.:.:.:.	./.:.:.:.	./.:.:.:.	./.:.:.:.	./.:.:.:.	./.:.:.:.	./.:.:.:.	./.:.:.:.	./.:.:.:.	./.:.:.:.	./.:.:.:.	./.:.:.:.	./.:.:.:.	./.:.:.:.	./.:.:.:.	./.:.:.:.	./.:.:.:.	./.:.:.:.	./.:.:.:.	./.:.:.:.	./.:.:.:.	./.:.:.:.	./.:.:.:.	./.:.:.:.	./.:.:.:.	./.:.:.:.	./.:.:.:.	./.:.:.:.	./.:.:.:.	./.:.:.:.	./.:.:.:.	./.:.:.:.	./.:.:.:.	./.:.:.:.	./.:.:.:.
chr5	12699705	.	C	T	138.9	PASS	BaseQRankSum=0.674;ClippingRankSum=0;ExcessHet=3.0103;MQRankSum=-0.674;RAW_MQ=5424;ReadPosRankSum=0.674;DP=78;MLEAC=2;MLEAF=1	GT:DP:GQ:NE:PR:PS:SB:SE	1|0:2:19:100:0:12699689:1,0,1,0:.	1|0:12:41:100:0:12699676:5,4,3,0:.	./.:.:.:.:.:.:.:.	1/1:2:6:.:.:.:0,0,2,0:.	./.:.:.:.:.:.:.:.	./.:.:.:.:.:.:.:.	./.:.:.:.:.:.:.:.	./.:.:.:.:.:.:.:.	./.:.:.:.:.:.:.:.	./.:.:.:.:.:.:.:.	./.:.:.:.:.:.:.:.	1/1:1:3:.:.:.:0,0,1,0:.	./.:.:.:.:.:.:.:.	1|0:14:9:100:0:12699689:4,8,2,0:.	1/1:1:3:.:.:.:0,0,1,0:.	./.:.:.:.:.:.:.:.	./.:.:.:.:.:.:.:.	./.:.:.:.:.:.:.:.	./.:.:.:.:.:.:.:.	./.:.:.:.:.:.:.:.	./.:.:.:.:.:.:.:.	./.:.:.:.:.:.:.:.	1/1:2:6:.:.:.:0,0,2,0:.	1/1:2:6:.:.:.:0,0,2,0:.	0|1:3:36:100:0:12699687:0,1,1,1:.	./.:.:.:.:.:.:.:.	./.:.:.:.:.:.:.:.	1/1:4:12:.:.:.:0,0,2,2:.	0|1:5:13:100:0:12699689:1,0,4,0:.	./.:.:.:.:.:.:.:.	./.:.:.:.:.:.:.:.	./.:.:.:.:.:.:.:.	./.:.:.:.:.:.:.:.	./.:.:.:.:.:.:.:.	1/1:2:6:.:.:.:0,0,2,0:.	0|1:7:51:100:0:12699689:3,1,2,1:.	./.:.:.:.:.:.:.:.	./.:.:.:.:.:.:.:.	./.:.:.:.:.:.:.:.	./.:.:.:.:.:.:.:.	./.:.:.:.:.:.:.:.	./.:.:.:.:.:.:.:.	1/1:2:6:.:.:.:0,0,2,0:.	1/1:5:15:.:.:.:0,0,5,0:.	./.:.:.:.:.:.:.:.	1/1:3:9:.:.:.:0,0,3,0:.	./.:.:.:.:.:.:.:.	1|0:4:38:100:0:12699689:2,0,2,0:.	./.:.:.:.:.:.:.:.	./.:.:.:.:.:.:.:.	./.:.:.:.:.:.:.:.	./.:.:.:.:.:.:.:.	./.:.:.:.:.:.:.:.	./.:.:.:.:.:.:.:.	1/1:2:6:.:.:.:0,0,2,0:.	./.:.:.:.:.:.:.:.	./.:.:.:.:.:.:.:.
chr5	12699712	.	C	T	0.13	PASS	BaseQRankSum=0;ClippingRankSum=0;ExcessHet=3.0103;MQRankSum=0.319;RAW_MQ=10006;ReadPosRankSum=1.15;DP=4;MLEAC=1;MLEAF=0.5	GT:DP:GQ:NE:PR:PS:SB:SE	./.:.:.:.:.:.:.:.	./.:.:.:.:.:.:.:.	./.:.:.:.:.:.:.:.	./.:.:.:.:.:.:.:.	./.:.:.:.:.:.:.:.	./.:.:.:.:.:.:.:.	./.:.:.:.:.:.:.:.	./.:.:.:.:.:.:.:.	./.:.:.:.:.:.:.:.	./.:.:.:.:.:.:.:.	./.:.:.:.:.:.:.:.	./.:.:.:.:.:.:.:.	./.:.:.:.:.:.:.:.	./.:.:.:.:.:.:.:.	./.:.:.:.:.:.:.:.	./.:.:.:.:.:.:.:.	./.:.:.:.:.:.:.:.	./.:.:.:.:.:.:.:.	./.:.:.:.:.:.:.:.	./.:.:.:.:.:.:.:.	./.:.:.:.:.:.:.:.	./.:.:.:.:.:.:.:.	./.:.:.:.:.:.:.:.	./.:.:.:.:.:.:.:.	1|0:4:13:100:0:12699687:1,2,0,1:.	./.:.:.:.:.:.:.:.	./.:.:.:.:.:.:.:.	./.:.:.:.:.:.:.:.	./.:.:.:.:.:.:.:.	./.:.:.:.:.:.:.:.	./.:.:.:.:.:.:.:.	./.:.:.:.:.:.:.:.	./.:.:.:.:.:.:.:.	./.:.:.:.:.:.:.:.	./.:.:.:.:.:.:.:.	./.:.:.:.:.:.:.:.	./.:.:.:.:.:.:.:.	./.:.:.:.:.:.:.:.	./.:.:.:.:.:.:.:.	./.:.:.:.:.:.:.:.	./.:.:.:.:.:.:.:.	./.:.:.:.:.:.:.:.	./.:.:.:.:.:.:.:.	./.:.:.:.:.:.:.:.	./.:.:.:.:.:.:.:.	./.:.:.:.:.:.:.:.	./.:.:.:.:.:.:.:.	./.:.:.:.:.:.:.:.	./.:.:.:.:.:.:.:.	./.:.:.:.:.:.:.:.	./.:.:.:.:.:.:.:.	./.:.:.:.:.:.:.:.	./.:.:.:.:.:.:.:.	./.:.:.:.:.:.:.:.	./.:.:.:.:.:.:.:.	./.:.:.:.:.:.:.:.	./.:.:.:.:.:.:.:.
chr5	12699721	.	C	T	53.18	PASS	ExcessHet=3.0103;RAW_MQ=8164;DP=5;MLEAC=1;MLEAF=0.5	GT:DP:GQ:SB	./.:.:.:.	./.:.:.:.	./.:.:.:.	./.:.:.:.	./.:.:.:.	1/1:3:9:0,0,0,3	./.:.:.:.	./.:.:.:.	./.:.:.:.	./.:.:.:.	./.:.:.:.	./.:.:.:.	./.:.:.:.	./.:.:.:.	./.:.:.:.	./.:.:.:.	./.:.:.:.	./.:.:.:.	./.:.:.:.	./.:.:.:.	./.:.:.:.	./.:.:.:.	./.:.:.:.	./.:.:.:.	./.:.:.:.	./.:.:.:.	./.:.:.:.	./.:.:.:.	./.:.:.:.	./.:.:.:.	./.:.:.:.	./.:.:.:.	./.:.:.:.	./.:.:.:.	./.:.:.:.	./.:.:.:.	./.:.:.:.	./.:.:.:.	./.:.:.:.	./.:.:.:.	./.:.:.:.	./.:.:.:.	./.:.:.:.	./.:.:.:.	./.:.:.:.	./.:.:.:.	./.:.:.:.	./.:.:.:.	./.:.:.:.	./.:.:.:.	./.:.:.:.	./.:.:.:.	./.:.:.:.	./.:.:.:.	./.:.:.:.	1/1:1:3:0,0,0,1	./.:.:.:.
chr5	12699722	.	A	G	239.8	PASS	BaseQRankSum=-1.834;ClippingRankSum=0;ExcessHet=3.0103;MQRankSum=-2.744;RAW_MQ=34699;ReadPosRankSum=0.66;DP=105;MLEAC=2;MLEAF=1	GT:DP:GQ:NE:PGT:PID:PR:PS:SB:SE	./.:.:.:.:.:.:.:.:.:.	1|0:11:66:100:0|1:12699722_A_G:0:12699676:5,3,3,0:.	./.:.:.:.:.:.:.:.:.:.	1/1:3:9:.:0|1:12699722_A_G:.:.:0,0,3,0:.	1/1:1:3:.:0|1:12699722_A_G:.:.:0,0,1,0:.	./.:.:.:.:.:.:.:.:.:.	./.:.:.:.:.:.:.:.:.:.	./.:.:.:.:.:.:.:.:.:.	./.:.:.:.:.:.:.:.:.:.	./.:.:.:.:.:.:.:.:.:.	./.:.:.:.:.:.:.:.:.:.	1/1:1:3:.:0|1:12699722_A_G:.:.:0,0,1,0:.	./.:.:.:.:.:.:.:.:.:.	1|0:14:84:100:0|1:12699722_A_G:0:12699689:5,6,3,0:.	1/1:1:3:.:0|1:12699722_A_G:.:.:0,0,1,0:.	./.:.:.:.:.:.:.:.:.:.	./.:.:.:.:.:.:.:.:.:.	./.:.:.:.:.:.:.:.:.:.	./.:.:.:.:.:.:.:.:.:.	./.:.:.:.:.:.:.:.:.:.	./.:.:.:.:.:.:.:.:.:.	./.:.:.:.:.:.:.:.:.:.	1/1:3:9:.:0|1:12699722_A_G:.:.:0,0,3,0:.	1/1:4:12:.:0|1:12699722_A_G:.:.:0,0,4,0:.	0|1:4:33:100:0|1:12699722_A_G:0:12699687:0,1,1,2:.	./.:.:.:.:.:.:.:.:.:.	1|0:4:65:100:0|1:12699722_A_G:0:12699722:1,1,2,0:.	0/1:4:35:.:.:.:.:.:1,1,1,1:.	./.:.:.:.:.:.:.:.:.:.	./.:.:.:.:.:.:.:.:.:.	./.:.:.:.:.:.:.:.:.:.	0|1:3:36:100:0|1:12699722_A_G:0:12699324:0,1,0,2:.	1/1:1:3:.:0|1:12699722_A_G:.:.:0,0,1,0:.	./.:.:.:.:.:.:.:.:.:.	1/1:4:12:.:0|1:12699722_A_G:.:.:0,0,4,0:.	1/1:7:21:.:.:.:.:.:0,0,5,2:.	./.:.:.:.:.:.:.:.:.:.	./.:.:.:.:.:.:.:.:.:.	./.:.:.:.:.:.:.:.:.:.	0|1:3:18:3.01:0|1:12699722_A_G:1:12699722:1,0,1,1:.	./.:.:.:.:.:.:.:.:.:.	./.:.:.:.:.:.:.:.:.:.	./.:.:.:.:.:.:.:.:.:.	0|1:6:13:100:.:.:0:12699722:1,0,5,0:.	./.:.:.:.:.:.:.:.:.:.	1/1:2:6:.:0|1:12699722_A_G:.:.:0,0,2,0:.	./.:.:.:.:.:.:.:.:.:.	0|1:4:21:100:.:.:0:12699689:2,0,2,0:.	./.:.:.:.:.:.:.:.:.:.	1/1:3:9:.:0|1:12699722_A_G:.:.:0,0,3,0:.	./.:.:.:.:.:.:.:.:.:.	1|0:9:43:100:0|1:12699722_A_G:0:12699722:3,3,3,0:.	./.:.:.:.:.:.:.:.:.:.	./.:.:.:.:.:.:.:.:.:.	./.:.:.:.:.:.:.:.:.:.	./.:.:.:.:.:.:.:.:.:.	1/1:2:6:.:.:.:.:.:0,0,2,0:.
chr5	12699723	.	C	T	258.8	PASS	BaseQRankSum=0.967;ClippingRankSum=0;ExcessHet=3.0103;MQRankSum=-0.967;RAW_MQ=9024;ReadPosRankSum=0.967;DP=117;MLEAC=2;MLEAF=1	GT:DP:GQ:NE:PR:PS:SB:SE:PGT:PID	1|0:3:16:100:0:12699689:1,1,1,0:.:.:.	1|0:11:66:100:0:12699676:5,3,3,0:.:0|1:12699722_A_G	1/1:1:3:.:.:.:0,0,1,0:.:.:.	1/1:3:9:.:.:.:0,0,3,0:.:0|1:12699722_A_G	1/1:1:3:.:.:.:0,0,1,0:.:0|1:12699722_A_G	./.:.:.:.:.:.:.:.:.:.	./.:.:.:.:.:.:.:.:.:.	./.:.:.:.:.:.:.:.:.:.	./.:.:.:.:.:.:.:.:.:.	./.:.:.:.:.:.:.:.:.:.	./.:.:.:.:.:.:.:.:.:.	1/1:1:3:.:.:.:0,0,1,0:.:0|1:12699722_A_G	1/1:2:6:.:.:.:0,0,1,1:.:.:.	1|0:14:84:100:0:12699689:5,6,3,0:.:0|1:12699722_A_G	1/1:1:3:.:.:.:0,0,1,0:.:0|1:12699722_A_G	./.:.:.:.:.:.:.:.:.:.	./.:.:.:.:.:.:.:.:.:.	./.:.:.:.:.:.:.:.:.:.	./.:.:.:.:.:.:.:.:.:.	./.:.:.:.:.:.:.:.:.:.	./.:.:.:.:.:.:.:.:.:.	./.:.:.:.:.:.:.:.:.:.	1/1:3:9:.:.:.:0,0,3,0:.:0|1:12699722_A_G	1/1:4:12:.:.:.:0,0,4,0:.:0|1:12699722_A_G	0|1:4:33:100:0:12699687:0,1,1,2:.:0|1:12699722_A_G	./.:.:.:.:.:.:.:.:.:.	1|0:4:65:100:0:12699722:1,1,2,0:.:0|1:12699722_A_G	1/1:4:12:.:.:.:0,0,2,2:.:.:.	1/1:5:15:.:.:.:0,0,4,1:.:.:.	./.:.:.:.:.:.:.:.:.:.	./.:.:.:.:.:.:.:.:.:.	./.:.:.:.:.:.:.:.:.:.	1/1:1:3:.:.:.:0,0,1,0:.:0|1:12699722_A_G	./.:.:.:.:.:.:.:.:.:.	1/1:4:12:.:.:.:0,0,4,0:.:0|1:12699722_A_G	0|1:7:52:100:0:12699689:3,1,2,1:.:.:.	./.:.:.:.:.:.:.:.:.:.	./.:.:.:.:.:.:.:.:.:.	./.:.:.:.:.:.:.:.:.:.	./.:.:.:.:.:.:.:.:.:.	./.:.:.:.:.:.:.:.:.:.	./.:.:.:.:.:.:.:.:.:.	1/1:2:6:.:.:.:0,0,2,0:.:.:.	1/1:7:21:.:.:.:0,0,7,0:.:.:.	./.:.:.:.:.:.:.:.:.:.	1/1:2:6:.:.:.:0,0,2,0:.:0|1:12699722_A_G	./.:.:.:.:.:.:.:.:.:.	1|0:4:43:100:0:12699689:2,0,2,0:.:.:.	./.:.:.:.:.:.:.:.:.:.	1/1:3:9:.:.:.:0,0,3,0:.:0|1:12699722_A_G	./.:.:.:.:.:.:.:.:.:.	1|0:9:43:100:0:12699722:3,3,3,0:.:0|1:12699722_A_G	./.:.:.:.:.:.:.:.:.:.	./.:.:.:.:.:.:.:.:.:.	1/1:3:9:.:.:.:0,0,3,0:.:.:.	./.:.:.:.:.:.:.:.:.:.	./.:.:.:.:.:.:.:.:.:.
chr5	12699734	.	G	A	9.31	PASS	BaseQRankSum=1.383;ClippingRankSum=0;ExcessHet=3.0103;MQRankSum=0.674;RAW_MQ=8437;ReadPosRankSum=-0.431;DP=5;MLEAC=1;MLEAF=0.5	GT:DP:GQ:NE:PR:PS:SB:SE	./.:.:.:.:.:.:.:.	./.:.:.:.:.:.:.:.	./.:.:.:.:.:.:.:.	./.:.:.:.:.:.:.:.	./.:.:.:.:.:.:.:.	./.:.:.:.:.:.:.:.	./.:.:.:.:.:.:.:.	./.:.:.:.:.:.:.:.	./.:.:.:.:.:.:.:.	./.:.:.:.:.:.:.:.	./.:.:.:.:.:.:.:.	./.:.:.:.:.:.:.:.	./.:.:.:.:.:.:.:.	./.:.:.:.:.:.:.:.	./.:.:.:.:.:.:.:.	./.:.:.:.:.:.:.:.	./.:.:.:.:.:.:.:.	./.:.:.:.:.:.:.:.	./.:.:.:.:.:.:.:.	./.:.:.:.:.:.:.:.	./.:.:.:.:.:.:.:.	./.:.:.:.:.:.:.:.	./.:.:.:.:.:.:.:.	./.:.:.:.:.:.:.:.	./.:.:.:.:.:.:.:.	./.:.:.:.:.:.:.:.	0|1:4:33:100:0:12699722:2,0,1,1:.	./.:.:.:.:.:.:.:.	./.:.:.:.:.:.:.:.	./.:.:.:.:.:.:.:.	./.:.:.:.:.:.:.:.	./.:.:.:.:.:.:.:.	./.:.:.:.:.:.:.:.	./.:.:.:.:.:.:.:.	./.:.:.:.:.:.:.:.	./.:.:.:.:.:.:.:.	./.:.:.:.:.:.:.:.	./.:.:.:.:.:.:.:.	./.:.:.:.:.:.:.:.	./.:.:.:.:.:.:.:.	./.:.:.:.:.:.:.:.	./.:.:.:.:.:.:.:.	./.:.:.:.:.:.:.:.	./.:.:.:.:.:.:.:.	./.:.:.:.:.:.:.:.	./.:.:.:.:.:.:.:.	./.:.:.:.:.:.:.:.	./.:.:.:.:.:.:.:.	./.:.:.:.:.:.:.:.	./.:.:.:.:.:.:.:.	./.:.:.:.:.:.:.:.	./.:.:.:.:.:.:.:.	./.:.:.:.:.:.:.:.	./.:.:.:.:.:.:.:.	./.:.:.:.:.:.:.:.	./.:.:.:.:.:.:.:.	./.:.:.:.:.:.:.:.
chr5	12699735	.	C	T	4.1	PASS	ExcessHet=3.0103;RAW_MQ=1994;DP=2;MLEAC=1;MLEAF=0.5	GT:DP:GQ:SB	./.:.:.:.	./.:.:.:.	./.:.:.:.	./.:.:.:.	1/1:1:3:0,0,1,0	./.:.:.:.	./.:.:.:.	./.:.:.:.	./.:.:.:.	./.:.:.:.	./.:.:.:.	./.:.:.:.	./.:.:.:.	./.:.:.:.	./.:.:.:.	./.:.:.:.	./.:.:.:.	./.:.:.:.	./.:.:.:.	./.:.:.:.	./.:.:.:.	./.:.:.:.	./.:.:.:.	./.:.:.:.	./.:.:.:.	./.:.:.:.	./.:.:.:.	./.:.:.:.	./.:.:.:.	./.:.:.:.	./.:.:.:.	./.:.:.:.	./.:.:.:.	./.:.:.:.	./.:.:.:.	./.:.:.:.	./.:.:.:.	./.:.:.:.	./.:.:.:.	./.:.:.:.	./.:.:.:.	./.:.:.:.	./.:.:.:.	./.:.:.:.	./.:.:.:.	./.:.:.:.	./.:.:.:.	./.:.:.:.	./.:.:.:.	./.:.:.:.	./.:.:.:.	./.:.:.:.	./.:.:.:.	./.:.:.:.	./.:.:.:.	./.:.:.:.	./.:.:.:.
chr5	12699736	.	G	A	130.77	PASS	BaseQRankSum=0.967;ClippingRankSum=0;ExcessHet=3.0103;MQRankSum=-0.967;RAW_MQ=7300;ReadPosRankSum=0.967;DP=18;MLEAC=1;MLEAF=0.5	GT:DP:GQ:NE:PGT:PID:PR:PS:SB:SE	./.:.:.:.:.:.:.:.:.:.	./.:.:.:.:.:.:.:.:.:.	./.:.:.:.:.:.:.:.:.:.	./.:.:.:.:.:.:.:.:.:.	./.:.:.:.:.:.:.:.:.:.	./.:.:.:.:.:.:.:.:.:.	./.:.:.:.:.:.:.:.:.:.	./.:.:.:.:.:.:.:.:.:.	./.:.:.:.:.:.:.:.:.:.	./.:.:.:.:.:.:.:.:.:.	./.:.:.:.:.:.:.:.:.:.	./.:.:.:.:.:.:.:.:.:.	./.:.:.:.:.:.:.:.:.:.	./.:.:.:.:.:.:.:.:.:.	./.:.:.:.:.:.:.:.:.:.	./.:.:.:.:.:.:.:.:.:.	./.:.:.:.:.:.:.:.:.:.	./.:.:.:.:.:.:.:.:.:.	./.:.:.:.:.:.:.:.:.:.	./.:.:.:.:.:.:.:.:.:.	./.:.:.:.:.:.:.:.:.:.	./.:.:.:.:.:.:.:.:.:.	./.:.:.:.:.:.:.:.:.:.	./.:.:.:.:.:.:.:.:.:.	./.:.:.:.:.:.:.:.:.:.	./.:.:.:.:.:.:.:.:.:.	./.:.:.:.:.:.:.:.:.:.	./.:.:.:.:.:.:.:.:.:.	./.:.:.:.:.:.:.:.:.:.	./.:.:.:.:.:.:.:.:.:.	./.:.:.:.:.:.:.:.:.:.	0|1:3:36:100:0|1:12699722_A_G:0:12699324:0,1,0,2:.	./.:.:.:.:.:.:.:.:.:.	./.:.:.:.:.:.:.:.:.:.	./.:.:.:.:.:.:.:.:.:.	1|0:7:91:100:0|1:12699736_G_A:0:12699689:2,1,3,1:.	./.:.:.:.:.:.:.:.:.:.	./.:.:.:.:.:.:.:.:.:.	./.:.:.:.:.:.:.:.:.:.	0|1:3:18:100:0|1:12699722_A_G:0:12699722:1,0,1,1:.	./.:.:.:.:.:.:.:.:.:.	./.:.:.:.:.:.:.:.:.:.	./.:.:.:.:.:.:.:.:.:.	./.:.:.:.:.:.:.:.:.:.	./.:.:.:.:.:.:.:.:.:.	./.:.:.:.:.:.:.:.:.:.	./.:.:.:.:.:.:.:.:.:.	0|1:4:78:100:0|1:12699736_G_A:0:12699689:2,0,2,0:.	./.:.:.:.:.:.:.:.:.:.	./.:.:.:.:.:.:.:.:.:.	./.:.:.:.:.:.:.:.:.:.	./.:.:.:.:.:.:.:.:.:.	./.:.:.:.:.:.:.:.:.:.	./.:.:.:.:.:.:.:.:.:.	./.:.:.:.:.:.:.:.:.:.	./.:.:.:.:.:.:.:.:.:.	./.:.:.:.:.:.:.:.:.:.
chr5	12699739	.	T	C	130.77	PASS	BaseQRankSum=0.967;ClippingRankSum=0;ExcessHet=3.0103;MQRankSum=-0.967;RAW_MQ=7300;ReadPosRankSum=0.967;DP=21;MLEAC=1;MLEAF=0.5	GT:DP:GQ:NE:PGT:PID:PR:PS:SB:SE	./.:.:.:.:.:.:.:.:.:.	./.:.:.:.:.:.:.:.:.:.	./.:.:.:.:.:.:.:.:.:.	./.:.:.:.:.:.:.:.:.:.	./.:.:.:.:.:.:.:.:.:.	./.:.:.:.:.:.:.:.:.:.	./.:.:.:.:.:.:.:.:.:.	./.:.:.:.:.:.:.:.:.:.	./.:.:.:.:.:.:.:.:.:.	./.:.:.:.:.:.:.:.:.:.	./.:.:.:.:.:.:.:.:.:.	./.:.:.:.:.:.:.:.:.:.	./.:.:.:.:.:.:.:.:.:.	./.:.:.:.:.:.:.:.:.:.	./.:.:.:.:.:.:.:.:.:.	./.:.:.:.:.:.:.:.:.:.	./.:.:.:.:.:.:.:.:.:.	./.:.:.:.:.:.:.:.:.:.	./.:.:.:.:.:.:.:.:.:.	./.:.:.:.:.:.:.:.:.:.	./.:.:.:.:.:.:.:.:.:.	./.:.:.:.:.:.:.:.:.:.	./.:.:.:.:.:.:.:.:.:.	./.:.:.:.:.:.:.:.:.:.	./.:.:.:.:.:.:.:.:.:.	./.:.:.:.:.:.:.:.:.:.	./.:.:.:.:.:.:.:.:.:.	./.:.:.:.:.:.:.:.:.:.	./.:.:.:.:.:.:.:.:.:.	./.:.:.:.:.:.:.:.:.:.	./.:.:.:.:.:.:.:.:.:.	0|1:3:36:100:0|1:12699722_A_G:0:12699324:0,1,0,2:.	./.:.:.:.:.:.:.:.:.:.	./.:.:.:.:.:.:.:.:.:.	./.:.:.:.:.:.:.:.:.:.	1|0:7:91:100:0|1:12699736_G_A:0:12699689:2,1,3,1:.	./.:.:.:.:.:.:.:.:.:.	./.:.:.:.:.:.:.:.:.:.	./.:.:.:.:.:.:.:.:.:.	0|1:3:18:100:0|1:12699722_A_G:0:12699722:1,0,1,1:.	./.:.:.:.:.:.:.:.:.:.	./.:.:.:.:.:.:.:.:.:.	./.:.:.:.:.:.:.:.:.:.	./.:.:.:.:.:.:.:.:.:.	./.:.:.:.:.:.:.:.:.:.	./.:.:.:.:.:.:.:.:.:.	./.:.:.:.:.:.:.:.:.:.	0|1:4:78:100:0|1:12699736_G_A:0:12699689:2,0,2,0:.	./.:.:.:.:.:.:.:.:.:.	./.:.:.:.:.:.:.:.:.:.	./.:.:.:.:.:.:.:.:.:.	./.:.:.:.:.:.:.:.:.:.	./.:.:.:.:.:.:.:.:.:.	./.:.:.:.:.:.:.:.:.:.	./.:.:.:.:.:.:.:.:.:.	./.:.:.:.:.:.:.:.:.:.	1/1:1:3:.:0|1:12699739_T_C:.:.:0,0,1,0:.
chr5	12699740	.	C	T	20	PASS	ExcessHet=3.0103;RAW_MQ=3600;DP=3;MLEAC=1;MLEAF=0.5	GT:DP:GQ:PGT:PID:SB	./.:.:.:.:.:.	./.:.:.:.:.:.	./.:.:.:.:.:.	./.:.:.:.:.:.	./.:.:.:.:.:.	./.:.:.:.:.:.	./.:.:.:.:.:.	./.:.:.:.:.:.	./.:.:.:.:.:.	./.:.:.:.:.:.	./.:.:.:.:.:.	./.:.:.:.:.:.	./.:.:.:.:.:.	./.:.:.:.:.:.	./.:.:.:.:.:.	./.:.:.:.:.:.	./.:.:.:.:.:.	./.:.:.:.:.:.	./.:.:.:.:.:.	./.:.:.:.:.:.	./.:.:.:.:.:.	./.:.:.:.:.:.	./.:.:.:.:.:.	./.:.:.:.:.:.	./.:.:.:.:.:.	./.:.:.:.:.:.	./.:.:.:.:.:.	./.:.:.:.:.:.	./.:.:.:.:.:.	./.:.:.:.:.:.	./.:.:.:.:.:.	./.:.:.:.:.:.	./.:.:.:.:.:.	./.:.:.:.:.:.	./.:.:.:.:.:.	./.:.:.:.:.:.	./.:.:.:.:.:.	./.:.:.:.:.:.	./.:.:.:.:.:.	./.:.:.:.:.:.	./.:.:.:.:.:.	./.:.:.:.:.:.	./.:.:.:.:.:.	./.:.:.:.:.:.	./.:.:.:.:.:.	./.:.:.:.:.:.	./.:.:.:.:.:.	./.:.:.:.:.:.	./.:.:.:.:.:.	./.:.:.:.:.:.	./.:.:.:.:.:.	./.:.:.:.:.:.	./.:.:.:.:.:.	./.:.:.:.:.:.	./.:.:.:.:.:.	./.:.:.:.:.:.	1/1:1:3:0|1:12699739_T_C:0,0,1,0
chr5	12699748	.	G	A	102.9	PASS	BaseQRankSum=0.431;ClippingRankSum=0;ExcessHet=3.0103;MQRankSum=-0.967;RAW_MQ=9024;ReadPosRankSum=0.967;DP=23;MLEAC=1;MLEAF=0.5	GT:DP:GQ:NE:PR:PS:SB:SE:PGT:PID	1|0:3:16:100:0:12699689:1,1,1,0:.:.:.	./.:.:.:.:.:.:.:.:.:.	1/1:1:3:.:.:.:0,0,1,0:.:0|1:12699748_G_A	./.:.:.:.:.:.:.:.:.:.	./.:.:.:.:.:.:.:.:.:.	./.:.:.:.:.:.:.:.:.:.	./.:.:.:.:.:.:.:.:.:.	./.:.:.:.:.:.:.:.:.:.	./.:.:.:.:.:.:.:.:.:.	./.:.:.:.:.:.:.:.:.:.	./.:.:.:.:.:.:.:.:.:.	./.:.:.:.:.:.:.:.:.:.	1/1:2:6:.:.:.:0,0,1,1:.:.:.	./.:.:.:.:.:.:.:.:.:.	./.:.:.:.:.:.:.:.:.:.	./.:.:.:.:.:.:.:.:.:.	./.:.:.:.:.:.:.:.:.:.	./.:.:.:.:.:.:.:.:.:.	1/1:1:3:.:.:.:0,0,1,0:.:.:.	./.:.:.:.:.:.:.:.:.:.	./.:.:.:.:.:.:.:.:.:.	./.:.:.:.:.:.:.:.:.:.	./.:.:.:.:.:.:.:.:.:.	./.:.:.:.:.:.:.:.:.:.	./.:.:.:.:.:.:.:.:.:.	./.:.:.:.:.:.:.:.:.:.	./.:.:.:.:.:.:.:.:.:.	./.:.:.:.:.:.:.:.:.:.	1/1:5:15:.:.:.:0,0,4,1:.:.:.	./.:.:.:.:.:.:.:.:.:.	./.:.:.:.:.:.:.:.:.:.	./.:.:.:.:.:.:.:.:.:.	./.:.:.:.:.:.:.:.:.:.	./.:.:.:.:.:.:.:.:.:.	./.:.:.:.:.:.:.:.:.:.	./.:.:.:.:.:.:.:.:.:.	./.:.:.:.:.:.:.:.:.:.	./.:.:.:.:.:.:.:.:.:.	./.:.:.:.:.:.:.:.:.:.	./.:.:.:.:.:.:.:.:.:.	./.:.:.:.:.:.:.:.:.:.	./.:.:.:.:.:.:.:.:.:.	1/1:2:6:.:.:.:0,0,2,0:.:.:.	./.:.:.:.:.:.:.:.:.:.	./.:.:.:.:.:.:.:.:.:.	./.:.:.:.:.:.:.:.:.:.	./.:.:.:.:.:.:.:.:.:.	1|0:4:42:100:0:12699689:2,0,2,0:.:.:.	./.:.:.:.:.:.:.:.:.:.	./.:.:.:.:.:.:.:.:.:.	./.:.:.:.:.:.:.:.:.:.	./.:.:.:.:.:.:.:.:.:.	./.:.:.:.:.:.:.:.:.:.	./.:.:.:.:.:.:.:.:.:.	./.:.:.:.:.:.:.:.:.:.	./.:.:.:.:.:.:.:.:.:.	./.:.:.:.:.:.:.:.:.:.
chr5	12699749	.	G	A	20	PASS	ExcessHet=3.0103;RAW_MQ=1184;DP=2;MLEAC=1;MLEAF=0.5	GT:DP:GQ:PGT:PID:SB	./.:.:.:.:.:.	./.:.:.:.:.:.	1/1:1:3:0|1:12699748_G_A:0,0,1,0	./.:.:.:.:.:.	./.:.:.:.:.:.	./.:.:.:.:.:.	./.:.:.:.:.:.	./.:.:.:.:.:.	./.:.:.:.:.:.	./.:.:.:.:.:.	./.:.:.:.:.:.	./.:.:.:.:.:.	./.:.:.:.:.:.	./.:.:.:.:.:.	./.:.:.:.:.:.	./.:.:.:.:.:.	./.:.:.:.:.:.	./.:.:.:.:.:.	./.:.:.:.:.:.	./.:.:.:.:.:.	./.:.:.:.:.:.	./.:.:.:.:.:.	./.:.:.:.:.:.	./.:.:.:.:.:.	./.:.:.:.:.:.	./.:.:.:.:.:.	./.:.:.:.:.:.	./.:.:.:.:.:.	./.:.:.:.:.:.	./.:.:.:.:.:.	./.:.:.:.:.:.	./.:.:.:.:.:.	./.:.:.:.:.:.	./.:.:.:.:.:.	./.:.:.:.:.:.	./.:.:.:.:.:.	./.:.:.:.:.:.	./.:.:.:.:.:.	./.:.:.:.:.:.	./.:.:.:.:.:.	./.:.:.:.:.:.	./.:.:.:.:.:.	./.:.:.:.:.:.	./.:.:.:.:.:.	./.:.:.:.:.:.	./.:.:.:.:.:.	./.:.:.:.:.:.	./.:.:.:.:.:.	./.:.:.:.:.:.	./.:.:.:.:.:.	./.:.:.:.:.:.	./.:.:.:.:.:.	./.:.:.:.:.:.	./.:.:.:.:.:.	./.:.:.:.:.:.	./.:.:.:.:.:.	./.:.:.:.:.:.
chr5	12699765	.	C	T	2.99	PASS	ExcessHet=3.0103;RAW_MQ=1184;DP=2;MLEAC=1;MLEAF=0.5	GT:DP:GQ:SB	./.:.:.:.	./.:.:.:.	1/1:1:3:0,0,1,0	./.:.:.:.	./.:.:.:.	./.:.:.:.	./.:.:.:.	./.:.:.:.	./.:.:.:.	./.:.:.:.	./.:.:.:.	./.:.:.:.	./.:.:.:.	./.:.:.:.	./.:.:.:.	./.:.:.:.	./.:.:.:.	./.:.:.:.	./.:.:.:.	./.:.:.:.	./.:.:.:.	./.:.:.:.	./.:.:.:.	./.:.:.:.	./.:.:.:.	./.:.:.:.	./.:.:.:.	./.:.:.:.	./.:.:.:.	./.:.:.:.	./.:.:.:.	./.:.:.:.	./.:.:.:.	./.:.:.:.	./.:.:.:.	./.:.:.:.	./.:.:.:.	./.:.:.:.	./.:.:.:.	./.:.:.:.	./.:.:.:.	./.:.:.:.	./.:.:.:.	./.:.:.:.	./.:.:.:.	./.:.:.:.	./.:.:.:.	./.:.:.:.	./.:.:.:.	./.:.:.:.	./.:.:.:.	./.:.:.:.	./.:.:.:.	./.:.:.:.	./.:.:.:.	./.:.:.:.	./.:.:.:.
chr5	12699766	.	A	G	289.77	PASS	BaseQRankSum=-0.967;ClippingRankSum=0;ExcessHet=3.0103;MQRankSum=-0.967;RAW_MQ=9024;ReadPosRankSum=0;DP=177;MLEAC=1;MLEAF=0.5	GT:DP:GQ:NE:PGT:PID:PR:PS:SB:SE	1|0:3:36:100:0|1:12699766_A_G:0:12699689:1,1,1,0:.	1|0:7:99:100:0|1:12699766_A_G:0:12699676:2,2,3,0:.	1/1:1:3:.:0|1:12699766_A_G:.:.:0,0,1,0:.	1/1:3:9:.:0|1:12699766_A_G:.:.:0,0,3,0:.	1/1:3:9:.:0|1:12699766_A_G:.:.:0,0,3,0:.	1/1:3:9:.:0|1:12699766_A_G:.:.:0,0,0,3:.	./.:.:.:.:.:.:.:.:.:.	1/1:1:3:.:0|1:12699766_A_G:.:.:0,0,1,0:.	./.:.:.:.:.:.:.:.:.:.	1/1:3:9:.:0|1:12699766_A_G:.:.:0,0,3,0:.	1|0:7:69:100:0|1:12699766_A_G:0:12699766:3,2,2,0:.	1/1:2:6:.:0|1:12699766_A_G:.:.:0,0,2,0:.	1/1:2:6:.:0|1:12699766_A_G:.:.:0,0,1,1:.	1|0:16:99:100:0|1:12699766_A_G:0:12699689:7,4,3,2:.	1/1:3:9:.:0|1:12699766_A_G:.:.:0,0,2,1:.	./.:.:.:.:.:.:.:.:.:.	./.:.:.:.:.:.:.:.:.:.	./.:.:.:.:.:.:.:.:.:.	1/1:1:3:.:0|1:12699766_A_G:.:.:0,0,1,0:.	./.:.:.:.:.:.:.:.:.:.	./.:.:.:.:.:.:.:.:.:.	./.:.:.:.:.:.:.:.:.:.	1/1:5:15:.:0|1:12699766_A_G:.:.:0,0,4,1:.	1/1:6:18:.:0|1:12699766_A_G:.:.:0,0,6,0:.	1/1:3:9:.:0|1:12699766_A_G:.:.:0,0,1,2:.	./.:.:.:.:.:.:.:.:.:.	1/1:6:18:.:0|1:12699766_A_G:.:.:0,0,5,1:.	1/1:2:6:.:0|1:12699766_A_G:.:.:0,0,1,1:.	1/1:5:15:.:0|1:12699766_A_G:.:.:0,0,4,1:.	./.:.:.:.:.:.:.:.:.:.	1|0:12:99:100:0|1:12699766_A_G:0:12699766:6,2,4,0:.	1/1:2:6:.:0|1:12699766_A_G:.:.:0,0,0,2:.	1/1:1:3:.:0|1:12699766_A_G:.:.:0,0,1,0:.	./.:.:.:.:.:.:.:.:.:.	1/1:5:15:.:0|1:12699766_A_G:.:.:0,0,5,0:.	1/1:6:18:.:0|1:12699766_A_G:.:.:0,0,4,2:.	0|1:10:57:100:0|1:12699766_A_G:0:12699766:4,4,1,1:.	0|1:7:24:100:0|1:12699766_A_G:0:12699766:2,4,1,0:.	./.:.:.:.:.:.:.:.:.:.	1/1:3:9:.:0|1:12699766_A_G:.:.:0,0,2,1:.	./.:.:.:.:.:.:.:.:.:.	./.:.:.:.:.:.:.:.:.:.	1/1:2:6:.:0|1:12699766_A_G:.:.:0,0,2,0:.	1/1:5:15:.:0|1:12699766_A_G:.:.:0,0,5,0:.	./.:.:.:.:.:.:.:.:.:.	./.:.:.:.:.:.:.:.:.:.	./.:.:.:.:.:.:.:.:.:.	./.:.:.:.:.:.:.:.:.:.	./.:.:.:.:.:.:.:.:.:.	1/1:4:12:.:0|1:12699766_A_G:.:.:0,0,4,0:.	./.:.:.:.:.:.:.:.:.:.	1|0:14:99:100:0|1:12699766_A_G:0:12699722:4,2,7,1:.	./.:.:.:.:.:.:.:.:.:.	./.:.:.:.:.:.:.:.:.:.	./.:.:.:.:.:.:.:.:.:.	./.:.:.:.:.:.:.:.:.:.	1/1:1:3:.:0|1:12699766_A_G:.:.:0,0,1,0:.
chr5	12699769	.	C	T	43.77	PASS	BaseQRankSum=-1.834;ClippingRankSum=0;ExcessHet=3.0103;MQRankSum=0.842;RAW_MQ=13170;ReadPosRankSum=0.842;DP=7;MLEAC=1;MLEAF=0.5	GT:DP:GQ:NE:PR:PS:SB:SE	./.:.:.:.:.:.:.:.	./.:.:.:.:.:.:.:.	./.:.:.:.:.:.:.:.	./.:.:.:.:.:.:.:.	./.:.:.:.:.:.:.:.	./.:.:.:.:.:.:.:.	./.:.:.:.:.:.:.:.	./.:.:.:.:.:.:.:.	./.:.:.:.:.:.:.:.	./.:.:.:.:.:.:.:.	./.:.:.:.:.:.:.:.	./.:.:.:.:.:.:.:.	./.:.:.:.:.:.:.:.	./.:.:.:.:.:.:.:.	./.:.:.:.:.:.:.:.	./.:.:.:.:.:.:.:.	./.:.:.:.:.:.:.:.	./.:.:.:.:.:.:.:.	./.:.:.:.:.:.:.:.	./.:.:.:.:.:.:.:.	./.:.:.:.:.:.:.:.	./.:.:.:.:.:.:.:.	./.:.:.:.:.:.:.:.	./.:.:.:.:.:.:.:.	./.:.:.:.:.:.:.:.	./.:.:.:.:.:.:.:.	0|1:6:72:100:0:12699722:4,0,1,1:.	./.:.:.:.:.:.:.:.	./.:.:.:.:.:.:.:.	./.:.:.:.:.:.:.:.	./.:.:.:.:.:.:.:.	./.:.:.:.:.:.:.:.	./.:.:.:.:.:.:.:.	./.:.:.:.:.:.:.:.	./.:.:.:.:.:.:.:.	./.:.:.:.:.:.:.:.	./.:.:.:.:.:.:.:.	./.:.:.:.:.:.:.:.	./.:.:.:.:.:.:.:.	./.:.:.:.:.:.:.:.	./.:.:.:.:.:.:.:.	./.:.:.:.:.:.:.:.	./.:.:.:.:.:.:.:.	./.:.:.:.:.:.:.:.	./.:.:.:.:.:.:.:.	./.:.:.:.:.:.:.:.	./.:.:.:.:.:.:.:.	./.:.:.:.:.:.:.:.	./.:.:.:.:.:.:.:.	./.:.:.:.:.:.:.:.	./.:.:.:.:.:.:.:.	./.:.:.:.:.:.:.:.	./.:.:.:.:.:.:.:.	./.:.:.:.:.:.:.:.	./.:.:.:.:.:.:.:.	./.:.:.:.:.:.:.:.	./.:.:.:.:.:.:.:.
chr5	12699771	.	A	G	331.78	PASS	BaseQRankSum=0;ClippingRankSum=0;ExcessHet=3.0103;MQRankSum=-0.967;RAW_MQ=9024;ReadPosRankSum=-0.967;DP=177;MLEAC=1;MLEAF=0.5	GT:DP:GQ:NE:PGT:PID:PR:PS:SB:SE	1|0:3:36:100:0|1:12699766_A_G:0:12699689:1,1,1,0:.	1|0:7:99:100:0|1:12699766_A_G:0:12699676:2,2,3,0:.	1/1:1:3:.:0|1:12699766_A_G:.:.:0,0,1,0:.	1/1:3:9:.:0|1:12699766_A_G:.:.:0,0,3,0:.	1/1:3:9:.:0|1:12699766_A_G:.:.:0,0,3,0:.	1/1:3:9:.:0|1:12699766_A_G:.:.:0,0,0,3:.	./.:.:.:.:.:.:.:.:.:.	1/1:1:3:.:0|1:12699766_A_G:.:.:0,0,1,0:.	./.:.:.:.:.:.:.:.:.:.	1/1:3:9:.:0|1:12699766_A_G:.:.:0,0,3,0:.	1|0:7:66:100:0|1:12699766_A_G:0:12699766:3,2,2,0:.	1/1:2:6:.:0|1:12699766_A_G:.:.:0,0,2,0:.	1/1:2:6:.:0|1:12699766_A_G:.:.:0,0,1,1:.	1|0:15:99:100:0|1:12699766_A_G:0:12699689:6,4,3,2:.	1/1:3:9:.:0|1:12699766_A_G:.:.:0,0,2,1:.	./.:.:.:.:.:.:.:.:.:.	./.:.:.:.:.:.:.:.:.:.	./.:.:.:.:.:.:.:.:.:.	1/1:1:3:.:0|1:12699766_A_G:.:.:0,0,1,0:.	./.:.:.:.:.:.:.:.:.:.	./.:.:.:.:.:.:.:.:.:.	./.:.:.:.:.:.:.:.:.:.	1/1:5:15:.:0|1:12699766_A_G:.:.:0,0,4,1:.	1/1:8:24:.:0|1:12699766_A_G:.:.:0,0,8,0:.	1/1:3:9:.:0|1:12699766_A_G:.:.:0,0,1,2:.	./.:.:.:.:.:.:.:.:.:.	1/1:6:18:.:0|1:12699766_A_G:.:.:0,0,5,1:.	1/1:2:6:.:0|1:12699766_A_G:.:.:0,0,1,1:.	1/1:5:15:.:0|1:12699766_A_G:.:.:0,0,4,1:.	./.:.:.:.:.:.:.:.:.:.	1|0:11:99:100:0|1:12699766_A_G:0:12699766:5,2,4,0:.	1/1:2:6:.:0|1:12699766_A_G:.:.:0,0,0,2:.	1/1:1:3:.:0|1:12699766_A_G:.:.:0,0,1,0:.	./.:.:.:.:.:.:.:.:.:.	1/1:5:15:.:0|1:12699766_A_G:.:.:0,0,5,0:.	1/1:6:18:.:0|1:12699766_A_G:.:.:0,0,4,2:.	0|1:11:57:100:0|1:12699766_A_G:0:12699766:5,4,1,1:.	0|1:6:24:100:0|1:12699766_A_G:0:12699766:2,3,1,0:.	./.:.:.:.:.:.:.:.:.:.	1/1:3:9:.:0|1:12699766_A_G:.:.:0,0,2,1:.	./.:.:.:.:.:.:.:.:.:.	./.:.:.:.:.:.:.:.:.:.	1/1:2:6:.:0|1:12699766_A_G:.:.:0,0,2,0:.	1/1:5:15:.:0|1:12699766_A_G:.:.:0,0,5,0:.	./.:.:.:.:.:.:.:.:.:.	./.:.:.:.:.:.:.:.:.:.	./.:.:.:.:.:.:.:.:.:.	./.:.:.:.:.:.:.:.:.:.	./.:.:.:.:.:.:.:.:.:.	1/1:4:12:.:0|1:12699766_A_G:.:.:0,0,4,0:.	./.:.:.:.:.:.:.:.:.:.	1|0:14:99:100:0|1:12699766_A_G:0:12699722:4,2,7,1:.	./.:.:.:.:.:.:.:.:.:.	./.:.:.:.:.:.:.:.:.:.	./.:.:.:.:.:.:.:.:.:.	./.:.:.:.:.:.:.:.:.:.	1/1:1:3:.:0|1:12699766_A_G:.:.:0,0,1,0:.
chr5	12699777	.	G	A	196.9	PASS	ExcessHet=3.0103;RAW_MQ=13810;BaseQRankSum=1.645;ClippingRankSum=0;MQRankSum=-0.674;ReadPosRankSum=-1.645;DP=27;MLEAC=1;MLEAF=0.5	GT:DP:GQ:PGT:PID:SB:NE:PR:PS:SE	./.:.:.:.:.:.:.:.:.:.	./.:.:.:.:.:.:.:.:.:.	./.:.:.:.:.:.:.:.:.:.	./.:.:.:.:.:.:.:.:.:.	./.:.:.:.:.:.:.:.:.:.	./.:.:.:.:.:.:.:.:.:.	./.:.:.:.:.:.:.:.:.:.	./.:.:.:.:.:.:.:.:.:.	./.:.:.:.:.:.:.:.:.:.	./.:.:.:.:.:.:.:.:.:.	./.:.:.:.:.:.:.:.:.:.	./.:.:.:.:.:.:.:.:.:.	./.:.:.:.:.:.:.:.:.:.	./.:.:.:.:.:.:.:.:.:.	./.:.:.:.:.:.:.:.:.:.	./.:.:.:.:.:.:.:.:.:.	./.:.:.:.:.:.:.:.:.:.	./.:.:.:.:.:.:.:.:.:.	./.:.:.:.:.:.:.:.:.:.	./.:.:.:.:.:.:.:.:.:.	./.:.:.:.:.:.:.:.:.:.	./.:.:.:.:.:.:.:.:.:.	./.:.:.:.:.:.:.:.:.:.	./.:.:.:.:.:.:.:.:.:.	./.:.:.:.:.:.:.:.:.:.	./.:.:.:.:.:.:.:.:.:.	./.:.:.:.:.:.:.:.:.:.	./.:.:.:.:.:.:.:.:.:.	1/1:5:15:0|1:12699766_A_G:0,0,4,1:.:.:.:.	./.:.:.:.:.:.:.:.:.:.	./.:.:.:.:.:.:.:.:.:.	./.:.:.:.:.:.:.:.:.:.	./.:.:.:.:.:.:.:.:.:.	./.:.:.:.:.:.:.:.:.:.	./.:.:.:.:.:.:.:.:.:.	./.:.:.:.:.:.:.:.:.:.	./.:.:.:.:.:.:.:.:.:.	./.:.:.:.:.:.:.:.:.:.	./.:.:.:.:.:.:.:.:.:.	./.:.:.:.:.:.:.:.:.:.	./.:.:.:.:.:.:.:.:.:.	./.:.:.:.:.:.:.:.:.:.	./.:.:.:.:.:.:.:.:.:.	1|0:5:75:.:.:3,0,2,0:100:0:12699722:.	./.:.:.:.:.:.:.:.:.:.	./.:.:.:.:.:.:.:.:.:.	./.:.:.:.:.:.:.:.:.:.	./.:.:.:.:.:.:.:.:.:.	./.:.:.:.:.:.:.:.:.:.	./.:.:.:.:.:.:.:.:.:.	./.:.:.:.:.:.:.:.:.:.	1|0:15:99:.:.:9,2,2,2:100:0:12699722:.	./.:.:.:.:.:.:.:.:.:.	./.:.:.:.:.:.:.:.:.:.	./.:.:.:.:.:.:.:.:.:.	./.:.:.:.:.:.:.:.:.:.	./.:.:.:.:.:.:.:.:.:.
chr5	12699778	.	C	T	466.77	PASS	BaseQRankSum=0.674;ClippingRankSum=0;ExcessHet=3.0103;MQRankSum=-1.96;RAW_MQ=17140;ReadPosRankSum=0;DP=162;MLEAC=1;MLEAF=0.5	GT:DP:GQ:NE:PGT:PID:PR:PS:SB:SE	./.:.:.:.:.:.:.:.:.:.	1|0:6:99:100:0|1:12699766_A_G:0:12699676:2,1,3,0:.	./.:.:.:.:.:.:.:.:.:.	1/1:3:9:.:0|1:12699766_A_G:.:.:0,0,3,0:.	1/1:3:9:.:0|1:12699778_C_T:.:.:0,0,3,0:.	./.:.:.:.:.:.:.:.:.:.	./.:.:.:.:.:.:.:.:.:.	1/1:2:6:.:0|1:12699766_A_G:.:.:0,0,2,0:.	./.:.:.:.:.:.:.:.:.:.	1/1:3:9:.:0|1:12699766_A_G:.:.:0,0,3,0:.	1|0:8:15:100:.:.:0:12699766:3,3,2,0:.	1/1:2:6:.:0|1:12699766_A_G:.:.:0,0,2,0:.	./.:.:.:.:.:.:.:.:.:.	1|0:16:87:100:0|1:12699778_C_T:0:12699689:7,6,3,0:.	1/1:3:9:.:0|1:12699766_A_G:.:.:0,0,2,1:.	./.:.:.:.:.:.:.:.:.:.	./.:.:.:.:.:.:.:.:.:.	./.:.:.:.:.:.:.:.:.:.	./.:.:.:.:.:.:.:.:.:.	./.:.:.:.:.:.:.:.:.:.	./.:.:.:.:.:.:.:.:.:.	./.:.:.:.:.:.:.:.:.:.	1/1:5:15:.:0|1:12699766_A_G:.:.:0,0,4,1:.	1/1:10:33:.:0|1:12699766_A_G:.:.:0,0,9,1:.	1/1:3:9:.:0|1:12699766_A_G:.:.:0,0,1,2:.	./.:.:.:.:.:.:.:.:.:.	1|0:6:72:100:0|1:12699778_C_T:0:12699722:1,1,4,0:.	1/1:2:6:.:0|1:12699766_A_G:.:.:0,0,1,1:.	./.:.:.:.:.:.:.:.:.:.	./.:.:.:.:.:.:.:.:.:.	1|0:12:99:100:0|1:12699766_A_G:0:12699766:5,2,5,0:.	./.:.:.:.:.:.:.:.:.:.	1/1:2:6:.:0|1:12699766_A_G:.:.:0,0,2,0:.	./.:.:.:.:.:.:.:.:.:.	1/1:5:15:.:0|1:12699766_A_G:.:.:0,0,5,0:.	0|1:6:99:100:0|1:12699778_C_T:0:12699689:2,1,2,1:.	0|1:9:60:100:0|1:12699766_A_G:0:12699766:4,3,1,1:.	0|1:6:27:100:0|1:12699778_C_T:0:12699766:2,3,1,0:.	./.:.:.:.:.:.:.:.:.:.	1|0:3:36:100:0|1:12699778_C_T:0:12699722:1,1,1,0:.	./.:.:.:.:.:.:.:.:.:.	./.:.:.:.:.:.:.:.:.:.	./.:.:.:.:.:.:.:.:.:.	0|1:5:75:100:0|1:12699778_C_T:0:12699722:2,0,3,0:.	./.:.:.:.:.:.:.:.:.:.	./.:.:.:.:.:.:.:.:.:.	./.:.:.:.:.:.:.:.:.:.	./.:.:.:.:.:.:.:.:.:.	./.:.:.:.:.:.:.:.:.:.	1/1:4:12:.:0|1:12699766_A_G:.:.:0,0,4,0:.	./.:.:.:.:.:.:.:.:.:.	1|0:15:99:100:0|1:12699778_C_T:0:12699722:6,4,5,0:.	./.:.:.:.:.:.:.:.:.:.	./.:.:.:.:.:.:.:.:.:.	./.:.:.:.:.:.:.:.:.:.	./.:.:.:.:.:.:.:.:.:.	./.:.:.:.:.:.:.:.:.:.
chr5	12699779	.	C	T	196.9	PASS	BaseQRankSum=-1.282;ClippingRankSum=0;ExcessHet=3.0103;MQRankSum=-1.96;RAW_MQ=17140;ReadPosRankSum=0;DP=107;MLEAC=1;MLEAF=0.5	GT:DP:GQ:NE:PGT:PID:PR:PS:SB:SE	./.:.:.:.:.:.:.:.:.:.	1|0:6:99:100:0|1:12699766_A_G:0:12699676:2,1,3,0:.	./.:.:.:.:.:.:.:.:.:.	./.:.:.:.:.:.:.:.:.:.	./.:.:.:.:.:.:.:.:.:.	./.:.:.:.:.:.:.:.:.:.	./.:.:.:.:.:.:.:.:.:.	1/1:2:6:.:0|1:12699766_A_G:.:.:0,0,2,0:.	./.:.:.:.:.:.:.:.:.:.	1/1:3:9:.:0|1:12699766_A_G:.:.:0,0,3,0:.	./.:.:.:.:.:.:.:.:.:.	1/1:2:6:.:0|1:12699766_A_G:.:.:0,0,2,0:.	./.:.:.:.:.:.:.:.:.:.	1|0:16:87:100:0|1:12699778_C_T:0:12699689:7,6,3,0:.	./.:.:.:.:.:.:.:.:.:.	./.:.:.:.:.:.:.:.:.:.	./.:.:.:.:.:.:.:.:.:.	./.:.:.:.:.:.:.:.:.:.	./.:.:.:.:.:.:.:.:.:.	./.:.:.:.:.:.:.:.:.:.	./.:.:.:.:.:.:.:.:.:.	./.:.:.:.:.:.:.:.:.:.	./.:.:.:.:.:.:.:.:.:.	0|1:10:48:100:.:.:0:12699779:6,1,3,0:.	./.:.:.:.:.:.:.:.:.:.	./.:.:.:.:.:.:.:.:.:.	1|0:6:32:100:.:.:0:12699722:3,1,2,0:.	./.:.:.:.:.:.:.:.:.:.	./.:.:.:.:.:.:.:.:.:.	./.:.:.:.:.:.:.:.:.:.	1|0:12:99:100:0|1:12699766_A_G:0:12699766:5,2,5,0:.	./.:.:.:.:.:.:.:.:.:.	./.:.:.:.:.:.:.:.:.:.	./.:.:.:.:.:.:.:.:.:.	1/1:5:15:.:0|1:12699766_A_G:.:.:0,0,5,0:.	./.:.:.:.:.:.:.:.:.:.	0|1:9:63:100:0|1:12699766_A_G:0:12699766:4,3,1,1:.	./.:.:.:.:.:.:.:.:.:.	./.:.:.:.:.:.:.:.:.:.	1|0:3:36:100:0|1:12699778_C_T:0:12699722:1,1,1,0:.	./.:.:.:.:.:.:.:.:.:.	./.:.:.:.:.:.:.:.:.:.	./.:.:.:.:.:.:.:.:.:.	0|1:5:75:100:0|1:12699778_C_T:0:12699722:2,0,3,0:.	./.:.:.:.:.:.:.:.:.:.	./.:.:.:.:.:.:.:.:.:.	./.:.:.:.:.:.:.:.:.:.	./.:.:.:.:.:.:.:.:.:.	./.:.:.:.:.:.:.:.:.:.	./.:.:.:.:.:.:.:.:.:.	./.:.:.:.:.:.:.:.:.:.	1|0:15:99:100:0|1:12699778_C_T:0:12699722:7,3,5,0:.	./.:.:.:.:.:.:.:.:.:.	./.:.:.:.:.:.:.:.:.:.	./.:.:.:.:.:.:.:.:.:.	./.:.:.:.:.:.:.:.:.:.	./.:.:.:.:.:.:.:.:.:.
chr5	12699787	.	G	C,T	511.77	PASS	BaseQRankSum=0.967;ClippingRankSum=0;ExcessHet=3.0103;MQRankSum=-0.967;RAW_MQ=9024;ReadPosRankSum=-0.967;DP=199;MLEAC=1,2;MLEAF=0.5,1	GT:DP:GQ:NE:PGT:PID:PR:PS:SB:SE	1|0:3:36:100:0|1:12699787_G_C:0:12699689:1,1,1,0:.	1|0:6:99:100:0|1:12699766_A_G:0:12699676:2,1,3,0:.	1/1:1:3:.:0|1:12699787_G_C:.:.:0,0,1,0:.	1/1:3:9:.:0|1:12699766_A_G:.:.:0,0,3,0:.	1/1:3:9:.:0|1:12699778_C_T:.:.:0,0,3,0:.	2/2:3:9:.:.:.:.:.:0,0,0,3:.	./.:.:.:.:.:.:.:.:.:.	1/1:2:6:.:0|1:12699766_A_G:.:.:0,0,2,0:.	./.:.:.:.:.:.:.:.:.:.	1/1:3:9:.:0|1:12699766_A_G:.:.:0,0,3,0:.	1|0:9:63:100:0|1:12699766_A_G:0:12699766:4,3,2,0:.	1/1:2:6:.:0|1:12699766_A_G:.:.:0,0,2,0:.	1/1:2:6:.:0|1:12699787_G_C:.:.:0,0,1,1:.	1|0:15:58:100:.:.:0:12699689:7,3,3,2:.	1/1:3:9:.:0|1:12699766_A_G:.:.:0,0,2,1:.	./.:.:.:.:.:.:.:.:.:.	./.:.:.:.:.:.:.:.:.:.	./.:.:.:.:.:.:.:.:.:.	1/1:1:3:.:0|1:12699787_G_C:.:.:0,0,1,0:.	./.:.:.:.:.:.:.:.:.:.	./.:.:.:.:.:.:.:.:.:.	./.:.:.:.:.:.:.:.:.:.	1/1:5:15:.:0|1:12699766_A_G:.:.:0,0,4,1:.	1/1:12:36:.:0|1:12699766_A_G:.:.:0,0,9,3:.	1/1:3:9:.:0|1:12699766_A_G:.:.:0,0,1,2:.	./.:.:.:.:.:.:.:.:.:.	1|2:6:72:100:.:.:0:12699722:0,0,5,1:.	1/1:2:6:.:0|1:12699766_A_G:.:.:0,0,1,1:.	1/1:5:15:.:0|1:12699766_A_G:.:.:0,0,4,1:.	./.:.:.:.:.:.:.:.:.:.	1|0:12:99:100:0|1:12699766_A_G:0:12699766:5,2,5,0:.	2/2:2:6:.:.:.:.:.:0,0,0,2:.	1/1:2:6:.:0|1:12699766_A_G:.:.:0,0,2,0:.	./.:.:.:.:.:.:.:.:.:.	1/1:5:15:.:0|1:12699766_A_G:.:.:0,0,5,0:.	2|1:7:89:100:.:.:0:12699689:0,0,5,2:.	0|1:11:99:100:0|1:12699787_G_C:0:12699766:6,2,1,2:.	0|1:5:27:100:0|1:12699778_C_T:0:12699766:2,2,1,0:.	./.:.:.:.:.:.:.:.:.:.	1|2:3:36:100:.:.:0:12699722:0,0,2,1:.	1/1:2:6:.:0|1:12699787_G_C:.:.:0,0,2,0:.	./.:.:.:.:.:.:.:.:.:.	1/1:2:6:.:0|1:12699787_G_C:.:.:0,0,1,1:.	1/1:5:15:.:0|1:12699766_A_G:.:.:0,0,5,0:.	2/2:2:6:.:.:.:.:.:0,0,1,1:.	./.:.:.:.:.:.:.:.:.:.	./.:.:.:.:.:.:.:.:.:.	./.:.:.:.:.:.:.:.:.:.	./.:.:.:.:.:.:.:.:.:.	1/1:3:12:.:0|1:12699766_A_G:.:.:0,0,3,0:.	./.:.:.:.:.:.:.:.:.:.	1|0:16:99:100:0|1:12699766_A_G:0:12699722:4,1,8,3:.	./.:.:.:.:.:.:.:.:.:.	./.:.:.:.:.:.:.:.:.:.	./.:.:.:.:.:.:.:.:.:.	./.:.:.:.:.:.:.:.:.:.	./.:.:.:.:.:.:.:.:.:.
chr5	12699795	.	G	A	16.09	PASS	BaseQRankSum=0.967;ClippingRankSum=0;ExcessHet=3.0103;MQRankSum=-0.967;RAW_MQ=5898;ReadPosRankSum=0;DP=4;MLEAC=1;MLEAF=0.5	GT:DP:GQ:SB	./.:.:.:.	./.:.:.:.	./.:.:.:.	./.:.:.:.	0/1:3:14:1,0,2,0	./.:.:.:.	./.:.:.:.	./.:.:.:.	./.:.:.:.	./.:.:.:.	./.:.:.:.	./.:.:.:.	./.:.:.:.	./.:.:.:.	./.:.:.:.	./.:.:.:.	./.:.:.:.	./.:.:.:.	./.:.:.:.	./.:.:.:.	./.:.:.:.	./.:.:.:.	./.:.:.:.	./.:.:.:.	./.:.:.:.	./.:.:.:.	./.:.:.:.	./.:.:.:.	./.:.:.:.	./.:.:.:.	./.:.:.:.	./.:.:.:.	./.:.:.:.	./.:.:.:.	./.:.:.:.	./.:.:.:.	./.:.:.:.	./.:.:.:.	./.:.:.:.	./.:.:.:.	./.:.:.:.	./.:.:.:.	./.:.:.:.	./.:.:.:.	./.:.:.:.	./.:.:.:.	./.:.:.:.	./.:.:.:.	./.:.:.:.	./.:.:.:.	./.:.:.:.	./.:.:.:.	./.:.:.:.	./.:.:.:.	./.:.:.:.	./.:.:.:.	./.:.:.:.
chr5	12699796	.	A	G	40.77	PASS	BaseQRankSum=-1.068;ClippingRankSum=0;ExcessHet=3.0103;MQRankSum=0.566;RAW_MQ=17395;ReadPosRankSum=0.366;DP=9;MLEAC=1;MLEAF=0.5	GT:DP:GQ:NE:PR:PS:SB:SE	./.:.:.:.:.:.:.:.	./.:.:.:.:.:.:.:.	./.:.:.:.:.:.:.:.	./.:.:.:.:.:.:.:.	./.:.:.:.:.:.:.:.	./.:.:.:.:.:.:.:.	./.:.:.:.:.:.:.:.	./.:.:.:.:.:.:.:.	./.:.:.:.:.:.:.:.	./.:.:.:.:.:.:.:.	./.:.:.:.:.:.:.:.	./.:.:.:.:.:.:.:.	./.:.:.:.:.:.:.:.	./.:.:.:.:.:.:.:.	./.:.:.:.:.:.:.:.	./.:.:.:.:.:.:.:.	./.:.:.:.:.:.:.:.	./.:.:.:.:.:.:.:.	./.:.:.:.:.:.:.:.	./.:.:.:.:.:.:.:.	./.:.:.:.:.:.:.:.	./.:.:.:.:.:.:.:.	./.:.:.:.:.:.:.:.	./.:.:.:.:.:.:.:.	./.:.:.:.:.:.:.:.	./.:.:.:.:.:.:.:.	0|1:7:69:100:0:12699722:4,1,1,1:.	./.:.:.:.:.:.:.:.	./.:.:.:.:.:.:.:.	./.:.:.:.:.:.:.:.	./.:.:.:.:.:.:.:.	./.:.:.:.:.:.:.:.	./.:.:.:.:.:.:.:.	./.:.:.:.:.:.:.:.	./.:.:.:.:.:.:.:.	./.:.:.:.:.:.:.:.	./.:.:.:.:.:.:.:.	./.:.:.:.:.:.:.:.	./.:.:.:.:.:.:.:.	./.:.:.:.:.:.:.:.	./.:.:.:.:.:.:.:.	./.:.:.:.:.:.:.:.	./.:.:.:.:.:.:.:.	./.:.:.:.:.:.:.:.	./.:.:.:.:.:.:.:.	./.:.:.:.:.:.:.:.	./.:.:.:.:.:.:.:.	./.:.:.:.:.:.:.:.	./.:.:.:.:.:.:.:.	./.:.:.:.:.:.:.:.	./.:.:.:.:.:.:.:.	./.:.:.:.:.:.:.:.	./.:.:.:.:.:.:.:.	./.:.:.:.:.:.:.:.	./.:.:.:.:.:.:.:.	./.:.:.:.:.:.:.:.	./.:.:.:.:.:.:.:.
chr5	12699797	.	G	A	560.77	PASS	BaseQRankSum=0.431;ClippingRankSum=0;ExcessHet=3.0103;MQRankSum=-0.967;RAW_MQ=9024;ReadPosRankSum=-0.967;DP=196;MLEAC=1;MLEAF=0.5	GT:DP:GQ:NE:PGT:PID:PR:PS:SB:SE	1|0:3:36:100:0|1:12699787_G_C:0:12699689:1,1,1,0:.	1|0:6:99:100:0|1:12699766_A_G:0:12699676:2,1,3,0:.	1/1:1:3:.:0|1:12699787_G_C:.:.:0,0,1,0:.	1/1:2:6:.:0|1:12699766_A_G:.:.:0,0,2,0:.	1/1:3:9:.:0|1:12699778_C_T:.:.:0,0,3,0:.	./.:.:.:.:.:.:.:.:.:.	./.:.:.:.:.:.:.:.:.:.	1/1:2:6:.:0|1:12699766_A_G:.:.:0,0,2,0:.	./.:.:.:.:.:.:.:.:.:.	1/1:3:9:.:0|1:12699766_A_G:.:.:0,0,3,0:.	1|0:8:66:100:0|1:12699766_A_G:0:12699766:4,2,2,0:.	1/1:2:6:.:0|1:12699766_A_G:.:.:0,0,2,0:.	1/1:2:6:.:0|1:12699787_G_C:.:.:0,0,1,1:.	1|0:16:99:100:0|1:12699778_C_T:0:12699689:7,5,3,1:.	1/1:2:6:.:0|1:12699766_A_G:.:.:0,0,1,1:.	./.:.:.:.:.:.:.:.:.:.	./.:.:.:.:.:.:.:.:.:.	./.:.:.:.:.:.:.:.:.:.	1/1:1:3:.:0|1:12699787_G_C:.:.:0,0,1,0:.	./.:.:.:.:.:.:.:.:.:.	./.:.:.:.:.:.:.:.:.:.	./.:.:.:.:.:.:.:.:.:.	1/1:5:15:.:0|1:12699766_A_G:.:.:0,0,4,1:.	1/1:14:42:.:0|1:12699766_A_G:.:.:0,0,9,5:.	1/1:3:9:.:0|1:12699766_A_G:.:.:0,0,1,2:.	./.:.:.:.:.:.:.:.:.:.	1|0:7:69:100:0|1:12699778_C_T:0:12699722:1,1,4,1:.	1/1:2:6:.:0|1:12699766_A_G:.:.:0,0,1,1:.	1/1:5:15:.:0|1:12699766_A_G:.:.:0,0,4,1:.	./.:.:.:.:.:.:.:.:.:.	1|0:12:99:100:0|1:12699766_A_G:0:12699766:4,2,5,1:.	1|0:3:17:100:0|1:12699777_G_A:0:12699324:0,2,1,0:.	1/1:2:6:.:0|1:12699766_A_G:.:.:0,0,2,0:.	./.:.:.:.:.:.:.:.:.:.	1/1:5:15:.:0|1:12699766_A_G:.:.:0,0,5,0:.	0|1:7:99:100:0|1:12699778_C_T:0:12699689:2,1,3,1:.	0|1:11:99:100:0|1:12699787_G_C:0:12699766:6,2,1,2:.	0|1:6:53:100:.:.:0:12699766:2,2,2,0:.	./.:.:.:.:.:.:.:.:.:.	1|0:4:43:100:0|1:12699778_C_T:0:12699722:1,1,2,0:.	1/1:2:6:.:0|1:12699787_G_C:.:.:0,0,2,0:.	./.:.:.:.:.:.:.:.:.:.	1/1:1:3:.:0|1:12699787_G_C:.:.:0,0,0,1:.	1/1:4:15:.:0|1:12699766_A_G:.:.:0,0,4,0:.	./.:.:.:.:.:.:.:.:.:.	./.:.:.:.:.:.:.:.:.:.	./.:.:.:.:.:.:.:.:.:.	./.:.:.:.:.:.:.:.:.:.	./.:.:.:.:.:.:.:.:.:.	1/1:5:15:.:0|1:12699766_A_G:.:.:0,0,3,2:.	./.:.:.:.:.:.:.:.:.:.	1|0:15:99:100:0|1:12699766_A_G:0:12699722:4,2,6,3:.	./.:.:.:.:.:.:.:.:.:.	./.:.:.:.:.:.:.:.:.:.	./.:.:.:.:.:.:.:.:.:.	./.:.:.:.:.:.:.:.:.:.	./.:.:.:.:.:.:.:.:.:.
chr5	12699800	.	C	G	63.56	PASS	ExcessHet=3.0103;RAW_MQ=6564;DP=3;MLEAC=2;MLEAF=1	GT:DP:GQ:PGT:PID:SB	./.:.:.:.:.:.	./.:.:.:.:.:.	./.:.:.:.:.:.	./.:.:.:.:.:.	./.:.:.:.:.:.	1/1:2:6:0|1:12699800_C_G:0,0,0,2	./.:.:.:.:.:.	./.:.:.:.:.:.	./.:.:.:.:.:.	./.:.:.:.:.:.	./.:.:.:.:.:.	./.:.:.:.:.:.	./.:.:.:.:.:.	./.:.:.:.:.:.	./.:.:.:.:.:.	./.:.:.:.:.:.	./.:.:.:.:.:.	./.:.:.:.:.:.	./.:.:.:.:.:.	./.:.:.:.:.:.	./.:.:.:.:.:.	./.:.:.:.:.:.	./.:.:.:.:.:.	./.:.:.:.:.:.	./.:.:.:.:.:.	./.:.:.:.:.:.	./.:.:.:.:.:.	./.:.:.:.:.:.	./.:.:.:.:.:.	./.:.:.:.:.:.	./.:.:.:.:.:.	./.:.:.:.:.:.	./.:.:.:.:.:.	./.:.:.:.:.:.	./.:.:.:.:.:.	./.:.:.:.:.:.	./.:.:.:.:.:.	./.:.:.:.:.:.	./.:.:.:.:.:.	./.:.:.:.:.:.	./.:.:.:.:.:.	./.:.:.:.:.:.	./.:.:.:.:.:.	./.:.:.:.:.:.	./.:.:.:.:.:.	./.:.:.:.:.:.	./.:.:.:.:.:.	./.:.:.:.:.:.	./.:.:.:.:.:.	./.:.:.:.:.:.	./.:.:.:.:.:.	./.:.:.:.:.:.	./.:.:.:.:.:.	./.:.:.:.:.:.	./.:.:.:.:.:.	./.:.:.:.:.:.	./.:.:.:.:.:.
chr5	12699805	.	T	G	63.56	PASS	ExcessHet=3.0103;RAW_MQ=6564;BaseQRankSum=-1.538;ClippingRankSum=0;MQRankSum=-1.013;ReadPosRankSum=-1.119;DP=19;MLEAC=1;MLEAF=0.5	GT:DP:GQ:PGT:PID:SB:NE:PR:PS:SE	./.:.:.:.:.:.:.:.:.:.	./.:.:.:.:.:.:.:.:.:.	./.:.:.:.:.:.:.:.:.:.	./.:.:.:.:.:.:.:.:.:.	./.:.:.:.:.:.:.:.:.:.	1/1:2:6:0|1:12699800_C_G:0,0,0,2:.:.:.:.	./.:.:.:.:.:.:.:.:.:.	./.:.:.:.:.:.:.:.:.:.	./.:.:.:.:.:.:.:.:.:.	./.:.:.:.:.:.:.:.:.:.	./.:.:.:.:.:.:.:.:.:.	./.:.:.:.:.:.:.:.:.:.	./.:.:.:.:.:.:.:.:.:.	1|0:14:3:0|1:12699800_C_G:9,4,0,1:100:0:12699689:.	./.:.:.:.:.:.:.:.:.:.	./.:.:.:.:.:.:.:.:.:.	./.:.:.:.:.:.:.:.:.:.	./.:.:.:.:.:.:.:.:.:.	./.:.:.:.:.:.:.:.:.:.	./.:.:.:.:.:.:.:.:.:.	./.:.:.:.:.:.:.:.:.:.	./.:.:.:.:.:.:.:.:.:.	./.:.:.:.:.:.:.:.:.:.	./.:.:.:.:.:.:.:.:.:.	./.:.:.:.:.:.:.:.:.:.	./.:.:.:.:.:.:.:.:.:.	./.:.:.:.:.:.:.:.:.:.	./.:.:.:.:.:.:.:.:.:.	./.:.:.:.:.:.:.:.:.:.	./.:.:.:.:.:.:.:.:.:.	./.:.:.:.:.:.:.:.:.:.	./.:.:.:.:.:.:.:.:.:.	./.:.:.:.:.:.:.:.:.:.	./.:.:.:.:.:.:.:.:.:.	./.:.:.:.:.:.:.:.:.:.	./.:.:.:.:.:.:.:.:.:.	./.:.:.:.:.:.:.:.:.:.	./.:.:.:.:.:.:.:.:.:.	./.:.:.:.:.:.:.:.:.:.	./.:.:.:.:.:.:.:.:.:.	./.:.:.:.:.:.:.:.:.:.	./.:.:.:.:.:.:.:.:.:.	./.:.:.:.:.:.:.:.:.:.	./.:.:.:.:.:.:.:.:.:.	./.:.:.:.:.:.:.:.:.:.	./.:.:.:.:.:.:.:.:.:.	./.:.:.:.:.:.:.:.:.:.	./.:.:.:.:.:.:.:.:.:.	./.:.:.:.:.:.:.:.:.:.	./.:.:.:.:.:.:.:.:.:.	./.:.:.:.:.:.:.:.:.:.	./.:.:.:.:.:.:.:.:.:.	./.:.:.:.:.:.:.:.:.:.	./.:.:.:.:.:.:.:.:.:.	./.:.:.:.:.:.:.:.:.:.	./.:.:.:.:.:.:.:.:.:.	./.:.:.:.:.:.:.:.:.:.
chr5	12699810	.	G	A	28.56	PASS	ExcessHet=3.0103;RAW_MQ=2592;DP=2;MLEAC=2;MLEAF=1	GT:DP:GQ:SB	./.:.:.:.	./.:.:.:.	./.:.:.:.	./.:.:.:.	./.:.:.:.	./.:.:.:.	./.:.:.:.	./.:.:.:.	./.:.:.:.	./.:.:.:.	./.:.:.:.	./.:.:.:.	./.:.:.:.	./.:.:.:.	./.:.:.:.	./.:.:.:.	./.:.:.:.	./.:.:.:.	./.:.:.:.	./.:.:.:.	./.:.:.:.	./.:.:.:.	./.:.:.:.	./.:.:.:.	./.:.:.:.	./.:.:.:.	./.:.:.:.	./.:.:.:.	./.:.:.:.	./.:.:.:.	./.:.:.:.	./.:.:.:.	./.:.:.:.	./.:.:.:.	./.:.:.:.	./.:.:.:.	./.:.:.:.	./.:.:.:.	./.:.:.:.	./.:.:.:.	./.:.:.:.	./.:.:.:.	./.:.:.:.	./.:.:.:.	1/1:2:6:0,0,1,1	./.:.:.:.	./.:.:.:.	./.:.:.:.	./.:.:.:.	./.:.:.:.	./.:.:.:.	./.:.:.:.	./.:.:.:.	./.:.:.:.	./.:.:.:.	./.:.:.:.	./.:.:.:.
chr5	12699812	.	G	C	46.77	PASS	BaseQRankSum=-0.566;ClippingRankSum=0;ExcessHet=3.0103;MQRankSum=0;RAW_MQ=12468;ReadPosRankSum=0.792;DP=13;MLEAC=1;MLEAF=0.5	GT:DP:GQ:NE:PR:PS:SB:SE	./.:.:.:.:.:.:.:.	./.:.:.:.:.:.:.:.	./.:.:.:.:.:.:.:.	./.:.:.:.:.:.:.:.	./.:.:.:.:.:.:.:.	./.:.:.:.:.:.:.:.	./.:.:.:.:.:.:.:.	./.:.:.:.:.:.:.:.	./.:.:.:.:.:.:.:.	./.:.:.:.:.:.:.:.	./.:.:.:.:.:.:.:.	./.:.:.:.:.:.:.:.	./.:.:.:.:.:.:.:.	./.:.:.:.:.:.:.:.	./.:.:.:.:.:.:.:.	./.:.:.:.:.:.:.:.	./.:.:.:.:.:.:.:.	./.:.:.:.:.:.:.:.	./.:.:.:.:.:.:.:.	./.:.:.:.:.:.:.:.	./.:.:.:.:.:.:.:.	./.:.:.:.:.:.:.:.	./.:.:.:.:.:.:.:.	./.:.:.:.:.:.:.:.	./.:.:.:.:.:.:.:.	./.:.:.:.:.:.:.:.	./.:.:.:.:.:.:.:.	./.:.:.:.:.:.:.:.	./.:.:.:.:.:.:.:.	./.:.:.:.:.:.:.:.	./.:.:.:.:.:.:.:.	./.:.:.:.:.:.:.:.	./.:.:.:.:.:.:.:.	./.:.:.:.:.:.:.:.	./.:.:.:.:.:.:.:.	1|0:7:3:100:0:12699689:2,4,1,0:.	./.:.:.:.:.:.:.:.	./.:.:.:.:.:.:.:.	./.:.:.:.:.:.:.:.	0|1:5:75:100:0:12699722:3,0,1,1:.	./.:.:.:.:.:.:.:.	./.:.:.:.:.:.:.:.	./.:.:.:.:.:.:.:.	./.:.:.:.:.:.:.:.	./.:.:.:.:.:.:.:.	./.:.:.:.:.:.:.:.	./.:.:.:.:.:.:.:.	./.:.:.:.:.:.:.:.	./.:.:.:.:.:.:.:.	./.:.:.:.:.:.:.:.	./.:.:.:.:.:.:.:.	./.:.:.:.:.:.:.:.	./.:.:.:.:.:.:.:.	./.:.:.:.:.:.:.:.	./.:.:.:.:.:.:.:.	./.:.:.:.:.:.:.:.	./.:.:.:.:.:.:.:.
chr5	12699815	.	G	A	20	PASS	ExcessHet=3.0103;RAW_MQ=1600;DP=1;MLEAC=1;MLEAF=0.5	GT:DP:GQ:PGT:PID:SB	./.:.:.:.:.:.	./.:.:.:.:.:.	./.:.:.:.:.:.	./.:.:.:.:.:.	./.:.:.:.:.:.	./.:.:.:.:.:.	./.:.:.:.:.:.	./.:.:.:.:.:.	./.:.:.:.:.:.	./.:.:.:.:.:.	./.:.:.:.:.:.	./.:.:.:.:.:.	./.:.:.:.:.:.	./.:.:.:.:.:.	./.:.:.:.:.:.	./.:.:.:.:.:.	./.:.:.:.:.:.	./.:.:.:.:.:.	./.:.:.:.:.:.	./.:.:.:.:.:.	./.:.:.:.:.:.	./.:.:.:.:.:.	./.:.:.:.:.:.	./.:.:.:.:.:.	./.:.:.:.:.:.	./.:.:.:.:.:.	./.:.:.:.:.:.	./.:.:.:.:.:.	./.:.:.:.:.:.	./.:.:.:.:.:.	./.:.:.:.:.:.	./.:.:.:.:.:.	./.:.:.:.:.:.	./.:.:.:.:.:.	./.:.:.:.:.:.	./.:.:.:.:.:.	./.:.:.:.:.:.	./.:.:.:.:.:.	./.:.:.:.:.:.	./.:.:.:.:.:.	./.:.:.:.:.:.	./.:.:.:.:.:.	./.:.:.:.:.:.	./.:.:.:.:.:.	./.:.:.:.:.:.	./.:.:.:.:.:.	./.:.:.:.:.:.	./.:.:.:.:.:.	1/1:1:3:0|1:12699815_G_A:0,0,1,0	./.:.:.:.:.:.	./.:.:.:.:.:.	./.:.:.:.:.:.	./.:.:.:.:.:.	./.:.:.:.:.:.	./.:.:.:.:.:.	./.:.:.:.:.:.	./.:.:.:.:.:.
chr5	12699822	.	C	T	88.77	PASS	BaseQRankSum=1.96;ClippingRankSum=0;ExcessHet=3.0103;MQRankSum=-0.674;RAW_MQ=8441;ReadPosRankSum=0.674;DP=6;MLEAC=1;MLEAF=0.5	GT:DP:GQ:NE:PGT:PID:PR:PS:SB:SE	./.:.:.:.:.:.:.:.:.:.	./.:.:.:.:.:.:.:.:.:.	./.:.:.:.:.:.:.:.:.:.	./.:.:.:.:.:.:.:.:.:.	./.:.:.:.:.:.:.:.:.:.	./.:.:.:.:.:.:.:.:.:.	./.:.:.:.:.:.:.:.:.:.	./.:.:.:.:.:.:.:.:.:.	./.:.:.:.:.:.:.:.:.:.	./.:.:.:.:.:.:.:.:.:.	./.:.:.:.:.:.:.:.:.:.	./.:.:.:.:.:.:.:.:.:.	./.:.:.:.:.:.:.:.:.:.	./.:.:.:.:.:.:.:.:.:.	./.:.:.:.:.:.:.:.:.:.	./.:.:.:.:.:.:.:.:.:.	./.:.:.:.:.:.:.:.:.:.	./.:.:.:.:.:.:.:.:.:.	./.:.:.:.:.:.:.:.:.:.	./.:.:.:.:.:.:.:.:.:.	./.:.:.:.:.:.:.:.:.:.	./.:.:.:.:.:.:.:.:.:.	./.:.:.:.:.:.:.:.:.:.	./.:.:.:.:.:.:.:.:.:.	./.:.:.:.:.:.:.:.:.:.	./.:.:.:.:.:.:.:.:.:.	./.:.:.:.:.:.:.:.:.:.	./.:.:.:.:.:.:.:.:.:.	./.:.:.:.:.:.:.:.:.:.	./.:.:.:.:.:.:.:.:.:.	./.:.:.:.:.:.:.:.:.:.	./.:.:.:.:.:.:.:.:.:.	./.:.:.:.:.:.:.:.:.:.	./.:.:.:.:.:.:.:.:.:.	./.:.:.:.:.:.:.:.:.:.	./.:.:.:.:.:.:.:.:.:.	./.:.:.:.:.:.:.:.:.:.	./.:.:.:.:.:.:.:.:.:.	./.:.:.:.:.:.:.:.:.:.	./.:.:.:.:.:.:.:.:.:.	./.:.:.:.:.:.:.:.:.:.	./.:.:.:.:.:.:.:.:.:.	./.:.:.:.:.:.:.:.:.:.	./.:.:.:.:.:.:.:.:.:.	./.:.:.:.:.:.:.:.:.:.	./.:.:.:.:.:.:.:.:.:.	./.:.:.:.:.:.:.:.:.:.	./.:.:.:.:.:.:.:.:.:.	./.:.:.:.:.:.:.:.:.:.	./.:.:.:.:.:.:.:.:.:.	./.:.:.:.:.:.:.:.:.:.	./.:.:.:.:.:.:.:.:.:.	1|0:6:99:100:0|1:12699822_C_T:0:12699822:0,3,3,0:.	./.:.:.:.:.:.:.:.:.:.	./.:.:.:.:.:.:.:.:.:.	./.:.:.:.:.:.:.:.:.:.	./.:.:.:.:.:.:.:.:.:.
chr5	12699823	.	G	A	20	PASS	BaseQRankSum=0.967;ClippingRankSum=0;ExcessHet=3.0103;MQRankSum=-0.967;RAW_MQ=9024;ReadPosRankSum=-0.967;DP=8;MLEAC=1;MLEAF=0.5	GT:DP:GQ:NE:PGT:PID:PR:PS:SB:SE	1|0:3:36:100:0|1:12699823_G_A:0:12699689:1,1,1,0:.	./.:.:.:.:.:.:.:.:.:.	./.:.:.:.:.:.:.:.:.:.	./.:.:.:.:.:.:.:.:.:.	./.:.:.:.:.:.:.:.:.:.	./.:.:.:.:.:.:.:.:.:.	./.:.:.:.:.:.:.:.:.:.	./.:.:.:.:.:.:.:.:.:.	./.:.:.:.:.:.:.:.:.:.	./.:.:.:.:.:.:.:.:.:.	./.:.:.:.:.:.:.:.:.:.	./.:.:.:.:.:.:.:.:.:.	1/1:1:3:.:0|1:12699823_G_A:.:.:0,0,1,0:.	./.:.:.:.:.:.:.:.:.:.	./.:.:.:.:.:.:.:.:.:.	./.:.:.:.:.:.:.:.:.:.	./.:.:.:.:.:.:.:.:.:.	./.:.:.:.:.:.:.:.:.:.	./.:.:.:.:.:.:.:.:.:.	./.:.:.:.:.:.:.:.:.:.	./.:.:.:.:.:.:.:.:.:.	./.:.:.:.:.:.:.:.:.:.	./.:.:.:.:.:.:.:.:.:.	./.:.:.:.:.:.:.:.:.:.	./.:.:.:.:.:.:.:.:.:.	./.:.:.:.:.:.:.:.:.:.	./.:.:.:.:.:.:.:.:.:.	./.:.:.:.:.:.:.:.:.:.	./.:.:.:.:.:.:.:.:.:.	./.:.:.:.:.:.:.:.:.:.	./.:.:.:.:.:.:.:.:.:.	./.:.:.:.:.:.:.:.:.:.	./.:.:.:.:.:.:.:.:.:.	./.:.:.:.:.:.:.:.:.:.	./.:.:.:.:.:.:.:.:.:.	./.:.:.:.:.:.:.:.:.:.	./.:.:.:.:.:.:.:.:.:.	./.:.:.:.:.:.:.:.:.:.	./.:.:.:.:.:.:.:.:.:.	./.:.:.:.:.:.:.:.:.:.	./.:.:.:.:.:.:.:.:.:.	./.:.:.:.:.:.:.:.:.:.	./.:.:.:.:.:.:.:.:.:.	./.:.:.:.:.:.:.:.:.:.	./.:.:.:.:.:.:.:.:.:.	./.:.:.:.:.:.:.:.:.:.	./.:.:.:.:.:.:.:.:.:.	./.:.:.:.:.:.:.:.:.:.	./.:.:.:.:.:.:.:.:.:.	./.:.:.:.:.:.:.:.:.:.	./.:.:.:.:.:.:.:.:.:.	./.:.:.:.:.:.:.:.:.:.	./.:.:.:.:.:.:.:.:.:.	./.:.:.:.:.:.:.:.:.:.	./.:.:.:.:.:.:.:.:.:.	./.:.:.:.:.:.:.:.:.:.	./.:.:.:.:.:.:.:.:.:.
chr5	12699830	.	C	T	355.77	PASS	BaseQRankSum=0;ClippingRankSum=0;ExcessHet=3.0103;MQRankSum=-0.967;RAW_MQ=9024;ReadPosRankSum=-0.967;DP=215;MLEAC=2;MLEAF=1	GT:DP:GQ:NE:PGT:PID:PR:PS:SB:SE	1|0:3:36:100:0|1:12699823_G_A:0:12699689:1,1,1,0:.	./.:.:.:.:.:.:.:.:.:.	1/1:1:3:.:.:.:.:.:0,0,1,0:.	1/1:4:12:.:.:.:.:.:0,0,3,1:.	1/1:3:9:.:.:.:.:.:0,0,3,0:.	./.:.:.:.:.:.:.:.:.:.	./.:.:.:.:.:.:.:.:.:.	1/1:3:9:.:.:.:.:.:0,0,3,0:.	./.:.:.:.:.:.:.:.:.:.	1/1:2:6:.:.:.:.:.:0,0,2,0:.	1|0:7:32:100:.:.:0:12699766:3,2,2,0:.	1/1:3:9:.:.:.:.:.:0,0,2,1:.	1/1:1:3:.:0|1:12699823_G_A:.:.:0,0,1,0:.	1|0:13:42:100:.:.:0:12699689:7,3,2,1:.	1/1:2:6:.:.:.:.:.:0,0,1,1:.	./.:.:.:.:.:.:.:.:.:.	./.:.:.:.:.:.:.:.:.:.	./.:.:.:.:.:.:.:.:.:.	./.:.:.:.:.:.:.:.:.:.	./.:.:.:.:.:.:.:.:.:.	./.:.:.:.:.:.:.:.:.:.	0/1:7:15:.:0|1:12699830_C_T:.:.:3,2,2,0:.	1/1:6:18:.:.:.:.:.:0,0,4,2:.	1/1:15:45:.:.:.:.:.:0,0,9,6:.	1/1:3:9:.:.:.:.:.:0,0,1,2:.	./.:.:.:.:.:.:.:.:.:.	1/1:6:18:.:.:.:.:.:0,0,4,2:.	1/1:2:6:.:.:.:.:.:0,0,1,1:.	1/1:3:9:.:.:.:.:.:0,0,2,1:.	1/1:2:6:.:.:.:.:.:0,0,1,1:.	1|0:13:99:100:.:.:0:12699766:4,2,5,2:.	1/1:1:3:.:.:.:.:.:0,0,1,0:.	1/1:3:9:.:.:.:.:.:0,0,3,0:.	./.:.:.:.:.:.:.:.:.:.	1/1:7:21:.:.:.:.:.:0,0,5,2:.	1/1:7:21:.:.:.:.:.:0,0,3,4:.	0|1:11:48:100:.:.:0:12699766:6,2,1,2:.	0|1:7:55:100:.:.:0:12699766:2,2,2,1:.	1/1:2:6:.:.:.:.:.:0,0,2,0:.	1/1:3:9:.:.:.:.:.:0,0,3,0:.	1/1:3:9:.:.:.:.:.:0,0,3,0:.	./.:.:.:.:.:.:.:.:.:.	1/1:1:3:.:.:.:.:.:0,0,0,1:.	1/1:3:9:.:.:.:.:.:0,0,1,2:.	1/1:2:6:.:0|1:12699830_C_T:.:.:0,0,1,1:.	1/1:1:3:.:.:.:.:.:0,0,1,0:.	./.:.:.:.:.:.:.:.:.:.	./.:.:.:.:.:.:.:.:.:.	1/1:2:6:.:0|1:12699815_G_A:.:.:0,0,2,0:.	1/1:7:21:.:.:.:.:.:0,0,3,4:.	1/1:3:9:.:0|1:12699830_C_T:.:.:0,0,0,3:.	1|0:11:69:100:.:.:0:12699722:2,2,2,5:.	1/1:6:18:.:0|1:12699830_C_T:.:.:0,0,3,3:.	./.:.:.:.:.:.:.:.:.:.	./.:.:.:.:.:.:.:.:.:.	1/1:2:6:.:.:.:.:.:0,0,1,1:.	./.:.:.:.:.:.:.:.:.:.
chr5	12699834	.	C	T	88.77	PASS	ExcessHet=3.0103;RAW_MQ=2592;BaseQRankSum=-1.645;ClippingRankSum=0;MQRankSum=-0.674;ReadPosRankSum=0.674;DP=8;MLEAC=1;MLEAF=0.5	GT:DP:GQ:PGT:PID:SB:NE:PR:PS:SE	./.:.:.:.:.:.:.:.:.:.	./.:.:.:.:.:.:.:.:.:.	./.:.:.:.:.:.:.:.:.:.	./.:.:.:.:.:.:.:.:.:.	./.:.:.:.:.:.:.:.:.:.	./.:.:.:.:.:.:.:.:.:.	./.:.:.:.:.:.:.:.:.:.	./.:.:.:.:.:.:.:.:.:.	./.:.:.:.:.:.:.:.:.:.	./.:.:.:.:.:.:.:.:.:.	./.:.:.:.:.:.:.:.:.:.	./.:.:.:.:.:.:.:.:.:.	./.:.:.:.:.:.:.:.:.:.	./.:.:.:.:.:.:.:.:.:.	./.:.:.:.:.:.:.:.:.:.	./.:.:.:.:.:.:.:.:.:.	./.:.:.:.:.:.:.:.:.:.	./.:.:.:.:.:.:.:.:.:.	./.:.:.:.:.:.:.:.:.:.	./.:.:.:.:.:.:.:.:.:.	./.:.:.:.:.:.:.:.:.:.	./.:.:.:.:.:.:.:.:.:.	./.:.:.:.:.:.:.:.:.:.	./.:.:.:.:.:.:.:.:.:.	./.:.:.:.:.:.:.:.:.:.	./.:.:.:.:.:.:.:.:.:.	./.:.:.:.:.:.:.:.:.:.	./.:.:.:.:.:.:.:.:.:.	./.:.:.:.:.:.:.:.:.:.	./.:.:.:.:.:.:.:.:.:.	./.:.:.:.:.:.:.:.:.:.	./.:.:.:.:.:.:.:.:.:.	./.:.:.:.:.:.:.:.:.:.	./.:.:.:.:.:.:.:.:.:.	./.:.:.:.:.:.:.:.:.:.	./.:.:.:.:.:.:.:.:.:.	./.:.:.:.:.:.:.:.:.:.	./.:.:.:.:.:.:.:.:.:.	./.:.:.:.:.:.:.:.:.:.	./.:.:.:.:.:.:.:.:.:.	./.:.:.:.:.:.:.:.:.:.	./.:.:.:.:.:.:.:.:.:.	./.:.:.:.:.:.:.:.:.:.	./.:.:.:.:.:.:.:.:.:.	1/1:2:6:0|1:12699830_C_T:0,0,1,1:.:.:.:.	./.:.:.:.:.:.:.:.:.:.	./.:.:.:.:.:.:.:.:.:.	./.:.:.:.:.:.:.:.:.:.	./.:.:.:.:.:.:.:.:.:.	./.:.:.:.:.:.:.:.:.:.	./.:.:.:.:.:.:.:.:.:.	./.:.:.:.:.:.:.:.:.:.	1|0:6:99:0|1:12699822_C_T:0,3,3,0:100:0:12699822:.	./.:.:.:.:.:.:.:.:.:.	./.:.:.:.:.:.:.:.:.:.	./.:.:.:.:.:.:.:.:.:.	./.:.:.:.:.:.:.:.:.:.
chr5	12699838	.	T	A	63.56	PASS	ExcessHet=3.0103;RAW_MQ=2592;DP=2;MLEAC=2;MLEAF=1	GT:DP:GQ:PGT:PID:SB	./.:.:.:.:.:.	./.:.:.:.:.:.	./.:.:.:.:.:.	./.:.:.:.:.:.	./.:.:.:.:.:.	./.:.:.:.:.:.	./.:.:.:.:.:.	./.:.:.:.:.:.	./.:.:.:.:.:.	./.:.:.:.:.:.	./.:.:.:.:.:.	./.:.:.:.:.:.	./.:.:.:.:.:.	./.:.:.:.:.:.	./.:.:.:.:.:.	./.:.:.:.:.:.	./.:.:.:.:.:.	./.:.:.:.:.:.	./.:.:.:.:.:.	./.:.:.:.:.:.	./.:.:.:.:.:.	./.:.:.:.:.:.	./.:.:.:.:.:.	./.:.:.:.:.:.	./.:.:.:.:.:.	./.:.:.:.:.:.	./.:.:.:.:.:.	./.:.:.:.:.:.	./.:.:.:.:.:.	./.:.:.:.:.:.	./.:.:.:.:.:.	./.:.:.:.:.:.	./.:.:.:.:.:.	./.:.:.:.:.:.	./.:.:.:.:.:.	./.:.:.:.:.:.	./.:.:.:.:.:.	./.:.:.:.:.:.	./.:.:.:.:.:.	./.:.:.:.:.:.	./.:.:.:.:.:.	./.:.:.:.:.:.	./.:.:.:.:.:.	./.:.:.:.:.:.	1/1:2:6:0|1:12699830_C_T:0,0,1,1	./.:.:.:.:.:.	./.:.:.:.:.:.	./.:.:.:.:.:.	./.:.:.:.:.:.	./.:.:.:.:.:.	./.:.:.:.:.:.	./.:.:.:.:.:.	./.:.:.:.:.:.	./.:.:.:.:.:.	./.:.:.:.:.:.	./.:.:.:.:.:.	./.:.:.:.:.:.
chr5	12699840	.	T	G	63.56	PASS	ExcessHet=3.0103;RAW_MQ=2592;DP=2;MLEAC=2;MLEAF=1	GT:DP:GQ:PGT:PID:SB	./.:.:.:.:.:.	./.:.:.:.:.:.	./.:.:.:.:.:.	./.:.:.:.:.:.	./.:.:.:.:.:.	./.:.:.:.:.:.	./.:.:.:.:.:.	./.:.:.:.:.:.	./.:.:.:.:.:.	./.:.:.:.:.:.	./.:.:.:.:.:.	./.:.:.:.:.:.	./.:.:.:.:.:.	./.:.:.:.:.:.	./.:.:.:.:.:.	./.:.:.:.:.:.	./.:.:.:.:.:.	./.:.:.:.:.:.	./.:.:.:.:.:.	./.:.:.:.:.:.	./.:.:.:.:.:.	./.:.:.:.:.:.	./.:.:.:.:.:.	./.:.:.:.:.:.	./.:.:.:.:.:.	./.:.:.:.:.:.	./.:.:.:.:.:.	./.:.:.:.:.:.	./.:.:.:.:.:.	./.:.:.:.:.:.	./.:.:.:.:.:.	./.:.:.:.:.:.	./.:.:.:.:.:.	./.:.:.:.:.:.	./.:.:.:.:.:.	./.:.:.:.:.:.	./.:.:.:.:.:.	./.:.:.:.:.:.	./.:.:.:.:.:.	./.:.:.:.:.:.	./.:.:.:.:.:.	./.:.:.:.:.:.	./.:.:.:.:.:.	./.:.:.:.:.:.	1/1:2:6:0|1:12699830_C_T:0,0,1,1	./.:.:.:.:.:.	./.:.:.:.:.:.	./.:.:.:.:.:.	./.:.:.:.:.:.	./.:.:.:.:.:.	./.:.:.:.:.:.	./.:.:.:.:.:.	./.:.:.:.:.:.	./.:.:.:.:.:.	./.:.:.:.:.:.	./.:.:.:.:.:.	./.:.:.:.:.:.
chr5	12699848	.	C	T	108.18	PASS	ExcessHet=3.0103;RAW_MQ=4689;BaseQRankSum=1.111;ClippingRankSum=0;MQRankSum=0.842;ReadPosRankSum=0;DP=30;MLEAC=1;MLEAF=0.5	GT:DP:GQ:SB:PGT:PID:NE:PR:PS:SE	./.:.:.:.:.:.:.:.:.:.	./.:.:.:.:.:.:.:.:.:.	./.:.:.:.:.:.:.:.:.:.	./.:.:.:.:.:.:.:.:.:.	./.:.:.:.:.:.:.:.:.:.	./.:.:.:.:.:.:.:.:.:.	./.:.:.:.:.:.:.:.:.:.	./.:.:.:.:.:.:.:.:.:.	./.:.:.:.:.:.:.:.:.:.	./.:.:.:.:.:.:.:.:.:.	./.:.:.:.:.:.:.:.:.:.	./.:.:.:.:.:.:.:.:.:.	./.:.:.:.:.:.:.:.:.:.	./.:.:.:.:.:.:.:.:.:.	./.:.:.:.:.:.:.:.:.:.	./.:.:.:.:.:.:.:.:.:.	./.:.:.:.:.:.:.:.:.:.	./.:.:.:.:.:.:.:.:.:.	./.:.:.:.:.:.:.:.:.:.	./.:.:.:.:.:.:.:.:.:.	./.:.:.:.:.:.:.:.:.:.	./.:.:.:.:.:.:.:.:.:.	./.:.:.:.:.:.:.:.:.:.	./.:.:.:.:.:.:.:.:.:.	./.:.:.:.:.:.:.:.:.:.	./.:.:.:.:.:.:.:.:.:.	./.:.:.:.:.:.:.:.:.:.	./.:.:.:.:.:.:.:.:.:.	1/1:2:6:0,0,1,1:.:.:.:.:.:.	./.:.:.:.:.:.:.:.:.:.	./.:.:.:.:.:.:.:.:.:.	./.:.:.:.:.:.:.:.:.:.	./.:.:.:.:.:.:.:.:.:.	./.:.:.:.:.:.:.:.:.:.	./.:.:.:.:.:.:.:.:.:.	./.:.:.:.:.:.:.:.:.:.	./.:.:.:.:.:.:.:.:.:.	./.:.:.:.:.:.:.:.:.:.	./.:.:.:.:.:.:.:.:.:.	./.:.:.:.:.:.:.:.:.:.	./.:.:.:.:.:.:.:.:.:.	./.:.:.:.:.:.:.:.:.:.	1/1:1:3:0,0,0,1:0|1:12699848_C_T:.:.:.:.	1|0:6:40:1,3,0,2:.:.:100:0:12699722:.	1/1:2:6:0,0,1,1:0|1:12699830_C_T:.:.:.:.	./.:.:.:.:.:.:.:.:.:.	./.:.:.:.:.:.:.:.:.:.	./.:.:.:.:.:.:.:.:.:.	./.:.:.:.:.:.:.:.:.:.	./.:.:.:.:.:.:.:.:.:.	1/1:3:9:0,0,0,3:0|1:12699830_C_T:.:.:.:.	1|0:10:49:2,5,1,2:.:.:100:0:12699722:.	0|1:6:99:3,0,0,3:0|1:12699848_C_T:100:0:12699822:.	./.:.:.:.:.:.:.:.:.:.	./.:.:.:.:.:.:.:.:.:.	./.:.:.:.:.:.:.:.:.:.	./.:.:.:.:.:.:.:.:.:.
chr5	12699850	.	G	A	3.52	PASS	ExcessHet=3.0103;RAW_MQ=2084;DP=3;MLEAC=1;MLEAF=0.5	GT:DP:GQ:PGT:PID:SB	./.:.:.:.:.:.	./.:.:.:.:.:.	./.:.:.:.:.:.	./.:.:.:.:.:.	./.:.:.:.:.:.	./.:.:.:.:.:.	./.:.:.:.:.:.	./.:.:.:.:.:.	./.:.:.:.:.:.	./.:.:.:.:.:.	./.:.:.:.:.:.	./.:.:.:.:.:.	1/1:1:3:0|1:12699850_G_A:0,0,1,0	./.:.:.:.:.:.	./.:.:.:.:.:.	./.:.:.:.:.:.	./.:.:.:.:.:.	./.:.:.:.:.:.	./.:.:.:.:.:.	./.:.:.:.:.:.	./.:.:.:.:.:.	./.:.:.:.:.:.	./.:.:.:.:.:.	./.:.:.:.:.:.	./.:.:.:.:.:.	./.:.:.:.:.:.	./.:.:.:.:.:.	./.:.:.:.:.:.	./.:.:.:.:.:.	./.:.:.:.:.:.	./.:.:.:.:.:.	./.:.:.:.:.:.	./.:.:.:.:.:.	./.:.:.:.:.:.	./.:.:.:.:.:.	./.:.:.:.:.:.	./.:.:.:.:.:.	./.:.:.:.:.:.	./.:.:.:.:.:.	./.:.:.:.:.:.	./.:.:.:.:.:.	./.:.:.:.:.:.	./.:.:.:.:.:.	./.:.:.:.:.:.	./.:.:.:.:.:.	./.:.:.:.:.:.	./.:.:.:.:.:.	./.:.:.:.:.:.	./.:.:.:.:.:.	./.:.:.:.:.:.	./.:.:.:.:.:.	./.:.:.:.:.:.	./.:.:.:.:.:.	./.:.:.:.:.:.	./.:.:.:.:.:.	./.:.:.:.:.:.	./.:.:.:.:.:.
chr5	12699857	.	A	T,C	670.77	PASS	ExcessHet=3.0103;RAW_MQ=7683;BaseQRankSum=0.366;ClippingRankSum=0;MQRankSum=-1.981;ReadPosRankSum=-0.712;DP=188;MLEAC=2,1;MLEAF=1,0.5	GT:DP:GQ:PGT:PID:SB:NE:PR:PS:SE	./.:.:.:.:.:.:.:.:.:.	./.:.:.:.:.:.:.:.:.:.	./.:.:.:.:.:.:.:.:.:.	1/1:3:9:0|1:12699857_A_T:0,0,2,1:.:.:.:.	1/1:3:9:0|1:12699857_A_T:0,0,3,0:.:.:.:.	./.:.:.:.:.:.:.:.:.:.	./.:.:.:.:.:.:.:.:.:.	1/1:2:6:0|1:12699857_A_T:0,0,2,0:.:.:.:.	./.:.:.:.:.:.:.:.:.:.	1/1:2:6:0|1:12699857_A_T:0,0,2,0:.:.:.:.	1|0:7:50:.:.:3,2,2,0:100:0:12699766:.	1/1:2:6:0|1:12699857_A_T:0,0,1,1:.:.:.:.	./.:.:.:.:.:.:.:.:.:.	1|0:7:51:0|1:12699857_A_T:5,0,1,1:100:0:12699689:.	1/1:3:9:0|1:12699857_A_T:0,0,1,2:.:.:.:.	./.:.:.:.:.:.:.:.:.:.	./.:.:.:.:.:.:.:.:.:.	./.:.:.:.:.:.:.:.:.:.	./.:.:.:.:.:.:.:.:.:.	1/1:3:9:0|1:12699857_A_T:0,0,1,2:.:.:.:.	./.:.:.:.:.:.:.:.:.:.	./.:.:.:.:.:.:.:.:.:.	1/1:5:15:0|1:12699857_A_T:0,0,3,2:.:.:.:.	1/1:16:48:0|1:12699857_A_T:0,0,9,7:.:.:.:.	./.:.:.:.:.:.:.:.:.:.	./.:.:.:.:.:.:.:.:.:.	1|0:4:14:0|1:12699857_A_T:0,1,2,1:100:0:12699722:.	./.:.:.:.:.:.:.:.:.:.	./.:.:.:.:.:.:.:.:.:.	1/1:2:6:0|1:12699857_A_T:0,0,1,1:.:.:.:.	1|0:12:99:0|1:12699857_A_T:3,1,5,3:100:0:12699766:.	./.:.:.:.:.:.:.:.:.:.	1/1:3:9:0|1:12699857_A_T:0,0,2,1:.:.:.:.	./.:.:.:.:.:.:.:.:.:.	1/1:7:21:0|1:12699857_A_T:0,0,3,4:.:.:.:.	1/1:5:15:0|1:12699857_A_T:0,0,1,4:.:.:.:.	0|1:14:99:0|1:12699857_A_T:6,4,1,3:100:0:12699766:.	0|1:5:37:0|1:12699857_A_T:0,2,2,1:100:0:12699766:.	1/1:2:6:0|1:12699857_A_T:0,0,2,0:.:.:.:.	1/1:4:12:0|1:12699857_A_T:0,0,3,1:.:.:.:.	1/1:4:12:0|1:12699857_A_T:0,0,3,1:.:.:.:.	./.:.:.:.:.:.:.:.:.:.	1/1:1:3:0|1:12699848_C_T:0,0,0,1:.:.:.:.	1/1:7:24:0|1:12699857_A_T:0,0,1,6:.:.:.:.	2/2:2:6:0|1:12699830_C_T:0,0,1,1:.:.:.:.	1/1:4:12:0|1:12699857_A_T:0,0,1,3:.:.:.:.	./.:.:.:.:.:.:.:.:.:.	./.:.:.:.:.:.:.:.:.:.	2/2:2:6:0|1:12699857_A_C:0,0,2,0:.:.:.:.	2|1:6:27:.:.:0,0,2,4:100:0:12699857:.	1/1:3:9:0|1:12699830_C_T:0,0,0,3:.:.:.:.	1|0:11:99:0|1:12699857_A_T:1,3,1,6:100:0:12699722:.	2|1:6:99:.:.:0,0,3,3:100:0:12699822:.	./.:.:.:.:.:.:.:.:.:.	1/1:2:6:0|1:12699857_A_T:0,0,0,2:.:.:.:.	1/1:4:12:0|1:12699857_A_T:0,0,2,2:.:.:.:.	./.:.:.:.:.:.:.:.:.:.
chr5	12699858	.	C	T	2.44	PASS	BaseQRankSum=0;ClippingRankSum=0;ExcessHet=3.0103;MQRankSum=-0.967;RAW_MQ=9004;ReadPosRankSum=-0.674;DP=6;MLEAC=1;MLEAF=0.5	GT:DP:GQ:NE:PR:PS:SB:SE	./.:.:.:.:.:.:.:.	./.:.:.:.:.:.:.:.	./.:.:.:.:.:.:.:.	./.:.:.:.:.:.:.:.	./.:.:.:.:.:.:.:.	./.:.:.:.:.:.:.:.	./.:.:.:.:.:.:.:.	./.:.:.:.:.:.:.:.	./.:.:.:.:.:.:.:.	./.:.:.:.:.:.:.:.	./.:.:.:.:.:.:.:.	./.:.:.:.:.:.:.:.	./.:.:.:.:.:.:.:.	./.:.:.:.:.:.:.:.	./.:.:.:.:.:.:.:.	./.:.:.:.:.:.:.:.	./.:.:.:.:.:.:.:.	./.:.:.:.:.:.:.:.	./.:.:.:.:.:.:.:.	./.:.:.:.:.:.:.:.	./.:.:.:.:.:.:.:.	./.:.:.:.:.:.:.:.	./.:.:.:.:.:.:.:.	./.:.:.:.:.:.:.:.	./.:.:.:.:.:.:.:.	./.:.:.:.:.:.:.:.	./.:.:.:.:.:.:.:.	./.:.:.:.:.:.:.:.	./.:.:.:.:.:.:.:.	./.:.:.:.:.:.:.:.	./.:.:.:.:.:.:.:.	./.:.:.:.:.:.:.:.	./.:.:.:.:.:.:.:.	./.:.:.:.:.:.:.:.	./.:.:.:.:.:.:.:.	./.:.:.:.:.:.:.:.	./.:.:.:.:.:.:.:.	./.:.:.:.:.:.:.:.	./.:.:.:.:.:.:.:.	./.:.:.:.:.:.:.:.	./.:.:.:.:.:.:.:.	./.:.:.:.:.:.:.:.	./.:.:.:.:.:.:.:.	./.:.:.:.:.:.:.:.	./.:.:.:.:.:.:.:.	./.:.:.:.:.:.:.:.	./.:.:.:.:.:.:.:.	./.:.:.:.:.:.:.:.	./.:.:.:.:.:.:.:.	1|0:6:27:100:0:12699857:1,4,1,0:.	./.:.:.:.:.:.:.:.	./.:.:.:.:.:.:.:.	./.:.:.:.:.:.:.:.	./.:.:.:.:.:.:.:.	./.:.:.:.:.:.:.:.	./.:.:.:.:.:.:.:.	./.:.:.:.:.:.:.:.
chr5	12699861	.	A	C	130.77	PASS	BaseQRankSum=1.718;ClippingRankSum=0;ExcessHet=3.0103;MQRankSum=-1.068;RAW_MQ=9666;ReadPosRankSum=-1.204;DP=7;MLEAC=1;MLEAF=0.5	GT:DP:GQ:NE:PGT:PID:PR:PS:SB:SE	./.:.:.:.:.:.:.:.:.:.	./.:.:.:.:.:.:.:.:.:.	./.:.:.:.:.:.:.:.:.:.	./.:.:.:.:.:.:.:.:.:.	./.:.:.:.:.:.:.:.:.:.	./.:.:.:.:.:.:.:.:.:.	./.:.:.:.:.:.:.:.:.:.	./.:.:.:.:.:.:.:.:.:.	./.:.:.:.:.:.:.:.:.:.	./.:.:.:.:.:.:.:.:.:.	./.:.:.:.:.:.:.:.:.:.	./.:.:.:.:.:.:.:.:.:.	./.:.:.:.:.:.:.:.:.:.	./.:.:.:.:.:.:.:.:.:.	./.:.:.:.:.:.:.:.:.:.	./.:.:.:.:.:.:.:.:.:.	./.:.:.:.:.:.:.:.:.:.	./.:.:.:.:.:.:.:.:.:.	./.:.:.:.:.:.:.:.:.:.	./.:.:.:.:.:.:.:.:.:.	./.:.:.:.:.:.:.:.:.:.	./.:.:.:.:.:.:.:.:.:.	./.:.:.:.:.:.:.:.:.:.	./.:.:.:.:.:.:.:.:.:.	./.:.:.:.:.:.:.:.:.:.	./.:.:.:.:.:.:.:.:.:.	./.:.:.:.:.:.:.:.:.:.	./.:.:.:.:.:.:.:.:.:.	./.:.:.:.:.:.:.:.:.:.	./.:.:.:.:.:.:.:.:.:.	./.:.:.:.:.:.:.:.:.:.	./.:.:.:.:.:.:.:.:.:.	./.:.:.:.:.:.:.:.:.:.	./.:.:.:.:.:.:.:.:.:.	./.:.:.:.:.:.:.:.:.:.	./.:.:.:.:.:.:.:.:.:.	./.:.:.:.:.:.:.:.:.:.	./.:.:.:.:.:.:.:.:.:.	./.:.:.:.:.:.:.:.:.:.	./.:.:.:.:.:.:.:.:.:.	./.:.:.:.:.:.:.:.:.:.	./.:.:.:.:.:.:.:.:.:.	./.:.:.:.:.:.:.:.:.:.	./.:.:.:.:.:.:.:.:.:.	./.:.:.:.:.:.:.:.:.:.	./.:.:.:.:.:.:.:.:.:.	./.:.:.:.:.:.:.:.:.:.	./.:.:.:.:.:.:.:.:.:.	./.:.:.:.:.:.:.:.:.:.	./.:.:.:.:.:.:.:.:.:.	./.:.:.:.:.:.:.:.:.:.	./.:.:.:.:.:.:.:.:.:.	1|0:7:99:100:0|1:12699822_C_T:0:12699822:0,3,4,0:.	./.:.:.:.:.:.:.:.:.:.	./.:.:.:.:.:.:.:.:.:.	./.:.:.:.:.:.:.:.:.:.	./.:.:.:.:.:.:.:.:.:.
chr5	12699865	.	G	C,A	646.77	PASS	ExcessHet=3.0103;RAW_MQ=4598;BaseQRankSum=1.981;ClippingRankSum=0;MQRankSum=-1.981;ReadPosRankSum=-1.068;DP=170;MLEAC=2,2;MLEAF=1,1	GT:DP:GQ:PGT:PID:SB:NE:PR:PS:SE	./.:.:.:.:.:.:.:.:.:.	./.:.:.:.:.:.:.:.:.:.	./.:.:.:.:.:.:.:.:.:.	1/1:2:9:0|1:12699857_A_T:0,0,1,1:.:.:.:.	1/1:2:6:0|1:12699857_A_T:0,0,2,0:.:.:.:.	./.:.:.:.:.:.:.:.:.:.	./.:.:.:.:.:.:.:.:.:.	1/1:2:6:0|1:12699857_A_T:0,0,2,0:.:.:.:.	./.:.:.:.:.:.:.:.:.:.	1/1:2:6:0|1:12699857_A_T:0,0,2,0:.:.:.:.	1|0:7:50:.:.:3,2,2,0:100:0:12699766:.	1/1:2:6:0|1:12699857_A_T:0,0,1,1:.:.:.:.	./.:.:.:.:.:.:.:.:.:.	1|0:7:24:0|1:12699857_A_T:6,0,0,1:100:0:12699689:.	1/1:3:9:0|1:12699857_A_T:0,0,1,2:.:.:.:.	./.:.:.:.:.:.:.:.:.:.	./.:.:.:.:.:.:.:.:.:.	./.:.:.:.:.:.:.:.:.:.	./.:.:.:.:.:.:.:.:.:.	1/1:3:9:0|1:12699857_A_T:0,0,1,2:.:.:.:.	./.:.:.:.:.:.:.:.:.:.	./.:.:.:.:.:.:.:.:.:.	1/1:4:12:0|1:12699857_A_T:0,0,2,2:.:.:.:.	1/1:15:45:0|1:12699857_A_T:0,0,8,7:.:.:.:.	./.:.:.:.:.:.:.:.:.:.	./.:.:.:.:.:.:.:.:.:.	1|0:4:14:0|1:12699857_A_T:0,1,2,1:100:0:12699722:.	./.:.:.:.:.:.:.:.:.:.	./.:.:.:.:.:.:.:.:.:.	1/1:2:6:0|1:12699857_A_T:0,0,1,1:.:.:.:.	1|0:14:99:0|1:12699857_A_T:3,3,4,4:100:0:12699766:.	./.:.:.:.:.:.:.:.:.:.	1/1:4:12:0|1:12699857_A_T:0,0,2,2:.:.:.:.	./.:.:.:.:.:.:.:.:.:.	1/1:5:18:0|1:12699857_A_T:0,0,1,4:.:.:.:.	0|1:6:7:0|1:12699857_A_T:0,1,1,4:100:0:12699689:.	0|1:9:99:0|1:12699857_A_T:4,2,1,2:100:0:12699766:.	0|1:3:15:0|1:12699857_A_T:0,0,2,1:100:0:12699766:.	1/1:2:6:0|1:12699857_A_T:0,0,2,0:.:.:.:.	1/1:3:12:0|1:12699857_A_T:0,0,2,1:.:.:.:.	1/1:4:12:0|1:12699857_A_T:0,0,3,1:.:.:.:.	./.:.:.:.:.:.:.:.:.:.	./.:.:.:.:.:.:.:.:.:.	1/1:8:24:0|1:12699857_A_T:0,0,1,7:.:.:.:.	2/2:2:6:0|1:12699830_C_T:0,0,1,1:.:.:.:.	1/1:4:12:0|1:12699857_A_T:0,0,1,3:.:.:.:.	./.:.:.:.:.:.:.:.:.:.	1/1:2:6:.:.:0,0,0,2:.:.:.:.	./.:.:.:.:.:.:.:.:.:.	0|1:6:27:.:.:1,0,1,4:100:0:12699857:.	./.:.:.:.:.:.:.:.:.:.	1|0:12:99:0|1:12699857_A_T:2,3,2,5:100:0:12699722:.	0|1:7:99:0|1:12699848_C_T:4,0,0,3:100:0:12699822:.	./.:.:.:.:.:.:.:.:.:.	1/1:2:6:0|1:12699857_A_T:0,0,0,2:.:.:.:.	1/1:4:12:0|1:12699857_A_T:0,0,2,2:.:.:.:.	./.:.:.:.:.:.:.:.:.:.
chr5	12699876	.	G	T	52.77	PASS	BaseQRankSum=-0.431;ClippingRankSum=0;ExcessHet=3.0103;MQRankSum=-0.967;RAW_MQ=6019;ReadPosRankSum=0.967;DP=12;MLEAC=1;MLEAF=0.5	GT:DP:GQ:NE:PR:PS:SB:SE	./.:.:.:.:.:.:.:.	./.:.:.:.:.:.:.:.	./.:.:.:.:.:.:.:.	./.:.:.:.:.:.:.:.	./.:.:.:.:.:.:.:.	./.:.:.:.:.:.:.:.	./.:.:.:.:.:.:.:.	./.:.:.:.:.:.:.:.	./.:.:.:.:.:.:.:.	./.:.:.:.:.:.:.:.	./.:.:.:.:.:.:.:.	./.:.:.:.:.:.:.:.	./.:.:.:.:.:.:.:.	./.:.:.:.:.:.:.:.	./.:.:.:.:.:.:.:.	./.:.:.:.:.:.:.:.	./.:.:.:.:.:.:.:.	./.:.:.:.:.:.:.:.	./.:.:.:.:.:.:.:.	./.:.:.:.:.:.:.:.	./.:.:.:.:.:.:.:.	./.:.:.:.:.:.:.:.	./.:.:.:.:.:.:.:.	./.:.:.:.:.:.:.:.	./.:.:.:.:.:.:.:.	./.:.:.:.:.:.:.:.	./.:.:.:.:.:.:.:.	./.:.:.:.:.:.:.:.	./.:.:.:.:.:.:.:.	./.:.:.:.:.:.:.:.	./.:.:.:.:.:.:.:.	./.:.:.:.:.:.:.:.	./.:.:.:.:.:.:.:.	./.:.:.:.:.:.:.:.	./.:.:.:.:.:.:.:.	./.:.:.:.:.:.:.:.	./.:.:.:.:.:.:.:.	./.:.:.:.:.:.:.:.	./.:.:.:.:.:.:.:.	./.:.:.:.:.:.:.:.	./.:.:.:.:.:.:.:.	./.:.:.:.:.:.:.:.	./.:.:.:.:.:.:.:.	./.:.:.:.:.:.:.:.	./.:.:.:.:.:.:.:.	./.:.:.:.:.:.:.:.	./.:.:.:.:.:.:.:.	./.:.:.:.:.:.:.:.	1|0:3:36:100:0:12699876:1,0,2,0:.	1|0:8:21:100:0:12699857:3,4,1,0:.	./.:.:.:.:.:.:.:.	./.:.:.:.:.:.:.:.	./.:.:.:.:.:.:.:.	./.:.:.:.:.:.:.:.	./.:.:.:.:.:.:.:.	./.:.:.:.:.:.:.:.	./.:.:.:.:.:.:.:.
chr5	12699877	.	A	T	172.77	PASS	BaseQRankSum=-0.967;ClippingRankSum=0;ExcessHet=3.0103;MQRankSum=0.967;RAW_MQ=6019;ReadPosRankSum=-0.967;DP=12;MLEAC=1;MLEAF=0.5	GT:DP:GQ:NE:PGT:PID:PR:PS:SB:SE	./.:.:.:.:.:.:.:.:.:.	./.:.:.:.:.:.:.:.:.:.	./.:.:.:.:.:.:.:.:.:.	./.:.:.:.:.:.:.:.:.:.	./.:.:.:.:.:.:.:.:.:.	./.:.:.:.:.:.:.:.:.:.	./.:.:.:.:.:.:.:.:.:.	./.:.:.:.:.:.:.:.:.:.	./.:.:.:.:.:.:.:.:.:.	./.:.:.:.:.:.:.:.:.:.	./.:.:.:.:.:.:.:.:.:.	./.:.:.:.:.:.:.:.:.:.	./.:.:.:.:.:.:.:.:.:.	./.:.:.:.:.:.:.:.:.:.	./.:.:.:.:.:.:.:.:.:.	./.:.:.:.:.:.:.:.:.:.	./.:.:.:.:.:.:.:.:.:.	./.:.:.:.:.:.:.:.:.:.	./.:.:.:.:.:.:.:.:.:.	./.:.:.:.:.:.:.:.:.:.	./.:.:.:.:.:.:.:.:.:.	./.:.:.:.:.:.:.:.:.:.	./.:.:.:.:.:.:.:.:.:.	./.:.:.:.:.:.:.:.:.:.	./.:.:.:.:.:.:.:.:.:.	./.:.:.:.:.:.:.:.:.:.	./.:.:.:.:.:.:.:.:.:.	./.:.:.:.:.:.:.:.:.:.	./.:.:.:.:.:.:.:.:.:.	./.:.:.:.:.:.:.:.:.:.	./.:.:.:.:.:.:.:.:.:.	./.:.:.:.:.:.:.:.:.:.	./.:.:.:.:.:.:.:.:.:.	./.:.:.:.:.:.:.:.:.:.	./.:.:.:.:.:.:.:.:.:.	./.:.:.:.:.:.:.:.:.:.	./.:.:.:.:.:.:.:.:.:.	./.:.:.:.:.:.:.:.:.:.	./.:.:.:.:.:.:.:.:.:.	./.:.:.:.:.:.:.:.:.:.	./.:.:.:.:.:.:.:.:.:.	./.:.:.:.:.:.:.:.:.:.	./.:.:.:.:.:.:.:.:.:.	./.:.:.:.:.:.:.:.:.:.	./.:.:.:.:.:.:.:.:.:.	./.:.:.:.:.:.:.:.:.:.	./.:.:.:.:.:.:.:.:.:.	./.:.:.:.:.:.:.:.:.:.	0|1:3:36:100:0|1:12699861_A_C:0:12699876:2,0,1,0:.	./.:.:.:.:.:.:.:.:.:.	./.:.:.:.:.:.:.:.:.:.	./.:.:.:.:.:.:.:.:.:.	1|0:8:99:100:0|1:12699822_C_T:0:12699822:0,3,4,1:.	./.:.:.:.:.:.:.:.:.:.	./.:.:.:.:.:.:.:.:.:.	./.:.:.:.:.:.:.:.:.:.	./.:.:.:.:.:.:.:.:.:.
chr5	12699878	.	T	C	144.77	PASS	ExcessHet=3.0103;RAW_MQ=3922;BaseQRankSum=-2.968;ClippingRankSum=0;MQRankSum=-0.908;ReadPosRankSum=0.389;DP=81;MLEAC=2;MLEAF=1	GT:DP:GQ:SB:PGT:PID:NE:PR:PS:SE	./.:.:.:.:.:.:.:.:.:.	./.:.:.:.:.:.:.:.:.:.	./.:.:.:.:.:.:.:.:.:.	1/1:2:6:0,0,1,1:.:.:.:.:.:.	1/1:2:6:0,0,2,0:.:.:.:.:.:.	./.:.:.:.:.:.:.:.:.:.	./.:.:.:.:.:.:.:.:.:.	./.:.:.:.:.:.:.:.:.:.	./.:.:.:.:.:.:.:.:.:.	./.:.:.:.:.:.:.:.:.:.	./.:.:.:.:.:.:.:.:.:.	./.:.:.:.:.:.:.:.:.:.	./.:.:.:.:.:.:.:.:.:.	./.:.:.:.:.:.:.:.:.:.	1/1:3:9:0,0,1,2:.:.:.:.:.:.	./.:.:.:.:.:.:.:.:.:.	./.:.:.:.:.:.:.:.:.:.	./.:.:.:.:.:.:.:.:.:.	./.:.:.:.:.:.:.:.:.:.	1/1:3:9:0,0,1,2:0|1:12699857_A_T:.:.:.:.	./.:.:.:.:.:.:.:.:.:.	./.:.:.:.:.:.:.:.:.:.	1/1:4:12:0,0,2,2:.:.:.:.:.:.	1|0:14:93:3,2,4,5:.:.:100:0:12699779:.	./.:.:.:.:.:.:.:.:.:.	./.:.:.:.:.:.:.:.:.:.	./.:.:.:.:.:.:.:.:.:.	./.:.:.:.:.:.:.:.:.:.	./.:.:.:.:.:.:.:.:.:.	./.:.:.:.:.:.:.:.:.:.	./.:.:.:.:.:.:.:.:.:.	./.:.:.:.:.:.:.:.:.:.	1/1:3:9:0,0,1,2:.:.:.:.:.:.	./.:.:.:.:.:.:.:.:.:.	./.:.:.:.:.:.:.:.:.:.	0|1:6:12:1,2,0,3:.:.:50.56:0:12699689:.	./.:.:.:.:.:.:.:.:.:.	0|1:4:11:0,1,2,1:.:.:100:0:12699766:.	1/1:2:6:0,0,2,0:0|1:12699857_A_T:.:.:.:.	./.:.:.:.:.:.:.:.:.:.	1|0:4:37:1,1,2,0:.:.:100:0:12699878:.	./.:.:.:.:.:.:.:.:.:.	1/1:1:3:0,0,0,1:.:.:.:.:.:.	1|0:9:44:1,5,0,3:.:.:100:0:12699722:.	./.:.:.:.:.:.:.:.:.:.	./.:.:.:.:.:.:.:.:.:.	./.:.:.:.:.:.:.:.:.:.	1|0:3:21:0,1,0,2:.:.:100:0:12699689:.	./.:.:.:.:.:.:.:.:.:.	0|1:8:75:3,0,1,4:.:.:100:0:12699857:.	./.:.:.:.:.:.:.:.:.:.	./.:.:.:.:.:.:.:.:.:.	0|1:8:99:4,1,0,3:0|1:12699848_C_T:100:0:12699822:.	./.:.:.:.:.:.:.:.:.:.	1/1:2:5:0,0,0,2:.:.:.:.:.:.	./.:.:.:.:.:.:.:.:.:.	./.:.:.:.:.:.:.:.:.:.
chr5	12699892	.	G	A	43.77	PASS	BaseQRankSum=-0.253;ClippingRankSum=0;ExcessHet=3.0103;MQRankSum=1.036;RAW_MQ=6466;ReadPosRankSum=-0.842;DP=5;MLEAC=1;MLEAF=0.5	GT:DP:GQ:NE:PGT:PID:PR:PS:SB:SE	./.:.:.:.:.:.:.:.:.:.	./.:.:.:.:.:.:.:.:.:.	./.:.:.:.:.:.:.:.:.:.	./.:.:.:.:.:.:.:.:.:.	./.:.:.:.:.:.:.:.:.:.	./.:.:.:.:.:.:.:.:.:.	./.:.:.:.:.:.:.:.:.:.	./.:.:.:.:.:.:.:.:.:.	./.:.:.:.:.:.:.:.:.:.	./.:.:.:.:.:.:.:.:.:.	./.:.:.:.:.:.:.:.:.:.	./.:.:.:.:.:.:.:.:.:.	./.:.:.:.:.:.:.:.:.:.	./.:.:.:.:.:.:.:.:.:.	./.:.:.:.:.:.:.:.:.:.	./.:.:.:.:.:.:.:.:.:.	./.:.:.:.:.:.:.:.:.:.	./.:.:.:.:.:.:.:.:.:.	./.:.:.:.:.:.:.:.:.:.	./.:.:.:.:.:.:.:.:.:.	./.:.:.:.:.:.:.:.:.:.	./.:.:.:.:.:.:.:.:.:.	./.:.:.:.:.:.:.:.:.:.	./.:.:.:.:.:.:.:.:.:.	./.:.:.:.:.:.:.:.:.:.	./.:.:.:.:.:.:.:.:.:.	./.:.:.:.:.:.:.:.:.:.	./.:.:.:.:.:.:.:.:.:.	./.:.:.:.:.:.:.:.:.:.	./.:.:.:.:.:.:.:.:.:.	./.:.:.:.:.:.:.:.:.:.	./.:.:.:.:.:.:.:.:.:.	./.:.:.:.:.:.:.:.:.:.	./.:.:.:.:.:.:.:.:.:.	./.:.:.:.:.:.:.:.:.:.	./.:.:.:.:.:.:.:.:.:.	./.:.:.:.:.:.:.:.:.:.	./.:.:.:.:.:.:.:.:.:.	./.:.:.:.:.:.:.:.:.:.	./.:.:.:.:.:.:.:.:.:.	./.:.:.:.:.:.:.:.:.:.	./.:.:.:.:.:.:.:.:.:.	./.:.:.:.:.:.:.:.:.:.	./.:.:.:.:.:.:.:.:.:.	./.:.:.:.:.:.:.:.:.:.	./.:.:.:.:.:.:.:.:.:.	./.:.:.:.:.:.:.:.:.:.	./.:.:.:.:.:.:.:.:.:.	./.:.:.:.:.:.:.:.:.:.	./.:.:.:.:.:.:.:.:.:.	./.:.:.:.:.:.:.:.:.:.	./.:.:.:.:.:.:.:.:.:.	0|1:5:72:100:0|1:12699848_C_T:0:12699822:2,1,0,2:.	./.:.:.:.:.:.:.:.:.:.	./.:.:.:.:.:.:.:.:.:.	./.:.:.:.:.:.:.:.:.:.	./.:.:.:.:.:.:.:.:.:.
chr5	12699894	.	G	T	91.77	PASS	BaseQRankSum=0.319;ClippingRankSum=0;ExcessHet=3.0103;MQRankSum=1.15;RAW_MQ=7619;ReadPosRankSum=1.15;DP=10;MLEAC=1;MLEAF=0.5	GT:DP:GQ:NE:PGT:PID:PR:PS:SB:SE	./.:.:.:.:.:.:.:.:.:.	./.:.:.:.:.:.:.:.:.:.	./.:.:.:.:.:.:.:.:.:.	./.:.:.:.:.:.:.:.:.:.	./.:.:.:.:.:.:.:.:.:.	./.:.:.:.:.:.:.:.:.:.	./.:.:.:.:.:.:.:.:.:.	./.:.:.:.:.:.:.:.:.:.	./.:.:.:.:.:.:.:.:.:.	./.:.:.:.:.:.:.:.:.:.	./.:.:.:.:.:.:.:.:.:.	./.:.:.:.:.:.:.:.:.:.	./.:.:.:.:.:.:.:.:.:.	./.:.:.:.:.:.:.:.:.:.	./.:.:.:.:.:.:.:.:.:.	./.:.:.:.:.:.:.:.:.:.	./.:.:.:.:.:.:.:.:.:.	./.:.:.:.:.:.:.:.:.:.	./.:.:.:.:.:.:.:.:.:.	./.:.:.:.:.:.:.:.:.:.	./.:.:.:.:.:.:.:.:.:.	./.:.:.:.:.:.:.:.:.:.	./.:.:.:.:.:.:.:.:.:.	./.:.:.:.:.:.:.:.:.:.	./.:.:.:.:.:.:.:.:.:.	./.:.:.:.:.:.:.:.:.:.	./.:.:.:.:.:.:.:.:.:.	./.:.:.:.:.:.:.:.:.:.	./.:.:.:.:.:.:.:.:.:.	./.:.:.:.:.:.:.:.:.:.	./.:.:.:.:.:.:.:.:.:.	./.:.:.:.:.:.:.:.:.:.	./.:.:.:.:.:.:.:.:.:.	./.:.:.:.:.:.:.:.:.:.	./.:.:.:.:.:.:.:.:.:.	./.:.:.:.:.:.:.:.:.:.	./.:.:.:.:.:.:.:.:.:.	./.:.:.:.:.:.:.:.:.:.	./.:.:.:.:.:.:.:.:.:.	./.:.:.:.:.:.:.:.:.:.	./.:.:.:.:.:.:.:.:.:.	./.:.:.:.:.:.:.:.:.:.	./.:.:.:.:.:.:.:.:.:.	./.:.:.:.:.:.:.:.:.:.	./.:.:.:.:.:.:.:.:.:.	./.:.:.:.:.:.:.:.:.:.	./.:.:.:.:.:.:.:.:.:.	./.:.:.:.:.:.:.:.:.:.	0|1:4:33:100:0|1:12699861_A_C:0:12699876:2,1,1,0:.	./.:.:.:.:.:.:.:.:.:.	./.:.:.:.:.:.:.:.:.:.	./.:.:.:.:.:.:.:.:.:.	1|0:5:75:100:0|1:12699822_C_T:0:12699822:0,2,2,1:.	./.:.:.:.:.:.:.:.:.:.	./.:.:.:.:.:.:.:.:.:.	./.:.:.:.:.:.:.:.:.:.	./.:.:.:.:.:.:.:.:.:.
chr5	12699900	.	A	G	402.77	PASS	ExcessHet=3.0103;RAW_MQ=3922;BaseQRankSum=-1.593;ClippingRankSum=0;MQRankSum=-1.593;ReadPosRankSum=0.967;DP=167;MLEAC=2;MLEAF=1	GT:DP:GQ:SB:PGT:PID:NE:PR:PS:SE	./.:.:.:.:.:.:.:.:.:.	./.:.:.:.:.:.:.:.:.:.	./.:.:.:.:.:.:.:.:.:.	1/1:2:6:0,0,1,1:.:.:.:.:.:.	./.:.:.:.:.:.:.:.:.:.	./.:.:.:.:.:.:.:.:.:.	./.:.:.:.:.:.:.:.:.:.	1/1:2:6:0,0,2,0:0|1:12699900_A_G:.:.:.:.	./.:.:.:.:.:.:.:.:.:.	1/1:2:6:0,0,1,1:0|1:12699900_A_G:.:.:.:.	./.:.:.:.:.:.:.:.:.:.	1/1:2:6:0,0,1,1:0|1:12699900_A_G:.:.:.:.	./.:.:.:.:.:.:.:.:.:.	1|0:9:18:7,1,0,1:0|1:12699900_A_G:100:0:12699689:.	1/1:3:9:0,0,1,2:.:.:.:.:.:.	./.:.:.:.:.:.:.:.:.:.	./.:.:.:.:.:.:.:.:.:.	./.:.:.:.:.:.:.:.:.:.	./.:.:.:.:.:.:.:.:.:.	1/1:3:9:0,0,1,2:0|1:12699857_A_T:.:.:.:.	./.:.:.:.:.:.:.:.:.:.	./.:.:.:.:.:.:.:.:.:.	1/1:4:12:0,0,2,2:.:.:.:.:.:.	1/1:13:39:0,0,5,8:.:.:.:.:.:.	./.:.:.:.:.:.:.:.:.:.	0|1:10:19:4,4,1,1:.:.:100:0:12699900:.	1/1:2:6:0,0,1,1:0|1:12699900_A_G:.:.:.:.	1/1:2:6:0,0,1,1:.:.:.:.:.:.	./.:.:.:.:.:.:.:.:.:.	1/1:2:6:0,0,1,1:0|1:12699900_A_G:.:.:.:.	1|0:14:99:4,4,2,4:0|1:12699900_A_G:100:0:12699766:.	./.:.:.:.:.:.:.:.:.:.	1/1:3:9:0,0,1,2:.:.:.:.:.:.	./.:.:.:.:.:.:.:.:.:.	1/1:5:15:0,0,0,5:0|1:12699900_A_G:.:.:.:.	1/1:6:18:0,0,1,5:.:.:.:.:.:.	0|1:9:63:4,3,0,2:.:.:100:0:12699766:.	0|1:4:33:0,1,2,1:.:.:100:0:12699766:.	1/1:1:6:0,0,1,0:0|1:12699857_A_T:.:.:.:.	1/1:3:9:0,0,2,1:0|1:12699900_A_G:.:.:.:.	1/1:5:15:0,0,3,2:.:.:.:.:.:.	./.:.:.:.:.:.:.:.:.:.	./.:.:.:.:.:.:.:.:.:.	1/1:7:21:0,0,0,7:.:.:.:.:.:.	./.:.:.:.:.:.:.:.:.:.	1/1:4:12:0,0,1,3:0|1:12699900_A_G:.:.:.:.	./.:.:.:.:.:.:.:.:.:.	1/1:3:9:0,0,0,3:.:.:.:.:.:.	1/1:4:12:0,0,3,1:0|1:12699857_A_C:.:.:.:.	1/1:5:15:0,0,3,2:.:.:.:.:.:.	./.:.:.:.:.:.:.:.:.:.	1|0:11:99:2,3,2,4:0|1:12699900_A_G:100:0:12699722:.	1/1:4:12:0,0,1,3:0|1:12699830_C_T:.:.:.:.	./.:.:.:.:.:.:.:.:.:.	1/1:3:9:0,0,0,3:.:.:.:.:.:.	1/1:3:9:0,0,1,2:0|1:12699900_A_G:.:.:.:.	1/1:2:6:0,0,0,2:.:.:.:.:.:.
chr5	12699901	.	A	G	208.77	PASS	ExcessHet=3.0103;RAW_MQ=7684;BaseQRankSum=-0.765;ClippingRankSum=0;MQRankSum=-1.593;ReadPosRankSum=0.967;DP=111;MLEAC=2;MLEAF=1	GT:DP:GQ:PGT:PID:SB:NE:PR:PS:SE	./.:.:.:.:.:.:.:.:.:.	./.:.:.:.:.:.:.:.:.:.	./.:.:.:.:.:.:.:.:.:.	./.:.:.:.:.:.:.:.:.:.	./.:.:.:.:.:.:.:.:.:.	./.:.:.:.:.:.:.:.:.:.	./.:.:.:.:.:.:.:.:.:.	1/1:2:6:0|1:12699900_A_G:0,0,2,0:.:.:.:.	./.:.:.:.:.:.:.:.:.:.	1/1:2:6:0|1:12699900_A_G:0,0,1,1:.:.:.:.	./.:.:.:.:.:.:.:.:.:.	1/1:2:6:0|1:12699900_A_G:0,0,1,1:.:.:.:.	./.:.:.:.:.:.:.:.:.:.	1|0:9:18:0|1:12699900_A_G:7,1,0,1:100:0:12699689:.	./.:.:.:.:.:.:.:.:.:.	./.:.:.:.:.:.:.:.:.:.	./.:.:.:.:.:.:.:.:.:.	./.:.:.:.:.:.:.:.:.:.	./.:.:.:.:.:.:.:.:.:.	./.:.:.:.:.:.:.:.:.:.	./.:.:.:.:.:.:.:.:.:.	./.:.:.:.:.:.:.:.:.:.	./.:.:.:.:.:.:.:.:.:.	0|1:13:93:.:.:3,5,2,3:100:0:12699779:.	./.:.:.:.:.:.:.:.:.:.	./.:.:.:.:.:.:.:.:.:.	1/1:2:6:0|1:12699900_A_G:0,0,1,1:.:.:.:.	./.:.:.:.:.:.:.:.:.:.	./.:.:.:.:.:.:.:.:.:.	1/1:2:6:0|1:12699900_A_G:0,0,1,1:.:.:.:.	1|0:14:99:0|1:12699900_A_G:4,4,2,4:100:0:12699766:.	./.:.:.:.:.:.:.:.:.:.	./.:.:.:.:.:.:.:.:.:.	./.:.:.:.:.:.:.:.:.:.	1/1:5:15:0|1:12699900_A_G:0,0,0,5:.:.:.:.	0|1:6:29:.:.:0,4,1,1:32.08:1:12699689:.	0|1:9:63:.:.:4,3,0,2:100:0:12699766:.	./.:.:.:.:.:.:.:.:.:.	./.:.:.:.:.:.:.:.:.:.	1/1:3:9:0|1:12699900_A_G:0,0,2,1:.:.:.:.	0|1:5:34:.:.:2,1,1,1:100:0:12699878:.	./.:.:.:.:.:.:.:.:.:.	./.:.:.:.:.:.:.:.:.:.	0|1:7:86:.:.:0,3,0,4:100:0:12699722:.	./.:.:.:.:.:.:.:.:.:.	1/1:4:12:0|1:12699900_A_G:0,0,1,3:.:.:.:.	./.:.:.:.:.:.:.:.:.:.	./.:.:.:.:.:.:.:.:.:.	./.:.:.:.:.:.:.:.:.:.	./.:.:.:.:.:.:.:.:.:.	./.:.:.:.:.:.:.:.:.:.	1|0:11:99:0|1:12699900_A_G:2,3,2,4:100:0:12699722:.	./.:.:.:.:.:.:.:.:.:.	./.:.:.:.:.:.:.:.:.:.	./.:.:.:.:.:.:.:.:.:.	1/1:3:9:0|1:12699900_A_G:0,0,1,2:.:.:.:.	./.:.:.:.:.:.:.:.:.:.
chr5	12699913	.	C	T	26.57	PASS	ExcessHet=3.0103;RAW_MQ=4232;BaseQRankSum=0.967;ClippingRankSum=0;MQRankSum=0.21;ReadPosRankSum=0.674;DP=15;MLEAC=2;MLEAF=1	GT:DP:GQ:SB:NE:PGT:PID:PR:PS:SE	./.:.:.:.:.:.:.:.:.:.	./.:.:.:.:.:.:.:.:.:.	./.:.:.:.:.:.:.:.:.:.	./.:.:.:.:.:.:.:.:.:.	./.:.:.:.:.:.:.:.:.:.	./.:.:.:.:.:.:.:.:.:.	./.:.:.:.:.:.:.:.:.:.	./.:.:.:.:.:.:.:.:.:.	./.:.:.:.:.:.:.:.:.:.	./.:.:.:.:.:.:.:.:.:.	./.:.:.:.:.:.:.:.:.:.	./.:.:.:.:.:.:.:.:.:.	./.:.:.:.:.:.:.:.:.:.	./.:.:.:.:.:.:.:.:.:.	./.:.:.:.:.:.:.:.:.:.	./.:.:.:.:.:.:.:.:.:.	./.:.:.:.:.:.:.:.:.:.	./.:.:.:.:.:.:.:.:.:.	./.:.:.:.:.:.:.:.:.:.	./.:.:.:.:.:.:.:.:.:.	./.:.:.:.:.:.:.:.:.:.	./.:.:.:.:.:.:.:.:.:.	./.:.:.:.:.:.:.:.:.:.	./.:.:.:.:.:.:.:.:.:.	./.:.:.:.:.:.:.:.:.:.	./.:.:.:.:.:.:.:.:.:.	./.:.:.:.:.:.:.:.:.:.	1/1:2:6:0,0,1,1:.:.:.:.:.:.	./.:.:.:.:.:.:.:.:.:.	./.:.:.:.:.:.:.:.:.:.	./.:.:.:.:.:.:.:.:.:.	./.:.:.:.:.:.:.:.:.:.	./.:.:.:.:.:.:.:.:.:.	./.:.:.:.:.:.:.:.:.:.	./.:.:.:.:.:.:.:.:.:.	1|0:6:27:1,4,0,1:100:0|1:12699913_C_T:0:12699689:.	./.:.:.:.:.:.:.:.:.:.	./.:.:.:.:.:.:.:.:.:.	./.:.:.:.:.:.:.:.:.:.	./.:.:.:.:.:.:.:.:.:.	./.:.:.:.:.:.:.:.:.:.	./.:.:.:.:.:.:.:.:.:.	./.:.:.:.:.:.:.:.:.:.	./.:.:.:.:.:.:.:.:.:.	./.:.:.:.:.:.:.:.:.:.	./.:.:.:.:.:.:.:.:.:.	./.:.:.:.:.:.:.:.:.:.	./.:.:.:.:.:.:.:.:.:.	./.:.:.:.:.:.:.:.:.:.	1|0:4:41:0,2,2,0:100:.:.:0:12699857:.	./.:.:.:.:.:.:.:.:.:.	./.:.:.:.:.:.:.:.:.:.	./.:.:.:.:.:.:.:.:.:.	./.:.:.:.:.:.:.:.:.:.	./.:.:.:.:.:.:.:.:.:.	./.:.:.:.:.:.:.:.:.:.	1/1:2:6:0,0,0,2:.:.:.:.:.:.
chr5	12699914	.	G	A	152.03	PASS	ExcessHet=3.0103;RAW_MQ=3200;BaseQRankSum=1.465;ClippingRankSum=0;MQRankSum=-0.842;ReadPosRankSum=-1.006;DP=25;MLEAC=2;MLEAF=1	GT:DP:GQ:PGT:PID:SB:NE:PR:PS:SE	./.:.:.:.:.:.:.:.:.:.	./.:.:.:.:.:.:.:.:.:.	./.:.:.:.:.:.:.:.:.:.	./.:.:.:.:.:.:.:.:.:.	./.:.:.:.:.:.:.:.:.:.	./.:.:.:.:.:.:.:.:.:.	./.:.:.:.:.:.:.:.:.:.	./.:.:.:.:.:.:.:.:.:.	./.:.:.:.:.:.:.:.:.:.	./.:.:.:.:.:.:.:.:.:.	./.:.:.:.:.:.:.:.:.:.	./.:.:.:.:.:.:.:.:.:.	./.:.:.:.:.:.:.:.:.:.	./.:.:.:.:.:.:.:.:.:.	./.:.:.:.:.:.:.:.:.:.	./.:.:.:.:.:.:.:.:.:.	./.:.:.:.:.:.:.:.:.:.	./.:.:.:.:.:.:.:.:.:.	./.:.:.:.:.:.:.:.:.:.	1/1:2:6:0|1:12699857_A_T:0,0,0,2:.:.:.:.	./.:.:.:.:.:.:.:.:.:.	./.:.:.:.:.:.:.:.:.:.	./.:.:.:.:.:.:.:.:.:.	./.:.:.:.:.:.:.:.:.:.	./.:.:.:.:.:.:.:.:.:.	./.:.:.:.:.:.:.:.:.:.	./.:.:.:.:.:.:.:.:.:.	./.:.:.:.:.:.:.:.:.:.	./.:.:.:.:.:.:.:.:.:.	./.:.:.:.:.:.:.:.:.:.	./.:.:.:.:.:.:.:.:.:.	./.:.:.:.:.:.:.:.:.:.	./.:.:.:.:.:.:.:.:.:.	./.:.:.:.:.:.:.:.:.:.	./.:.:.:.:.:.:.:.:.:.	./.:.:.:.:.:.:.:.:.:.	./.:.:.:.:.:.:.:.:.:.	./.:.:.:.:.:.:.:.:.:.	./.:.:.:.:.:.:.:.:.:.	./.:.:.:.:.:.:.:.:.:.	./.:.:.:.:.:.:.:.:.:.	./.:.:.:.:.:.:.:.:.:.	./.:.:.:.:.:.:.:.:.:.	1|0:7:94:0|1:12699914_G_A:0,4,0,3:100:0:12699722:.	./.:.:.:.:.:.:.:.:.:.	./.:.:.:.:.:.:.:.:.:.	./.:.:.:.:.:.:.:.:.:.	1|0:3:36:0|1:12699914_G_A:0,1,0,2:100:0:12699689:.	0|1:5:75:0|1:12699861_A_C:1,1,1,2:100:0:12699876:.	./.:.:.:.:.:.:.:.:.:.	./.:.:.:.:.:.:.:.:.:.	./.:.:.:.:.:.:.:.:.:.	1/1:4:12:0|1:12699822_C_T:0,0,1,3:.:.:.:.	./.:.:.:.:.:.:.:.:.:.	1/1:3:9:0|1:12699914_G_A:0,0,0,3:.:.:.:.	./.:.:.:.:.:.:.:.:.:.	./.:.:.:.:.:.:.:.:.:.
chr5	12699915	.	C	T	466.77	PASS	ExcessHet=3.0103;RAW_MQ=5522;BaseQRankSum=-0.674;ClippingRankSum=0;MQRankSum=-1.534;ReadPosRankSum=-0.489;DP=140;MLEAC=2;MLEAF=1	GT:DP:GQ:PGT:PID:SB:NE:PR:PS:SE	./.:.:.:.:.:.:.:.:.:.	./.:.:.:.:.:.:.:.:.:.	./.:.:.:.:.:.:.:.:.:.	1/1:3:9:0|1:12699915_C_T:0,0,1,2:.:.:.:.	./.:.:.:.:.:.:.:.:.:.	./.:.:.:.:.:.:.:.:.:.	./.:.:.:.:.:.:.:.:.:.	1/1:3:9:0|1:12699915_C_T:0,0,2,1:.:.:.:.	./.:.:.:.:.:.:.:.:.:.	1/1:2:6:0|1:12699900_A_G:0,0,1,1:.:.:.:.	./.:.:.:.:.:.:.:.:.:.	1/1:2:6:0|1:12699915_C_T:0,0,1,1:.:.:.:.	./.:.:.:.:.:.:.:.:.:.	1|0:8:21:0|1:12699915_C_T:6,1,0,1:100:0:12699689:.	1/1:1:3:0|1:12699915_C_T:0,0,0,1:.:.:.:.	./.:.:.:.:.:.:.:.:.:.	./.:.:.:.:.:.:.:.:.:.	./.:.:.:.:.:.:.:.:.:.	./.:.:.:.:.:.:.:.:.:.	1/1:2:6:0|1:12699857_A_T:0,0,0,2:.:.:.:.	./.:.:.:.:.:.:.:.:.:.	./.:.:.:.:.:.:.:.:.:.	1/1:3:9:0|1:12699915_C_T:0,0,1,2:.:.:.:.	1/1:11:33:0|1:12699915_C_T:0,0,4,7:.:.:.:.	./.:.:.:.:.:.:.:.:.:.	./.:.:.:.:.:.:.:.:.:.	1/1:3:9:0|1:12699915_C_T:0,0,1,2:.:.:.:.	./.:.:.:.:.:.:.:.:.:.	./.:.:.:.:.:.:.:.:.:.	1/1:2:6:0|1:12699915_C_T:0,0,1,1:.:.:.:.	1|0:13:99:0|1:12699900_A_G:3,4,2,4:100:0:12699766:.	./.:.:.:.:.:.:.:.:.:.	1/1:3:9:0|1:12699915_C_T:0,0,1,2:.:.:.:.	./.:.:.:.:.:.:.:.:.:.	1/1:5:15:0|1:12699915_C_T:0,0,0,5:.:.:.:.	0|1:6:27:0|1:12699915_C_T:0,1,1,4:100:0:12699689:.	0|1:11:45:0|1:12699915_C_T:5,4,0,2:100:0:12699766:.	0|1:4:7:0|1:12699915_C_T:0,1,2,1:100:0:12699766:.	1/1:1:3:0|1:12699857_A_T:0,0,1,0:.:.:.:.	1/1:4:12:0|1:12699900_A_G:0,0,2,2:.:.:.:.	1/1:5:15:0|1:12699915_C_T:0,0,3,2:.:.:.:.	./.:.:.:.:.:.:.:.:.:.	./.:.:.:.:.:.:.:.:.:.	1/1:6:21:0|1:12699915_C_T:0,0,0,6:.:.:.:.	./.:.:.:.:.:.:.:.:.:.	1/1:4:12:0|1:12699915_C_T:0,0,1,3:.:.:.:.	./.:.:.:.:.:.:.:.:.:.	1|0:3:36:0|1:12699914_G_A:0,1,0,2:100:0:12699689:.	./.:.:.:.:.:.:.:.:.:.	0|1:4:78:0|1:12699915_C_T:2,0,0,2:100:0:12699857:.	./.:.:.:.:.:.:.:.:.:.	1|0:11:99:0|1:12699915_C_T:3,2,2,4:100:0:12699722:.	./.:.:.:.:.:.:.:.:.:.	./.:.:.:.:.:.:.:.:.:.	1/1:3:9:0|1:12699914_G_A:0,0,0,3:.:.:.:.	1/1:3:9:0|1:12699900_A_G:0,0,1,2:.:.:.:.	./.:.:.:.:.:.:.:.:.:.
chr5	12699918	.	G	A	466.77	PASS	ExcessHet=3.0103;RAW_MQ=5522;BaseQRankSum=-0.489;ClippingRankSum=0;MQRankSum=-1.534;ReadPosRankSum=-0.489;DP=132;MLEAC=2;MLEAF=1	GT:DP:GQ:PGT:PID:SB:NE:PR:PS:SE	./.:.:.:.:.:.:.:.:.:.	./.:.:.:.:.:.:.:.:.:.	./.:.:.:.:.:.:.:.:.:.	1/1:3:9:0|1:12699915_C_T:0,0,1,2:.:.:.:.	./.:.:.:.:.:.:.:.:.:.	./.:.:.:.:.:.:.:.:.:.	./.:.:.:.:.:.:.:.:.:.	1/1:3:9:0|1:12699915_C_T:0,0,2,1:.:.:.:.	./.:.:.:.:.:.:.:.:.:.	1/1:1:3:0|1:12699900_A_G:0,0,0,1:.:.:.:.	./.:.:.:.:.:.:.:.:.:.	1/1:1:3:0|1:12699915_C_T:0,0,0,1:.:.:.:.	./.:.:.:.:.:.:.:.:.:.	1|0:8:21:0|1:12699915_C_T:6,1,0,1:100:0:12699689:.	1/1:1:3:0|1:12699915_C_T:0,0,0,1:.:.:.:.	./.:.:.:.:.:.:.:.:.:.	./.:.:.:.:.:.:.:.:.:.	./.:.:.:.:.:.:.:.:.:.	./.:.:.:.:.:.:.:.:.:.	1/1:2:6:0|1:12699857_A_T:0,0,0,2:.:.:.:.	./.:.:.:.:.:.:.:.:.:.	./.:.:.:.:.:.:.:.:.:.	1/1:2:9:0|1:12699915_C_T:0,0,1,1:.:.:.:.	1/1:11:33:0|1:12699915_C_T:0,0,4,7:.:.:.:.	./.:.:.:.:.:.:.:.:.:.	./.:.:.:.:.:.:.:.:.:.	1/1:2:6:0|1:12699915_C_T:0,0,0,2:.:.:.:.	./.:.:.:.:.:.:.:.:.:.	./.:.:.:.:.:.:.:.:.:.	1/1:2:6:0|1:12699915_C_T:0,0,1,1:.:.:.:.	1|0:12:99:0|1:12699900_A_G:3,4,1,4:100:0:12699766:.	./.:.:.:.:.:.:.:.:.:.	1/1:3:9:0|1:12699915_C_T:0,0,1,2:.:.:.:.	./.:.:.:.:.:.:.:.:.:.	1/1:5:15:0|1:12699915_C_T:0,0,0,5:.:.:.:.	0|1:6:27:0|1:12699915_C_T:0,1,1,4:100:0:12699689:.	0|1:12:45:0|1:12699915_C_T:6,4,0,2:100:0:12699766:.	0|1:3:7:0|1:12699915_C_T:0,1,1,1:100:0:12699766:.	1/1:1:3:0|1:12699857_A_T:0,0,1,0:.:.:.:.	1/1:4:12:0|1:12699900_A_G:0,0,2,2:.:.:.:.	1/1:4:15:0|1:12699915_C_T:0,0,2,2:.:.:.:.	./.:.:.:.:.:.:.:.:.:.	./.:.:.:.:.:.:.:.:.:.	1/1:6:18:0|1:12699915_C_T:0,0,0,6:.:.:.:.	./.:.:.:.:.:.:.:.:.:.	1/1:3:9:0|1:12699915_C_T:0,0,0,3:.:.:.:.	./.:.:.:.:.:.:.:.:.:.	1|0:3:36:0|1:12699914_G_A:0,1,0,2:100:0:12699689:.	./.:.:.:.:.:.:.:.:.:.	0|1:4:78:0|1:12699915_C_T:2,0,0,2:100:0:12699857:.	./.:.:.:.:.:.:.:.:.:.	1|0:10:99:0|1:12699915_C_T:3,2,2,3:100:0:12699722:.	./.:.:.:.:.:.:.:.:.:.	./.:.:.:.:.:.:.:.:.:.	1/1:3:9:0|1:12699914_G_A:0,0,0,3:.:.:.:.	1/1:3:9:0|1:12699900_A_G:0,0,1,2:.:.:.:.	./.:.:.:.:.:.:.:.:.:.
chr5	12699921	.	C	A	52.77	PASS	BaseQRankSum=0.431;ClippingRankSum=0;ExcessHet=3.0103;MQRankSum=-0.842;RAW_MQ=13460;ReadPosRankSum=-0.431;DP=9;MLEAC=1;MLEAF=0.5	GT:DP:GQ:NE:PGT:PID:PR:PS:SB:SE	./.:.:.:.:.:.:.:.:.:.	./.:.:.:.:.:.:.:.:.:.	./.:.:.:.:.:.:.:.:.:.	./.:.:.:.:.:.:.:.:.:.	./.:.:.:.:.:.:.:.:.:.	./.:.:.:.:.:.:.:.:.:.	./.:.:.:.:.:.:.:.:.:.	./.:.:.:.:.:.:.:.:.:.	./.:.:.:.:.:.:.:.:.:.	./.:.:.:.:.:.:.:.:.:.	./.:.:.:.:.:.:.:.:.:.	./.:.:.:.:.:.:.:.:.:.	./.:.:.:.:.:.:.:.:.:.	./.:.:.:.:.:.:.:.:.:.	./.:.:.:.:.:.:.:.:.:.	./.:.:.:.:.:.:.:.:.:.	./.:.:.:.:.:.:.:.:.:.	./.:.:.:.:.:.:.:.:.:.	./.:.:.:.:.:.:.:.:.:.	./.:.:.:.:.:.:.:.:.:.	./.:.:.:.:.:.:.:.:.:.	./.:.:.:.:.:.:.:.:.:.	./.:.:.:.:.:.:.:.:.:.	./.:.:.:.:.:.:.:.:.:.	./.:.:.:.:.:.:.:.:.:.	./.:.:.:.:.:.:.:.:.:.	./.:.:.:.:.:.:.:.:.:.	./.:.:.:.:.:.:.:.:.:.	./.:.:.:.:.:.:.:.:.:.	./.:.:.:.:.:.:.:.:.:.	./.:.:.:.:.:.:.:.:.:.	./.:.:.:.:.:.:.:.:.:.	./.:.:.:.:.:.:.:.:.:.	./.:.:.:.:.:.:.:.:.:.	./.:.:.:.:.:.:.:.:.:.	./.:.:.:.:.:.:.:.:.:.	./.:.:.:.:.:.:.:.:.:.	./.:.:.:.:.:.:.:.:.:.	./.:.:.:.:.:.:.:.:.:.	./.:.:.:.:.:.:.:.:.:.	./.:.:.:.:.:.:.:.:.:.	./.:.:.:.:.:.:.:.:.:.	./.:.:.:.:.:.:.:.:.:.	1|0:6:69:100:0|1:12699914_G_A:0:12699722:0,4,0,2:.	./.:.:.:.:.:.:.:.:.:.	./.:.:.:.:.:.:.:.:.:.	./.:.:.:.:.:.:.:.:.:.	1|0:3:36:100:0|1:12699914_G_A:0:12699689:0,1,0,2:.	./.:.:.:.:.:.:.:.:.:.	./.:.:.:.:.:.:.:.:.:.	./.:.:.:.:.:.:.:.:.:.	./.:.:.:.:.:.:.:.:.:.	./.:.:.:.:.:.:.:.:.:.	./.:.:.:.:.:.:.:.:.:.	./.:.:.:.:.:.:.:.:.:.	./.:.:.:.:.:.:.:.:.:.	./.:.:.:.:.:.:.:.:.:.
chr5	12699927	.	A	C	152.03	PASS	ExcessHet=3.0103;RAW_MQ=3200;BaseQRankSum=-0.493;ClippingRankSum=0;MQRankSum=-2.287;ReadPosRankSum=0.493;DP=48;MLEAC=2;MLEAF=1	GT:DP:GQ:PGT:PID:SB:NE:PR:PS:SE	./.:.:.:.:.:.:.:.:.:.	./.:.:.:.:.:.:.:.:.:.	./.:.:.:.:.:.:.:.:.:.	./.:.:.:.:.:.:.:.:.:.	./.:.:.:.:.:.:.:.:.:.	./.:.:.:.:.:.:.:.:.:.	./.:.:.:.:.:.:.:.:.:.	./.:.:.:.:.:.:.:.:.:.	./.:.:.:.:.:.:.:.:.:.	./.:.:.:.:.:.:.:.:.:.	./.:.:.:.:.:.:.:.:.:.	./.:.:.:.:.:.:.:.:.:.	./.:.:.:.:.:.:.:.:.:.	./.:.:.:.:.:.:.:.:.:.	./.:.:.:.:.:.:.:.:.:.	./.:.:.:.:.:.:.:.:.:.	./.:.:.:.:.:.:.:.:.:.	./.:.:.:.:.:.:.:.:.:.	./.:.:.:.:.:.:.:.:.:.	1/1:2:6:0|1:12699857_A_T:0,0,0,2:.:.:.:.	./.:.:.:.:.:.:.:.:.:.	./.:.:.:.:.:.:.:.:.:.	./.:.:.:.:.:.:.:.:.:.	./.:.:.:.:.:.:.:.:.:.	./.:.:.:.:.:.:.:.:.:.	0|1:10:19:.:.:4,4,1,1:100:0:12699900:.	./.:.:.:.:.:.:.:.:.:.	1/1:2:6:.:.:0,0,1,1:.:.:.:.	./.:.:.:.:.:.:.:.:.:.	./.:.:.:.:.:.:.:.:.:.	./.:.:.:.:.:.:.:.:.:.	./.:.:.:.:.:.:.:.:.:.	./.:.:.:.:.:.:.:.:.:.	./.:.:.:.:.:.:.:.:.:.	./.:.:.:.:.:.:.:.:.:.	1|0:6:27:0|1:12699913_C_T:1,4,0,1:100:0:12699689:.	./.:.:.:.:.:.:.:.:.:.	./.:.:.:.:.:.:.:.:.:.	./.:.:.:.:.:.:.:.:.:.	./.:.:.:.:.:.:.:.:.:.	./.:.:.:.:.:.:.:.:.:.	./.:.:.:.:.:.:.:.:.:.	./.:.:.:.:.:.:.:.:.:.	1|0:7:69:0|1:12699914_G_A:0,5,0,2:100:0:12699722:.	./.:.:.:.:.:.:.:.:.:.	./.:.:.:.:.:.:.:.:.:.	./.:.:.:.:.:.:.:.:.:.	1|0:3:36:0|1:12699914_G_A:0,1,0,2:42.04:0:12699689:.	0|1:4:33:0|1:12699861_A_C:0,1,1,2:6.2:1:12699876:.	1|0:3:36:.:.:0,1,2,0:100:0:12699857:.	./.:.:.:.:.:.:.:.:.:.	./.:.:.:.:.:.:.:.:.:.	1/1:4:12:0|1:12699822_C_T:0,0,1,3:.:.:.:.	./.:.:.:.:.:.:.:.:.:.	1/1:3:9:0|1:12699914_G_A:0,0,0,3:.:.:.:.	./.:.:.:.:.:.:.:.:.:.	1/1:2:6:.:.:0,0,0,2:.:.:.:.
chr5	12699930	.	G	T	152.03	PASS	BaseQRankSum=-0.319;ClippingRankSum=0;ExcessHet=3.0103;MQRankSum=0;RAW_MQ=7731;ReadPosRankSum=0;DP=9;MLEAC=2;MLEAF=1	GT:DP:GQ:NE:PGT:PID:PR:PS:SB:SE	./.:.:.:.:.:.:.:.:.:.	./.:.:.:.:.:.:.:.:.:.	./.:.:.:.:.:.:.:.:.:.	./.:.:.:.:.:.:.:.:.:.	./.:.:.:.:.:.:.:.:.:.	./.:.:.:.:.:.:.:.:.:.	./.:.:.:.:.:.:.:.:.:.	./.:.:.:.:.:.:.:.:.:.	./.:.:.:.:.:.:.:.:.:.	./.:.:.:.:.:.:.:.:.:.	./.:.:.:.:.:.:.:.:.:.	./.:.:.:.:.:.:.:.:.:.	./.:.:.:.:.:.:.:.:.:.	./.:.:.:.:.:.:.:.:.:.	./.:.:.:.:.:.:.:.:.:.	./.:.:.:.:.:.:.:.:.:.	./.:.:.:.:.:.:.:.:.:.	./.:.:.:.:.:.:.:.:.:.	./.:.:.:.:.:.:.:.:.:.	./.:.:.:.:.:.:.:.:.:.	./.:.:.:.:.:.:.:.:.:.	./.:.:.:.:.:.:.:.:.:.	./.:.:.:.:.:.:.:.:.:.	./.:.:.:.:.:.:.:.:.:.	./.:.:.:.:.:.:.:.:.:.	./.:.:.:.:.:.:.:.:.:.	./.:.:.:.:.:.:.:.:.:.	./.:.:.:.:.:.:.:.:.:.	./.:.:.:.:.:.:.:.:.:.	./.:.:.:.:.:.:.:.:.:.	./.:.:.:.:.:.:.:.:.:.	./.:.:.:.:.:.:.:.:.:.	./.:.:.:.:.:.:.:.:.:.	./.:.:.:.:.:.:.:.:.:.	./.:.:.:.:.:.:.:.:.:.	./.:.:.:.:.:.:.:.:.:.	./.:.:.:.:.:.:.:.:.:.	./.:.:.:.:.:.:.:.:.:.	./.:.:.:.:.:.:.:.:.:.	./.:.:.:.:.:.:.:.:.:.	./.:.:.:.:.:.:.:.:.:.	./.:.:.:.:.:.:.:.:.:.	./.:.:.:.:.:.:.:.:.:.	./.:.:.:.:.:.:.:.:.:.	./.:.:.:.:.:.:.:.:.:.	./.:.:.:.:.:.:.:.:.:.	./.:.:.:.:.:.:.:.:.:.	./.:.:.:.:.:.:.:.:.:.	0|1:4:33:100:0|1:12699861_A_C:0:12699876:0,1,1,2:.	./.:.:.:.:.:.:.:.:.:.	./.:.:.:.:.:.:.:.:.:.	./.:.:.:.:.:.:.:.:.:.	1/1:4:12:.:0|1:12699822_C_T:.:.:0,0,1,3:.	./.:.:.:.:.:.:.:.:.:.	./.:.:.:.:.:.:.:.:.:.	./.:.:.:.:.:.:.:.:.:.	./.:.:.:.:.:.:.:.:.:.
chr5	12699948	.	C	A	135.84	PASS	ExcessHet=3.0103;RAW_MQ=5081;BaseQRankSum=2.093;ClippingRankSum=0;MQRankSum=-2.362;ReadPosRankSum=-0.778;DP=82;MLEAC=1;MLEAF=0.5	GT:DP:GQ:SB:NE:PR:PS:SE:PGT:PID	./.:.:.:.:.:.:.:.:.:.	./.:.:.:.:.:.:.:.:.:.	./.:.:.:.:.:.:.:.:.:.	1/1:2:6:0,0,1,1:.:.:.:.:.:.	./.:.:.:.:.:.:.:.:.:.	./.:.:.:.:.:.:.:.:.:.	./.:.:.:.:.:.:.:.:.:.	1/1:3:9:0,0,1,2:.:.:.:.:.:.	./.:.:.:.:.:.:.:.:.:.	./.:.:.:.:.:.:.:.:.:.	./.:.:.:.:.:.:.:.:.:.	./.:.:.:.:.:.:.:.:.:.	./.:.:.:.:.:.:.:.:.:.	1|0:11:57:7,2,0,2:100:0:12699689:.:.:.	./.:.:.:.:.:.:.:.:.:.	./.:.:.:.:.:.:.:.:.:.	./.:.:.:.:.:.:.:.:.:.	./.:.:.:.:.:.:.:.:.:.	./.:.:.:.:.:.:.:.:.:.	./.:.:.:.:.:.:.:.:.:.	./.:.:.:.:.:.:.:.:.:.	./.:.:.:.:.:.:.:.:.:.	1/1:3:9:0,0,1,2:.:.:.:.:.:.	1/1:6:18:0,0,2,4:.:.:.:.:.:.	./.:.:.:.:.:.:.:.:.:.	./.:.:.:.:.:.:.:.:.:.	1/1:1:3:0,0,0,1:.:.:.:.:.:.	./.:.:.:.:.:.:.:.:.:.	./.:.:.:.:.:.:.:.:.:.	./.:.:.:.:.:.:.:.:.:.	1|0:17:84:7,7,0,3:100:0:12699766:.:0|1:12699948_C_A	./.:.:.:.:.:.:.:.:.:.	1/1:2:6:0,0,0,2:.:.:.:.:.:.	./.:.:.:.:.:.:.:.:.:.	1/1:5:15:0,0,0,5:.:.:.:.:.:.	0|1:5:30:0,1,0,4:100:0:12699689:.:.:.	./.:.:.:.:.:.:.:.:.:.	./.:.:.:.:.:.:.:.:.:.	./.:.:.:.:.:.:.:.:.:.	1/1:3:9:0,0,1,2:.:.:.:.:0|1:12699948_C_A	1/1:3:9:0,0,1,2:.:.:.:.:.:.	./.:.:.:.:.:.:.:.:.:.	./.:.:.:.:.:.:.:.:.:.	1/1:4:12:0,0,0,4:.:.:.:.:.:.	./.:.:.:.:.:.:.:.:.:.	1/1:1:3:0,0,0,1:.:.:.:.:.:.	./.:.:.:.:.:.:.:.:.:.	./.:.:.:.:.:.:.:.:.:.	./.:.:.:.:.:.:.:.:.:.	./.:.:.:.:.:.:.:.:.:.	./.:.:.:.:.:.:.:.:.:.	1|0:11:80:5,2,2,2:100:0:12699722:.:.:.	./.:.:.:.:.:.:.:.:.:.	./.:.:.:.:.:.:.:.:.:.	./.:.:.:.:.:.:.:.:.:.	./.:.:.:.:.:.:.:.:.:.	./.:.:.:.:.:.:.:.:.:.
chr5	12699951	.	G	A	63.56	PASS	ExcessHet=3.0103;RAW_MQ=4232;BaseQRankSum=-0.319;ClippingRankSum=0;MQRankSum=0.319;ReadPosRankSum=1.15;DP=9;MLEAC=2;MLEAF=1	GT:DP:GQ:PGT:PID:SB:NE:PR:PS:SE	./.:.:.:.:.:.:.:.:.:.	./.:.:.:.:.:.:.:.:.:.	./.:.:.:.:.:.:.:.:.:.	./.:.:.:.:.:.:.:.:.:.	./.:.:.:.:.:.:.:.:.:.	./.:.:.:.:.:.:.:.:.:.	./.:.:.:.:.:.:.:.:.:.	./.:.:.:.:.:.:.:.:.:.	./.:.:.:.:.:.:.:.:.:.	./.:.:.:.:.:.:.:.:.:.	./.:.:.:.:.:.:.:.:.:.	./.:.:.:.:.:.:.:.:.:.	./.:.:.:.:.:.:.:.:.:.	./.:.:.:.:.:.:.:.:.:.	./.:.:.:.:.:.:.:.:.:.	./.:.:.:.:.:.:.:.:.:.	./.:.:.:.:.:.:.:.:.:.	./.:.:.:.:.:.:.:.:.:.	./.:.:.:.:.:.:.:.:.:.	./.:.:.:.:.:.:.:.:.:.	./.:.:.:.:.:.:.:.:.:.	./.:.:.:.:.:.:.:.:.:.	./.:.:.:.:.:.:.:.:.:.	./.:.:.:.:.:.:.:.:.:.	./.:.:.:.:.:.:.:.:.:.	./.:.:.:.:.:.:.:.:.:.	./.:.:.:.:.:.:.:.:.:.	1/1:2:6:0|1:12699951_G_A:0,0,1,1:.:.:.:.	./.:.:.:.:.:.:.:.:.:.	./.:.:.:.:.:.:.:.:.:.	./.:.:.:.:.:.:.:.:.:.	./.:.:.:.:.:.:.:.:.:.	./.:.:.:.:.:.:.:.:.:.	./.:.:.:.:.:.:.:.:.:.	./.:.:.:.:.:.:.:.:.:.	1|0:4:33:0|1:12699951_G_A:0,3,0,1:100:0:12699689:.	./.:.:.:.:.:.:.:.:.:.	./.:.:.:.:.:.:.:.:.:.	./.:.:.:.:.:.:.:.:.:.	./.:.:.:.:.:.:.:.:.:.	./.:.:.:.:.:.:.:.:.:.	./.:.:.:.:.:.:.:.:.:.	./.:.:.:.:.:.:.:.:.:.	./.:.:.:.:.:.:.:.:.:.	./.:.:.:.:.:.:.:.:.:.	./.:.:.:.:.:.:.:.:.:.	./.:.:.:.:.:.:.:.:.:.	./.:.:.:.:.:.:.:.:.:.	./.:.:.:.:.:.:.:.:.:.	1/1:2:6:0|1:12699951_G_A:0,0,2,0:.:.:.:.	./.:.:.:.:.:.:.:.:.:.	./.:.:.:.:.:.:.:.:.:.	./.:.:.:.:.:.:.:.:.:.	./.:.:.:.:.:.:.:.:.:.	./.:.:.:.:.:.:.:.:.:.	./.:.:.:.:.:.:.:.:.:.	./.:.:.:.:.:.:.:.:.:.
chr5	12699953	.	C	T	63.56	PASS	ExcessHet=3.0103;RAW_MQ=4232;BaseQRankSum=0.319;ClippingRankSum=0;MQRankSum=0.319;ReadPosRankSum=1.15;DP=9;MLEAC=2;MLEAF=1	GT:DP:GQ:PGT:PID:SB:NE:PR:PS:SE	./.:.:.:.:.:.:.:.:.:.	./.:.:.:.:.:.:.:.:.:.	./.:.:.:.:.:.:.:.:.:.	./.:.:.:.:.:.:.:.:.:.	./.:.:.:.:.:.:.:.:.:.	./.:.:.:.:.:.:.:.:.:.	./.:.:.:.:.:.:.:.:.:.	./.:.:.:.:.:.:.:.:.:.	./.:.:.:.:.:.:.:.:.:.	./.:.:.:.:.:.:.:.:.:.	./.:.:.:.:.:.:.:.:.:.	./.:.:.:.:.:.:.:.:.:.	./.:.:.:.:.:.:.:.:.:.	./.:.:.:.:.:.:.:.:.:.	./.:.:.:.:.:.:.:.:.:.	./.:.:.:.:.:.:.:.:.:.	./.:.:.:.:.:.:.:.:.:.	./.:.:.:.:.:.:.:.:.:.	./.:.:.:.:.:.:.:.:.:.	./.:.:.:.:.:.:.:.:.:.	./.:.:.:.:.:.:.:.:.:.	./.:.:.:.:.:.:.:.:.:.	./.:.:.:.:.:.:.:.:.:.	./.:.:.:.:.:.:.:.:.:.	./.:.:.:.:.:.:.:.:.:.	./.:.:.:.:.:.:.:.:.:.	./.:.:.:.:.:.:.:.:.:.	1/1:2:6:0|1:12699951_G_A:0,0,1,1:.:.:.:.	./.:.:.:.:.:.:.:.:.:.	./.:.:.:.:.:.:.:.:.:.	./.:.:.:.:.:.:.:.:.:.	./.:.:.:.:.:.:.:.:.:.	./.:.:.:.:.:.:.:.:.:.	./.:.:.:.:.:.:.:.:.:.	./.:.:.:.:.:.:.:.:.:.	1|0:4:33:0|1:12699951_G_A:0,3,0,1:100:0:12699689:.	./.:.:.:.:.:.:.:.:.:.	./.:.:.:.:.:.:.:.:.:.	./.:.:.:.:.:.:.:.:.:.	./.:.:.:.:.:.:.:.:.:.	./.:.:.:.:.:.:.:.:.:.	./.:.:.:.:.:.:.:.:.:.	./.:.:.:.:.:.:.:.:.:.	./.:.:.:.:.:.:.:.:.:.	./.:.:.:.:.:.:.:.:.:.	./.:.:.:.:.:.:.:.:.:.	./.:.:.:.:.:.:.:.:.:.	./.:.:.:.:.:.:.:.:.:.	./.:.:.:.:.:.:.:.:.:.	1/1:2:6:0|1:12699951_G_A:0,0,2,0:.:.:.:.	./.:.:.:.:.:.:.:.:.:.	./.:.:.:.:.:.:.:.:.:.	./.:.:.:.:.:.:.:.:.:.	./.:.:.:.:.:.:.:.:.:.	./.:.:.:.:.:.:.:.:.:.	./.:.:.:.:.:.:.:.:.:.	./.:.:.:.:.:.:.:.:.:.
chr5	12699959	.	G	T	286.8	PASS	ExcessHet=3.0103;RAW_MQ=3200;BaseQRankSum=1.762;ClippingRankSum=0;MQRankSum=-3.307;ReadPosRankSum=0;DP=74;MLEAC=1;MLEAF=0.5	GT:DP:GQ:PGT:PID:SB:NE:PR:PS:SE	./.:.:.:.:.:.:.:.:.:.	./.:.:.:.:.:.:.:.:.:.	./.:.:.:.:.:.:.:.:.:.	1/1:2:6:0|1:12699959_G_T:0,0,0,2:.:.:.:.	./.:.:.:.:.:.:.:.:.:.	./.:.:.:.:.:.:.:.:.:.	./.:.:.:.:.:.:.:.:.:.	1/1:2:6:0|1:12699959_G_T:0,0,0,2:.:.:.:.	./.:.:.:.:.:.:.:.:.:.	./.:.:.:.:.:.:.:.:.:.	./.:.:.:.:.:.:.:.:.:.	./.:.:.:.:.:.:.:.:.:.	./.:.:.:.:.:.:.:.:.:.	1|0:13:51:0|1:12699959_G_T:8,3,0,2:100:0:12699689:.	./.:.:.:.:.:.:.:.:.:.	./.:.:.:.:.:.:.:.:.:.	./.:.:.:.:.:.:.:.:.:.	./.:.:.:.:.:.:.:.:.:.	./.:.:.:.:.:.:.:.:.:.	./.:.:.:.:.:.:.:.:.:.	./.:.:.:.:.:.:.:.:.:.	./.:.:.:.:.:.:.:.:.:.	1/1:2:6:.:.:0,0,0,2:.:.:.:.	1/1:7:21:0|1:12699959_G_T:0,0,2,5:.:.:.:.	./.:.:.:.:.:.:.:.:.:.	./.:.:.:.:.:.:.:.:.:.	1/1:2:6:0|1:12699959_G_T:0,0,0,2:.:.:.:.	./.:.:.:.:.:.:.:.:.:.	./.:.:.:.:.:.:.:.:.:.	./.:.:.:.:.:.:.:.:.:.	1|0:16:87:0|1:12699948_C_A:7,6,0,3:100:0:12699766:.	./.:.:.:.:.:.:.:.:.:.	1/1:2:6:0|1:12699959_G_T:0,0,0,2:.:.:.:.	./.:.:.:.:.:.:.:.:.:.	1/1:4:12:0|1:12699959_G_T:0,0,0,4:.:.:.:.	0|1:2:39:.:.:0,1,0,1:100:0:12699689:.	./.:.:.:.:.:.:.:.:.:.	0|1:2:34:0|1:12699959_G_T:0,1,0,1:100:0:12699766:.	./.:.:.:.:.:.:.:.:.:.	1/1:2:6:0|1:12699948_C_A:0,0,0,2:.:.:.:.	1/1:3:9:0|1:12699959_G_T:0,0,0,3:.:.:.:.	./.:.:.:.:.:.:.:.:.:.	./.:.:.:.:.:.:.:.:.:.	1/1:3:9:0|1:12699959_G_T:0,0,0,3:.:.:.:.	./.:.:.:.:.:.:.:.:.:.	./.:.:.:.:.:.:.:.:.:.	./.:.:.:.:.:.:.:.:.:.	./.:.:.:.:.:.:.:.:.:.	./.:.:.:.:.:.:.:.:.:.	./.:.:.:.:.:.:.:.:.:.	./.:.:.:.:.:.:.:.:.:.	1|0:8:93:0|1:12699959_G_T:4,1,2,1:100:0:12699722:.	./.:.:.:.:.:.:.:.:.:.	./.:.:.:.:.:.:.:.:.:.	./.:.:.:.:.:.:.:.:.:.	./.:.:.:.:.:.:.:.:.:.	./.:.:.:.:.:.:.:.:.:.
chr5	12699960	.	A	G	286.8	PASS	ExcessHet=3.0103;RAW_MQ=3200;BaseQRankSum=2.207;ClippingRankSum=0;MQRankSum=-3.307;ReadPosRankSum=0;DP=82;MLEAC=2;MLEAF=1	GT:DP:GQ:PGT:PID:SB:NE:PR:PS:SE	./.:.:.:.:.:.:.:.:.:.	./.:.:.:.:.:.:.:.:.:.	./.:.:.:.:.:.:.:.:.:.	1/1:2:6:0|1:12699959_G_T:0,0,0,2:.:.:.:.	./.:.:.:.:.:.:.:.:.:.	./.:.:.:.:.:.:.:.:.:.	./.:.:.:.:.:.:.:.:.:.	1/1:2:6:0|1:12699959_G_T:0,0,0,2:.:.:.:.	./.:.:.:.:.:.:.:.:.:.	./.:.:.:.:.:.:.:.:.:.	./.:.:.:.:.:.:.:.:.:.	./.:.:.:.:.:.:.:.:.:.	./.:.:.:.:.:.:.:.:.:.	1|0:13:51:0|1:12699959_G_T:8,3,0,2:100:0:12699689:.	./.:.:.:.:.:.:.:.:.:.	./.:.:.:.:.:.:.:.:.:.	./.:.:.:.:.:.:.:.:.:.	./.:.:.:.:.:.:.:.:.:.	./.:.:.:.:.:.:.:.:.:.	./.:.:.:.:.:.:.:.:.:.	./.:.:.:.:.:.:.:.:.:.	./.:.:.:.:.:.:.:.:.:.	1/1:2:6:.:.:0,0,0,2:.:.:.:.	1/1:7:21:0|1:12699959_G_T:0,0,2,5:.:.:.:.	./.:.:.:.:.:.:.:.:.:.	./.:.:.:.:.:.:.:.:.:.	1/1:2:6:0|1:12699959_G_T:0,0,0,2:.:.:.:.	1/1:2:6:0|1:12699951_G_A:0,0,1,1:.:.:.:.	./.:.:.:.:.:.:.:.:.:.	./.:.:.:.:.:.:.:.:.:.	1|0:16:87:0|1:12699948_C_A:7,6,0,3:100:0:12699766:.	./.:.:.:.:.:.:.:.:.:.	1/1:2:6:0|1:12699959_G_T:0,0,0,2:.:.:.:.	./.:.:.:.:.:.:.:.:.:.	1/1:4:12:0|1:12699959_G_T:0,0,0,4:.:.:.:.	1/1:2:6:.:.:0,0,0,2:.:.:.:.	./.:.:.:.:.:.:.:.:.:.	0|1:3:34:0|1:12699959_G_T:0,2,0,1:100:0:12699766:.	./.:.:.:.:.:.:.:.:.:.	1/1:2:6:0|1:12699948_C_A:0,0,0,2:.:.:.:.	1/1:3:9:0|1:12699959_G_T:0,0,0,3:.:.:.:.	./.:.:.:.:.:.:.:.:.:.	./.:.:.:.:.:.:.:.:.:.	1/1:3:9:0|1:12699959_G_T:0,0,0,3:.:.:.:.	./.:.:.:.:.:.:.:.:.:.	./.:.:.:.:.:.:.:.:.:.	./.:.:.:.:.:.:.:.:.:.	./.:.:.:.:.:.:.:.:.:.	./.:.:.:.:.:.:.:.:.:.	1/1:2:6:0|1:12699951_G_A:0,0,2,0:.:.:.:.	./.:.:.:.:.:.:.:.:.:.	1|0:7:93:0|1:12699959_G_T:4,1,1,1:100:0:12699722:.	1/1:4:12:0|1:12699960_A_G:0,0,1,3:.:.:.:.	./.:.:.:.:.:.:.:.:.:.	./.:.:.:.:.:.:.:.:.:.	./.:.:.:.:.:.:.:.:.:.	./.:.:.:.:.:.:.:.:.:.
chr5	12699976	.	A	G	151.8	PASS	ExcessHet=3.0103;RAW_MQ=3200;BaseQRankSum=0.956;ClippingRankSum=0;MQRankSum=-3.455;ReadPosRankSum=1.005;DP=71;MLEAC=2;MLEAF=1	GT:DP:GQ:SB:NE:PR:PS:SE:PGT:PID	./.:.:.:.:.:.:.:.:.:.	./.:.:.:.:.:.:.:.:.:.	./.:.:.:.:.:.:.:.:.:.	1/1:2:6:0,0,0,2:.:.:.:.:.:.	./.:.:.:.:.:.:.:.:.:.	./.:.:.:.:.:.:.:.:.:.	./.:.:.:.:.:.:.:.:.:.	1/1:2:6:0,0,0,2:.:.:.:.:.:.	./.:.:.:.:.:.:.:.:.:.	./.:.:.:.:.:.:.:.:.:.	./.:.:.:.:.:.:.:.:.:.	./.:.:.:.:.:.:.:.:.:.	./.:.:.:.:.:.:.:.:.:.	1|0:14:48:7,5,0,2:100:0:12699689:.:.:.	./.:.:.:.:.:.:.:.:.:.	./.:.:.:.:.:.:.:.:.:.	./.:.:.:.:.:.:.:.:.:.	./.:.:.:.:.:.:.:.:.:.	./.:.:.:.:.:.:.:.:.:.	./.:.:.:.:.:.:.:.:.:.	./.:.:.:.:.:.:.:.:.:.	./.:.:.:.:.:.:.:.:.:.	1/1:3:9:0,0,0,3:.:.:.:.:.:.	1/1:7:21:0,0,1,6:.:.:.:.:.:.	./.:.:.:.:.:.:.:.:.:.	./.:.:.:.:.:.:.:.:.:.	1/1:2:6:0,0,0,2:.:.:.:.:.:.	1/1:2:6:0,0,1,1:.:.:.:.:.:.	./.:.:.:.:.:.:.:.:.:.	./.:.:.:.:.:.:.:.:.:.	1|0:15:90:6,6,0,3:100:0:12699766:.:0|1:12699948_C_A	./.:.:.:.:.:.:.:.:.:.	1/1:2:6:0,0,0,2:.:.:.:.:.:.	./.:.:.:.:.:.:.:.:.:.	1/1:3:9:0,0,0,3:.:.:.:.:.:.	1/1:2:6:0,0,0,2:.:.:.:.:.:.	./.:.:.:.:.:.:.:.:.:.	0|1:4:16:1,2,0,1:100:0:12699766:.:.:.	./.:.:.:.:.:.:.:.:.:.	1/1:2:6:0,0,0,2:.:.:.:.:0|1:12699948_C_A	1/1:3:9:0,0,0,3:.:.:.:.:.:.	./.:.:.:.:.:.:.:.:.:.	./.:.:.:.:.:.:.:.:.:.	1/1:1:3:0,0,0,1:.:.:.:.:.:.	./.:.:.:.:.:.:.:.:.:.	./.:.:.:.:.:.:.:.:.:.	./.:.:.:.:.:.:.:.:.:.	./.:.:.:.:.:.:.:.:.:.	./.:.:.:.:.:.:.:.:.:.	1/1:3:9:0,0,1,2:.:.:.:.:.:.	./.:.:.:.:.:.:.:.:.:.	./.:.:.:.:.:.:.:.:.:.	1/1:2:6:0,0,0,2:.:.:.:.:0|1:12699960_A_G	./.:.:.:.:.:.:.:.:.:.	./.:.:.:.:.:.:.:.:.:.	./.:.:.:.:.:.:.:.:.:.	./.:.:.:.:.:.:.:.:.:.
chr5	12700005	.	A	G	196.9	PASS	BaseQRankSum=-0.282;ClippingRankSum=0;ExcessHet=3.0103;MQRankSum=-1.593;RAW_MQ=30400;ReadPosRankSum=0.282;DP=47;MLEAC=2;MLEAF=1	GT:DP:GQ:NE:PGT:PID:PR:PS:SB:SE	./.:.:.:.:.:.:.:.:.:.	1|0:9:18:100:0|1:12700005_A_G:0:12699676:3,5,0,1:.	./.:.:.:.:.:.:.:.:.:.	1/1:2:6:.:0|1:12700005_A_G:.:.:0,0,0,2:.	./.:.:.:.:.:.:.:.:.:.	./.:.:.:.:.:.:.:.:.:.	./.:.:.:.:.:.:.:.:.:.	1/1:2:6:.:0|1:12700005_A_G:.:.:0,0,0,2:.	./.:.:.:.:.:.:.:.:.:.	1/1:1:3:.:0|1:12700005_A_G:.:.:0,0,0,1:.	./.:.:.:.:.:.:.:.:.:.	./.:.:.:.:.:.:.:.:.:.	./.:.:.:.:.:.:.:.:.:.	1|0:17:39:100:.:.:0:12699689:10,5,0,2:.	./.:.:.:.:.:.:.:.:.:.	./.:.:.:.:.:.:.:.:.:.	./.:.:.:.:.:.:.:.:.:.	./.:.:.:.:.:.:.:.:.:.	./.:.:.:.:.:.:.:.:.:.	./.:.:.:.:.:.:.:.:.:.	./.:.:.:.:.:.:.:.:.:.	./.:.:.:.:.:.:.:.:.:.	1/1:2:6:.:0|1:12700005_A_G:.:.:0,0,0,2:.	1/1:5:15:.:0|1:12700005_A_G:.:.:0,0,0,5:.	./.:.:.:.:.:.:.:.:.:.	./.:.:.:.:.:.:.:.:.:.	1/1:2:6:.:0|1:12700005_A_G:.:.:0,0,0,2:.	./.:.:.:.:.:.:.:.:.:.	./.:.:.:.:.:.:.:.:.:.	./.:.:.:.:.:.:.:.:.:.	./.:.:.:.:.:.:.:.:.:.	./.:.:.:.:.:.:.:.:.:.	./.:.:.:.:.:.:.:.:.:.	./.:.:.:.:.:.:.:.:.:.	1/1:1:3:.:0|1:12700005_A_G:.:.:0,0,0,1:.	./.:.:.:.:.:.:.:.:.:.	./.:.:.:.:.:.:.:.:.:.	./.:.:.:.:.:.:.:.:.:.	./.:.:.:.:.:.:.:.:.:.	1/1:2:6:.:0|1:12700005_A_G:.:.:0,0,0,2:.	1/1:2:6:.:0|1:12700005_A_G:.:.:0,0,0,2:.	./.:.:.:.:.:.:.:.:.:.	./.:.:.:.:.:.:.:.:.:.	./.:.:.:.:.:.:.:.:.:.	./.:.:.:.:.:.:.:.:.:.	./.:.:.:.:.:.:.:.:.:.	./.:.:.:.:.:.:.:.:.:.	./.:.:.:.:.:.:.:.:.:.	./.:.:.:.:.:.:.:.:.:.	1/1:2:6:.:0|1:12700005_A_G:.:.:0,0,0,2:.	./.:.:.:.:.:.:.:.:.:.	./.:.:.:.:.:.:.:.:.:.	./.:.:.:.:.:.:.:.:.:.	./.:.:.:.:.:.:.:.:.:.	./.:.:.:.:.:.:.:.:.:.	./.:.:.:.:.:.:.:.:.:.	./.:.:.:.:.:.:.:.:.:.
chr5	12700013	.	T	C	196.9	PASS	BaseQRankSum=0.157;ClippingRankSum=0;ExcessHet=3.0103;MQRankSum=-1.534;RAW_MQ=26800;ReadPosRankSum=0.157;DP=29;MLEAC=2;MLEAF=1	GT:DP:GQ:NE:PGT:PID:PR:PS:SB:SE	./.:.:.:.:.:.:.:.:.:.	1|0:8:21:100:0|1:12700005_A_G:0:12699676:3,4,0,1:.	./.:.:.:.:.:.:.:.:.:.	1/1:2:6:.:0|1:12700005_A_G:.:.:0,0,0,2:.	./.:.:.:.:.:.:.:.:.:.	./.:.:.:.:.:.:.:.:.:.	./.:.:.:.:.:.:.:.:.:.	1/1:2:9:.:0|1:12700005_A_G:.:.:0,0,0,2:.	./.:.:.:.:.:.:.:.:.:.	1/1:1:3:.:0|1:12700005_A_G:.:.:0,0,0,1:.	./.:.:.:.:.:.:.:.:.:.	./.:.:.:.:.:.:.:.:.:.	./.:.:.:.:.:.:.:.:.:.	./.:.:.:.:.:.:.:.:.:.	./.:.:.:.:.:.:.:.:.:.	./.:.:.:.:.:.:.:.:.:.	./.:.:.:.:.:.:.:.:.:.	./.:.:.:.:.:.:.:.:.:.	./.:.:.:.:.:.:.:.:.:.	./.:.:.:.:.:.:.:.:.:.	./.:.:.:.:.:.:.:.:.:.	./.:.:.:.:.:.:.:.:.:.	1/1:2:6:.:0|1:12700005_A_G:.:.:0,0,0,2:.	1/1:5:15:.:0|1:12700005_A_G:.:.:0,0,0,5:.	./.:.:.:.:.:.:.:.:.:.	./.:.:.:.:.:.:.:.:.:.	1/1:2:6:.:0|1:12700005_A_G:.:.:0,0,0,2:.	./.:.:.:.:.:.:.:.:.:.	./.:.:.:.:.:.:.:.:.:.	./.:.:.:.:.:.:.:.:.:.	./.:.:.:.:.:.:.:.:.:.	./.:.:.:.:.:.:.:.:.:.	./.:.:.:.:.:.:.:.:.:.	./.:.:.:.:.:.:.:.:.:.	1/1:1:3:.:0|1:12700005_A_G:.:.:0,0,0,1:.	./.:.:.:.:.:.:.:.:.:.	./.:.:.:.:.:.:.:.:.:.	./.:.:.:.:.:.:.:.:.:.	./.:.:.:.:.:.:.:.:.:.	1/1:2:6:.:0|1:12700005_A_G:.:.:0,0,0,2:.	1/1:2:6:.:0|1:12700005_A_G:.:.:0,0,0,2:.	./.:.:.:.:.:.:.:.:.:.	./.:.:.:.:.:.:.:.:.:.	./.:.:.:.:.:.:.:.:.:.	./.:.:.:.:.:.:.:.:.:.	./.:.:.:.:.:.:.:.:.:.	./.:.:.:.:.:.:.:.:.:.	./.:.:.:.:.:.:.:.:.:.	./.:.:.:.:.:.:.:.:.:.	1/1:2:6:.:0|1:12700005_A_G:.:.:0,0,0,2:.	./.:.:.:.:.:.:.:.:.:.	./.:.:.:.:.:.:.:.:.:.	./.:.:.:.:.:.:.:.:.:.	./.:.:.:.:.:.:.:.:.:.	./.:.:.:.:.:.:.:.:.:.	./.:.:.:.:.:.:.:.:.:.	./.:.:.:.:.:.:.:.:.:.
chr5	12700016	.	G	A	196.9	PASS	ExcessHet=3.0103;RAW_MQ=4800;DP=17;MLEAC=2;MLEAF=1	GT:DP:GQ:PGT:PID:SB	./.:.:.:.:.:.	./.:.:.:.:.:.	./.:.:.:.:.:.	./.:.:.:.:.:.	./.:.:.:.:.:.	./.:.:.:.:.:.	./.:.:.:.:.:.	1/1:3:9:0|1:12700005_A_G:0,0,0,3	./.:.:.:.:.:.	1/1:1:3:0|1:12700005_A_G:0,0,0,1	./.:.:.:.:.:.	./.:.:.:.:.:.	./.:.:.:.:.:.	./.:.:.:.:.:.	./.:.:.:.:.:.	./.:.:.:.:.:.	./.:.:.:.:.:.	./.:.:.:.:.:.	./.:.:.:.:.:.	./.:.:.:.:.:.	./.:.:.:.:.:.	./.:.:.:.:.:.	1/1:2:6:0|1:12700005_A_G:0,0,0,2	1/1:5:15:0|1:12700005_A_G:0,0,0,5	./.:.:.:.:.:.	./.:.:.:.:.:.	1/1:2:6:0|1:12700005_A_G:0,0,0,2	./.:.:.:.:.:.	./.:.:.:.:.:.	./.:.:.:.:.:.	./.:.:.:.:.:.	./.:.:.:.:.:.	./.:.:.:.:.:.	./.:.:.:.:.:.	./.:.:.:.:.:.	./.:.:.:.:.:.	./.:.:.:.:.:.	./.:.:.:.:.:.	./.:.:.:.:.:.	1/1:2:6:0|1:12700005_A_G:0,0,0,2	1/1:2:6:0|1:12700005_A_G:0,0,0,2	./.:.:.:.:.:.	./.:.:.:.:.:.	./.:.:.:.:.:.	./.:.:.:.:.:.	./.:.:.:.:.:.	./.:.:.:.:.:.	./.:.:.:.:.:.	./.:.:.:.:.:.	./.:.:.:.:.:.	./.:.:.:.:.:.	./.:.:.:.:.:.	./.:.:.:.:.:.	./.:.:.:.:.:.	./.:.:.:.:.:.	./.:.:.:.:.:.	./.:.:.:.:.:.
chr5	12700022	.	T	A	196.9	PASS	ExcessHet=3.0103;RAW_MQ=3200;DP=21;MLEAC=2;MLEAF=1	GT:DP:GQ:PGT:PID:SB	./.:.:.:.:.:.	./.:.:.:.:.:.	./.:.:.:.:.:.	1/1:2:6:0|1:12700005_A_G:0,0,0,2	./.:.:.:.:.:.	./.:.:.:.:.:.	./.:.:.:.:.:.	1/1:3:9:0|1:12700005_A_G:0,0,0,3	./.:.:.:.:.:.	1/1:1:3:0|1:12700005_A_G:0,0,0,1	./.:.:.:.:.:.	./.:.:.:.:.:.	./.:.:.:.:.:.	./.:.:.:.:.:.	./.:.:.:.:.:.	./.:.:.:.:.:.	./.:.:.:.:.:.	./.:.:.:.:.:.	./.:.:.:.:.:.	./.:.:.:.:.:.	./.:.:.:.:.:.	./.:.:.:.:.:.	1/1:2:6:0|1:12700005_A_G:0,0,0,2	1/1:5:15:0|1:12700005_A_G:0,0,0,5	./.:.:.:.:.:.	./.:.:.:.:.:.	1/1:2:6:0|1:12700005_A_G:0,0,0,2	./.:.:.:.:.:.	./.:.:.:.:.:.	./.:.:.:.:.:.	./.:.:.:.:.:.	./.:.:.:.:.:.	./.:.:.:.:.:.	./.:.:.:.:.:.	./.:.:.:.:.:.	./.:.:.:.:.:.	./.:.:.:.:.:.	./.:.:.:.:.:.	./.:.:.:.:.:.	1/1:2:6:0|1:12700005_A_G:0,0,0,2	1/1:2:6:0|1:12700005_A_G:0,0,0,2	./.:.:.:.:.:.	./.:.:.:.:.:.	./.:.:.:.:.:.	./.:.:.:.:.:.	./.:.:.:.:.:.	./.:.:.:.:.:.	./.:.:.:.:.:.	./.:.:.:.:.:.	1/1:2:6:0|1:12700005_A_G:0,0,0,2	./.:.:.:.:.:.	./.:.:.:.:.:.	./.:.:.:.:.:.	./.:.:.:.:.:.	./.:.:.:.:.:.	./.:.:.:.:.:.	./.:.:.:.:.:.
chr5	12700033	.	C	T	105.9	PASS	ExcessHet=3.0103;RAW_MQ=4800;DP=20;MLEAC=2;MLEAF=1	GT:DP:GQ:SB:PGT:PID	./.:.:.:.:.:.	./.:.:.:.:.:.	./.:.:.:.:.:.	1/1:3:9:0,0,0,3:.:.	./.:.:.:.:.:.	./.:.:.:.:.:.	./.:.:.:.:.:.	1/1:3:9:0,0,0,3:.:.	./.:.:.:.:.:.	1/1:1:3:0,0,0,1:.:.	./.:.:.:.:.:.	./.:.:.:.:.:.	./.:.:.:.:.:.	./.:.:.:.:.:.	./.:.:.:.:.:.	./.:.:.:.:.:.	./.:.:.:.:.:.	./.:.:.:.:.:.	./.:.:.:.:.:.	./.:.:.:.:.:.	./.:.:.:.:.:.	./.:.:.:.:.:.	1/1:2:6:0,0,0,2:.:.	1/1:5:15:0,0,0,5:.:.	./.:.:.:.:.:.	./.:.:.:.:.:.	1/1:2:6:0,0,0,2:.:.	./.:.:.:.:.:.	./.:.:.:.:.:.	./.:.:.:.:.:.	./.:.:.:.:.:.	./.:.:.:.:.:.	./.:.:.:.:.:.	./.:.:.:.:.:.	./.:.:.:.:.:.	./.:.:.:.:.:.	./.:.:.:.:.:.	./.:.:.:.:.:.	./.:.:.:.:.:.	1/1:2:6:0,0,0,2:0|1:12700005_A_G	1/1:2:6:0,0,0,2:.:.	./.:.:.:.:.:.	./.:.:.:.:.:.	./.:.:.:.:.:.	./.:.:.:.:.:.	./.:.:.:.:.:.	./.:.:.:.:.:.	./.:.:.:.:.:.	./.:.:.:.:.:.	./.:.:.:.:.:.	./.:.:.:.:.:.	./.:.:.:.:.:.	./.:.:.:.:.:.	./.:.:.:.:.:.	./.:.:.:.:.:.	./.:.:.:.:.:.	./.:.:.:.:.:.
chr5	12700040	.	C	T	23.58	PASS	ExcessHet=3.0103;RAW_MQ=1690;DP=2;MLEAC=2;MLEAF=1	GT:DP:GQ:SB	./.:.:.:.	./.:.:.:.	./.:.:.:.	./.:.:.:.	./.:.:.:.	./.:.:.:.	./.:.:.:.	./.:.:.:.	./.:.:.:.	./.:.:.:.	./.:.:.:.	./.:.:.:.	./.:.:.:.	./.:.:.:.	./.:.:.:.	./.:.:.:.	./.:.:.:.	./.:.:.:.	./.:.:.:.	./.:.:.:.	./.:.:.:.	./.:.:.:.	./.:.:.:.	./.:.:.:.	./.:.:.:.	./.:.:.:.	./.:.:.:.	./.:.:.:.	./.:.:.:.	./.:.:.:.	./.:.:.:.	./.:.:.:.	./.:.:.:.	./.:.:.:.	./.:.:.:.	./.:.:.:.	./.:.:.:.	./.:.:.:.	./.:.:.:.	./.:.:.:.	./.:.:.:.	./.:.:.:.	./.:.:.:.	./.:.:.:.	./.:.:.:.	./.:.:.:.	./.:.:.:.	./.:.:.:.	./.:.:.:.	1/1:2:6:0,0,0,2	./.:.:.:.	./.:.:.:.	./.:.:.:.	./.:.:.:.	./.:.:.:.	./.:.:.:.	./.:.:.:.
chr5	12700051	.	C	T	152.03	PASS	ExcessHet=3.0103;RAW_MQ=4800;DP=16;MLEAC=2;MLEAF=1	GT:DP:GQ:PGT:PID:SB	./.:.:.:.:.:.	./.:.:.:.:.:.	./.:.:.:.:.:.	1/1:3:9:0|1:12700051_C_T:0,0,0,3	./.:.:.:.:.:.	./.:.:.:.:.:.	./.:.:.:.:.:.	1/1:3:9:0|1:12700051_C_T:0,0,0,3	./.:.:.:.:.:.	./.:.:.:.:.:.	./.:.:.:.:.:.	./.:.:.:.:.:.	./.:.:.:.:.:.	./.:.:.:.:.:.	./.:.:.:.:.:.	./.:.:.:.:.:.	./.:.:.:.:.:.	./.:.:.:.:.:.	./.:.:.:.:.:.	./.:.:.:.:.:.	./.:.:.:.:.:.	./.:.:.:.:.:.	1/1:2:6:0|1:12700051_C_T:0,0,0,2	1/1:4:12:0|1:12700051_C_T:0,0,0,4	./.:.:.:.:.:.	./.:.:.:.:.:.	1/1:2:6:0|1:12700051_C_T:0,0,0,2	./.:.:.:.:.:.	./.:.:.:.:.:.	./.:.:.:.:.:.	./.:.:.:.:.:.	./.:.:.:.:.:.	./.:.:.:.:.:.	./.:.:.:.:.:.	./.:.:.:.:.:.	./.:.:.:.:.:.	./.:.:.:.:.:.	./.:.:.:.:.:.	./.:.:.:.:.:.	1/1:2:6:0|1:12700005_A_G:0,0,0,2	./.:.:.:.:.:.	./.:.:.:.:.:.	./.:.:.:.:.:.	./.:.:.:.:.:.	./.:.:.:.:.:.	./.:.:.:.:.:.	./.:.:.:.:.:.	./.:.:.:.:.:.	./.:.:.:.:.:.	./.:.:.:.:.:.	./.:.:.:.:.:.	./.:.:.:.:.:.	./.:.:.:.:.:.	./.:.:.:.:.:.	./.:.:.:.:.:.	./.:.:.:.:.:.	./.:.:.:.:.:.
chr5	12700054	.	T	A	152.03	PASS	ExcessHet=3.0103;RAW_MQ=4800;DP=20;MLEAC=2;MLEAF=1	GT:DP:GQ:PGT:PID:SB	./.:.:.:.:.:.	./.:.:.:.:.:.	./.:.:.:.:.:.	1/1:3:9:0|1:12700051_C_T:0,0,0,3	./.:.:.:.:.:.	./.:.:.:.:.:.	./.:.:.:.:.:.	1/1:3:9:0|1:12700051_C_T:0,0,0,3	./.:.:.:.:.:.	./.:.:.:.:.:.	./.:.:.:.:.:.	./.:.:.:.:.:.	./.:.:.:.:.:.	./.:.:.:.:.:.	./.:.:.:.:.:.	./.:.:.:.:.:.	./.:.:.:.:.:.	./.:.:.:.:.:.	./.:.:.:.:.:.	./.:.:.:.:.:.	./.:.:.:.:.:.	./.:.:.:.:.:.	1/1:2:6:0|1:12700051_C_T:0,0,0,2	1/1:4:12:0|1:12700051_C_T:0,0,0,4	./.:.:.:.:.:.	./.:.:.:.:.:.	1/1:2:6:0|1:12700051_C_T:0,0,0,2	./.:.:.:.:.:.	./.:.:.:.:.:.	./.:.:.:.:.:.	./.:.:.:.:.:.	./.:.:.:.:.:.	./.:.:.:.:.:.	./.:.:.:.:.:.	./.:.:.:.:.:.	./.:.:.:.:.:.	./.:.:.:.:.:.	./.:.:.:.:.:.	./.:.:.:.:.:.	1/1:2:6:0|1:12700005_A_G:0,0,0,2	./.:.:.:.:.:.	./.:.:.:.:.:.	./.:.:.:.:.:.	./.:.:.:.:.:.	./.:.:.:.:.:.	./.:.:.:.:.:.	1/1:2:6:.:.:0,0,2,0	./.:.:.:.:.:.	./.:.:.:.:.:.	1/1:2:6:.:.:0,0,0,2	./.:.:.:.:.:.	./.:.:.:.:.:.	./.:.:.:.:.:.	./.:.:.:.:.:.	./.:.:.:.:.:.	./.:.:.:.:.:.	./.:.:.:.:.:.
chr5	12700064	.	G	A	152.03	PASS	ExcessHet=3.0103;RAW_MQ=3200;DP=12;MLEAC=1;MLEAF=0.5	GT:DP:GQ:PGT:PID:SB	./.:.:.:.:.:.	./.:.:.:.:.:.	./.:.:.:.:.:.	1/1:2:6:0|1:12700051_C_T:0,0,0,2	./.:.:.:.:.:.	./.:.:.:.:.:.	./.:.:.:.:.:.	1/1:2:9:0|1:12700051_C_T:0,0,0,2	./.:.:.:.:.:.	./.:.:.:.:.:.	./.:.:.:.:.:.	./.:.:.:.:.:.	./.:.:.:.:.:.	./.:.:.:.:.:.	./.:.:.:.:.:.	./.:.:.:.:.:.	./.:.:.:.:.:.	./.:.:.:.:.:.	./.:.:.:.:.:.	./.:.:.:.:.:.	./.:.:.:.:.:.	./.:.:.:.:.:.	1/1:2:6:0|1:12700051_C_T:0,0,0,2	1/1:4:12:0|1:12700051_C_T:0,0,0,4	./.:.:.:.:.:.	./.:.:.:.:.:.	1/1:1:3:.:.:0,0,0,1	./.:.:.:.:.:.	./.:.:.:.:.:.	./.:.:.:.:.:.	./.:.:.:.:.:.	./.:.:.:.:.:.	./.:.:.:.:.:.	./.:.:.:.:.:.	./.:.:.:.:.:.	./.:.:.:.:.:.	./.:.:.:.:.:.	./.:.:.:.:.:.	./.:.:.:.:.:.	1/1:1:3:0|1:12700005_A_G:0,0,0,1	./.:.:.:.:.:.	./.:.:.:.:.:.	./.:.:.:.:.:.	./.:.:.:.:.:.	./.:.:.:.:.:.	./.:.:.:.:.:.	./.:.:.:.:.:.	./.:.:.:.:.:.	./.:.:.:.:.:.	./.:.:.:.:.:.	./.:.:.:.:.:.	./.:.:.:.:.:.	./.:.:.:.:.:.	./.:.:.:.:.:.	./.:.:.:.:.:.	./.:.:.:.:.:.	./.:.:.:.:.:.
chr5	12700070	.	A	G	63.56	PASS	ExcessHet=3.0103;RAW_MQ=3200;DP=2;MLEAC=2;MLEAF=1	GT:DP:GQ:PGT:PID:SB	./.:.:.:.:.:.	./.:.:.:.:.:.	./.:.:.:.:.:.	./.:.:.:.:.:.	./.:.:.:.:.:.	./.:.:.:.:.:.	./.:.:.:.:.:.	./.:.:.:.:.:.	./.:.:.:.:.:.	./.:.:.:.:.:.	./.:.:.:.:.:.	./.:.:.:.:.:.	./.:.:.:.:.:.	./.:.:.:.:.:.	./.:.:.:.:.:.	./.:.:.:.:.:.	./.:.:.:.:.:.	./.:.:.:.:.:.	./.:.:.:.:.:.	./.:.:.:.:.:.	./.:.:.:.:.:.	./.:.:.:.:.:.	./.:.:.:.:.:.	./.:.:.:.:.:.	./.:.:.:.:.:.	./.:.:.:.:.:.	./.:.:.:.:.:.	./.:.:.:.:.:.	./.:.:.:.:.:.	./.:.:.:.:.:.	./.:.:.:.:.:.	./.:.:.:.:.:.	./.:.:.:.:.:.	./.:.:.:.:.:.	./.:.:.:.:.:.	./.:.:.:.:.:.	./.:.:.:.:.:.	./.:.:.:.:.:.	./.:.:.:.:.:.	./.:.:.:.:.:.	./.:.:.:.:.:.	./.:.:.:.:.:.	./.:.:.:.:.:.	./.:.:.:.:.:.	./.:.:.:.:.:.	./.:.:.:.:.:.	1/1:2:6:0|1:12700070_A_G:0,0,2,0	./.:.:.:.:.:.	./.:.:.:.:.:.	./.:.:.:.:.:.	./.:.:.:.:.:.	./.:.:.:.:.:.	./.:.:.:.:.:.	./.:.:.:.:.:.	./.:.:.:.:.:.	./.:.:.:.:.:.	./.:.:.:.:.:.
chr5	12700074	.	C	T	63.56	PASS	ExcessHet=3.0103;RAW_MQ=3200;DP=2;MLEAC=2;MLEAF=1	GT:DP:GQ:PGT:PID:SB	./.:.:.:.:.:.	./.:.:.:.:.:.	./.:.:.:.:.:.	./.:.:.:.:.:.	./.:.:.:.:.:.	./.:.:.:.:.:.	./.:.:.:.:.:.	./.:.:.:.:.:.	./.:.:.:.:.:.	./.:.:.:.:.:.	./.:.:.:.:.:.	./.:.:.:.:.:.	./.:.:.:.:.:.	./.:.:.:.:.:.	./.:.:.:.:.:.	./.:.:.:.:.:.	./.:.:.:.:.:.	./.:.:.:.:.:.	./.:.:.:.:.:.	./.:.:.:.:.:.	./.:.:.:.:.:.	./.:.:.:.:.:.	./.:.:.:.:.:.	./.:.:.:.:.:.	./.:.:.:.:.:.	./.:.:.:.:.:.	./.:.:.:.:.:.	./.:.:.:.:.:.	./.:.:.:.:.:.	./.:.:.:.:.:.	./.:.:.:.:.:.	./.:.:.:.:.:.	./.:.:.:.:.:.	./.:.:.:.:.:.	./.:.:.:.:.:.	./.:.:.:.:.:.	./.:.:.:.:.:.	./.:.:.:.:.:.	./.:.:.:.:.:.	./.:.:.:.:.:.	./.:.:.:.:.:.	./.:.:.:.:.:.	./.:.:.:.:.:.	./.:.:.:.:.:.	./.:.:.:.:.:.	./.:.:.:.:.:.	1/1:2:6:0|1:12700070_A_G:0,0,2,0	./.:.:.:.:.:.	./.:.:.:.:.:.	./.:.:.:.:.:.	./.:.:.:.:.:.	./.:.:.:.:.:.	./.:.:.:.:.:.	./.:.:.:.:.:.	./.:.:.:.:.:.	./.:.:.:.:.:.	./.:.:.:.:.:.
chr5	12700083	.	G	A	148.03	PASS	ExcessHet=3.0103;RAW_MQ=3200;DP=10;MLEAC=2;MLEAF=1	GT:DP:GQ:PGT:PID:SB	./.:.:.:.:.:.	./.:.:.:.:.:.	./.:.:.:.:.:.	1/1:2:6:0|1:12700083_G_A:0,0,0,2	./.:.:.:.:.:.	./.:.:.:.:.:.	./.:.:.:.:.:.	1/1:2:6:0|1:12700083_G_A:0,0,0,2	./.:.:.:.:.:.	./.:.:.:.:.:.	./.:.:.:.:.:.	./.:.:.:.:.:.	./.:.:.:.:.:.	./.:.:.:.:.:.	./.:.:.:.:.:.	./.:.:.:.:.:.	./.:.:.:.:.:.	./.:.:.:.:.:.	./.:.:.:.:.:.	./.:.:.:.:.:.	./.:.:.:.:.:.	./.:.:.:.:.:.	1/1:2:6:0|1:12700083_G_A:0,0,0,2	1/1:4:12:0|1:12700083_G_A:0,0,0,4	./.:.:.:.:.:.	./.:.:.:.:.:.	./.:.:.:.:.:.	./.:.:.:.:.:.	./.:.:.:.:.:.	./.:.:.:.:.:.	./.:.:.:.:.:.	./.:.:.:.:.:.	./.:.:.:.:.:.	./.:.:.:.:.:.	./.:.:.:.:.:.	./.:.:.:.:.:.	./.:.:.:.:.:.	./.:.:.:.:.:.	./.:.:.:.:.:.	./.:.:.:.:.:.	./.:.:.:.:.:.	./.:.:.:.:.:.	./.:.:.:.:.:.	./.:.:.:.:.:.	./.:.:.:.:.:.	./.:.:.:.:.:.	./.:.:.:.:.:.	./.:.:.:.:.:.	./.:.:.:.:.:.	./.:.:.:.:.:.	./.:.:.:.:.:.	./.:.:.:.:.:.	./.:.:.:.:.:.	./.:.:.:.:.:.	./.:.:.:.:.:.	./.:.:.:.:.:.	./.:.:.:.:.:.
chr5	12700084	.	T	C	148.03	PASS	ExcessHet=3.0103;RAW_MQ=3200;DP=11;MLEAC=2;MLEAF=1	GT:DP:GQ:PGT:PID:SB	./.:.:.:.:.:.	./.:.:.:.:.:.	./.:.:.:.:.:.	1/1:2:6:0|1:12700083_G_A:0,0,0,2	./.:.:.:.:.:.	./.:.:.:.:.:.	./.:.:.:.:.:.	1/1:1:6:0|1:12700083_G_A:0,0,0,1	./.:.:.:.:.:.	./.:.:.:.:.:.	./.:.:.:.:.:.	./.:.:.:.:.:.	./.:.:.:.:.:.	./.:.:.:.:.:.	./.:.:.:.:.:.	./.:.:.:.:.:.	./.:.:.:.:.:.	./.:.:.:.:.:.	./.:.:.:.:.:.	./.:.:.:.:.:.	./.:.:.:.:.:.	./.:.:.:.:.:.	1/1:2:6:0|1:12700083_G_A:0,0,0,2	1/1:4:12:0|1:12700083_G_A:0,0,0,4	./.:.:.:.:.:.	./.:.:.:.:.:.	./.:.:.:.:.:.	./.:.:.:.:.:.	./.:.:.:.:.:.	./.:.:.:.:.:.	./.:.:.:.:.:.	./.:.:.:.:.:.	./.:.:.:.:.:.	./.:.:.:.:.:.	./.:.:.:.:.:.	./.:.:.:.:.:.	./.:.:.:.:.:.	./.:.:.:.:.:.	./.:.:.:.:.:.	./.:.:.:.:.:.	./.:.:.:.:.:.	./.:.:.:.:.:.	./.:.:.:.:.:.	./.:.:.:.:.:.	./.:.:.:.:.:.	./.:.:.:.:.:.	1/1:2:6:0|1:12700070_A_G:0,0,2,0	./.:.:.:.:.:.	./.:.:.:.:.:.	./.:.:.:.:.:.	./.:.:.:.:.:.	./.:.:.:.:.:.	./.:.:.:.:.:.	./.:.:.:.:.:.	./.:.:.:.:.:.	./.:.:.:.:.:.	./.:.:.:.:.:.
chr5	12700113	.	G	A	26.57	PASS	ExcessHet=3.0103;RAW_MQ=1818;DP=2;MLEAC=2;MLEAF=1	GT:DP:GQ:SB	./.:.:.:.	./.:.:.:.	./.:.:.:.	./.:.:.:.	./.:.:.:.	./.:.:.:.	./.:.:.:.	./.:.:.:.	./.:.:.:.	./.:.:.:.	./.:.:.:.	./.:.:.:.	./.:.:.:.	./.:.:.:.	./.:.:.:.	./.:.:.:.	./.:.:.:.	./.:.:.:.	./.:.:.:.	./.:.:.:.	./.:.:.:.	./.:.:.:.	./.:.:.:.	1/1:2:6:0,0,0,2	./.:.:.:.	./.:.:.:.	./.:.:.:.	./.:.:.:.	./.:.:.:.	./.:.:.:.	./.:.:.:.	./.:.:.:.	./.:.:.:.	./.:.:.:.	./.:.:.:.	./.:.:.:.	./.:.:.:.	./.:.:.:.	./.:.:.:.	./.:.:.:.	./.:.:.:.	./.:.:.:.	./.:.:.:.	./.:.:.:.	./.:.:.:.	./.:.:.:.	./.:.:.:.	./.:.:.:.	./.:.:.:.	./.:.:.:.	./.:.:.:.	./.:.:.:.	./.:.:.:.	./.:.:.:.	./.:.:.:.	./.:.:.:.	./.:.:.:.
chr5	12700120	.	A	G	1.39	PASS	BaseQRankSum=0.18;ClippingRankSum=0;ExcessHet=3.0103;MQRankSum=-1.465;RAW_MQ=23200;ReadPosRankSum=0.366;DP=7;MLEAC=1;MLEAF=0.5	GT:DP:GQ:NE:PGT:PID:PR:PS:SB:SE	./.:.:.:.:.:.:.:.:.:.	./.:.:.:.:.:.:.:.:.:.	./.:.:.:.:.:.:.:.:.:.	./.:.:.:.:.:.:.:.:.:.	./.:.:.:.:.:.:.:.:.:.	./.:.:.:.:.:.:.:.:.:.	./.:.:.:.:.:.:.:.:.:.	./.:.:.:.:.:.:.:.:.:.	./.:.:.:.:.:.:.:.:.:.	./.:.:.:.:.:.:.:.:.:.	./.:.:.:.:.:.:.:.:.:.	./.:.:.:.:.:.:.:.:.:.	./.:.:.:.:.:.:.:.:.:.	./.:.:.:.:.:.:.:.:.:.	./.:.:.:.:.:.:.:.:.:.	./.:.:.:.:.:.:.:.:.:.	./.:.:.:.:.:.:.:.:.:.	./.:.:.:.:.:.:.:.:.:.	./.:.:.:.:.:.:.:.:.:.	./.:.:.:.:.:.:.:.:.:.	./.:.:.:.:.:.:.:.:.:.	./.:.:.:.:.:.:.:.:.:.	./.:.:.:.:.:.:.:.:.:.	./.:.:.:.:.:.:.:.:.:.	./.:.:.:.:.:.:.:.:.:.	0|1:7:24:100:0|1:12700120_A_G:0:12699900:3,3,1,0:.	./.:.:.:.:.:.:.:.:.:.	./.:.:.:.:.:.:.:.:.:.	./.:.:.:.:.:.:.:.:.:.	./.:.:.:.:.:.:.:.:.:.	./.:.:.:.:.:.:.:.:.:.	./.:.:.:.:.:.:.:.:.:.	./.:.:.:.:.:.:.:.:.:.	./.:.:.:.:.:.:.:.:.:.	./.:.:.:.:.:.:.:.:.:.	./.:.:.:.:.:.:.:.:.:.	./.:.:.:.:.:.:.:.:.:.	./.:.:.:.:.:.:.:.:.:.	./.:.:.:.:.:.:.:.:.:.	./.:.:.:.:.:.:.:.:.:.	./.:.:.:.:.:.:.:.:.:.	./.:.:.:.:.:.:.:.:.:.	./.:.:.:.:.:.:.:.:.:.	./.:.:.:.:.:.:.:.:.:.	./.:.:.:.:.:.:.:.:.:.	./.:.:.:.:.:.:.:.:.:.	./.:.:.:.:.:.:.:.:.:.	./.:.:.:.:.:.:.:.:.:.	./.:.:.:.:.:.:.:.:.:.	./.:.:.:.:.:.:.:.:.:.	./.:.:.:.:.:.:.:.:.:.	./.:.:.:.:.:.:.:.:.:.	./.:.:.:.:.:.:.:.:.:.	./.:.:.:.:.:.:.:.:.:.	./.:.:.:.:.:.:.:.:.:.	./.:.:.:.:.:.:.:.:.:.	./.:.:.:.:.:.:.:.:.:.
chr5	12700123	.	T	A	1.39	PASS	BaseQRankSum=0.792;ClippingRankSum=0;ExcessHet=3.0103;MQRankSum=-1.465;RAW_MQ=23200;ReadPosRankSum=0.366;DP=7;MLEAC=1;MLEAF=0.5	GT:DP:GQ:NE:PGT:PID:PR:PS:SB:SE	./.:.:.:.:.:.:.:.:.:.	./.:.:.:.:.:.:.:.:.:.	./.:.:.:.:.:.:.:.:.:.	./.:.:.:.:.:.:.:.:.:.	./.:.:.:.:.:.:.:.:.:.	./.:.:.:.:.:.:.:.:.:.	./.:.:.:.:.:.:.:.:.:.	./.:.:.:.:.:.:.:.:.:.	./.:.:.:.:.:.:.:.:.:.	./.:.:.:.:.:.:.:.:.:.	./.:.:.:.:.:.:.:.:.:.	./.:.:.:.:.:.:.:.:.:.	./.:.:.:.:.:.:.:.:.:.	./.:.:.:.:.:.:.:.:.:.	./.:.:.:.:.:.:.:.:.:.	./.:.:.:.:.:.:.:.:.:.	./.:.:.:.:.:.:.:.:.:.	./.:.:.:.:.:.:.:.:.:.	./.:.:.:.:.:.:.:.:.:.	./.:.:.:.:.:.:.:.:.:.	./.:.:.:.:.:.:.:.:.:.	./.:.:.:.:.:.:.:.:.:.	./.:.:.:.:.:.:.:.:.:.	./.:.:.:.:.:.:.:.:.:.	./.:.:.:.:.:.:.:.:.:.	0|1:7:24:100:0|1:12700120_A_G:0:12699900:3,3,1,0:.	./.:.:.:.:.:.:.:.:.:.	./.:.:.:.:.:.:.:.:.:.	./.:.:.:.:.:.:.:.:.:.	./.:.:.:.:.:.:.:.:.:.	./.:.:.:.:.:.:.:.:.:.	./.:.:.:.:.:.:.:.:.:.	./.:.:.:.:.:.:.:.:.:.	./.:.:.:.:.:.:.:.:.:.	./.:.:.:.:.:.:.:.:.:.	./.:.:.:.:.:.:.:.:.:.	./.:.:.:.:.:.:.:.:.:.	./.:.:.:.:.:.:.:.:.:.	./.:.:.:.:.:.:.:.:.:.	./.:.:.:.:.:.:.:.:.:.	./.:.:.:.:.:.:.:.:.:.	./.:.:.:.:.:.:.:.:.:.	./.:.:.:.:.:.:.:.:.:.	./.:.:.:.:.:.:.:.:.:.	./.:.:.:.:.:.:.:.:.:.	./.:.:.:.:.:.:.:.:.:.	./.:.:.:.:.:.:.:.:.:.	./.:.:.:.:.:.:.:.:.:.	./.:.:.:.:.:.:.:.:.:.	./.:.:.:.:.:.:.:.:.:.	./.:.:.:.:.:.:.:.:.:.	./.:.:.:.:.:.:.:.:.:.	./.:.:.:.:.:.:.:.:.:.	./.:.:.:.:.:.:.:.:.:.	./.:.:.:.:.:.:.:.:.:.	./.:.:.:.:.:.:.:.:.:.	./.:.:.:.:.:.:.:.:.:.
chr5	12700126	.	T	A	0.75	PASS	BaseQRankSum=-0.366;ClippingRankSum=0;ExcessHet=3.0103;MQRankSum=-1.465;RAW_MQ=23200;ReadPosRankSum=0.366;DP=7;MLEAC=1;MLEAF=0.5	GT:DP:GQ:NE:PGT:PID:PR:PS:SB:SE	./.:.:.:.:.:.:.:.:.:.	./.:.:.:.:.:.:.:.:.:.	./.:.:.:.:.:.:.:.:.:.	./.:.:.:.:.:.:.:.:.:.	./.:.:.:.:.:.:.:.:.:.	./.:.:.:.:.:.:.:.:.:.	./.:.:.:.:.:.:.:.:.:.	./.:.:.:.:.:.:.:.:.:.	./.:.:.:.:.:.:.:.:.:.	./.:.:.:.:.:.:.:.:.:.	./.:.:.:.:.:.:.:.:.:.	./.:.:.:.:.:.:.:.:.:.	./.:.:.:.:.:.:.:.:.:.	./.:.:.:.:.:.:.:.:.:.	./.:.:.:.:.:.:.:.:.:.	./.:.:.:.:.:.:.:.:.:.	./.:.:.:.:.:.:.:.:.:.	./.:.:.:.:.:.:.:.:.:.	./.:.:.:.:.:.:.:.:.:.	./.:.:.:.:.:.:.:.:.:.	./.:.:.:.:.:.:.:.:.:.	./.:.:.:.:.:.:.:.:.:.	./.:.:.:.:.:.:.:.:.:.	./.:.:.:.:.:.:.:.:.:.	./.:.:.:.:.:.:.:.:.:.	0|1:7:21:100:0|1:12700120_A_G:0:12699900:2,4,1,0:.	./.:.:.:.:.:.:.:.:.:.	./.:.:.:.:.:.:.:.:.:.	./.:.:.:.:.:.:.:.:.:.	./.:.:.:.:.:.:.:.:.:.	./.:.:.:.:.:.:.:.:.:.	./.:.:.:.:.:.:.:.:.:.	./.:.:.:.:.:.:.:.:.:.	./.:.:.:.:.:.:.:.:.:.	./.:.:.:.:.:.:.:.:.:.	./.:.:.:.:.:.:.:.:.:.	./.:.:.:.:.:.:.:.:.:.	./.:.:.:.:.:.:.:.:.:.	./.:.:.:.:.:.:.:.:.:.	./.:.:.:.:.:.:.:.:.:.	./.:.:.:.:.:.:.:.:.:.	./.:.:.:.:.:.:.:.:.:.	./.:.:.:.:.:.:.:.:.:.	./.:.:.:.:.:.:.:.:.:.	./.:.:.:.:.:.:.:.:.:.	./.:.:.:.:.:.:.:.:.:.	./.:.:.:.:.:.:.:.:.:.	./.:.:.:.:.:.:.:.:.:.	./.:.:.:.:.:.:.:.:.:.	./.:.:.:.:.:.:.:.:.:.	./.:.:.:.:.:.:.:.:.:.	./.:.:.:.:.:.:.:.:.:.	./.:.:.:.:.:.:.:.:.:.	./.:.:.:.:.:.:.:.:.:.	./.:.:.:.:.:.:.:.:.:.	./.:.:.:.:.:.:.:.:.:.	./.:.:.:.:.:.:.:.:.:.
chr5	12700131	.	C	T	2.44	PASS	BaseQRankSum=0;ClippingRankSum=0;ExcessHet=3.0103;MQRankSum=-1.383;RAW_MQ=19600;ReadPosRankSum=0.21;DP=6;MLEAC=1;MLEAF=0.5	GT:DP:GQ:NE:PGT:PID:PR:PS:SB:SE	./.:.:.:.:.:.:.:.:.:.	./.:.:.:.:.:.:.:.:.:.	./.:.:.:.:.:.:.:.:.:.	./.:.:.:.:.:.:.:.:.:.	./.:.:.:.:.:.:.:.:.:.	./.:.:.:.:.:.:.:.:.:.	./.:.:.:.:.:.:.:.:.:.	./.:.:.:.:.:.:.:.:.:.	./.:.:.:.:.:.:.:.:.:.	./.:.:.:.:.:.:.:.:.:.	./.:.:.:.:.:.:.:.:.:.	./.:.:.:.:.:.:.:.:.:.	./.:.:.:.:.:.:.:.:.:.	./.:.:.:.:.:.:.:.:.:.	./.:.:.:.:.:.:.:.:.:.	./.:.:.:.:.:.:.:.:.:.	./.:.:.:.:.:.:.:.:.:.	./.:.:.:.:.:.:.:.:.:.	./.:.:.:.:.:.:.:.:.:.	./.:.:.:.:.:.:.:.:.:.	./.:.:.:.:.:.:.:.:.:.	./.:.:.:.:.:.:.:.:.:.	./.:.:.:.:.:.:.:.:.:.	./.:.:.:.:.:.:.:.:.:.	./.:.:.:.:.:.:.:.:.:.	0|1:6:27:100:0|1:12700120_A_G:0:12699900:1,4,1,0:.	./.:.:.:.:.:.:.:.:.:.	./.:.:.:.:.:.:.:.:.:.	./.:.:.:.:.:.:.:.:.:.	./.:.:.:.:.:.:.:.:.:.	./.:.:.:.:.:.:.:.:.:.	./.:.:.:.:.:.:.:.:.:.	./.:.:.:.:.:.:.:.:.:.	./.:.:.:.:.:.:.:.:.:.	./.:.:.:.:.:.:.:.:.:.	./.:.:.:.:.:.:.:.:.:.	./.:.:.:.:.:.:.:.:.:.	./.:.:.:.:.:.:.:.:.:.	./.:.:.:.:.:.:.:.:.:.	./.:.:.:.:.:.:.:.:.:.	./.:.:.:.:.:.:.:.:.:.	./.:.:.:.:.:.:.:.:.:.	./.:.:.:.:.:.:.:.:.:.	./.:.:.:.:.:.:.:.:.:.	./.:.:.:.:.:.:.:.:.:.	./.:.:.:.:.:.:.:.:.:.	./.:.:.:.:.:.:.:.:.:.	./.:.:.:.:.:.:.:.:.:.	./.:.:.:.:.:.:.:.:.:.	./.:.:.:.:.:.:.:.:.:.	./.:.:.:.:.:.:.:.:.:.	./.:.:.:.:.:.:.:.:.:.	./.:.:.:.:.:.:.:.:.:.	./.:.:.:.:.:.:.:.:.:.	./.:.:.:.:.:.:.:.:.:.	./.:.:.:.:.:.:.:.:.:.	./.:.:.:.:.:.:.:.:.:.
chr5	12700138	.	A	G	40.77	PASS	BaseQRankSum=-1.981;ClippingRankSum=0;ExcessHet=3.0103;MQRankSum=-1.981;RAW_MQ=22516;ReadPosRankSum=-0.712;DP=7;MLEAC=1;MLEAF=0.5	GT:DP:GQ:NE:PGT:PID:PR:PS:SB:SE	./.:.:.:.:.:.:.:.:.:.	./.:.:.:.:.:.:.:.:.:.	./.:.:.:.:.:.:.:.:.:.	./.:.:.:.:.:.:.:.:.:.	./.:.:.:.:.:.:.:.:.:.	./.:.:.:.:.:.:.:.:.:.	./.:.:.:.:.:.:.:.:.:.	./.:.:.:.:.:.:.:.:.:.	./.:.:.:.:.:.:.:.:.:.	./.:.:.:.:.:.:.:.:.:.	./.:.:.:.:.:.:.:.:.:.	./.:.:.:.:.:.:.:.:.:.	./.:.:.:.:.:.:.:.:.:.	./.:.:.:.:.:.:.:.:.:.	./.:.:.:.:.:.:.:.:.:.	./.:.:.:.:.:.:.:.:.:.	./.:.:.:.:.:.:.:.:.:.	./.:.:.:.:.:.:.:.:.:.	./.:.:.:.:.:.:.:.:.:.	./.:.:.:.:.:.:.:.:.:.	./.:.:.:.:.:.:.:.:.:.	./.:.:.:.:.:.:.:.:.:.	./.:.:.:.:.:.:.:.:.:.	./.:.:.:.:.:.:.:.:.:.	./.:.:.:.:.:.:.:.:.:.	0|1:7:69:100:0|1:12700120_A_G:0:12699900:1,4,1,1:.	./.:.:.:.:.:.:.:.:.:.	./.:.:.:.:.:.:.:.:.:.	./.:.:.:.:.:.:.:.:.:.	./.:.:.:.:.:.:.:.:.:.	./.:.:.:.:.:.:.:.:.:.	./.:.:.:.:.:.:.:.:.:.	./.:.:.:.:.:.:.:.:.:.	./.:.:.:.:.:.:.:.:.:.	./.:.:.:.:.:.:.:.:.:.	./.:.:.:.:.:.:.:.:.:.	./.:.:.:.:.:.:.:.:.:.	./.:.:.:.:.:.:.:.:.:.	./.:.:.:.:.:.:.:.:.:.	./.:.:.:.:.:.:.:.:.:.	./.:.:.:.:.:.:.:.:.:.	./.:.:.:.:.:.:.:.:.:.	./.:.:.:.:.:.:.:.:.:.	./.:.:.:.:.:.:.:.:.:.	./.:.:.:.:.:.:.:.:.:.	./.:.:.:.:.:.:.:.:.:.	./.:.:.:.:.:.:.:.:.:.	./.:.:.:.:.:.:.:.:.:.	./.:.:.:.:.:.:.:.:.:.	./.:.:.:.:.:.:.:.:.:.	./.:.:.:.:.:.:.:.:.:.	./.:.:.:.:.:.:.:.:.:.	./.:.:.:.:.:.:.:.:.:.	./.:.:.:.:.:.:.:.:.:.	./.:.:.:.:.:.:.:.:.:.	./.:.:.:.:.:.:.:.:.:.	./.:.:.:.:.:.:.:.:.:.
chr5	12700148	.	C	A	34.77	PASS	BaseQRankSum=-0.862;ClippingRankSum=0;ExcessHet=3.0103;MQRankSum=-2.2;RAW_MQ=29716;ReadPosRankSum=0.14;DP=9;MLEAC=1;MLEAF=0.5	GT:DP:GQ:NE:PGT:PID:PR:PS:SB:SE	./.:.:.:.:.:.:.:.:.:.	./.:.:.:.:.:.:.:.:.:.	./.:.:.:.:.:.:.:.:.:.	./.:.:.:.:.:.:.:.:.:.	./.:.:.:.:.:.:.:.:.:.	./.:.:.:.:.:.:.:.:.:.	./.:.:.:.:.:.:.:.:.:.	./.:.:.:.:.:.:.:.:.:.	./.:.:.:.:.:.:.:.:.:.	./.:.:.:.:.:.:.:.:.:.	./.:.:.:.:.:.:.:.:.:.	./.:.:.:.:.:.:.:.:.:.	./.:.:.:.:.:.:.:.:.:.	./.:.:.:.:.:.:.:.:.:.	./.:.:.:.:.:.:.:.:.:.	./.:.:.:.:.:.:.:.:.:.	./.:.:.:.:.:.:.:.:.:.	./.:.:.:.:.:.:.:.:.:.	./.:.:.:.:.:.:.:.:.:.	./.:.:.:.:.:.:.:.:.:.	./.:.:.:.:.:.:.:.:.:.	./.:.:.:.:.:.:.:.:.:.	./.:.:.:.:.:.:.:.:.:.	./.:.:.:.:.:.:.:.:.:.	./.:.:.:.:.:.:.:.:.:.	0|1:9:63:100:0|1:12700120_A_G:0:12699900:2,5,1,1:.	./.:.:.:.:.:.:.:.:.:.	./.:.:.:.:.:.:.:.:.:.	./.:.:.:.:.:.:.:.:.:.	./.:.:.:.:.:.:.:.:.:.	./.:.:.:.:.:.:.:.:.:.	./.:.:.:.:.:.:.:.:.:.	./.:.:.:.:.:.:.:.:.:.	./.:.:.:.:.:.:.:.:.:.	./.:.:.:.:.:.:.:.:.:.	./.:.:.:.:.:.:.:.:.:.	./.:.:.:.:.:.:.:.:.:.	./.:.:.:.:.:.:.:.:.:.	./.:.:.:.:.:.:.:.:.:.	./.:.:.:.:.:.:.:.:.:.	./.:.:.:.:.:.:.:.:.:.	./.:.:.:.:.:.:.:.:.:.	./.:.:.:.:.:.:.:.:.:.	./.:.:.:.:.:.:.:.:.:.	./.:.:.:.:.:.:.:.:.:.	./.:.:.:.:.:.:.:.:.:.	./.:.:.:.:.:.:.:.:.:.	./.:.:.:.:.:.:.:.:.:.	./.:.:.:.:.:.:.:.:.:.	./.:.:.:.:.:.:.:.:.:.	./.:.:.:.:.:.:.:.:.:.	./.:.:.:.:.:.:.:.:.:.	./.:.:.:.:.:.:.:.:.:.	./.:.:.:.:.:.:.:.:.:.	./.:.:.:.:.:.:.:.:.:.	./.:.:.:.:.:.:.:.:.:.	./.:.:.:.:.:.:.:.:.:.
chr5	12700154	.	GT	G	11.26	PASS	ExcessHet=3.0103;RAW_MQ=1600;DP=1;MLEAC=1;MLEAF=0.5	GT:DP:GQ:PGT:PID:SB	./.:.:.:.:.:.	./.:.:.:.:.:.	./.:.:.:.:.:.	./.:.:.:.:.:.	./.:.:.:.:.:.	./.:.:.:.:.:.	./.:.:.:.:.:.	./.:.:.:.:.:.	./.:.:.:.:.:.	./.:.:.:.:.:.	./.:.:.:.:.:.	./.:.:.:.:.:.	./.:.:.:.:.:.	./.:.:.:.:.:.	./.:.:.:.:.:.	./.:.:.:.:.:.	./.:.:.:.:.:.	./.:.:.:.:.:.	./.:.:.:.:.:.	./.:.:.:.:.:.	./.:.:.:.:.:.	./.:.:.:.:.:.	./.:.:.:.:.:.	./.:.:.:.:.:.	./.:.:.:.:.:.	./.:.:.:.:.:.	./.:.:.:.:.:.	./.:.:.:.:.:.	./.:.:.:.:.:.	./.:.:.:.:.:.	./.:.:.:.:.:.	./.:.:.:.:.:.	./.:.:.:.:.:.	./.:.:.:.:.:.	./.:.:.:.:.:.	./.:.:.:.:.:.	./.:.:.:.:.:.	./.:.:.:.:.:.	1/1:1:3:0|1:12700154_GT_G:0,0,0,1	./.:.:.:.:.:.	./.:.:.:.:.:.	./.:.:.:.:.:.	./.:.:.:.:.:.	./.:.:.:.:.:.	./.:.:.:.:.:.	./.:.:.:.:.:.	./.:.:.:.:.:.	./.:.:.:.:.:.	./.:.:.:.:.:.	./.:.:.:.:.:.	./.:.:.:.:.:.	./.:.:.:.:.:.	./.:.:.:.:.:.	./.:.:.:.:.:.	./.:.:.:.:.:.	./.:.:.:.:.:.	./.:.:.:.:.:.
chr5	12700163	.	C	A	32.56	PASS	BaseQRankSum=-0.728;ClippingRankSum=0;ExcessHet=3.0103;MQRankSum=-2.287;RAW_MQ=33316;ReadPosRankSum=0.967;DP=13;MLEAC=2;MLEAF=1	GT:DP:GQ:NE:PGT:PID:PR:PS:SB:SE	./.:.:.:.:.:.:.:.:.:.	./.:.:.:.:.:.:.:.:.:.	./.:.:.:.:.:.:.:.:.:.	./.:.:.:.:.:.:.:.:.:.	./.:.:.:.:.:.:.:.:.:.	./.:.:.:.:.:.:.:.:.:.	./.:.:.:.:.:.:.:.:.:.	./.:.:.:.:.:.:.:.:.:.	./.:.:.:.:.:.:.:.:.:.	./.:.:.:.:.:.:.:.:.:.	./.:.:.:.:.:.:.:.:.:.	./.:.:.:.:.:.:.:.:.:.	./.:.:.:.:.:.:.:.:.:.	./.:.:.:.:.:.:.:.:.:.	./.:.:.:.:.:.:.:.:.:.	./.:.:.:.:.:.:.:.:.:.	./.:.:.:.:.:.:.:.:.:.	./.:.:.:.:.:.:.:.:.:.	./.:.:.:.:.:.:.:.:.:.	./.:.:.:.:.:.:.:.:.:.	./.:.:.:.:.:.:.:.:.:.	./.:.:.:.:.:.:.:.:.:.	./.:.:.:.:.:.:.:.:.:.	./.:.:.:.:.:.:.:.:.:.	./.:.:.:.:.:.:.:.:.:.	0|1:10:60:100:0|1:12700120_A_G:0:12699900:3,5,1,1:.	./.:.:.:.:.:.:.:.:.:.	./.:.:.:.:.:.:.:.:.:.	./.:.:.:.:.:.:.:.:.:.	./.:.:.:.:.:.:.:.:.:.	./.:.:.:.:.:.:.:.:.:.	./.:.:.:.:.:.:.:.:.:.	./.:.:.:.:.:.:.:.:.:.	./.:.:.:.:.:.:.:.:.:.	./.:.:.:.:.:.:.:.:.:.	./.:.:.:.:.:.:.:.:.:.	./.:.:.:.:.:.:.:.:.:.	./.:.:.:.:.:.:.:.:.:.	1/1:1:3:.:0|1:12700154_GT_G:.:.:0,0,0,1:.	./.:.:.:.:.:.:.:.:.:.	./.:.:.:.:.:.:.:.:.:.	./.:.:.:.:.:.:.:.:.:.	./.:.:.:.:.:.:.:.:.:.	./.:.:.:.:.:.:.:.:.:.	./.:.:.:.:.:.:.:.:.:.	./.:.:.:.:.:.:.:.:.:.	1/1:2:6:.:.:.:.:.:0,0,0,2:.	./.:.:.:.:.:.:.:.:.:.	./.:.:.:.:.:.:.:.:.:.	./.:.:.:.:.:.:.:.:.:.	./.:.:.:.:.:.:.:.:.:.	./.:.:.:.:.:.:.:.:.:.	./.:.:.:.:.:.:.:.:.:.	./.:.:.:.:.:.:.:.:.:.	./.:.:.:.:.:.:.:.:.:.	./.:.:.:.:.:.:.:.:.:.	./.:.:.:.:.:.:.:.:.:.
chr5	12700167	.	T	A	20	PASS	ExcessHet=3.0103;RAW_MQ=1600;DP=1;MLEAC=1;MLEAF=0.5	GT:DP:GQ:PGT:PID:SB	./.:.:.:.:.:.	./.:.:.:.:.:.	./.:.:.:.:.:.	./.:.:.:.:.:.	./.:.:.:.:.:.	./.:.:.:.:.:.	./.:.:.:.:.:.	./.:.:.:.:.:.	./.:.:.:.:.:.	./.:.:.:.:.:.	./.:.:.:.:.:.	./.:.:.:.:.:.	./.:.:.:.:.:.	./.:.:.:.:.:.	./.:.:.:.:.:.	./.:.:.:.:.:.	./.:.:.:.:.:.	./.:.:.:.:.:.	./.:.:.:.:.:.	./.:.:.:.:.:.	./.:.:.:.:.:.	./.:.:.:.:.:.	./.:.:.:.:.:.	./.:.:.:.:.:.	./.:.:.:.:.:.	./.:.:.:.:.:.	./.:.:.:.:.:.	./.:.:.:.:.:.	./.:.:.:.:.:.	./.:.:.:.:.:.	./.:.:.:.:.:.	./.:.:.:.:.:.	./.:.:.:.:.:.	./.:.:.:.:.:.	./.:.:.:.:.:.	./.:.:.:.:.:.	./.:.:.:.:.:.	./.:.:.:.:.:.	1/1:1:3:0|1:12700154_GT_G:0,0,0,1	./.:.:.:.:.:.	./.:.:.:.:.:.	./.:.:.:.:.:.	./.:.:.:.:.:.	./.:.:.:.:.:.	./.:.:.:.:.:.	./.:.:.:.:.:.	./.:.:.:.:.:.	./.:.:.:.:.:.	./.:.:.:.:.:.	./.:.:.:.:.:.	./.:.:.:.:.:.	./.:.:.:.:.:.	./.:.:.:.:.:.	./.:.:.:.:.:.	./.:.:.:.:.:.	./.:.:.:.:.:.	./.:.:.:.:.:.
chr5	12700170	.	T	C	20	PASS	ExcessHet=3.0103;RAW_MQ=1600;DP=1;MLEAC=1;MLEAF=0.5	GT:DP:GQ:PGT:PID:SB	./.:.:.:.:.:.	./.:.:.:.:.:.	./.:.:.:.:.:.	./.:.:.:.:.:.	./.:.:.:.:.:.	./.:.:.:.:.:.	./.:.:.:.:.:.	./.:.:.:.:.:.	./.:.:.:.:.:.	./.:.:.:.:.:.	./.:.:.:.:.:.	./.:.:.:.:.:.	./.:.:.:.:.:.	./.:.:.:.:.:.	./.:.:.:.:.:.	./.:.:.:.:.:.	./.:.:.:.:.:.	./.:.:.:.:.:.	./.:.:.:.:.:.	./.:.:.:.:.:.	./.:.:.:.:.:.	./.:.:.:.:.:.	./.:.:.:.:.:.	./.:.:.:.:.:.	./.:.:.:.:.:.	./.:.:.:.:.:.	./.:.:.:.:.:.	./.:.:.:.:.:.	./.:.:.:.:.:.	./.:.:.:.:.:.	./.:.:.:.:.:.	./.:.:.:.:.:.	./.:.:.:.:.:.	./.:.:.:.:.:.	./.:.:.:.:.:.	./.:.:.:.:.:.	./.:.:.:.:.:.	./.:.:.:.:.:.	1/1:1:3:0|1:12700154_GT_G:0,0,0,1	./.:.:.:.:.:.	./.:.:.:.:.:.	./.:.:.:.:.:.	./.:.:.:.:.:.	./.:.:.:.:.:.	./.:.:.:.:.:.	./.:.:.:.:.:.	./.:.:.:.:.:.	./.:.:.:.:.:.	./.:.:.:.:.:.	./.:.:.:.:.:.	./.:.:.:.:.:.	./.:.:.:.:.:.	./.:.:.:.:.:.	./.:.:.:.:.:.	./.:.:.:.:.:.	./.:.:.:.:.:.	./.:.:.:.:.:.
chr5	12700171	.	TC	T	11.26	PASS	ExcessHet=3.0103;RAW_MQ=1600;DP=1;MLEAC=1;MLEAF=0.5	GT:DP:GQ:PGT:PID:SB	./.:.:.:.:.:.	./.:.:.:.:.:.	./.:.:.:.:.:.	./.:.:.:.:.:.	./.:.:.:.:.:.	./.:.:.:.:.:.	./.:.:.:.:.:.	./.:.:.:.:.:.	./.:.:.:.:.:.	./.:.:.:.:.:.	./.:.:.:.:.:.	./.:.:.:.:.:.	./.:.:.:.:.:.	./.:.:.:.:.:.	./.:.:.:.:.:.	./.:.:.:.:.:.	./.:.:.:.:.:.	./.:.:.:.:.:.	./.:.:.:.:.:.	./.:.:.:.:.:.	./.:.:.:.:.:.	./.:.:.:.:.:.	./.:.:.:.:.:.	./.:.:.:.:.:.	./.:.:.:.:.:.	./.:.:.:.:.:.	./.:.:.:.:.:.	./.:.:.:.:.:.	./.:.:.:.:.:.	./.:.:.:.:.:.	./.:.:.:.:.:.	./.:.:.:.:.:.	./.:.:.:.:.:.	./.:.:.:.:.:.	./.:.:.:.:.:.	./.:.:.:.:.:.	./.:.:.:.:.:.	./.:.:.:.:.:.	1/1:1:3:0|1:12700154_GT_G:0,0,0,1	./.:.:.:.:.:.	./.:.:.:.:.:.	./.:.:.:.:.:.	./.:.:.:.:.:.	./.:.:.:.:.:.	./.:.:.:.:.:.	./.:.:.:.:.:.	./.:.:.:.:.:.	./.:.:.:.:.:.	./.:.:.:.:.:.	./.:.:.:.:.:.	./.:.:.:.:.:.	./.:.:.:.:.:.	./.:.:.:.:.:.	./.:.:.:.:.:.	./.:.:.:.:.:.	./.:.:.:.:.:.	./.:.:.:.:.:.
chr5	12700174	.	G	A	20	PASS	ExcessHet=3.0103;RAW_MQ=1600;DP=1;MLEAC=1;MLEAF=0.5	GT:DP:GQ:PGT:PID:SB	./.:.:.:.:.:.	./.:.:.:.:.:.	./.:.:.:.:.:.	./.:.:.:.:.:.	./.:.:.:.:.:.	./.:.:.:.:.:.	./.:.:.:.:.:.	./.:.:.:.:.:.	./.:.:.:.:.:.	./.:.:.:.:.:.	./.:.:.:.:.:.	./.:.:.:.:.:.	./.:.:.:.:.:.	./.:.:.:.:.:.	./.:.:.:.:.:.	./.:.:.:.:.:.	./.:.:.:.:.:.	./.:.:.:.:.:.	./.:.:.:.:.:.	./.:.:.:.:.:.	./.:.:.:.:.:.	./.:.:.:.:.:.	./.:.:.:.:.:.	./.:.:.:.:.:.	./.:.:.:.:.:.	./.:.:.:.:.:.	./.:.:.:.:.:.	./.:.:.:.:.:.	./.:.:.:.:.:.	./.:.:.:.:.:.	./.:.:.:.:.:.	./.:.:.:.:.:.	./.:.:.:.:.:.	./.:.:.:.:.:.	./.:.:.:.:.:.	./.:.:.:.:.:.	./.:.:.:.:.:.	./.:.:.:.:.:.	1/1:1:3:0|1:12700154_GT_G:0,0,0,1	./.:.:.:.:.:.	./.:.:.:.:.:.	./.:.:.:.:.:.	./.:.:.:.:.:.	./.:.:.:.:.:.	./.:.:.:.:.:.	./.:.:.:.:.:.	./.:.:.:.:.:.	./.:.:.:.:.:.	./.:.:.:.:.:.	./.:.:.:.:.:.	./.:.:.:.:.:.	./.:.:.:.:.:.	./.:.:.:.:.:.	./.:.:.:.:.:.	./.:.:.:.:.:.	./.:.:.:.:.:.	./.:.:.:.:.:.
chr5	12700177	.	C	A	20	PASS	ExcessHet=3.0103;RAW_MQ=1600;DP=1;MLEAC=1;MLEAF=0.5	GT:DP:GQ:PGT:PID:SB	./.:.:.:.:.:.	./.:.:.:.:.:.	./.:.:.:.:.:.	./.:.:.:.:.:.	./.:.:.:.:.:.	./.:.:.:.:.:.	./.:.:.:.:.:.	./.:.:.:.:.:.	./.:.:.:.:.:.	./.:.:.:.:.:.	./.:.:.:.:.:.	./.:.:.:.:.:.	./.:.:.:.:.:.	./.:.:.:.:.:.	./.:.:.:.:.:.	./.:.:.:.:.:.	./.:.:.:.:.:.	./.:.:.:.:.:.	./.:.:.:.:.:.	./.:.:.:.:.:.	./.:.:.:.:.:.	./.:.:.:.:.:.	./.:.:.:.:.:.	./.:.:.:.:.:.	./.:.:.:.:.:.	./.:.:.:.:.:.	./.:.:.:.:.:.	./.:.:.:.:.:.	./.:.:.:.:.:.	./.:.:.:.:.:.	./.:.:.:.:.:.	./.:.:.:.:.:.	./.:.:.:.:.:.	./.:.:.:.:.:.	./.:.:.:.:.:.	./.:.:.:.:.:.	./.:.:.:.:.:.	./.:.:.:.:.:.	1/1:1:3:0|1:12700154_GT_G:0,0,0,1	./.:.:.:.:.:.	./.:.:.:.:.:.	./.:.:.:.:.:.	./.:.:.:.:.:.	./.:.:.:.:.:.	./.:.:.:.:.:.	./.:.:.:.:.:.	./.:.:.:.:.:.	./.:.:.:.:.:.	./.:.:.:.:.:.	./.:.:.:.:.:.	./.:.:.:.:.:.	./.:.:.:.:.:.	./.:.:.:.:.:.	./.:.:.:.:.:.	./.:.:.:.:.:.	./.:.:.:.:.:.	./.:.:.:.:.:.
chr5	12700191	.	G	A	31.56	PASS	ExcessHet=3.0103;RAW_MQ=3200;DP=2;MLEAC=2;MLEAF=1	GT:DP:GQ:SB	./.:.:.:.	./.:.:.:.	./.:.:.:.	./.:.:.:.	./.:.:.:.	./.:.:.:.	./.:.:.:.	./.:.:.:.	./.:.:.:.	./.:.:.:.	./.:.:.:.	./.:.:.:.	./.:.:.:.	./.:.:.:.	./.:.:.:.	./.:.:.:.	./.:.:.:.	./.:.:.:.	./.:.:.:.	./.:.:.:.	./.:.:.:.	./.:.:.:.	./.:.:.:.	./.:.:.:.	./.:.:.:.	./.:.:.:.	./.:.:.:.	./.:.:.:.	./.:.:.:.	./.:.:.:.	./.:.:.:.	./.:.:.:.	./.:.:.:.	./.:.:.:.	./.:.:.:.	./.:.:.:.	./.:.:.:.	./.:.:.:.	./.:.:.:.	./.:.:.:.	./.:.:.:.	./.:.:.:.	./.:.:.:.	./.:.:.:.	./.:.:.:.	./.:.:.:.	1/1:2:6:0,0,0,2	./.:.:.:.	./.:.:.:.	./.:.:.:.	./.:.:.:.	./.:.:.:.	./.:.:.:.	./.:.:.:.	./.:.:.:.	./.:.:.:.	./.:.:.:.
chr5	12700202	.	C	T	27.57	PASS	ExcessHet=3.0103;RAW_MQ=3200;DP=2;MLEAC=2;MLEAF=1	GT:DP:GQ:SB	./.:.:.:.	./.:.:.:.	./.:.:.:.	./.:.:.:.	./.:.:.:.	./.:.:.:.	./.:.:.:.	./.:.:.:.	./.:.:.:.	./.:.:.:.	./.:.:.:.	./.:.:.:.	./.:.:.:.	./.:.:.:.	./.:.:.:.	./.:.:.:.	./.:.:.:.	./.:.:.:.	./.:.:.:.	./.:.:.:.	./.:.:.:.	./.:.:.:.	./.:.:.:.	./.:.:.:.	./.:.:.:.	./.:.:.:.	./.:.:.:.	./.:.:.:.	./.:.:.:.	./.:.:.:.	./.:.:.:.	./.:.:.:.	./.:.:.:.	./.:.:.:.	./.:.:.:.	./.:.:.:.	./.:.:.:.	./.:.:.:.	./.:.:.:.	./.:.:.:.	./.:.:.:.	./.:.:.:.	./.:.:.:.	./.:.:.:.	./.:.:.:.	./.:.:.:.	1/1:2:6:0,0,0,2	./.:.:.:.	./.:.:.:.	./.:.:.:.	./.:.:.:.	./.:.:.:.	./.:.:.:.	./.:.:.:.	./.:.:.:.	./.:.:.:.	./.:.:.:.
chr5	12700215	.	G	A	63.56	PASS	ExcessHet=3.0103;RAW_MQ=3200;DP=2;MLEAC=2;MLEAF=1	GT:DP:GQ:PGT:PID:SB	./.:.:.:.:.:.	./.:.:.:.:.:.	./.:.:.:.:.:.	./.:.:.:.:.:.	./.:.:.:.:.:.	./.:.:.:.:.:.	./.:.:.:.:.:.	./.:.:.:.:.:.	./.:.:.:.:.:.	./.:.:.:.:.:.	./.:.:.:.:.:.	./.:.:.:.:.:.	./.:.:.:.:.:.	./.:.:.:.:.:.	./.:.:.:.:.:.	./.:.:.:.:.:.	./.:.:.:.:.:.	./.:.:.:.:.:.	./.:.:.:.:.:.	./.:.:.:.:.:.	./.:.:.:.:.:.	./.:.:.:.:.:.	./.:.:.:.:.:.	./.:.:.:.:.:.	./.:.:.:.:.:.	./.:.:.:.:.:.	./.:.:.:.:.:.	./.:.:.:.:.:.	./.:.:.:.:.:.	./.:.:.:.:.:.	./.:.:.:.:.:.	./.:.:.:.:.:.	./.:.:.:.:.:.	./.:.:.:.:.:.	./.:.:.:.:.:.	./.:.:.:.:.:.	./.:.:.:.:.:.	./.:.:.:.:.:.	./.:.:.:.:.:.	./.:.:.:.:.:.	./.:.:.:.:.:.	./.:.:.:.:.:.	./.:.:.:.:.:.	./.:.:.:.:.:.	./.:.:.:.:.:.	./.:.:.:.:.:.	1/1:2:6:0|1:12700215_G_A:0,0,0,2	./.:.:.:.:.:.	./.:.:.:.:.:.	./.:.:.:.:.:.	./.:.:.:.:.:.	./.:.:.:.:.:.	./.:.:.:.:.:.	./.:.:.:.:.:.	./.:.:.:.:.:.	./.:.:.:.:.:.	./.:.:.:.:.:.
chr5	12700217	.	A	T	63.56	PASS	ExcessHet=3.0103;RAW_MQ=1600;DP=5;MLEAC=2;MLEAF=1	GT:DP:GQ:PGT:PID:SB	./.:.:.:.:.:.	./.:.:.:.:.:.	./.:.:.:.:.:.	./.:.:.:.:.:.	./.:.:.:.:.:.	./.:.:.:.:.:.	./.:.:.:.:.:.	./.:.:.:.:.:.	./.:.:.:.:.:.	./.:.:.:.:.:.	./.:.:.:.:.:.	./.:.:.:.:.:.	./.:.:.:.:.:.	./.:.:.:.:.:.	./.:.:.:.:.:.	./.:.:.:.:.:.	./.:.:.:.:.:.	./.:.:.:.:.:.	./.:.:.:.:.:.	./.:.:.:.:.:.	./.:.:.:.:.:.	./.:.:.:.:.:.	./.:.:.:.:.:.	./.:.:.:.:.:.	./.:.:.:.:.:.	./.:.:.:.:.:.	./.:.:.:.:.:.	./.:.:.:.:.:.	./.:.:.:.:.:.	./.:.:.:.:.:.	./.:.:.:.:.:.	1/1:1:3:0|1:12700217_A_T:0,0,0,1	./.:.:.:.:.:.	./.:.:.:.:.:.	./.:.:.:.:.:.	./.:.:.:.:.:.	./.:.:.:.:.:.	./.:.:.:.:.:.	1/1:1:3:0|1:12700217_A_T:0,0,0,1	./.:.:.:.:.:.	./.:.:.:.:.:.	./.:.:.:.:.:.	./.:.:.:.:.:.	./.:.:.:.:.:.	./.:.:.:.:.:.	./.:.:.:.:.:.	1/1:2:6:0|1:12700215_G_A:0,0,0,2	./.:.:.:.:.:.	./.:.:.:.:.:.	./.:.:.:.:.:.	./.:.:.:.:.:.	./.:.:.:.:.:.	./.:.:.:.:.:.	./.:.:.:.:.:.	./.:.:.:.:.:.	./.:.:.:.:.:.	./.:.:.:.:.:.
chr5	12700218	.	T	A	20	PASS	ExcessHet=3.0103;RAW_MQ=1600;DP=3;MLEAC=1;MLEAF=0.5	GT:DP:GQ:PGT:PID:SB	./.:.:.:.:.:.	./.:.:.:.:.:.	./.:.:.:.:.:.	./.:.:.:.:.:.	./.:.:.:.:.:.	./.:.:.:.:.:.	./.:.:.:.:.:.	./.:.:.:.:.:.	./.:.:.:.:.:.	./.:.:.:.:.:.	./.:.:.:.:.:.	./.:.:.:.:.:.	./.:.:.:.:.:.	./.:.:.:.:.:.	./.:.:.:.:.:.	./.:.:.:.:.:.	./.:.:.:.:.:.	./.:.:.:.:.:.	./.:.:.:.:.:.	./.:.:.:.:.:.	./.:.:.:.:.:.	./.:.:.:.:.:.	./.:.:.:.:.:.	./.:.:.:.:.:.	./.:.:.:.:.:.	./.:.:.:.:.:.	./.:.:.:.:.:.	./.:.:.:.:.:.	./.:.:.:.:.:.	./.:.:.:.:.:.	./.:.:.:.:.:.	1/1:1:3:0|1:12700217_A_T:0,0,0,1	./.:.:.:.:.:.	./.:.:.:.:.:.	./.:.:.:.:.:.	./.:.:.:.:.:.	./.:.:.:.:.:.	./.:.:.:.:.:.	1/1:1:3:0|1:12700217_A_T:0,0,0,1	./.:.:.:.:.:.	./.:.:.:.:.:.	./.:.:.:.:.:.	./.:.:.:.:.:.	./.:.:.:.:.:.	./.:.:.:.:.:.	./.:.:.:.:.:.	./.:.:.:.:.:.	./.:.:.:.:.:.	./.:.:.:.:.:.	./.:.:.:.:.:.	./.:.:.:.:.:.	./.:.:.:.:.:.	./.:.:.:.:.:.	./.:.:.:.:.:.	./.:.:.:.:.:.	./.:.:.:.:.:.	./.:.:.:.:.:.
chr5	12700227	.	A	G	63.56	PASS	ExcessHet=3.0103;RAW_MQ=3200;DP=2;MLEAC=2;MLEAF=1	GT:DP:GQ:PGT:PID:SB	./.:.:.:.:.:.	./.:.:.:.:.:.	./.:.:.:.:.:.	./.:.:.:.:.:.	./.:.:.:.:.:.	./.:.:.:.:.:.	./.:.:.:.:.:.	./.:.:.:.:.:.	./.:.:.:.:.:.	./.:.:.:.:.:.	./.:.:.:.:.:.	./.:.:.:.:.:.	./.:.:.:.:.:.	./.:.:.:.:.:.	./.:.:.:.:.:.	./.:.:.:.:.:.	./.:.:.:.:.:.	./.:.:.:.:.:.	./.:.:.:.:.:.	./.:.:.:.:.:.	./.:.:.:.:.:.	./.:.:.:.:.:.	./.:.:.:.:.:.	./.:.:.:.:.:.	./.:.:.:.:.:.	./.:.:.:.:.:.	./.:.:.:.:.:.	./.:.:.:.:.:.	./.:.:.:.:.:.	./.:.:.:.:.:.	./.:.:.:.:.:.	./.:.:.:.:.:.	./.:.:.:.:.:.	./.:.:.:.:.:.	./.:.:.:.:.:.	./.:.:.:.:.:.	./.:.:.:.:.:.	./.:.:.:.:.:.	./.:.:.:.:.:.	./.:.:.:.:.:.	./.:.:.:.:.:.	./.:.:.:.:.:.	./.:.:.:.:.:.	./.:.:.:.:.:.	./.:.:.:.:.:.	./.:.:.:.:.:.	1/1:2:6:0|1:12700215_G_A:0,0,0,2	./.:.:.:.:.:.	./.:.:.:.:.:.	./.:.:.:.:.:.	./.:.:.:.:.:.	./.:.:.:.:.:.	./.:.:.:.:.:.	./.:.:.:.:.:.	./.:.:.:.:.:.	./.:.:.:.:.:.	./.:.:.:.:.:.
chr5	12700231	.	G	A	63.56	PASS	ExcessHet=3.0103;RAW_MQ=3200;DP=2;MLEAC=2;MLEAF=1	GT:DP:GQ:PGT:PID:SB	./.:.:.:.:.:.	./.:.:.:.:.:.	./.:.:.:.:.:.	./.:.:.:.:.:.	./.:.:.:.:.:.	./.:.:.:.:.:.	./.:.:.:.:.:.	./.:.:.:.:.:.	./.:.:.:.:.:.	./.:.:.:.:.:.	./.:.:.:.:.:.	./.:.:.:.:.:.	./.:.:.:.:.:.	./.:.:.:.:.:.	./.:.:.:.:.:.	./.:.:.:.:.:.	./.:.:.:.:.:.	./.:.:.:.:.:.	./.:.:.:.:.:.	./.:.:.:.:.:.	./.:.:.:.:.:.	./.:.:.:.:.:.	./.:.:.:.:.:.	./.:.:.:.:.:.	./.:.:.:.:.:.	./.:.:.:.:.:.	./.:.:.:.:.:.	./.:.:.:.:.:.	./.:.:.:.:.:.	./.:.:.:.:.:.	./.:.:.:.:.:.	./.:.:.:.:.:.	./.:.:.:.:.:.	./.:.:.:.:.:.	./.:.:.:.:.:.	./.:.:.:.:.:.	./.:.:.:.:.:.	./.:.:.:.:.:.	./.:.:.:.:.:.	./.:.:.:.:.:.	./.:.:.:.:.:.	./.:.:.:.:.:.	./.:.:.:.:.:.	./.:.:.:.:.:.	./.:.:.:.:.:.	./.:.:.:.:.:.	1/1:2:6:0|1:12700215_G_A:0,0,0,2	./.:.:.:.:.:.	./.:.:.:.:.:.	./.:.:.:.:.:.	./.:.:.:.:.:.	./.:.:.:.:.:.	./.:.:.:.:.:.	./.:.:.:.:.:.	./.:.:.:.:.:.	./.:.:.:.:.:.	./.:.:.:.:.:.
chr5	12700232	.	G	C	20	PASS	ExcessHet=3.0103;RAW_MQ=2624;DP=2;MLEAC=1;MLEAF=0.5	GT:DP:GQ:PGT:PID:SB	./.:.:.:.:.:.	./.:.:.:.:.:.	./.:.:.:.:.:.	./.:.:.:.:.:.	./.:.:.:.:.:.	./.:.:.:.:.:.	./.:.:.:.:.:.	./.:.:.:.:.:.	./.:.:.:.:.:.	./.:.:.:.:.:.	./.:.:.:.:.:.	./.:.:.:.:.:.	./.:.:.:.:.:.	./.:.:.:.:.:.	./.:.:.:.:.:.	./.:.:.:.:.:.	./.:.:.:.:.:.	./.:.:.:.:.:.	./.:.:.:.:.:.	./.:.:.:.:.:.	./.:.:.:.:.:.	./.:.:.:.:.:.	./.:.:.:.:.:.	./.:.:.:.:.:.	./.:.:.:.:.:.	./.:.:.:.:.:.	./.:.:.:.:.:.	./.:.:.:.:.:.	./.:.:.:.:.:.	./.:.:.:.:.:.	./.:.:.:.:.:.	./.:.:.:.:.:.	./.:.:.:.:.:.	./.:.:.:.:.:.	./.:.:.:.:.:.	./.:.:.:.:.:.	./.:.:.:.:.:.	./.:.:.:.:.:.	1/1:1:3:0|1:12700232_G_C:0,0,0,1	./.:.:.:.:.:.	./.:.:.:.:.:.	./.:.:.:.:.:.	./.:.:.:.:.:.	./.:.:.:.:.:.	./.:.:.:.:.:.	./.:.:.:.:.:.	./.:.:.:.:.:.	./.:.:.:.:.:.	./.:.:.:.:.:.	./.:.:.:.:.:.	./.:.:.:.:.:.	./.:.:.:.:.:.	./.:.:.:.:.:.	./.:.:.:.:.:.	./.:.:.:.:.:.	./.:.:.:.:.:.	./.:.:.:.:.:.
chr5	12700234	.	C	T	63.56	PASS	ExcessHet=3.0103;RAW_MQ=3200;DP=2;MLEAC=2;MLEAF=1	GT:DP:GQ:PGT:PID:SB	./.:.:.:.:.:.	./.:.:.:.:.:.	./.:.:.:.:.:.	./.:.:.:.:.:.	./.:.:.:.:.:.	./.:.:.:.:.:.	./.:.:.:.:.:.	./.:.:.:.:.:.	./.:.:.:.:.:.	./.:.:.:.:.:.	./.:.:.:.:.:.	./.:.:.:.:.:.	./.:.:.:.:.:.	./.:.:.:.:.:.	./.:.:.:.:.:.	./.:.:.:.:.:.	./.:.:.:.:.:.	./.:.:.:.:.:.	./.:.:.:.:.:.	./.:.:.:.:.:.	./.:.:.:.:.:.	./.:.:.:.:.:.	./.:.:.:.:.:.	./.:.:.:.:.:.	./.:.:.:.:.:.	./.:.:.:.:.:.	./.:.:.:.:.:.	./.:.:.:.:.:.	./.:.:.:.:.:.	./.:.:.:.:.:.	./.:.:.:.:.:.	./.:.:.:.:.:.	./.:.:.:.:.:.	./.:.:.:.:.:.	./.:.:.:.:.:.	./.:.:.:.:.:.	./.:.:.:.:.:.	./.:.:.:.:.:.	./.:.:.:.:.:.	./.:.:.:.:.:.	./.:.:.:.:.:.	./.:.:.:.:.:.	./.:.:.:.:.:.	./.:.:.:.:.:.	./.:.:.:.:.:.	./.:.:.:.:.:.	1/1:2:6:0|1:12700215_G_A:0,0,0,2	./.:.:.:.:.:.	./.:.:.:.:.:.	./.:.:.:.:.:.	./.:.:.:.:.:.	./.:.:.:.:.:.	./.:.:.:.:.:.	./.:.:.:.:.:.	./.:.:.:.:.:.	./.:.:.:.:.:.	./.:.:.:.:.:.
chr5	12700236	.	G	A	20	PASS	ExcessHet=3.0103;RAW_MQ=2624;DP=2;MLEAC=1;MLEAF=0.5	GT:DP:GQ:PGT:PID:SB	./.:.:.:.:.:.	./.:.:.:.:.:.	./.:.:.:.:.:.	./.:.:.:.:.:.	./.:.:.:.:.:.	./.:.:.:.:.:.	./.:.:.:.:.:.	./.:.:.:.:.:.	./.:.:.:.:.:.	./.:.:.:.:.:.	./.:.:.:.:.:.	./.:.:.:.:.:.	./.:.:.:.:.:.	./.:.:.:.:.:.	./.:.:.:.:.:.	./.:.:.:.:.:.	./.:.:.:.:.:.	./.:.:.:.:.:.	./.:.:.:.:.:.	./.:.:.:.:.:.	./.:.:.:.:.:.	./.:.:.:.:.:.	./.:.:.:.:.:.	./.:.:.:.:.:.	./.:.:.:.:.:.	./.:.:.:.:.:.	./.:.:.:.:.:.	./.:.:.:.:.:.	./.:.:.:.:.:.	./.:.:.:.:.:.	./.:.:.:.:.:.	./.:.:.:.:.:.	./.:.:.:.:.:.	./.:.:.:.:.:.	./.:.:.:.:.:.	./.:.:.:.:.:.	./.:.:.:.:.:.	./.:.:.:.:.:.	1/1:1:3:0|1:12700232_G_C:0,0,0,1	./.:.:.:.:.:.	./.:.:.:.:.:.	./.:.:.:.:.:.	./.:.:.:.:.:.	./.:.:.:.:.:.	./.:.:.:.:.:.	./.:.:.:.:.:.	./.:.:.:.:.:.	./.:.:.:.:.:.	./.:.:.:.:.:.	./.:.:.:.:.:.	./.:.:.:.:.:.	./.:.:.:.:.:.	./.:.:.:.:.:.	./.:.:.:.:.:.	./.:.:.:.:.:.	./.:.:.:.:.:.	./.:.:.:.:.:.
chr5	12700246	.	A	G	20	PASS	ExcessHet=3.0103;RAW_MQ=2624;DP=2;MLEAC=1;MLEAF=0.5	GT:DP:GQ:PGT:PID:SB	./.:.:.:.:.:.	./.:.:.:.:.:.	./.:.:.:.:.:.	./.:.:.:.:.:.	./.:.:.:.:.:.	./.:.:.:.:.:.	./.:.:.:.:.:.	./.:.:.:.:.:.	./.:.:.:.:.:.	./.:.:.:.:.:.	./.:.:.:.:.:.	./.:.:.:.:.:.	./.:.:.:.:.:.	./.:.:.:.:.:.	./.:.:.:.:.:.	./.:.:.:.:.:.	./.:.:.:.:.:.	./.:.:.:.:.:.	./.:.:.:.:.:.	./.:.:.:.:.:.	./.:.:.:.:.:.	./.:.:.:.:.:.	./.:.:.:.:.:.	./.:.:.:.:.:.	./.:.:.:.:.:.	./.:.:.:.:.:.	./.:.:.:.:.:.	./.:.:.:.:.:.	./.:.:.:.:.:.	./.:.:.:.:.:.	./.:.:.:.:.:.	./.:.:.:.:.:.	./.:.:.:.:.:.	./.:.:.:.:.:.	./.:.:.:.:.:.	./.:.:.:.:.:.	./.:.:.:.:.:.	./.:.:.:.:.:.	1/1:1:3:0|1:12700232_G_C:0,0,0,1	./.:.:.:.:.:.	./.:.:.:.:.:.	./.:.:.:.:.:.	./.:.:.:.:.:.	./.:.:.:.:.:.	./.:.:.:.:.:.	./.:.:.:.:.:.	./.:.:.:.:.:.	./.:.:.:.:.:.	./.:.:.:.:.:.	./.:.:.:.:.:.	./.:.:.:.:.:.	./.:.:.:.:.:.	./.:.:.:.:.:.	./.:.:.:.:.:.	./.:.:.:.:.:.	./.:.:.:.:.:.	./.:.:.:.:.:.
chr5	12700254	.	TG	T	1.43	PASS	ExcessHet=3.0103;RAW_MQ=5057;DP=17;MLEAC=1;MLEAF=0.5	GT:DP:GQ:SB	./.:.:.:.	./.:.:.:.	./.:.:.:.	./.:.:.:.	./.:.:.:.	./.:.:.:.	./.:.:.:.	./.:.:.:.	./.:.:.:.	./.:.:.:.	./.:.:.:.	./.:.:.:.	./.:.:.:.	./.:.:.:.	./.:.:.:.	./.:.:.:.	./.:.:.:.	./.:.:.:.	./.:.:.:.	./.:.:.:.	./.:.:.:.	./.:.:.:.	./.:.:.:.	./.:.:.:.	./.:.:.:.	./.:.:.:.	./.:.:.:.	./.:.:.:.	1/1:1:3:0,0,0,1	1/1:1:3:0,0,0,1	./.:.:.:.	./.:.:.:.	./.:.:.:.	./.:.:.:.	./.:.:.:.	./.:.:.:.	./.:.:.:.	./.:.:.:.	./.:.:.:.	./.:.:.:.	./.:.:.:.	./.:.:.:.	1/1:1:3:0,0,1,0	./.:.:.:.	./.:.:.:.	1/1:1:3:0,0,1,0	./.:.:.:.	./.:.:.:.	./.:.:.:.	./.:.:.:.	./.:.:.:.	./.:.:.:.	./.:.:.:.	./.:.:.:.	./.:.:.:.	./.:.:.:.	./.:.:.:.
chr5	12700260	.	G	A	20	PASS	ExcessHet=3.0103;RAW_MQ=2624;DP=2;MLEAC=1;MLEAF=0.5	GT:DP:GQ:PGT:PID:SB	./.:.:.:.:.:.	./.:.:.:.:.:.	./.:.:.:.:.:.	./.:.:.:.:.:.	./.:.:.:.:.:.	./.:.:.:.:.:.	./.:.:.:.:.:.	./.:.:.:.:.:.	./.:.:.:.:.:.	./.:.:.:.:.:.	./.:.:.:.:.:.	./.:.:.:.:.:.	./.:.:.:.:.:.	./.:.:.:.:.:.	./.:.:.:.:.:.	./.:.:.:.:.:.	./.:.:.:.:.:.	./.:.:.:.:.:.	./.:.:.:.:.:.	./.:.:.:.:.:.	./.:.:.:.:.:.	./.:.:.:.:.:.	./.:.:.:.:.:.	./.:.:.:.:.:.	./.:.:.:.:.:.	./.:.:.:.:.:.	./.:.:.:.:.:.	./.:.:.:.:.:.	./.:.:.:.:.:.	./.:.:.:.:.:.	./.:.:.:.:.:.	./.:.:.:.:.:.	./.:.:.:.:.:.	./.:.:.:.:.:.	./.:.:.:.:.:.	./.:.:.:.:.:.	./.:.:.:.:.:.	./.:.:.:.:.:.	1/1:1:3:0|1:12700260_G_A:0,0,0,1	./.:.:.:.:.:.	./.:.:.:.:.:.	./.:.:.:.:.:.	./.:.:.:.:.:.	./.:.:.:.:.:.	./.:.:.:.:.:.	./.:.:.:.:.:.	./.:.:.:.:.:.	./.:.:.:.:.:.	./.:.:.:.:.:.	./.:.:.:.:.:.	./.:.:.:.:.:.	./.:.:.:.:.:.	./.:.:.:.:.:.	./.:.:.:.:.:.	./.:.:.:.:.:.	./.:.:.:.:.:.	./.:.:.:.:.:.
chr5	12700264	.	C	T	20	PASS	ExcessHet=3.0103;RAW_MQ=2624;DP=2;MLEAC=1;MLEAF=0.5	GT:DP:GQ:PGT:PID:SB	./.:.:.:.:.:.	./.:.:.:.:.:.	./.:.:.:.:.:.	./.:.:.:.:.:.	./.:.:.:.:.:.	./.:.:.:.:.:.	./.:.:.:.:.:.	./.:.:.:.:.:.	./.:.:.:.:.:.	./.:.:.:.:.:.	./.:.:.:.:.:.	./.:.:.:.:.:.	./.:.:.:.:.:.	./.:.:.:.:.:.	./.:.:.:.:.:.	./.:.:.:.:.:.	./.:.:.:.:.:.	./.:.:.:.:.:.	./.:.:.:.:.:.	./.:.:.:.:.:.	./.:.:.:.:.:.	./.:.:.:.:.:.	./.:.:.:.:.:.	./.:.:.:.:.:.	./.:.:.:.:.:.	./.:.:.:.:.:.	./.:.:.:.:.:.	./.:.:.:.:.:.	./.:.:.:.:.:.	./.:.:.:.:.:.	./.:.:.:.:.:.	./.:.:.:.:.:.	./.:.:.:.:.:.	./.:.:.:.:.:.	./.:.:.:.:.:.	./.:.:.:.:.:.	./.:.:.:.:.:.	./.:.:.:.:.:.	1/1:1:3:0|1:12700260_G_A:0,0,0,1	./.:.:.:.:.:.	./.:.:.:.:.:.	./.:.:.:.:.:.	./.:.:.:.:.:.	./.:.:.:.:.:.	./.:.:.:.:.:.	./.:.:.:.:.:.	./.:.:.:.:.:.	./.:.:.:.:.:.	./.:.:.:.:.:.	./.:.:.:.:.:.	./.:.:.:.:.:.	./.:.:.:.:.:.	./.:.:.:.:.:.	./.:.:.:.:.:.	./.:.:.:.:.:.	./.:.:.:.:.:.	./.:.:.:.:.:.
chr5	12700271	.	A	ATTTGGG	11.26	PASS	ExcessHet=3.0103;RAW_MQ=2624;DP=2;MLEAC=1;MLEAF=0.5	GT:DP:GQ:PGT:PID:SB	./.:.:.:.:.:.	./.:.:.:.:.:.	./.:.:.:.:.:.	./.:.:.:.:.:.	./.:.:.:.:.:.	./.:.:.:.:.:.	./.:.:.:.:.:.	./.:.:.:.:.:.	./.:.:.:.:.:.	./.:.:.:.:.:.	./.:.:.:.:.:.	./.:.:.:.:.:.	./.:.:.:.:.:.	./.:.:.:.:.:.	./.:.:.:.:.:.	./.:.:.:.:.:.	./.:.:.:.:.:.	./.:.:.:.:.:.	./.:.:.:.:.:.	./.:.:.:.:.:.	./.:.:.:.:.:.	./.:.:.:.:.:.	./.:.:.:.:.:.	./.:.:.:.:.:.	./.:.:.:.:.:.	./.:.:.:.:.:.	./.:.:.:.:.:.	./.:.:.:.:.:.	./.:.:.:.:.:.	./.:.:.:.:.:.	./.:.:.:.:.:.	./.:.:.:.:.:.	./.:.:.:.:.:.	./.:.:.:.:.:.	./.:.:.:.:.:.	./.:.:.:.:.:.	./.:.:.:.:.:.	./.:.:.:.:.:.	1/1:1:3:0|1:12700260_G_A:0,0,0,1	./.:.:.:.:.:.	./.:.:.:.:.:.	./.:.:.:.:.:.	./.:.:.:.:.:.	./.:.:.:.:.:.	./.:.:.:.:.:.	./.:.:.:.:.:.	./.:.:.:.:.:.	./.:.:.:.:.:.	./.:.:.:.:.:.	./.:.:.:.:.:.	./.:.:.:.:.:.	./.:.:.:.:.:.	./.:.:.:.:.:.	./.:.:.:.:.:.	./.:.:.:.:.:.	./.:.:.:.:.:.	./.:.:.:.:.:.
chr5	12700273	.	A	AGGAATTT	11.26	PASS	ExcessHet=3.0103;RAW_MQ=2624;DP=2;MLEAC=1;MLEAF=0.5	GT:DP:GQ:PGT:PID:SB	./.:.:.:.:.:.	./.:.:.:.:.:.	./.:.:.:.:.:.	./.:.:.:.:.:.	./.:.:.:.:.:.	./.:.:.:.:.:.	./.:.:.:.:.:.	./.:.:.:.:.:.	./.:.:.:.:.:.	./.:.:.:.:.:.	./.:.:.:.:.:.	./.:.:.:.:.:.	./.:.:.:.:.:.	./.:.:.:.:.:.	./.:.:.:.:.:.	./.:.:.:.:.:.	./.:.:.:.:.:.	./.:.:.:.:.:.	./.:.:.:.:.:.	./.:.:.:.:.:.	./.:.:.:.:.:.	./.:.:.:.:.:.	./.:.:.:.:.:.	./.:.:.:.:.:.	./.:.:.:.:.:.	./.:.:.:.:.:.	./.:.:.:.:.:.	./.:.:.:.:.:.	./.:.:.:.:.:.	./.:.:.:.:.:.	./.:.:.:.:.:.	./.:.:.:.:.:.	./.:.:.:.:.:.	./.:.:.:.:.:.	./.:.:.:.:.:.	./.:.:.:.:.:.	./.:.:.:.:.:.	./.:.:.:.:.:.	1/1:1:3:0|1:12700260_G_A:0,0,0,1	./.:.:.:.:.:.	./.:.:.:.:.:.	./.:.:.:.:.:.	./.:.:.:.:.:.	./.:.:.:.:.:.	./.:.:.:.:.:.	./.:.:.:.:.:.	./.:.:.:.:.:.	./.:.:.:.:.:.	./.:.:.:.:.:.	./.:.:.:.:.:.	./.:.:.:.:.:.	./.:.:.:.:.:.	./.:.:.:.:.:.	./.:.:.:.:.:.	./.:.:.:.:.:.	./.:.:.:.:.:.	./.:.:.:.:.:.
chr5	12700335	.	C	T	291.77	PASS	ExcessHet=3.0103;RAW_MQ=43200;DP=12;MLEAC=2;MLEAF=1	GT:DP:GQ:SB	./.:.:.:.	./.:.:.:.	./.:.:.:.	./.:.:.:.	./.:.:.:.	./.:.:.:.	./.:.:.:.	./.:.:.:.	./.:.:.:.	./.:.:.:.	1/1:12:36:0,0,8,4	./.:.:.:.	./.:.:.:.	./.:.:.:.	./.:.:.:.	./.:.:.:.	./.:.:.:.	./.:.:.:.	./.:.:.:.	./.:.:.:.	./.:.:.:.	./.:.:.:.	./.:.:.:.	./.:.:.:.	./.:.:.:.	./.:.:.:.	./.:.:.:.	./.:.:.:.	./.:.:.:.	./.:.:.:.	./.:.:.:.	./.:.:.:.	./.:.:.:.	./.:.:.:.	./.:.:.:.	./.:.:.:.	./.:.:.:.	./.:.:.:.	./.:.:.:.	./.:.:.:.	./.:.:.:.	./.:.:.:.	./.:.:.:.	./.:.:.:.	./.:.:.:.	./.:.:.:.	./.:.:.:.	./.:.:.:.	./.:.:.:.	./.:.:.:.	./.:.:.:.	./.:.:.:.	./.:.:.:.	./.:.:.:.	./.:.:.:.	./.:.:.:.	./.:.:.:.
chr5	12700449	.	C	T	55.18	PASS	ExcessHet=3.0103;RAW_MQ=2187;DP=3;MLEAC=2;MLEAF=1	GT:DP:GQ:SB	./.:.:.:.	./.:.:.:.	./.:.:.:.	./.:.:.:.	./.:.:.:.	./.:.:.:.	./.:.:.:.	./.:.:.:.	./.:.:.:.	./.:.:.:.	./.:.:.:.	./.:.:.:.	./.:.:.:.	./.:.:.:.	./.:.:.:.	./.:.:.:.	./.:.:.:.	./.:.:.:.	./.:.:.:.	./.:.:.:.	./.:.:.:.	./.:.:.:.	./.:.:.:.	./.:.:.:.	./.:.:.:.	./.:.:.:.	./.:.:.:.	./.:.:.:.	./.:.:.:.	./.:.:.:.	./.:.:.:.	./.:.:.:.	./.:.:.:.	./.:.:.:.	./.:.:.:.	./.:.:.:.	./.:.:.:.	./.:.:.:.	./.:.:.:.	./.:.:.:.	./.:.:.:.	./.:.:.:.	./.:.:.:.	./.:.:.:.	./.:.:.:.	./.:.:.:.	./.:.:.:.	./.:.:.:.	./.:.:.:.	./.:.:.:.	1/1:3:9:0,0,3,0	./.:.:.:.	./.:.:.:.	./.:.:.:.	./.:.:.:.	./.:.:.:.	./.:.:.:.
chr5	12700512	.	TAGATTTGAGAGGATATTTCCCATGCATGGTTAAACCAATAGCCTCAGTCAAATTCCCAAAACACAAAATATTTCCCAAGAAACCAGGTTAAGACATTTGCATTCACACTCACAACAAC	T	42.52	PASS	ExcessHet=3.0103;RAW_MQ=1458;DP=2;MLEAC=2;MLEAF=1	GT:DP:GQ:SB	./.:.:.:.	./.:.:.:.	./.:.:.:.	./.:.:.:.	./.:.:.:.	./.:.:.:.	./.:.:.:.	./.:.:.:.	./.:.:.:.	./.:.:.:.	./.:.:.:.	./.:.:.:.	./.:.:.:.	./.:.:.:.	./.:.:.:.	./.:.:.:.	./.:.:.:.	./.:.:.:.	./.:.:.:.	./.:.:.:.	./.:.:.:.	./.:.:.:.	./.:.:.:.	./.:.:.:.	./.:.:.:.	./.:.:.:.	./.:.:.:.	./.:.:.:.	./.:.:.:.	./.:.:.:.	./.:.:.:.	./.:.:.:.	./.:.:.:.	./.:.:.:.	./.:.:.:.	./.:.:.:.	./.:.:.:.	./.:.:.:.	./.:.:.:.	./.:.:.:.	./.:.:.:.	./.:.:.:.	./.:.:.:.	./.:.:.:.	1/1:2:6:0,0,2,0	./.:.:.:.	./.:.:.:.	./.:.:.:.	./.:.:.:.	./.:.:.:.	./.:.:.:.	./.:.:.:.	./.:.:.:.	./.:.:.:.	./.:.:.:.	./.:.:.:.	./.:.:.:.
chr5	12700533	.	C	T	137.03	PASS	ExcessHet=3.0103;RAW_MQ=2916;DP=10;MLEAC=2;MLEAF=1	GT:DP:GQ:PGT:PID:SB	./.:.:.:.:.:.	./.:.:.:.:.:.	./.:.:.:.:.:.	./.:.:.:.:.:.	./.:.:.:.:.:.	./.:.:.:.:.:.	./.:.:.:.:.:.	./.:.:.:.:.:.	./.:.:.:.:.:.	./.:.:.:.:.:.	./.:.:.:.:.:.	./.:.:.:.:.:.	./.:.:.:.:.:.	./.:.:.:.:.:.	./.:.:.:.:.:.	./.:.:.:.:.:.	./.:.:.:.:.:.	./.:.:.:.:.:.	./.:.:.:.:.:.	1/1:4:12:0|1:12700533_C_T:0,0,4,0	./.:.:.:.:.:.	./.:.:.:.:.:.	./.:.:.:.:.:.	./.:.:.:.:.:.	./.:.:.:.:.:.	./.:.:.:.:.:.	./.:.:.:.:.:.	./.:.:.:.:.:.	./.:.:.:.:.:.	./.:.:.:.:.:.	./.:.:.:.:.:.	./.:.:.:.:.:.	./.:.:.:.:.:.	./.:.:.:.:.:.	./.:.:.:.:.:.	./.:.:.:.:.:.	./.:.:.:.:.:.	./.:.:.:.:.:.	./.:.:.:.:.:.	./.:.:.:.:.:.	./.:.:.:.:.:.	./.:.:.:.:.:.	./.:.:.:.:.:.	1/1:3:9:0|1:12700533_C_T:0,0,3,0	./.:.:.:.:.:.	./.:.:.:.:.:.	./.:.:.:.:.:.	1/1:2:6:0|1:12700533_C_T:0,0,2,0	./.:.:.:.:.:.	./.:.:.:.:.:.	./.:.:.:.:.:.	./.:.:.:.:.:.	./.:.:.:.:.:.	./.:.:.:.:.:.	./.:.:.:.:.:.	./.:.:.:.:.:.	./.:.:.:.:.:.
chr5	12700555	.	C	T	108.18	PASS	ExcessHet=3.0103;RAW_MQ=2187;DP=9;MLEAC=2;MLEAF=1	GT:DP:GQ:PGT:PID:SB	./.:.:.:.:.:.	./.:.:.:.:.:.	./.:.:.:.:.:.	./.:.:.:.:.:.	./.:.:.:.:.:.	./.:.:.:.:.:.	./.:.:.:.:.:.	./.:.:.:.:.:.	./.:.:.:.:.:.	./.:.:.:.:.:.	./.:.:.:.:.:.	./.:.:.:.:.:.	./.:.:.:.:.:.	./.:.:.:.:.:.	./.:.:.:.:.:.	./.:.:.:.:.:.	./.:.:.:.:.:.	./.:.:.:.:.:.	./.:.:.:.:.:.	1/1:3:9:0|1:12700533_C_T:0,0,3,0	./.:.:.:.:.:.	./.:.:.:.:.:.	./.:.:.:.:.:.	./.:.:.:.:.:.	./.:.:.:.:.:.	./.:.:.:.:.:.	./.:.:.:.:.:.	./.:.:.:.:.:.	./.:.:.:.:.:.	./.:.:.:.:.:.	./.:.:.:.:.:.	./.:.:.:.:.:.	./.:.:.:.:.:.	./.:.:.:.:.:.	./.:.:.:.:.:.	./.:.:.:.:.:.	./.:.:.:.:.:.	./.:.:.:.:.:.	./.:.:.:.:.:.	./.:.:.:.:.:.	./.:.:.:.:.:.	./.:.:.:.:.:.	./.:.:.:.:.:.	1/1:3:9:0|1:12700533_C_T:0,0,3,0	./.:.:.:.:.:.	./.:.:.:.:.:.	./.:.:.:.:.:.	1/1:2:6:0|1:12700533_C_T:0,0,2,0	./.:.:.:.:.:.	./.:.:.:.:.:.	./.:.:.:.:.:.	./.:.:.:.:.:.	./.:.:.:.:.:.	./.:.:.:.:.:.	./.:.:.:.:.:.	./.:.:.:.:.:.	./.:.:.:.:.:.
chr5	12700567	.	CCCAAAACACAAAATATTTCCCAAGAAACCAGGTTAAGACATTTGCATTCACACTCACAACAACAGATTTGAGAGGATATTTCCTATGCATGGTTAAACCAGTAGCTTCAGTCACGT	C	43.73	PASS	BaseQRankSum=0;ClippingRankSum=0;ExcessHet=3.0103;MQRankSum=0.967;RAW_MQ=2340;DP=4;MLEAC=1;MLEAF=0.5	GT:DP:GQ:PGT:PID:SB	./.:.:.:.:.:.	./.:.:.:.:.:.	./.:.:.:.:.:.	./.:.:.:.:.:.	./.:.:.:.:.:.	./.:.:.:.:.:.	./.:.:.:.:.:.	./.:.:.:.:.:.	./.:.:.:.:.:.	./.:.:.:.:.:.	./.:.:.:.:.:.	./.:.:.:.:.:.	./.:.:.:.:.:.	./.:.:.:.:.:.	./.:.:.:.:.:.	./.:.:.:.:.:.	./.:.:.:.:.:.	./.:.:.:.:.:.	./.:.:.:.:.:.	./.:.:.:.:.:.	./.:.:.:.:.:.	./.:.:.:.:.:.	./.:.:.:.:.:.	./.:.:.:.:.:.	./.:.:.:.:.:.	./.:.:.:.:.:.	./.:.:.:.:.:.	./.:.:.:.:.:.	./.:.:.:.:.:.	./.:.:.:.:.:.	./.:.:.:.:.:.	./.:.:.:.:.:.	./.:.:.:.:.:.	./.:.:.:.:.:.	./.:.:.:.:.:.	./.:.:.:.:.:.	./.:.:.:.:.:.	./.:.:.:.:.:.	./.:.:.:.:.:.	./.:.:.:.:.:.	./.:.:.:.:.:.	./.:.:.:.:.:.	./.:.:.:.:.:.	./.:.:.:.:.:.	./.:.:.:.:.:.	./.:.:.:.:.:.	./.:.:.:.:.:.	0/1:3:36:0|1:12700533_C_T:0,1,2,0	./.:.:.:.:.:.	./.:.:.:.:.:.	./.:.:.:.:.:.	./.:.:.:.:.:.	./.:.:.:.:.:.	./.:.:.:.:.:.	./.:.:.:.:.:.	./.:.:.:.:.:.	./.:.:.:.:.:.
chr5	12700628	.	A	T	63.56	PASS	ExcessHet=3.0103;RAW_MQ=2493;DP=4;MLEAC=2;MLEAF=1	GT:DP:GQ:PGT:PID:SB	./.:.:.:.:.:.	./.:.:.:.:.:.	./.:.:.:.:.:.	./.:.:.:.:.:.	./.:.:.:.:.:.	./.:.:.:.:.:.	./.:.:.:.:.:.	./.:.:.:.:.:.	./.:.:.:.:.:.	./.:.:.:.:.:.	./.:.:.:.:.:.	./.:.:.:.:.:.	./.:.:.:.:.:.	./.:.:.:.:.:.	./.:.:.:.:.:.	./.:.:.:.:.:.	./.:.:.:.:.:.	./.:.:.:.:.:.	./.:.:.:.:.:.	./.:.:.:.:.:.	./.:.:.:.:.:.	./.:.:.:.:.:.	./.:.:.:.:.:.	./.:.:.:.:.:.	./.:.:.:.:.:.	./.:.:.:.:.:.	./.:.:.:.:.:.	1/1:2:6:0|1:12700628_A_T:0,0,2,0	./.:.:.:.:.:.	./.:.:.:.:.:.	./.:.:.:.:.:.	./.:.:.:.:.:.	./.:.:.:.:.:.	./.:.:.:.:.:.	./.:.:.:.:.:.	./.:.:.:.:.:.	./.:.:.:.:.:.	./.:.:.:.:.:.	./.:.:.:.:.:.	./.:.:.:.:.:.	./.:.:.:.:.:.	./.:.:.:.:.:.	./.:.:.:.:.:.	./.:.:.:.:.:.	./.:.:.:.:.:.	./.:.:.:.:.:.	./.:.:.:.:.:.	./.:.:.:.:.:.	./.:.:.:.:.:.	./.:.:.:.:.:.	./.:.:.:.:.:.	./.:.:.:.:.:.	./.:.:.:.:.:.	./.:.:.:.:.:.	./.:.:.:.:.:.	./.:.:.:.:.:.	1/1:2:6:0|1:12700628_A_T:0,0,2,0
chr5	12700651	.	T	C	376.78	PASS	ExcessHet=3.0103;RAW_MQ=2187;BaseQRankSum=0;ClippingRankSum=0;MQRankSum=-1.383;ReadPosRankSum=-0.674;DP=65;MLEAC=2;MLEAF=1	GT:DP:GQ:PGT:PID:SB:NE:PR:PS:SE	./.:.:.:.:.:.:.:.:.:.	./.:.:.:.:.:.:.:.:.:.	./.:.:.:.:.:.:.:.:.:.	./.:.:.:.:.:.:.:.:.:.	./.:.:.:.:.:.:.:.:.:.	./.:.:.:.:.:.:.:.:.:.	./.:.:.:.:.:.:.:.:.:.	./.:.:.:.:.:.:.:.:.:.	./.:.:.:.:.:.:.:.:.:.	./.:.:.:.:.:.:.:.:.:.	./.:.:.:.:.:.:.:.:.:.	1/1:3:9:0|1:12700651_T_C:0,0,3,0:.:.:.:.	./.:.:.:.:.:.:.:.:.:.	./.:.:.:.:.:.:.:.:.:.	./.:.:.:.:.:.:.:.:.:.	./.:.:.:.:.:.:.:.:.:.	./.:.:.:.:.:.:.:.:.:.	./.:.:.:.:.:.:.:.:.:.	./.:.:.:.:.:.:.:.:.:.	./.:.:.:.:.:.:.:.:.:.	./.:.:.:.:.:.:.:.:.:.	./.:.:.:.:.:.:.:.:.:.	./.:.:.:.:.:.:.:.:.:.	./.:.:.:.:.:.:.:.:.:.	1/1:2:6:0|1:12700651_T_C:0,0,2,0:.:.:.:.	./.:.:.:.:.:.:.:.:.:.	./.:.:.:.:.:.:.:.:.:.	./.:.:.:.:.:.:.:.:.:.	./.:.:.:.:.:.:.:.:.:.	./.:.:.:.:.:.:.:.:.:.	./.:.:.:.:.:.:.:.:.:.	1|0:4:78:0|1:12700651_T_C:1,1,2,0:100:0:12700651:.	./.:.:.:.:.:.:.:.:.:.	./.:.:.:.:.:.:.:.:.:.	./.:.:.:.:.:.:.:.:.:.	./.:.:.:.:.:.:.:.:.:.	./.:.:.:.:.:.:.:.:.:.	./.:.:.:.:.:.:.:.:.:.	./.:.:.:.:.:.:.:.:.:.	./.:.:.:.:.:.:.:.:.:.	1/1:6:18:0|1:12700651_T_C:0,0,4,2:.:.:.:.	1/1:3:15:0|1:12700651_T_C:0,0,2,1:.:.:.:.	./.:.:.:.:.:.:.:.:.:.	1/1:9:27:0|1:12700651_T_C:0,0,6,3:.:.:.:.	./.:.:.:.:.:.:.:.:.:.	1/1:3:9:0|1:12700651_T_C:0,0,2,1:.:.:.:.	1/1:4:12:0|1:12700651_T_C:0,0,2,2:.:.:.:.	./.:.:.:.:.:.:.:.:.:.	1/1:4:12:0|1:12700651_T_C:0,0,3,1:.:.:.:.	./.:.:.:.:.:.:.:.:.:.	1/1:6:18:0|1:12700651_T_C:0,0,3,3:.:.:.:.	0|1:19:78:0|1:12700651_T_C:9,7,1,2:100:0:12700651:.	1/1:2:6:0|1:12700651_T_C:0,0,1,1:.:.:.:.	./.:.:.:.:.:.:.:.:.:.	./.:.:.:.:.:.:.:.:.:.	./.:.:.:.:.:.:.:.:.:.	./.:.:.:.:.:.:.:.:.:.
chr5	12700652	.	A	G	376.78	PASS	ExcessHet=3.0103;RAW_MQ=2187;BaseQRankSum=-1.383;ClippingRankSum=0;MQRankSum=-1.383;ReadPosRankSum=-0.674;DP=80;MLEAC=2;MLEAF=1	GT:DP:GQ:PGT:PID:SB:NE:PR:PS:SE	./.:.:.:.:.:.:.:.:.:.	./.:.:.:.:.:.:.:.:.:.	./.:.:.:.:.:.:.:.:.:.	./.:.:.:.:.:.:.:.:.:.	./.:.:.:.:.:.:.:.:.:.	./.:.:.:.:.:.:.:.:.:.	./.:.:.:.:.:.:.:.:.:.	./.:.:.:.:.:.:.:.:.:.	./.:.:.:.:.:.:.:.:.:.	./.:.:.:.:.:.:.:.:.:.	./.:.:.:.:.:.:.:.:.:.	1/1:3:9:0|1:12700651_T_C:0,0,3,0:.:.:.:.	./.:.:.:.:.:.:.:.:.:.	./.:.:.:.:.:.:.:.:.:.	1/1:4:12:.:.:0,0,4,0:.:.:.:.	./.:.:.:.:.:.:.:.:.:.	./.:.:.:.:.:.:.:.:.:.	./.:.:.:.:.:.:.:.:.:.	./.:.:.:.:.:.:.:.:.:.	./.:.:.:.:.:.:.:.:.:.	./.:.:.:.:.:.:.:.:.:.	./.:.:.:.:.:.:.:.:.:.	./.:.:.:.:.:.:.:.:.:.	./.:.:.:.:.:.:.:.:.:.	1/1:2:6:0|1:12700651_T_C:0,0,2,0:.:.:.:.	./.:.:.:.:.:.:.:.:.:.	./.:.:.:.:.:.:.:.:.:.	1/1:6:18:0|1:12700628_A_T:0,0,4,2:.:.:.:.	./.:.:.:.:.:.:.:.:.:.	./.:.:.:.:.:.:.:.:.:.	./.:.:.:.:.:.:.:.:.:.	1|0:4:78:0|1:12700651_T_C:1,1,2,0:100:0:12700651:.	./.:.:.:.:.:.:.:.:.:.	./.:.:.:.:.:.:.:.:.:.	./.:.:.:.:.:.:.:.:.:.	./.:.:.:.:.:.:.:.:.:.	./.:.:.:.:.:.:.:.:.:.	./.:.:.:.:.:.:.:.:.:.	./.:.:.:.:.:.:.:.:.:.	./.:.:.:.:.:.:.:.:.:.	1/1:6:18:0|1:12700651_T_C:0,0,4,2:.:.:.:.	1/1:5:15:0|1:12700651_T_C:0,0,4,1:.:.:.:.	./.:.:.:.:.:.:.:.:.:.	1/1:9:27:0|1:12700651_T_C:0,0,6,3:.:.:.:.	./.:.:.:.:.:.:.:.:.:.	1/1:3:9:0|1:12700651_T_C:0,0,2,1:.:.:.:.	1/1:4:12:0|1:12700651_T_C:0,0,2,2:.:.:.:.	./.:.:.:.:.:.:.:.:.:.	1/1:4:12:0|1:12700651_T_C:0,0,3,1:.:.:.:.	./.:.:.:.:.:.:.:.:.:.	1/1:6:18:0|1:12700651_T_C:0,0,3,3:.:.:.:.	0|1:19:78:0|1:12700651_T_C:9,7,1,2:100:0:12700651:.	1/1:2:6:0|1:12700651_T_C:0,0,1,1:.:.:.:.	./.:.:.:.:.:.:.:.:.:.	./.:.:.:.:.:.:.:.:.:.	./.:.:.:.:.:.:.:.:.:.	1/1:3:9:0|1:12700628_A_T:0,0,3,0:.:.:.:.
chr5	12700668	.	G	A	0.39	PASS	BaseQRankSum=1.15;ClippingRankSum=0;ExcessHet=3.0103;MQRankSum=0;RAW_MQ=2916;DP=4;MLEAC=1;MLEAF=0.5	GT:DP:GQ:SB	./.:.:.:.	./.:.:.:.	./.:.:.:.	./.:.:.:.	./.:.:.:.	./.:.:.:.	./.:.:.:.	./.:.:.:.	./.:.:.:.	./.:.:.:.	./.:.:.:.	./.:.:.:.	./.:.:.:.	./.:.:.:.	./.:.:.:.	./.:.:.:.	./.:.:.:.	./.:.:.:.	./.:.:.:.	./.:.:.:.	./.:.:.:.	./.:.:.:.	./.:.:.:.	./.:.:.:.	./.:.:.:.	./.:.:.:.	./.:.:.:.	./.:.:.:.	./.:.:.:.	./.:.:.:.	./.:.:.:.	./.:.:.:.	./.:.:.:.	./.:.:.:.	./.:.:.:.	./.:.:.:.	./.:.:.:.	./.:.:.:.	./.:.:.:.	./.:.:.:.	./.:.:.:.	./.:.:.:.	./.:.:.:.	./.:.:.:.	0/1:4:18:2,1,1,0	./.:.:.:.	./.:.:.:.	./.:.:.:.	./.:.:.:.	./.:.:.:.	./.:.:.:.	./.:.:.:.	./.:.:.:.	./.:.:.:.	./.:.:.:.	./.:.:.:.	./.:.:.:.
chr5	12700691	.	C	T	421.77	PASS	ExcessHet=3.0103;RAW_MQ=1458;BaseQRankSum=0.524;ClippingRankSum=0;MQRankSum=-1.645;ReadPosRankSum=0.524;DP=114;MLEAC=2;MLEAF=1	GT:DP:GQ:PGT:PID:SB:NE:PR:PS:SE	./.:.:.:.:.:.:.:.:.:.	./.:.:.:.:.:.:.:.:.:.	1/1:2:6:0|1:12700691_C_T:0,0,2,0:.:.:.:.	./.:.:.:.:.:.:.:.:.:.	./.:.:.:.:.:.:.:.:.:.	./.:.:.:.:.:.:.:.:.:.	./.:.:.:.:.:.:.:.:.:.	./.:.:.:.:.:.:.:.:.:.	./.:.:.:.:.:.:.:.:.:.	1/1:2:6:0|1:12700691_C_T:0,0,2,0:.:.:.:.	./.:.:.:.:.:.:.:.:.:.	1/1:3:9:0|1:12700691_C_T:0,0,3,0:.:.:.:.	./.:.:.:.:.:.:.:.:.:.	./.:.:.:.:.:.:.:.:.:.	1/1:4:12:0|1:12700691_C_T:0,0,4,0:.:.:.:.	./.:.:.:.:.:.:.:.:.:.	./.:.:.:.:.:.:.:.:.:.	./.:.:.:.:.:.:.:.:.:.	./.:.:.:.:.:.:.:.:.:.	./.:.:.:.:.:.:.:.:.:.	./.:.:.:.:.:.:.:.:.:.	./.:.:.:.:.:.:.:.:.:.	1/1:1:3:0|1:12700691_C_T:0,0,0,1:.:.:.:.	./.:.:.:.:.:.:.:.:.:.	1/1:2:6:0|1:12700691_C_T:0,0,2,0:.:.:.:.	./.:.:.:.:.:.:.:.:.:.	./.:.:.:.:.:.:.:.:.:.	1/1:10:30:0|1:12700691_C_T:0,0,6,4:.:.:.:.	1/1:1:3:0|1:12700691_C_T:0,0,1,0:.:.:.:.	./.:.:.:.:.:.:.:.:.:.	./.:.:.:.:.:.:.:.:.:.	1|0:5:84:0|1:12700691_C_T:1,1,2,1:100:0:12700651:.	./.:.:.:.:.:.:.:.:.:.	./.:.:.:.:.:.:.:.:.:.	./.:.:.:.:.:.:.:.:.:.	1/1:4:12:0|1:12700691_C_T:0,0,2,2:.:.:.:.	./.:.:.:.:.:.:.:.:.:.	./.:.:.:.:.:.:.:.:.:.	1/1:2:6:0|1:12700691_C_T:0,0,2,0:.:.:.:.	1/1:4:12:0|1:12700691_C_T:0,0,3,1:.:.:.:.	1/1:6:18:0|1:12700691_C_T:0,0,4,2:.:.:.:.	1/1:6:18:0|1:12700691_C_T:0,0,5,1:.:.:.:.	./.:.:.:.:.:.:.:.:.:.	1/1:9:27:0|1:12700651_T_C:0,0,6,3:.:.:.:.	1/1:3:9:0|1:12700691_C_T:0,0,2,1:.:.:.:.	1/1:5:15:0|1:12700691_C_T:0,0,3,2:.:.:.:.	1/1:6:18:0|1:12700691_C_T:0,0,4,2:.:.:.:.	1/1:1:3:0|1:12700691_C_T:0,0,0,1:.:.:.:.	1/1:6:18:0|1:12700691_C_T:0,0,4,2:.:.:.:.	./.:.:.:.:.:.:.:.:.:.	1/1:8:24:0|1:12700691_C_T:0,0,4,4:.:.:.:.	0|1:18:99:0|1:12700691_C_T:5,8,3,2:100:0:12700651:.	1/1:2:6:0|1:12700691_C_T:0,0,1,1:.:.:.:.	./.:.:.:.:.:.:.:.:.:.	./.:.:.:.:.:.:.:.:.:.	./.:.:.:.:.:.:.:.:.:.	1/1:4:12:0|1:12700691_C_T:0,0,4,0:.:.:.:.
chr5	12700695	.	C	T	421.77	PASS	ExcessHet=3.0103;RAW_MQ=1458;BaseQRankSum=0.524;ClippingRankSum=0;MQRankSum=-1.645;ReadPosRankSum=0.524;DP=119;MLEAC=2;MLEAF=1	GT:DP:GQ:PGT:PID:SB:NE:PR:PS:SE	./.:.:.:.:.:.:.:.:.:.	./.:.:.:.:.:.:.:.:.:.	1/1:2:6:0|1:12700691_C_T:0,0,2,0:.:.:.:.	./.:.:.:.:.:.:.:.:.:.	./.:.:.:.:.:.:.:.:.:.	./.:.:.:.:.:.:.:.:.:.	./.:.:.:.:.:.:.:.:.:.	./.:.:.:.:.:.:.:.:.:.	./.:.:.:.:.:.:.:.:.:.	1/1:2:6:0|1:12700691_C_T:0,0,2,0:.:.:.:.	./.:.:.:.:.:.:.:.:.:.	1/1:3:9:0|1:12700691_C_T:0,0,3,0:.:.:.:.	./.:.:.:.:.:.:.:.:.:.	./.:.:.:.:.:.:.:.:.:.	1/1:4:12:0|1:12700691_C_T:0,0,4,0:.:.:.:.	./.:.:.:.:.:.:.:.:.:.	./.:.:.:.:.:.:.:.:.:.	./.:.:.:.:.:.:.:.:.:.	./.:.:.:.:.:.:.:.:.:.	./.:.:.:.:.:.:.:.:.:.	./.:.:.:.:.:.:.:.:.:.	./.:.:.:.:.:.:.:.:.:.	1/1:1:3:0|1:12700691_C_T:0,0,0,1:.:.:.:.	1/1:2:6:.:.:0,0,1,1:.:.:.:.	1/1:2:6:0|1:12700691_C_T:0,0,2,0:.:.:.:.	./.:.:.:.:.:.:.:.:.:.	./.:.:.:.:.:.:.:.:.:.	1/1:10:30:0|1:12700691_C_T:0,0,6,4:.:.:.:.	1/1:1:3:0|1:12700691_C_T:0,0,1,0:.:.:.:.	./.:.:.:.:.:.:.:.:.:.	./.:.:.:.:.:.:.:.:.:.	1|0:5:84:0|1:12700691_C_T:1,1,2,1:100:0:12700651:.	./.:.:.:.:.:.:.:.:.:.	./.:.:.:.:.:.:.:.:.:.	1/1:2:6:0|1:12700695_C_T:0,0,1,1:.:.:.:.	1/1:4:12:0|1:12700691_C_T:0,0,2,2:.:.:.:.	./.:.:.:.:.:.:.:.:.:.	./.:.:.:.:.:.:.:.:.:.	1/1:2:6:0|1:12700691_C_T:0,0,2,0:.:.:.:.	1/1:4:12:0|1:12700691_C_T:0,0,3,1:.:.:.:.	1/1:6:18:0|1:12700691_C_T:0,0,4,2:.:.:.:.	1/1:6:18:0|1:12700691_C_T:0,0,5,1:.:.:.:.	./.:.:.:.:.:.:.:.:.:.	1/1:9:27:0|1:12700651_T_C:0,0,6,3:.:.:.:.	1/1:3:9:0|1:12700691_C_T:0,0,2,1:.:.:.:.	1/1:5:15:0|1:12700691_C_T:0,0,3,2:.:.:.:.	1/1:6:18:0|1:12700691_C_T:0,0,4,2:.:.:.:.	1/1:1:3:0|1:12700691_C_T:0,0,0,1:.:.:.:.	1/1:7:21:0|1:12700691_C_T:0,0,4,3:.:.:.:.	./.:.:.:.:.:.:.:.:.:.	1/1:9:27:0|1:12700691_C_T:0,0,4,5:.:.:.:.	0|1:17:99:0|1:12700691_C_T:5,7,3,2:100:0:12700651:.	1/1:2:6:0|1:12700691_C_T:0,0,1,1:.:.:.:.	./.:.:.:.:.:.:.:.:.:.	./.:.:.:.:.:.:.:.:.:.	./.:.:.:.:.:.:.:.:.:.	1/1:4:12:0|1:12700691_C_T:0,0,4,0:.:.:.:.
chr5	12700705	.	C	T	0.49	PASS	BaseQRankSum=-0.253;ClippingRankSum=0;ExcessHet=3.0103;MQRankSum=0.967;RAW_MQ=18699;ReadPosRankSum=0.084;DP=10;MLEAC=1;MLEAF=0.5	GT:DP:GQ:SB	./.:.:.:.	./.:.:.:.	./.:.:.:.	./.:.:.:.	./.:.:.:.	./.:.:.:.	./.:.:.:.	./.:.:.:.	./.:.:.:.	./.:.:.:.	./.:.:.:.	./.:.:.:.	./.:.:.:.	./.:.:.:.	./.:.:.:.	./.:.:.:.	./.:.:.:.	./.:.:.:.	./.:.:.:.	./.:.:.:.	./.:.:.:.	./.:.:.:.	./.:.:.:.	./.:.:.:.	./.:.:.:.	./.:.:.:.	./.:.:.:.	0/1:10:19:5,3,1,1	./.:.:.:.	./.:.:.:.	./.:.:.:.	./.:.:.:.	./.:.:.:.	./.:.:.:.	./.:.:.:.	./.:.:.:.	./.:.:.:.	./.:.:.:.	./.:.:.:.	./.:.:.:.	./.:.:.:.	./.:.:.:.	./.:.:.:.	./.:.:.:.	./.:.:.:.	./.:.:.:.	./.:.:.:.	./.:.:.:.	./.:.:.:.	./.:.:.:.	./.:.:.:.	./.:.:.:.	./.:.:.:.	./.:.:.:.	./.:.:.:.	./.:.:.:.	./.:.:.:.
chr5	12700708	.	C	T	63.56	PASS	ExcessHet=3.0103;RAW_MQ=1458;DP=4;MLEAC=2;MLEAF=1	GT:DP:GQ:PGT:PID:SB	./.:.:.:.:.:.	./.:.:.:.:.:.	./.:.:.:.:.:.	./.:.:.:.:.:.	./.:.:.:.:.:.	./.:.:.:.:.:.	./.:.:.:.:.:.	./.:.:.:.:.:.	./.:.:.:.:.:.	./.:.:.:.:.:.	./.:.:.:.:.:.	./.:.:.:.:.:.	./.:.:.:.:.:.	./.:.:.:.:.:.	./.:.:.:.:.:.	./.:.:.:.:.:.	./.:.:.:.:.:.	./.:.:.:.:.:.	./.:.:.:.:.:.	./.:.:.:.:.:.	./.:.:.:.:.:.	./.:.:.:.:.:.	./.:.:.:.:.:.	1/1:2:6:0|1:12700708_C_T:0,0,1,1	./.:.:.:.:.:.	./.:.:.:.:.:.	./.:.:.:.:.:.	./.:.:.:.:.:.	./.:.:.:.:.:.	./.:.:.:.:.:.	./.:.:.:.:.:.	./.:.:.:.:.:.	./.:.:.:.:.:.	./.:.:.:.:.:.	1/1:2:6:0|1:12700695_C_T:0,0,1,1	./.:.:.:.:.:.	./.:.:.:.:.:.	./.:.:.:.:.:.	./.:.:.:.:.:.	./.:.:.:.:.:.	./.:.:.:.:.:.	./.:.:.:.:.:.	./.:.:.:.:.:.	./.:.:.:.:.:.	./.:.:.:.:.:.	./.:.:.:.:.:.	./.:.:.:.:.:.	./.:.:.:.:.:.	./.:.:.:.:.:.	./.:.:.:.:.:.	./.:.:.:.:.:.	./.:.:.:.:.:.	./.:.:.:.:.:.	./.:.:.:.:.:.	./.:.:.:.:.:.	./.:.:.:.:.:.	./.:.:.:.:.:.
chr5	12700709	.	A	G	63.56	PASS	ExcessHet=3.0103;RAW_MQ=1458;DP=4;MLEAC=2;MLEAF=1	GT:DP:GQ:PGT:PID:SB	./.:.:.:.:.:.	./.:.:.:.:.:.	./.:.:.:.:.:.	./.:.:.:.:.:.	./.:.:.:.:.:.	./.:.:.:.:.:.	./.:.:.:.:.:.	./.:.:.:.:.:.	./.:.:.:.:.:.	./.:.:.:.:.:.	./.:.:.:.:.:.	./.:.:.:.:.:.	./.:.:.:.:.:.	./.:.:.:.:.:.	./.:.:.:.:.:.	./.:.:.:.:.:.	./.:.:.:.:.:.	./.:.:.:.:.:.	./.:.:.:.:.:.	./.:.:.:.:.:.	./.:.:.:.:.:.	./.:.:.:.:.:.	./.:.:.:.:.:.	1/1:2:6:0|1:12700708_C_T:0,0,1,1	./.:.:.:.:.:.	./.:.:.:.:.:.	./.:.:.:.:.:.	./.:.:.:.:.:.	./.:.:.:.:.:.	./.:.:.:.:.:.	./.:.:.:.:.:.	./.:.:.:.:.:.	./.:.:.:.:.:.	./.:.:.:.:.:.	1/1:2:6:0|1:12700695_C_T:0,0,1,1	./.:.:.:.:.:.	./.:.:.:.:.:.	./.:.:.:.:.:.	./.:.:.:.:.:.	./.:.:.:.:.:.	./.:.:.:.:.:.	./.:.:.:.:.:.	./.:.:.:.:.:.	./.:.:.:.:.:.	./.:.:.:.:.:.	./.:.:.:.:.:.	./.:.:.:.:.:.	./.:.:.:.:.:.	./.:.:.:.:.:.	./.:.:.:.:.:.	./.:.:.:.:.:.	./.:.:.:.:.:.	./.:.:.:.:.:.	./.:.:.:.:.:.	./.:.:.:.:.:.	./.:.:.:.:.:.	./.:.:.:.:.:.
chr5	12700715	.	T	C	63.56	PASS	ExcessHet=3.0103;RAW_MQ=1458;DP=2;MLEAC=2;MLEAF=1	GT:DP:GQ:PGT:PID:SB	./.:.:.:.:.:.	./.:.:.:.:.:.	./.:.:.:.:.:.	./.:.:.:.:.:.	./.:.:.:.:.:.	./.:.:.:.:.:.	./.:.:.:.:.:.	./.:.:.:.:.:.	./.:.:.:.:.:.	./.:.:.:.:.:.	./.:.:.:.:.:.	./.:.:.:.:.:.	./.:.:.:.:.:.	./.:.:.:.:.:.	./.:.:.:.:.:.	./.:.:.:.:.:.	./.:.:.:.:.:.	./.:.:.:.:.:.	./.:.:.:.:.:.	./.:.:.:.:.:.	./.:.:.:.:.:.	./.:.:.:.:.:.	./.:.:.:.:.:.	1/1:2:6:0|1:12700708_C_T:0,0,1,1	./.:.:.:.:.:.	./.:.:.:.:.:.	./.:.:.:.:.:.	./.:.:.:.:.:.	./.:.:.:.:.:.	./.:.:.:.:.:.	./.:.:.:.:.:.	./.:.:.:.:.:.	./.:.:.:.:.:.	./.:.:.:.:.:.	./.:.:.:.:.:.	./.:.:.:.:.:.	./.:.:.:.:.:.	./.:.:.:.:.:.	./.:.:.:.:.:.	./.:.:.:.:.:.	./.:.:.:.:.:.	./.:.:.:.:.:.	./.:.:.:.:.:.	./.:.:.:.:.:.	./.:.:.:.:.:.	./.:.:.:.:.:.	./.:.:.:.:.:.	./.:.:.:.:.:.	./.:.:.:.:.:.	./.:.:.:.:.:.	./.:.:.:.:.:.	./.:.:.:.:.:.	./.:.:.:.:.:.	./.:.:.:.:.:.	./.:.:.:.:.:.	./.:.:.:.:.:.	./.:.:.:.:.:.
chr5	12700724	.	A	G	331.78	PASS	ExcessHet=3.0103;RAW_MQ=3058;BaseQRankSum=-1.593;ClippingRankSum=0;MQRankSum=-1.593;ReadPosRankSum=-0.589;DP=102;MLEAC=2;MLEAF=1	GT:DP:GQ:PGT:PID:SB:NE:PR:PS:SE	./.:.:.:.:.:.:.:.:.:.	./.:.:.:.:.:.:.:.:.:.	1/1:3:9:0|1:12700724_A_G:0,0,3,0:.:.:.:.	./.:.:.:.:.:.:.:.:.:.	./.:.:.:.:.:.:.:.:.:.	./.:.:.:.:.:.:.:.:.:.	./.:.:.:.:.:.:.:.:.:.	./.:.:.:.:.:.:.:.:.:.	./.:.:.:.:.:.:.:.:.:.	1/1:2:6:0|1:12700724_A_G:0,0,2,0:.:.:.:.	0|1:9:8:0|1:12700724_A_G:3,5,1,0:100:0:12700724:.	1/1:3:9:0|1:12700724_A_G:0,0,3,0:.:.:.:.	./.:.:.:.:.:.:.:.:.:.	./.:.:.:.:.:.:.:.:.:.	1/1:4:15:0|1:12700724_A_G:0,0,4,0:.:.:.:.	./.:.:.:.:.:.:.:.:.:.	./.:.:.:.:.:.:.:.:.:.	./.:.:.:.:.:.:.:.:.:.	./.:.:.:.:.:.:.:.:.:.	./.:.:.:.:.:.:.:.:.:.	./.:.:.:.:.:.:.:.:.:.	./.:.:.:.:.:.:.:.:.:.	1/1:2:6:0|1:12700724_A_G:0,0,1,1:.:.:.:.	./.:.:.:.:.:.:.:.:.:.	1/1:2:6:0|1:12700724_A_G:0,0,2,0:.:.:.:.	./.:.:.:.:.:.:.:.:.:.	./.:.:.:.:.:.:.:.:.:.	1/1:8:24:0|1:12700724_A_G:0,0,5,3:.:.:.:.	1/1:1:3:.:.:0,0,1,0:.:.:.:.	./.:.:.:.:.:.:.:.:.:.	./.:.:.:.:.:.:.:.:.:.	1|0:5:34:0|1:12700724_A_G:1,1,2,1:100:0:12700651:.	./.:.:.:.:.:.:.:.:.:.	./.:.:.:.:.:.:.:.:.:.	./.:.:.:.:.:.:.:.:.:.	1/1:4:12:0|1:12700724_A_G:0,0,2,2:.:.:.:.	./.:.:.:.:.:.:.:.:.:.	./.:.:.:.:.:.:.:.:.:.	1/1:2:6:0|1:12700724_A_G:0,0,2,0:.:.:.:.	1/1:4:12:0|1:12700724_A_G:0,0,3,1:.:.:.:.	1/1:3:9:0|1:12700724_A_G:0,0,2,1:.:.:.:.	1/1:5:15:0|1:12700724_A_G:0,0,4,1:.:.:.:.	./.:.:.:.:.:.:.:.:.:.	1/1:3:9:0|1:12700651_T_C:0,0,2,1:.:.:.:.	1/1:3:9:0|1:12700691_C_T:0,0,2,1:.:.:.:.	1/1:4:12:0|1:12700724_A_G:0,0,2,2:.:.:.:.	1/1:6:18:0|1:12700724_A_G:0,0,4,2:.:.:.:.	1/1:1:3:0|1:12700691_C_T:0,0,0,1:.:.:.:.	1/1:4:12:0|1:12700724_A_G:0,0,2,2:.:.:.:.	./.:.:.:.:.:.:.:.:.:.	1/1:6:18:0|1:12700724_A_G:0,0,2,4:.:.:.:.	0|1:15:90:0|1:12700724_A_G:3,9,3,0:100:0:12700651:.	./.:.:.:.:.:.:.:.:.:.	./.:.:.:.:.:.:.:.:.:.	./.:.:.:.:.:.:.:.:.:.	1/1:1:6:0|1:12700724_A_G:0,0,1,0:.:.:.:.	1/1:2:6:0|1:12700724_A_G:0,0,2,0:.:.:.:.
chr5	12700734	.	G	A	331.78	PASS	ExcessHet=3.0103;RAW_MQ=3058;BaseQRankSum=-0.489;ClippingRankSum=0;MQRankSum=-1.534;ReadPosRankSum=-0.157;DP=99;MLEAC=2;MLEAF=1	GT:DP:GQ:PGT:PID:SB:NE:PR:PS:SE	./.:.:.:.:.:.:.:.:.:.	./.:.:.:.:.:.:.:.:.:.	1/1:3:9:0|1:12700724_A_G:0,0,3,0:.:.:.:.	./.:.:.:.:.:.:.:.:.:.	./.:.:.:.:.:.:.:.:.:.	./.:.:.:.:.:.:.:.:.:.	./.:.:.:.:.:.:.:.:.:.	./.:.:.:.:.:.:.:.:.:.	./.:.:.:.:.:.:.:.:.:.	1/1:2:6:0|1:12700724_A_G:0,0,2,0:.:.:.:.	0|1:8:11:0|1:12700724_A_G:3,4,1,0:100:0:12700724:.	1/1:3:9:0|1:12700724_A_G:0,0,3,0:.:.:.:.	./.:.:.:.:.:.:.:.:.:.	./.:.:.:.:.:.:.:.:.:.	1/1:5:15:0|1:12700724_A_G:0,0,5,0:.:.:.:.	./.:.:.:.:.:.:.:.:.:.	./.:.:.:.:.:.:.:.:.:.	./.:.:.:.:.:.:.:.:.:.	./.:.:.:.:.:.:.:.:.:.	./.:.:.:.:.:.:.:.:.:.	./.:.:.:.:.:.:.:.:.:.	./.:.:.:.:.:.:.:.:.:.	1/1:2:6:0|1:12700724_A_G:0,0,1,1:.:.:.:.	./.:.:.:.:.:.:.:.:.:.	1/1:2:9:0|1:12700724_A_G:0,0,2,0:.:.:.:.	./.:.:.:.:.:.:.:.:.:.	./.:.:.:.:.:.:.:.:.:.	1/1:8:24:0|1:12700724_A_G:0,0,5,3:.:.:.:.	./.:.:.:.:.:.:.:.:.:.	./.:.:.:.:.:.:.:.:.:.	./.:.:.:.:.:.:.:.:.:.	1|0:3:13:0|1:12700724_A_G:0,0,2,1:71.64:0:12700651:.	./.:.:.:.:.:.:.:.:.:.	./.:.:.:.:.:.:.:.:.:.	1/1:2:6:0|1:12700695_C_T:0,0,1,1:.:.:.:.	1/1:5:15:0|1:12700724_A_G:0,0,3,2:.:.:.:.	./.:.:.:.:.:.:.:.:.:.	./.:.:.:.:.:.:.:.:.:.	1/1:2:6:0|1:12700724_A_G:0,0,2,0:.:.:.:.	1/1:4:12:0|1:12700724_A_G:0,0,3,1:.:.:.:.	1/1:4:12:0|1:12700724_A_G:0,0,3,1:.:.:.:.	1/1:7:21:0|1:12700724_A_G:0,0,4,3:.:.:.:.	./.:.:.:.:.:.:.:.:.:.	./.:.:.:.:.:.:.:.:.:.	1/1:3:9:0|1:12700691_C_T:0,0,2,1:.:.:.:.	1/1:3:9:0|1:12700724_A_G:0,0,1,2:.:.:.:.	1/1:4:15:0|1:12700724_A_G:0,0,3,1:.:.:.:.	./.:.:.:.:.:.:.:.:.:.	1/1:4:12:0|1:12700724_A_G:0,0,2,2:.:.:.:.	./.:.:.:.:.:.:.:.:.:.	1/1:6:18:0|1:12700724_A_G:0,0,2,4:.:.:.:.	0|1:15:99:0|1:12700724_A_G:2,10,3,0:100:0:12700651:.	./.:.:.:.:.:.:.:.:.:.	./.:.:.:.:.:.:.:.:.:.	./.:.:.:.:.:.:.:.:.:.	1/1:2:6:0|1:12700724_A_G:0,0,1,1:.:.:.:.	1/1:2:6:0|1:12700724_A_G:0,0,2,0:.:.:.:.
chr5	12700743	.	A	G	356.78	PASS	ExcessHet=3.0103;RAW_MQ=3058;BaseQRankSum=-1.068;ClippingRankSum=0;MQRankSum=-1.068;ReadPosRankSum=-0.967;DP=91;MLEAC=2;MLEAF=1	GT:DP:GQ:PGT:PID:SB:NE:PR:PS:SE	./.:.:.:.:.:.:.:.:.:.	./.:.:.:.:.:.:.:.:.:.	1/1:3:9:0|1:12700724_A_G:0,0,3,0:.:.:.:.	./.:.:.:.:.:.:.:.:.:.	./.:.:.:.:.:.:.:.:.:.	./.:.:.:.:.:.:.:.:.:.	./.:.:.:.:.:.:.:.:.:.	./.:.:.:.:.:.:.:.:.:.	./.:.:.:.:.:.:.:.:.:.	./.:.:.:.:.:.:.:.:.:.	0|1:7:50:0|1:12700724_A_G:1,4,2,0:100:0:12700724:.	1/1:3:9:0|1:12700724_A_G:0,0,3,0:.:.:.:.	./.:.:.:.:.:.:.:.:.:.	./.:.:.:.:.:.:.:.:.:.	1/1:5:15:0|1:12700724_A_G:0,0,5,0:.:.:.:.	./.:.:.:.:.:.:.:.:.:.	./.:.:.:.:.:.:.:.:.:.	./.:.:.:.:.:.:.:.:.:.	./.:.:.:.:.:.:.:.:.:.	./.:.:.:.:.:.:.:.:.:.	./.:.:.:.:.:.:.:.:.:.	./.:.:.:.:.:.:.:.:.:.	1/1:2:6:0|1:12700724_A_G:0,0,1,1:.:.:.:.	./.:.:.:.:.:.:.:.:.:.	1/1:3:9:0|1:12700724_A_G:0,0,2,1:.:.:.:.	./.:.:.:.:.:.:.:.:.:.	./.:.:.:.:.:.:.:.:.:.	1/1:9:27:0|1:12700724_A_G:0,0,5,4:.:.:.:.	./.:.:.:.:.:.:.:.:.:.	./.:.:.:.:.:.:.:.:.:.	./.:.:.:.:.:.:.:.:.:.	1/1:3:9:0|1:12700724_A_G:0,0,2,1:.:.:.:.	./.:.:.:.:.:.:.:.:.:.	./.:.:.:.:.:.:.:.:.:.	1/1:2:6:0|1:12700695_C_T:0,0,1,1:.:.:.:.	1/1:5:15:0|1:12700724_A_G:0,0,3,2:.:.:.:.	./.:.:.:.:.:.:.:.:.:.	./.:.:.:.:.:.:.:.:.:.	1/1:2:6:0|1:12700724_A_G:0,0,2,0:.:.:.:.	1/1:4:12:0|1:12700724_A_G:0,0,3,1:.:.:.:.	1/1:4:12:0|1:12700724_A_G:0,0,3,1:.:.:.:.	1/1:6:18:0|1:12700724_A_G:0,0,3,3:.:.:.:.	./.:.:.:.:.:.:.:.:.:.	./.:.:.:.:.:.:.:.:.:.	1/1:4:12:0|1:12700691_C_T:0,0,3,1:.:.:.:.	1/1:2:6:0|1:12700724_A_G:0,0,1,1:.:.:.:.	1/1:3:9:0|1:12700724_A_G:0,0,3,0:.:.:.:.	./.:.:.:.:.:.:.:.:.:.	1/1:3:9:0|1:12700724_A_G:0,0,1,2:.:.:.:.	./.:.:.:.:.:.:.:.:.:.	1/1:4:12:0|1:12700724_A_G:0,0,2,2:.:.:.:.	0|1:14:78:0|1:12700724_A_G:1,10,2,1:100:0:12700651:.	./.:.:.:.:.:.:.:.:.:.	./.:.:.:.:.:.:.:.:.:.	./.:.:.:.:.:.:.:.:.:.	1/1:1:3:0|1:12700724_A_G:0,0,0,1:.:.:.:.	1/1:2:6:0|1:12700724_A_G:0,0,2,0:.:.:.:.
chr5	12700764	.	T	G	63.56	PASS	ExcessHet=3.0103;RAW_MQ=4232;DP=2;MLEAC=2;MLEAF=1	GT:DP:GQ:PGT:PID:SB	./.:.:.:.:.:.	./.:.:.:.:.:.	./.:.:.:.:.:.	./.:.:.:.:.:.	./.:.:.:.:.:.	./.:.:.:.:.:.	./.:.:.:.:.:.	./.:.:.:.:.:.	./.:.:.:.:.:.	./.:.:.:.:.:.	./.:.:.:.:.:.	./.:.:.:.:.:.	./.:.:.:.:.:.	./.:.:.:.:.:.	./.:.:.:.:.:.	./.:.:.:.:.:.	./.:.:.:.:.:.	./.:.:.:.:.:.	./.:.:.:.:.:.	./.:.:.:.:.:.	./.:.:.:.:.:.	./.:.:.:.:.:.	./.:.:.:.:.:.	./.:.:.:.:.:.	./.:.:.:.:.:.	./.:.:.:.:.:.	./.:.:.:.:.:.	./.:.:.:.:.:.	./.:.:.:.:.:.	./.:.:.:.:.:.	./.:.:.:.:.:.	./.:.:.:.:.:.	./.:.:.:.:.:.	./.:.:.:.:.:.	1/1:2:6:0|1:12700695_C_T:0,0,1,1	./.:.:.:.:.:.	./.:.:.:.:.:.	./.:.:.:.:.:.	./.:.:.:.:.:.	./.:.:.:.:.:.	./.:.:.:.:.:.	./.:.:.:.:.:.	./.:.:.:.:.:.	./.:.:.:.:.:.	./.:.:.:.:.:.	./.:.:.:.:.:.	./.:.:.:.:.:.	./.:.:.:.:.:.	./.:.:.:.:.:.	./.:.:.:.:.:.	./.:.:.:.:.:.	./.:.:.:.:.:.	./.:.:.:.:.:.	./.:.:.:.:.:.	./.:.:.:.:.:.	./.:.:.:.:.:.	./.:.:.:.:.:.
chr5	12700899	.	A	G	23.12	PASS	ExcessHet=3.0103;RAW_MQ=6321;DP=4;MLEAC=2;MLEAF=1	GT:DP:GQ:SB	./.:.:.:.	./.:.:.:.	./.:.:.:.	./.:.:.:.	./.:.:.:.	./.:.:.:.	./.:.:.:.	./.:.:.:.	./.:.:.:.	./.:.:.:.	./.:.:.:.	./.:.:.:.	./.:.:.:.	./.:.:.:.	./.:.:.:.	./.:.:.:.	./.:.:.:.	./.:.:.:.	1/1:4:11:0,0,4,0	./.:.:.:.	./.:.:.:.	./.:.:.:.	./.:.:.:.	./.:.:.:.	./.:.:.:.	./.:.:.:.	./.:.:.:.	./.:.:.:.	./.:.:.:.	./.:.:.:.	./.:.:.:.	./.:.:.:.	./.:.:.:.	./.:.:.:.	./.:.:.:.	./.:.:.:.	./.:.:.:.	./.:.:.:.	./.:.:.:.	./.:.:.:.	./.:.:.:.	./.:.:.:.	./.:.:.:.	./.:.:.:.	./.:.:.:.	./.:.:.:.	./.:.:.:.	./.:.:.:.	./.:.:.:.	./.:.:.:.	./.:.:.:.	./.:.:.:.	./.:.:.:.	./.:.:.:.	./.:.:.:.	./.:.:.:.	./.:.:.:.
chr5	12700970	.	AG	A	11.26	PASS	ExcessHet=3.0103;RAW_MQ=1600;DP=1;MLEAC=1;MLEAF=0.5	GT:DP:GQ:PGT:PID:SB	./.:.:.:.:.:.	./.:.:.:.:.:.	./.:.:.:.:.:.	./.:.:.:.:.:.	./.:.:.:.:.:.	./.:.:.:.:.:.	./.:.:.:.:.:.	./.:.:.:.:.:.	./.:.:.:.:.:.	./.:.:.:.:.:.	./.:.:.:.:.:.	./.:.:.:.:.:.	./.:.:.:.:.:.	./.:.:.:.:.:.	./.:.:.:.:.:.	./.:.:.:.:.:.	./.:.:.:.:.:.	./.:.:.:.:.:.	./.:.:.:.:.:.	./.:.:.:.:.:.	./.:.:.:.:.:.	./.:.:.:.:.:.	./.:.:.:.:.:.	./.:.:.:.:.:.	./.:.:.:.:.:.	./.:.:.:.:.:.	./.:.:.:.:.:.	./.:.:.:.:.:.	./.:.:.:.:.:.	./.:.:.:.:.:.	./.:.:.:.:.:.	./.:.:.:.:.:.	./.:.:.:.:.:.	./.:.:.:.:.:.	./.:.:.:.:.:.	./.:.:.:.:.:.	./.:.:.:.:.:.	./.:.:.:.:.:.	./.:.:.:.:.:.	./.:.:.:.:.:.	./.:.:.:.:.:.	./.:.:.:.:.:.	./.:.:.:.:.:.	./.:.:.:.:.:.	./.:.:.:.:.:.	./.:.:.:.:.:.	./.:.:.:.:.:.	./.:.:.:.:.:.	./.:.:.:.:.:.	./.:.:.:.:.:.	./.:.:.:.:.:.	./.:.:.:.:.:.	1/1:1:3:0|1:12700970_AG_A:0,0,1,0	./.:.:.:.:.:.	./.:.:.:.:.:.	./.:.:.:.:.:.	./.:.:.:.:.:.
chr5	12700973	.	T	G	20	PASS	ExcessHet=3.0103;RAW_MQ=1600;DP=1;MLEAC=1;MLEAF=0.5	GT:DP:GQ:PGT:PID:SB	./.:.:.:.:.:.	./.:.:.:.:.:.	./.:.:.:.:.:.	./.:.:.:.:.:.	./.:.:.:.:.:.	./.:.:.:.:.:.	./.:.:.:.:.:.	./.:.:.:.:.:.	./.:.:.:.:.:.	./.:.:.:.:.:.	./.:.:.:.:.:.	./.:.:.:.:.:.	./.:.:.:.:.:.	./.:.:.:.:.:.	./.:.:.:.:.:.	./.:.:.:.:.:.	./.:.:.:.:.:.	./.:.:.:.:.:.	./.:.:.:.:.:.	./.:.:.:.:.:.	./.:.:.:.:.:.	./.:.:.:.:.:.	./.:.:.:.:.:.	./.:.:.:.:.:.	./.:.:.:.:.:.	./.:.:.:.:.:.	./.:.:.:.:.:.	./.:.:.:.:.:.	./.:.:.:.:.:.	./.:.:.:.:.:.	./.:.:.:.:.:.	./.:.:.:.:.:.	./.:.:.:.:.:.	./.:.:.:.:.:.	./.:.:.:.:.:.	./.:.:.:.:.:.	./.:.:.:.:.:.	./.:.:.:.:.:.	./.:.:.:.:.:.	./.:.:.:.:.:.	./.:.:.:.:.:.	./.:.:.:.:.:.	./.:.:.:.:.:.	./.:.:.:.:.:.	./.:.:.:.:.:.	./.:.:.:.:.:.	./.:.:.:.:.:.	./.:.:.:.:.:.	./.:.:.:.:.:.	./.:.:.:.:.:.	./.:.:.:.:.:.	./.:.:.:.:.:.	1/1:1:3:0|1:12700970_AG_A:0,0,1,0	./.:.:.:.:.:.	./.:.:.:.:.:.	./.:.:.:.:.:.	./.:.:.:.:.:.
chr5	12700980	.	T	C	51.18	PASS	BaseQRankSum=0.674;ClippingRankSum=0;ExcessHet=3.0103;MQRankSum=0;RAW_MQ=6400;ReadPosRankSum=0;DP=7;MLEAC=2;MLEAF=1	GT:DP:GQ:NE:PR:PS:SB:SE	./.:.:.:.:.:.:.:.	./.:.:.:.:.:.:.:.	./.:.:.:.:.:.:.:.	./.:.:.:.:.:.:.:.	./.:.:.:.:.:.:.:.	./.:.:.:.:.:.:.:.	./.:.:.:.:.:.:.:.	./.:.:.:.:.:.:.:.	./.:.:.:.:.:.:.:.	./.:.:.:.:.:.:.:.	./.:.:.:.:.:.:.:.	./.:.:.:.:.:.:.:.	./.:.:.:.:.:.:.:.	./.:.:.:.:.:.:.:.	./.:.:.:.:.:.:.:.	./.:.:.:.:.:.:.:.	./.:.:.:.:.:.:.:.	./.:.:.:.:.:.:.:.	./.:.:.:.:.:.:.:.	./.:.:.:.:.:.:.:.	./.:.:.:.:.:.:.:.	./.:.:.:.:.:.:.:.	./.:.:.:.:.:.:.:.	./.:.:.:.:.:.:.:.	./.:.:.:.:.:.:.:.	./.:.:.:.:.:.:.:.	./.:.:.:.:.:.:.:.	./.:.:.:.:.:.:.:.	./.:.:.:.:.:.:.:.	./.:.:.:.:.:.:.:.	./.:.:.:.:.:.:.:.	./.:.:.:.:.:.:.:.	./.:.:.:.:.:.:.:.	./.:.:.:.:.:.:.:.	./.:.:.:.:.:.:.:.	./.:.:.:.:.:.:.:.	./.:.:.:.:.:.:.:.	./.:.:.:.:.:.:.:.	./.:.:.:.:.:.:.:.	./.:.:.:.:.:.:.:.	./.:.:.:.:.:.:.:.	./.:.:.:.:.:.:.:.	./.:.:.:.:.:.:.:.	./.:.:.:.:.:.:.:.	0|1:4:40:35.24:0:12700980:2,0,2,0:.	./.:.:.:.:.:.:.:.	./.:.:.:.:.:.:.:.	1/1:3:9:.:.:.:0,0,3,0:.	./.:.:.:.:.:.:.:.	./.:.:.:.:.:.:.:.	./.:.:.:.:.:.:.:.	./.:.:.:.:.:.:.:.	./.:.:.:.:.:.:.:.	./.:.:.:.:.:.:.:.	./.:.:.:.:.:.:.:.	./.:.:.:.:.:.:.:.	./.:.:.:.:.:.:.:.
chr5	12701073	.	T	C	180.78	PASS	BaseQRankSum=-0.967;ClippingRankSum=0;ExcessHet=3.0103;MQRankSum=0.967;RAW_MQ=7929;ReadPosRankSum=0.967;DP=24;MLEAC=1;MLEAF=0.5	GT:DP:GQ:SB:NE:PR:PS:SE	./.:.:.:.:.:.:.:.	./.:.:.:.:.:.:.:.	0/1:3:18:0,1,0,2:.:.:.:.	./.:.:.:.:.:.:.:.	./.:.:.:.:.:.:.:.	./.:.:.:.:.:.:.:.	./.:.:.:.:.:.:.:.	./.:.:.:.:.:.:.:.	./.:.:.:.:.:.:.:.	./.:.:.:.:.:.:.:.	./.:.:.:.:.:.:.:.	./.:.:.:.:.:.:.:.	./.:.:.:.:.:.:.:.	./.:.:.:.:.:.:.:.	./.:.:.:.:.:.:.:.	./.:.:.:.:.:.:.:.	./.:.:.:.:.:.:.:.	./.:.:.:.:.:.:.:.	./.:.:.:.:.:.:.:.	1/1:5:15:0,0,2,3:.:.:.:.	./.:.:.:.:.:.:.:.	./.:.:.:.:.:.:.:.	./.:.:.:.:.:.:.:.	./.:.:.:.:.:.:.:.	./.:.:.:.:.:.:.:.	./.:.:.:.:.:.:.:.	./.:.:.:.:.:.:.:.	./.:.:.:.:.:.:.:.	./.:.:.:.:.:.:.:.	./.:.:.:.:.:.:.:.	./.:.:.:.:.:.:.:.	./.:.:.:.:.:.:.:.	./.:.:.:.:.:.:.:.	./.:.:.:.:.:.:.:.	./.:.:.:.:.:.:.:.	./.:.:.:.:.:.:.:.	./.:.:.:.:.:.:.:.	./.:.:.:.:.:.:.:.	./.:.:.:.:.:.:.:.	./.:.:.:.:.:.:.:.	./.:.:.:.:.:.:.:.	./.:.:.:.:.:.:.:.	./.:.:.:.:.:.:.:.	1/1:8:24:0,0,5,3:.:.:.:.	1|0:8:6:0,1,5,2:35.24:0:12700980:.	./.:.:.:.:.:.:.:.	./.:.:.:.:.:.:.:.	./.:.:.:.:.:.:.:.	./.:.:.:.:.:.:.:.	./.:.:.:.:.:.:.:.	./.:.:.:.:.:.:.:.	./.:.:.:.:.:.:.:.	./.:.:.:.:.:.:.:.	./.:.:.:.:.:.:.:.	./.:.:.:.:.:.:.:.	./.:.:.:.:.:.:.:.	./.:.:.:.:.:.:.:.
chr5	12701104	.	T	C	23.58	PASS	ExcessHet=3.0103;RAW_MQ=7200;DP=2;MLEAC=2;MLEAF=1	GT:DP:GQ:SB	./.:.:.:.	./.:.:.:.	1/1:2:6:0,0,0,2	./.:.:.:.	./.:.:.:.	./.:.:.:.	./.:.:.:.	./.:.:.:.	./.:.:.:.	./.:.:.:.	./.:.:.:.	./.:.:.:.	./.:.:.:.	./.:.:.:.	./.:.:.:.	./.:.:.:.	./.:.:.:.	./.:.:.:.	./.:.:.:.	./.:.:.:.	./.:.:.:.	./.:.:.:.	./.:.:.:.	./.:.:.:.	./.:.:.:.	./.:.:.:.	./.:.:.:.	./.:.:.:.	./.:.:.:.	./.:.:.:.	./.:.:.:.	./.:.:.:.	./.:.:.:.	./.:.:.:.	./.:.:.:.	./.:.:.:.	./.:.:.:.	./.:.:.:.	./.:.:.:.	./.:.:.:.	./.:.:.:.	./.:.:.:.	./.:.:.:.	./.:.:.:.	./.:.:.:.	./.:.:.:.	./.:.:.:.	./.:.:.:.	./.:.:.:.	./.:.:.:.	./.:.:.:.	./.:.:.:.	./.:.:.:.	./.:.:.:.	./.:.:.:.	./.:.:.:.	./.:.:.:.
chr5	12701104	.	T	TCCCA	169.74	PASS	BaseQRankSum=-0.674;ClippingRankSum=0;ExcessHet=3.0103;MQRankSum=1.383;RAW_MQ=8882;ReadPosRankSum=0.674;DP=6;MLEAC=1;MLEAF=0.5	GT:DP:GQ:SB	./.:.:.:.	./.:.:.:.	./.:.:.:.	./.:.:.:.	./.:.:.:.	./.:.:.:.	./.:.:.:.	./.:.:.:.	./.:.:.:.	./.:.:.:.	./.:.:.:.	./.:.:.:.	./.:.:.:.	./.:.:.:.	./.:.:.:.	./.:.:.:.	./.:.:.:.	./.:.:.:.	0/1:6:27:1,0,0,5	./.:.:.:.	./.:.:.:.	./.:.:.:.	./.:.:.:.	./.:.:.:.	./.:.:.:.	./.:.:.:.	./.:.:.:.	./.:.:.:.	./.:.:.:.	./.:.:.:.	./.:.:.:.	./.:.:.:.	./.:.:.:.	./.:.:.:.	./.:.:.:.	./.:.:.:.	./.:.:.:.	./.:.:.:.	./.:.:.:.	./.:.:.:.	./.:.:.:.	./.:.:.:.	./.:.:.:.	./.:.:.:.	./.:.:.:.	./.:.:.:.	./.:.:.:.	./.:.:.:.	./.:.:.:.	./.:.:.:.	./.:.:.:.	./.:.:.:.	./.:.:.:.	./.:.:.:.	./.:.:.:.	./.:.:.:.	./.:.:.:.
chr5	12701114	.	T	TA	13.91	PASS	ExcessHet=3.0103;RAW_MQ=441;BaseQRankSum=0.063;ClippingRankSum=0;MQRankSum=-1.282;ReadPosRankSum=1.96;DP=7;MLEAC=1;MLEAF=0.5	GT:DP:GQ:SB:NE:PR:PS:SE	./.:.:.:.:.:.:.:.	./.:.:.:.:.:.:.:.	./.:.:.:.:.:.:.:.	./.:.:.:.:.:.:.:.	./.:.:.:.:.:.:.:.	./.:.:.:.:.:.:.:.	./.:.:.:.:.:.:.:.	./.:.:.:.:.:.:.:.	./.:.:.:.:.:.:.:.	./.:.:.:.:.:.:.:.	./.:.:.:.:.:.:.:.	./.:.:.:.:.:.:.:.	./.:.:.:.:.:.:.:.	./.:.:.:.:.:.:.:.	1/1:1:3:0,0,0,1:.:.:.:.	./.:.:.:.:.:.:.:.	./.:.:.:.:.:.:.:.	./.:.:.:.:.:.:.:.	./.:.:.:.:.:.:.:.	./.:.:.:.:.:.:.:.	./.:.:.:.:.:.:.:.	./.:.:.:.:.:.:.:.	./.:.:.:.:.:.:.:.	./.:.:.:.:.:.:.:.	./.:.:.:.:.:.:.:.	./.:.:.:.:.:.:.:.	./.:.:.:.:.:.:.:.	./.:.:.:.:.:.:.:.	./.:.:.:.:.:.:.:.	./.:.:.:.:.:.:.:.	./.:.:.:.:.:.:.:.	./.:.:.:.:.:.:.:.	./.:.:.:.:.:.:.:.	./.:.:.:.:.:.:.:.	./.:.:.:.:.:.:.:.	./.:.:.:.:.:.:.:.	./.:.:.:.:.:.:.:.	./.:.:.:.:.:.:.:.	./.:.:.:.:.:.:.:.	./.:.:.:.:.:.:.:.	./.:.:.:.:.:.:.:.	./.:.:.:.:.:.:.:.	./.:.:.:.:.:.:.:.	./.:.:.:.:.:.:.:.	./.:.:.:.:.:.:.:.	./.:.:.:.:.:.:.:.	./.:.:.:.:.:.:.:.	1|0:6:51:0,3,0,3:100:0:12701114:.	./.:.:.:.:.:.:.:.	./.:.:.:.:.:.:.:.	./.:.:.:.:.:.:.:.	./.:.:.:.:.:.:.:.	./.:.:.:.:.:.:.:.	./.:.:.:.:.:.:.:.	./.:.:.:.:.:.:.:.	./.:.:.:.:.:.:.:.	./.:.:.:.:.:.:.:.
chr5	12701130	.	T	C	241.84	PASS	ExcessHet=3.0103;RAW_MQ=441;BaseQRankSum=1.15;ClippingRankSum=0;MQRankSum=-1.534;ReadPosRankSum=-0.887;DP=22;MLEAC=1;MLEAF=0.5	GT:DP:GQ:SB:PGT:PID:NE:PR:PS:SE	./.:.:.:.:.:.:.:.:.:.	./.:.:.:.:.:.:.:.:.:.	./.:.:.:.:.:.:.:.:.:.	./.:.:.:.:.:.:.:.:.:.	./.:.:.:.:.:.:.:.:.:.	./.:.:.:.:.:.:.:.:.:.	./.:.:.:.:.:.:.:.:.:.	./.:.:.:.:.:.:.:.:.:.	./.:.:.:.:.:.:.:.:.:.	./.:.:.:.:.:.:.:.:.:.	./.:.:.:.:.:.:.:.:.:.	./.:.:.:.:.:.:.:.:.:.	./.:.:.:.:.:.:.:.:.:.	./.:.:.:.:.:.:.:.:.:.	1/1:1:3:0,0,0,1:.:.:.:.:.:.	./.:.:.:.:.:.:.:.:.:.	./.:.:.:.:.:.:.:.:.:.	./.:.:.:.:.:.:.:.:.:.	1/1:6:18:0,0,0,6:0|1:12701130_T_C:.:.:.:.	1|0:8:21:3,4,0,1:0|1:12701130_T_C:100:0:12701130:.	./.:.:.:.:.:.:.:.:.:.	./.:.:.:.:.:.:.:.:.:.	./.:.:.:.:.:.:.:.:.:.	./.:.:.:.:.:.:.:.:.:.	./.:.:.:.:.:.:.:.:.:.	./.:.:.:.:.:.:.:.:.:.	./.:.:.:.:.:.:.:.:.:.	./.:.:.:.:.:.:.:.:.:.	./.:.:.:.:.:.:.:.:.:.	./.:.:.:.:.:.:.:.:.:.	./.:.:.:.:.:.:.:.:.:.	./.:.:.:.:.:.:.:.:.:.	./.:.:.:.:.:.:.:.:.:.	./.:.:.:.:.:.:.:.:.:.	./.:.:.:.:.:.:.:.:.:.	./.:.:.:.:.:.:.:.:.:.	./.:.:.:.:.:.:.:.:.:.	./.:.:.:.:.:.:.:.:.:.	./.:.:.:.:.:.:.:.:.:.	./.:.:.:.:.:.:.:.:.:.	./.:.:.:.:.:.:.:.:.:.	./.:.:.:.:.:.:.:.:.:.	./.:.:.:.:.:.:.:.:.:.	./.:.:.:.:.:.:.:.:.:.	./.:.:.:.:.:.:.:.:.:.	./.:.:.:.:.:.:.:.:.:.	./.:.:.:.:.:.:.:.:.:.	1|0:6:57:0,3,0,3:.:.:100:0:12701114:.	./.:.:.:.:.:.:.:.:.:.	./.:.:.:.:.:.:.:.:.:.	./.:.:.:.:.:.:.:.:.:.	./.:.:.:.:.:.:.:.:.:.	./.:.:.:.:.:.:.:.:.:.	./.:.:.:.:.:.:.:.:.:.	./.:.:.:.:.:.:.:.:.:.	./.:.:.:.:.:.:.:.:.:.	1/1:1:3:0,0,0,1:.:.:.:.:.:.
chr5	12701133	.	C	A	60.18	PASS	ExcessHet=3.0103;RAW_MQ=3200;BaseQRankSum=2.1;ClippingRankSum=0;MQRankSum=-2.1;ReadPosRankSum=-0.366;DP=27;MLEAC=2;MLEAF=1	GT:DP:GQ:SB:NE:PR:PS:SE	./.:.:.:.:.:.:.:.	./.:.:.:.:.:.:.:.	./.:.:.:.:.:.:.:.	./.:.:.:.:.:.:.:.	./.:.:.:.:.:.:.:.	./.:.:.:.:.:.:.:.	./.:.:.:.:.:.:.:.	./.:.:.:.:.:.:.:.	./.:.:.:.:.:.:.:.	1/1:2:6:0,0,0,2:.:.:.:.	0|1:8:29:4,2,0,2:100:0:12700724:.	./.:.:.:.:.:.:.:.	./.:.:.:.:.:.:.:.	./.:.:.:.:.:.:.:.	./.:.:.:.:.:.:.:.	./.:.:.:.:.:.:.:.	./.:.:.:.:.:.:.:.	1/1:2:6:0,0,0,2:.:.:.:.	./.:.:.:.:.:.:.:.	./.:.:.:.:.:.:.:.	./.:.:.:.:.:.:.:.	./.:.:.:.:.:.:.:.	./.:.:.:.:.:.:.:.	./.:.:.:.:.:.:.:.	./.:.:.:.:.:.:.:.	./.:.:.:.:.:.:.:.	./.:.:.:.:.:.:.:.	./.:.:.:.:.:.:.:.	./.:.:.:.:.:.:.:.	./.:.:.:.:.:.:.:.	./.:.:.:.:.:.:.:.	./.:.:.:.:.:.:.:.	./.:.:.:.:.:.:.:.	./.:.:.:.:.:.:.:.	./.:.:.:.:.:.:.:.	./.:.:.:.:.:.:.:.	./.:.:.:.:.:.:.:.	./.:.:.:.:.:.:.:.	./.:.:.:.:.:.:.:.	./.:.:.:.:.:.:.:.	./.:.:.:.:.:.:.:.	./.:.:.:.:.:.:.:.	./.:.:.:.:.:.:.:.	./.:.:.:.:.:.:.:.	./.:.:.:.:.:.:.:.	./.:.:.:.:.:.:.:.	1/1:3:9:0,0,0,3:.:.:.:.	0|1:6:67:0,3,0,3:100:0:12701114:.	./.:.:.:.:.:.:.:.	./.:.:.:.:.:.:.:.	1/1:3:9:0,0,0,3:.:.:.:.	./.:.:.:.:.:.:.:.	1/1:3:9:0,0,0,3:.:.:.:.	./.:.:.:.:.:.:.:.	./.:.:.:.:.:.:.:.	./.:.:.:.:.:.:.:.	./.:.:.:.:.:.:.:.
chr5	12701147	.	G	A	241.84	PASS	ExcessHet=3.0103;RAW_MQ=3200;BaseQRankSum=2.01;ClippingRankSum=0;MQRankSum=-2.287;ReadPosRankSum=0.924;DP=49;MLEAC=1;MLEAF=0.5	GT:DP:GQ:SB:NE:PR:PS:SE:PGT:PID	./.:.:.:.:.:.:.:.:.:.	./.:.:.:.:.:.:.:.:.:.	./.:.:.:.:.:.:.:.:.:.	./.:.:.:.:.:.:.:.:.:.	./.:.:.:.:.:.:.:.:.:.	./.:.:.:.:.:.:.:.:.:.	./.:.:.:.:.:.:.:.:.:.	./.:.:.:.:.:.:.:.:.:.	./.:.:.:.:.:.:.:.:.:.	1/1:2:6:0,0,0,2:.:.:.:.:.:.	0|1:10:23:5,3,0,2:100:0:12700724:.:.:.	./.:.:.:.:.:.:.:.:.:.	./.:.:.:.:.:.:.:.:.:.	./.:.:.:.:.:.:.:.:.:.	1/1:1:3:0,0,0,1:.:.:.:.:.:.	./.:.:.:.:.:.:.:.:.:.	./.:.:.:.:.:.:.:.:.:.	1/1:2:6:0,0,0,2:.:.:.:.:.:.	1/1:6:18:0,0,0,6:.:.:.:.:0|1:12701130_T_C	1|0:11:54:6,3,0,2:100:0:12701130:.:0|1:12701130_T_C	./.:.:.:.:.:.:.:.:.:.	./.:.:.:.:.:.:.:.:.:.	./.:.:.:.:.:.:.:.:.:.	./.:.:.:.:.:.:.:.:.:.	./.:.:.:.:.:.:.:.:.:.	./.:.:.:.:.:.:.:.:.:.	./.:.:.:.:.:.:.:.:.:.	./.:.:.:.:.:.:.:.:.:.	./.:.:.:.:.:.:.:.:.:.	./.:.:.:.:.:.:.:.:.:.	./.:.:.:.:.:.:.:.:.:.	./.:.:.:.:.:.:.:.:.:.	./.:.:.:.:.:.:.:.:.:.	./.:.:.:.:.:.:.:.:.:.	./.:.:.:.:.:.:.:.:.:.	./.:.:.:.:.:.:.:.:.:.	./.:.:.:.:.:.:.:.:.:.	./.:.:.:.:.:.:.:.:.:.	./.:.:.:.:.:.:.:.:.:.	./.:.:.:.:.:.:.:.:.:.	./.:.:.:.:.:.:.:.:.:.	./.:.:.:.:.:.:.:.:.:.	./.:.:.:.:.:.:.:.:.:.	./.:.:.:.:.:.:.:.:.:.	./.:.:.:.:.:.:.:.:.:.	./.:.:.:.:.:.:.:.:.:.	1/1:3:9:0,0,0,3:.:.:.:.:.:.	1/1:7:21:0,0,0,7:.:.:.:.:.:.	./.:.:.:.:.:.:.:.:.:.	./.:.:.:.:.:.:.:.:.:.	1/1:3:9:0,0,0,3:.:.:.:.:.:.	./.:.:.:.:.:.:.:.:.:.	1/1:3:9:0,0,0,3:.:.:.:.:.:.	./.:.:.:.:.:.:.:.:.:.	./.:.:.:.:.:.:.:.:.:.	./.:.:.:.:.:.:.:.:.:.	1/1:1:3:0,0,0,1:.:.:.:.:.:.
chr5	12701169	.	T	C	196.9	PASS	ExcessHet=3.0103;RAW_MQ=3200;BaseQRankSum=0.765;ClippingRankSum=0;MQRankSum=-2.287;ReadPosRankSum=0.493;DP=45;MLEAC=2;MLEAF=1	GT:DP:GQ:SB:NE:PR:PS:SE:PGT:PID	./.:.:.:.:.:.:.:.:.:.	./.:.:.:.:.:.:.:.:.:.	./.:.:.:.:.:.:.:.:.:.	./.:.:.:.:.:.:.:.:.:.	./.:.:.:.:.:.:.:.:.:.	./.:.:.:.:.:.:.:.:.:.	./.:.:.:.:.:.:.:.:.:.	./.:.:.:.:.:.:.:.:.:.	./.:.:.:.:.:.:.:.:.:.	1/1:2:6:0,0,0,2:.:.:.:.:.:.	0|1:10:22:5,3,0,2:100:0:12700724:.:.:.	./.:.:.:.:.:.:.:.:.:.	./.:.:.:.:.:.:.:.:.:.	./.:.:.:.:.:.:.:.:.:.	./.:.:.:.:.:.:.:.:.:.	./.:.:.:.:.:.:.:.:.:.	./.:.:.:.:.:.:.:.:.:.	1/1:2:6:0,0,0,2:.:.:.:.:.:.	1/1:5:15:0,0,0,5:.:.:.:.:0|1:12701130_T_C	1|0:9:63:4,3,0,2:100:0:12701130:.:0|1:12701130_T_C	./.:.:.:.:.:.:.:.:.:.	./.:.:.:.:.:.:.:.:.:.	./.:.:.:.:.:.:.:.:.:.	./.:.:.:.:.:.:.:.:.:.	./.:.:.:.:.:.:.:.:.:.	./.:.:.:.:.:.:.:.:.:.	./.:.:.:.:.:.:.:.:.:.	./.:.:.:.:.:.:.:.:.:.	./.:.:.:.:.:.:.:.:.:.	./.:.:.:.:.:.:.:.:.:.	./.:.:.:.:.:.:.:.:.:.	./.:.:.:.:.:.:.:.:.:.	./.:.:.:.:.:.:.:.:.:.	./.:.:.:.:.:.:.:.:.:.	./.:.:.:.:.:.:.:.:.:.	./.:.:.:.:.:.:.:.:.:.	./.:.:.:.:.:.:.:.:.:.	./.:.:.:.:.:.:.:.:.:.	./.:.:.:.:.:.:.:.:.:.	./.:.:.:.:.:.:.:.:.:.	./.:.:.:.:.:.:.:.:.:.	./.:.:.:.:.:.:.:.:.:.	./.:.:.:.:.:.:.:.:.:.	./.:.:.:.:.:.:.:.:.:.	./.:.:.:.:.:.:.:.:.:.	./.:.:.:.:.:.:.:.:.:.	1/1:5:15:0,0,0,5:.:.:.:.:.:.	0|1:6:7:0,1,0,5:100:0:12701114:.:.:.	./.:.:.:.:.:.:.:.:.:.	./.:.:.:.:.:.:.:.:.:.	1/1:3:9:0,0,0,3:.:.:.:.:.:.	./.:.:.:.:.:.:.:.:.:.	1/1:3:9:0,0,0,3:.:.:.:.:.:.	./.:.:.:.:.:.:.:.:.:.	./.:.:.:.:.:.:.:.:.:.	./.:.:.:.:.:.:.:.:.:.	./.:.:.:.:.:.:.:.:.:.
chr5	12701203	.	A	C	2.99	PASS	ExcessHet=3.0103;RAW_MQ=441;DP=1;MLEAC=1;MLEAF=0.5	GT:DP:GQ:SB	./.:.:.:.	./.:.:.:.	./.:.:.:.	./.:.:.:.	./.:.:.:.	./.:.:.:.	./.:.:.:.	./.:.:.:.	./.:.:.:.	./.:.:.:.	./.:.:.:.	./.:.:.:.	./.:.:.:.	./.:.:.:.	1/1:1:3:0,0,0,1	./.:.:.:.	./.:.:.:.	./.:.:.:.	./.:.:.:.	./.:.:.:.	./.:.:.:.	./.:.:.:.	./.:.:.:.	./.:.:.:.	./.:.:.:.	./.:.:.:.	./.:.:.:.	./.:.:.:.	./.:.:.:.	./.:.:.:.	./.:.:.:.	./.:.:.:.	./.:.:.:.	./.:.:.:.	./.:.:.:.	./.:.:.:.	./.:.:.:.	./.:.:.:.	./.:.:.:.	./.:.:.:.	./.:.:.:.	./.:.:.:.	./.:.:.:.	./.:.:.:.	./.:.:.:.	./.:.:.:.	./.:.:.:.	./.:.:.:.	./.:.:.:.	./.:.:.:.	./.:.:.:.	./.:.:.:.	./.:.:.:.	./.:.:.:.	./.:.:.:.	./.:.:.:.	./.:.:.:.
chr5	12701355	.	T	C	138.84	PASS	ExcessHet=3.0103;RAW_MQ=2041;DP=24;MLEAC=2;MLEAF=1	GT:DP:GQ:SB:PGT:PID	./.:.:.:.:.:.	./.:.:.:.:.:.	./.:.:.:.:.:.	./.:.:.:.:.:.	./.:.:.:.:.:.	./.:.:.:.:.:.	./.:.:.:.:.:.	./.:.:.:.:.:.	./.:.:.:.:.:.	./.:.:.:.:.:.	./.:.:.:.:.:.	./.:.:.:.:.:.	./.:.:.:.:.:.	./.:.:.:.:.:.	./.:.:.:.:.:.	./.:.:.:.:.:.	1/1:2:6:0,0,0,2:.:.	./.:.:.:.:.:.	./.:.:.:.:.:.	1/1:2:6:0,0,0,2:.:.	./.:.:.:.:.:.	./.:.:.:.:.:.	1/1:2:6:0,0,0,2:.:.	./.:.:.:.:.:.	./.:.:.:.:.:.	./.:.:.:.:.:.	./.:.:.:.:.:.	./.:.:.:.:.:.	./.:.:.:.:.:.	1/1:1:3:0,0,1,0:0|1:12701355_T_C	./.:.:.:.:.:.	./.:.:.:.:.:.	./.:.:.:.:.:.	./.:.:.:.:.:.	./.:.:.:.:.:.	./.:.:.:.:.:.	./.:.:.:.:.:.	./.:.:.:.:.:.	1/1:4:12:0,0,1,3:.:.	./.:.:.:.:.:.	./.:.:.:.:.:.	./.:.:.:.:.:.	./.:.:.:.:.:.	1/1:5:15:0,0,0,5:.:.	1/1:6:18:0,0,1,5:.:.	./.:.:.:.:.:.	./.:.:.:.:.:.	./.:.:.:.:.:.	./.:.:.:.:.:.	1/1:2:6:0,0,2,0:.:.	./.:.:.:.:.:.	./.:.:.:.:.:.	./.:.:.:.:.:.	./.:.:.:.:.:.	./.:.:.:.:.:.	./.:.:.:.:.:.	./.:.:.:.:.:.
chr5	12701367	.	C	T	115.9	PASS	ExcessHet=3.0103;RAW_MQ=2041;BaseQRankSum=1.645;ClippingRankSum=0;MQRankSum=1.645;ReadPosRankSum=0.674;DP=24;MLEAC=1;MLEAF=0.5	GT:DP:GQ:SB:PGT:PID:NE:PR:PS:SE	./.:.:.:.:.:.:.:.:.:.	./.:.:.:.:.:.:.:.:.:.	./.:.:.:.:.:.:.:.:.:.	./.:.:.:.:.:.:.:.:.:.	./.:.:.:.:.:.:.:.:.:.	./.:.:.:.:.:.:.:.:.:.	./.:.:.:.:.:.:.:.:.:.	./.:.:.:.:.:.:.:.:.:.	./.:.:.:.:.:.:.:.:.:.	./.:.:.:.:.:.:.:.:.:.	./.:.:.:.:.:.:.:.:.:.	./.:.:.:.:.:.:.:.:.:.	./.:.:.:.:.:.:.:.:.:.	./.:.:.:.:.:.:.:.:.:.	./.:.:.:.:.:.:.:.:.:.	./.:.:.:.:.:.:.:.:.:.	1/1:2:6:0,0,0,2:.:.:.:.:.:.	./.:.:.:.:.:.:.:.:.:.	./.:.:.:.:.:.:.:.:.:.	1/1:2:6:0,0,0,2:.:.:.:.:.:.	./.:.:.:.:.:.:.:.:.:.	./.:.:.:.:.:.:.:.:.:.	1/1:2:6:0,0,0,2:.:.:.:.:.:.	./.:.:.:.:.:.:.:.:.:.	./.:.:.:.:.:.:.:.:.:.	./.:.:.:.:.:.:.:.:.:.	./.:.:.:.:.:.:.:.:.:.	./.:.:.:.:.:.:.:.:.:.	./.:.:.:.:.:.:.:.:.:.	1/1:1:3:0,0,1,0:0|1:12701355_T_C:.:.:.:.	./.:.:.:.:.:.:.:.:.:.	./.:.:.:.:.:.:.:.:.:.	./.:.:.:.:.:.:.:.:.:.	./.:.:.:.:.:.:.:.:.:.	./.:.:.:.:.:.:.:.:.:.	./.:.:.:.:.:.:.:.:.:.	./.:.:.:.:.:.:.:.:.:.	./.:.:.:.:.:.:.:.:.:.	1|0:5:33:1,1,0,3:.:.:100:0:12701367:.	./.:.:.:.:.:.:.:.:.:.	./.:.:.:.:.:.:.:.:.:.	./.:.:.:.:.:.:.:.:.:.	./.:.:.:.:.:.:.:.:.:.	1/1:5:15:0,0,0,5:.:.:.:.:.:.	0/1:7:8:1,0,0,6:.:.:.:.:.:.	./.:.:.:.:.:.:.:.:.:.	./.:.:.:.:.:.:.:.:.:.	./.:.:.:.:.:.:.:.:.:.	./.:.:.:.:.:.:.:.:.:.	./.:.:.:.:.:.:.:.:.:.	./.:.:.:.:.:.:.:.:.:.	./.:.:.:.:.:.:.:.:.:.	./.:.:.:.:.:.:.:.:.:.	./.:.:.:.:.:.:.:.:.:.	./.:.:.:.:.:.:.:.:.:.	./.:.:.:.:.:.:.:.:.:.	./.:.:.:.:.:.:.:.:.:.
chr5	12701392	.	T	C	63.56	PASS	ExcessHet=3.0103;RAW_MQ=1152;BaseQRankSum=1.834;ClippingRankSum=0;MQRankSum=1.834;ReadPosRankSum=-1.111;DP=23;MLEAC=2;MLEAF=1	GT:DP:GQ:SB:PGT:PID:NE:PR:PS:SE	./.:.:.:.:.:.:.:.:.:.	./.:.:.:.:.:.:.:.:.:.	./.:.:.:.:.:.:.:.:.:.	./.:.:.:.:.:.:.:.:.:.	./.:.:.:.:.:.:.:.:.:.	./.:.:.:.:.:.:.:.:.:.	./.:.:.:.:.:.:.:.:.:.	./.:.:.:.:.:.:.:.:.:.	./.:.:.:.:.:.:.:.:.:.	./.:.:.:.:.:.:.:.:.:.	./.:.:.:.:.:.:.:.:.:.	1/1:2:6:0,0,1,1:.:.:.:.:.:.	./.:.:.:.:.:.:.:.:.:.	./.:.:.:.:.:.:.:.:.:.	1/1:3:9:0,0,0,3:.:.:.:.:.:.	./.:.:.:.:.:.:.:.:.:.	1/1:2:6:0,0,0,2:.:.:.:.:.:.	./.:.:.:.:.:.:.:.:.:.	./.:.:.:.:.:.:.:.:.:.	./.:.:.:.:.:.:.:.:.:.	./.:.:.:.:.:.:.:.:.:.	./.:.:.:.:.:.:.:.:.:.	1/1:2:6:0,0,0,2:.:.:.:.:.:.	./.:.:.:.:.:.:.:.:.:.	./.:.:.:.:.:.:.:.:.:.	./.:.:.:.:.:.:.:.:.:.	./.:.:.:.:.:.:.:.:.:.	./.:.:.:.:.:.:.:.:.:.	./.:.:.:.:.:.:.:.:.:.	1/1:2:6:0,0,1,1:0|1:12701355_T_C:.:.:.:.	./.:.:.:.:.:.:.:.:.:.	./.:.:.:.:.:.:.:.:.:.	1/1:1:3:0,0,0,1:.:.:.:.:.:.	./.:.:.:.:.:.:.:.:.:.	./.:.:.:.:.:.:.:.:.:.	./.:.:.:.:.:.:.:.:.:.	./.:.:.:.:.:.:.:.:.:.	./.:.:.:.:.:.:.:.:.:.	1|0:6:31:1,1,0,4:.:.:100:0:12701367:.	./.:.:.:.:.:.:.:.:.:.	./.:.:.:.:.:.:.:.:.:.	./.:.:.:.:.:.:.:.:.:.	./.:.:.:.:.:.:.:.:.:.	1/1:3:9:0,0,0,3:.:.:.:.:.:.	1/1:2:6:0,0,0,2:.:.:.:.:.:.	./.:.:.:.:.:.:.:.:.:.	./.:.:.:.:.:.:.:.:.:.	./.:.:.:.:.:.:.:.:.:.	./.:.:.:.:.:.:.:.:.:.	./.:.:.:.:.:.:.:.:.:.	./.:.:.:.:.:.:.:.:.:.	./.:.:.:.:.:.:.:.:.:.	./.:.:.:.:.:.:.:.:.:.	./.:.:.:.:.:.:.:.:.:.	./.:.:.:.:.:.:.:.:.:.	./.:.:.:.:.:.:.:.:.:.	./.:.:.:.:.:.:.:.:.:.
chr5	12701410	.	G	C	43.56	PASS	ExcessHet=3.0103;RAW_MQ=1152;DP=2;MLEAC=2;MLEAF=1	GT:DP:GQ:PGT:PID:SB	./.:.:.:.:.:.	./.:.:.:.:.:.	./.:.:.:.:.:.	./.:.:.:.:.:.	./.:.:.:.:.:.	./.:.:.:.:.:.	./.:.:.:.:.:.	./.:.:.:.:.:.	./.:.:.:.:.:.	./.:.:.:.:.:.	./.:.:.:.:.:.	1/1:2:6:0|1:12701410_G_C:0,0,1,1	./.:.:.:.:.:.	./.:.:.:.:.:.	./.:.:.:.:.:.	./.:.:.:.:.:.	./.:.:.:.:.:.	./.:.:.:.:.:.	./.:.:.:.:.:.	./.:.:.:.:.:.	./.:.:.:.:.:.	./.:.:.:.:.:.	./.:.:.:.:.:.	./.:.:.:.:.:.	./.:.:.:.:.:.	./.:.:.:.:.:.	./.:.:.:.:.:.	./.:.:.:.:.:.	./.:.:.:.:.:.	./.:.:.:.:.:.	./.:.:.:.:.:.	./.:.:.:.:.:.	./.:.:.:.:.:.	./.:.:.:.:.:.	./.:.:.:.:.:.	./.:.:.:.:.:.	./.:.:.:.:.:.	./.:.:.:.:.:.	./.:.:.:.:.:.	./.:.:.:.:.:.	./.:.:.:.:.:.	./.:.:.:.:.:.	./.:.:.:.:.:.	./.:.:.:.:.:.	./.:.:.:.:.:.	./.:.:.:.:.:.	./.:.:.:.:.:.	./.:.:.:.:.:.	./.:.:.:.:.:.	./.:.:.:.:.:.	./.:.:.:.:.:.	./.:.:.:.:.:.	./.:.:.:.:.:.	./.:.:.:.:.:.	./.:.:.:.:.:.	./.:.:.:.:.:.	./.:.:.:.:.:.
chr5	12701415	.	G	T	28.56	PASS	ExcessHet=3.0103;RAW_MQ=576;BaseQRankSum=1.383;ClippingRankSum=0;MQRankSum=1.383;ReadPosRankSum=0;DP=15;MLEAC=2;MLEAF=1	GT:DP:GQ:PGT:PID:SB:NE:PR:PS:SE	./.:.:.:.:.:.:.:.:.:.	./.:.:.:.:.:.:.:.:.:.	./.:.:.:.:.:.:.:.:.:.	./.:.:.:.:.:.:.:.:.:.	./.:.:.:.:.:.:.:.:.:.	./.:.:.:.:.:.:.:.:.:.	./.:.:.:.:.:.:.:.:.:.	./.:.:.:.:.:.:.:.:.:.	./.:.:.:.:.:.:.:.:.:.	./.:.:.:.:.:.:.:.:.:.	./.:.:.:.:.:.:.:.:.:.	1/1:1:3:0|1:12701410_G_C:0,0,0,1:.:.:.:.	./.:.:.:.:.:.:.:.:.:.	./.:.:.:.:.:.:.:.:.:.	1/1:2:6:.:.:0,0,0,2:.:.:.:.	./.:.:.:.:.:.:.:.:.:.	1/1:1:3:.:.:0,0,0,1:.:.:.:.	./.:.:.:.:.:.:.:.:.:.	./.:.:.:.:.:.:.:.:.:.	./.:.:.:.:.:.:.:.:.:.	./.:.:.:.:.:.:.:.:.:.	./.:.:.:.:.:.:.:.:.:.	1/1:2:6:.:.:0,0,0,2:.:.:.:.	./.:.:.:.:.:.:.:.:.:.	./.:.:.:.:.:.:.:.:.:.	./.:.:.:.:.:.:.:.:.:.	./.:.:.:.:.:.:.:.:.:.	./.:.:.:.:.:.:.:.:.:.	./.:.:.:.:.:.:.:.:.:.	1/1:1:3:0|1:12701355_T_C:0,0,0,1:.:.:.:.	./.:.:.:.:.:.:.:.:.:.	./.:.:.:.:.:.:.:.:.:.	./.:.:.:.:.:.:.:.:.:.	./.:.:.:.:.:.:.:.:.:.	./.:.:.:.:.:.:.:.:.:.	./.:.:.:.:.:.:.:.:.:.	./.:.:.:.:.:.:.:.:.:.	./.:.:.:.:.:.:.:.:.:.	1|0:4:37:.:.:1,1,0,2:100:0:12701367:.	./.:.:.:.:.:.:.:.:.:.	./.:.:.:.:.:.:.:.:.:.	./.:.:.:.:.:.:.:.:.:.	./.:.:.:.:.:.:.:.:.:.	1/1:2:6:.:.:0,0,0,2:.:.:.:.	1/1:2:6:.:.:0,0,0,2:.:.:.:.	./.:.:.:.:.:.:.:.:.:.	./.:.:.:.:.:.:.:.:.:.	./.:.:.:.:.:.:.:.:.:.	./.:.:.:.:.:.:.:.:.:.	./.:.:.:.:.:.:.:.:.:.	./.:.:.:.:.:.:.:.:.:.	./.:.:.:.:.:.:.:.:.:.	./.:.:.:.:.:.:.:.:.:.	./.:.:.:.:.:.:.:.:.:.	./.:.:.:.:.:.:.:.:.:.	./.:.:.:.:.:.:.:.:.:.	./.:.:.:.:.:.:.:.:.:.
chr5	12701493	.	G	A	12.15	PASS	BaseQRankSum=-0.967;ClippingRankSum=0;ExcessHet=3.0103;MQRankSum=0.967;RAW_MQ=5130;ReadPosRankSum=0.967;DP=3;MLEAC=1;MLEAF=0.5	GT:DP:GQ:SB	./.:.:.:.	./.:.:.:.	./.:.:.:.	./.:.:.:.	./.:.:.:.	./.:.:.:.	./.:.:.:.	./.:.:.:.	./.:.:.:.	./.:.:.:.	./.:.:.:.	./.:.:.:.	./.:.:.:.	./.:.:.:.	./.:.:.:.	./.:.:.:.	./.:.:.:.	./.:.:.:.	./.:.:.:.	./.:.:.:.	./.:.:.:.	./.:.:.:.	./.:.:.:.	./.:.:.:.	./.:.:.:.	./.:.:.:.	./.:.:.:.	./.:.:.:.	0/1:3:17:0,1,1,1	./.:.:.:.	./.:.:.:.	./.:.:.:.	./.:.:.:.	./.:.:.:.	./.:.:.:.	./.:.:.:.	./.:.:.:.	./.:.:.:.	./.:.:.:.	./.:.:.:.	./.:.:.:.	./.:.:.:.	./.:.:.:.	./.:.:.:.	./.:.:.:.	./.:.:.:.	./.:.:.:.	./.:.:.:.	./.:.:.:.	./.:.:.:.	./.:.:.:.	./.:.:.:.	./.:.:.:.	./.:.:.:.	./.:.:.:.	./.:.:.:.	./.:.:.:.
chr5	12701536	.	T	A	50.18	PASS	ExcessHet=3.0103;RAW_MQ=2601;DP=3;MLEAC=2;MLEAF=1	GT:DP:GQ:SB	./.:.:.:.	./.:.:.:.	./.:.:.:.	./.:.:.:.	./.:.:.:.	./.:.:.:.	./.:.:.:.	./.:.:.:.	./.:.:.:.	./.:.:.:.	./.:.:.:.	./.:.:.:.	./.:.:.:.	./.:.:.:.	./.:.:.:.	./.:.:.:.	./.:.:.:.	./.:.:.:.	./.:.:.:.	./.:.:.:.	./.:.:.:.	./.:.:.:.	./.:.:.:.	./.:.:.:.	./.:.:.:.	./.:.:.:.	./.:.:.:.	./.:.:.:.	./.:.:.:.	./.:.:.:.	./.:.:.:.	./.:.:.:.	./.:.:.:.	./.:.:.:.	./.:.:.:.	./.:.:.:.	./.:.:.:.	./.:.:.:.	./.:.:.:.	./.:.:.:.	./.:.:.:.	./.:.:.:.	./.:.:.:.	./.:.:.:.	./.:.:.:.	./.:.:.:.	./.:.:.:.	./.:.:.:.	./.:.:.:.	./.:.:.:.	1/1:3:9:0,0,0,3	./.:.:.:.	./.:.:.:.	./.:.:.:.	./.:.:.:.	./.:.:.:.	./.:.:.:.
chr5	12701561	.	A	T	273.77	PASS	ExcessHet=3.0103;RAW_MQ=14400;DP=56;MLEAC=2;MLEAF=1	GT:DP:GQ:SB	./.:.:.:.	1/1:4:12:0,0,4,0	./.:.:.:.	./.:.:.:.	./.:.:.:.	./.:.:.:.	./.:.:.:.	./.:.:.:.	./.:.:.:.	./.:.:.:.	1/1:9:27:0,0,4,5	./.:.:.:.	./.:.:.:.	1/1:9:27:0,0,3,6	./.:.:.:.	1/1:10:30:0,0,4,6	./.:.:.:.	./.:.:.:.	./.:.:.:.	./.:.:.:.	./.:.:.:.	./.:.:.:.	./.:.:.:.	./.:.:.:.	./.:.:.:.	1/1:3:9:0,0,0,3	./.:.:.:.	./.:.:.:.	1/1:2:6:0,0,1,1	./.:.:.:.	./.:.:.:.	1/1:2:6:0,0,1,1	./.:.:.:.	./.:.:.:.	./.:.:.:.	./.:.:.:.	1/1:12:36:0,0,6,6	1/1:2:6:0,0,1,1	./.:.:.:.	./.:.:.:.	./.:.:.:.	./.:.:.:.	1/1:3:9:0,0,3,0	./.:.:.:.	./.:.:.:.	./.:.:.:.	./.:.:.:.	./.:.:.:.	./.:.:.:.	./.:.:.:.	./.:.:.:.	./.:.:.:.	./.:.:.:.	./.:.:.:.	./.:.:.:.	./.:.:.:.	./.:.:.:.
chr5	12701690	.	A	C	56.18	PASS	ExcessHet=3.0103;RAW_MQ=1587;DP=3;MLEAC=2;MLEAF=1	GT:DP:GQ:SB	./.:.:.:.	./.:.:.:.	./.:.:.:.	./.:.:.:.	./.:.:.:.	./.:.:.:.	./.:.:.:.	./.:.:.:.	./.:.:.:.	./.:.:.:.	./.:.:.:.	./.:.:.:.	./.:.:.:.	./.:.:.:.	./.:.:.:.	./.:.:.:.	./.:.:.:.	./.:.:.:.	./.:.:.:.	./.:.:.:.	./.:.:.:.	./.:.:.:.	./.:.:.:.	./.:.:.:.	./.:.:.:.	./.:.:.:.	./.:.:.:.	./.:.:.:.	./.:.:.:.	./.:.:.:.	./.:.:.:.	./.:.:.:.	./.:.:.:.	./.:.:.:.	./.:.:.:.	./.:.:.:.	./.:.:.:.	./.:.:.:.	./.:.:.:.	./.:.:.:.	./.:.:.:.	./.:.:.:.	1/1:3:9:0,0,0,3	./.:.:.:.	./.:.:.:.	./.:.:.:.	./.:.:.:.	./.:.:.:.	./.:.:.:.	./.:.:.:.	./.:.:.:.	./.:.:.:.	./.:.:.:.	./.:.:.:.	./.:.:.:.	./.:.:.:.	./.:.:.:.
chr5	12701712	.	T	C	56.18	PASS	ExcessHet=3.0103;RAW_MQ=1587;DP=3;MLEAC=2;MLEAF=1	GT:DP:GQ:SB	./.:.:.:.	./.:.:.:.	./.:.:.:.	./.:.:.:.	./.:.:.:.	./.:.:.:.	./.:.:.:.	./.:.:.:.	./.:.:.:.	./.:.:.:.	./.:.:.:.	./.:.:.:.	./.:.:.:.	./.:.:.:.	./.:.:.:.	./.:.:.:.	./.:.:.:.	./.:.:.:.	./.:.:.:.	./.:.:.:.	./.:.:.:.	./.:.:.:.	./.:.:.:.	./.:.:.:.	./.:.:.:.	./.:.:.:.	./.:.:.:.	./.:.:.:.	./.:.:.:.	./.:.:.:.	./.:.:.:.	./.:.:.:.	./.:.:.:.	./.:.:.:.	./.:.:.:.	./.:.:.:.	./.:.:.:.	./.:.:.:.	./.:.:.:.	./.:.:.:.	./.:.:.:.	./.:.:.:.	1/1:3:9:0,0,0,3	./.:.:.:.	./.:.:.:.	./.:.:.:.	./.:.:.:.	./.:.:.:.	./.:.:.:.	./.:.:.:.	./.:.:.:.	./.:.:.:.	./.:.:.:.	./.:.:.:.	./.:.:.:.	./.:.:.:.	./.:.:.:.
chr5	12701786	.	C	T	4.74	PASS	ExcessHet=3.0103;RAW_MQ=2425;DP=2;MLEAC=1;MLEAF=0.5	GT:DP:GQ:SB	./.:.:.:.	./.:.:.:.	./.:.:.:.	./.:.:.:.	./.:.:.:.	./.:.:.:.	./.:.:.:.	./.:.:.:.	./.:.:.:.	./.:.:.:.	./.:.:.:.	./.:.:.:.	./.:.:.:.	./.:.:.:.	./.:.:.:.	./.:.:.:.	./.:.:.:.	./.:.:.:.	./.:.:.:.	./.:.:.:.	./.:.:.:.	./.:.:.:.	./.:.:.:.	./.:.:.:.	./.:.:.:.	./.:.:.:.	./.:.:.:.	./.:.:.:.	./.:.:.:.	./.:.:.:.	./.:.:.:.	./.:.:.:.	./.:.:.:.	./.:.:.:.	./.:.:.:.	./.:.:.:.	./.:.:.:.	./.:.:.:.	./.:.:.:.	./.:.:.:.	1/1:1:3:0,0,1,0	./.:.:.:.	./.:.:.:.	./.:.:.:.	./.:.:.:.	./.:.:.:.	./.:.:.:.	./.:.:.:.	./.:.:.:.	./.:.:.:.	./.:.:.:.	./.:.:.:.	./.:.:.:.	./.:.:.:.	./.:.:.:.	./.:.:.:.	./.:.:.:.
chr5	12701795	.	T	C	0.25	PASS	BaseQRankSum=-0.967;ClippingRankSum=0;ExcessHet=3.0103;MQRankSum=0.967;RAW_MQ=3092;ReadPosRankSum=-0.967;DP=13;MLEAC=1;MLEAF=0.5	GT:DP:GQ:NE:PR:PS:SB:SE	./.:.:.:.:.:.:.:.	./.:.:.:.:.:.:.:.	./.:.:.:.:.:.:.:.	./.:.:.:.:.:.:.:.	./.:.:.:.:.:.:.:.	./.:.:.:.:.:.:.:.	./.:.:.:.:.:.:.:.	./.:.:.:.:.:.:.:.	./.:.:.:.:.:.:.:.	1|0:3:16:100:0:12701795:0,2,0,1:.	./.:.:.:.:.:.:.:.	./.:.:.:.:.:.:.:.	./.:.:.:.:.:.:.:.	./.:.:.:.:.:.:.:.	./.:.:.:.:.:.:.:.	./.:.:.:.:.:.:.:.	./.:.:.:.:.:.:.:.	./.:.:.:.:.:.:.:.	./.:.:.:.:.:.:.:.	./.:.:.:.:.:.:.:.	./.:.:.:.:.:.:.:.	./.:.:.:.:.:.:.:.	./.:.:.:.:.:.:.:.	./.:.:.:.:.:.:.:.	./.:.:.:.:.:.:.:.	./.:.:.:.:.:.:.:.	./.:.:.:.:.:.:.:.	./.:.:.:.:.:.:.:.	./.:.:.:.:.:.:.:.	0/1:8:1:.:.:.:4,3,0,1:.	./.:.:.:.:.:.:.:.	./.:.:.:.:.:.:.:.	./.:.:.:.:.:.:.:.	./.:.:.:.:.:.:.:.	./.:.:.:.:.:.:.:.	./.:.:.:.:.:.:.:.	./.:.:.:.:.:.:.:.	./.:.:.:.:.:.:.:.	./.:.:.:.:.:.:.:.	./.:.:.:.:.:.:.:.	./.:.:.:.:.:.:.:.	./.:.:.:.:.:.:.:.	./.:.:.:.:.:.:.:.	./.:.:.:.:.:.:.:.	./.:.:.:.:.:.:.:.	./.:.:.:.:.:.:.:.	./.:.:.:.:.:.:.:.	./.:.:.:.:.:.:.:.	./.:.:.:.:.:.:.:.	./.:.:.:.:.:.:.:.	./.:.:.:.:.:.:.:.	./.:.:.:.:.:.:.:.	./.:.:.:.:.:.:.:.	./.:.:.:.:.:.:.:.	./.:.:.:.:.:.:.:.	./.:.:.:.:.:.:.:.	./.:.:.:.:.:.:.:.
chr5	12701800	.	A	C	26.78	PASS	ExcessHet=3.0103;RAW_MQ=1313;BaseQRankSum=1.068;ClippingRankSum=0;MQRankSum=-1.006;ReadPosRankSum=-0.697;DP=11;MLEAC=1;MLEAF=0.5	GT:DP:GQ:SB:NE:PR:PS:SE	./.:.:.:.:.:.:.:.	./.:.:.:.:.:.:.:.	./.:.:.:.:.:.:.:.	./.:.:.:.:.:.:.:.	./.:.:.:.:.:.:.:.	./.:.:.:.:.:.:.:.	./.:.:.:.:.:.:.:.	./.:.:.:.:.:.:.:.	./.:.:.:.:.:.:.:.	./.:.:.:.:.:.:.:.	./.:.:.:.:.:.:.:.	./.:.:.:.:.:.:.:.	./.:.:.:.:.:.:.:.	./.:.:.:.:.:.:.:.	./.:.:.:.:.:.:.:.	./.:.:.:.:.:.:.:.	./.:.:.:.:.:.:.:.	./.:.:.:.:.:.:.:.	./.:.:.:.:.:.:.:.	./.:.:.:.:.:.:.:.	./.:.:.:.:.:.:.:.	./.:.:.:.:.:.:.:.	./.:.:.:.:.:.:.:.	./.:.:.:.:.:.:.:.	./.:.:.:.:.:.:.:.	./.:.:.:.:.:.:.:.	./.:.:.:.:.:.:.:.	./.:.:.:.:.:.:.:.	./.:.:.:.:.:.:.:.	./.:.:.:.:.:.:.:.	./.:.:.:.:.:.:.:.	./.:.:.:.:.:.:.:.	./.:.:.:.:.:.:.:.	./.:.:.:.:.:.:.:.	./.:.:.:.:.:.:.:.	./.:.:.:.:.:.:.:.	./.:.:.:.:.:.:.:.	./.:.:.:.:.:.:.:.	./.:.:.:.:.:.:.:.	./.:.:.:.:.:.:.:.	./.:.:.:.:.:.:.:.	./.:.:.:.:.:.:.:.	1/1:2:6:0,0,2,0:.:.:.:.	./.:.:.:.:.:.:.:.	./.:.:.:.:.:.:.:.	./.:.:.:.:.:.:.:.	./.:.:.:.:.:.:.:.	1/1:2:6:0,0,2,0:.:.:.:.	./.:.:.:.:.:.:.:.	1|0:7:55:4,0,3,0:47.55:0:12701800:.	./.:.:.:.:.:.:.:.	./.:.:.:.:.:.:.:.	./.:.:.:.:.:.:.:.	./.:.:.:.:.:.:.:.	./.:.:.:.:.:.:.:.	./.:.:.:.:.:.:.:.	./.:.:.:.:.:.:.:.
chr5	12701807	.	T	TA	2.42	PASS	BaseQRankSum=-0.967;ClippingRankSum=0;ExcessHet=3.0103;MQRankSum=0.967;RAW_MQ=3092;ReadPosRankSum=-0.967;DP=5;MLEAC=1;MLEAF=0.5	GT:DP:GQ:NE:PGT:PID:PR:PS:SB:SE	./.:.:.:.:.:.:.:.:.:.	./.:.:.:.:.:.:.:.:.:.	./.:.:.:.:.:.:.:.:.:.	./.:.:.:.:.:.:.:.:.:.	./.:.:.:.:.:.:.:.:.:.	./.:.:.:.:.:.:.:.:.:.	./.:.:.:.:.:.:.:.:.:.	./.:.:.:.:.:.:.:.:.:.	./.:.:.:.:.:.:.:.:.:.	1|0:3:36:100:0|1:12701807_T_TA:0:12701795:0,2,0,1:.	./.:.:.:.:.:.:.:.:.:.	./.:.:.:.:.:.:.:.:.:.	./.:.:.:.:.:.:.:.:.:.	./.:.:.:.:.:.:.:.:.:.	./.:.:.:.:.:.:.:.:.:.	./.:.:.:.:.:.:.:.:.:.	./.:.:.:.:.:.:.:.:.:.	./.:.:.:.:.:.:.:.:.:.	./.:.:.:.:.:.:.:.:.:.	./.:.:.:.:.:.:.:.:.:.	./.:.:.:.:.:.:.:.:.:.	./.:.:.:.:.:.:.:.:.:.	./.:.:.:.:.:.:.:.:.:.	./.:.:.:.:.:.:.:.:.:.	./.:.:.:.:.:.:.:.:.:.	./.:.:.:.:.:.:.:.:.:.	./.:.:.:.:.:.:.:.:.:.	./.:.:.:.:.:.:.:.:.:.	./.:.:.:.:.:.:.:.:.:.	./.:.:.:.:.:.:.:.:.:.	./.:.:.:.:.:.:.:.:.:.	./.:.:.:.:.:.:.:.:.:.	./.:.:.:.:.:.:.:.:.:.	./.:.:.:.:.:.:.:.:.:.	./.:.:.:.:.:.:.:.:.:.	./.:.:.:.:.:.:.:.:.:.	./.:.:.:.:.:.:.:.:.:.	./.:.:.:.:.:.:.:.:.:.	./.:.:.:.:.:.:.:.:.:.	./.:.:.:.:.:.:.:.:.:.	./.:.:.:.:.:.:.:.:.:.	./.:.:.:.:.:.:.:.:.:.	./.:.:.:.:.:.:.:.:.:.	./.:.:.:.:.:.:.:.:.:.	./.:.:.:.:.:.:.:.:.:.	./.:.:.:.:.:.:.:.:.:.	./.:.:.:.:.:.:.:.:.:.	./.:.:.:.:.:.:.:.:.:.	./.:.:.:.:.:.:.:.:.:.	./.:.:.:.:.:.:.:.:.:.	./.:.:.:.:.:.:.:.:.:.	./.:.:.:.:.:.:.:.:.:.	./.:.:.:.:.:.:.:.:.:.	./.:.:.:.:.:.:.:.:.:.	./.:.:.:.:.:.:.:.:.:.	./.:.:.:.:.:.:.:.:.:.	./.:.:.:.:.:.:.:.:.:.
chr5	12701809	.	G	A	8.44	PASS	BaseQRankSum=-0.967;ClippingRankSum=0;ExcessHet=3.0103;MQRankSum=0.967;RAW_MQ=3092;ReadPosRankSum=-0.967;DP=5;MLEAC=1;MLEAF=0.5	GT:DP:GQ:NE:PGT:PID:PR:PS:SB:SE	./.:.:.:.:.:.:.:.:.:.	./.:.:.:.:.:.:.:.:.:.	./.:.:.:.:.:.:.:.:.:.	./.:.:.:.:.:.:.:.:.:.	./.:.:.:.:.:.:.:.:.:.	./.:.:.:.:.:.:.:.:.:.	./.:.:.:.:.:.:.:.:.:.	./.:.:.:.:.:.:.:.:.:.	./.:.:.:.:.:.:.:.:.:.	1|0:3:36:100:0|1:12701807_T_TA:0:12701795:0,2,0,1:.	./.:.:.:.:.:.:.:.:.:.	./.:.:.:.:.:.:.:.:.:.	./.:.:.:.:.:.:.:.:.:.	./.:.:.:.:.:.:.:.:.:.	./.:.:.:.:.:.:.:.:.:.	./.:.:.:.:.:.:.:.:.:.	./.:.:.:.:.:.:.:.:.:.	./.:.:.:.:.:.:.:.:.:.	./.:.:.:.:.:.:.:.:.:.	./.:.:.:.:.:.:.:.:.:.	./.:.:.:.:.:.:.:.:.:.	./.:.:.:.:.:.:.:.:.:.	./.:.:.:.:.:.:.:.:.:.	./.:.:.:.:.:.:.:.:.:.	./.:.:.:.:.:.:.:.:.:.	./.:.:.:.:.:.:.:.:.:.	./.:.:.:.:.:.:.:.:.:.	./.:.:.:.:.:.:.:.:.:.	./.:.:.:.:.:.:.:.:.:.	./.:.:.:.:.:.:.:.:.:.	./.:.:.:.:.:.:.:.:.:.	./.:.:.:.:.:.:.:.:.:.	./.:.:.:.:.:.:.:.:.:.	./.:.:.:.:.:.:.:.:.:.	./.:.:.:.:.:.:.:.:.:.	./.:.:.:.:.:.:.:.:.:.	./.:.:.:.:.:.:.:.:.:.	./.:.:.:.:.:.:.:.:.:.	./.:.:.:.:.:.:.:.:.:.	./.:.:.:.:.:.:.:.:.:.	./.:.:.:.:.:.:.:.:.:.	./.:.:.:.:.:.:.:.:.:.	./.:.:.:.:.:.:.:.:.:.	./.:.:.:.:.:.:.:.:.:.	./.:.:.:.:.:.:.:.:.:.	./.:.:.:.:.:.:.:.:.:.	./.:.:.:.:.:.:.:.:.:.	./.:.:.:.:.:.:.:.:.:.	./.:.:.:.:.:.:.:.:.:.	./.:.:.:.:.:.:.:.:.:.	./.:.:.:.:.:.:.:.:.:.	./.:.:.:.:.:.:.:.:.:.	./.:.:.:.:.:.:.:.:.:.	./.:.:.:.:.:.:.:.:.:.	./.:.:.:.:.:.:.:.:.:.	./.:.:.:.:.:.:.:.:.:.	./.:.:.:.:.:.:.:.:.:.
chr5	12701811	.	A	C	11.12	PASS	BaseQRankSum=-0.674;ClippingRankSum=0;ExcessHet=3.0103;MQRankSum=0.674;RAW_MQ=2954;ReadPosRankSum=0.674;DP=3;MLEAC=1;MLEAF=0.5	GT:DP:GQ:NE:PGT:PID:PR:PS:SB:SE	./.:.:.:.:.:.:.:.:.:.	./.:.:.:.:.:.:.:.:.:.	./.:.:.:.:.:.:.:.:.:.	./.:.:.:.:.:.:.:.:.:.	./.:.:.:.:.:.:.:.:.:.	./.:.:.:.:.:.:.:.:.:.	./.:.:.:.:.:.:.:.:.:.	./.:.:.:.:.:.:.:.:.:.	./.:.:.:.:.:.:.:.:.:.	./.:.:.:.:.:.:.:.:.:.	./.:.:.:.:.:.:.:.:.:.	./.:.:.:.:.:.:.:.:.:.	./.:.:.:.:.:.:.:.:.:.	./.:.:.:.:.:.:.:.:.:.	./.:.:.:.:.:.:.:.:.:.	./.:.:.:.:.:.:.:.:.:.	./.:.:.:.:.:.:.:.:.:.	./.:.:.:.:.:.:.:.:.:.	./.:.:.:.:.:.:.:.:.:.	./.:.:.:.:.:.:.:.:.:.	./.:.:.:.:.:.:.:.:.:.	./.:.:.:.:.:.:.:.:.:.	./.:.:.:.:.:.:.:.:.:.	./.:.:.:.:.:.:.:.:.:.	./.:.:.:.:.:.:.:.:.:.	./.:.:.:.:.:.:.:.:.:.	./.:.:.:.:.:.:.:.:.:.	./.:.:.:.:.:.:.:.:.:.	./.:.:.:.:.:.:.:.:.:.	./.:.:.:.:.:.:.:.:.:.	./.:.:.:.:.:.:.:.:.:.	./.:.:.:.:.:.:.:.:.:.	./.:.:.:.:.:.:.:.:.:.	./.:.:.:.:.:.:.:.:.:.	./.:.:.:.:.:.:.:.:.:.	./.:.:.:.:.:.:.:.:.:.	./.:.:.:.:.:.:.:.:.:.	./.:.:.:.:.:.:.:.:.:.	./.:.:.:.:.:.:.:.:.:.	./.:.:.:.:.:.:.:.:.:.	1|0:2:39:100:0|1:12701811_A_C:0:12701811:1,0,1,0:.	./.:.:.:.:.:.:.:.:.:.	./.:.:.:.:.:.:.:.:.:.	./.:.:.:.:.:.:.:.:.:.	./.:.:.:.:.:.:.:.:.:.	./.:.:.:.:.:.:.:.:.:.	./.:.:.:.:.:.:.:.:.:.	./.:.:.:.:.:.:.:.:.:.	./.:.:.:.:.:.:.:.:.:.	./.:.:.:.:.:.:.:.:.:.	./.:.:.:.:.:.:.:.:.:.	./.:.:.:.:.:.:.:.:.:.	./.:.:.:.:.:.:.:.:.:.	./.:.:.:.:.:.:.:.:.:.	./.:.:.:.:.:.:.:.:.:.	./.:.:.:.:.:.:.:.:.:.	./.:.:.:.:.:.:.:.:.:.
chr5	12701813	.	C	T	172.77	PASS	BaseQRankSum=0.674;ClippingRankSum=0;ExcessHet=3.0103;MQRankSum=-2.45;RAW_MQ=23474;ReadPosRankSum=-0.18;DP=26;MLEAC=1;MLEAF=0.5	GT:DP:GQ:NE:PGT:PID:PR:PS:SB:SE	./.:.:.:.:.:.:.:.:.:.	./.:.:.:.:.:.:.:.:.:.	./.:.:.:.:.:.:.:.:.:.	./.:.:.:.:.:.:.:.:.:.	./.:.:.:.:.:.:.:.:.:.	./.:.:.:.:.:.:.:.:.:.	./.:.:.:.:.:.:.:.:.:.	./.:.:.:.:.:.:.:.:.:.	./.:.:.:.:.:.:.:.:.:.	./.:.:.:.:.:.:.:.:.:.	./.:.:.:.:.:.:.:.:.:.	./.:.:.:.:.:.:.:.:.:.	./.:.:.:.:.:.:.:.:.:.	./.:.:.:.:.:.:.:.:.:.	./.:.:.:.:.:.:.:.:.:.	./.:.:.:.:.:.:.:.:.:.	./.:.:.:.:.:.:.:.:.:.	./.:.:.:.:.:.:.:.:.:.	./.:.:.:.:.:.:.:.:.:.	./.:.:.:.:.:.:.:.:.:.	./.:.:.:.:.:.:.:.:.:.	0|1:8:99:100:0|1:12701813_C_T:0:12701813:2,2,2,2:.	1|0:8:99:100:0|1:12701813_C_T:0:12701813:2,1,3,2:.	./.:.:.:.:.:.:.:.:.:.	./.:.:.:.:.:.:.:.:.:.	./.:.:.:.:.:.:.:.:.:.	0|1:4:75:100:0|1:12701813_C_T:0:12701813:2,0,2,0:.	./.:.:.:.:.:.:.:.:.:.	./.:.:.:.:.:.:.:.:.:.	./.:.:.:.:.:.:.:.:.:.	./.:.:.:.:.:.:.:.:.:.	./.:.:.:.:.:.:.:.:.:.	./.:.:.:.:.:.:.:.:.:.	./.:.:.:.:.:.:.:.:.:.	./.:.:.:.:.:.:.:.:.:.	./.:.:.:.:.:.:.:.:.:.	./.:.:.:.:.:.:.:.:.:.	./.:.:.:.:.:.:.:.:.:.	./.:.:.:.:.:.:.:.:.:.	./.:.:.:.:.:.:.:.:.:.	1|0:2:39:100:0|1:12701811_A_C:0:12701811:1,0,1,0:.	./.:.:.:.:.:.:.:.:.:.	./.:.:.:.:.:.:.:.:.:.	./.:.:.:.:.:.:.:.:.:.	./.:.:.:.:.:.:.:.:.:.	./.:.:.:.:.:.:.:.:.:.	./.:.:.:.:.:.:.:.:.:.	./.:.:.:.:.:.:.:.:.:.	./.:.:.:.:.:.:.:.:.:.	./.:.:.:.:.:.:.:.:.:.	./.:.:.:.:.:.:.:.:.:.	./.:.:.:.:.:.:.:.:.:.	./.:.:.:.:.:.:.:.:.:.	./.:.:.:.:.:.:.:.:.:.	./.:.:.:.:.:.:.:.:.:.	./.:.:.:.:.:.:.:.:.:.	./.:.:.:.:.:.:.:.:.:.
chr5	12701818	.	C	T	192.77	PASS	BaseQRankSum=-1.242;ClippingRankSum=0;ExcessHet=3.0103;MQRankSum=-1.803;RAW_MQ=22178;ReadPosRankSum=0;DP=28;MLEAC=1;MLEAF=0.5	GT:DP:GQ:NE:PGT:PID:PR:PS:SB:SE	./.:.:.:.:.:.:.:.:.:.	./.:.:.:.:.:.:.:.:.:.	./.:.:.:.:.:.:.:.:.:.	./.:.:.:.:.:.:.:.:.:.	./.:.:.:.:.:.:.:.:.:.	./.:.:.:.:.:.:.:.:.:.	./.:.:.:.:.:.:.:.:.:.	./.:.:.:.:.:.:.:.:.:.	./.:.:.:.:.:.:.:.:.:.	./.:.:.:.:.:.:.:.:.:.	./.:.:.:.:.:.:.:.:.:.	./.:.:.:.:.:.:.:.:.:.	./.:.:.:.:.:.:.:.:.:.	./.:.:.:.:.:.:.:.:.:.	./.:.:.:.:.:.:.:.:.:.	./.:.:.:.:.:.:.:.:.:.	./.:.:.:.:.:.:.:.:.:.	./.:.:.:.:.:.:.:.:.:.	./.:.:.:.:.:.:.:.:.:.	./.:.:.:.:.:.:.:.:.:.	./.:.:.:.:.:.:.:.:.:.	0|1:8:99:100:0|1:12701813_C_T:0:12701813:1,3,2,2:.	1|0:10:99:100:0|1:12701813_C_T:0:12701813:3,1,4,2:.	./.:.:.:.:.:.:.:.:.:.	./.:.:.:.:.:.:.:.:.:.	./.:.:.:.:.:.:.:.:.:.	0|1:7:69:100:0|1:12701813_C_T:0:12701813:2,0,3,2:.	./.:.:.:.:.:.:.:.:.:.	./.:.:.:.:.:.:.:.:.:.	./.:.:.:.:.:.:.:.:.:.	./.:.:.:.:.:.:.:.:.:.	./.:.:.:.:.:.:.:.:.:.	./.:.:.:.:.:.:.:.:.:.	./.:.:.:.:.:.:.:.:.:.	./.:.:.:.:.:.:.:.:.:.	./.:.:.:.:.:.:.:.:.:.	./.:.:.:.:.:.:.:.:.:.	./.:.:.:.:.:.:.:.:.:.	./.:.:.:.:.:.:.:.:.:.	./.:.:.:.:.:.:.:.:.:.	./.:.:.:.:.:.:.:.:.:.	./.:.:.:.:.:.:.:.:.:.	./.:.:.:.:.:.:.:.:.:.	./.:.:.:.:.:.:.:.:.:.	./.:.:.:.:.:.:.:.:.:.	./.:.:.:.:.:.:.:.:.:.	./.:.:.:.:.:.:.:.:.:.	./.:.:.:.:.:.:.:.:.:.	./.:.:.:.:.:.:.:.:.:.	./.:.:.:.:.:.:.:.:.:.	./.:.:.:.:.:.:.:.:.:.	./.:.:.:.:.:.:.:.:.:.	./.:.:.:.:.:.:.:.:.:.	./.:.:.:.:.:.:.:.:.:.	./.:.:.:.:.:.:.:.:.:.	./.:.:.:.:.:.:.:.:.:.	./.:.:.:.:.:.:.:.:.:.
chr5	12701820	.	GACACGCCT	G	247.73	PASS	ExcessHet=3.0103;RAW_MQ=2690;BaseQRankSum=-0.924;ClippingRankSum=0;MQRankSum=-1.834;ReadPosRankSum=-1.501;DP=145;MLEAC=1;MLEAF=0.5	GT:DP:GQ:PGT:PID:SB:NE:PR:PS:SE	./.:.:.:.:.:.:.:.:.:.	./.:.:.:.:.:.:.:.:.:.	./.:.:.:.:.:.:.:.:.:.	./.:.:.:.:.:.:.:.:.:.	./.:.:.:.:.:.:.:.:.:.	./.:.:.:.:.:.:.:.:.:.	./.:.:.:.:.:.:.:.:.:.	1/1:2:6:0|1:12701820_GACACGCCT_G:0,0,2,0:.:.:.:.	./.:.:.:.:.:.:.:.:.:.	./.:.:.:.:.:.:.:.:.:.	./.:.:.:.:.:.:.:.:.:.	./.:.:.:.:.:.:.:.:.:.	./.:.:.:.:.:.:.:.:.:.	0/1:10:42:.:.:6,2,2,0:.:.:.:.	./.:.:.:.:.:.:.:.:.:.	./.:.:.:.:.:.:.:.:.:.	./.:.:.:.:.:.:.:.:.:.	./.:.:.:.:.:.:.:.:.:.	./.:.:.:.:.:.:.:.:.:.	./.:.:.:.:.:.:.:.:.:.	./.:.:.:.:.:.:.:.:.:.	./.:.:.:.:.:.:.:.:.:.	0|1:10:99:0|1:12701820_GACACGCCT_G:5,2,2,1:100:0:12701813:.	0|1:8:66:0|1:12701820_GACACGCCT_G:4,2,1,1:100:0:12701820:.	./.:.:.:.:.:.:.:.:.:.	0|1:13:51:0|1:12701820_GACACGCCT_G:7,4,1,1:100:0:12701820:.	./.:.:.:.:.:.:.:.:.:.	./.:.:.:.:.:.:.:.:.:.	1|0:10:60:0|1:12701820_GACACGCCT_G:5,3,1,1:100:0:12701820:.	./.:.:.:.:.:.:.:.:.:.	./.:.:.:.:.:.:.:.:.:.	1|0:8:99:0|1:12701820_GACACGCCT_G:2,2,4,0:100:0:12701820:.	./.:.:.:.:.:.:.:.:.:.	./.:.:.:.:.:.:.:.:.:.	1/1:2:6:0|1:12701820_GACACGCCT_G:0,0,1,1:.:.:.:.	0|1:4:33:.:.:1,0,1,2:100:0:12701820:.	1|0:24:63:.:.:10,11,3,0:100:0:12701820:.	1|0:8:66:.:.:4,2,1,1:44.28:0:12701820:.	./.:.:.:.:.:.:.:.:.:.	./.:.:.:.:.:.:.:.:.:.	./.:.:.:.:.:.:.:.:.:.	./.:.:.:.:.:.:.:.:.:.	./.:.:.:.:.:.:.:.:.:.	./.:.:.:.:.:.:.:.:.:.	./.:.:.:.:.:.:.:.:.:.	./.:.:.:.:.:.:.:.:.:.	./.:.:.:.:.:.:.:.:.:.	./.:.:.:.:.:.:.:.:.:.	1|0:7:96:.:.:2,0,5,0:20.11:0:12701820:.	0|1:9:99:.:.:6,0,3,0:100:0:12701800:.	./.:.:.:.:.:.:.:.:.:.	0|1:12:99:0|1:12701820_GACACGCCT_G:6,3,2,1:100:0:12701820:.	1|0:10:99:.:.:3,0,7,0:100:0:12701820:.	./.:.:.:.:.:.:.:.:.:.	./.:.:.:.:.:.:.:.:.:.	./.:.:.:.:.:.:.:.:.:.	./.:.:.:.:.:.:.:.:.:.
chr5	12701827	.	C	A	10.2	PASS	BaseQRankSum=1.383;ClippingRankSum=0;ExcessHet=3.0103;MQRankSum=-0.431;RAW_MQ=2580;ReadPosRankSum=0;DP=4;MLEAC=1;MLEAF=0.5	GT:DP:GQ:SB	./.:.:.:.	./.:.:.:.	./.:.:.:.	./.:.:.:.	./.:.:.:.	./.:.:.:.	./.:.:.:.	./.:.:.:.	./.:.:.:.	./.:.:.:.	./.:.:.:.	./.:.:.:.	./.:.:.:.	./.:.:.:.	./.:.:.:.	./.:.:.:.	./.:.:.:.	./.:.:.:.	./.:.:.:.	./.:.:.:.	./.:.:.:.	./.:.:.:.	./.:.:.:.	./.:.:.:.	./.:.:.:.	./.:.:.:.	./.:.:.:.	./.:.:.:.	./.:.:.:.	./.:.:.:.	./.:.:.:.	./.:.:.:.	./.:.:.:.	./.:.:.:.	./.:.:.:.	./.:.:.:.	./.:.:.:.	./.:.:.:.	./.:.:.:.	./.:.:.:.	./.:.:.:.	./.:.:.:.	./.:.:.:.	./.:.:.:.	./.:.:.:.	./.:.:.:.	./.:.:.:.	./.:.:.:.	./.:.:.:.	./.:.:.:.	./.:.:.:.	./.:.:.:.	./.:.:.:.	./.:.:.:.	./.:.:.:.	0/1:4:37:2,0,2,0	./.:.:.:.
chr5	12701835	.	C	A	124.77	PASS	BaseQRankSum=1.834;ClippingRankSum=0;ExcessHet=3.0103;MQRankSum=-2.638;RAW_MQ=20369;DP=76;MLEAC=1;MLEAF=0.5	GT:DP:GQ:NE:PGT:PID:PR:PS:SB:SE	./.:.:.:.:.:.:.:.:.:.	./.:.:.:.:.:.:.:.:.:.	./.:.:.:.:.:.:.:.:.:.	./.:.:.:.:.:.:.:.:.:.	./.:.:.:.:.:.:.:.:.:.	./.:.:.:.:.:.:.:.:.:.	./.:.:.:.:.:.:.:.:.:.	./.:.:.:.:.:.:.:.:.:.	./.:.:.:.:.:.:.:.:.:.	./.:.:.:.:.:.:.:.:.:.	./.:.:.:.:.:.:.:.:.:.	./.:.:.:.:.:.:.:.:.:.	./.:.:.:.:.:.:.:.:.:.	./.:.:.:.:.:.:.:.:.:.	./.:.:.:.:.:.:.:.:.:.	./.:.:.:.:.:.:.:.:.:.	./.:.:.:.:.:.:.:.:.:.	./.:.:.:.:.:.:.:.:.:.	./.:.:.:.:.:.:.:.:.:.	./.:.:.:.:.:.:.:.:.:.	./.:.:.:.:.:.:.:.:.:.	./.:.:.:.:.:.:.:.:.:.	0|1:10:99:100:0|1:12701820_GACACGCCT_G:0:12701813:5,2,2,1:.	0|1:8:66:100:0|1:12701820_GACACGCCT_G:0:12701820:4,2,1,1:.	./.:.:.:.:.:.:.:.:.:.	./.:.:.:.:.:.:.:.:.:.	./.:.:.:.:.:.:.:.:.:.	./.:.:.:.:.:.:.:.:.:.	1|0:10:60:100:0|1:12701820_GACACGCCT_G:0:12701820:5,3,1,1:.	./.:.:.:.:.:.:.:.:.:.	./.:.:.:.:.:.:.:.:.:.	1|0:9:99:100:0|1:12701820_GACACGCCT_G:0:12701820:2,3,4,0:.	./.:.:.:.:.:.:.:.:.:.	./.:.:.:.:.:.:.:.:.:.	1/1:2:6:.:0|1:12701820_GACACGCCT_G:.:.:0,0,1,1:.	./.:.:.:.:.:.:.:.:.:.	1|0:25:15:100:0|1:12701835_C_A:0:12701820:11,12,2,0:.	./.:.:.:.:.:.:.:.:.:.	./.:.:.:.:.:.:.:.:.:.	./.:.:.:.:.:.:.:.:.:.	./.:.:.:.:.:.:.:.:.:.	./.:.:.:.:.:.:.:.:.:.	./.:.:.:.:.:.:.:.:.:.	./.:.:.:.:.:.:.:.:.:.	./.:.:.:.:.:.:.:.:.:.	./.:.:.:.:.:.:.:.:.:.	./.:.:.:.:.:.:.:.:.:.	./.:.:.:.:.:.:.:.:.:.	0|1:7:66:100:0|1:12701835_C_A:0:12701820:5,0,2,0:.	./.:.:.:.:.:.:.:.:.:.	./.:.:.:.:.:.:.:.:.:.	./.:.:.:.:.:.:.:.:.:.	./.:.:.:.:.:.:.:.:.:.	./.:.:.:.:.:.:.:.:.:.	./.:.:.:.:.:.:.:.:.:.	./.:.:.:.:.:.:.:.:.:.	./.:.:.:.:.:.:.:.:.:.
chr5	12701838	.	C	T	63.56	PASS	ExcessHet=3.0103;RAW_MQ=2690;BaseQRankSum=0.366;ClippingRankSum=0;MQRankSum=0.414;ReadPosRankSum=0.992;DP=10;MLEAC=1;MLEAF=0.5	GT:DP:GQ:PGT:PID:SB:NE:PR:PS:SE	./.:.:.:.:.:.:.:.:.:.	./.:.:.:.:.:.:.:.:.:.	./.:.:.:.:.:.:.:.:.:.	./.:.:.:.:.:.:.:.:.:.	./.:.:.:.:.:.:.:.:.:.	./.:.:.:.:.:.:.:.:.:.	./.:.:.:.:.:.:.:.:.:.	1/1:2:6:0|1:12701820_GACACGCCT_G:0,0,2,0:.:.:.:.	./.:.:.:.:.:.:.:.:.:.	./.:.:.:.:.:.:.:.:.:.	./.:.:.:.:.:.:.:.:.:.	./.:.:.:.:.:.:.:.:.:.	./.:.:.:.:.:.:.:.:.:.	./.:.:.:.:.:.:.:.:.:.	./.:.:.:.:.:.:.:.:.:.	./.:.:.:.:.:.:.:.:.:.	./.:.:.:.:.:.:.:.:.:.	./.:.:.:.:.:.:.:.:.:.	./.:.:.:.:.:.:.:.:.:.	./.:.:.:.:.:.:.:.:.:.	./.:.:.:.:.:.:.:.:.:.	./.:.:.:.:.:.:.:.:.:.	./.:.:.:.:.:.:.:.:.:.	./.:.:.:.:.:.:.:.:.:.	./.:.:.:.:.:.:.:.:.:.	./.:.:.:.:.:.:.:.:.:.	./.:.:.:.:.:.:.:.:.:.	./.:.:.:.:.:.:.:.:.:.	./.:.:.:.:.:.:.:.:.:.	./.:.:.:.:.:.:.:.:.:.	./.:.:.:.:.:.:.:.:.:.	./.:.:.:.:.:.:.:.:.:.	./.:.:.:.:.:.:.:.:.:.	./.:.:.:.:.:.:.:.:.:.	./.:.:.:.:.:.:.:.:.:.	./.:.:.:.:.:.:.:.:.:.	./.:.:.:.:.:.:.:.:.:.	./.:.:.:.:.:.:.:.:.:.	./.:.:.:.:.:.:.:.:.:.	./.:.:.:.:.:.:.:.:.:.	./.:.:.:.:.:.:.:.:.:.	./.:.:.:.:.:.:.:.:.:.	./.:.:.:.:.:.:.:.:.:.	./.:.:.:.:.:.:.:.:.:.	./.:.:.:.:.:.:.:.:.:.	./.:.:.:.:.:.:.:.:.:.	./.:.:.:.:.:.:.:.:.:.	./.:.:.:.:.:.:.:.:.:.	1|0:8:91:.:.:5,0,3,0:100:0:12701820:.	./.:.:.:.:.:.:.:.:.:.	./.:.:.:.:.:.:.:.:.:.	./.:.:.:.:.:.:.:.:.:.	./.:.:.:.:.:.:.:.:.:.	./.:.:.:.:.:.:.:.:.:.	./.:.:.:.:.:.:.:.:.:.	./.:.:.:.:.:.:.:.:.:.	./.:.:.:.:.:.:.:.:.:.
chr5	12701839	.	C	T	0.25	PASS	BaseQRankSum=0.967;ClippingRankSum=0;ExcessHet=3.0103;MQRankSum=0.967;RAW_MQ=3092;ReadPosRankSum=-0.967;DP=5;MLEAC=1;MLEAF=0.5	GT:DP:GQ:NE:PR:PS:SB:SE	./.:.:.:.:.:.:.:.	./.:.:.:.:.:.:.:.	./.:.:.:.:.:.:.:.	./.:.:.:.:.:.:.:.	./.:.:.:.:.:.:.:.	./.:.:.:.:.:.:.:.	./.:.:.:.:.:.:.:.	./.:.:.:.:.:.:.:.	./.:.:.:.:.:.:.:.	1|0:3:16:100:0:12701795:0,2,0,1:.	./.:.:.:.:.:.:.:.	./.:.:.:.:.:.:.:.	./.:.:.:.:.:.:.:.	./.:.:.:.:.:.:.:.	./.:.:.:.:.:.:.:.	./.:.:.:.:.:.:.:.	./.:.:.:.:.:.:.:.	./.:.:.:.:.:.:.:.	./.:.:.:.:.:.:.:.	./.:.:.:.:.:.:.:.	./.:.:.:.:.:.:.:.	./.:.:.:.:.:.:.:.	./.:.:.:.:.:.:.:.	./.:.:.:.:.:.:.:.	./.:.:.:.:.:.:.:.	./.:.:.:.:.:.:.:.	./.:.:.:.:.:.:.:.	./.:.:.:.:.:.:.:.	./.:.:.:.:.:.:.:.	./.:.:.:.:.:.:.:.	./.:.:.:.:.:.:.:.	./.:.:.:.:.:.:.:.	./.:.:.:.:.:.:.:.	./.:.:.:.:.:.:.:.	./.:.:.:.:.:.:.:.	./.:.:.:.:.:.:.:.	./.:.:.:.:.:.:.:.	./.:.:.:.:.:.:.:.	./.:.:.:.:.:.:.:.	./.:.:.:.:.:.:.:.	./.:.:.:.:.:.:.:.	./.:.:.:.:.:.:.:.	./.:.:.:.:.:.:.:.	./.:.:.:.:.:.:.:.	./.:.:.:.:.:.:.:.	./.:.:.:.:.:.:.:.	./.:.:.:.:.:.:.:.	./.:.:.:.:.:.:.:.	./.:.:.:.:.:.:.:.	./.:.:.:.:.:.:.:.	./.:.:.:.:.:.:.:.	./.:.:.:.:.:.:.:.	./.:.:.:.:.:.:.:.	./.:.:.:.:.:.:.:.	./.:.:.:.:.:.:.:.	./.:.:.:.:.:.:.:.	./.:.:.:.:.:.:.:.
chr5	12701840	.	G	A	47.18	PASS	ExcessHet=3.0103;RAW_MQ=4116;DP=8;MLEAC=2;MLEAF=1	GT:DP:GQ:SB	./.:.:.:.	./.:.:.:.	./.:.:.:.	./.:.:.:.	./.:.:.:.	./.:.:.:.	./.:.:.:.	./.:.:.:.	./.:.:.:.	./.:.:.:.	./.:.:.:.	./.:.:.:.	./.:.:.:.	./.:.:.:.	./.:.:.:.	./.:.:.:.	./.:.:.:.	./.:.:.:.	./.:.:.:.	./.:.:.:.	./.:.:.:.	./.:.:.:.	./.:.:.:.	./.:.:.:.	./.:.:.:.	./.:.:.:.	./.:.:.:.	1/1:3:9:0,0,2,1	./.:.:.:.	./.:.:.:.	./.:.:.:.	./.:.:.:.	1/1:2:6:0,0,2,0	./.:.:.:.	./.:.:.:.	./.:.:.:.	./.:.:.:.	./.:.:.:.	./.:.:.:.	./.:.:.:.	./.:.:.:.	1/1:2:6:0,0,1,1	./.:.:.:.	./.:.:.:.	./.:.:.:.	./.:.:.:.	./.:.:.:.	./.:.:.:.	./.:.:.:.	./.:.:.:.	./.:.:.:.	./.:.:.:.	./.:.:.:.	./.:.:.:.	./.:.:.:.	./.:.:.:.	./.:.:.:.
chr5	12701841	.	A	C	70.77	PASS	BaseQRankSum=-1.491;ClippingRankSum=0;ExcessHet=3.0103;MQRankSum=-1.75;RAW_MQ=33363;ReadPosRankSum=1.192;DP=51;MLEAC=1;MLEAF=0.5	GT:DP:GQ:NE:PGT:PID:PR:PS:SB:SE	./.:.:.:.:.:.:.:.:.:.	./.:.:.:.:.:.:.:.:.:.	./.:.:.:.:.:.:.:.:.:.	./.:.:.:.:.:.:.:.:.:.	./.:.:.:.:.:.:.:.:.:.	./.:.:.:.:.:.:.:.:.:.	./.:.:.:.:.:.:.:.:.:.	./.:.:.:.:.:.:.:.:.:.	./.:.:.:.:.:.:.:.:.:.	./.:.:.:.:.:.:.:.:.:.	./.:.:.:.:.:.:.:.:.:.	./.:.:.:.:.:.:.:.:.:.	./.:.:.:.:.:.:.:.:.:.	./.:.:.:.:.:.:.:.:.:.	./.:.:.:.:.:.:.:.:.:.	./.:.:.:.:.:.:.:.:.:.	./.:.:.:.:.:.:.:.:.:.	./.:.:.:.:.:.:.:.:.:.	./.:.:.:.:.:.:.:.:.:.	./.:.:.:.:.:.:.:.:.:.	./.:.:.:.:.:.:.:.:.:.	./.:.:.:.:.:.:.:.:.:.	./.:.:.:.:.:.:.:.:.:.	./.:.:.:.:.:.:.:.:.:.	./.:.:.:.:.:.:.:.:.:.	0|1:14:48:100:0|1:12701820_GACACGCCT_G:0:12701820:8,4,1,1:.	./.:.:.:.:.:.:.:.:.:.	./.:.:.:.:.:.:.:.:.:.	./.:.:.:.:.:.:.:.:.:.	./.:.:.:.:.:.:.:.:.:.	./.:.:.:.:.:.:.:.:.:.	./.:.:.:.:.:.:.:.:.:.	./.:.:.:.:.:.:.:.:.:.	./.:.:.:.:.:.:.:.:.:.	./.:.:.:.:.:.:.:.:.:.	0|1:4:13:100:.:.:0:12701820:1,0,1,2:.	./.:.:.:.:.:.:.:.:.:.	1|0:9:48:100:.:.:0:12701820:4,2,1,2:.	./.:.:.:.:.:.:.:.:.:.	./.:.:.:.:.:.:.:.:.:.	./.:.:.:.:.:.:.:.:.:.	./.:.:.:.:.:.:.:.:.:.	./.:.:.:.:.:.:.:.:.:.	./.:.:.:.:.:.:.:.:.:.	./.:.:.:.:.:.:.:.:.:.	./.:.:.:.:.:.:.:.:.:.	./.:.:.:.:.:.:.:.:.:.	./.:.:.:.:.:.:.:.:.:.	./.:.:.:.:.:.:.:.:.:.	./.:.:.:.:.:.:.:.:.:.	./.:.:.:.:.:.:.:.:.:.	0|1:11:99:100:0|1:12701820_GACACGCCT_G:0:12701820:6,2,2,1:.	0|1:11:17:100:.:.:0:12701820:8,1,2,0:.	./.:.:.:.:.:.:.:.:.:.	./.:.:.:.:.:.:.:.:.:.	./.:.:.:.:.:.:.:.:.:.	./.:.:.:.:.:.:.:.:.:.
chr5	12701843	.	G	A	124.77	PASS	BaseQRankSum=0.479;ClippingRankSum=0;ExcessHet=3.0103;MQRankSum=-2.838;RAW_MQ=23897;ReadPosRankSum=0;DP=98;MLEAC=1;MLEAF=0.5	GT:DP:GQ:NE:PGT:PID:PR:PS:SB:SE	./.:.:.:.:.:.:.:.:.:.	./.:.:.:.:.:.:.:.:.:.	./.:.:.:.:.:.:.:.:.:.	./.:.:.:.:.:.:.:.:.:.	./.:.:.:.:.:.:.:.:.:.	./.:.:.:.:.:.:.:.:.:.	./.:.:.:.:.:.:.:.:.:.	./.:.:.:.:.:.:.:.:.:.	./.:.:.:.:.:.:.:.:.:.	./.:.:.:.:.:.:.:.:.:.	./.:.:.:.:.:.:.:.:.:.	./.:.:.:.:.:.:.:.:.:.	./.:.:.:.:.:.:.:.:.:.	./.:.:.:.:.:.:.:.:.:.	./.:.:.:.:.:.:.:.:.:.	./.:.:.:.:.:.:.:.:.:.	./.:.:.:.:.:.:.:.:.:.	./.:.:.:.:.:.:.:.:.:.	./.:.:.:.:.:.:.:.:.:.	./.:.:.:.:.:.:.:.:.:.	./.:.:.:.:.:.:.:.:.:.	./.:.:.:.:.:.:.:.:.:.	0|1:12:99:100:0|1:12701820_GACACGCCT_G:0:12701813:6,3,2,1:.	0|1:8:66:100:0|1:12701820_GACACGCCT_G:0:12701820:4,2,1,1:.	./.:.:.:.:.:.:.:.:.:.	./.:.:.:.:.:.:.:.:.:.	./.:.:.:.:.:.:.:.:.:.	./.:.:.:.:.:.:.:.:.:.	1|0:11:57:100:0|1:12701820_GACACGCCT_G:0:12701820:5,4,1,1:.	./.:.:.:.:.:.:.:.:.:.	./.:.:.:.:.:.:.:.:.:.	1|0:9:99:100:0|1:12701820_GACACGCCT_G:0:12701820:2,3,4,0:.	./.:.:.:.:.:.:.:.:.:.	./.:.:.:.:.:.:.:.:.:.	1/1:3:9:.:0|1:12701820_GACACGCCT_G:.:.:0,0,1,2:.	./.:.:.:.:.:.:.:.:.:.	1|0:25:15:100:0|1:12701835_C_A:0:12701820:11,12,2,0:.	./.:.:.:.:.:.:.:.:.:.	./.:.:.:.:.:.:.:.:.:.	./.:.:.:.:.:.:.:.:.:.	./.:.:.:.:.:.:.:.:.:.	./.:.:.:.:.:.:.:.:.:.	0|1:6:7:6.22:0|1:12701820_GACACGCCT_G:1:12701843:5,0,0,1:.	./.:.:.:.:.:.:.:.:.:.	./.:.:.:.:.:.:.:.:.:.	./.:.:.:.:.:.:.:.:.:.	./.:.:.:.:.:.:.:.:.:.	./.:.:.:.:.:.:.:.:.:.	0|1:8:66:100:0|1:12701835_C_A:0:12701820:6,0,2,0:.	./.:.:.:.:.:.:.:.:.:.	./.:.:.:.:.:.:.:.:.:.	./.:.:.:.:.:.:.:.:.:.	0|1:11:69:100:.:.:0:12701820:7,0,3,1:.	./.:.:.:.:.:.:.:.:.:.	./.:.:.:.:.:.:.:.:.:.	./.:.:.:.:.:.:.:.:.:.	./.:.:.:.:.:.:.:.:.:.
chr5	12701849	.	C	T	17.84	PASS	BaseQRankSum=-0.903;ClippingRankSum=0;ExcessHet=3.0103;MQRankSum=-1.019;RAW_MQ=25754;ReadPosRankSum=1.383;DP=21;MLEAC=1;MLEAF=0.5	GT:DP:GQ:NE:PR:PS:SB:SE	./.:.:.:.:.:.:.:.	./.:.:.:.:.:.:.:.	./.:.:.:.:.:.:.:.	./.:.:.:.:.:.:.:.	./.:.:.:.:.:.:.:.	./.:.:.:.:.:.:.:.	./.:.:.:.:.:.:.:.	./.:.:.:.:.:.:.:.	./.:.:.:.:.:.:.:.	./.:.:.:.:.:.:.:.	./.:.:.:.:.:.:.:.	./.:.:.:.:.:.:.:.	./.:.:.:.:.:.:.:.	./.:.:.:.:.:.:.:.	./.:.:.:.:.:.:.:.	./.:.:.:.:.:.:.:.	./.:.:.:.:.:.:.:.	./.:.:.:.:.:.:.:.	./.:.:.:.:.:.:.:.	./.:.:.:.:.:.:.:.	0|1:10:46:100:0:12701849:3,4,2,1:.	./.:.:.:.:.:.:.:.	./.:.:.:.:.:.:.:.	./.:.:.:.:.:.:.:.	./.:.:.:.:.:.:.:.	./.:.:.:.:.:.:.:.	./.:.:.:.:.:.:.:.	./.:.:.:.:.:.:.:.	./.:.:.:.:.:.:.:.	./.:.:.:.:.:.:.:.	./.:.:.:.:.:.:.:.	./.:.:.:.:.:.:.:.	./.:.:.:.:.:.:.:.	./.:.:.:.:.:.:.:.	./.:.:.:.:.:.:.:.	./.:.:.:.:.:.:.:.	./.:.:.:.:.:.:.:.	./.:.:.:.:.:.:.:.	./.:.:.:.:.:.:.:.	./.:.:.:.:.:.:.:.	./.:.:.:.:.:.:.:.	./.:.:.:.:.:.:.:.	./.:.:.:.:.:.:.:.	./.:.:.:.:.:.:.:.	./.:.:.:.:.:.:.:.	./.:.:.:.:.:.:.:.	./.:.:.:.:.:.:.:.	./.:.:.:.:.:.:.:.	./.:.:.:.:.:.:.:.	./.:.:.:.:.:.:.:.	./.:.:.:.:.:.:.:.	./.:.:.:.:.:.:.:.	0|1:11:20:100:0:12701820:8,1,2,0:.	./.:.:.:.:.:.:.:.	./.:.:.:.:.:.:.:.	./.:.:.:.:.:.:.:.	./.:.:.:.:.:.:.:.
chr5	12701858	.	G	A	5.29	PASS	BaseQRankSum=1.7;ClippingRankSum=0;ExcessHet=3.0103;MQRankSum=-0.134;RAW_MQ=28099;ReadPosRankSum=0.965;DP=24;MLEAC=1;MLEAF=0.5	GT:DP:GQ:NE:PR:PS:SB:SE	./.:.:.:.:.:.:.:.	./.:.:.:.:.:.:.:.	./.:.:.:.:.:.:.:.	./.:.:.:.:.:.:.:.	./.:.:.:.:.:.:.:.	./.:.:.:.:.:.:.:.	./.:.:.:.:.:.:.:.	./.:.:.:.:.:.:.:.	./.:.:.:.:.:.:.:.	./.:.:.:.:.:.:.:.	./.:.:.:.:.:.:.:.	./.:.:.:.:.:.:.:.	./.:.:.:.:.:.:.:.	./.:.:.:.:.:.:.:.	./.:.:.:.:.:.:.:.	./.:.:.:.:.:.:.:.	./.:.:.:.:.:.:.:.	./.:.:.:.:.:.:.:.	./.:.:.:.:.:.:.:.	./.:.:.:.:.:.:.:.	./.:.:.:.:.:.:.:.	./.:.:.:.:.:.:.:.	./.:.:.:.:.:.:.:.	./.:.:.:.:.:.:.:.	./.:.:.:.:.:.:.:.	0|1:13:6:100:0:12701820:6,6,1,0:.	./.:.:.:.:.:.:.:.	./.:.:.:.:.:.:.:.	./.:.:.:.:.:.:.:.	./.:.:.:.:.:.:.:.	./.:.:.:.:.:.:.:.	./.:.:.:.:.:.:.:.	./.:.:.:.:.:.:.:.	./.:.:.:.:.:.:.:.	0|1:4:13:100:0:12701858:1,2,0,1:.	./.:.:.:.:.:.:.:.	./.:.:.:.:.:.:.:.	./.:.:.:.:.:.:.:.	./.:.:.:.:.:.:.:.	./.:.:.:.:.:.:.:.	./.:.:.:.:.:.:.:.	./.:.:.:.:.:.:.:.	0|1:6:32:100:0:12701843:3,1,2,0:.	./.:.:.:.:.:.:.:.	./.:.:.:.:.:.:.:.	./.:.:.:.:.:.:.:.	./.:.:.:.:.:.:.:.	./.:.:.:.:.:.:.:.	./.:.:.:.:.:.:.:.	./.:.:.:.:.:.:.:.	./.:.:.:.:.:.:.:.	./.:.:.:.:.:.:.:.	./.:.:.:.:.:.:.:.	./.:.:.:.:.:.:.:.	./.:.:.:.:.:.:.:.	./.:.:.:.:.:.:.:.	./.:.:.:.:.:.:.:.
chr5	12701860	.	G	A	68.77	PASS	BaseQRankSum=-0.619;ClippingRankSum=0;ExcessHet=3.0103;MQRankSum=2.1;RAW_MQ=11580;ReadPosRankSum=1.242;DP=31;MLEAC=1;MLEAF=0.5	GT:DP:GQ:NE:PR:PS:SB:SE	./.:.:.:.:.:.:.:.	./.:.:.:.:.:.:.:.	./.:.:.:.:.:.:.:.	./.:.:.:.:.:.:.:.	./.:.:.:.:.:.:.:.	./.:.:.:.:.:.:.:.	./.:.:.:.:.:.:.:.	./.:.:.:.:.:.:.:.	./.:.:.:.:.:.:.:.	./.:.:.:.:.:.:.:.	./.:.:.:.:.:.:.:.	./.:.:.:.:.:.:.:.	./.:.:.:.:.:.:.:.	./.:.:.:.:.:.:.:.	./.:.:.:.:.:.:.:.	./.:.:.:.:.:.:.:.	./.:.:.:.:.:.:.:.	./.:.:.:.:.:.:.:.	./.:.:.:.:.:.:.:.	./.:.:.:.:.:.:.:.	./.:.:.:.:.:.:.:.	./.:.:.:.:.:.:.:.	./.:.:.:.:.:.:.:.	0|1:8:22:100:0:12701820:4,2,1,1:.	./.:.:.:.:.:.:.:.	0|1:13:10:100:0:12701820:6,5,1,1:.	./.:.:.:.:.:.:.:.	./.:.:.:.:.:.:.:.	./.:.:.:.:.:.:.:.	./.:.:.:.:.:.:.:.	./.:.:.:.:.:.:.:.	./.:.:.:.:.:.:.:.	./.:.:.:.:.:.:.:.	./.:.:.:.:.:.:.:.	./.:.:.:.:.:.:.:.	./.:.:.:.:.:.:.:.	./.:.:.:.:.:.:.:.	./.:.:.:.:.:.:.:.	./.:.:.:.:.:.:.:.	1|0:9:73:100:0:12701860:3,1,3,2:.	./.:.:.:.:.:.:.:.	./.:.:.:.:.:.:.:.	./.:.:.:.:.:.:.:.	./.:.:.:.:.:.:.:.	./.:.:.:.:.:.:.:.	./.:.:.:.:.:.:.:.	./.:.:.:.:.:.:.:.	./.:.:.:.:.:.:.:.	./.:.:.:.:.:.:.:.	./.:.:.:.:.:.:.:.	./.:.:.:.:.:.:.:.	./.:.:.:.:.:.:.:.	./.:.:.:.:.:.:.:.	./.:.:.:.:.:.:.:.	./.:.:.:.:.:.:.:.	./.:.:.:.:.:.:.:.	./.:.:.:.:.:.:.:.
chr5	12701866	.	A	T	170.77	PASS	BaseQRankSum=0;ClippingRankSum=0;ExcessHet=3.0103;MQRankSum=-1.803;RAW_MQ=12548;ReadPosRankSum=-1.465;DP=20;MLEAC=1;MLEAF=0.5	GT:DP:GQ:NE:PGT:PID:PR:PS:SB:SE	./.:.:.:.:.:.:.:.:.:.	./.:.:.:.:.:.:.:.:.:.	./.:.:.:.:.:.:.:.:.:.	./.:.:.:.:.:.:.:.:.:.	./.:.:.:.:.:.:.:.:.:.	./.:.:.:.:.:.:.:.:.:.	./.:.:.:.:.:.:.:.:.:.	./.:.:.:.:.:.:.:.:.:.	./.:.:.:.:.:.:.:.:.:.	./.:.:.:.:.:.:.:.:.:.	./.:.:.:.:.:.:.:.:.:.	./.:.:.:.:.:.:.:.:.:.	./.:.:.:.:.:.:.:.:.:.	./.:.:.:.:.:.:.:.:.:.	./.:.:.:.:.:.:.:.:.:.	./.:.:.:.:.:.:.:.:.:.	./.:.:.:.:.:.:.:.:.:.	./.:.:.:.:.:.:.:.:.:.	./.:.:.:.:.:.:.:.:.:.	./.:.:.:.:.:.:.:.:.:.	./.:.:.:.:.:.:.:.:.:.	./.:.:.:.:.:.:.:.:.:.	./.:.:.:.:.:.:.:.:.:.	1|0:10:99:100:0|1:12701866_A_T:0:12701820:2,2,3,3:.	./.:.:.:.:.:.:.:.:.:.	./.:.:.:.:.:.:.:.:.:.	./.:.:.:.:.:.:.:.:.:.	./.:.:.:.:.:.:.:.:.:.	./.:.:.:.:.:.:.:.:.:.	./.:.:.:.:.:.:.:.:.:.	./.:.:.:.:.:.:.:.:.:.	./.:.:.:.:.:.:.:.:.:.	./.:.:.:.:.:.:.:.:.:.	./.:.:.:.:.:.:.:.:.:.	./.:.:.:.:.:.:.:.:.:.	./.:.:.:.:.:.:.:.:.:.	./.:.:.:.:.:.:.:.:.:.	1|0:9:47:100:.:.:0:12701820:2,4,2,1:.	./.:.:.:.:.:.:.:.:.:.	./.:.:.:.:.:.:.:.:.:.	./.:.:.:.:.:.:.:.:.:.	./.:.:.:.:.:.:.:.:.:.	./.:.:.:.:.:.:.:.:.:.	./.:.:.:.:.:.:.:.:.:.	./.:.:.:.:.:.:.:.:.:.	./.:.:.:.:.:.:.:.:.:.	./.:.:.:.:.:.:.:.:.:.	./.:.:.:.:.:.:.:.:.:.	./.:.:.:.:.:.:.:.:.:.	./.:.:.:.:.:.:.:.:.:.	./.:.:.:.:.:.:.:.:.:.	./.:.:.:.:.:.:.:.:.:.	./.:.:.:.:.:.:.:.:.:.	./.:.:.:.:.:.:.:.:.:.	./.:.:.:.:.:.:.:.:.:.	./.:.:.:.:.:.:.:.:.:.	./.:.:.:.:.:.:.:.:.:.
chr5	12701868	.	G	C	24.57	PASS	BaseQRankSum=-0.851;ClippingRankSum=0;ExcessHet=3.0103;MQRankSum=-0.499;RAW_MQ=25497;ReadPosRankSum=-1.29;DP=21;MLEAC=2;MLEAF=1	GT:DP:GQ:NE:PR:PS:SB:SE	./.:.:.:.:.:.:.:.	./.:.:.:.:.:.:.:.	./.:.:.:.:.:.:.:.	./.:.:.:.:.:.:.:.	./.:.:.:.:.:.:.:.	./.:.:.:.:.:.:.:.	./.:.:.:.:.:.:.:.	./.:.:.:.:.:.:.:.	./.:.:.:.:.:.:.:.	./.:.:.:.:.:.:.:.	./.:.:.:.:.:.:.:.	./.:.:.:.:.:.:.:.	./.:.:.:.:.:.:.:.	./.:.:.:.:.:.:.:.	./.:.:.:.:.:.:.:.	./.:.:.:.:.:.:.:.	./.:.:.:.:.:.:.:.	./.:.:.:.:.:.:.:.	./.:.:.:.:.:.:.:.	./.:.:.:.:.:.:.:.	./.:.:.:.:.:.:.:.	./.:.:.:.:.:.:.:.	0|1:13:10:100:0:12701813:7,4,1,1:.	./.:.:.:.:.:.:.:.	1|0:4:25:52.55:0:12701868:2,0,1,1:.	./.:.:.:.:.:.:.:.	./.:.:.:.:.:.:.:.	./.:.:.:.:.:.:.:.	./.:.:.:.:.:.:.:.	./.:.:.:.:.:.:.:.	./.:.:.:.:.:.:.:.	./.:.:.:.:.:.:.:.	1/1:2:6:.:.:.:0,0,2,0:.	./.:.:.:.:.:.:.:.	./.:.:.:.:.:.:.:.	./.:.:.:.:.:.:.:.	./.:.:.:.:.:.:.:.	./.:.:.:.:.:.:.:.	./.:.:.:.:.:.:.:.	./.:.:.:.:.:.:.:.	./.:.:.:.:.:.:.:.	./.:.:.:.:.:.:.:.	./.:.:.:.:.:.:.:.	./.:.:.:.:.:.:.:.	./.:.:.:.:.:.:.:.	./.:.:.:.:.:.:.:.	./.:.:.:.:.:.:.:.	./.:.:.:.:.:.:.:.	./.:.:.:.:.:.:.:.	./.:.:.:.:.:.:.:.	./.:.:.:.:.:.:.:.	./.:.:.:.:.:.:.:.	./.:.:.:.:.:.:.:.	./.:.:.:.:.:.:.:.	./.:.:.:.:.:.:.:.	./.:.:.:.:.:.:.:.	./.:.:.:.:.:.:.:.
chr5	12701869	.	C	T	0.25	PASS	BaseQRankSum=-0.967;ClippingRankSum=0;ExcessHet=3.0103;MQRankSum=0.967;RAW_MQ=3092;ReadPosRankSum=0.431;DP=5;MLEAC=1;MLEAF=0.5	GT:DP:GQ:NE:PR:PS:SB:SE	./.:.:.:.:.:.:.:.	./.:.:.:.:.:.:.:.	./.:.:.:.:.:.:.:.	./.:.:.:.:.:.:.:.	./.:.:.:.:.:.:.:.	./.:.:.:.:.:.:.:.	./.:.:.:.:.:.:.:.	./.:.:.:.:.:.:.:.	./.:.:.:.:.:.:.:.	1|0:3:16:100:0:12701795:0,2,0,1:.	./.:.:.:.:.:.:.:.	./.:.:.:.:.:.:.:.	./.:.:.:.:.:.:.:.	./.:.:.:.:.:.:.:.	./.:.:.:.:.:.:.:.	./.:.:.:.:.:.:.:.	./.:.:.:.:.:.:.:.	./.:.:.:.:.:.:.:.	./.:.:.:.:.:.:.:.	./.:.:.:.:.:.:.:.	./.:.:.:.:.:.:.:.	./.:.:.:.:.:.:.:.	./.:.:.:.:.:.:.:.	./.:.:.:.:.:.:.:.	./.:.:.:.:.:.:.:.	./.:.:.:.:.:.:.:.	./.:.:.:.:.:.:.:.	./.:.:.:.:.:.:.:.	./.:.:.:.:.:.:.:.	./.:.:.:.:.:.:.:.	./.:.:.:.:.:.:.:.	./.:.:.:.:.:.:.:.	./.:.:.:.:.:.:.:.	./.:.:.:.:.:.:.:.	./.:.:.:.:.:.:.:.	./.:.:.:.:.:.:.:.	./.:.:.:.:.:.:.:.	./.:.:.:.:.:.:.:.	./.:.:.:.:.:.:.:.	./.:.:.:.:.:.:.:.	./.:.:.:.:.:.:.:.	./.:.:.:.:.:.:.:.	./.:.:.:.:.:.:.:.	./.:.:.:.:.:.:.:.	./.:.:.:.:.:.:.:.	./.:.:.:.:.:.:.:.	./.:.:.:.:.:.:.:.	./.:.:.:.:.:.:.:.	./.:.:.:.:.:.:.:.	./.:.:.:.:.:.:.:.	./.:.:.:.:.:.:.:.	./.:.:.:.:.:.:.:.	./.:.:.:.:.:.:.:.	./.:.:.:.:.:.:.:.	./.:.:.:.:.:.:.:.	./.:.:.:.:.:.:.:.	./.:.:.:.:.:.:.:.
chr5	12701872	.	C	A	28.78	PASS	BaseQRankSum=-0.282;ClippingRankSum=0;ExcessHet=3.0103;MQRankSum=0.282;RAW_MQ=14278;ReadPosRankSum=-1.085;DP=57;MLEAC=1;MLEAF=0.5	GT:DP:GQ:NE:PR:PS:SB:SE	./.:.:.:.:.:.:.:.	./.:.:.:.:.:.:.:.	./.:.:.:.:.:.:.:.	./.:.:.:.:.:.:.:.	./.:.:.:.:.:.:.:.	./.:.:.:.:.:.:.:.	./.:.:.:.:.:.:.:.	./.:.:.:.:.:.:.:.	./.:.:.:.:.:.:.:.	./.:.:.:.:.:.:.:.	./.:.:.:.:.:.:.:.	./.:.:.:.:.:.:.:.	./.:.:.:.:.:.:.:.	./.:.:.:.:.:.:.:.	./.:.:.:.:.:.:.:.	./.:.:.:.:.:.:.:.	./.:.:.:.:.:.:.:.	./.:.:.:.:.:.:.:.	./.:.:.:.:.:.:.:.	./.:.:.:.:.:.:.:.	./.:.:.:.:.:.:.:.	./.:.:.:.:.:.:.:.	./.:.:.:.:.:.:.:.	./.:.:.:.:.:.:.:.	./.:.:.:.:.:.:.:.	./.:.:.:.:.:.:.:.	1|0:9:22:100:0:12701813:5,2,1,1:.	./.:.:.:.:.:.:.:.	./.:.:.:.:.:.:.:.	./.:.:.:.:.:.:.:.	./.:.:.:.:.:.:.:.	./.:.:.:.:.:.:.:.	./.:.:.:.:.:.:.:.	./.:.:.:.:.:.:.:.	./.:.:.:.:.:.:.:.	0|1:5:32:100:0:12701820:1,1,1,2:.	./.:.:.:.:.:.:.:.	1|0:9:32:100:0:12701820:3,3,1,2:.	./.:.:.:.:.:.:.:.	./.:.:.:.:.:.:.:.	0|1:5:10:100:0:12701811:2,2,0,1:.	./.:.:.:.:.:.:.:.	./.:.:.:.:.:.:.:.	./.:.:.:.:.:.:.:.	./.:.:.:.:.:.:.:.	./.:.:.:.:.:.:.:.	./.:.:.:.:.:.:.:.	0|1:4:12:100:0:12701872:3,0,0,1:.	./.:.:.:.:.:.:.:.	./.:.:.:.:.:.:.:.	./.:.:.:.:.:.:.:.	0|1:9:51:100:0:12701820:5,1,2,1:.	0|1:12:14:100:0:12701820:8,2,2,0:.	./.:.:.:.:.:.:.:.	./.:.:.:.:.:.:.:.	./.:.:.:.:.:.:.:.	./.:.:.:.:.:.:.:.
chr5	12701876	.	C	T	5.29	PASS	BaseQRankSum=1.15;ClippingRankSum=0;ExcessHet=3.0103;MQRankSum=1.15;RAW_MQ=3619;ReadPosRankSum=-1.15;DP=10;MLEAC=1;MLEAF=0.5	GT:DP:GQ:NE:PR:PS:SB:SE	./.:.:.:.:.:.:.:.	./.:.:.:.:.:.:.:.	./.:.:.:.:.:.:.:.	./.:.:.:.:.:.:.:.	./.:.:.:.:.:.:.:.	./.:.:.:.:.:.:.:.	./.:.:.:.:.:.:.:.	./.:.:.:.:.:.:.:.	./.:.:.:.:.:.:.:.	./.:.:.:.:.:.:.:.	./.:.:.:.:.:.:.:.	./.:.:.:.:.:.:.:.	./.:.:.:.:.:.:.:.	./.:.:.:.:.:.:.:.	./.:.:.:.:.:.:.:.	./.:.:.:.:.:.:.:.	./.:.:.:.:.:.:.:.	./.:.:.:.:.:.:.:.	./.:.:.:.:.:.:.:.	./.:.:.:.:.:.:.:.	./.:.:.:.:.:.:.:.	./.:.:.:.:.:.:.:.	./.:.:.:.:.:.:.:.	./.:.:.:.:.:.:.:.	./.:.:.:.:.:.:.:.	./.:.:.:.:.:.:.:.	./.:.:.:.:.:.:.:.	./.:.:.:.:.:.:.:.	./.:.:.:.:.:.:.:.	./.:.:.:.:.:.:.:.	./.:.:.:.:.:.:.:.	./.:.:.:.:.:.:.:.	./.:.:.:.:.:.:.:.	./.:.:.:.:.:.:.:.	0|1:4:13:100:0:12701858:1,2,0,1:.	./.:.:.:.:.:.:.:.	./.:.:.:.:.:.:.:.	./.:.:.:.:.:.:.:.	./.:.:.:.:.:.:.:.	./.:.:.:.:.:.:.:.	./.:.:.:.:.:.:.:.	./.:.:.:.:.:.:.:.	0|1:6:32:100:0:12701843:3,1,2,0:.	./.:.:.:.:.:.:.:.	./.:.:.:.:.:.:.:.	./.:.:.:.:.:.:.:.	./.:.:.:.:.:.:.:.	./.:.:.:.:.:.:.:.	./.:.:.:.:.:.:.:.	./.:.:.:.:.:.:.:.	./.:.:.:.:.:.:.:.	./.:.:.:.:.:.:.:.	./.:.:.:.:.:.:.:.	./.:.:.:.:.:.:.:.	./.:.:.:.:.:.:.:.	./.:.:.:.:.:.:.:.	./.:.:.:.:.:.:.:.
chr5	12701882	.	TC	T	0.25	PASS	BaseQRankSum=-2.141;ClippingRankSum=0;ExcessHet=3.0103;MQRankSum=-0.558;RAW_MQ=25497;ReadPosRankSum=0.541;DP=12;MLEAC=1;MLEAF=0.5	GT:DP:GQ:SB	./.:.:.:.	0/1:12:25:5,5,1,1	./.:.:.:.	./.:.:.:.	./.:.:.:.	./.:.:.:.	./.:.:.:.	./.:.:.:.	./.:.:.:.	./.:.:.:.	./.:.:.:.	./.:.:.:.	./.:.:.:.	./.:.:.:.	./.:.:.:.	./.:.:.:.	./.:.:.:.	./.:.:.:.	./.:.:.:.	./.:.:.:.	./.:.:.:.	./.:.:.:.	./.:.:.:.	./.:.:.:.	./.:.:.:.	./.:.:.:.	./.:.:.:.	./.:.:.:.	./.:.:.:.	./.:.:.:.	./.:.:.:.	./.:.:.:.	./.:.:.:.	./.:.:.:.	./.:.:.:.	./.:.:.:.	./.:.:.:.	./.:.:.:.	./.:.:.:.	./.:.:.:.	./.:.:.:.	./.:.:.:.	./.:.:.:.	./.:.:.:.	./.:.:.:.	./.:.:.:.	./.:.:.:.	./.:.:.:.	./.:.:.:.	./.:.:.:.	./.:.:.:.	./.:.:.:.	./.:.:.:.	./.:.:.:.	./.:.:.:.	./.:.:.:.	./.:.:.:.
chr5	12701883	.	C	T	10.2	PASS	BaseQRankSum=-1.456;ClippingRankSum=0;ExcessHet=3.0103;MQRankSum=0.259;RAW_MQ=7487;ReadPosRankSum=0.441;DP=12;MLEAC=1;MLEAF=0.5	GT:DP:GQ:NE:PR:PS:SB:SE	./.:.:.:.:.:.:.:.	./.:.:.:.:.:.:.:.	./.:.:.:.:.:.:.:.	./.:.:.:.:.:.:.:.	./.:.:.:.:.:.:.:.	./.:.:.:.:.:.:.:.	./.:.:.:.:.:.:.:.	./.:.:.:.:.:.:.:.	./.:.:.:.:.:.:.:.	./.:.:.:.:.:.:.:.	./.:.:.:.:.:.:.:.	./.:.:.:.:.:.:.:.	./.:.:.:.:.:.:.:.	./.:.:.:.:.:.:.:.	./.:.:.:.:.:.:.:.	./.:.:.:.:.:.:.:.	./.:.:.:.:.:.:.:.	./.:.:.:.:.:.:.:.	./.:.:.:.:.:.:.:.	./.:.:.:.:.:.:.:.	./.:.:.:.:.:.:.:.	./.:.:.:.:.:.:.:.	./.:.:.:.:.:.:.:.	./.:.:.:.:.:.:.:.	./.:.:.:.:.:.:.:.	./.:.:.:.:.:.:.:.	./.:.:.:.:.:.:.:.	./.:.:.:.:.:.:.:.	./.:.:.:.:.:.:.:.	./.:.:.:.:.:.:.:.	./.:.:.:.:.:.:.:.	./.:.:.:.:.:.:.:.	./.:.:.:.:.:.:.:.	./.:.:.:.:.:.:.:.	./.:.:.:.:.:.:.:.	./.:.:.:.:.:.:.:.	./.:.:.:.:.:.:.:.	./.:.:.:.:.:.:.:.	./.:.:.:.:.:.:.:.	./.:.:.:.:.:.:.:.	./.:.:.:.:.:.:.:.	./.:.:.:.:.:.:.:.	./.:.:.:.:.:.:.:.	./.:.:.:.:.:.:.:.	./.:.:.:.:.:.:.:.	./.:.:.:.:.:.:.:.	./.:.:.:.:.:.:.:.	./.:.:.:.:.:.:.:.	./.:.:.:.:.:.:.:.	./.:.:.:.:.:.:.:.	./.:.:.:.:.:.:.:.	./.:.:.:.:.:.:.:.	0|1:12:38:100:0:12701820:7,2,2,1:.	./.:.:.:.:.:.:.:.	./.:.:.:.:.:.:.:.	./.:.:.:.:.:.:.:.	./.:.:.:.:.:.:.:.
chr5	12701888	.	C	T	124.77	PASS	BaseQRankSum=0;ClippingRankSum=0;ExcessHet=3.0103;MQRankSum=-1.803;RAW_MQ=9586;ReadPosRankSum=0.475;DP=20;MLEAC=1;MLEAF=0.5	GT:DP:GQ:NE:PGT:PID:PR:PS:SB:SE	./.:.:.:.:.:.:.:.:.:.	./.:.:.:.:.:.:.:.:.:.	./.:.:.:.:.:.:.:.:.:.	./.:.:.:.:.:.:.:.:.:.	./.:.:.:.:.:.:.:.:.:.	./.:.:.:.:.:.:.:.:.:.	./.:.:.:.:.:.:.:.:.:.	./.:.:.:.:.:.:.:.:.:.	./.:.:.:.:.:.:.:.:.:.	./.:.:.:.:.:.:.:.:.:.	./.:.:.:.:.:.:.:.:.:.	./.:.:.:.:.:.:.:.:.:.	./.:.:.:.:.:.:.:.:.:.	./.:.:.:.:.:.:.:.:.:.	./.:.:.:.:.:.:.:.:.:.	./.:.:.:.:.:.:.:.:.:.	./.:.:.:.:.:.:.:.:.:.	./.:.:.:.:.:.:.:.:.:.	./.:.:.:.:.:.:.:.:.:.	./.:.:.:.:.:.:.:.:.:.	./.:.:.:.:.:.:.:.:.:.	./.:.:.:.:.:.:.:.:.:.	./.:.:.:.:.:.:.:.:.:.	1|0:9:99:100:0|1:12701866_A_T:0:12701820:3,2,2,2:.	./.:.:.:.:.:.:.:.:.:.	./.:.:.:.:.:.:.:.:.:.	./.:.:.:.:.:.:.:.:.:.	./.:.:.:.:.:.:.:.:.:.	./.:.:.:.:.:.:.:.:.:.	./.:.:.:.:.:.:.:.:.:.	./.:.:.:.:.:.:.:.:.:.	./.:.:.:.:.:.:.:.:.:.	./.:.:.:.:.:.:.:.:.:.	./.:.:.:.:.:.:.:.:.:.	./.:.:.:.:.:.:.:.:.:.	./.:.:.:.:.:.:.:.:.:.	./.:.:.:.:.:.:.:.:.:.	1|0:10:99:100:0|1:12701888_C_T:0:12701820:2,5,2,1:.	./.:.:.:.:.:.:.:.:.:.	./.:.:.:.:.:.:.:.:.:.	./.:.:.:.:.:.:.:.:.:.	./.:.:.:.:.:.:.:.:.:.	./.:.:.:.:.:.:.:.:.:.	./.:.:.:.:.:.:.:.:.:.	./.:.:.:.:.:.:.:.:.:.	./.:.:.:.:.:.:.:.:.:.	./.:.:.:.:.:.:.:.:.:.	./.:.:.:.:.:.:.:.:.:.	./.:.:.:.:.:.:.:.:.:.	./.:.:.:.:.:.:.:.:.:.	./.:.:.:.:.:.:.:.:.:.	./.:.:.:.:.:.:.:.:.:.	./.:.:.:.:.:.:.:.:.:.	./.:.:.:.:.:.:.:.:.:.	./.:.:.:.:.:.:.:.:.:.	./.:.:.:.:.:.:.:.:.:.	./.:.:.:.:.:.:.:.:.:.
chr5	12701890	.	G	A	63.56	PASS	ExcessHet=3.0103;RAW_MQ=3209;BaseQRankSum=-1.645;ClippingRankSum=0;MQRankSum=0.674;ReadPosRankSum=-0.253;DP=27;MLEAC=1;MLEAF=0.5	GT:DP:GQ:SB:PGT:PID:NE:PR:PS:SE	./.:.:.:.:.:.:.:.:.:.	./.:.:.:.:.:.:.:.:.:.	./.:.:.:.:.:.:.:.:.:.	1/1:2:6:0,0,2,0:.:.:.:.:.:.	./.:.:.:.:.:.:.:.:.:.	./.:.:.:.:.:.:.:.:.:.	./.:.:.:.:.:.:.:.:.:.	1/1:2:6:0,0,2,0:0|1:12701890_G_A:.:.:.:.	./.:.:.:.:.:.:.:.:.:.	./.:.:.:.:.:.:.:.:.:.	./.:.:.:.:.:.:.:.:.:.	1|0:5:34:3,0,1,1:0|1:12701890_G_A:100:0:12701890:.	./.:.:.:.:.:.:.:.:.:.	./.:.:.:.:.:.:.:.:.:.	./.:.:.:.:.:.:.:.:.:.	./.:.:.:.:.:.:.:.:.:.	./.:.:.:.:.:.:.:.:.:.	./.:.:.:.:.:.:.:.:.:.	./.:.:.:.:.:.:.:.:.:.	./.:.:.:.:.:.:.:.:.:.	./.:.:.:.:.:.:.:.:.:.	./.:.:.:.:.:.:.:.:.:.	./.:.:.:.:.:.:.:.:.:.	./.:.:.:.:.:.:.:.:.:.	./.:.:.:.:.:.:.:.:.:.	./.:.:.:.:.:.:.:.:.:.	./.:.:.:.:.:.:.:.:.:.	./.:.:.:.:.:.:.:.:.:.	./.:.:.:.:.:.:.:.:.:.	./.:.:.:.:.:.:.:.:.:.	./.:.:.:.:.:.:.:.:.:.	./.:.:.:.:.:.:.:.:.:.	./.:.:.:.:.:.:.:.:.:.	./.:.:.:.:.:.:.:.:.:.	./.:.:.:.:.:.:.:.:.:.	./.:.:.:.:.:.:.:.:.:.	./.:.:.:.:.:.:.:.:.:.	./.:.:.:.:.:.:.:.:.:.	./.:.:.:.:.:.:.:.:.:.	./.:.:.:.:.:.:.:.:.:.	./.:.:.:.:.:.:.:.:.:.	./.:.:.:.:.:.:.:.:.:.	./.:.:.:.:.:.:.:.:.:.	./.:.:.:.:.:.:.:.:.:.	./.:.:.:.:.:.:.:.:.:.	./.:.:.:.:.:.:.:.:.:.	./.:.:.:.:.:.:.:.:.:.	./.:.:.:.:.:.:.:.:.:.	1|0:8:81:4,0,3,1:.:.:100:0:12701820:.	0|1:8:54:3,2,3,0:.:.:100:0:12701800:.	./.:.:.:.:.:.:.:.:.:.	./.:.:.:.:.:.:.:.:.:.	./.:.:.:.:.:.:.:.:.:.	./.:.:.:.:.:.:.:.:.:.	./.:.:.:.:.:.:.:.:.:.	./.:.:.:.:.:.:.:.:.:.	./.:.:.:.:.:.:.:.:.:.
chr5	12701891	.	C	T	63.56	PASS	ExcessHet=3.0103;RAW_MQ=2690;DP=2;MLEAC=2;MLEAF=1	GT:DP:GQ:PGT:PID:SB	./.:.:.:.:.:.	./.:.:.:.:.:.	./.:.:.:.:.:.	./.:.:.:.:.:.	./.:.:.:.:.:.	./.:.:.:.:.:.	./.:.:.:.:.:.	1/1:2:6:0|1:12701890_G_A:0,0,2,0	./.:.:.:.:.:.	./.:.:.:.:.:.	./.:.:.:.:.:.	./.:.:.:.:.:.	./.:.:.:.:.:.	./.:.:.:.:.:.	./.:.:.:.:.:.	./.:.:.:.:.:.	./.:.:.:.:.:.	./.:.:.:.:.:.	./.:.:.:.:.:.	./.:.:.:.:.:.	./.:.:.:.:.:.	./.:.:.:.:.:.	./.:.:.:.:.:.	./.:.:.:.:.:.	./.:.:.:.:.:.	./.:.:.:.:.:.	./.:.:.:.:.:.	./.:.:.:.:.:.	./.:.:.:.:.:.	./.:.:.:.:.:.	./.:.:.:.:.:.	./.:.:.:.:.:.	./.:.:.:.:.:.	./.:.:.:.:.:.	./.:.:.:.:.:.	./.:.:.:.:.:.	./.:.:.:.:.:.	./.:.:.:.:.:.	./.:.:.:.:.:.	./.:.:.:.:.:.	./.:.:.:.:.:.	./.:.:.:.:.:.	./.:.:.:.:.:.	./.:.:.:.:.:.	./.:.:.:.:.:.	./.:.:.:.:.:.	./.:.:.:.:.:.	./.:.:.:.:.:.	./.:.:.:.:.:.	./.:.:.:.:.:.	./.:.:.:.:.:.	./.:.:.:.:.:.	./.:.:.:.:.:.	./.:.:.:.:.:.	./.:.:.:.:.:.	./.:.:.:.:.:.	./.:.:.:.:.:.
chr5	12701896	.	G	A	109.77	PASS	BaseQRankSum=1.036;ClippingRankSum=0;ExcessHet=3.0103;MQRankSum=-0.674;RAW_MQ=9323;ReadPosRankSum=0.842;DP=46;MLEAC=1;MLEAF=0.5	GT:DP:GQ:NE:PGT:PID:PR:PS:SB:SE	./.:.:.:.:.:.:.:.:.:.	./.:.:.:.:.:.:.:.:.:.	./.:.:.:.:.:.:.:.:.:.	./.:.:.:.:.:.:.:.:.:.	./.:.:.:.:.:.:.:.:.:.	./.:.:.:.:.:.:.:.:.:.	./.:.:.:.:.:.:.:.:.:.	./.:.:.:.:.:.:.:.:.:.	./.:.:.:.:.:.:.:.:.:.	./.:.:.:.:.:.:.:.:.:.	./.:.:.:.:.:.:.:.:.:.	0|1:5:62:100:1|0:12701890_G_A:0:12701890:1,1,3,0:.	./.:.:.:.:.:.:.:.:.:.	./.:.:.:.:.:.:.:.:.:.	./.:.:.:.:.:.:.:.:.:.	./.:.:.:.:.:.:.:.:.:.	./.:.:.:.:.:.:.:.:.:.	./.:.:.:.:.:.:.:.:.:.	./.:.:.:.:.:.:.:.:.:.	./.:.:.:.:.:.:.:.:.:.	./.:.:.:.:.:.:.:.:.:.	0|1:9:58:100:.:.:0:12701813:2,3,2,2:.	1|0:12:91:100:.:.:0:12701813:3,2,4,3:.	./.:.:.:.:.:.:.:.:.:.	./.:.:.:.:.:.:.:.:.:.	./.:.:.:.:.:.:.:.:.:.	0|1:10:94:100:.:.:0:12701813:2,3,3,2:.	./.:.:.:.:.:.:.:.:.:.	./.:.:.:.:.:.:.:.:.:.	./.:.:.:.:.:.:.:.:.:.	./.:.:.:.:.:.:.:.:.:.	./.:.:.:.:.:.:.:.:.:.	./.:.:.:.:.:.:.:.:.:.	./.:.:.:.:.:.:.:.:.:.	./.:.:.:.:.:.:.:.:.:.	./.:.:.:.:.:.:.:.:.:.	./.:.:.:.:.:.:.:.:.:.	./.:.:.:.:.:.:.:.:.:.	./.:.:.:.:.:.:.:.:.:.	./.:.:.:.:.:.:.:.:.:.	1|0:5:20:100:.:.:0:12701811:1,2,1,1:.	./.:.:.:.:.:.:.:.:.:.	./.:.:.:.:.:.:.:.:.:.	./.:.:.:.:.:.:.:.:.:.	./.:.:.:.:.:.:.:.:.:.	./.:.:.:.:.:.:.:.:.:.	./.:.:.:.:.:.:.:.:.:.	./.:.:.:.:.:.:.:.:.:.	./.:.:.:.:.:.:.:.:.:.	./.:.:.:.:.:.:.:.:.:.	./.:.:.:.:.:.:.:.:.:.	./.:.:.:.:.:.:.:.:.:.	./.:.:.:.:.:.:.:.:.:.	./.:.:.:.:.:.:.:.:.:.	./.:.:.:.:.:.:.:.:.:.	./.:.:.:.:.:.:.:.:.:.	./.:.:.:.:.:.:.:.:.:.
chr5	12701897	.	C	T	124.77	PASS	BaseQRankSum=0;ClippingRankSum=0;ExcessHet=3.0103;MQRankSum=-1.803;RAW_MQ=9586;ReadPosRankSum=0.952;DP=20;MLEAC=1;MLEAF=0.5	GT:DP:GQ:NE:PGT:PID:PR:PS:SB:SE	./.:.:.:.:.:.:.:.:.:.	./.:.:.:.:.:.:.:.:.:.	./.:.:.:.:.:.:.:.:.:.	./.:.:.:.:.:.:.:.:.:.	./.:.:.:.:.:.:.:.:.:.	./.:.:.:.:.:.:.:.:.:.	./.:.:.:.:.:.:.:.:.:.	./.:.:.:.:.:.:.:.:.:.	./.:.:.:.:.:.:.:.:.:.	./.:.:.:.:.:.:.:.:.:.	./.:.:.:.:.:.:.:.:.:.	./.:.:.:.:.:.:.:.:.:.	./.:.:.:.:.:.:.:.:.:.	./.:.:.:.:.:.:.:.:.:.	./.:.:.:.:.:.:.:.:.:.	./.:.:.:.:.:.:.:.:.:.	./.:.:.:.:.:.:.:.:.:.	./.:.:.:.:.:.:.:.:.:.	./.:.:.:.:.:.:.:.:.:.	./.:.:.:.:.:.:.:.:.:.	./.:.:.:.:.:.:.:.:.:.	./.:.:.:.:.:.:.:.:.:.	./.:.:.:.:.:.:.:.:.:.	1|0:9:99:100:0|1:12701866_A_T:0:12701820:3,2,2,2:.	./.:.:.:.:.:.:.:.:.:.	./.:.:.:.:.:.:.:.:.:.	./.:.:.:.:.:.:.:.:.:.	./.:.:.:.:.:.:.:.:.:.	./.:.:.:.:.:.:.:.:.:.	./.:.:.:.:.:.:.:.:.:.	./.:.:.:.:.:.:.:.:.:.	./.:.:.:.:.:.:.:.:.:.	./.:.:.:.:.:.:.:.:.:.	./.:.:.:.:.:.:.:.:.:.	./.:.:.:.:.:.:.:.:.:.	./.:.:.:.:.:.:.:.:.:.	./.:.:.:.:.:.:.:.:.:.	1|0:10:99:100:0|1:12701888_C_T:0:12701820:2,5,2,1:.	./.:.:.:.:.:.:.:.:.:.	./.:.:.:.:.:.:.:.:.:.	./.:.:.:.:.:.:.:.:.:.	./.:.:.:.:.:.:.:.:.:.	./.:.:.:.:.:.:.:.:.:.	./.:.:.:.:.:.:.:.:.:.	./.:.:.:.:.:.:.:.:.:.	./.:.:.:.:.:.:.:.:.:.	./.:.:.:.:.:.:.:.:.:.	./.:.:.:.:.:.:.:.:.:.	./.:.:.:.:.:.:.:.:.:.	./.:.:.:.:.:.:.:.:.:.	./.:.:.:.:.:.:.:.:.:.	./.:.:.:.:.:.:.:.:.:.	./.:.:.:.:.:.:.:.:.:.	./.:.:.:.:.:.:.:.:.:.	./.:.:.:.:.:.:.:.:.:.	./.:.:.:.:.:.:.:.:.:.	./.:.:.:.:.:.:.:.:.:.
chr5	12701901	.	C	A	42.03	PASS	BaseQRankSum=1.15;ClippingRankSum=0;ExcessHet=3.0103;MQRankSum=0.674;RAW_MQ=2884;ReadPosRankSum=-0.674;DP=4;MLEAC=1;MLEAF=0.5	GT:DP:GQ:NE:PR:PS:SB:SE	./.:.:.:.:.:.:.:.	./.:.:.:.:.:.:.:.	./.:.:.:.:.:.:.:.	./.:.:.:.:.:.:.:.	./.:.:.:.:.:.:.:.	./.:.:.:.:.:.:.:.	./.:.:.:.:.:.:.:.	./.:.:.:.:.:.:.:.	./.:.:.:.:.:.:.:.	./.:.:.:.:.:.:.:.	./.:.:.:.:.:.:.:.	./.:.:.:.:.:.:.:.	./.:.:.:.:.:.:.:.	./.:.:.:.:.:.:.:.	./.:.:.:.:.:.:.:.	./.:.:.:.:.:.:.:.	./.:.:.:.:.:.:.:.	./.:.:.:.:.:.:.:.	./.:.:.:.:.:.:.:.	./.:.:.:.:.:.:.:.	./.:.:.:.:.:.:.:.	./.:.:.:.:.:.:.:.	./.:.:.:.:.:.:.:.	./.:.:.:.:.:.:.:.	./.:.:.:.:.:.:.:.	./.:.:.:.:.:.:.:.	./.:.:.:.:.:.:.:.	./.:.:.:.:.:.:.:.	./.:.:.:.:.:.:.:.	./.:.:.:.:.:.:.:.	./.:.:.:.:.:.:.:.	./.:.:.:.:.:.:.:.	./.:.:.:.:.:.:.:.	./.:.:.:.:.:.:.:.	./.:.:.:.:.:.:.:.	./.:.:.:.:.:.:.:.	./.:.:.:.:.:.:.:.	./.:.:.:.:.:.:.:.	./.:.:.:.:.:.:.:.	./.:.:.:.:.:.:.:.	./.:.:.:.:.:.:.:.	./.:.:.:.:.:.:.:.	./.:.:.:.:.:.:.:.	./.:.:.:.:.:.:.:.	./.:.:.:.:.:.:.:.	./.:.:.:.:.:.:.:.	./.:.:.:.:.:.:.:.	1|0:4:13:100:0:12701872:0,1,1,2:.	./.:.:.:.:.:.:.:.	./.:.:.:.:.:.:.:.	./.:.:.:.:.:.:.:.	./.:.:.:.:.:.:.:.	./.:.:.:.:.:.:.:.	./.:.:.:.:.:.:.:.	./.:.:.:.:.:.:.:.	./.:.:.:.:.:.:.:.	./.:.:.:.:.:.:.:.
chr5	12701903	.	A	G	62.77	PASS	BaseQRankSum=-0.366;ClippingRankSum=0;ExcessHet=3.0103;MQRankSum=1.981;RAW_MQ=6386;ReadPosRankSum=0.876;DP=18;MLEAC=1;MLEAF=0.5	GT:DP:GQ:NE:PR:PS:SB:SE	./.:.:.:.:.:.:.:.	./.:.:.:.:.:.:.:.	./.:.:.:.:.:.:.:.	./.:.:.:.:.:.:.:.	./.:.:.:.:.:.:.:.	./.:.:.:.:.:.:.:.	./.:.:.:.:.:.:.:.	./.:.:.:.:.:.:.:.	./.:.:.:.:.:.:.:.	./.:.:.:.:.:.:.:.	./.:.:.:.:.:.:.:.	./.:.:.:.:.:.:.:.	./.:.:.:.:.:.:.:.	./.:.:.:.:.:.:.:.	./.:.:.:.:.:.:.:.	./.:.:.:.:.:.:.:.	./.:.:.:.:.:.:.:.	./.:.:.:.:.:.:.:.	./.:.:.:.:.:.:.:.	./.:.:.:.:.:.:.:.	./.:.:.:.:.:.:.:.	./.:.:.:.:.:.:.:.	./.:.:.:.:.:.:.:.	0|1:7:28:42.11:0:12701820:3,2,1,1:.	./.:.:.:.:.:.:.:.	./.:.:.:.:.:.:.:.	./.:.:.:.:.:.:.:.	./.:.:.:.:.:.:.:.	./.:.:.:.:.:.:.:.	./.:.:.:.:.:.:.:.	./.:.:.:.:.:.:.:.	./.:.:.:.:.:.:.:.	./.:.:.:.:.:.:.:.	./.:.:.:.:.:.:.:.	./.:.:.:.:.:.:.:.	./.:.:.:.:.:.:.:.	./.:.:.:.:.:.:.:.	./.:.:.:.:.:.:.:.	./.:.:.:.:.:.:.:.	1|0:11:91:100:0:12701860:3,3,3,2:.	./.:.:.:.:.:.:.:.	./.:.:.:.:.:.:.:.	./.:.:.:.:.:.:.:.	./.:.:.:.:.:.:.:.	./.:.:.:.:.:.:.:.	./.:.:.:.:.:.:.:.	./.:.:.:.:.:.:.:.	./.:.:.:.:.:.:.:.	./.:.:.:.:.:.:.:.	./.:.:.:.:.:.:.:.	./.:.:.:.:.:.:.:.	./.:.:.:.:.:.:.:.	./.:.:.:.:.:.:.:.	./.:.:.:.:.:.:.:.	./.:.:.:.:.:.:.:.	./.:.:.:.:.:.:.:.	./.:.:.:.:.:.:.:.
chr5	12701908	.	T	C	46.77	PASS	BaseQRankSum=-1.343;ClippingRankSum=0;ExcessHet=3.0103;MQRankSum=-1.696;RAW_MQ=26778;ReadPosRankSum=1.268;DP=39;MLEAC=1;MLEAF=0.5	GT:DP:GQ:NE:PR:PS:SB:SE	./.:.:.:.:.:.:.:.	./.:.:.:.:.:.:.:.	./.:.:.:.:.:.:.:.	./.:.:.:.:.:.:.:.	./.:.:.:.:.:.:.:.	./.:.:.:.:.:.:.:.	./.:.:.:.:.:.:.:.	./.:.:.:.:.:.:.:.	./.:.:.:.:.:.:.:.	./.:.:.:.:.:.:.:.	./.:.:.:.:.:.:.:.	./.:.:.:.:.:.:.:.	./.:.:.:.:.:.:.:.	./.:.:.:.:.:.:.:.	./.:.:.:.:.:.:.:.	./.:.:.:.:.:.:.:.	./.:.:.:.:.:.:.:.	./.:.:.:.:.:.:.:.	./.:.:.:.:.:.:.:.	./.:.:.:.:.:.:.:.	./.:.:.:.:.:.:.:.	./.:.:.:.:.:.:.:.	./.:.:.:.:.:.:.:.	./.:.:.:.:.:.:.:.	./.:.:.:.:.:.:.:.	./.:.:.:.:.:.:.:.	./.:.:.:.:.:.:.:.	./.:.:.:.:.:.:.:.	./.:.:.:.:.:.:.:.	./.:.:.:.:.:.:.:.	0|1:17:75:100:0:12701908:5,7,2,3:.	./.:.:.:.:.:.:.:.	./.:.:.:.:.:.:.:.	./.:.:.:.:.:.:.:.	./.:.:.:.:.:.:.:.	1|0:3:16:43.01:0:12701820:0,1,1,1:.	./.:.:.:.:.:.:.:.	./.:.:.:.:.:.:.:.	./.:.:.:.:.:.:.:.	0|1:11:16:100:0:12701860:5,4,1,1:.	1|0:5:34:48.8:0:12701811:1,2,1,1:.	./.:.:.:.:.:.:.:.	./.:.:.:.:.:.:.:.	./.:.:.:.:.:.:.:.	./.:.:.:.:.:.:.:.	./.:.:.:.:.:.:.:.	./.:.:.:.:.:.:.:.	./.:.:.:.:.:.:.:.	./.:.:.:.:.:.:.:.	./.:.:.:.:.:.:.:.	./.:.:.:.:.:.:.:.	./.:.:.:.:.:.:.:.	./.:.:.:.:.:.:.:.	./.:.:.:.:.:.:.:.	./.:.:.:.:.:.:.:.	./.:.:.:.:.:.:.:.	./.:.:.:.:.:.:.:.
chr5	12701913	.	C	T	14.91	PASS	BaseQRankSum=0.224;ClippingRankSum=0;ExcessHet=3.0103;MQRankSum=1.855;RAW_MQ=6694;ReadPosRankSum=-0.086;DP=12;MLEAC=1;MLEAF=0.5	GT:DP:GQ:NE:PR:PS:SB:SE	./.:.:.:.:.:.:.:.	./.:.:.:.:.:.:.:.	./.:.:.:.:.:.:.:.	./.:.:.:.:.:.:.:.	./.:.:.:.:.:.:.:.	./.:.:.:.:.:.:.:.	./.:.:.:.:.:.:.:.	./.:.:.:.:.:.:.:.	./.:.:.:.:.:.:.:.	./.:.:.:.:.:.:.:.	./.:.:.:.:.:.:.:.	./.:.:.:.:.:.:.:.	./.:.:.:.:.:.:.:.	./.:.:.:.:.:.:.:.	./.:.:.:.:.:.:.:.	./.:.:.:.:.:.:.:.	./.:.:.:.:.:.:.:.	./.:.:.:.:.:.:.:.	./.:.:.:.:.:.:.:.	./.:.:.:.:.:.:.:.	./.:.:.:.:.:.:.:.	./.:.:.:.:.:.:.:.	./.:.:.:.:.:.:.:.	./.:.:.:.:.:.:.:.	./.:.:.:.:.:.:.:.	./.:.:.:.:.:.:.:.	./.:.:.:.:.:.:.:.	./.:.:.:.:.:.:.:.	./.:.:.:.:.:.:.:.	./.:.:.:.:.:.:.:.	./.:.:.:.:.:.:.:.	./.:.:.:.:.:.:.:.	./.:.:.:.:.:.:.:.	./.:.:.:.:.:.:.:.	./.:.:.:.:.:.:.:.	./.:.:.:.:.:.:.:.	./.:.:.:.:.:.:.:.	./.:.:.:.:.:.:.:.	./.:.:.:.:.:.:.:.	./.:.:.:.:.:.:.:.	./.:.:.:.:.:.:.:.	./.:.:.:.:.:.:.:.	./.:.:.:.:.:.:.:.	./.:.:.:.:.:.:.:.	./.:.:.:.:.:.:.:.	./.:.:.:.:.:.:.:.	./.:.:.:.:.:.:.:.	./.:.:.:.:.:.:.:.	./.:.:.:.:.:.:.:.	0|1:12:43:100:0:12701800:4,5,1,2:.	./.:.:.:.:.:.:.:.	./.:.:.:.:.:.:.:.	./.:.:.:.:.:.:.:.	./.:.:.:.:.:.:.:.	./.:.:.:.:.:.:.:.	./.:.:.:.:.:.:.:.	./.:.:.:.:.:.:.:.
chr5	12701914	.	C	A	68.77	PASS	BaseQRankSum=-0.422;ClippingRankSum=0;ExcessHet=3.0103;MQRankSum=0.723;RAW_MQ=24508;ReadPosRankSum=-1.602;DP=33;MLEAC=1;MLEAF=0.5	GT:DP:GQ:NE:PR:PS:SB:SE	./.:.:.:.:.:.:.:.	./.:.:.:.:.:.:.:.	./.:.:.:.:.:.:.:.	./.:.:.:.:.:.:.:.	./.:.:.:.:.:.:.:.	./.:.:.:.:.:.:.:.	./.:.:.:.:.:.:.:.	./.:.:.:.:.:.:.:.	./.:.:.:.:.:.:.:.	./.:.:.:.:.:.:.:.	./.:.:.:.:.:.:.:.	./.:.:.:.:.:.:.:.	./.:.:.:.:.:.:.:.	./.:.:.:.:.:.:.:.	./.:.:.:.:.:.:.:.	./.:.:.:.:.:.:.:.	./.:.:.:.:.:.:.:.	./.:.:.:.:.:.:.:.	./.:.:.:.:.:.:.:.	./.:.:.:.:.:.:.:.	./.:.:.:.:.:.:.:.	0|1:11:66:100:0:12701813:3,4,2,2:.	1|0:10:97:100:0:12701813:3,2,3,2:.	./.:.:.:.:.:.:.:.	./.:.:.:.:.:.:.:.	./.:.:.:.:.:.:.:.	0|1:9:59:100:0:12701813:2,3,2,2:.	./.:.:.:.:.:.:.:.	./.:.:.:.:.:.:.:.	./.:.:.:.:.:.:.:.	./.:.:.:.:.:.:.:.	./.:.:.:.:.:.:.:.	./.:.:.:.:.:.:.:.	./.:.:.:.:.:.:.:.	./.:.:.:.:.:.:.:.	./.:.:.:.:.:.:.:.	./.:.:.:.:.:.:.:.	./.:.:.:.:.:.:.:.	./.:.:.:.:.:.:.:.	./.:.:.:.:.:.:.:.	./.:.:.:.:.:.:.:.	./.:.:.:.:.:.:.:.	./.:.:.:.:.:.:.:.	./.:.:.:.:.:.:.:.	./.:.:.:.:.:.:.:.	./.:.:.:.:.:.:.:.	./.:.:.:.:.:.:.:.	./.:.:.:.:.:.:.:.	./.:.:.:.:.:.:.:.	./.:.:.:.:.:.:.:.	./.:.:.:.:.:.:.:.	./.:.:.:.:.:.:.:.	./.:.:.:.:.:.:.:.	./.:.:.:.:.:.:.:.	./.:.:.:.:.:.:.:.	./.:.:.:.:.:.:.:.	./.:.:.:.:.:.:.:.
chr5	12701921	.	T	C	18.82	PASS	BaseQRankSum=-0.431;ClippingRankSum=0;ExcessHet=3.0103;MQRankSum=-0.693;RAW_MQ=12813;ReadPosRankSum=2.515;DP=37;MLEAC=1;MLEAF=0.5	GT:DP:GQ:NE:PR:PS:SB:SE	./.:.:.:.:.:.:.:.	./.:.:.:.:.:.:.:.	./.:.:.:.:.:.:.:.	./.:.:.:.:.:.:.:.	./.:.:.:.:.:.:.:.	./.:.:.:.:.:.:.:.	./.:.:.:.:.:.:.:.	./.:.:.:.:.:.:.:.	./.:.:.:.:.:.:.:.	./.:.:.:.:.:.:.:.	./.:.:.:.:.:.:.:.	./.:.:.:.:.:.:.:.	./.:.:.:.:.:.:.:.	./.:.:.:.:.:.:.:.	./.:.:.:.:.:.:.:.	./.:.:.:.:.:.:.:.	./.:.:.:.:.:.:.:.	./.:.:.:.:.:.:.:.	./.:.:.:.:.:.:.:.	./.:.:.:.:.:.:.:.	./.:.:.:.:.:.:.:.	./.:.:.:.:.:.:.:.	./.:.:.:.:.:.:.:.	./.:.:.:.:.:.:.:.	./.:.:.:.:.:.:.:.	./.:.:.:.:.:.:.:.	1|0:9:47:100:0:12701813:3,3,1,2:.	./.:.:.:.:.:.:.:.	./.:.:.:.:.:.:.:.	./.:.:.:.:.:.:.:.	./.:.:.:.:.:.:.:.	./.:.:.:.:.:.:.:.	./.:.:.:.:.:.:.:.	./.:.:.:.:.:.:.:.	./.:.:.:.:.:.:.:.	./.:.:.:.:.:.:.:.	./.:.:.:.:.:.:.:.	1|0:10:45:100:0:12701820:3,4,1,2:.	./.:.:.:.:.:.:.:.	./.:.:.:.:.:.:.:.	0|1:5:10:100:0:12701811:2,2,0,1:.	./.:.:.:.:.:.:.:.	./.:.:.:.:.:.:.:.	./.:.:.:.:.:.:.:.	./.:.:.:.:.:.:.:.	./.:.:.:.:.:.:.:.	./.:.:.:.:.:.:.:.	./.:.:.:.:.:.:.:.	./.:.:.:.:.:.:.:.	./.:.:.:.:.:.:.:.	./.:.:.:.:.:.:.:.	./.:.:.:.:.:.:.:.	0|1:11:41:100:0:12701820:0,8,1,2:.	./.:.:.:.:.:.:.:.	./.:.:.:.:.:.:.:.	./.:.:.:.:.:.:.:.	./.:.:.:.:.:.:.:.
chr5	12701927	.	C	G	65.77	PASS	BaseQRankSum=1.645;ClippingRankSum=0;ExcessHet=3.0103;MQRankSum=-0.674;RAW_MQ=5418;ReadPosRankSum=1.645;DP=15;MLEAC=1;MLEAF=0.5	GT:DP:GQ:NE:PGT:PID:PR:PS:SB:SE	./.:.:.:.:.:.:.:.:.:.	./.:.:.:.:.:.:.:.:.:.	./.:.:.:.:.:.:.:.:.:.	./.:.:.:.:.:.:.:.:.:.	./.:.:.:.:.:.:.:.:.:.	./.:.:.:.:.:.:.:.:.:.	./.:.:.:.:.:.:.:.:.:.	./.:.:.:.:.:.:.:.:.:.	./.:.:.:.:.:.:.:.:.:.	./.:.:.:.:.:.:.:.:.:.	./.:.:.:.:.:.:.:.:.:.	./.:.:.:.:.:.:.:.:.:.	./.:.:.:.:.:.:.:.:.:.	./.:.:.:.:.:.:.:.:.:.	./.:.:.:.:.:.:.:.:.:.	./.:.:.:.:.:.:.:.:.:.	./.:.:.:.:.:.:.:.:.:.	./.:.:.:.:.:.:.:.:.:.	./.:.:.:.:.:.:.:.:.:.	./.:.:.:.:.:.:.:.:.:.	./.:.:.:.:.:.:.:.:.:.	./.:.:.:.:.:.:.:.:.:.	./.:.:.:.:.:.:.:.:.:.	1|0:5:75:100:0|1:12701927_C_G:0:12701820:2,1,0,2:.	./.:.:.:.:.:.:.:.:.:.	./.:.:.:.:.:.:.:.:.:.	./.:.:.:.:.:.:.:.:.:.	./.:.:.:.:.:.:.:.:.:.	./.:.:.:.:.:.:.:.:.:.	./.:.:.:.:.:.:.:.:.:.	./.:.:.:.:.:.:.:.:.:.	./.:.:.:.:.:.:.:.:.:.	./.:.:.:.:.:.:.:.:.:.	./.:.:.:.:.:.:.:.:.:.	./.:.:.:.:.:.:.:.:.:.	./.:.:.:.:.:.:.:.:.:.	./.:.:.:.:.:.:.:.:.:.	1|0:10:94:100:.:.:0:12701820:2,5,2,1:.	./.:.:.:.:.:.:.:.:.:.	./.:.:.:.:.:.:.:.:.:.	./.:.:.:.:.:.:.:.:.:.	./.:.:.:.:.:.:.:.:.:.	./.:.:.:.:.:.:.:.:.:.	./.:.:.:.:.:.:.:.:.:.	./.:.:.:.:.:.:.:.:.:.	./.:.:.:.:.:.:.:.:.:.	./.:.:.:.:.:.:.:.:.:.	./.:.:.:.:.:.:.:.:.:.	./.:.:.:.:.:.:.:.:.:.	./.:.:.:.:.:.:.:.:.:.	./.:.:.:.:.:.:.:.:.:.	./.:.:.:.:.:.:.:.:.:.	./.:.:.:.:.:.:.:.:.:.	./.:.:.:.:.:.:.:.:.:.	./.:.:.:.:.:.:.:.:.:.	./.:.:.:.:.:.:.:.:.:.	./.:.:.:.:.:.:.:.:.:.
chr5	12701930	.	G	A	56.03	PASS	BaseQRankSum=0;ClippingRankSum=0;ExcessHet=3.0103;MQRankSum=1.18;RAW_MQ=11550;ReadPosRankSum=1.068;DP=26;MLEAC=1;MLEAF=0.5	GT:DP:GQ:NE:PR:PS:SB:SE	./.:.:.:.:.:.:.:.	./.:.:.:.:.:.:.:.	./.:.:.:.:.:.:.:.	./.:.:.:.:.:.:.:.	./.:.:.:.:.:.:.:.	./.:.:.:.:.:.:.:.	./.:.:.:.:.:.:.:.	./.:.:.:.:.:.:.:.	./.:.:.:.:.:.:.:.	./.:.:.:.:.:.:.:.	./.:.:.:.:.:.:.:.	./.:.:.:.:.:.:.:.	./.:.:.:.:.:.:.:.	./.:.:.:.:.:.:.:.	./.:.:.:.:.:.:.:.	./.:.:.:.:.:.:.:.	./.:.:.:.:.:.:.:.	./.:.:.:.:.:.:.:.	./.:.:.:.:.:.:.:.	./.:.:.:.:.:.:.:.	./.:.:.:.:.:.:.:.	./.:.:.:.:.:.:.:.	0|1:7:28:12.3:0:12701813:3,2,1,1:.	./.:.:.:.:.:.:.:.	1|0:3:1:52.55:0:12701868:1,0,1,1:.	./.:.:.:.:.:.:.:.	./.:.:.:.:.:.:.:.	./.:.:.:.:.:.:.:.	./.:.:.:.:.:.:.:.	./.:.:.:.:.:.:.:.	./.:.:.:.:.:.:.:.	./.:.:.:.:.:.:.:.	1/1:4:12:.:.:.:0,0,2,2:.	./.:.:.:.:.:.:.:.	./.:.:.:.:.:.:.:.	./.:.:.:.:.:.:.:.	./.:.:.:.:.:.:.:.	./.:.:.:.:.:.:.:.	./.:.:.:.:.:.:.:.	./.:.:.:.:.:.:.:.	./.:.:.:.:.:.:.:.	./.:.:.:.:.:.:.:.	./.:.:.:.:.:.:.:.	./.:.:.:.:.:.:.:.	./.:.:.:.:.:.:.:.	./.:.:.:.:.:.:.:.	./.:.:.:.:.:.:.:.	./.:.:.:.:.:.:.:.	./.:.:.:.:.:.:.:.	./.:.:.:.:.:.:.:.	./.:.:.:.:.:.:.:.	./.:.:.:.:.:.:.:.	0|1:10:24:100:0:12701820:0,8,0,2:.	./.:.:.:.:.:.:.:.	./.:.:.:.:.:.:.:.	./.:.:.:.:.:.:.:.	./.:.:.:.:.:.:.:.
chr5	12701939	.	C	T	71.77	PASS	BaseQRankSum=1.383;ClippingRankSum=0;ExcessHet=3.0103;MQRankSum=0;RAW_MQ=3393;ReadPosRankSum=1.383;DP=12;MLEAC=1;MLEAF=0.5	GT:DP:GQ:NE:PGT:PID:PR:PS:SB:SE	./.:.:.:.:.:.:.:.:.:.	./.:.:.:.:.:.:.:.:.:.	./.:.:.:.:.:.:.:.:.:.	./.:.:.:.:.:.:.:.:.:.	./.:.:.:.:.:.:.:.:.:.	./.:.:.:.:.:.:.:.:.:.	./.:.:.:.:.:.:.:.:.:.	./.:.:.:.:.:.:.:.:.:.	./.:.:.:.:.:.:.:.:.:.	./.:.:.:.:.:.:.:.:.:.	./.:.:.:.:.:.:.:.:.:.	./.:.:.:.:.:.:.:.:.:.	./.:.:.:.:.:.:.:.:.:.	./.:.:.:.:.:.:.:.:.:.	./.:.:.:.:.:.:.:.:.:.	./.:.:.:.:.:.:.:.:.:.	./.:.:.:.:.:.:.:.:.:.	./.:.:.:.:.:.:.:.:.:.	./.:.:.:.:.:.:.:.:.:.	./.:.:.:.:.:.:.:.:.:.	./.:.:.:.:.:.:.:.:.:.	./.:.:.:.:.:.:.:.:.:.	./.:.:.:.:.:.:.:.:.:.	1|0:4:78:100:0|1:12701927_C_G:0:12701820:1,1,0,2:.	./.:.:.:.:.:.:.:.:.:.	./.:.:.:.:.:.:.:.:.:.	./.:.:.:.:.:.:.:.:.:.	./.:.:.:.:.:.:.:.:.:.	./.:.:.:.:.:.:.:.:.:.	./.:.:.:.:.:.:.:.:.:.	./.:.:.:.:.:.:.:.:.:.	./.:.:.:.:.:.:.:.:.:.	./.:.:.:.:.:.:.:.:.:.	./.:.:.:.:.:.:.:.:.:.	./.:.:.:.:.:.:.:.:.:.	./.:.:.:.:.:.:.:.:.:.	./.:.:.:.:.:.:.:.:.:.	1|0:8:99:100:0|1:12701939_C_T:0:12701820:1,4,2,1:.	./.:.:.:.:.:.:.:.:.:.	./.:.:.:.:.:.:.:.:.:.	./.:.:.:.:.:.:.:.:.:.	./.:.:.:.:.:.:.:.:.:.	./.:.:.:.:.:.:.:.:.:.	./.:.:.:.:.:.:.:.:.:.	./.:.:.:.:.:.:.:.:.:.	./.:.:.:.:.:.:.:.:.:.	./.:.:.:.:.:.:.:.:.:.	./.:.:.:.:.:.:.:.:.:.	./.:.:.:.:.:.:.:.:.:.	./.:.:.:.:.:.:.:.:.:.	./.:.:.:.:.:.:.:.:.:.	./.:.:.:.:.:.:.:.:.:.	./.:.:.:.:.:.:.:.:.:.	./.:.:.:.:.:.:.:.:.:.	./.:.:.:.:.:.:.:.:.:.	./.:.:.:.:.:.:.:.:.:.	./.:.:.:.:.:.:.:.:.:.
chr5	12701940	.	C	T	9.31	PASS	BaseQRankSum=0;ClippingRankSum=0;ExcessHet=3.0103;MQRankSum=-1.383;RAW_MQ=9826;ReadPosRankSum=0.431;DP=13;MLEAC=1;MLEAF=0.5	GT:DP:GQ:NE:PR:PS:SB:SE	./.:.:.:.:.:.:.:.	./.:.:.:.:.:.:.:.	./.:.:.:.:.:.:.:.	./.:.:.:.:.:.:.:.	./.:.:.:.:.:.:.:.	./.:.:.:.:.:.:.:.	./.:.:.:.:.:.:.:.	./.:.:.:.:.:.:.:.	./.:.:.:.:.:.:.:.	./.:.:.:.:.:.:.:.	./.:.:.:.:.:.:.:.	./.:.:.:.:.:.:.:.	./.:.:.:.:.:.:.:.	./.:.:.:.:.:.:.:.	./.:.:.:.:.:.:.:.	./.:.:.:.:.:.:.:.	./.:.:.:.:.:.:.:.	./.:.:.:.:.:.:.:.	./.:.:.:.:.:.:.:.	./.:.:.:.:.:.:.:.	0|1:4:37:100:0:12701849:2,0,1,1:.	./.:.:.:.:.:.:.:.	./.:.:.:.:.:.:.:.	./.:.:.:.:.:.:.:.	./.:.:.:.:.:.:.:.	./.:.:.:.:.:.:.:.	./.:.:.:.:.:.:.:.	./.:.:.:.:.:.:.:.	./.:.:.:.:.:.:.:.	./.:.:.:.:.:.:.:.	./.:.:.:.:.:.:.:.	./.:.:.:.:.:.:.:.	./.:.:.:.:.:.:.:.	./.:.:.:.:.:.:.:.	./.:.:.:.:.:.:.:.	./.:.:.:.:.:.:.:.	./.:.:.:.:.:.:.:.	./.:.:.:.:.:.:.:.	./.:.:.:.:.:.:.:.	./.:.:.:.:.:.:.:.	./.:.:.:.:.:.:.:.	./.:.:.:.:.:.:.:.	./.:.:.:.:.:.:.:.	./.:.:.:.:.:.:.:.	./.:.:.:.:.:.:.:.	./.:.:.:.:.:.:.:.	./.:.:.:.:.:.:.:.	./.:.:.:.:.:.:.:.	./.:.:.:.:.:.:.:.	./.:.:.:.:.:.:.:.	./.:.:.:.:.:.:.:.	./.:.:.:.:.:.:.:.	0|1:9:27:100:0:12701820:0,7,0,2:.	./.:.:.:.:.:.:.:.	./.:.:.:.:.:.:.:.	./.:.:.:.:.:.:.:.	./.:.:.:.:.:.:.:.
chr5	12701943	.	G	A	49.77	PASS	BaseQRankSum=1.383;ClippingRankSum=0;ExcessHet=3.0103;MQRankSum=0;RAW_MQ=3393;ReadPosRankSum=1.383;DP=10;MLEAC=1;MLEAF=0.5	GT:DP:GQ:NE:PGT:PID:PR:PS:SB:SE	./.:.:.:.:.:.:.:.:.:.	./.:.:.:.:.:.:.:.:.:.	./.:.:.:.:.:.:.:.:.:.	./.:.:.:.:.:.:.:.:.:.	./.:.:.:.:.:.:.:.:.:.	./.:.:.:.:.:.:.:.:.:.	./.:.:.:.:.:.:.:.:.:.	./.:.:.:.:.:.:.:.:.:.	./.:.:.:.:.:.:.:.:.:.	./.:.:.:.:.:.:.:.:.:.	./.:.:.:.:.:.:.:.:.:.	./.:.:.:.:.:.:.:.:.:.	./.:.:.:.:.:.:.:.:.:.	./.:.:.:.:.:.:.:.:.:.	./.:.:.:.:.:.:.:.:.:.	./.:.:.:.:.:.:.:.:.:.	./.:.:.:.:.:.:.:.:.:.	./.:.:.:.:.:.:.:.:.:.	./.:.:.:.:.:.:.:.:.:.	./.:.:.:.:.:.:.:.:.:.	./.:.:.:.:.:.:.:.:.:.	./.:.:.:.:.:.:.:.:.:.	./.:.:.:.:.:.:.:.:.:.	1|0:4:78:100:0|1:12701927_C_G:0:12701820:1,1,0,2:.	./.:.:.:.:.:.:.:.:.:.	./.:.:.:.:.:.:.:.:.:.	./.:.:.:.:.:.:.:.:.:.	./.:.:.:.:.:.:.:.:.:.	./.:.:.:.:.:.:.:.:.:.	./.:.:.:.:.:.:.:.:.:.	./.:.:.:.:.:.:.:.:.:.	./.:.:.:.:.:.:.:.:.:.	./.:.:.:.:.:.:.:.:.:.	./.:.:.:.:.:.:.:.:.:.	./.:.:.:.:.:.:.:.:.:.	./.:.:.:.:.:.:.:.:.:.	./.:.:.:.:.:.:.:.:.:.	1|0:6:69:100:0|1:12701939_C_T:0:12701820:1,4,0,1:.	./.:.:.:.:.:.:.:.:.:.	./.:.:.:.:.:.:.:.:.:.	./.:.:.:.:.:.:.:.:.:.	./.:.:.:.:.:.:.:.:.:.	./.:.:.:.:.:.:.:.:.:.	./.:.:.:.:.:.:.:.:.:.	./.:.:.:.:.:.:.:.:.:.	./.:.:.:.:.:.:.:.:.:.	./.:.:.:.:.:.:.:.:.:.	./.:.:.:.:.:.:.:.:.:.	./.:.:.:.:.:.:.:.:.:.	./.:.:.:.:.:.:.:.:.:.	./.:.:.:.:.:.:.:.:.:.	./.:.:.:.:.:.:.:.:.:.	./.:.:.:.:.:.:.:.:.:.	./.:.:.:.:.:.:.:.:.:.	./.:.:.:.:.:.:.:.:.:.	./.:.:.:.:.:.:.:.:.:.	./.:.:.:.:.:.:.:.:.:.
chr5	12701944	.	G	A	19.09	PASS	BaseQRankSum=-0.319;ClippingRankSum=0;ExcessHet=3.0103;MQRankSum=-1.15;RAW_MQ=3619;ReadPosRankSum=-1.15;DP=4;MLEAC=1;MLEAF=0.5	GT:DP:GQ:NE:PR:PS:SB:SE	./.:.:.:.:.:.:.:.	./.:.:.:.:.:.:.:.	./.:.:.:.:.:.:.:.	./.:.:.:.:.:.:.:.	./.:.:.:.:.:.:.:.	./.:.:.:.:.:.:.:.	./.:.:.:.:.:.:.:.	./.:.:.:.:.:.:.:.	./.:.:.:.:.:.:.:.	./.:.:.:.:.:.:.:.	./.:.:.:.:.:.:.:.	./.:.:.:.:.:.:.:.	./.:.:.:.:.:.:.:.	./.:.:.:.:.:.:.:.	./.:.:.:.:.:.:.:.	./.:.:.:.:.:.:.:.	./.:.:.:.:.:.:.:.	./.:.:.:.:.:.:.:.	./.:.:.:.:.:.:.:.	./.:.:.:.:.:.:.:.	./.:.:.:.:.:.:.:.	./.:.:.:.:.:.:.:.	./.:.:.:.:.:.:.:.	./.:.:.:.:.:.:.:.	./.:.:.:.:.:.:.:.	./.:.:.:.:.:.:.:.	./.:.:.:.:.:.:.:.	./.:.:.:.:.:.:.:.	./.:.:.:.:.:.:.:.	./.:.:.:.:.:.:.:.	./.:.:.:.:.:.:.:.	./.:.:.:.:.:.:.:.	./.:.:.:.:.:.:.:.	./.:.:.:.:.:.:.:.	1|0:4:13:100:0:12701858:0,1,1,2:.	./.:.:.:.:.:.:.:.	./.:.:.:.:.:.:.:.	./.:.:.:.:.:.:.:.	./.:.:.:.:.:.:.:.	./.:.:.:.:.:.:.:.	./.:.:.:.:.:.:.:.	./.:.:.:.:.:.:.:.	./.:.:.:.:.:.:.:.	./.:.:.:.:.:.:.:.	./.:.:.:.:.:.:.:.	./.:.:.:.:.:.:.:.	./.:.:.:.:.:.:.:.	./.:.:.:.:.:.:.:.	./.:.:.:.:.:.:.:.	./.:.:.:.:.:.:.:.	./.:.:.:.:.:.:.:.	./.:.:.:.:.:.:.:.	./.:.:.:.:.:.:.:.	./.:.:.:.:.:.:.:.	./.:.:.:.:.:.:.:.	./.:.:.:.:.:.:.:.	./.:.:.:.:.:.:.:.
chr5	12701946	.	G	A	5.29	PASS	BaseQRankSum=1.834;ClippingRankSum=0;ExcessHet=3.0103;MQRankSum=0;RAW_MQ=5250;ReadPosRankSum=-0.967;DP=6;MLEAC=1;MLEAF=0.5	GT:DP:GQ:SB	./.:.:.:.	./.:.:.:.	./.:.:.:.	./.:.:.:.	./.:.:.:.	./.:.:.:.	./.:.:.:.	./.:.:.:.	./.:.:.:.	./.:.:.:.	./.:.:.:.	./.:.:.:.	./.:.:.:.	./.:.:.:.	./.:.:.:.	./.:.:.:.	./.:.:.:.	./.:.:.:.	./.:.:.:.	./.:.:.:.	./.:.:.:.	./.:.:.:.	./.:.:.:.	./.:.:.:.	./.:.:.:.	./.:.:.:.	./.:.:.:.	0/1:6:32:2,2,0,2	./.:.:.:.	./.:.:.:.	./.:.:.:.	./.:.:.:.	./.:.:.:.	./.:.:.:.	./.:.:.:.	./.:.:.:.	./.:.:.:.	./.:.:.:.	./.:.:.:.	./.:.:.:.	./.:.:.:.	./.:.:.:.	./.:.:.:.	./.:.:.:.	./.:.:.:.	./.:.:.:.	./.:.:.:.	./.:.:.:.	./.:.:.:.	./.:.:.:.	./.:.:.:.	./.:.:.:.	./.:.:.:.	./.:.:.:.	./.:.:.:.	./.:.:.:.	./.:.:.:.
chr5	12701951	.	G	A	22.58	PASS	BaseQRankSum=-1.096;ClippingRankSum=0;ExcessHet=3.0103;MQRankSum=-2.154;RAW_MQ=36965;ReadPosRankSum=-0.302;DP=24;MLEAC=1;MLEAF=0.5	GT:DP:GQ:NE:PR:PS:SB:SE	./.:.:.:.:.:.:.:.	./.:.:.:.:.:.:.:.	./.:.:.:.:.:.:.:.	./.:.:.:.:.:.:.:.	./.:.:.:.:.:.:.:.	./.:.:.:.:.:.:.:.	./.:.:.:.:.:.:.:.	./.:.:.:.:.:.:.:.	./.:.:.:.:.:.:.:.	./.:.:.:.:.:.:.:.	./.:.:.:.:.:.:.:.	./.:.:.:.:.:.:.:.	./.:.:.:.:.:.:.:.	./.:.:.:.:.:.:.:.	./.:.:.:.:.:.:.:.	./.:.:.:.:.:.:.:.	./.:.:.:.:.:.:.:.	./.:.:.:.:.:.:.:.	./.:.:.:.:.:.:.:.	./.:.:.:.:.:.:.:.	./.:.:.:.:.:.:.:.	./.:.:.:.:.:.:.:.	./.:.:.:.:.:.:.:.	./.:.:.:.:.:.:.:.	./.:.:.:.:.:.:.:.	./.:.:.:.:.:.:.:.	./.:.:.:.:.:.:.:.	./.:.:.:.:.:.:.:.	./.:.:.:.:.:.:.:.	./.:.:.:.:.:.:.:.	0|1:18:34:100:0:12701908:6,8,1,3:.	./.:.:.:.:.:.:.:.	./.:.:.:.:.:.:.:.	./.:.:.:.:.:.:.:.	./.:.:.:.:.:.:.:.	1/1:2:6:.:.:.:0,0,1,1:.	./.:.:.:.:.:.:.:.	./.:.:.:.:.:.:.:.	./.:.:.:.:.:.:.:.	./.:.:.:.:.:.:.:.	1|0:4:37:24.98:0:12701811:0,2,1,1:.	./.:.:.:.:.:.:.:.	./.:.:.:.:.:.:.:.	./.:.:.:.:.:.:.:.	./.:.:.:.:.:.:.:.	./.:.:.:.:.:.:.:.	./.:.:.:.:.:.:.:.	./.:.:.:.:.:.:.:.	./.:.:.:.:.:.:.:.	./.:.:.:.:.:.:.:.	./.:.:.:.:.:.:.:.	./.:.:.:.:.:.:.:.	./.:.:.:.:.:.:.:.	./.:.:.:.:.:.:.:.	./.:.:.:.:.:.:.:.	./.:.:.:.:.:.:.:.	./.:.:.:.:.:.:.:.
chr5	12701956	.	G	A	49.77	PASS	BaseQRankSum=0.674;ClippingRankSum=0;ExcessHet=3.0103;MQRankSum=0;RAW_MQ=3393;ReadPosRankSum=0;DP=27;MLEAC=1;MLEAF=0.5	GT:DP:GQ:NE:PGT:PID:PR:PS:SB:SE	./.:.:.:.:.:.:.:.:.:.	./.:.:.:.:.:.:.:.:.:.	./.:.:.:.:.:.:.:.:.:.	./.:.:.:.:.:.:.:.:.:.	./.:.:.:.:.:.:.:.:.:.	./.:.:.:.:.:.:.:.:.:.	./.:.:.:.:.:.:.:.:.:.	./.:.:.:.:.:.:.:.:.:.	./.:.:.:.:.:.:.:.:.:.	./.:.:.:.:.:.:.:.:.:.	./.:.:.:.:.:.:.:.:.:.	./.:.:.:.:.:.:.:.:.:.	./.:.:.:.:.:.:.:.:.:.	./.:.:.:.:.:.:.:.:.:.	./.:.:.:.:.:.:.:.:.:.	./.:.:.:.:.:.:.:.:.:.	./.:.:.:.:.:.:.:.:.:.	./.:.:.:.:.:.:.:.:.:.	./.:.:.:.:.:.:.:.:.:.	./.:.:.:.:.:.:.:.:.:.	./.:.:.:.:.:.:.:.:.:.	./.:.:.:.:.:.:.:.:.:.	./.:.:.:.:.:.:.:.:.:.	1|0:4:78:100:0|1:12701927_C_G:0:12701820:1,1,0,2:.	./.:.:.:.:.:.:.:.:.:.	./.:.:.:.:.:.:.:.:.:.	./.:.:.:.:.:.:.:.:.:.	./.:.:.:.:.:.:.:.:.:.	./.:.:.:.:.:.:.:.:.:.	./.:.:.:.:.:.:.:.:.:.	./.:.:.:.:.:.:.:.:.:.	0|1:5:36:100:.:.:0:12701820:1,2,0,2:.	./.:.:.:.:.:.:.:.:.:.	./.:.:.:.:.:.:.:.:.:.	./.:.:.:.:.:.:.:.:.:.	./.:.:.:.:.:.:.:.:.:.	1|0:16:2:100:.:.:0:12701820:5,9,0,2:.	./.:.:.:.:.:.:.:.:.:.	./.:.:.:.:.:.:.:.:.:.	./.:.:.:.:.:.:.:.:.:.	./.:.:.:.:.:.:.:.:.:.	./.:.:.:.:.:.:.:.:.:.	./.:.:.:.:.:.:.:.:.:.	./.:.:.:.:.:.:.:.:.:.	./.:.:.:.:.:.:.:.:.:.	./.:.:.:.:.:.:.:.:.:.	./.:.:.:.:.:.:.:.:.:.	./.:.:.:.:.:.:.:.:.:.	./.:.:.:.:.:.:.:.:.:.	./.:.:.:.:.:.:.:.:.:.	./.:.:.:.:.:.:.:.:.:.	./.:.:.:.:.:.:.:.:.:.	./.:.:.:.:.:.:.:.:.:.	./.:.:.:.:.:.:.:.:.:.	./.:.:.:.:.:.:.:.:.:.	./.:.:.:.:.:.:.:.:.:.	./.:.:.:.:.:.:.:.:.:.
chr5	12701983	.	C	T	15.88	PASS	BaseQRankSum=0.967;ClippingRankSum=0;ExcessHet=3.0103;MQRankSum=0;RAW_MQ=2824;ReadPosRankSum=-0.967;DP=22;MLEAC=1;MLEAF=0.5	GT:DP:GQ:NE:PR:PS:SB:SE	./.:.:.:.:.:.:.:.	./.:.:.:.:.:.:.:.	./.:.:.:.:.:.:.:.	./.:.:.:.:.:.:.:.	./.:.:.:.:.:.:.:.	./.:.:.:.:.:.:.:.	./.:.:.:.:.:.:.:.	./.:.:.:.:.:.:.:.	./.:.:.:.:.:.:.:.	./.:.:.:.:.:.:.:.	./.:.:.:.:.:.:.:.	./.:.:.:.:.:.:.:.	./.:.:.:.:.:.:.:.	./.:.:.:.:.:.:.:.	./.:.:.:.:.:.:.:.	./.:.:.:.:.:.:.:.	./.:.:.:.:.:.:.:.	./.:.:.:.:.:.:.:.	./.:.:.:.:.:.:.:.	./.:.:.:.:.:.:.:.	./.:.:.:.:.:.:.:.	./.:.:.:.:.:.:.:.	./.:.:.:.:.:.:.:.	./.:.:.:.:.:.:.:.	./.:.:.:.:.:.:.:.	./.:.:.:.:.:.:.:.	1|0:3:36:100:0:12701813:0,1,0,2:.	./.:.:.:.:.:.:.:.	./.:.:.:.:.:.:.:.	./.:.:.:.:.:.:.:.	./.:.:.:.:.:.:.:.	./.:.:.:.:.:.:.:.	./.:.:.:.:.:.:.:.	./.:.:.:.:.:.:.:.	./.:.:.:.:.:.:.:.	./.:.:.:.:.:.:.:.	1|0:12:15:100:0:12701820:3,7,0,2:.	./.:.:.:.:.:.:.:.	./.:.:.:.:.:.:.:.	./.:.:.:.:.:.:.:.	./.:.:.:.:.:.:.:.	./.:.:.:.:.:.:.:.	./.:.:.:.:.:.:.:.	./.:.:.:.:.:.:.:.	./.:.:.:.:.:.:.:.	./.:.:.:.:.:.:.:.	./.:.:.:.:.:.:.:.	./.:.:.:.:.:.:.:.	./.:.:.:.:.:.:.:.	./.:.:.:.:.:.:.:.	./.:.:.:.:.:.:.:.	./.:.:.:.:.:.:.:.	0|1:7:29:100:0:12701820:0,5,0,2:.	./.:.:.:.:.:.:.:.	./.:.:.:.:.:.:.:.	./.:.:.:.:.:.:.:.	./.:.:.:.:.:.:.:.
chr5	12701984	.	C	T	14.08	PASS	BaseQRankSum=0;ClippingRankSum=0;ExcessHet=3.0103;MQRankSum=0.967;RAW_MQ=1368;ReadPosRankSum=-0.967;DP=3;MLEAC=1;MLEAF=0.5	GT:DP:GQ:NE:PR:PS:SB:SE	./.:.:.:.:.:.:.:.	./.:.:.:.:.:.:.:.	./.:.:.:.:.:.:.:.	./.:.:.:.:.:.:.:.	./.:.:.:.:.:.:.:.	./.:.:.:.:.:.:.:.	./.:.:.:.:.:.:.:.	./.:.:.:.:.:.:.:.	./.:.:.:.:.:.:.:.	./.:.:.:.:.:.:.:.	./.:.:.:.:.:.:.:.	./.:.:.:.:.:.:.:.	./.:.:.:.:.:.:.:.	./.:.:.:.:.:.:.:.	./.:.:.:.:.:.:.:.	./.:.:.:.:.:.:.:.	./.:.:.:.:.:.:.:.	./.:.:.:.:.:.:.:.	./.:.:.:.:.:.:.:.	./.:.:.:.:.:.:.:.	./.:.:.:.:.:.:.:.	./.:.:.:.:.:.:.:.	./.:.:.:.:.:.:.:.	1|0:3:16:62.6:0:12701820:1,0,0,2:.	./.:.:.:.:.:.:.:.	./.:.:.:.:.:.:.:.	./.:.:.:.:.:.:.:.	./.:.:.:.:.:.:.:.	./.:.:.:.:.:.:.:.	./.:.:.:.:.:.:.:.	./.:.:.:.:.:.:.:.	./.:.:.:.:.:.:.:.	./.:.:.:.:.:.:.:.	./.:.:.:.:.:.:.:.	./.:.:.:.:.:.:.:.	./.:.:.:.:.:.:.:.	./.:.:.:.:.:.:.:.	./.:.:.:.:.:.:.:.	./.:.:.:.:.:.:.:.	./.:.:.:.:.:.:.:.	./.:.:.:.:.:.:.:.	./.:.:.:.:.:.:.:.	./.:.:.:.:.:.:.:.	./.:.:.:.:.:.:.:.	./.:.:.:.:.:.:.:.	./.:.:.:.:.:.:.:.	./.:.:.:.:.:.:.:.	./.:.:.:.:.:.:.:.	./.:.:.:.:.:.:.:.	./.:.:.:.:.:.:.:.	./.:.:.:.:.:.:.:.	./.:.:.:.:.:.:.:.	./.:.:.:.:.:.:.:.	./.:.:.:.:.:.:.:.	./.:.:.:.:.:.:.:.	./.:.:.:.:.:.:.:.	./.:.:.:.:.:.:.:.
chr5	12701987	.	C	T	0.39	PASS	BaseQRankSum=0.967;ClippingRankSum=0;ExcessHet=3.0103;MQRankSum=0;RAW_MQ=2824;ReadPosRankSum=0.967;DP=3;MLEAC=1;MLEAF=0.5	GT:DP:GQ:NE:PR:PS:SB:SE	./.:.:.:.:.:.:.:.	./.:.:.:.:.:.:.:.	./.:.:.:.:.:.:.:.	./.:.:.:.:.:.:.:.	./.:.:.:.:.:.:.:.	./.:.:.:.:.:.:.:.	./.:.:.:.:.:.:.:.	./.:.:.:.:.:.:.:.	./.:.:.:.:.:.:.:.	./.:.:.:.:.:.:.:.	./.:.:.:.:.:.:.:.	./.:.:.:.:.:.:.:.	./.:.:.:.:.:.:.:.	./.:.:.:.:.:.:.:.	./.:.:.:.:.:.:.:.	./.:.:.:.:.:.:.:.	./.:.:.:.:.:.:.:.	./.:.:.:.:.:.:.:.	./.:.:.:.:.:.:.:.	./.:.:.:.:.:.:.:.	./.:.:.:.:.:.:.:.	./.:.:.:.:.:.:.:.	./.:.:.:.:.:.:.:.	./.:.:.:.:.:.:.:.	./.:.:.:.:.:.:.:.	./.:.:.:.:.:.:.:.	0|1:3:18:100:0:12701813:0,2,0,1:.	./.:.:.:.:.:.:.:.	./.:.:.:.:.:.:.:.	./.:.:.:.:.:.:.:.	./.:.:.:.:.:.:.:.	./.:.:.:.:.:.:.:.	./.:.:.:.:.:.:.:.	./.:.:.:.:.:.:.:.	./.:.:.:.:.:.:.:.	./.:.:.:.:.:.:.:.	./.:.:.:.:.:.:.:.	./.:.:.:.:.:.:.:.	./.:.:.:.:.:.:.:.	./.:.:.:.:.:.:.:.	./.:.:.:.:.:.:.:.	./.:.:.:.:.:.:.:.	./.:.:.:.:.:.:.:.	./.:.:.:.:.:.:.:.	./.:.:.:.:.:.:.:.	./.:.:.:.:.:.:.:.	./.:.:.:.:.:.:.:.	./.:.:.:.:.:.:.:.	./.:.:.:.:.:.:.:.	./.:.:.:.:.:.:.:.	./.:.:.:.:.:.:.:.	./.:.:.:.:.:.:.:.	./.:.:.:.:.:.:.:.	./.:.:.:.:.:.:.:.	./.:.:.:.:.:.:.:.	./.:.:.:.:.:.:.:.	./.:.:.:.:.:.:.:.
chr5	12702004	.	T	A	7.6	PASS	BaseQRankSum=-1.645;ClippingRankSum=0;ExcessHet=3.0103;MQRankSum=-1.282;RAW_MQ=3362;ReadPosRankSum=1.645;DP=5;MLEAC=1;MLEAF=0.5	GT:DP:GQ:NE:PR:PS:SB:SE	./.:.:.:.:.:.:.:.	./.:.:.:.:.:.:.:.	./.:.:.:.:.:.:.:.	./.:.:.:.:.:.:.:.	./.:.:.:.:.:.:.:.	./.:.:.:.:.:.:.:.	./.:.:.:.:.:.:.:.	./.:.:.:.:.:.:.:.	./.:.:.:.:.:.:.:.	./.:.:.:.:.:.:.:.	./.:.:.:.:.:.:.:.	./.:.:.:.:.:.:.:.	./.:.:.:.:.:.:.:.	./.:.:.:.:.:.:.:.	./.:.:.:.:.:.:.:.	./.:.:.:.:.:.:.:.	./.:.:.:.:.:.:.:.	./.:.:.:.:.:.:.:.	./.:.:.:.:.:.:.:.	./.:.:.:.:.:.:.:.	./.:.:.:.:.:.:.:.	./.:.:.:.:.:.:.:.	./.:.:.:.:.:.:.:.	./.:.:.:.:.:.:.:.	./.:.:.:.:.:.:.:.	./.:.:.:.:.:.:.:.	./.:.:.:.:.:.:.:.	./.:.:.:.:.:.:.:.	./.:.:.:.:.:.:.:.	./.:.:.:.:.:.:.:.	./.:.:.:.:.:.:.:.	./.:.:.:.:.:.:.:.	./.:.:.:.:.:.:.:.	./.:.:.:.:.:.:.:.	./.:.:.:.:.:.:.:.	./.:.:.:.:.:.:.:.	./.:.:.:.:.:.:.:.	./.:.:.:.:.:.:.:.	./.:.:.:.:.:.:.:.	./.:.:.:.:.:.:.:.	./.:.:.:.:.:.:.:.	./.:.:.:.:.:.:.:.	0|1:5:35:100:0:12701843:1,2,0,2:.	./.:.:.:.:.:.:.:.	./.:.:.:.:.:.:.:.	./.:.:.:.:.:.:.:.	./.:.:.:.:.:.:.:.	./.:.:.:.:.:.:.:.	./.:.:.:.:.:.:.:.	./.:.:.:.:.:.:.:.	./.:.:.:.:.:.:.:.	./.:.:.:.:.:.:.:.	./.:.:.:.:.:.:.:.	./.:.:.:.:.:.:.:.	./.:.:.:.:.:.:.:.	./.:.:.:.:.:.:.:.	./.:.:.:.:.:.:.:.
chr5	12702010	.	G	A	0.77	PASS	BaseQRankSum=0.674;ClippingRankSum=0;ExcessHet=3.0103;MQRankSum=0.674;RAW_MQ=1060;ReadPosRankSum=0.674;DP=2;MLEAC=1;MLEAF=0.5	GT:DP:GQ:NE:PR:PS:SB:SE	./.:.:.:.:.:.:.:.	./.:.:.:.:.:.:.:.	./.:.:.:.:.:.:.:.	./.:.:.:.:.:.:.:.	./.:.:.:.:.:.:.:.	./.:.:.:.:.:.:.:.	./.:.:.:.:.:.:.:.	./.:.:.:.:.:.:.:.	./.:.:.:.:.:.:.:.	./.:.:.:.:.:.:.:.	./.:.:.:.:.:.:.:.	./.:.:.:.:.:.:.:.	./.:.:.:.:.:.:.:.	./.:.:.:.:.:.:.:.	./.:.:.:.:.:.:.:.	./.:.:.:.:.:.:.:.	./.:.:.:.:.:.:.:.	./.:.:.:.:.:.:.:.	./.:.:.:.:.:.:.:.	./.:.:.:.:.:.:.:.	./.:.:.:.:.:.:.:.	./.:.:.:.:.:.:.:.	./.:.:.:.:.:.:.:.	./.:.:.:.:.:.:.:.	./.:.:.:.:.:.:.:.	./.:.:.:.:.:.:.:.	0|1:2:19:100:0:12701813:0,1,0,1:.	./.:.:.:.:.:.:.:.	./.:.:.:.:.:.:.:.	./.:.:.:.:.:.:.:.	./.:.:.:.:.:.:.:.	./.:.:.:.:.:.:.:.	./.:.:.:.:.:.:.:.	./.:.:.:.:.:.:.:.	./.:.:.:.:.:.:.:.	./.:.:.:.:.:.:.:.	./.:.:.:.:.:.:.:.	./.:.:.:.:.:.:.:.	./.:.:.:.:.:.:.:.	./.:.:.:.:.:.:.:.	./.:.:.:.:.:.:.:.	./.:.:.:.:.:.:.:.	./.:.:.:.:.:.:.:.	./.:.:.:.:.:.:.:.	./.:.:.:.:.:.:.:.	./.:.:.:.:.:.:.:.	./.:.:.:.:.:.:.:.	./.:.:.:.:.:.:.:.	./.:.:.:.:.:.:.:.	./.:.:.:.:.:.:.:.	./.:.:.:.:.:.:.:.	./.:.:.:.:.:.:.:.	./.:.:.:.:.:.:.:.	./.:.:.:.:.:.:.:.	./.:.:.:.:.:.:.:.	./.:.:.:.:.:.:.:.	./.:.:.:.:.:.:.:.
chr5	12702014	.	A	T	24.57	PASS	ExcessHet=3.0103;RAW_MQ=3200;DP=2;MLEAC=2;MLEAF=1	GT:DP:GQ:SB	./.:.:.:.	./.:.:.:.	./.:.:.:.	./.:.:.:.	./.:.:.:.	./.:.:.:.	./.:.:.:.	./.:.:.:.	./.:.:.:.	./.:.:.:.	./.:.:.:.	./.:.:.:.	./.:.:.:.	./.:.:.:.	./.:.:.:.	./.:.:.:.	./.:.:.:.	./.:.:.:.	./.:.:.:.	./.:.:.:.	./.:.:.:.	./.:.:.:.	./.:.:.:.	./.:.:.:.	./.:.:.:.	./.:.:.:.	./.:.:.:.	./.:.:.:.	./.:.:.:.	./.:.:.:.	./.:.:.:.	./.:.:.:.	1/1:2:6:0,0,0,2	./.:.:.:.	./.:.:.:.	./.:.:.:.	./.:.:.:.	./.:.:.:.	./.:.:.:.	./.:.:.:.	./.:.:.:.	./.:.:.:.	./.:.:.:.	./.:.:.:.	./.:.:.:.	./.:.:.:.	./.:.:.:.	./.:.:.:.	./.:.:.:.	./.:.:.:.	./.:.:.:.	./.:.:.:.	./.:.:.:.	./.:.:.:.	./.:.:.:.	./.:.:.:.	./.:.:.:.
chr5	12702017	.	G	A	26.57	PASS	ExcessHet=3.0103;RAW_MQ=3200;DP=2;MLEAC=2;MLEAF=1	GT:DP:GQ:SB	./.:.:.:.	./.:.:.:.	./.:.:.:.	./.:.:.:.	./.:.:.:.	./.:.:.:.	./.:.:.:.	./.:.:.:.	./.:.:.:.	./.:.:.:.	./.:.:.:.	1/1:2:6:0,0,2,0	./.:.:.:.	./.:.:.:.	./.:.:.:.	./.:.:.:.	./.:.:.:.	./.:.:.:.	./.:.:.:.	./.:.:.:.	./.:.:.:.	./.:.:.:.	./.:.:.:.	./.:.:.:.	./.:.:.:.	./.:.:.:.	./.:.:.:.	./.:.:.:.	./.:.:.:.	./.:.:.:.	./.:.:.:.	./.:.:.:.	./.:.:.:.	./.:.:.:.	./.:.:.:.	./.:.:.:.	./.:.:.:.	./.:.:.:.	./.:.:.:.	./.:.:.:.	./.:.:.:.	./.:.:.:.	./.:.:.:.	./.:.:.:.	./.:.:.:.	./.:.:.:.	./.:.:.:.	./.:.:.:.	./.:.:.:.	./.:.:.:.	./.:.:.:.	./.:.:.:.	./.:.:.:.	./.:.:.:.	./.:.:.:.	./.:.:.:.	./.:.:.:.
chr5	12702023	.	T	A	0.62	PASS	BaseQRankSum=-0.674;ClippingRankSum=0;ExcessHet=3.0103;MQRankSum=0.674;RAW_MQ=1060;ReadPosRankSum=0.674;DP=2;MLEAC=1;MLEAF=0.5	GT:DP:GQ:NE:PR:PS:SB:SE	./.:.:.:.:.:.:.:.	./.:.:.:.:.:.:.:.	./.:.:.:.:.:.:.:.	./.:.:.:.:.:.:.:.	./.:.:.:.:.:.:.:.	./.:.:.:.:.:.:.:.	./.:.:.:.:.:.:.:.	./.:.:.:.:.:.:.:.	./.:.:.:.:.:.:.:.	./.:.:.:.:.:.:.:.	./.:.:.:.:.:.:.:.	./.:.:.:.:.:.:.:.	./.:.:.:.:.:.:.:.	./.:.:.:.:.:.:.:.	./.:.:.:.:.:.:.:.	./.:.:.:.:.:.:.:.	./.:.:.:.:.:.:.:.	./.:.:.:.:.:.:.:.	./.:.:.:.:.:.:.:.	./.:.:.:.:.:.:.:.	./.:.:.:.:.:.:.:.	./.:.:.:.:.:.:.:.	./.:.:.:.:.:.:.:.	./.:.:.:.:.:.:.:.	./.:.:.:.:.:.:.:.	./.:.:.:.:.:.:.:.	0|1:2:20:100:0:12701813:0,1,0,1:.	./.:.:.:.:.:.:.:.	./.:.:.:.:.:.:.:.	./.:.:.:.:.:.:.:.	./.:.:.:.:.:.:.:.	./.:.:.:.:.:.:.:.	./.:.:.:.:.:.:.:.	./.:.:.:.:.:.:.:.	./.:.:.:.:.:.:.:.	./.:.:.:.:.:.:.:.	./.:.:.:.:.:.:.:.	./.:.:.:.:.:.:.:.	./.:.:.:.:.:.:.:.	./.:.:.:.:.:.:.:.	./.:.:.:.:.:.:.:.	./.:.:.:.:.:.:.:.	./.:.:.:.:.:.:.:.	./.:.:.:.:.:.:.:.	./.:.:.:.:.:.:.:.	./.:.:.:.:.:.:.:.	./.:.:.:.:.:.:.:.	./.:.:.:.:.:.:.:.	./.:.:.:.:.:.:.:.	./.:.:.:.:.:.:.:.	./.:.:.:.:.:.:.:.	./.:.:.:.:.:.:.:.	./.:.:.:.:.:.:.:.	./.:.:.:.:.:.:.:.	./.:.:.:.:.:.:.:.	./.:.:.:.:.:.:.:.	./.:.:.:.:.:.:.:.
chr5	12702070	.	A	AAGTTACCCTTCTT	502.73	PASS	ExcessHet=3.0103;RAW_MQ=8681;DP=32;MLEAC=2;MLEAF=1	GT:DP:GQ:SB	./.:.:.:.	1/1:3:9:0,0,2,1	./.:.:.:.	./.:.:.:.	./.:.:.:.	./.:.:.:.	./.:.:.:.	./.:.:.:.	./.:.:.:.	./.:.:.:.	1/1:9:27:0,0,5,4	./.:.:.:.	./.:.:.:.	1/1:10:36:0,0,6,4	./.:.:.:.	./.:.:.:.	./.:.:.:.	./.:.:.:.	./.:.:.:.	./.:.:.:.	./.:.:.:.	./.:.:.:.	./.:.:.:.	./.:.:.:.	./.:.:.:.	1/1:3:15:0,0,1,2	./.:.:.:.	./.:.:.:.	./.:.:.:.	./.:.:.:.	./.:.:.:.	./.:.:.:.	./.:.:.:.	./.:.:.:.	./.:.:.:.	./.:.:.:.	1/1:4:15:0,0,3,1	1/1:3:9:0,0,3,0	./.:.:.:.	./.:.:.:.	./.:.:.:.	./.:.:.:.	./.:.:.:.	./.:.:.:.	./.:.:.:.	./.:.:.:.	./.:.:.:.	./.:.:.:.	./.:.:.:.	./.:.:.:.	./.:.:.:.	./.:.:.:.	./.:.:.:.	./.:.:.:.	./.:.:.:.	./.:.:.:.	./.:.:.:.
chr5	12702113	.	G	A	108.18	PASS	ExcessHet=3.0103;RAW_MQ=4436;DP=3;MLEAC=2;MLEAF=1	GT:DP:GQ:PGT:PID:SB	./.:.:.:.:.:.	./.:.:.:.:.:.	./.:.:.:.:.:.	./.:.:.:.:.:.	./.:.:.:.:.:.	./.:.:.:.:.:.	./.:.:.:.:.:.	./.:.:.:.:.:.	./.:.:.:.:.:.	./.:.:.:.:.:.	./.:.:.:.:.:.	1/1:3:9:0|1:12702113_G_A:0,0,0,3	./.:.:.:.:.:.	./.:.:.:.:.:.	./.:.:.:.:.:.	./.:.:.:.:.:.	./.:.:.:.:.:.	./.:.:.:.:.:.	./.:.:.:.:.:.	./.:.:.:.:.:.	./.:.:.:.:.:.	./.:.:.:.:.:.	./.:.:.:.:.:.	./.:.:.:.:.:.	./.:.:.:.:.:.	./.:.:.:.:.:.	./.:.:.:.:.:.	./.:.:.:.:.:.	./.:.:.:.:.:.	./.:.:.:.:.:.	./.:.:.:.:.:.	./.:.:.:.:.:.	./.:.:.:.:.:.	./.:.:.:.:.:.	./.:.:.:.:.:.	./.:.:.:.:.:.	./.:.:.:.:.:.	./.:.:.:.:.:.	./.:.:.:.:.:.	./.:.:.:.:.:.	./.:.:.:.:.:.	./.:.:.:.:.:.	./.:.:.:.:.:.	./.:.:.:.:.:.	./.:.:.:.:.:.	./.:.:.:.:.:.	./.:.:.:.:.:.	./.:.:.:.:.:.	./.:.:.:.:.:.	./.:.:.:.:.:.	./.:.:.:.:.:.	./.:.:.:.:.:.	./.:.:.:.:.:.	./.:.:.:.:.:.	./.:.:.:.:.:.	./.:.:.:.:.:.	./.:.:.:.:.:.
chr5	12702117	.	T	C	108.18	PASS	ExcessHet=3.0103;RAW_MQ=4436;DP=5;MLEAC=2;MLEAF=1	GT:DP:GQ:PGT:PID:SB	./.:.:.:.:.:.	./.:.:.:.:.:.	./.:.:.:.:.:.	./.:.:.:.:.:.	./.:.:.:.:.:.	./.:.:.:.:.:.	./.:.:.:.:.:.	./.:.:.:.:.:.	./.:.:.:.:.:.	./.:.:.:.:.:.	./.:.:.:.:.:.	1/1:3:9:0|1:12702113_G_A:0,0,0,3	./.:.:.:.:.:.	./.:.:.:.:.:.	./.:.:.:.:.:.	./.:.:.:.:.:.	./.:.:.:.:.:.	./.:.:.:.:.:.	./.:.:.:.:.:.	./.:.:.:.:.:.	./.:.:.:.:.:.	./.:.:.:.:.:.	./.:.:.:.:.:.	./.:.:.:.:.:.	1/1:2:6:0|1:12702117_T_C:0,0,0,2	./.:.:.:.:.:.	./.:.:.:.:.:.	./.:.:.:.:.:.	./.:.:.:.:.:.	./.:.:.:.:.:.	./.:.:.:.:.:.	./.:.:.:.:.:.	./.:.:.:.:.:.	./.:.:.:.:.:.	./.:.:.:.:.:.	./.:.:.:.:.:.	./.:.:.:.:.:.	./.:.:.:.:.:.	./.:.:.:.:.:.	./.:.:.:.:.:.	./.:.:.:.:.:.	./.:.:.:.:.:.	./.:.:.:.:.:.	./.:.:.:.:.:.	./.:.:.:.:.:.	./.:.:.:.:.:.	./.:.:.:.:.:.	./.:.:.:.:.:.	./.:.:.:.:.:.	./.:.:.:.:.:.	./.:.:.:.:.:.	./.:.:.:.:.:.	./.:.:.:.:.:.	./.:.:.:.:.:.	./.:.:.:.:.:.	./.:.:.:.:.:.	./.:.:.:.:.:.
chr5	12702121	.	A	G	108.18	PASS	ExcessHet=3.0103;RAW_MQ=4436;DP=5;MLEAC=2;MLEAF=1	GT:DP:GQ:PGT:PID:SB	./.:.:.:.:.:.	./.:.:.:.:.:.	./.:.:.:.:.:.	./.:.:.:.:.:.	./.:.:.:.:.:.	./.:.:.:.:.:.	./.:.:.:.:.:.	./.:.:.:.:.:.	./.:.:.:.:.:.	./.:.:.:.:.:.	./.:.:.:.:.:.	1/1:3:9:0|1:12702113_G_A:0,0,0,3	./.:.:.:.:.:.	./.:.:.:.:.:.	./.:.:.:.:.:.	./.:.:.:.:.:.	./.:.:.:.:.:.	./.:.:.:.:.:.	./.:.:.:.:.:.	./.:.:.:.:.:.	./.:.:.:.:.:.	./.:.:.:.:.:.	./.:.:.:.:.:.	./.:.:.:.:.:.	1/1:2:6:0|1:12702117_T_C:0,0,0,2	./.:.:.:.:.:.	./.:.:.:.:.:.	./.:.:.:.:.:.	./.:.:.:.:.:.	./.:.:.:.:.:.	./.:.:.:.:.:.	./.:.:.:.:.:.	./.:.:.:.:.:.	./.:.:.:.:.:.	./.:.:.:.:.:.	./.:.:.:.:.:.	./.:.:.:.:.:.	./.:.:.:.:.:.	./.:.:.:.:.:.	./.:.:.:.:.:.	./.:.:.:.:.:.	./.:.:.:.:.:.	./.:.:.:.:.:.	./.:.:.:.:.:.	./.:.:.:.:.:.	./.:.:.:.:.:.	./.:.:.:.:.:.	./.:.:.:.:.:.	./.:.:.:.:.:.	./.:.:.:.:.:.	./.:.:.:.:.:.	./.:.:.:.:.:.	./.:.:.:.:.:.	./.:.:.:.:.:.	./.:.:.:.:.:.	./.:.:.:.:.:.	./.:.:.:.:.:.
chr5	12702140	.	C	G	25.57	PASS	ExcessHet=3.0103;RAW_MQ=3200;DP=2;MLEAC=2;MLEAF=1	GT:DP:GQ:SB	./.:.:.:.	./.:.:.:.	./.:.:.:.	./.:.:.:.	./.:.:.:.	./.:.:.:.	./.:.:.:.	./.:.:.:.	./.:.:.:.	./.:.:.:.	./.:.:.:.	./.:.:.:.	./.:.:.:.	./.:.:.:.	./.:.:.:.	./.:.:.:.	./.:.:.:.	./.:.:.:.	./.:.:.:.	./.:.:.:.	./.:.:.:.	./.:.:.:.	./.:.:.:.	./.:.:.:.	1/1:2:6:0,0,0,2	./.:.:.:.	./.:.:.:.	./.:.:.:.	./.:.:.:.	./.:.:.:.	./.:.:.:.	./.:.:.:.	./.:.:.:.	./.:.:.:.	./.:.:.:.	./.:.:.:.	./.:.:.:.	./.:.:.:.	./.:.:.:.	./.:.:.:.	./.:.:.:.	./.:.:.:.	./.:.:.:.	./.:.:.:.	./.:.:.:.	./.:.:.:.	./.:.:.:.	./.:.:.:.	./.:.:.:.	./.:.:.:.	./.:.:.:.	./.:.:.:.	./.:.:.:.	./.:.:.:.	./.:.:.:.	./.:.:.:.	./.:.:.:.
chr5	12702142	.	T	C	22.58	PASS	ExcessHet=3.0103;RAW_MQ=5904;DP=2;MLEAC=2;MLEAF=1	GT:DP:GQ:SB	./.:.:.:.	./.:.:.:.	./.:.:.:.	./.:.:.:.	./.:.:.:.	./.:.:.:.	./.:.:.:.	./.:.:.:.	./.:.:.:.	./.:.:.:.	./.:.:.:.	./.:.:.:.	./.:.:.:.	./.:.:.:.	./.:.:.:.	./.:.:.:.	./.:.:.:.	./.:.:.:.	./.:.:.:.	./.:.:.:.	./.:.:.:.	./.:.:.:.	./.:.:.:.	./.:.:.:.	./.:.:.:.	./.:.:.:.	./.:.:.:.	1/1:2:6:0,0,1,1	./.:.:.:.	./.:.:.:.	./.:.:.:.	./.:.:.:.	./.:.:.:.	./.:.:.:.	./.:.:.:.	./.:.:.:.	./.:.:.:.	./.:.:.:.	./.:.:.:.	./.:.:.:.	./.:.:.:.	./.:.:.:.	./.:.:.:.	./.:.:.:.	./.:.:.:.	./.:.:.:.	./.:.:.:.	./.:.:.:.	./.:.:.:.	./.:.:.:.	./.:.:.:.	./.:.:.:.	./.:.:.:.	./.:.:.:.	./.:.:.:.	./.:.:.:.	./.:.:.:.
chr5	12702192	.	C	T	63.56	PASS	ExcessHet=3.0103;RAW_MQ=5243;DP=3;MLEAC=2;MLEAF=1	GT:DP:GQ:PGT:PID:SB	./.:.:.:.:.:.	./.:.:.:.:.:.	./.:.:.:.:.:.	./.:.:.:.:.:.	./.:.:.:.:.:.	./.:.:.:.:.:.	./.:.:.:.:.:.	./.:.:.:.:.:.	./.:.:.:.:.:.	./.:.:.:.:.:.	./.:.:.:.:.:.	./.:.:.:.:.:.	./.:.:.:.:.:.	./.:.:.:.:.:.	./.:.:.:.:.:.	./.:.:.:.:.:.	./.:.:.:.:.:.	./.:.:.:.:.:.	./.:.:.:.:.:.	./.:.:.:.:.:.	./.:.:.:.:.:.	./.:.:.:.:.:.	./.:.:.:.:.:.	./.:.:.:.:.:.	./.:.:.:.:.:.	./.:.:.:.:.:.	./.:.:.:.:.:.	./.:.:.:.:.:.	./.:.:.:.:.:.	./.:.:.:.:.:.	./.:.:.:.:.:.	./.:.:.:.:.:.	./.:.:.:.:.:.	./.:.:.:.:.:.	./.:.:.:.:.:.	./.:.:.:.:.:.	./.:.:.:.:.:.	./.:.:.:.:.:.	./.:.:.:.:.:.	./.:.:.:.:.:.	1/1:2:6:0|1:12702192_C_T:0,0,1,1	./.:.:.:.:.:.	./.:.:.:.:.:.	./.:.:.:.:.:.	./.:.:.:.:.:.	./.:.:.:.:.:.	./.:.:.:.:.:.	./.:.:.:.:.:.	./.:.:.:.:.:.	./.:.:.:.:.:.	./.:.:.:.:.:.	./.:.:.:.:.:.	./.:.:.:.:.:.	./.:.:.:.:.:.	./.:.:.:.:.:.	./.:.:.:.:.:.	./.:.:.:.:.:.
chr5	12702206	.	C	T	63.56	PASS	BaseQRankSum=-1.834;ClippingRankSum=0;ExcessHet=3.0103;MQRankSum=-0.842;RAW_MQ=13460;ReadPosRankSum=-0.967;DP=9;MLEAC=2;MLEAF=1	GT:DP:GQ:NE:PGT:PID:PR:PS:SB:SE	./.:.:.:.:.:.:.:.:.:.	./.:.:.:.:.:.:.:.:.:.	./.:.:.:.:.:.:.:.:.:.	./.:.:.:.:.:.:.:.:.:.	./.:.:.:.:.:.:.:.:.:.	./.:.:.:.:.:.:.:.:.:.	./.:.:.:.:.:.:.:.:.:.	./.:.:.:.:.:.:.:.:.:.	./.:.:.:.:.:.:.:.:.:.	./.:.:.:.:.:.:.:.:.:.	./.:.:.:.:.:.:.:.:.:.	./.:.:.:.:.:.:.:.:.:.	./.:.:.:.:.:.:.:.:.:.	./.:.:.:.:.:.:.:.:.:.	./.:.:.:.:.:.:.:.:.:.	./.:.:.:.:.:.:.:.:.:.	./.:.:.:.:.:.:.:.:.:.	./.:.:.:.:.:.:.:.:.:.	./.:.:.:.:.:.:.:.:.:.	./.:.:.:.:.:.:.:.:.:.	0|1:6:72:100:0|1:12702206_C_T:0:12701849:0,4,1,1:.	./.:.:.:.:.:.:.:.:.:.	./.:.:.:.:.:.:.:.:.:.	./.:.:.:.:.:.:.:.:.:.	./.:.:.:.:.:.:.:.:.:.	./.:.:.:.:.:.:.:.:.:.	./.:.:.:.:.:.:.:.:.:.	./.:.:.:.:.:.:.:.:.:.	./.:.:.:.:.:.:.:.:.:.	./.:.:.:.:.:.:.:.:.:.	./.:.:.:.:.:.:.:.:.:.	./.:.:.:.:.:.:.:.:.:.	./.:.:.:.:.:.:.:.:.:.	./.:.:.:.:.:.:.:.:.:.	./.:.:.:.:.:.:.:.:.:.	./.:.:.:.:.:.:.:.:.:.	./.:.:.:.:.:.:.:.:.:.	./.:.:.:.:.:.:.:.:.:.	./.:.:.:.:.:.:.:.:.:.	./.:.:.:.:.:.:.:.:.:.	1/1:2:6:.:0|1:12702192_C_T:.:.:0,0,1,1:.	./.:.:.:.:.:.:.:.:.:.	./.:.:.:.:.:.:.:.:.:.	./.:.:.:.:.:.:.:.:.:.	./.:.:.:.:.:.:.:.:.:.	./.:.:.:.:.:.:.:.:.:.	./.:.:.:.:.:.:.:.:.:.	./.:.:.:.:.:.:.:.:.:.	./.:.:.:.:.:.:.:.:.:.	./.:.:.:.:.:.:.:.:.:.	./.:.:.:.:.:.:.:.:.:.	./.:.:.:.:.:.:.:.:.:.	./.:.:.:.:.:.:.:.:.:.	./.:.:.:.:.:.:.:.:.:.	./.:.:.:.:.:.:.:.:.:.	./.:.:.:.:.:.:.:.:.:.	./.:.:.:.:.:.:.:.:.:.
chr5	12702229	.	T	C	40.77	PASS	BaseQRankSum=-1.465;ClippingRankSum=0;ExcessHet=3.0103;MQRankSum=-1.068;RAW_MQ=17060;ReadPosRankSum=0.366;DP=7;MLEAC=1;MLEAF=0.5	GT:DP:GQ:NE:PGT:PID:PR:PS:SB:SE	./.:.:.:.:.:.:.:.:.:.	./.:.:.:.:.:.:.:.:.:.	./.:.:.:.:.:.:.:.:.:.	./.:.:.:.:.:.:.:.:.:.	./.:.:.:.:.:.:.:.:.:.	./.:.:.:.:.:.:.:.:.:.	./.:.:.:.:.:.:.:.:.:.	./.:.:.:.:.:.:.:.:.:.	./.:.:.:.:.:.:.:.:.:.	./.:.:.:.:.:.:.:.:.:.	./.:.:.:.:.:.:.:.:.:.	./.:.:.:.:.:.:.:.:.:.	./.:.:.:.:.:.:.:.:.:.	./.:.:.:.:.:.:.:.:.:.	./.:.:.:.:.:.:.:.:.:.	./.:.:.:.:.:.:.:.:.:.	./.:.:.:.:.:.:.:.:.:.	./.:.:.:.:.:.:.:.:.:.	./.:.:.:.:.:.:.:.:.:.	./.:.:.:.:.:.:.:.:.:.	0|1:7:69:100:0|1:12702206_C_T:0:12701849:1,4,1,1:.	./.:.:.:.:.:.:.:.:.:.	./.:.:.:.:.:.:.:.:.:.	./.:.:.:.:.:.:.:.:.:.	./.:.:.:.:.:.:.:.:.:.	./.:.:.:.:.:.:.:.:.:.	./.:.:.:.:.:.:.:.:.:.	./.:.:.:.:.:.:.:.:.:.	./.:.:.:.:.:.:.:.:.:.	./.:.:.:.:.:.:.:.:.:.	./.:.:.:.:.:.:.:.:.:.	./.:.:.:.:.:.:.:.:.:.	./.:.:.:.:.:.:.:.:.:.	./.:.:.:.:.:.:.:.:.:.	./.:.:.:.:.:.:.:.:.:.	./.:.:.:.:.:.:.:.:.:.	./.:.:.:.:.:.:.:.:.:.	./.:.:.:.:.:.:.:.:.:.	./.:.:.:.:.:.:.:.:.:.	./.:.:.:.:.:.:.:.:.:.	./.:.:.:.:.:.:.:.:.:.	./.:.:.:.:.:.:.:.:.:.	./.:.:.:.:.:.:.:.:.:.	./.:.:.:.:.:.:.:.:.:.	./.:.:.:.:.:.:.:.:.:.	./.:.:.:.:.:.:.:.:.:.	./.:.:.:.:.:.:.:.:.:.	./.:.:.:.:.:.:.:.:.:.	./.:.:.:.:.:.:.:.:.:.	./.:.:.:.:.:.:.:.:.:.	./.:.:.:.:.:.:.:.:.:.	./.:.:.:.:.:.:.:.:.:.	./.:.:.:.:.:.:.:.:.:.	./.:.:.:.:.:.:.:.:.:.	./.:.:.:.:.:.:.:.:.:.	./.:.:.:.:.:.:.:.:.:.	./.:.:.:.:.:.:.:.:.:.
chr5	12702233	.	T	C	49.77	PASS	BaseQRankSum=-1.383;ClippingRankSum=0;ExcessHet=3.0103;MQRankSum=-1.383;RAW_MQ=6311;ReadPosRankSum=0.431;DP=5;MLEAC=1;MLEAF=0.5	GT:DP:GQ:NE:PGT:PID:PR:PS:SB:SE	./.:.:.:.:.:.:.:.:.:.	./.:.:.:.:.:.:.:.:.:.	./.:.:.:.:.:.:.:.:.:.	./.:.:.:.:.:.:.:.:.:.	./.:.:.:.:.:.:.:.:.:.	./.:.:.:.:.:.:.:.:.:.	./.:.:.:.:.:.:.:.:.:.	./.:.:.:.:.:.:.:.:.:.	./.:.:.:.:.:.:.:.:.:.	./.:.:.:.:.:.:.:.:.:.	./.:.:.:.:.:.:.:.:.:.	./.:.:.:.:.:.:.:.:.:.	./.:.:.:.:.:.:.:.:.:.	./.:.:.:.:.:.:.:.:.:.	./.:.:.:.:.:.:.:.:.:.	./.:.:.:.:.:.:.:.:.:.	./.:.:.:.:.:.:.:.:.:.	./.:.:.:.:.:.:.:.:.:.	./.:.:.:.:.:.:.:.:.:.	./.:.:.:.:.:.:.:.:.:.	./.:.:.:.:.:.:.:.:.:.	./.:.:.:.:.:.:.:.:.:.	0|1:4:70:100:0|1:12702233_T_C:0:12701813:1,1,0,2:.	./.:.:.:.:.:.:.:.:.:.	./.:.:.:.:.:.:.:.:.:.	./.:.:.:.:.:.:.:.:.:.	./.:.:.:.:.:.:.:.:.:.	./.:.:.:.:.:.:.:.:.:.	./.:.:.:.:.:.:.:.:.:.	./.:.:.:.:.:.:.:.:.:.	./.:.:.:.:.:.:.:.:.:.	./.:.:.:.:.:.:.:.:.:.	./.:.:.:.:.:.:.:.:.:.	./.:.:.:.:.:.:.:.:.:.	./.:.:.:.:.:.:.:.:.:.	./.:.:.:.:.:.:.:.:.:.	./.:.:.:.:.:.:.:.:.:.	./.:.:.:.:.:.:.:.:.:.	./.:.:.:.:.:.:.:.:.:.	./.:.:.:.:.:.:.:.:.:.	./.:.:.:.:.:.:.:.:.:.	./.:.:.:.:.:.:.:.:.:.	./.:.:.:.:.:.:.:.:.:.	./.:.:.:.:.:.:.:.:.:.	./.:.:.:.:.:.:.:.:.:.	./.:.:.:.:.:.:.:.:.:.	./.:.:.:.:.:.:.:.:.:.	./.:.:.:.:.:.:.:.:.:.	./.:.:.:.:.:.:.:.:.:.	./.:.:.:.:.:.:.:.:.:.	./.:.:.:.:.:.:.:.:.:.	./.:.:.:.:.:.:.:.:.:.	./.:.:.:.:.:.:.:.:.:.	./.:.:.:.:.:.:.:.:.:.	./.:.:.:.:.:.:.:.:.:.	./.:.:.:.:.:.:.:.:.:.	./.:.:.:.:.:.:.:.:.:.
chr5	12702247	.	A	AAAGGTGGGGATAT	40.73	PASS	BaseQRankSum=0;ClippingRankSum=0;ExcessHet=3.0103;MQRankSum=-1.383;RAW_MQ=6311;ReadPosRankSum=0.431;DP=5;MLEAC=1;MLEAF=0.5	GT:DP:GQ:NE:PGT:PID:PR:PS:SB:SE	./.:.:.:.:.:.:.:.:.:.	./.:.:.:.:.:.:.:.:.:.	./.:.:.:.:.:.:.:.:.:.	./.:.:.:.:.:.:.:.:.:.	./.:.:.:.:.:.:.:.:.:.	./.:.:.:.:.:.:.:.:.:.	./.:.:.:.:.:.:.:.:.:.	./.:.:.:.:.:.:.:.:.:.	./.:.:.:.:.:.:.:.:.:.	./.:.:.:.:.:.:.:.:.:.	./.:.:.:.:.:.:.:.:.:.	./.:.:.:.:.:.:.:.:.:.	./.:.:.:.:.:.:.:.:.:.	./.:.:.:.:.:.:.:.:.:.	./.:.:.:.:.:.:.:.:.:.	./.:.:.:.:.:.:.:.:.:.	./.:.:.:.:.:.:.:.:.:.	./.:.:.:.:.:.:.:.:.:.	./.:.:.:.:.:.:.:.:.:.	./.:.:.:.:.:.:.:.:.:.	./.:.:.:.:.:.:.:.:.:.	./.:.:.:.:.:.:.:.:.:.	0|1:4:70:100:0|1:12702233_T_C:0:12701813:1,1,0,2:.	./.:.:.:.:.:.:.:.:.:.	./.:.:.:.:.:.:.:.:.:.	./.:.:.:.:.:.:.:.:.:.	./.:.:.:.:.:.:.:.:.:.	./.:.:.:.:.:.:.:.:.:.	./.:.:.:.:.:.:.:.:.:.	./.:.:.:.:.:.:.:.:.:.	./.:.:.:.:.:.:.:.:.:.	./.:.:.:.:.:.:.:.:.:.	./.:.:.:.:.:.:.:.:.:.	./.:.:.:.:.:.:.:.:.:.	./.:.:.:.:.:.:.:.:.:.	./.:.:.:.:.:.:.:.:.:.	./.:.:.:.:.:.:.:.:.:.	./.:.:.:.:.:.:.:.:.:.	./.:.:.:.:.:.:.:.:.:.	./.:.:.:.:.:.:.:.:.:.	./.:.:.:.:.:.:.:.:.:.	./.:.:.:.:.:.:.:.:.:.	./.:.:.:.:.:.:.:.:.:.	./.:.:.:.:.:.:.:.:.:.	./.:.:.:.:.:.:.:.:.:.	./.:.:.:.:.:.:.:.:.:.	./.:.:.:.:.:.:.:.:.:.	./.:.:.:.:.:.:.:.:.:.	./.:.:.:.:.:.:.:.:.:.	./.:.:.:.:.:.:.:.:.:.	./.:.:.:.:.:.:.:.:.:.	./.:.:.:.:.:.:.:.:.:.	./.:.:.:.:.:.:.:.:.:.	./.:.:.:.:.:.:.:.:.:.	./.:.:.:.:.:.:.:.:.:.	./.:.:.:.:.:.:.:.:.:.	./.:.:.:.:.:.:.:.:.:.
chr5	12702299	.	G	A	20	PASS	ExcessHet=3.0103;RAW_MQ=5121;BaseQRankSum=1.383;ClippingRankSum=0;MQRankSum=1.383;ReadPosRankSum=-1.383;DP=10;MLEAC=1;MLEAF=0.5	GT:DP:GQ:PGT:PID:SB:NE:PR:PS:SE	./.:.:.:.:.:.:.:.:.:.	./.:.:.:.:.:.:.:.:.:.	./.:.:.:.:.:.:.:.:.:.	./.:.:.:.:.:.:.:.:.:.	./.:.:.:.:.:.:.:.:.:.	./.:.:.:.:.:.:.:.:.:.	./.:.:.:.:.:.:.:.:.:.	./.:.:.:.:.:.:.:.:.:.	./.:.:.:.:.:.:.:.:.:.	./.:.:.:.:.:.:.:.:.:.	./.:.:.:.:.:.:.:.:.:.	./.:.:.:.:.:.:.:.:.:.	./.:.:.:.:.:.:.:.:.:.	./.:.:.:.:.:.:.:.:.:.	./.:.:.:.:.:.:.:.:.:.	./.:.:.:.:.:.:.:.:.:.	./.:.:.:.:.:.:.:.:.:.	./.:.:.:.:.:.:.:.:.:.	./.:.:.:.:.:.:.:.:.:.	./.:.:.:.:.:.:.:.:.:.	./.:.:.:.:.:.:.:.:.:.	./.:.:.:.:.:.:.:.:.:.	./.:.:.:.:.:.:.:.:.:.	./.:.:.:.:.:.:.:.:.:.	./.:.:.:.:.:.:.:.:.:.	./.:.:.:.:.:.:.:.:.:.	./.:.:.:.:.:.:.:.:.:.	./.:.:.:.:.:.:.:.:.:.	./.:.:.:.:.:.:.:.:.:.	./.:.:.:.:.:.:.:.:.:.	./.:.:.:.:.:.:.:.:.:.	./.:.:.:.:.:.:.:.:.:.	./.:.:.:.:.:.:.:.:.:.	./.:.:.:.:.:.:.:.:.:.	1/1:1:3:0|1:12702299_G_A:0,0,1,0:.:.:.:.	./.:.:.:.:.:.:.:.:.:.	./.:.:.:.:.:.:.:.:.:.	./.:.:.:.:.:.:.:.:.:.	./.:.:.:.:.:.:.:.:.:.	./.:.:.:.:.:.:.:.:.:.	./.:.:.:.:.:.:.:.:.:.	./.:.:.:.:.:.:.:.:.:.	./.:.:.:.:.:.:.:.:.:.	./.:.:.:.:.:.:.:.:.:.	./.:.:.:.:.:.:.:.:.:.	./.:.:.:.:.:.:.:.:.:.	./.:.:.:.:.:.:.:.:.:.	./.:.:.:.:.:.:.:.:.:.	./.:.:.:.:.:.:.:.:.:.	./.:.:.:.:.:.:.:.:.:.	0|1:4:37:.:.:2,0,2,0:100:0:12702299:.	./.:.:.:.:.:.:.:.:.:.	./.:.:.:.:.:.:.:.:.:.	./.:.:.:.:.:.:.:.:.:.	./.:.:.:.:.:.:.:.:.:.	./.:.:.:.:.:.:.:.:.:.	./.:.:.:.:.:.:.:.:.:.
chr5	12702313	.	G	A	63.56	PASS	ExcessHet=3.0103;RAW_MQ=5669;DP=16;MLEAC=1;MLEAF=0.5	GT:DP:GQ:PGT:PID:SB	./.:.:.:.:.:.	./.:.:.:.:.:.	./.:.:.:.:.:.	./.:.:.:.:.:.	./.:.:.:.:.:.	./.:.:.:.:.:.	./.:.:.:.:.:.	./.:.:.:.:.:.	./.:.:.:.:.:.	./.:.:.:.:.:.	./.:.:.:.:.:.	1/1:2:6:0|1:12702313_G_A:0,0,1,1	./.:.:.:.:.:.	./.:.:.:.:.:.	./.:.:.:.:.:.	./.:.:.:.:.:.	./.:.:.:.:.:.	./.:.:.:.:.:.	./.:.:.:.:.:.	./.:.:.:.:.:.	./.:.:.:.:.:.	./.:.:.:.:.:.	./.:.:.:.:.:.	./.:.:.:.:.:.	./.:.:.:.:.:.	./.:.:.:.:.:.	1/1:1:3:0|1:12702313_G_A:0,0,1,0	./.:.:.:.:.:.	./.:.:.:.:.:.	./.:.:.:.:.:.	./.:.:.:.:.:.	./.:.:.:.:.:.	./.:.:.:.:.:.	./.:.:.:.:.:.	./.:.:.:.:.:.	./.:.:.:.:.:.	./.:.:.:.:.:.	./.:.:.:.:.:.	./.:.:.:.:.:.	./.:.:.:.:.:.	./.:.:.:.:.:.	./.:.:.:.:.:.	./.:.:.:.:.:.	./.:.:.:.:.:.	./.:.:.:.:.:.	./.:.:.:.:.:.	./.:.:.:.:.:.	./.:.:.:.:.:.	./.:.:.:.:.:.	./.:.:.:.:.:.	./.:.:.:.:.:.	./.:.:.:.:.:.	./.:.:.:.:.:.	./.:.:.:.:.:.	./.:.:.:.:.:.	./.:.:.:.:.:.	./.:.:.:.:.:.
chr5	12702314	.	C	G	204.8	PASS	ExcessHet=3.0103;RAW_MQ=8486;BaseQRankSum=-1.221;ClippingRankSum=0;MQRankSum=-2.287;ReadPosRankSum=0.728;DP=200;MLEAC=2;MLEAF=1	GT:DP:GQ:SB:PGT:PID:NE:PR:PS:SE	./.:.:.:.:.:.:.:.:.:.	./.:.:.:.:.:.:.:.:.:.	1/1:2:6:0,0,2,0:.:.:.:.:.:.	1/1:2:6:0,0,2,0:.:.:.:.:.:.	1/1:5:15:0,0,5,0:.:.:.:.:.:.	1/1:1:3:0,0,1,0:.:.:.:.:.:.	1/1:2:6:0,0,1,1:.:.:.:.:.:.	./.:.:.:.:.:.:.:.:.:.	./.:.:.:.:.:.:.:.:.:.	1/1:2:6:0,0,2,0:.:.:.:.:.:.	./.:.:.:.:.:.:.:.:.:.	1/1:2:6:0,0,1,1:0|1:12702313_G_A:.:.:.:.	1/1:2:6:0,0,0,2:0|1:12702314_C_G:.:.:.:.	./.:.:.:.:.:.:.:.:.:.	1/1:4:12:0,0,4,0:.:.:.:.:.:.	1|0:10:19:3,5,2,0:.:.:100:0:12702314:.	./.:.:.:.:.:.:.:.:.:.	./.:.:.:.:.:.:.:.:.:.	./.:.:.:.:.:.:.:.:.:.	./.:.:.:.:.:.:.:.:.:.	0|1:9:24:1,1,5,2:.:.:100:0:12701849:.	0|1:3:40:1,0,1,1:0|1:12702314_C_G:68.63:0:12702314:.	1/1:1:3:0,0,1,0:.:.:.:.:.:.	1/1:5:15:0,0,5,0:.:.:.:.:.:.	./.:.:.:.:.:.:.:.:.:.	./.:.:.:.:.:.:.:.:.:.	1/1:1:3:0,0,1,0:.:.:.:.:.:.	1/1:5:15:0,0,4,1:.:.:.:.:.:.	./.:.:.:.:.:.:.:.:.:.	1/1:5:15:0,0,2,3:.:.:.:.:.:.	0|1:11:86:3,4,4,0:.:.:100:0:12701908:.	1/1:1:3:0,0,1,0:.:.:.:.:.:.	./.:.:.:.:.:.:.:.:.:.	./.:.:.:.:.:.:.:.:.:.	1/1:1:3:0,0,1,0:0|1:12702299_G_A:.:.:.:.	./.:.:.:.:.:.:.:.:.:.	./.:.:.:.:.:.:.:.:.:.	./.:.:.:.:.:.:.:.:.:.	1/1:1:3:0,0,1,0:.:.:.:.:.:.	1/1:1:3:0,0,0,1:.:.:.:.:.:.	./.:.:.:.:.:.:.:.:.:.	./.:.:.:.:.:.:.:.:.:.	1/1:1:3:0,0,1,0:.:.:.:.:.:.	1/1:2:6:0,0,2,0:.:.:.:.:.:.	./.:.:.:.:.:.:.:.:.:.	./.:.:.:.:.:.:.:.:.:.	1/1:7:21:0,0,6,1:.:.:.:.:.:.	1/1:2:6:0,0,2,0:0|1:12702314_C_G:.:.:.:.	1/1:3:9:0,0,3,0:.:.:.:.:.:.	1/1:3:9:0,0,3,0:.:.:.:.:.:.	1/1:4:12:0,0,4,0:.:.:.:.:.:.	./.:.:.:.:.:.:.:.:.:.	1/1:2:6:0,0,2,0:.:.:.:.:.:.	1/1:1:3:0,0,1,0:.:.:.:.:.:.	./.:.:.:.:.:.:.:.:.:.	1/1:2:6:0,0,2,0:.:.:.:.:.:.	1/1:2:6:0,0,2,0:.:.:.:.:.:.
chr5	12702315	.	C	T	0.1	PASS	BaseQRankSum=1.282;ClippingRankSum=0;ExcessHet=3.0103;MQRankSum=0.842;RAW_MQ=12525;ReadPosRankSum=0;DP=8;MLEAC=1;MLEAF=0.5	GT:DP:GQ:NE:PR:PS:SB:SE	./.:.:.:.:.:.:.:.	./.:.:.:.:.:.:.:.	./.:.:.:.:.:.:.:.	./.:.:.:.:.:.:.:.	1|0:5:12:100:0:12702315:4,0,1,0:.	./.:.:.:.:.:.:.:.	./.:.:.:.:.:.:.:.	./.:.:.:.:.:.:.:.	./.:.:.:.:.:.:.:.	./.:.:.:.:.:.:.:.	./.:.:.:.:.:.:.:.	./.:.:.:.:.:.:.:.	./.:.:.:.:.:.:.:.	./.:.:.:.:.:.:.:.	./.:.:.:.:.:.:.:.	./.:.:.:.:.:.:.:.	./.:.:.:.:.:.:.:.	./.:.:.:.:.:.:.:.	./.:.:.:.:.:.:.:.	./.:.:.:.:.:.:.:.	./.:.:.:.:.:.:.:.	./.:.:.:.:.:.:.:.	./.:.:.:.:.:.:.:.	./.:.:.:.:.:.:.:.	./.:.:.:.:.:.:.:.	./.:.:.:.:.:.:.:.	./.:.:.:.:.:.:.:.	./.:.:.:.:.:.:.:.	./.:.:.:.:.:.:.:.	./.:.:.:.:.:.:.:.	./.:.:.:.:.:.:.:.	./.:.:.:.:.:.:.:.	./.:.:.:.:.:.:.:.	./.:.:.:.:.:.:.:.	./.:.:.:.:.:.:.:.	./.:.:.:.:.:.:.:.	./.:.:.:.:.:.:.:.	./.:.:.:.:.:.:.:.	./.:.:.:.:.:.:.:.	./.:.:.:.:.:.:.:.	./.:.:.:.:.:.:.:.	./.:.:.:.:.:.:.:.	./.:.:.:.:.:.:.:.	./.:.:.:.:.:.:.:.	./.:.:.:.:.:.:.:.	./.:.:.:.:.:.:.:.	./.:.:.:.:.:.:.:.	./.:.:.:.:.:.:.:.	./.:.:.:.:.:.:.:.	./.:.:.:.:.:.:.:.	./.:.:.:.:.:.:.:.	./.:.:.:.:.:.:.:.	./.:.:.:.:.:.:.:.	./.:.:.:.:.:.:.:.	./.:.:.:.:.:.:.:.	./.:.:.:.:.:.:.:.	./.:.:.:.:.:.:.:.
chr5	12702329	.	A	T	63.56	PASS	ExcessHet=3.0103;RAW_MQ=6294;DP=18;MLEAC=1;MLEAF=0.5	GT:DP:GQ:PGT:PID:SB	./.:.:.:.:.:.	./.:.:.:.:.:.	./.:.:.:.:.:.	./.:.:.:.:.:.	./.:.:.:.:.:.	./.:.:.:.:.:.	./.:.:.:.:.:.	./.:.:.:.:.:.	./.:.:.:.:.:.	./.:.:.:.:.:.	./.:.:.:.:.:.	1/1:2:6:0|1:12702313_G_A:0,0,1,1	./.:.:.:.:.:.	./.:.:.:.:.:.	./.:.:.:.:.:.	./.:.:.:.:.:.	./.:.:.:.:.:.	./.:.:.:.:.:.	./.:.:.:.:.:.	./.:.:.:.:.:.	./.:.:.:.:.:.	./.:.:.:.:.:.	./.:.:.:.:.:.	./.:.:.:.:.:.	./.:.:.:.:.:.	./.:.:.:.:.:.	1/1:1:3:0|1:12702313_G_A:0,0,1,0	./.:.:.:.:.:.	./.:.:.:.:.:.	./.:.:.:.:.:.	./.:.:.:.:.:.	./.:.:.:.:.:.	./.:.:.:.:.:.	./.:.:.:.:.:.	./.:.:.:.:.:.	./.:.:.:.:.:.	./.:.:.:.:.:.	./.:.:.:.:.:.	./.:.:.:.:.:.	./.:.:.:.:.:.	./.:.:.:.:.:.	./.:.:.:.:.:.	./.:.:.:.:.:.	./.:.:.:.:.:.	./.:.:.:.:.:.	./.:.:.:.:.:.	./.:.:.:.:.:.	./.:.:.:.:.:.	./.:.:.:.:.:.	./.:.:.:.:.:.	./.:.:.:.:.:.	./.:.:.:.:.:.	./.:.:.:.:.:.	./.:.:.:.:.:.	./.:.:.:.:.:.	./.:.:.:.:.:.	./.:.:.:.:.:.
chr5	12702331	.	G	A	91.77	PASS	BaseQRankSum=0;ClippingRankSum=0;ExcessHet=3.0103;MQRankSum=-0.674;RAW_MQ=7501;ReadPosRankSum=0.674;DP=79;MLEAC=1;MLEAF=0.5	GT:DP:GQ:NE:PGT:PID:PR:PS:SB:SE	./.:.:.:.:.:.:.:.:.:.	./.:.:.:.:.:.:.:.:.:.	./.:.:.:.:.:.:.:.:.:.	1|0:2:39:100:0|1:12702331_G_A:0:12702331:1,0,1,0:.	./.:.:.:.:.:.:.:.:.:.	./.:.:.:.:.:.:.:.:.:.	./.:.:.:.:.:.:.:.:.:.	./.:.:.:.:.:.:.:.:.:.	./.:.:.:.:.:.:.:.:.:.	./.:.:.:.:.:.:.:.:.:.	./.:.:.:.:.:.:.:.:.:.	./.:.:.:.:.:.:.:.:.:.	1/1:2:6:.:0|1:12702314_C_G:.:.:0,0,0,2:.	./.:.:.:.:.:.:.:.:.:.	./.:.:.:.:.:.:.:.:.:.	./.:.:.:.:.:.:.:.:.:.	./.:.:.:.:.:.:.:.:.:.	./.:.:.:.:.:.:.:.:.:.	./.:.:.:.:.:.:.:.:.:.	./.:.:.:.:.:.:.:.:.:.	1|0:10:69:44.03:.:.:0:12701849:4,2,2,2:.	0|1:4:63:68.63:0|1:12702314_C_G:0:12702314:2,0,1,1:.	./.:.:.:.:.:.:.:.:.:.	1|0:5:30:100:.:.:0:12702331:4,0,1,0:.	./.:.:.:.:.:.:.:.:.:.	./.:.:.:.:.:.:.:.:.:.	./.:.:.:.:.:.:.:.:.:.	./.:.:.:.:.:.:.:.:.:.	./.:.:.:.:.:.:.:.:.:.	0|1:5:75:100:.:.:0:12702331:1,1,1,2:.	./.:.:.:.:.:.:.:.:.:.	./.:.:.:.:.:.:.:.:.:.	./.:.:.:.:.:.:.:.:.:.	./.:.:.:.:.:.:.:.:.:.	./.:.:.:.:.:.:.:.:.:.	./.:.:.:.:.:.:.:.:.:.	./.:.:.:.:.:.:.:.:.:.	./.:.:.:.:.:.:.:.:.:.	./.:.:.:.:.:.:.:.:.:.	0|1:2:21:4.06:.:.:1:12702331:1,0,0,1:.	./.:.:.:.:.:.:.:.:.:.	./.:.:.:.:.:.:.:.:.:.	./.:.:.:.:.:.:.:.:.:.	./.:.:.:.:.:.:.:.:.:.	./.:.:.:.:.:.:.:.:.:.	./.:.:.:.:.:.:.:.:.:.	0|1:7:4:100:.:.:0:12702331:6,0,0,1:.	0/1:2:20:.:0|1:12702314_C_G:.:.:1,0,1,0:.	./.:.:.:.:.:.:.:.:.:.	./.:.:.:.:.:.:.:.:.:.	./.:.:.:.:.:.:.:.:.:.	./.:.:.:.:.:.:.:.:.:.	./.:.:.:.:.:.:.:.:.:.	./.:.:.:.:.:.:.:.:.:.	./.:.:.:.:.:.:.:.:.:.	./.:.:.:.:.:.:.:.:.:.	./.:.:.:.:.:.:.:.:.:.
chr5	12702336	.	A	G	46.77	PASS	BaseQRankSum=-0.524;ClippingRankSum=0;ExcessHet=3.0103;MQRankSum=1.645;RAW_MQ=15825;ReadPosRankSum=-1.645;DP=9;MLEAC=1;MLEAF=0.5	GT:DP:GQ:NE:PR:PS:SB:SE	./.:.:.:.:.:.:.:.	./.:.:.:.:.:.:.:.	./.:.:.:.:.:.:.:.	./.:.:.:.:.:.:.:.	./.:.:.:.:.:.:.:.	./.:.:.:.:.:.:.:.	./.:.:.:.:.:.:.:.	./.:.:.:.:.:.:.:.	./.:.:.:.:.:.:.:.	./.:.:.:.:.:.:.:.	./.:.:.:.:.:.:.:.	./.:.:.:.:.:.:.:.	./.:.:.:.:.:.:.:.	./.:.:.:.:.:.:.:.	./.:.:.:.:.:.:.:.	./.:.:.:.:.:.:.:.	./.:.:.:.:.:.:.:.	./.:.:.:.:.:.:.:.	./.:.:.:.:.:.:.:.	./.:.:.:.:.:.:.:.	./.:.:.:.:.:.:.:.	./.:.:.:.:.:.:.:.	./.:.:.:.:.:.:.:.	./.:.:.:.:.:.:.:.	./.:.:.:.:.:.:.:.	./.:.:.:.:.:.:.:.	./.:.:.:.:.:.:.:.	./.:.:.:.:.:.:.:.	./.:.:.:.:.:.:.:.	1|0:5:75:100:0:12702331:1,2,1,1:.	./.:.:.:.:.:.:.:.	./.:.:.:.:.:.:.:.	./.:.:.:.:.:.:.:.	./.:.:.:.:.:.:.:.	./.:.:.:.:.:.:.:.	./.:.:.:.:.:.:.:.	./.:.:.:.:.:.:.:.	./.:.:.:.:.:.:.:.	./.:.:.:.:.:.:.:.	./.:.:.:.:.:.:.:.	./.:.:.:.:.:.:.:.	./.:.:.:.:.:.:.:.	./.:.:.:.:.:.:.:.	./.:.:.:.:.:.:.:.	./.:.:.:.:.:.:.:.	./.:.:.:.:.:.:.:.	./.:.:.:.:.:.:.:.	./.:.:.:.:.:.:.:.	./.:.:.:.:.:.:.:.	./.:.:.:.:.:.:.:.	./.:.:.:.:.:.:.:.	./.:.:.:.:.:.:.:.	./.:.:.:.:.:.:.:.	./.:.:.:.:.:.:.:.	./.:.:.:.:.:.:.:.	./.:.:.:.:.:.:.:.	./.:.:.:.:.:.:.:.
chr5	12702336	.	ATGGG	A	3.96	PASS	BaseQRankSum=0;ClippingRankSum=0;ExcessHet=3.0103;MQRankSum=-0.674;RAW_MQ=7501;ReadPosRankSum=0.674;DP=8;MLEAC=1;MLEAF=0.5	GT:DP:GQ:NE:PGT:PID:PR:PS:SB:SE	./.:.:.:.:.:.:.:.:.:.	./.:.:.:.:.:.:.:.:.:.	./.:.:.:.:.:.:.:.:.:.	1|0:2:39:100:0|1:12702331_G_A:0:12702331:1,0,1,0:.	./.:.:.:.:.:.:.:.:.:.	./.:.:.:.:.:.:.:.:.:.	./.:.:.:.:.:.:.:.:.:.	./.:.:.:.:.:.:.:.:.:.	./.:.:.:.:.:.:.:.:.:.	./.:.:.:.:.:.:.:.:.:.	./.:.:.:.:.:.:.:.:.:.	./.:.:.:.:.:.:.:.:.:.	./.:.:.:.:.:.:.:.:.:.	./.:.:.:.:.:.:.:.:.:.	./.:.:.:.:.:.:.:.:.:.	./.:.:.:.:.:.:.:.:.:.	./.:.:.:.:.:.:.:.:.:.	./.:.:.:.:.:.:.:.:.:.	./.:.:.:.:.:.:.:.:.:.	./.:.:.:.:.:.:.:.:.:.	./.:.:.:.:.:.:.:.:.:.	./.:.:.:.:.:.:.:.:.:.	./.:.:.:.:.:.:.:.:.:.	./.:.:.:.:.:.:.:.:.:.	./.:.:.:.:.:.:.:.:.:.	./.:.:.:.:.:.:.:.:.:.	./.:.:.:.:.:.:.:.:.:.	./.:.:.:.:.:.:.:.:.:.	./.:.:.:.:.:.:.:.:.:.	./.:.:.:.:.:.:.:.:.:.	./.:.:.:.:.:.:.:.:.:.	./.:.:.:.:.:.:.:.:.:.	./.:.:.:.:.:.:.:.:.:.	./.:.:.:.:.:.:.:.:.:.	./.:.:.:.:.:.:.:.:.:.	./.:.:.:.:.:.:.:.:.:.	./.:.:.:.:.:.:.:.:.:.	./.:.:.:.:.:.:.:.:.:.	./.:.:.:.:.:.:.:.:.:.	./.:.:.:.:.:.:.:.:.:.	./.:.:.:.:.:.:.:.:.:.	./.:.:.:.:.:.:.:.:.:.	./.:.:.:.:.:.:.:.:.:.	./.:.:.:.:.:.:.:.:.:.	./.:.:.:.:.:.:.:.:.:.	./.:.:.:.:.:.:.:.:.:.	./.:.:.:.:.:.:.:.:.:.	./.:.:.:.:.:.:.:.:.:.	./.:.:.:.:.:.:.:.:.:.	./.:.:.:.:.:.:.:.:.:.	./.:.:.:.:.:.:.:.:.:.	./.:.:.:.:.:.:.:.:.:.	./.:.:.:.:.:.:.:.:.:.	./.:.:.:.:.:.:.:.:.:.	./.:.:.:.:.:.:.:.:.:.	./.:.:.:.:.:.:.:.:.:.	./.:.:.:.:.:.:.:.:.:.
chr5	12702338	.	G	A	5.29	PASS	BaseQRankSum=0;ClippingRankSum=0;ExcessHet=3.0103;MQRankSum=0;RAW_MQ=8927;ReadPosRankSum=0;DP=18;MLEAC=1;MLEAF=0.5	GT:DP:GQ:NE:PR:PS:SB:SE	./.:.:.:.:.:.:.:.	./.:.:.:.:.:.:.:.	1|0:2:20:100:0:12702338:1,0,1,0:.	./.:.:.:.:.:.:.:.	./.:.:.:.:.:.:.:.	./.:.:.:.:.:.:.:.	./.:.:.:.:.:.:.:.	./.:.:.:.:.:.:.:.	./.:.:.:.:.:.:.:.	./.:.:.:.:.:.:.:.	./.:.:.:.:.:.:.:.	./.:.:.:.:.:.:.:.	./.:.:.:.:.:.:.:.	./.:.:.:.:.:.:.:.	./.:.:.:.:.:.:.:.	./.:.:.:.:.:.:.:.	./.:.:.:.:.:.:.:.	./.:.:.:.:.:.:.:.	./.:.:.:.:.:.:.:.	./.:.:.:.:.:.:.:.	./.:.:.:.:.:.:.:.	./.:.:.:.:.:.:.:.	./.:.:.:.:.:.:.:.	./.:.:.:.:.:.:.:.	./.:.:.:.:.:.:.:.	./.:.:.:.:.:.:.:.	./.:.:.:.:.:.:.:.	./.:.:.:.:.:.:.:.	./.:.:.:.:.:.:.:.	./.:.:.:.:.:.:.:.	./.:.:.:.:.:.:.:.	./.:.:.:.:.:.:.:.	./.:.:.:.:.:.:.:.	./.:.:.:.:.:.:.:.	./.:.:.:.:.:.:.:.	./.:.:.:.:.:.:.:.	./.:.:.:.:.:.:.:.	./.:.:.:.:.:.:.:.	./.:.:.:.:.:.:.:.	./.:.:.:.:.:.:.:.	./.:.:.:.:.:.:.:.	./.:.:.:.:.:.:.:.	./.:.:.:.:.:.:.:.	./.:.:.:.:.:.:.:.	./.:.:.:.:.:.:.:.	./.:.:.:.:.:.:.:.	0|1:7:32:16.12:0:12702331:4,1,2,0:.	./.:.:.:.:.:.:.:.	./.:.:.:.:.:.:.:.	./.:.:.:.:.:.:.:.	./.:.:.:.:.:.:.:.	./.:.:.:.:.:.:.:.	./.:.:.:.:.:.:.:.	./.:.:.:.:.:.:.:.	./.:.:.:.:.:.:.:.	./.:.:.:.:.:.:.:.	./.:.:.:.:.:.:.:.
chr5	12702347	.	C	T	0.75	PASS	BaseQRankSum=-1.282;ClippingRankSum=0;ExcessHet=3.0103;MQRankSum=0.842;RAW_MQ=12525;ReadPosRankSum=0;DP=8;MLEAC=1;MLEAF=0.5	GT:DP:GQ:NE:PR:PS:SB:SE	./.:.:.:.:.:.:.:.	./.:.:.:.:.:.:.:.	./.:.:.:.:.:.:.:.	./.:.:.:.:.:.:.:.	0|1:5:21:100:0:12702315:3,0,2,0:.	./.:.:.:.:.:.:.:.	./.:.:.:.:.:.:.:.	./.:.:.:.:.:.:.:.	./.:.:.:.:.:.:.:.	./.:.:.:.:.:.:.:.	./.:.:.:.:.:.:.:.	./.:.:.:.:.:.:.:.	./.:.:.:.:.:.:.:.	./.:.:.:.:.:.:.:.	./.:.:.:.:.:.:.:.	./.:.:.:.:.:.:.:.	./.:.:.:.:.:.:.:.	./.:.:.:.:.:.:.:.	./.:.:.:.:.:.:.:.	./.:.:.:.:.:.:.:.	./.:.:.:.:.:.:.:.	./.:.:.:.:.:.:.:.	./.:.:.:.:.:.:.:.	./.:.:.:.:.:.:.:.	./.:.:.:.:.:.:.:.	./.:.:.:.:.:.:.:.	./.:.:.:.:.:.:.:.	./.:.:.:.:.:.:.:.	./.:.:.:.:.:.:.:.	./.:.:.:.:.:.:.:.	./.:.:.:.:.:.:.:.	./.:.:.:.:.:.:.:.	./.:.:.:.:.:.:.:.	./.:.:.:.:.:.:.:.	./.:.:.:.:.:.:.:.	./.:.:.:.:.:.:.:.	./.:.:.:.:.:.:.:.	./.:.:.:.:.:.:.:.	./.:.:.:.:.:.:.:.	./.:.:.:.:.:.:.:.	./.:.:.:.:.:.:.:.	./.:.:.:.:.:.:.:.	./.:.:.:.:.:.:.:.	./.:.:.:.:.:.:.:.	./.:.:.:.:.:.:.:.	./.:.:.:.:.:.:.:.	./.:.:.:.:.:.:.:.	./.:.:.:.:.:.:.:.	./.:.:.:.:.:.:.:.	./.:.:.:.:.:.:.:.	./.:.:.:.:.:.:.:.	./.:.:.:.:.:.:.:.	./.:.:.:.:.:.:.:.	./.:.:.:.:.:.:.:.	./.:.:.:.:.:.:.:.	./.:.:.:.:.:.:.:.	./.:.:.:.:.:.:.:.
chr5	12702348	.	A	G	11.12	PASS	BaseQRankSum=-0.674;ClippingRankSum=0;ExcessHet=3.0103;MQRankSum=-0.674;RAW_MQ=7501;ReadPosRankSum=0.674;DP=8;MLEAC=1;MLEAF=0.5	GT:DP:GQ:NE:PGT:PID:PR:PS:SB:SE	./.:.:.:.:.:.:.:.:.:.	./.:.:.:.:.:.:.:.:.:.	./.:.:.:.:.:.:.:.:.:.	1|0:2:39:100:0|1:12702331_G_A:0:12702331:1,0,1,0:.	./.:.:.:.:.:.:.:.:.:.	./.:.:.:.:.:.:.:.:.:.	./.:.:.:.:.:.:.:.:.:.	./.:.:.:.:.:.:.:.:.:.	./.:.:.:.:.:.:.:.:.:.	./.:.:.:.:.:.:.:.:.:.	./.:.:.:.:.:.:.:.:.:.	./.:.:.:.:.:.:.:.:.:.	./.:.:.:.:.:.:.:.:.:.	./.:.:.:.:.:.:.:.:.:.	./.:.:.:.:.:.:.:.:.:.	./.:.:.:.:.:.:.:.:.:.	./.:.:.:.:.:.:.:.:.:.	./.:.:.:.:.:.:.:.:.:.	./.:.:.:.:.:.:.:.:.:.	./.:.:.:.:.:.:.:.:.:.	./.:.:.:.:.:.:.:.:.:.	./.:.:.:.:.:.:.:.:.:.	./.:.:.:.:.:.:.:.:.:.	./.:.:.:.:.:.:.:.:.:.	./.:.:.:.:.:.:.:.:.:.	./.:.:.:.:.:.:.:.:.:.	./.:.:.:.:.:.:.:.:.:.	./.:.:.:.:.:.:.:.:.:.	./.:.:.:.:.:.:.:.:.:.	./.:.:.:.:.:.:.:.:.:.	./.:.:.:.:.:.:.:.:.:.	./.:.:.:.:.:.:.:.:.:.	./.:.:.:.:.:.:.:.:.:.	./.:.:.:.:.:.:.:.:.:.	./.:.:.:.:.:.:.:.:.:.	./.:.:.:.:.:.:.:.:.:.	./.:.:.:.:.:.:.:.:.:.	./.:.:.:.:.:.:.:.:.:.	./.:.:.:.:.:.:.:.:.:.	./.:.:.:.:.:.:.:.:.:.	./.:.:.:.:.:.:.:.:.:.	./.:.:.:.:.:.:.:.:.:.	./.:.:.:.:.:.:.:.:.:.	./.:.:.:.:.:.:.:.:.:.	./.:.:.:.:.:.:.:.:.:.	./.:.:.:.:.:.:.:.:.:.	./.:.:.:.:.:.:.:.:.:.	./.:.:.:.:.:.:.:.:.:.	./.:.:.:.:.:.:.:.:.:.	./.:.:.:.:.:.:.:.:.:.	./.:.:.:.:.:.:.:.:.:.	./.:.:.:.:.:.:.:.:.:.	./.:.:.:.:.:.:.:.:.:.	./.:.:.:.:.:.:.:.:.:.	./.:.:.:.:.:.:.:.:.:.	./.:.:.:.:.:.:.:.:.:.	./.:.:.:.:.:.:.:.:.:.
chr5	12702356	.	A	G	11.12	PASS	BaseQRankSum=0.674;ClippingRankSum=0;ExcessHet=3.0103;MQRankSum=-0.674;RAW_MQ=7501;ReadPosRankSum=-0.674;DP=8;MLEAC=1;MLEAF=0.5	GT:DP:GQ:NE:PGT:PID:PR:PS:SB:SE	./.:.:.:.:.:.:.:.:.:.	./.:.:.:.:.:.:.:.:.:.	./.:.:.:.:.:.:.:.:.:.	1|0:2:39:100:0|1:12702331_G_A:0:12702331:1,0,1,0:.	./.:.:.:.:.:.:.:.:.:.	./.:.:.:.:.:.:.:.:.:.	./.:.:.:.:.:.:.:.:.:.	./.:.:.:.:.:.:.:.:.:.	./.:.:.:.:.:.:.:.:.:.	./.:.:.:.:.:.:.:.:.:.	./.:.:.:.:.:.:.:.:.:.	./.:.:.:.:.:.:.:.:.:.	./.:.:.:.:.:.:.:.:.:.	./.:.:.:.:.:.:.:.:.:.	./.:.:.:.:.:.:.:.:.:.	./.:.:.:.:.:.:.:.:.:.	./.:.:.:.:.:.:.:.:.:.	./.:.:.:.:.:.:.:.:.:.	./.:.:.:.:.:.:.:.:.:.	./.:.:.:.:.:.:.:.:.:.	./.:.:.:.:.:.:.:.:.:.	./.:.:.:.:.:.:.:.:.:.	./.:.:.:.:.:.:.:.:.:.	./.:.:.:.:.:.:.:.:.:.	./.:.:.:.:.:.:.:.:.:.	./.:.:.:.:.:.:.:.:.:.	./.:.:.:.:.:.:.:.:.:.	./.:.:.:.:.:.:.:.:.:.	./.:.:.:.:.:.:.:.:.:.	./.:.:.:.:.:.:.:.:.:.	./.:.:.:.:.:.:.:.:.:.	./.:.:.:.:.:.:.:.:.:.	./.:.:.:.:.:.:.:.:.:.	./.:.:.:.:.:.:.:.:.:.	./.:.:.:.:.:.:.:.:.:.	./.:.:.:.:.:.:.:.:.:.	./.:.:.:.:.:.:.:.:.:.	./.:.:.:.:.:.:.:.:.:.	./.:.:.:.:.:.:.:.:.:.	./.:.:.:.:.:.:.:.:.:.	./.:.:.:.:.:.:.:.:.:.	./.:.:.:.:.:.:.:.:.:.	./.:.:.:.:.:.:.:.:.:.	./.:.:.:.:.:.:.:.:.:.	./.:.:.:.:.:.:.:.:.:.	./.:.:.:.:.:.:.:.:.:.	./.:.:.:.:.:.:.:.:.:.	./.:.:.:.:.:.:.:.:.:.	./.:.:.:.:.:.:.:.:.:.	./.:.:.:.:.:.:.:.:.:.	./.:.:.:.:.:.:.:.:.:.	./.:.:.:.:.:.:.:.:.:.	./.:.:.:.:.:.:.:.:.:.	./.:.:.:.:.:.:.:.:.:.	./.:.:.:.:.:.:.:.:.:.	./.:.:.:.:.:.:.:.:.:.	./.:.:.:.:.:.:.:.:.:.
chr5	12702356	.	AT	A	16.62	PASS	ExcessHet=3.0103;RAW_MQ=6294;DP=7;MLEAC=2;MLEAF=1	GT:DP:GQ:SB	./.:.:.:.	./.:.:.:.	./.:.:.:.	./.:.:.:.	./.:.:.:.	./.:.:.:.	./.:.:.:.	./.:.:.:.	./.:.:.:.	./.:.:.:.	./.:.:.:.	1/1:2:6:0,0,1,1	./.:.:.:.	./.:.:.:.	./.:.:.:.	./.:.:.:.	./.:.:.:.	./.:.:.:.	./.:.:.:.	./.:.:.:.	./.:.:.:.	./.:.:.:.	./.:.:.:.	./.:.:.:.	./.:.:.:.	./.:.:.:.	./.:.:.:.	./.:.:.:.	./.:.:.:.	./.:.:.:.	./.:.:.:.	./.:.:.:.	./.:.:.:.	./.:.:.:.	./.:.:.:.	./.:.:.:.	./.:.:.:.	./.:.:.:.	./.:.:.:.	./.:.:.:.	./.:.:.:.	./.:.:.:.	./.:.:.:.	./.:.:.:.	./.:.:.:.	./.:.:.:.	./.:.:.:.	./.:.:.:.	./.:.:.:.	./.:.:.:.	./.:.:.:.	./.:.:.:.	./.:.:.:.	./.:.:.:.	./.:.:.:.	./.:.:.:.	./.:.:.:.
chr5	12702364	.	C	T	6.79	PASS	BaseQRankSum=-0.524;ClippingRankSum=0;ExcessHet=3.0103;MQRankSum=1.645;RAW_MQ=15825;ReadPosRankSum=-1.645;DP=9;MLEAC=1;MLEAF=0.5	GT:DP:GQ:NE:PR:PS:SB:SE	./.:.:.:.:.:.:.:.	./.:.:.:.:.:.:.:.	./.:.:.:.:.:.:.:.	./.:.:.:.:.:.:.:.	./.:.:.:.:.:.:.:.	./.:.:.:.:.:.:.:.	./.:.:.:.:.:.:.:.	./.:.:.:.:.:.:.:.	./.:.:.:.:.:.:.:.	./.:.:.:.:.:.:.:.	./.:.:.:.:.:.:.:.	./.:.:.:.:.:.:.:.	./.:.:.:.:.:.:.:.	./.:.:.:.:.:.:.:.	./.:.:.:.:.:.:.:.	./.:.:.:.:.:.:.:.	./.:.:.:.:.:.:.:.	./.:.:.:.:.:.:.:.	./.:.:.:.:.:.:.:.	./.:.:.:.:.:.:.:.	./.:.:.:.:.:.:.:.	./.:.:.:.:.:.:.:.	./.:.:.:.:.:.:.:.	./.:.:.:.:.:.:.:.	./.:.:.:.:.:.:.:.	./.:.:.:.:.:.:.:.	./.:.:.:.:.:.:.:.	./.:.:.:.:.:.:.:.	./.:.:.:.:.:.:.:.	1|0:5:34:100:0:12702331:1,2,1,1:.	./.:.:.:.:.:.:.:.	./.:.:.:.:.:.:.:.	./.:.:.:.:.:.:.:.	./.:.:.:.:.:.:.:.	./.:.:.:.:.:.:.:.	./.:.:.:.:.:.:.:.	./.:.:.:.:.:.:.:.	./.:.:.:.:.:.:.:.	./.:.:.:.:.:.:.:.	./.:.:.:.:.:.:.:.	./.:.:.:.:.:.:.:.	./.:.:.:.:.:.:.:.	./.:.:.:.:.:.:.:.	./.:.:.:.:.:.:.:.	./.:.:.:.:.:.:.:.	./.:.:.:.:.:.:.:.	./.:.:.:.:.:.:.:.	./.:.:.:.:.:.:.:.	./.:.:.:.:.:.:.:.	./.:.:.:.:.:.:.:.	./.:.:.:.:.:.:.:.	./.:.:.:.:.:.:.:.	./.:.:.:.:.:.:.:.	./.:.:.:.:.:.:.:.	./.:.:.:.:.:.:.:.	./.:.:.:.:.:.:.:.	./.:.:.:.:.:.:.:.
chr5	12702373	.	A	T	97.9	PASS	BaseQRankSum=0.674;ClippingRankSum=0;ExcessHet=3.0103;MQRankSum=0;RAW_MQ=8927;ReadPosRankSum=0;DP=174;MLEAC=2;MLEAF=1	GT:DP:GQ:NE:PR:PS:SB:SE	./.:.:.:.:.:.:.:.	./.:.:.:.:.:.:.:.	0|1:2:20:100:0:12702338:1,0,1,0:.	./.:.:.:.:.:.:.:.	0|1:5:30:100:0:12702315:1,0,4,0:.	./.:.:.:.:.:.:.:.	./.:.:.:.:.:.:.:.	./.:.:.:.:.:.:.:.	./.:.:.:.:.:.:.:.	1/1:2:6:.:.:.:0,0,2,0:.	./.:.:.:.:.:.:.:.	./.:.:.:.:.:.:.:.	./.:.:.:.:.:.:.:.	0|1:8:3:100:0:12702373:2,5,1,0:.	1/1:4:12:.:.:.:0,0,4,0:.	1|0:8:29:100:0:12702314:5,1,2,0:.	./.:.:.:.:.:.:.:.	./.:.:.:.:.:.:.:.	./.:.:.:.:.:.:.:.	./.:.:.:.:.:.:.:.	0|1:7:54:100:0:12701849:2,1,3,1:.	./.:.:.:.:.:.:.:.	./.:.:.:.:.:.:.:.	0|1:4:15:100:0:12702331:1,0,3,0:.	./.:.:.:.:.:.:.:.	./.:.:.:.:.:.:.:.	./.:.:.:.:.:.:.:.	0|1:5:12:100:0:12702373:1,0,3,1:.	./.:.:.:.:.:.:.:.	./.:.:.:.:.:.:.:.	0|1:11:17:100:0:12701908:6,3,2,0:.	./.:.:.:.:.:.:.:.	./.:.:.:.:.:.:.:.	./.:.:.:.:.:.:.:.	./.:.:.:.:.:.:.:.	./.:.:.:.:.:.:.:.	./.:.:.:.:.:.:.:.	./.:.:.:.:.:.:.:.	./.:.:.:.:.:.:.:.	0|1:3:18:100:0:12702331:0,1,1,1:.	./.:.:.:.:.:.:.:.	./.:.:.:.:.:.:.:.	1/1:2:6:.:.:.:0,0,1,1:.	1/1:2:6:.:.:.:0,0,2,0:.	./.:.:.:.:.:.:.:.	./.:.:.:.:.:.:.:.	1|0:8:65:100:0:12702331:2,1,4,1:.	./.:.:.:.:.:.:.:.	0|1:3:21:52:0:12702373:1,0,2,0:.	1/1:5:15:.:.:.:0,0,3,2:.	1|0:4:41:100:0:12702299:2,0,2,0:.	./.:.:.:.:.:.:.:.	0/1:2:22:.:.:.:1,0,1,0:.	1/1:2:6:.:.:.:0,0,1,1:.	./.:.:.:.:.:.:.:.	./.:.:.:.:.:.:.:.	1/1:2:6:.:.:.:0,0,2,0:.
chr5	12702391	.	A	G	0.13	PASS	BaseQRankSum=1.282;ClippingRankSum=0;ExcessHet=3.0103;MQRankSum=1.282;RAW_MQ=9280;ReadPosRankSum=1.282;DP=11;MLEAC=1;MLEAF=0.5	GT:DP:GQ:NE:PR:PS:SB:SE	./.:.:.:.:.:.:.:.	./.:.:.:.:.:.:.:.	./.:.:.:.:.:.:.:.	1|0:5:13:100:0:12702331:4,0,1,0:.	./.:.:.:.:.:.:.:.	./.:.:.:.:.:.:.:.	./.:.:.:.:.:.:.:.	./.:.:.:.:.:.:.:.	./.:.:.:.:.:.:.:.	./.:.:.:.:.:.:.:.	./.:.:.:.:.:.:.:.	./.:.:.:.:.:.:.:.	./.:.:.:.:.:.:.:.	./.:.:.:.:.:.:.:.	./.:.:.:.:.:.:.:.	./.:.:.:.:.:.:.:.	./.:.:.:.:.:.:.:.	./.:.:.:.:.:.:.:.	./.:.:.:.:.:.:.:.	./.:.:.:.:.:.:.:.	./.:.:.:.:.:.:.:.	./.:.:.:.:.:.:.:.	./.:.:.:.:.:.:.:.	./.:.:.:.:.:.:.:.	./.:.:.:.:.:.:.:.	./.:.:.:.:.:.:.:.	./.:.:.:.:.:.:.:.	./.:.:.:.:.:.:.:.	./.:.:.:.:.:.:.:.	./.:.:.:.:.:.:.:.	./.:.:.:.:.:.:.:.	./.:.:.:.:.:.:.:.	./.:.:.:.:.:.:.:.	./.:.:.:.:.:.:.:.	./.:.:.:.:.:.:.:.	./.:.:.:.:.:.:.:.	./.:.:.:.:.:.:.:.	./.:.:.:.:.:.:.:.	./.:.:.:.:.:.:.:.	./.:.:.:.:.:.:.:.	./.:.:.:.:.:.:.:.	./.:.:.:.:.:.:.:.	./.:.:.:.:.:.:.:.	./.:.:.:.:.:.:.:.	./.:.:.:.:.:.:.:.	./.:.:.:.:.:.:.:.	./.:.:.:.:.:.:.:.	./.:.:.:.:.:.:.:.	./.:.:.:.:.:.:.:.	./.:.:.:.:.:.:.:.	./.:.:.:.:.:.:.:.	./.:.:.:.:.:.:.:.	./.:.:.:.:.:.:.:.	./.:.:.:.:.:.:.:.	./.:.:.:.:.:.:.:.	./.:.:.:.:.:.:.:.	./.:.:.:.:.:.:.:.
chr5	12702398	.	C	T	0.1	PASS	BaseQRankSum=1.282;ClippingRankSum=0;ExcessHet=3.0103;MQRankSum=0.842;RAW_MQ=12525;ReadPosRankSum=0.253;DP=8;MLEAC=1;MLEAF=0.5	GT:DP:GQ:NE:PR:PS:SB:SE	./.:.:.:.:.:.:.:.	./.:.:.:.:.:.:.:.	./.:.:.:.:.:.:.:.	./.:.:.:.:.:.:.:.	1|0:5:12:100:0:12702315:4,0,1,0:.	./.:.:.:.:.:.:.:.	./.:.:.:.:.:.:.:.	./.:.:.:.:.:.:.:.	./.:.:.:.:.:.:.:.	./.:.:.:.:.:.:.:.	./.:.:.:.:.:.:.:.	./.:.:.:.:.:.:.:.	./.:.:.:.:.:.:.:.	./.:.:.:.:.:.:.:.	./.:.:.:.:.:.:.:.	./.:.:.:.:.:.:.:.	./.:.:.:.:.:.:.:.	./.:.:.:.:.:.:.:.	./.:.:.:.:.:.:.:.	./.:.:.:.:.:.:.:.	./.:.:.:.:.:.:.:.	./.:.:.:.:.:.:.:.	./.:.:.:.:.:.:.:.	./.:.:.:.:.:.:.:.	./.:.:.:.:.:.:.:.	./.:.:.:.:.:.:.:.	./.:.:.:.:.:.:.:.	./.:.:.:.:.:.:.:.	./.:.:.:.:.:.:.:.	./.:.:.:.:.:.:.:.	./.:.:.:.:.:.:.:.	./.:.:.:.:.:.:.:.	./.:.:.:.:.:.:.:.	./.:.:.:.:.:.:.:.	./.:.:.:.:.:.:.:.	./.:.:.:.:.:.:.:.	./.:.:.:.:.:.:.:.	./.:.:.:.:.:.:.:.	./.:.:.:.:.:.:.:.	./.:.:.:.:.:.:.:.	./.:.:.:.:.:.:.:.	./.:.:.:.:.:.:.:.	./.:.:.:.:.:.:.:.	./.:.:.:.:.:.:.:.	./.:.:.:.:.:.:.:.	./.:.:.:.:.:.:.:.	./.:.:.:.:.:.:.:.	./.:.:.:.:.:.:.:.	./.:.:.:.:.:.:.:.	./.:.:.:.:.:.:.:.	./.:.:.:.:.:.:.:.	./.:.:.:.:.:.:.:.	./.:.:.:.:.:.:.:.	./.:.:.:.:.:.:.:.	./.:.:.:.:.:.:.:.	./.:.:.:.:.:.:.:.	./.:.:.:.:.:.:.:.
chr5	12702407	.	A	T	0.13	PASS	BaseQRankSum=1.282;ClippingRankSum=0;ExcessHet=3.0103;MQRankSum=0.524;RAW_MQ=9280;ReadPosRankSum=-1.282;DP=11;MLEAC=1;MLEAF=0.5	GT:DP:GQ:NE:PR:PS:SB:SE	./.:.:.:.:.:.:.:.	./.:.:.:.:.:.:.:.	./.:.:.:.:.:.:.:.	1|0:5:13:100:0:12702331:4,0,1,0:.	./.:.:.:.:.:.:.:.	./.:.:.:.:.:.:.:.	./.:.:.:.:.:.:.:.	./.:.:.:.:.:.:.:.	./.:.:.:.:.:.:.:.	./.:.:.:.:.:.:.:.	./.:.:.:.:.:.:.:.	./.:.:.:.:.:.:.:.	./.:.:.:.:.:.:.:.	./.:.:.:.:.:.:.:.	./.:.:.:.:.:.:.:.	./.:.:.:.:.:.:.:.	./.:.:.:.:.:.:.:.	./.:.:.:.:.:.:.:.	./.:.:.:.:.:.:.:.	./.:.:.:.:.:.:.:.	./.:.:.:.:.:.:.:.	./.:.:.:.:.:.:.:.	./.:.:.:.:.:.:.:.	./.:.:.:.:.:.:.:.	./.:.:.:.:.:.:.:.	./.:.:.:.:.:.:.:.	./.:.:.:.:.:.:.:.	./.:.:.:.:.:.:.:.	./.:.:.:.:.:.:.:.	./.:.:.:.:.:.:.:.	./.:.:.:.:.:.:.:.	./.:.:.:.:.:.:.:.	./.:.:.:.:.:.:.:.	./.:.:.:.:.:.:.:.	./.:.:.:.:.:.:.:.	./.:.:.:.:.:.:.:.	./.:.:.:.:.:.:.:.	./.:.:.:.:.:.:.:.	./.:.:.:.:.:.:.:.	./.:.:.:.:.:.:.:.	./.:.:.:.:.:.:.:.	./.:.:.:.:.:.:.:.	./.:.:.:.:.:.:.:.	./.:.:.:.:.:.:.:.	./.:.:.:.:.:.:.:.	./.:.:.:.:.:.:.:.	./.:.:.:.:.:.:.:.	./.:.:.:.:.:.:.:.	./.:.:.:.:.:.:.:.	./.:.:.:.:.:.:.:.	./.:.:.:.:.:.:.:.	./.:.:.:.:.:.:.:.	./.:.:.:.:.:.:.:.	./.:.:.:.:.:.:.:.	./.:.:.:.:.:.:.:.	./.:.:.:.:.:.:.:.	./.:.:.:.:.:.:.:.
chr5	12702408	.	T	A	2.99	PASS	BaseQRankSum=0.566;ClippingRankSum=0;ExcessHet=3.0103;MQRankSum=-0.366;RAW_MQ=17198;ReadPosRankSum=-1.465;DP=16;MLEAC=1;MLEAF=0.5	GT:DP:GQ:NE:PR:PS:SB:SE	./.:.:.:.:.:.:.:.	./.:.:.:.:.:.:.:.	./.:.:.:.:.:.:.:.	./.:.:.:.:.:.:.:.	./.:.:.:.:.:.:.:.	./.:.:.:.:.:.:.:.	./.:.:.:.:.:.:.:.	./.:.:.:.:.:.:.:.	./.:.:.:.:.:.:.:.	./.:.:.:.:.:.:.:.	./.:.:.:.:.:.:.:.	./.:.:.:.:.:.:.:.	./.:.:.:.:.:.:.:.	./.:.:.:.:.:.:.:.	./.:.:.:.:.:.:.:.	./.:.:.:.:.:.:.:.	./.:.:.:.:.:.:.:.	./.:.:.:.:.:.:.:.	./.:.:.:.:.:.:.:.	./.:.:.:.:.:.:.:.	./.:.:.:.:.:.:.:.	./.:.:.:.:.:.:.:.	./.:.:.:.:.:.:.:.	1|0:7:8:100:0:12702331:4,2,1,0:.	./.:.:.:.:.:.:.:.	./.:.:.:.:.:.:.:.	./.:.:.:.:.:.:.:.	./.:.:.:.:.:.:.:.	./.:.:.:.:.:.:.:.	./.:.:.:.:.:.:.:.	./.:.:.:.:.:.:.:.	./.:.:.:.:.:.:.:.	./.:.:.:.:.:.:.:.	./.:.:.:.:.:.:.:.	1/1:1:3:.:.:.:0,0,1,0:.	./.:.:.:.:.:.:.:.	./.:.:.:.:.:.:.:.	./.:.:.:.:.:.:.:.	./.:.:.:.:.:.:.:.	./.:.:.:.:.:.:.:.	./.:.:.:.:.:.:.:.	./.:.:.:.:.:.:.:.	./.:.:.:.:.:.:.:.	./.:.:.:.:.:.:.:.	./.:.:.:.:.:.:.:.	./.:.:.:.:.:.:.:.	./.:.:.:.:.:.:.:.	./.:.:.:.:.:.:.:.	./.:.:.:.:.:.:.:.	./.:.:.:.:.:.:.:.	./.:.:.:.:.:.:.:.	./.:.:.:.:.:.:.:.	./.:.:.:.:.:.:.:.	./.:.:.:.:.:.:.:.	./.:.:.:.:.:.:.:.	./.:.:.:.:.:.:.:.	./.:.:.:.:.:.:.:.
chr5	12702409	.	G	T	79.84	PASS	BaseQRankSum=-0.812;ClippingRankSum=0;ExcessHet=3.0103;MQRankSum=-2.638;RAW_MQ=27026;ReadPosRankSum=1.054;DP=163;MLEAC=1;MLEAF=0.5	GT:DP:GQ:NE:PR:PS:SB:SE	0|1:10:47:100:0:12702409:3,4,3,0:.	./.:.:.:.:.:.:.:.	./.:.:.:.:.:.:.:.	0|1:5:58:100:0:12702331:2,0,3,0:.	./.:.:.:.:.:.:.:.	0|1:5:14:100:0:12702409:1,0,4,0:.	./.:.:.:.:.:.:.:.	./.:.:.:.:.:.:.:.	1|0:2:19:24:0:12702409:0,1,1,0:.	1|0:7:18:100:0:12702409:2,0,5,0:.	./.:.:.:.:.:.:.:.	./.:.:.:.:.:.:.:.	./.:.:.:.:.:.:.:.	0|1:11:47:100:0:12702373:4,4,3,0:.	0|1:7:57:100:0:12702409:4,0,3,0:.	./.:.:.:.:.:.:.:.	./.:.:.:.:.:.:.:.	1/1:1:3:.:.:.:0,0,1,0:.	./.:.:.:.:.:.:.:.	./.:.:.:.:.:.:.:.	./.:.:.:.:.:.:.:.	./.:.:.:.:.:.:.:.	1|0:2:20:100:0:12702409:1,0,1,0:.	1|0:7:53:100:0:12702331:4,0,1,2:.	./.:.:.:.:.:.:.:.	./.:.:.:.:.:.:.:.	1/1:5:5:.:.:.:1,0,4,0:.	./.:.:.:.:.:.:.:.	./.:.:.:.:.:.:.:.	./.:.:.:.:.:.:.:.	0|1:11:19:100:0:12701908:7,2,2,0:.	./.:.:.:.:.:.:.:.	./.:.:.:.:.:.:.:.	./.:.:.:.:.:.:.:.	./.:.:.:.:.:.:.:.	1/1:3:9:.:.:.:0,0,2,1:.	./.:.:.:.:.:.:.:.	./.:.:.:.:.:.:.:.	./.:.:.:.:.:.:.:.	0|1:4:14:100:0:12702331:1,2,1,0:.	./.:.:.:.:.:.:.:.	./.:.:.:.:.:.:.:.	./.:.:.:.:.:.:.:.	./.:.:.:.:.:.:.:.	./.:.:.:.:.:.:.:.	./.:.:.:.:.:.:.:.	./.:.:.:.:.:.:.:.	./.:.:.:.:.:.:.:.	./.:.:.:.:.:.:.:.	./.:.:.:.:.:.:.:.	./.:.:.:.:.:.:.:.	./.:.:.:.:.:.:.:.	./.:.:.:.:.:.:.:.	./.:.:.:.:.:.:.:.	./.:.:.:.:.:.:.:.	./.:.:.:.:.:.:.:.	./.:.:.:.:.:.:.:.
chr5	12702417	.	T	TCCAAG	2.42	PASS	BaseQRankSum=-0.431;ClippingRankSum=0;ExcessHet=3.0103;MQRankSum=-0.967;RAW_MQ=14177;ReadPosRankSum=-0.967;DP=10;MLEAC=1;MLEAF=0.5	GT:DP:GQ:SB	./.:.:.:.	./.:.:.:.	./.:.:.:.	./.:.:.:.	./.:.:.:.	./.:.:.:.	./.:.:.:.	./.:.:.:.	./.:.:.:.	./.:.:.:.	./.:.:.:.	./.:.:.:.	./.:.:.:.	./.:.:.:.	./.:.:.:.	./.:.:.:.	./.:.:.:.	./.:.:.:.	./.:.:.:.	./.:.:.:.	./.:.:.:.	./.:.:.:.	./.:.:.:.	./.:.:.:.	./.:.:.:.	./.:.:.:.	./.:.:.:.	./.:.:.:.	0/1:3:36:1,1,0,1	./.:.:.:.	./.:.:.:.	./.:.:.:.	./.:.:.:.	./.:.:.:.	./.:.:.:.	./.:.:.:.	./.:.:.:.	./.:.:.:.	./.:.:.:.	./.:.:.:.	./.:.:.:.	./.:.:.:.	./.:.:.:.	./.:.:.:.	./.:.:.:.	./.:.:.:.	./.:.:.:.	./.:.:.:.	./.:.:.:.	./.:.:.:.	./.:.:.:.	./.:.:.:.	./.:.:.:.	./.:.:.:.	./.:.:.:.	./.:.:.:.	./.:.:.:.
chr5	12702439	.	T	G	44.18	PASS	ExcessHet=3.0103;RAW_MQ=3329;BaseQRankSum=0.431;ClippingRankSum=0;MQRankSum=-0.967;ReadPosRankSum=0.967;DP=18;MLEAC=1;MLEAF=0.5	GT:DP:GQ:SB:NE:PR:PS:SE	./.:.:.:.:.:.:.:.	./.:.:.:.:.:.:.:.	./.:.:.:.:.:.:.:.	./.:.:.:.:.:.:.:.	./.:.:.:.:.:.:.:.	./.:.:.:.:.:.:.:.	./.:.:.:.:.:.:.:.	./.:.:.:.:.:.:.:.	./.:.:.:.:.:.:.:.	./.:.:.:.:.:.:.:.	./.:.:.:.:.:.:.:.	./.:.:.:.:.:.:.:.	./.:.:.:.:.:.:.:.	./.:.:.:.:.:.:.:.	1/1:3:9:0,0,3,0:.:.:.:.	./.:.:.:.:.:.:.:.	./.:.:.:.:.:.:.:.	./.:.:.:.:.:.:.:.	./.:.:.:.:.:.:.:.	./.:.:.:.:.:.:.:.	./.:.:.:.:.:.:.:.	./.:.:.:.:.:.:.:.	./.:.:.:.:.:.:.:.	1|0:3:16:0,1,1,1:100:0:12702331:.	./.:.:.:.:.:.:.:.	./.:.:.:.:.:.:.:.	./.:.:.:.:.:.:.:.	./.:.:.:.:.:.:.:.	./.:.:.:.:.:.:.:.	./.:.:.:.:.:.:.:.	./.:.:.:.:.:.:.:.	./.:.:.:.:.:.:.:.	./.:.:.:.:.:.:.:.	./.:.:.:.:.:.:.:.	./.:.:.:.:.:.:.:.	./.:.:.:.:.:.:.:.	./.:.:.:.:.:.:.:.	./.:.:.:.:.:.:.:.	./.:.:.:.:.:.:.:.	0|1:3:15:1,1,1,0:100:0:12702331:.	./.:.:.:.:.:.:.:.	./.:.:.:.:.:.:.:.	./.:.:.:.:.:.:.:.	./.:.:.:.:.:.:.:.	./.:.:.:.:.:.:.:.	./.:.:.:.:.:.:.:.	./.:.:.:.:.:.:.:.	./.:.:.:.:.:.:.:.	./.:.:.:.:.:.:.:.	./.:.:.:.:.:.:.:.	./.:.:.:.:.:.:.:.	./.:.:.:.:.:.:.:.	./.:.:.:.:.:.:.:.	./.:.:.:.:.:.:.:.	./.:.:.:.:.:.:.:.	./.:.:.:.:.:.:.:.	./.:.:.:.:.:.:.:.
chr5	12702450	.	A	G	108.18	PASS	BaseQRankSum=-0.967;ClippingRankSum=0;ExcessHet=3.0103;MQRankSum=0.967;RAW_MQ=6578;ReadPosRankSum=-0.431;DP=11;MLEAC=2;MLEAF=1	GT:DP:GQ:NE:PGT:PID:PR:PS:SB:SE	./.:.:.:.:.:.:.:.:.:.	./.:.:.:.:.:.:.:.:.:.	./.:.:.:.:.:.:.:.:.:.	./.:.:.:.:.:.:.:.:.:.	./.:.:.:.:.:.:.:.:.:.	./.:.:.:.:.:.:.:.:.:.	./.:.:.:.:.:.:.:.:.:.	./.:.:.:.:.:.:.:.:.:.	./.:.:.:.:.:.:.:.:.:.	./.:.:.:.:.:.:.:.:.:.	./.:.:.:.:.:.:.:.:.:.	./.:.:.:.:.:.:.:.:.:.	./.:.:.:.:.:.:.:.:.:.	./.:.:.:.:.:.:.:.:.:.	./.:.:.:.:.:.:.:.:.:.	./.:.:.:.:.:.:.:.:.:.	./.:.:.:.:.:.:.:.:.:.	./.:.:.:.:.:.:.:.:.:.	./.:.:.:.:.:.:.:.:.:.	./.:.:.:.:.:.:.:.:.:.	./.:.:.:.:.:.:.:.:.:.	./.:.:.:.:.:.:.:.:.:.	./.:.:.:.:.:.:.:.:.:.	./.:.:.:.:.:.:.:.:.:.	./.:.:.:.:.:.:.:.:.:.	./.:.:.:.:.:.:.:.:.:.	./.:.:.:.:.:.:.:.:.:.	./.:.:.:.:.:.:.:.:.:.	./.:.:.:.:.:.:.:.:.:.	./.:.:.:.:.:.:.:.:.:.	./.:.:.:.:.:.:.:.:.:.	./.:.:.:.:.:.:.:.:.:.	./.:.:.:.:.:.:.:.:.:.	./.:.:.:.:.:.:.:.:.:.	./.:.:.:.:.:.:.:.:.:.	./.:.:.:.:.:.:.:.:.:.	./.:.:.:.:.:.:.:.:.:.	./.:.:.:.:.:.:.:.:.:.	./.:.:.:.:.:.:.:.:.:.	1|0:3:36:100:0|1:12702450_A_G:0:12702331:1,0,1,1:.	./.:.:.:.:.:.:.:.:.:.	./.:.:.:.:.:.:.:.:.:.	1/1:2:6:.:0|1:12702450_A_G:.:.:0,0,0,2:.	./.:.:.:.:.:.:.:.:.:.	./.:.:.:.:.:.:.:.:.:.	./.:.:.:.:.:.:.:.:.:.	./.:.:.:.:.:.:.:.:.:.	./.:.:.:.:.:.:.:.:.:.	./.:.:.:.:.:.:.:.:.:.	1/1:3:9:.:0|1:12702450_A_G:.:.:0,0,0,3:.	./.:.:.:.:.:.:.:.:.:.	./.:.:.:.:.:.:.:.:.:.	./.:.:.:.:.:.:.:.:.:.	./.:.:.:.:.:.:.:.:.:.	./.:.:.:.:.:.:.:.:.:.	./.:.:.:.:.:.:.:.:.:.	./.:.:.:.:.:.:.:.:.:.
chr5	12702453	.	A	G	108.18	PASS	BaseQRankSum=-0.967;ClippingRankSum=0;ExcessHet=3.0103;MQRankSum=0.967;RAW_MQ=6578;ReadPosRankSum=-0.431;DP=11;MLEAC=2;MLEAF=1	GT:DP:GQ:NE:PGT:PID:PR:PS:SB:SE	./.:.:.:.:.:.:.:.:.:.	./.:.:.:.:.:.:.:.:.:.	./.:.:.:.:.:.:.:.:.:.	./.:.:.:.:.:.:.:.:.:.	./.:.:.:.:.:.:.:.:.:.	./.:.:.:.:.:.:.:.:.:.	./.:.:.:.:.:.:.:.:.:.	./.:.:.:.:.:.:.:.:.:.	./.:.:.:.:.:.:.:.:.:.	./.:.:.:.:.:.:.:.:.:.	./.:.:.:.:.:.:.:.:.:.	./.:.:.:.:.:.:.:.:.:.	./.:.:.:.:.:.:.:.:.:.	./.:.:.:.:.:.:.:.:.:.	./.:.:.:.:.:.:.:.:.:.	./.:.:.:.:.:.:.:.:.:.	./.:.:.:.:.:.:.:.:.:.	./.:.:.:.:.:.:.:.:.:.	./.:.:.:.:.:.:.:.:.:.	./.:.:.:.:.:.:.:.:.:.	./.:.:.:.:.:.:.:.:.:.	./.:.:.:.:.:.:.:.:.:.	./.:.:.:.:.:.:.:.:.:.	./.:.:.:.:.:.:.:.:.:.	./.:.:.:.:.:.:.:.:.:.	./.:.:.:.:.:.:.:.:.:.	./.:.:.:.:.:.:.:.:.:.	./.:.:.:.:.:.:.:.:.:.	./.:.:.:.:.:.:.:.:.:.	./.:.:.:.:.:.:.:.:.:.	./.:.:.:.:.:.:.:.:.:.	./.:.:.:.:.:.:.:.:.:.	./.:.:.:.:.:.:.:.:.:.	./.:.:.:.:.:.:.:.:.:.	./.:.:.:.:.:.:.:.:.:.	./.:.:.:.:.:.:.:.:.:.	./.:.:.:.:.:.:.:.:.:.	./.:.:.:.:.:.:.:.:.:.	./.:.:.:.:.:.:.:.:.:.	1|0:3:36:100:0|1:12702450_A_G:0:12702331:1,0,1,1:.	./.:.:.:.:.:.:.:.:.:.	./.:.:.:.:.:.:.:.:.:.	1/1:2:6:.:0|1:12702450_A_G:.:.:0,0,0,2:.	./.:.:.:.:.:.:.:.:.:.	./.:.:.:.:.:.:.:.:.:.	./.:.:.:.:.:.:.:.:.:.	./.:.:.:.:.:.:.:.:.:.	./.:.:.:.:.:.:.:.:.:.	./.:.:.:.:.:.:.:.:.:.	1/1:3:9:.:0|1:12702450_A_G:.:.:0,0,0,3:.	./.:.:.:.:.:.:.:.:.:.	./.:.:.:.:.:.:.:.:.:.	./.:.:.:.:.:.:.:.:.:.	./.:.:.:.:.:.:.:.:.:.	./.:.:.:.:.:.:.:.:.:.	./.:.:.:.:.:.:.:.:.:.	./.:.:.:.:.:.:.:.:.:.
chr5	12702546	.	G	A	63.56	PASS	ExcessHet=3.0103;RAW_MQ=11250;DP=4;MLEAC=2;MLEAF=1	GT:DP:GQ:PGT:PID:SB	./.:.:.:.:.:.	./.:.:.:.:.:.	./.:.:.:.:.:.	1/1:2:6:0|1:12702546_G_A:0,0,2,0	./.:.:.:.:.:.	./.:.:.:.:.:.	./.:.:.:.:.:.	./.:.:.:.:.:.	./.:.:.:.:.:.	./.:.:.:.:.:.	./.:.:.:.:.:.	./.:.:.:.:.:.	./.:.:.:.:.:.	./.:.:.:.:.:.	./.:.:.:.:.:.	./.:.:.:.:.:.	./.:.:.:.:.:.	./.:.:.:.:.:.	./.:.:.:.:.:.	./.:.:.:.:.:.	./.:.:.:.:.:.	./.:.:.:.:.:.	./.:.:.:.:.:.	./.:.:.:.:.:.	./.:.:.:.:.:.	./.:.:.:.:.:.	./.:.:.:.:.:.	./.:.:.:.:.:.	./.:.:.:.:.:.	./.:.:.:.:.:.	./.:.:.:.:.:.	./.:.:.:.:.:.	./.:.:.:.:.:.	./.:.:.:.:.:.	./.:.:.:.:.:.	./.:.:.:.:.:.	./.:.:.:.:.:.	./.:.:.:.:.:.	./.:.:.:.:.:.	./.:.:.:.:.:.	./.:.:.:.:.:.	./.:.:.:.:.:.	./.:.:.:.:.:.	./.:.:.:.:.:.	./.:.:.:.:.:.	./.:.:.:.:.:.	./.:.:.:.:.:.	./.:.:.:.:.:.	./.:.:.:.:.:.	./.:.:.:.:.:.	./.:.:.:.:.:.	./.:.:.:.:.:.	./.:.:.:.:.:.	./.:.:.:.:.:.	./.:.:.:.:.:.	./.:.:.:.:.:.	./.:.:.:.:.:.
chr5	12702563	.	G	A	63.56	PASS	ExcessHet=3.0103;RAW_MQ=11250;DP=4;MLEAC=2;MLEAF=1	GT:DP:GQ:PGT:PID:SB	./.:.:.:.:.:.	./.:.:.:.:.:.	./.:.:.:.:.:.	1/1:2:6:0|1:12702546_G_A:0,0,2,0	./.:.:.:.:.:.	./.:.:.:.:.:.	./.:.:.:.:.:.	./.:.:.:.:.:.	./.:.:.:.:.:.	./.:.:.:.:.:.	./.:.:.:.:.:.	./.:.:.:.:.:.	./.:.:.:.:.:.	./.:.:.:.:.:.	./.:.:.:.:.:.	./.:.:.:.:.:.	./.:.:.:.:.:.	./.:.:.:.:.:.	./.:.:.:.:.:.	./.:.:.:.:.:.	./.:.:.:.:.:.	./.:.:.:.:.:.	./.:.:.:.:.:.	./.:.:.:.:.:.	./.:.:.:.:.:.	./.:.:.:.:.:.	./.:.:.:.:.:.	./.:.:.:.:.:.	./.:.:.:.:.:.	./.:.:.:.:.:.	./.:.:.:.:.:.	./.:.:.:.:.:.	./.:.:.:.:.:.	./.:.:.:.:.:.	./.:.:.:.:.:.	./.:.:.:.:.:.	./.:.:.:.:.:.	./.:.:.:.:.:.	./.:.:.:.:.:.	./.:.:.:.:.:.	./.:.:.:.:.:.	./.:.:.:.:.:.	./.:.:.:.:.:.	./.:.:.:.:.:.	./.:.:.:.:.:.	./.:.:.:.:.:.	./.:.:.:.:.:.	./.:.:.:.:.:.	./.:.:.:.:.:.	./.:.:.:.:.:.	./.:.:.:.:.:.	./.:.:.:.:.:.	./.:.:.:.:.:.	./.:.:.:.:.:.	./.:.:.:.:.:.	./.:.:.:.:.:.	./.:.:.:.:.:.
chr5	12702569	.	T	G	67.77	PASS	BaseQRankSum=-1.732;ClippingRankSum=0;ExcessHet=3.0103;MQRankSum=-2.2;RAW_MQ=26082;ReadPosRankSum=0.549;DP=27;MLEAC=1;MLEAF=0.5	GT:DP:GQ:NE:PR:PS:SB:SE:PGT:PID	./.:.:.:.:.:.:.:.:.:.	./.:.:.:.:.:.:.:.:.:.	./.:.:.:.:.:.:.:.:.:.	./.:.:.:.:.:.:.:.:.:.	./.:.:.:.:.:.:.:.:.:.	./.:.:.:.:.:.:.:.:.:.	./.:.:.:.:.:.:.:.:.:.	./.:.:.:.:.:.:.:.:.:.	./.:.:.:.:.:.:.:.:.:.	./.:.:.:.:.:.:.:.:.:.	./.:.:.:.:.:.:.:.:.:.	./.:.:.:.:.:.:.:.:.:.	./.:.:.:.:.:.:.:.:.:.	./.:.:.:.:.:.:.:.:.:.	./.:.:.:.:.:.:.:.:.:.	./.:.:.:.:.:.:.:.:.:.	./.:.:.:.:.:.:.:.:.:.	./.:.:.:.:.:.:.:.:.:.	./.:.:.:.:.:.:.:.:.:.	./.:.:.:.:.:.:.:.:.:.	0|1:9:52:100:0:12701849:4,3,1,1:.:.:.	./.:.:.:.:.:.:.:.:.:.	./.:.:.:.:.:.:.:.:.:.	./.:.:.:.:.:.:.:.:.:.	./.:.:.:.:.:.:.:.:.:.	./.:.:.:.:.:.:.:.:.:.	./.:.:.:.:.:.:.:.:.:.	./.:.:.:.:.:.:.:.:.:.	./.:.:.:.:.:.:.:.:.:.	0/1:4:23:.:.:.:1,1,1,1:.:.:.	0|1:13:96:100:0:12701908:5,5,1,2:.:0|1:12702569_T_G	./.:.:.:.:.:.:.:.:.:.	./.:.:.:.:.:.:.:.:.:.	./.:.:.:.:.:.:.:.:.:.	./.:.:.:.:.:.:.:.:.:.	./.:.:.:.:.:.:.:.:.:.	./.:.:.:.:.:.:.:.:.:.	./.:.:.:.:.:.:.:.:.:.	./.:.:.:.:.:.:.:.:.:.	./.:.:.:.:.:.:.:.:.:.	./.:.:.:.:.:.:.:.:.:.	./.:.:.:.:.:.:.:.:.:.	./.:.:.:.:.:.:.:.:.:.	./.:.:.:.:.:.:.:.:.:.	./.:.:.:.:.:.:.:.:.:.	./.:.:.:.:.:.:.:.:.:.	./.:.:.:.:.:.:.:.:.:.	./.:.:.:.:.:.:.:.:.:.	./.:.:.:.:.:.:.:.:.:.	./.:.:.:.:.:.:.:.:.:.	./.:.:.:.:.:.:.:.:.:.	./.:.:.:.:.:.:.:.:.:.	./.:.:.:.:.:.:.:.:.:.	./.:.:.:.:.:.:.:.:.:.	./.:.:.:.:.:.:.:.:.:.	./.:.:.:.:.:.:.:.:.:.	./.:.:.:.:.:.:.:.:.:.
chr5	12702586	.	T	C	101.03	PASS	ExcessHet=3.0103;RAW_MQ=14690;BaseQRankSum=-0.328;ClippingRankSum=0;MQRankSum=-2.912;ReadPosRankSum=1.435;DP=24;MLEAC=2;MLEAF=1	GT:DP:GQ:SB:NE:PGT:PID:PR:PS:SE	./.:.:.:.:.:.:.:.:.:.	./.:.:.:.:.:.:.:.:.:.	./.:.:.:.:.:.:.:.:.:.	./.:.:.:.:.:.:.:.:.:.	./.:.:.:.:.:.:.:.:.:.	./.:.:.:.:.:.:.:.:.:.	./.:.:.:.:.:.:.:.:.:.	./.:.:.:.:.:.:.:.:.:.	./.:.:.:.:.:.:.:.:.:.	./.:.:.:.:.:.:.:.:.:.	./.:.:.:.:.:.:.:.:.:.	./.:.:.:.:.:.:.:.:.:.	./.:.:.:.:.:.:.:.:.:.	./.:.:.:.:.:.:.:.:.:.	./.:.:.:.:.:.:.:.:.:.	./.:.:.:.:.:.:.:.:.:.	./.:.:.:.:.:.:.:.:.:.	./.:.:.:.:.:.:.:.:.:.	./.:.:.:.:.:.:.:.:.:.	./.:.:.:.:.:.:.:.:.:.	./.:.:.:.:.:.:.:.:.:.	./.:.:.:.:.:.:.:.:.:.	./.:.:.:.:.:.:.:.:.:.	./.:.:.:.:.:.:.:.:.:.	./.:.:.:.:.:.:.:.:.:.	./.:.:.:.:.:.:.:.:.:.	./.:.:.:.:.:.:.:.:.:.	./.:.:.:.:.:.:.:.:.:.	./.:.:.:.:.:.:.:.:.:.	1/1:4:12:0,0,2,2:.:.:.:.:.:.	0|1:14:93:6,5,1,2:100:0|1:12702569_T_G:0:12701908:.	./.:.:.:.:.:.:.:.:.:.	./.:.:.:.:.:.:.:.:.:.	./.:.:.:.:.:.:.:.:.:.	./.:.:.:.:.:.:.:.:.:.	./.:.:.:.:.:.:.:.:.:.	./.:.:.:.:.:.:.:.:.:.	./.:.:.:.:.:.:.:.:.:.	./.:.:.:.:.:.:.:.:.:.	./.:.:.:.:.:.:.:.:.:.	./.:.:.:.:.:.:.:.:.:.	./.:.:.:.:.:.:.:.:.:.	./.:.:.:.:.:.:.:.:.:.	./.:.:.:.:.:.:.:.:.:.	./.:.:.:.:.:.:.:.:.:.	./.:.:.:.:.:.:.:.:.:.	./.:.:.:.:.:.:.:.:.:.	./.:.:.:.:.:.:.:.:.:.	./.:.:.:.:.:.:.:.:.:.	./.:.:.:.:.:.:.:.:.:.	1/1:3:9:0,0,1,2:.:.:.:.:.:.	./.:.:.:.:.:.:.:.:.:.	./.:.:.:.:.:.:.:.:.:.	./.:.:.:.:.:.:.:.:.:.	./.:.:.:.:.:.:.:.:.:.	./.:.:.:.:.:.:.:.:.:.	./.:.:.:.:.:.:.:.:.:.
chr5	12702621	.	C	T	219.84	PASS	BaseQRankSum=-0.549;ClippingRankSum=0;ExcessHet=3.0103;MQRankSum=-2.2;RAW_MQ=23571;ReadPosRankSum=0.431;DP=36;MLEAC=2;MLEAF=1	GT:DP:GQ:NE:PR:PS:SB:SE:PGT:PID	./.:.:.:.:.:.:.:.:.:.	./.:.:.:.:.:.:.:.:.:.	./.:.:.:.:.:.:.:.:.:.	./.:.:.:.:.:.:.:.:.:.	./.:.:.:.:.:.:.:.:.:.	./.:.:.:.:.:.:.:.:.:.	./.:.:.:.:.:.:.:.:.:.	./.:.:.:.:.:.:.:.:.:.	./.:.:.:.:.:.:.:.:.:.	./.:.:.:.:.:.:.:.:.:.	./.:.:.:.:.:.:.:.:.:.	./.:.:.:.:.:.:.:.:.:.	./.:.:.:.:.:.:.:.:.:.	./.:.:.:.:.:.:.:.:.:.	./.:.:.:.:.:.:.:.:.:.	./.:.:.:.:.:.:.:.:.:.	./.:.:.:.:.:.:.:.:.:.	./.:.:.:.:.:.:.:.:.:.	./.:.:.:.:.:.:.:.:.:.	./.:.:.:.:.:.:.:.:.:.	0|1:9:22:100:0:12701849:5,2,1,1:.:.:.	./.:.:.:.:.:.:.:.:.:.	./.:.:.:.:.:.:.:.:.:.	./.:.:.:.:.:.:.:.:.:.	./.:.:.:.:.:.:.:.:.:.	./.:.:.:.:.:.:.:.:.:.	./.:.:.:.:.:.:.:.:.:.	./.:.:.:.:.:.:.:.:.:.	./.:.:.:.:.:.:.:.:.:.	1/1:6:18:.:.:.:0,0,3,3:.:0|1:12702621_C_T	0|1:15:79:100:0:12701908:7,5,1,2:.:0|1:12702621_C_T	./.:.:.:.:.:.:.:.:.:.	./.:.:.:.:.:.:.:.:.:.	./.:.:.:.:.:.:.:.:.:.	./.:.:.:.:.:.:.:.:.:.	./.:.:.:.:.:.:.:.:.:.	./.:.:.:.:.:.:.:.:.:.	./.:.:.:.:.:.:.:.:.:.	./.:.:.:.:.:.:.:.:.:.	./.:.:.:.:.:.:.:.:.:.	./.:.:.:.:.:.:.:.:.:.	./.:.:.:.:.:.:.:.:.:.	./.:.:.:.:.:.:.:.:.:.	./.:.:.:.:.:.:.:.:.:.	./.:.:.:.:.:.:.:.:.:.	./.:.:.:.:.:.:.:.:.:.	./.:.:.:.:.:.:.:.:.:.	./.:.:.:.:.:.:.:.:.:.	./.:.:.:.:.:.:.:.:.:.	./.:.:.:.:.:.:.:.:.:.	1/1:3:9:.:.:.:0,0,1,2:.:0|1:12702621_C_T	./.:.:.:.:.:.:.:.:.:.	./.:.:.:.:.:.:.:.:.:.	./.:.:.:.:.:.:.:.:.:.	./.:.:.:.:.:.:.:.:.:.	./.:.:.:.:.:.:.:.:.:.	./.:.:.:.:.:.:.:.:.:.
chr5	12702632	.	T	C	219.84	PASS	BaseQRankSum=-1.15;ClippingRankSum=0;ExcessHet=3.0103;MQRankSum=-2.515;RAW_MQ=23571;ReadPosRankSum=0.48;DP=35;MLEAC=2;MLEAF=1	GT:DP:GQ:NE:PR:PS:SB:SE:PGT:PID	./.:.:.:.:.:.:.:.:.:.	./.:.:.:.:.:.:.:.:.:.	./.:.:.:.:.:.:.:.:.:.	./.:.:.:.:.:.:.:.:.:.	./.:.:.:.:.:.:.:.:.:.	./.:.:.:.:.:.:.:.:.:.	./.:.:.:.:.:.:.:.:.:.	./.:.:.:.:.:.:.:.:.:.	./.:.:.:.:.:.:.:.:.:.	./.:.:.:.:.:.:.:.:.:.	./.:.:.:.:.:.:.:.:.:.	./.:.:.:.:.:.:.:.:.:.	./.:.:.:.:.:.:.:.:.:.	./.:.:.:.:.:.:.:.:.:.	./.:.:.:.:.:.:.:.:.:.	./.:.:.:.:.:.:.:.:.:.	./.:.:.:.:.:.:.:.:.:.	./.:.:.:.:.:.:.:.:.:.	./.:.:.:.:.:.:.:.:.:.	./.:.:.:.:.:.:.:.:.:.	0|1:9:88:100:0:12701849:4,2,2,1:.:.:.	./.:.:.:.:.:.:.:.:.:.	./.:.:.:.:.:.:.:.:.:.	./.:.:.:.:.:.:.:.:.:.	./.:.:.:.:.:.:.:.:.:.	./.:.:.:.:.:.:.:.:.:.	./.:.:.:.:.:.:.:.:.:.	./.:.:.:.:.:.:.:.:.:.	./.:.:.:.:.:.:.:.:.:.	1/1:6:18:.:.:.:0,0,3,3:.:0|1:12702621_C_T	0|1:14:82:100:0:12701908:7,4,1,2:.:0|1:12702621_C_T	./.:.:.:.:.:.:.:.:.:.	./.:.:.:.:.:.:.:.:.:.	./.:.:.:.:.:.:.:.:.:.	./.:.:.:.:.:.:.:.:.:.	./.:.:.:.:.:.:.:.:.:.	./.:.:.:.:.:.:.:.:.:.	./.:.:.:.:.:.:.:.:.:.	./.:.:.:.:.:.:.:.:.:.	./.:.:.:.:.:.:.:.:.:.	./.:.:.:.:.:.:.:.:.:.	./.:.:.:.:.:.:.:.:.:.	./.:.:.:.:.:.:.:.:.:.	./.:.:.:.:.:.:.:.:.:.	./.:.:.:.:.:.:.:.:.:.	./.:.:.:.:.:.:.:.:.:.	./.:.:.:.:.:.:.:.:.:.	./.:.:.:.:.:.:.:.:.:.	./.:.:.:.:.:.:.:.:.:.	./.:.:.:.:.:.:.:.:.:.	1/1:3:9:.:.:.:0,0,1,2:.:0|1:12702621_C_T	./.:.:.:.:.:.:.:.:.:.	./.:.:.:.:.:.:.:.:.:.	./.:.:.:.:.:.:.:.:.:.	./.:.:.:.:.:.:.:.:.:.	./.:.:.:.:.:.:.:.:.:.	./.:.:.:.:.:.:.:.:.:.
chr5	12702633	.	G	A	1.69	PASS	BaseQRankSum=0.589;ClippingRankSum=0;ExcessHet=3.0103;MQRankSum=0.549;RAW_MQ=38365;ReadPosRankSum=0;DP=12;MLEAC=1;MLEAF=0.5	GT:DP:GQ:NE:PR:PS:SB:SE	./.:.:.:.:.:.:.:.	0|1:9:25:100:0:12702633:3,4,1,1:.	./.:.:.:.:.:.:.:.	./.:.:.:.:.:.:.:.	./.:.:.:.:.:.:.:.	./.:.:.:.:.:.:.:.	./.:.:.:.:.:.:.:.	./.:.:.:.:.:.:.:.	./.:.:.:.:.:.:.:.	./.:.:.:.:.:.:.:.	./.:.:.:.:.:.:.:.	./.:.:.:.:.:.:.:.	./.:.:.:.:.:.:.:.	./.:.:.:.:.:.:.:.	./.:.:.:.:.:.:.:.	./.:.:.:.:.:.:.:.	./.:.:.:.:.:.:.:.	./.:.:.:.:.:.:.:.	./.:.:.:.:.:.:.:.	./.:.:.:.:.:.:.:.	./.:.:.:.:.:.:.:.	./.:.:.:.:.:.:.:.	./.:.:.:.:.:.:.:.	./.:.:.:.:.:.:.:.	./.:.:.:.:.:.:.:.	./.:.:.:.:.:.:.:.	./.:.:.:.:.:.:.:.	./.:.:.:.:.:.:.:.	./.:.:.:.:.:.:.:.	./.:.:.:.:.:.:.:.	./.:.:.:.:.:.:.:.	./.:.:.:.:.:.:.:.	./.:.:.:.:.:.:.:.	./.:.:.:.:.:.:.:.	./.:.:.:.:.:.:.:.	./.:.:.:.:.:.:.:.	./.:.:.:.:.:.:.:.	./.:.:.:.:.:.:.:.	./.:.:.:.:.:.:.:.	./.:.:.:.:.:.:.:.	./.:.:.:.:.:.:.:.	./.:.:.:.:.:.:.:.	./.:.:.:.:.:.:.:.	./.:.:.:.:.:.:.:.	./.:.:.:.:.:.:.:.	./.:.:.:.:.:.:.:.	./.:.:.:.:.:.:.:.	./.:.:.:.:.:.:.:.	./.:.:.:.:.:.:.:.	./.:.:.:.:.:.:.:.	./.:.:.:.:.:.:.:.	./.:.:.:.:.:.:.:.	./.:.:.:.:.:.:.:.	./.:.:.:.:.:.:.:.	./.:.:.:.:.:.:.:.	./.:.:.:.:.:.:.:.	./.:.:.:.:.:.:.:.
chr5	12702660	.	A	G	152.03	PASS	BaseQRankSum=-0.812;ClippingRankSum=0;ExcessHet=3.0103;MQRankSum=-2.2;RAW_MQ=26730;ReadPosRankSum=-1.383;DP=18;MLEAC=2;MLEAF=1	GT:DP:GQ:NE:PGT:PID:PR:PS:SB:SE	./.:.:.:.:.:.:.:.:.:.	./.:.:.:.:.:.:.:.:.:.	./.:.:.:.:.:.:.:.:.:.	./.:.:.:.:.:.:.:.:.:.	./.:.:.:.:.:.:.:.:.:.	./.:.:.:.:.:.:.:.:.:.	./.:.:.:.:.:.:.:.:.:.	./.:.:.:.:.:.:.:.:.:.	./.:.:.:.:.:.:.:.:.:.	./.:.:.:.:.:.:.:.:.:.	./.:.:.:.:.:.:.:.:.:.	./.:.:.:.:.:.:.:.:.:.	./.:.:.:.:.:.:.:.:.:.	./.:.:.:.:.:.:.:.:.:.	./.:.:.:.:.:.:.:.:.:.	./.:.:.:.:.:.:.:.:.:.	./.:.:.:.:.:.:.:.:.:.	./.:.:.:.:.:.:.:.:.:.	./.:.:.:.:.:.:.:.:.:.	./.:.:.:.:.:.:.:.:.:.	0|1:9:63:100:0|1:12702660_A_G:0:12701849:5,2,1,1:.	./.:.:.:.:.:.:.:.:.:.	./.:.:.:.:.:.:.:.:.:.	./.:.:.:.:.:.:.:.:.:.	./.:.:.:.:.:.:.:.:.:.	./.:.:.:.:.:.:.:.:.:.	./.:.:.:.:.:.:.:.:.:.	./.:.:.:.:.:.:.:.:.:.	./.:.:.:.:.:.:.:.:.:.	1/1:4:12:.:0|1:12702660_A_G:.:.:0,0,1,3:.	./.:.:.:.:.:.:.:.:.:.	./.:.:.:.:.:.:.:.:.:.	./.:.:.:.:.:.:.:.:.:.	./.:.:.:.:.:.:.:.:.:.	./.:.:.:.:.:.:.:.:.:.	./.:.:.:.:.:.:.:.:.:.	./.:.:.:.:.:.:.:.:.:.	./.:.:.:.:.:.:.:.:.:.	./.:.:.:.:.:.:.:.:.:.	./.:.:.:.:.:.:.:.:.:.	./.:.:.:.:.:.:.:.:.:.	./.:.:.:.:.:.:.:.:.:.	./.:.:.:.:.:.:.:.:.:.	./.:.:.:.:.:.:.:.:.:.	./.:.:.:.:.:.:.:.:.:.	./.:.:.:.:.:.:.:.:.:.	./.:.:.:.:.:.:.:.:.:.	./.:.:.:.:.:.:.:.:.:.	./.:.:.:.:.:.:.:.:.:.	./.:.:.:.:.:.:.:.:.:.	1/1:2:6:.:0|1:12702660_A_G:.:.:0,0,0,2:.	./.:.:.:.:.:.:.:.:.:.	./.:.:.:.:.:.:.:.:.:.	./.:.:.:.:.:.:.:.:.:.	./.:.:.:.:.:.:.:.:.:.	./.:.:.:.:.:.:.:.:.:.	./.:.:.:.:.:.:.:.:.:.
chr5	12702662	.	T	TAAGG	143	PASS	BaseQRankSum=0.674;ClippingRankSum=0;ExcessHet=3.0103;MQRankSum=-2.1;RAW_MQ=23130;ReadPosRankSum=-2.1;DP=17;MLEAC=2;MLEAF=1	GT:DP:GQ:NE:PGT:PID:PR:PS:SB:SE	./.:.:.:.:.:.:.:.:.:.	./.:.:.:.:.:.:.:.:.:.	./.:.:.:.:.:.:.:.:.:.	./.:.:.:.:.:.:.:.:.:.	./.:.:.:.:.:.:.:.:.:.	./.:.:.:.:.:.:.:.:.:.	./.:.:.:.:.:.:.:.:.:.	./.:.:.:.:.:.:.:.:.:.	./.:.:.:.:.:.:.:.:.:.	./.:.:.:.:.:.:.:.:.:.	./.:.:.:.:.:.:.:.:.:.	./.:.:.:.:.:.:.:.:.:.	./.:.:.:.:.:.:.:.:.:.	./.:.:.:.:.:.:.:.:.:.	./.:.:.:.:.:.:.:.:.:.	./.:.:.:.:.:.:.:.:.:.	./.:.:.:.:.:.:.:.:.:.	./.:.:.:.:.:.:.:.:.:.	./.:.:.:.:.:.:.:.:.:.	./.:.:.:.:.:.:.:.:.:.	0|1:8:63:100:0|1:12702660_A_G:0:12701849:4,2,1,1:.	./.:.:.:.:.:.:.:.:.:.	./.:.:.:.:.:.:.:.:.:.	./.:.:.:.:.:.:.:.:.:.	./.:.:.:.:.:.:.:.:.:.	./.:.:.:.:.:.:.:.:.:.	./.:.:.:.:.:.:.:.:.:.	./.:.:.:.:.:.:.:.:.:.	./.:.:.:.:.:.:.:.:.:.	1/1:4:12:.:0|1:12702660_A_G:.:.:0,0,1,3:.	./.:.:.:.:.:.:.:.:.:.	./.:.:.:.:.:.:.:.:.:.	./.:.:.:.:.:.:.:.:.:.	./.:.:.:.:.:.:.:.:.:.	./.:.:.:.:.:.:.:.:.:.	./.:.:.:.:.:.:.:.:.:.	./.:.:.:.:.:.:.:.:.:.	./.:.:.:.:.:.:.:.:.:.	./.:.:.:.:.:.:.:.:.:.	./.:.:.:.:.:.:.:.:.:.	./.:.:.:.:.:.:.:.:.:.	./.:.:.:.:.:.:.:.:.:.	./.:.:.:.:.:.:.:.:.:.	./.:.:.:.:.:.:.:.:.:.	./.:.:.:.:.:.:.:.:.:.	./.:.:.:.:.:.:.:.:.:.	./.:.:.:.:.:.:.:.:.:.	./.:.:.:.:.:.:.:.:.:.	./.:.:.:.:.:.:.:.:.:.	./.:.:.:.:.:.:.:.:.:.	1/1:2:6:.:0|1:12702660_A_G:.:.:0,0,0,2:.	./.:.:.:.:.:.:.:.:.:.	./.:.:.:.:.:.:.:.:.:.	./.:.:.:.:.:.:.:.:.:.	./.:.:.:.:.:.:.:.:.:.	./.:.:.:.:.:.:.:.:.:.	./.:.:.:.:.:.:.:.:.:.
chr5	12702666	.	C	T	152.03	PASS	BaseQRankSum=1.242;ClippingRankSum=0;ExcessHet=3.0103;MQRankSum=-2.1;RAW_MQ=23130;ReadPosRankSum=-2.1;DP=16;MLEAC=2;MLEAF=1	GT:DP:GQ:NE:PGT:PID:PR:PS:SB:SE	./.:.:.:.:.:.:.:.:.:.	./.:.:.:.:.:.:.:.:.:.	./.:.:.:.:.:.:.:.:.:.	./.:.:.:.:.:.:.:.:.:.	./.:.:.:.:.:.:.:.:.:.	./.:.:.:.:.:.:.:.:.:.	./.:.:.:.:.:.:.:.:.:.	./.:.:.:.:.:.:.:.:.:.	./.:.:.:.:.:.:.:.:.:.	./.:.:.:.:.:.:.:.:.:.	./.:.:.:.:.:.:.:.:.:.	./.:.:.:.:.:.:.:.:.:.	./.:.:.:.:.:.:.:.:.:.	./.:.:.:.:.:.:.:.:.:.	./.:.:.:.:.:.:.:.:.:.	./.:.:.:.:.:.:.:.:.:.	./.:.:.:.:.:.:.:.:.:.	./.:.:.:.:.:.:.:.:.:.	./.:.:.:.:.:.:.:.:.:.	./.:.:.:.:.:.:.:.:.:.	0|1:8:63:100:0|1:12702660_A_G:0:12701849:4,2,1,1:.	./.:.:.:.:.:.:.:.:.:.	./.:.:.:.:.:.:.:.:.:.	./.:.:.:.:.:.:.:.:.:.	./.:.:.:.:.:.:.:.:.:.	./.:.:.:.:.:.:.:.:.:.	./.:.:.:.:.:.:.:.:.:.	./.:.:.:.:.:.:.:.:.:.	./.:.:.:.:.:.:.:.:.:.	1/1:3:12:.:0|1:12702660_A_G:.:.:0,0,1,2:.	./.:.:.:.:.:.:.:.:.:.	./.:.:.:.:.:.:.:.:.:.	./.:.:.:.:.:.:.:.:.:.	./.:.:.:.:.:.:.:.:.:.	./.:.:.:.:.:.:.:.:.:.	./.:.:.:.:.:.:.:.:.:.	./.:.:.:.:.:.:.:.:.:.	./.:.:.:.:.:.:.:.:.:.	./.:.:.:.:.:.:.:.:.:.	./.:.:.:.:.:.:.:.:.:.	./.:.:.:.:.:.:.:.:.:.	./.:.:.:.:.:.:.:.:.:.	./.:.:.:.:.:.:.:.:.:.	./.:.:.:.:.:.:.:.:.:.	./.:.:.:.:.:.:.:.:.:.	./.:.:.:.:.:.:.:.:.:.	./.:.:.:.:.:.:.:.:.:.	./.:.:.:.:.:.:.:.:.:.	./.:.:.:.:.:.:.:.:.:.	./.:.:.:.:.:.:.:.:.:.	1/1:2:6:.:0|1:12702660_A_G:.:.:0,0,0,2:.	./.:.:.:.:.:.:.:.:.:.	./.:.:.:.:.:.:.:.:.:.	./.:.:.:.:.:.:.:.:.:.	./.:.:.:.:.:.:.:.:.:.	./.:.:.:.:.:.:.:.:.:.	./.:.:.:.:.:.:.:.:.:.
chr5	12702669	.	A	G	108.18	PASS	BaseQRankSum=0.469;ClippingRankSum=0;ExcessHet=3.0103;MQRankSum=-2.2;RAW_MQ=26730;ReadPosRankSum=-1.48;DP=17;MLEAC=2;MLEAF=1	GT:DP:GQ:NE:PGT:PID:PR:PS:SB:SE	./.:.:.:.:.:.:.:.:.:.	./.:.:.:.:.:.:.:.:.:.	./.:.:.:.:.:.:.:.:.:.	./.:.:.:.:.:.:.:.:.:.	./.:.:.:.:.:.:.:.:.:.	./.:.:.:.:.:.:.:.:.:.	./.:.:.:.:.:.:.:.:.:.	./.:.:.:.:.:.:.:.:.:.	./.:.:.:.:.:.:.:.:.:.	./.:.:.:.:.:.:.:.:.:.	./.:.:.:.:.:.:.:.:.:.	./.:.:.:.:.:.:.:.:.:.	./.:.:.:.:.:.:.:.:.:.	./.:.:.:.:.:.:.:.:.:.	./.:.:.:.:.:.:.:.:.:.	./.:.:.:.:.:.:.:.:.:.	./.:.:.:.:.:.:.:.:.:.	./.:.:.:.:.:.:.:.:.:.	./.:.:.:.:.:.:.:.:.:.	./.:.:.:.:.:.:.:.:.:.	0|1:9:63:100:0|1:12702660_A_G:0:12701849:4,3,1,1:.	./.:.:.:.:.:.:.:.:.:.	./.:.:.:.:.:.:.:.:.:.	./.:.:.:.:.:.:.:.:.:.	./.:.:.:.:.:.:.:.:.:.	./.:.:.:.:.:.:.:.:.:.	./.:.:.:.:.:.:.:.:.:.	./.:.:.:.:.:.:.:.:.:.	./.:.:.:.:.:.:.:.:.:.	1/1:3:9:.:0|1:12702660_A_G:.:.:0,0,1,2:.	./.:.:.:.:.:.:.:.:.:.	./.:.:.:.:.:.:.:.:.:.	./.:.:.:.:.:.:.:.:.:.	./.:.:.:.:.:.:.:.:.:.	./.:.:.:.:.:.:.:.:.:.	./.:.:.:.:.:.:.:.:.:.	./.:.:.:.:.:.:.:.:.:.	./.:.:.:.:.:.:.:.:.:.	./.:.:.:.:.:.:.:.:.:.	./.:.:.:.:.:.:.:.:.:.	./.:.:.:.:.:.:.:.:.:.	./.:.:.:.:.:.:.:.:.:.	./.:.:.:.:.:.:.:.:.:.	./.:.:.:.:.:.:.:.:.:.	./.:.:.:.:.:.:.:.:.:.	./.:.:.:.:.:.:.:.:.:.	./.:.:.:.:.:.:.:.:.:.	./.:.:.:.:.:.:.:.:.:.	./.:.:.:.:.:.:.:.:.:.	./.:.:.:.:.:.:.:.:.:.	1/1:2:6:.:0|1:12702660_A_G:.:.:0,0,0,2:.	./.:.:.:.:.:.:.:.:.:.	./.:.:.:.:.:.:.:.:.:.	./.:.:.:.:.:.:.:.:.:.	./.:.:.:.:.:.:.:.:.:.	./.:.:.:.:.:.:.:.:.:.	./.:.:.:.:.:.:.:.:.:.
chr5	12702691	.	A	G	20	PASS	ExcessHet=3.0103;RAW_MQ=5281;DP=2;MLEAC=1;MLEAF=0.5	GT:DP:GQ:PGT:PID:SB	./.:.:.:.:.:.	./.:.:.:.:.:.	./.:.:.:.:.:.	./.:.:.:.:.:.	./.:.:.:.:.:.	./.:.:.:.:.:.	./.:.:.:.:.:.	./.:.:.:.:.:.	./.:.:.:.:.:.	./.:.:.:.:.:.	./.:.:.:.:.:.	./.:.:.:.:.:.	./.:.:.:.:.:.	./.:.:.:.:.:.	./.:.:.:.:.:.	./.:.:.:.:.:.	./.:.:.:.:.:.	./.:.:.:.:.:.	./.:.:.:.:.:.	./.:.:.:.:.:.	./.:.:.:.:.:.	./.:.:.:.:.:.	./.:.:.:.:.:.	./.:.:.:.:.:.	./.:.:.:.:.:.	./.:.:.:.:.:.	./.:.:.:.:.:.	./.:.:.:.:.:.	./.:.:.:.:.:.	1/1:1:3:0|1:12702660_A_G:0,0,0,1	./.:.:.:.:.:.	./.:.:.:.:.:.	./.:.:.:.:.:.	./.:.:.:.:.:.	./.:.:.:.:.:.	./.:.:.:.:.:.	./.:.:.:.:.:.	./.:.:.:.:.:.	./.:.:.:.:.:.	./.:.:.:.:.:.	./.:.:.:.:.:.	./.:.:.:.:.:.	./.:.:.:.:.:.	./.:.:.:.:.:.	./.:.:.:.:.:.	./.:.:.:.:.:.	./.:.:.:.:.:.	./.:.:.:.:.:.	./.:.:.:.:.:.	./.:.:.:.:.:.	./.:.:.:.:.:.	./.:.:.:.:.:.	./.:.:.:.:.:.	./.:.:.:.:.:.	./.:.:.:.:.:.	./.:.:.:.:.:.	./.:.:.:.:.:.
chr5	12702698	.	T	G	20	PASS	ExcessHet=3.0103;RAW_MQ=5281;DP=2;MLEAC=1;MLEAF=0.5	GT:DP:GQ:PGT:PID:SB	./.:.:.:.:.:.	./.:.:.:.:.:.	./.:.:.:.:.:.	./.:.:.:.:.:.	./.:.:.:.:.:.	./.:.:.:.:.:.	./.:.:.:.:.:.	./.:.:.:.:.:.	./.:.:.:.:.:.	./.:.:.:.:.:.	./.:.:.:.:.:.	./.:.:.:.:.:.	./.:.:.:.:.:.	./.:.:.:.:.:.	./.:.:.:.:.:.	./.:.:.:.:.:.	./.:.:.:.:.:.	./.:.:.:.:.:.	./.:.:.:.:.:.	./.:.:.:.:.:.	./.:.:.:.:.:.	./.:.:.:.:.:.	./.:.:.:.:.:.	./.:.:.:.:.:.	./.:.:.:.:.:.	./.:.:.:.:.:.	./.:.:.:.:.:.	./.:.:.:.:.:.	./.:.:.:.:.:.	1/1:1:3:0|1:12702660_A_G:0,0,0,1	./.:.:.:.:.:.	./.:.:.:.:.:.	./.:.:.:.:.:.	./.:.:.:.:.:.	./.:.:.:.:.:.	./.:.:.:.:.:.	./.:.:.:.:.:.	./.:.:.:.:.:.	./.:.:.:.:.:.	./.:.:.:.:.:.	./.:.:.:.:.:.	./.:.:.:.:.:.	./.:.:.:.:.:.	./.:.:.:.:.:.	./.:.:.:.:.:.	./.:.:.:.:.:.	./.:.:.:.:.:.	./.:.:.:.:.:.	./.:.:.:.:.:.	./.:.:.:.:.:.	./.:.:.:.:.:.	./.:.:.:.:.:.	./.:.:.:.:.:.	./.:.:.:.:.:.	./.:.:.:.:.:.	./.:.:.:.:.:.	./.:.:.:.:.:.
chr5	12702703	.	A	G	40.77	PASS	BaseQRankSum=-1.668;ClippingRankSum=0;ExcessHet=3.0103;MQRankSum=0;RAW_MQ=34549;ReadPosRankSum=1.981;DP=10;MLEAC=1;MLEAF=0.5	GT:DP:GQ:NE:PGT:PID:PR:PS:SB:SE	./.:.:.:.:.:.:.:.:.:.	0|1:7:69:100:0|1:12702703_A_G:0:12702633:5,0,0,2:.	./.:.:.:.:.:.:.:.:.:.	./.:.:.:.:.:.:.:.:.:.	./.:.:.:.:.:.:.:.:.:.	./.:.:.:.:.:.:.:.:.:.	./.:.:.:.:.:.:.:.:.:.	./.:.:.:.:.:.:.:.:.:.	./.:.:.:.:.:.:.:.:.:.	./.:.:.:.:.:.:.:.:.:.	./.:.:.:.:.:.:.:.:.:.	./.:.:.:.:.:.:.:.:.:.	./.:.:.:.:.:.:.:.:.:.	./.:.:.:.:.:.:.:.:.:.	./.:.:.:.:.:.:.:.:.:.	./.:.:.:.:.:.:.:.:.:.	./.:.:.:.:.:.:.:.:.:.	./.:.:.:.:.:.:.:.:.:.	./.:.:.:.:.:.:.:.:.:.	./.:.:.:.:.:.:.:.:.:.	./.:.:.:.:.:.:.:.:.:.	./.:.:.:.:.:.:.:.:.:.	./.:.:.:.:.:.:.:.:.:.	./.:.:.:.:.:.:.:.:.:.	./.:.:.:.:.:.:.:.:.:.	./.:.:.:.:.:.:.:.:.:.	./.:.:.:.:.:.:.:.:.:.	./.:.:.:.:.:.:.:.:.:.	./.:.:.:.:.:.:.:.:.:.	./.:.:.:.:.:.:.:.:.:.	./.:.:.:.:.:.:.:.:.:.	./.:.:.:.:.:.:.:.:.:.	./.:.:.:.:.:.:.:.:.:.	./.:.:.:.:.:.:.:.:.:.	./.:.:.:.:.:.:.:.:.:.	./.:.:.:.:.:.:.:.:.:.	./.:.:.:.:.:.:.:.:.:.	./.:.:.:.:.:.:.:.:.:.	./.:.:.:.:.:.:.:.:.:.	./.:.:.:.:.:.:.:.:.:.	./.:.:.:.:.:.:.:.:.:.	./.:.:.:.:.:.:.:.:.:.	./.:.:.:.:.:.:.:.:.:.	./.:.:.:.:.:.:.:.:.:.	./.:.:.:.:.:.:.:.:.:.	./.:.:.:.:.:.:.:.:.:.	./.:.:.:.:.:.:.:.:.:.	./.:.:.:.:.:.:.:.:.:.	./.:.:.:.:.:.:.:.:.:.	./.:.:.:.:.:.:.:.:.:.	./.:.:.:.:.:.:.:.:.:.	./.:.:.:.:.:.:.:.:.:.	./.:.:.:.:.:.:.:.:.:.	./.:.:.:.:.:.:.:.:.:.	./.:.:.:.:.:.:.:.:.:.	./.:.:.:.:.:.:.:.:.:.	./.:.:.:.:.:.:.:.:.:.
chr5	12702710	.	G	T	43.77	PASS	BaseQRankSum=-0.253;ClippingRankSum=0;ExcessHet=3.0103;MQRankSum=0;RAW_MQ=30949;ReadPosRankSum=1.834;DP=9;MLEAC=1;MLEAF=0.5	GT:DP:GQ:NE:PGT:PID:PR:PS:SB:SE	./.:.:.:.:.:.:.:.:.:.	0|1:6:72:100:0|1:12702703_A_G:0:12702633:4,0,0,2:.	./.:.:.:.:.:.:.:.:.:.	./.:.:.:.:.:.:.:.:.:.	./.:.:.:.:.:.:.:.:.:.	./.:.:.:.:.:.:.:.:.:.	./.:.:.:.:.:.:.:.:.:.	./.:.:.:.:.:.:.:.:.:.	./.:.:.:.:.:.:.:.:.:.	./.:.:.:.:.:.:.:.:.:.	./.:.:.:.:.:.:.:.:.:.	./.:.:.:.:.:.:.:.:.:.	./.:.:.:.:.:.:.:.:.:.	./.:.:.:.:.:.:.:.:.:.	./.:.:.:.:.:.:.:.:.:.	./.:.:.:.:.:.:.:.:.:.	./.:.:.:.:.:.:.:.:.:.	./.:.:.:.:.:.:.:.:.:.	./.:.:.:.:.:.:.:.:.:.	./.:.:.:.:.:.:.:.:.:.	./.:.:.:.:.:.:.:.:.:.	./.:.:.:.:.:.:.:.:.:.	./.:.:.:.:.:.:.:.:.:.	./.:.:.:.:.:.:.:.:.:.	./.:.:.:.:.:.:.:.:.:.	./.:.:.:.:.:.:.:.:.:.	./.:.:.:.:.:.:.:.:.:.	./.:.:.:.:.:.:.:.:.:.	./.:.:.:.:.:.:.:.:.:.	./.:.:.:.:.:.:.:.:.:.	./.:.:.:.:.:.:.:.:.:.	./.:.:.:.:.:.:.:.:.:.	./.:.:.:.:.:.:.:.:.:.	./.:.:.:.:.:.:.:.:.:.	./.:.:.:.:.:.:.:.:.:.	./.:.:.:.:.:.:.:.:.:.	./.:.:.:.:.:.:.:.:.:.	./.:.:.:.:.:.:.:.:.:.	./.:.:.:.:.:.:.:.:.:.	./.:.:.:.:.:.:.:.:.:.	./.:.:.:.:.:.:.:.:.:.	./.:.:.:.:.:.:.:.:.:.	./.:.:.:.:.:.:.:.:.:.	./.:.:.:.:.:.:.:.:.:.	./.:.:.:.:.:.:.:.:.:.	./.:.:.:.:.:.:.:.:.:.	./.:.:.:.:.:.:.:.:.:.	./.:.:.:.:.:.:.:.:.:.	./.:.:.:.:.:.:.:.:.:.	./.:.:.:.:.:.:.:.:.:.	./.:.:.:.:.:.:.:.:.:.	./.:.:.:.:.:.:.:.:.:.	./.:.:.:.:.:.:.:.:.:.	./.:.:.:.:.:.:.:.:.:.	./.:.:.:.:.:.:.:.:.:.	./.:.:.:.:.:.:.:.:.:.	./.:.:.:.:.:.:.:.:.:.
chr5	12702725	.	C	T	211.78	PASS	ExcessHet=3.0103;RAW_MQ=32400;DP=9;MLEAC=2;MLEAF=1	GT:DP:GQ:SB	./.:.:.:.	./.:.:.:.	./.:.:.:.	./.:.:.:.	./.:.:.:.	./.:.:.:.	./.:.:.:.	./.:.:.:.	./.:.:.:.	./.:.:.:.	1/1:9:27:0,0,7,2	./.:.:.:.	./.:.:.:.	./.:.:.:.	./.:.:.:.	./.:.:.:.	./.:.:.:.	./.:.:.:.	./.:.:.:.	./.:.:.:.	./.:.:.:.	./.:.:.:.	./.:.:.:.	./.:.:.:.	./.:.:.:.	./.:.:.:.	./.:.:.:.	./.:.:.:.	./.:.:.:.	./.:.:.:.	./.:.:.:.	./.:.:.:.	./.:.:.:.	./.:.:.:.	./.:.:.:.	./.:.:.:.	./.:.:.:.	./.:.:.:.	./.:.:.:.	./.:.:.:.	./.:.:.:.	./.:.:.:.	./.:.:.:.	./.:.:.:.	./.:.:.:.	./.:.:.:.	./.:.:.:.	./.:.:.:.	./.:.:.:.	./.:.:.:.	./.:.:.:.	./.:.:.:.	./.:.:.:.	./.:.:.:.	./.:.:.:.	./.:.:.:.	./.:.:.:.
chr5	12702746	.	A	G	158.8	PASS	BaseQRankSum=-0.842;ClippingRankSum=0;ExcessHet=3.0103;MQRankSum=0;RAW_MQ=20500;ReadPosRankSum=0.524;DP=13;MLEAC=2;MLEAF=1	GT:DP:GQ:NE:PGT:PID:PR:PS:SB:SE	./.:.:.:.:.:.:.:.:.:.	0|1:5:55:100:0|1:12702746_A_G:0:12702633:2,1,0,2:.	./.:.:.:.:.:.:.:.:.:.	1/1:7:21:.:.:.:.:.:0,0,6,1:.	./.:.:.:.:.:.:.:.:.:.	./.:.:.:.:.:.:.:.:.:.	./.:.:.:.:.:.:.:.:.:.	./.:.:.:.:.:.:.:.:.:.	./.:.:.:.:.:.:.:.:.:.	./.:.:.:.:.:.:.:.:.:.	./.:.:.:.:.:.:.:.:.:.	./.:.:.:.:.:.:.:.:.:.	./.:.:.:.:.:.:.:.:.:.	./.:.:.:.:.:.:.:.:.:.	./.:.:.:.:.:.:.:.:.:.	./.:.:.:.:.:.:.:.:.:.	./.:.:.:.:.:.:.:.:.:.	./.:.:.:.:.:.:.:.:.:.	./.:.:.:.:.:.:.:.:.:.	./.:.:.:.:.:.:.:.:.:.	./.:.:.:.:.:.:.:.:.:.	./.:.:.:.:.:.:.:.:.:.	./.:.:.:.:.:.:.:.:.:.	./.:.:.:.:.:.:.:.:.:.	./.:.:.:.:.:.:.:.:.:.	./.:.:.:.:.:.:.:.:.:.	./.:.:.:.:.:.:.:.:.:.	./.:.:.:.:.:.:.:.:.:.	./.:.:.:.:.:.:.:.:.:.	./.:.:.:.:.:.:.:.:.:.	./.:.:.:.:.:.:.:.:.:.	./.:.:.:.:.:.:.:.:.:.	./.:.:.:.:.:.:.:.:.:.	./.:.:.:.:.:.:.:.:.:.	./.:.:.:.:.:.:.:.:.:.	./.:.:.:.:.:.:.:.:.:.	./.:.:.:.:.:.:.:.:.:.	./.:.:.:.:.:.:.:.:.:.	./.:.:.:.:.:.:.:.:.:.	./.:.:.:.:.:.:.:.:.:.	./.:.:.:.:.:.:.:.:.:.	./.:.:.:.:.:.:.:.:.:.	./.:.:.:.:.:.:.:.:.:.	./.:.:.:.:.:.:.:.:.:.	./.:.:.:.:.:.:.:.:.:.	./.:.:.:.:.:.:.:.:.:.	./.:.:.:.:.:.:.:.:.:.	./.:.:.:.:.:.:.:.:.:.	./.:.:.:.:.:.:.:.:.:.	./.:.:.:.:.:.:.:.:.:.	./.:.:.:.:.:.:.:.:.:.	./.:.:.:.:.:.:.:.:.:.	./.:.:.:.:.:.:.:.:.:.	./.:.:.:.:.:.:.:.:.:.	./.:.:.:.:.:.:.:.:.:.	./.:.:.:.:.:.:.:.:.:.	./.:.:.:.:.:.:.:.:.:.
chr5	12702763	.	A	G	6.02	PASS	BaseQRankSum=-1.15;ClippingRankSum=0;ExcessHet=3.0103;MQRankSum=0;RAW_MQ=14400;ReadPosRankSum=-0.319;DP=4;MLEAC=1;MLEAF=0.5	GT:DP:GQ:NE:PGT:PID:PR:PS:SB:SE	./.:.:.:.:.:.:.:.:.:.	0|1:4:33:100:0|1:12702746_A_G:0:12702633:2,1,0,1:.	./.:.:.:.:.:.:.:.:.:.	./.:.:.:.:.:.:.:.:.:.	./.:.:.:.:.:.:.:.:.:.	./.:.:.:.:.:.:.:.:.:.	./.:.:.:.:.:.:.:.:.:.	./.:.:.:.:.:.:.:.:.:.	./.:.:.:.:.:.:.:.:.:.	./.:.:.:.:.:.:.:.:.:.	./.:.:.:.:.:.:.:.:.:.	./.:.:.:.:.:.:.:.:.:.	./.:.:.:.:.:.:.:.:.:.	./.:.:.:.:.:.:.:.:.:.	./.:.:.:.:.:.:.:.:.:.	./.:.:.:.:.:.:.:.:.:.	./.:.:.:.:.:.:.:.:.:.	./.:.:.:.:.:.:.:.:.:.	./.:.:.:.:.:.:.:.:.:.	./.:.:.:.:.:.:.:.:.:.	./.:.:.:.:.:.:.:.:.:.	./.:.:.:.:.:.:.:.:.:.	./.:.:.:.:.:.:.:.:.:.	./.:.:.:.:.:.:.:.:.:.	./.:.:.:.:.:.:.:.:.:.	./.:.:.:.:.:.:.:.:.:.	./.:.:.:.:.:.:.:.:.:.	./.:.:.:.:.:.:.:.:.:.	./.:.:.:.:.:.:.:.:.:.	./.:.:.:.:.:.:.:.:.:.	./.:.:.:.:.:.:.:.:.:.	./.:.:.:.:.:.:.:.:.:.	./.:.:.:.:.:.:.:.:.:.	./.:.:.:.:.:.:.:.:.:.	./.:.:.:.:.:.:.:.:.:.	./.:.:.:.:.:.:.:.:.:.	./.:.:.:.:.:.:.:.:.:.	./.:.:.:.:.:.:.:.:.:.	./.:.:.:.:.:.:.:.:.:.	./.:.:.:.:.:.:.:.:.:.	./.:.:.:.:.:.:.:.:.:.	./.:.:.:.:.:.:.:.:.:.	./.:.:.:.:.:.:.:.:.:.	./.:.:.:.:.:.:.:.:.:.	./.:.:.:.:.:.:.:.:.:.	./.:.:.:.:.:.:.:.:.:.	./.:.:.:.:.:.:.:.:.:.	./.:.:.:.:.:.:.:.:.:.	./.:.:.:.:.:.:.:.:.:.	./.:.:.:.:.:.:.:.:.:.	./.:.:.:.:.:.:.:.:.:.	./.:.:.:.:.:.:.:.:.:.	./.:.:.:.:.:.:.:.:.:.	./.:.:.:.:.:.:.:.:.:.	./.:.:.:.:.:.:.:.:.:.	./.:.:.:.:.:.:.:.:.:.	./.:.:.:.:.:.:.:.:.:.
chr5	12702769	.	G	A	3.98	PASS	BaseQRankSum=0;ClippingRankSum=0;ExcessHet=3.0103;MQRankSum=0;RAW_MQ=18000;ReadPosRankSum=0;DP=5;MLEAC=1;MLEAF=0.5	GT:DP:GQ:NE:PGT:PID:PR:PS:SB:SE	./.:.:.:.:.:.:.:.:.:.	0|1:5:30:100:0|1:12702746_A_G:0:12702633:2,2,0,1:.	./.:.:.:.:.:.:.:.:.:.	./.:.:.:.:.:.:.:.:.:.	./.:.:.:.:.:.:.:.:.:.	./.:.:.:.:.:.:.:.:.:.	./.:.:.:.:.:.:.:.:.:.	./.:.:.:.:.:.:.:.:.:.	./.:.:.:.:.:.:.:.:.:.	./.:.:.:.:.:.:.:.:.:.	./.:.:.:.:.:.:.:.:.:.	./.:.:.:.:.:.:.:.:.:.	./.:.:.:.:.:.:.:.:.:.	./.:.:.:.:.:.:.:.:.:.	./.:.:.:.:.:.:.:.:.:.	./.:.:.:.:.:.:.:.:.:.	./.:.:.:.:.:.:.:.:.:.	./.:.:.:.:.:.:.:.:.:.	./.:.:.:.:.:.:.:.:.:.	./.:.:.:.:.:.:.:.:.:.	./.:.:.:.:.:.:.:.:.:.	./.:.:.:.:.:.:.:.:.:.	./.:.:.:.:.:.:.:.:.:.	./.:.:.:.:.:.:.:.:.:.	./.:.:.:.:.:.:.:.:.:.	./.:.:.:.:.:.:.:.:.:.	./.:.:.:.:.:.:.:.:.:.	./.:.:.:.:.:.:.:.:.:.	./.:.:.:.:.:.:.:.:.:.	./.:.:.:.:.:.:.:.:.:.	./.:.:.:.:.:.:.:.:.:.	./.:.:.:.:.:.:.:.:.:.	./.:.:.:.:.:.:.:.:.:.	./.:.:.:.:.:.:.:.:.:.	./.:.:.:.:.:.:.:.:.:.	./.:.:.:.:.:.:.:.:.:.	./.:.:.:.:.:.:.:.:.:.	./.:.:.:.:.:.:.:.:.:.	./.:.:.:.:.:.:.:.:.:.	./.:.:.:.:.:.:.:.:.:.	./.:.:.:.:.:.:.:.:.:.	./.:.:.:.:.:.:.:.:.:.	./.:.:.:.:.:.:.:.:.:.	./.:.:.:.:.:.:.:.:.:.	./.:.:.:.:.:.:.:.:.:.	./.:.:.:.:.:.:.:.:.:.	./.:.:.:.:.:.:.:.:.:.	./.:.:.:.:.:.:.:.:.:.	./.:.:.:.:.:.:.:.:.:.	./.:.:.:.:.:.:.:.:.:.	./.:.:.:.:.:.:.:.:.:.	./.:.:.:.:.:.:.:.:.:.	./.:.:.:.:.:.:.:.:.:.	./.:.:.:.:.:.:.:.:.:.	./.:.:.:.:.:.:.:.:.:.	./.:.:.:.:.:.:.:.:.:.	./.:.:.:.:.:.:.:.:.:.
chr5	12702771	.	T	C	3.98	PASS	BaseQRankSum=-0.524;ClippingRankSum=0;ExcessHet=3.0103;MQRankSum=0;RAW_MQ=18000;ReadPosRankSum=0;DP=5;MLEAC=1;MLEAF=0.5	GT:DP:GQ:NE:PGT:PID:PR:PS:SB:SE	./.:.:.:.:.:.:.:.:.:.	0|1:5:30:100:0|1:12702746_A_G:0:12702633:2,2,0,1:.	./.:.:.:.:.:.:.:.:.:.	./.:.:.:.:.:.:.:.:.:.	./.:.:.:.:.:.:.:.:.:.	./.:.:.:.:.:.:.:.:.:.	./.:.:.:.:.:.:.:.:.:.	./.:.:.:.:.:.:.:.:.:.	./.:.:.:.:.:.:.:.:.:.	./.:.:.:.:.:.:.:.:.:.	./.:.:.:.:.:.:.:.:.:.	./.:.:.:.:.:.:.:.:.:.	./.:.:.:.:.:.:.:.:.:.	./.:.:.:.:.:.:.:.:.:.	./.:.:.:.:.:.:.:.:.:.	./.:.:.:.:.:.:.:.:.:.	./.:.:.:.:.:.:.:.:.:.	./.:.:.:.:.:.:.:.:.:.	./.:.:.:.:.:.:.:.:.:.	./.:.:.:.:.:.:.:.:.:.	./.:.:.:.:.:.:.:.:.:.	./.:.:.:.:.:.:.:.:.:.	./.:.:.:.:.:.:.:.:.:.	./.:.:.:.:.:.:.:.:.:.	./.:.:.:.:.:.:.:.:.:.	./.:.:.:.:.:.:.:.:.:.	./.:.:.:.:.:.:.:.:.:.	./.:.:.:.:.:.:.:.:.:.	./.:.:.:.:.:.:.:.:.:.	./.:.:.:.:.:.:.:.:.:.	./.:.:.:.:.:.:.:.:.:.	./.:.:.:.:.:.:.:.:.:.	./.:.:.:.:.:.:.:.:.:.	./.:.:.:.:.:.:.:.:.:.	./.:.:.:.:.:.:.:.:.:.	./.:.:.:.:.:.:.:.:.:.	./.:.:.:.:.:.:.:.:.:.	./.:.:.:.:.:.:.:.:.:.	./.:.:.:.:.:.:.:.:.:.	./.:.:.:.:.:.:.:.:.:.	./.:.:.:.:.:.:.:.:.:.	./.:.:.:.:.:.:.:.:.:.	./.:.:.:.:.:.:.:.:.:.	./.:.:.:.:.:.:.:.:.:.	./.:.:.:.:.:.:.:.:.:.	./.:.:.:.:.:.:.:.:.:.	./.:.:.:.:.:.:.:.:.:.	./.:.:.:.:.:.:.:.:.:.	./.:.:.:.:.:.:.:.:.:.	./.:.:.:.:.:.:.:.:.:.	./.:.:.:.:.:.:.:.:.:.	./.:.:.:.:.:.:.:.:.:.	./.:.:.:.:.:.:.:.:.:.	./.:.:.:.:.:.:.:.:.:.	./.:.:.:.:.:.:.:.:.:.	./.:.:.:.:.:.:.:.:.:.	./.:.:.:.:.:.:.:.:.:.
chr5	12702797	.	C	T	2.44	PASS	BaseQRankSum=0.674;ClippingRankSum=0;ExcessHet=3.0103;MQRankSum=0.21;RAW_MQ=19600;ReadPosRankSum=-1.383;DP=6;MLEAC=1;MLEAF=0.5	GT:DP:GQ:NE:PGT:PID:PR:PS:SB:SE	./.:.:.:.:.:.:.:.:.:.	0|1:6:27:100:0|1:12702746_A_G:0:12702633:3,2,0,1:.	./.:.:.:.:.:.:.:.:.:.	./.:.:.:.:.:.:.:.:.:.	./.:.:.:.:.:.:.:.:.:.	./.:.:.:.:.:.:.:.:.:.	./.:.:.:.:.:.:.:.:.:.	./.:.:.:.:.:.:.:.:.:.	./.:.:.:.:.:.:.:.:.:.	./.:.:.:.:.:.:.:.:.:.	./.:.:.:.:.:.:.:.:.:.	./.:.:.:.:.:.:.:.:.:.	./.:.:.:.:.:.:.:.:.:.	./.:.:.:.:.:.:.:.:.:.	./.:.:.:.:.:.:.:.:.:.	./.:.:.:.:.:.:.:.:.:.	./.:.:.:.:.:.:.:.:.:.	./.:.:.:.:.:.:.:.:.:.	./.:.:.:.:.:.:.:.:.:.	./.:.:.:.:.:.:.:.:.:.	./.:.:.:.:.:.:.:.:.:.	./.:.:.:.:.:.:.:.:.:.	./.:.:.:.:.:.:.:.:.:.	./.:.:.:.:.:.:.:.:.:.	./.:.:.:.:.:.:.:.:.:.	./.:.:.:.:.:.:.:.:.:.	./.:.:.:.:.:.:.:.:.:.	./.:.:.:.:.:.:.:.:.:.	./.:.:.:.:.:.:.:.:.:.	./.:.:.:.:.:.:.:.:.:.	./.:.:.:.:.:.:.:.:.:.	./.:.:.:.:.:.:.:.:.:.	./.:.:.:.:.:.:.:.:.:.	./.:.:.:.:.:.:.:.:.:.	./.:.:.:.:.:.:.:.:.:.	./.:.:.:.:.:.:.:.:.:.	./.:.:.:.:.:.:.:.:.:.	./.:.:.:.:.:.:.:.:.:.	./.:.:.:.:.:.:.:.:.:.	./.:.:.:.:.:.:.:.:.:.	./.:.:.:.:.:.:.:.:.:.	./.:.:.:.:.:.:.:.:.:.	./.:.:.:.:.:.:.:.:.:.	./.:.:.:.:.:.:.:.:.:.	./.:.:.:.:.:.:.:.:.:.	./.:.:.:.:.:.:.:.:.:.	./.:.:.:.:.:.:.:.:.:.	./.:.:.:.:.:.:.:.:.:.	./.:.:.:.:.:.:.:.:.:.	./.:.:.:.:.:.:.:.:.:.	./.:.:.:.:.:.:.:.:.:.	./.:.:.:.:.:.:.:.:.:.	./.:.:.:.:.:.:.:.:.:.	./.:.:.:.:.:.:.:.:.:.	./.:.:.:.:.:.:.:.:.:.	./.:.:.:.:.:.:.:.:.:.	./.:.:.:.:.:.:.:.:.:.
chr5	12702843	.	A	C	188.9	PASS	ExcessHet=3.0103;RAW_MQ=12367;DP=5;MLEAC=2;MLEAF=1	GT:DP:GQ:PGT:PID:SB	./.:.:.:.:.:.	./.:.:.:.:.:.	./.:.:.:.:.:.	1/1:5:15:0|1:12702843_A_C:0,0,4,1	./.:.:.:.:.:.	./.:.:.:.:.:.	./.:.:.:.:.:.	./.:.:.:.:.:.	./.:.:.:.:.:.	./.:.:.:.:.:.	./.:.:.:.:.:.	./.:.:.:.:.:.	./.:.:.:.:.:.	./.:.:.:.:.:.	./.:.:.:.:.:.	./.:.:.:.:.:.	./.:.:.:.:.:.	./.:.:.:.:.:.	./.:.:.:.:.:.	./.:.:.:.:.:.	./.:.:.:.:.:.	./.:.:.:.:.:.	./.:.:.:.:.:.	./.:.:.:.:.:.	./.:.:.:.:.:.	./.:.:.:.:.:.	./.:.:.:.:.:.	./.:.:.:.:.:.	./.:.:.:.:.:.	./.:.:.:.:.:.	./.:.:.:.:.:.	./.:.:.:.:.:.	./.:.:.:.:.:.	./.:.:.:.:.:.	./.:.:.:.:.:.	./.:.:.:.:.:.	./.:.:.:.:.:.	./.:.:.:.:.:.	./.:.:.:.:.:.	./.:.:.:.:.:.	./.:.:.:.:.:.	./.:.:.:.:.:.	./.:.:.:.:.:.	./.:.:.:.:.:.	./.:.:.:.:.:.	./.:.:.:.:.:.	./.:.:.:.:.:.	./.:.:.:.:.:.	./.:.:.:.:.:.	./.:.:.:.:.:.	./.:.:.:.:.:.	./.:.:.:.:.:.	./.:.:.:.:.:.	./.:.:.:.:.:.	./.:.:.:.:.:.	./.:.:.:.:.:.	./.:.:.:.:.:.
chr5	12702844	.	C	G	188.9	PASS	ExcessHet=3.0103;RAW_MQ=12367;DP=5;MLEAC=2;MLEAF=1	GT:DP:GQ:PGT:PID:SB	./.:.:.:.:.:.	./.:.:.:.:.:.	./.:.:.:.:.:.	1/1:5:15:0|1:12702843_A_C:0,0,4,1	./.:.:.:.:.:.	./.:.:.:.:.:.	./.:.:.:.:.:.	./.:.:.:.:.:.	./.:.:.:.:.:.	./.:.:.:.:.:.	./.:.:.:.:.:.	./.:.:.:.:.:.	./.:.:.:.:.:.	./.:.:.:.:.:.	./.:.:.:.:.:.	./.:.:.:.:.:.	./.:.:.:.:.:.	./.:.:.:.:.:.	./.:.:.:.:.:.	./.:.:.:.:.:.	./.:.:.:.:.:.	./.:.:.:.:.:.	./.:.:.:.:.:.	./.:.:.:.:.:.	./.:.:.:.:.:.	./.:.:.:.:.:.	./.:.:.:.:.:.	./.:.:.:.:.:.	./.:.:.:.:.:.	./.:.:.:.:.:.	./.:.:.:.:.:.	./.:.:.:.:.:.	./.:.:.:.:.:.	./.:.:.:.:.:.	./.:.:.:.:.:.	./.:.:.:.:.:.	./.:.:.:.:.:.	./.:.:.:.:.:.	./.:.:.:.:.:.	./.:.:.:.:.:.	./.:.:.:.:.:.	./.:.:.:.:.:.	./.:.:.:.:.:.	./.:.:.:.:.:.	./.:.:.:.:.:.	./.:.:.:.:.:.	./.:.:.:.:.:.	./.:.:.:.:.:.	./.:.:.:.:.:.	./.:.:.:.:.:.	./.:.:.:.:.:.	./.:.:.:.:.:.	./.:.:.:.:.:.	./.:.:.:.:.:.	./.:.:.:.:.:.	./.:.:.:.:.:.	./.:.:.:.:.:.
chr5	12702882	.	TCGGCAAGGGTGTTTGTAAATTCTCGAA	T	232.8	PASS	ExcessHet=3.0103;RAW_MQ=12400;DP=37;MLEAC=2;MLEAF=1	GT:DP:GQ:SB:PGT:PID	./.:.:.:.:.:.	1/1:3:9:0,0,1,2:.:.	./.:.:.:.:.:.	1/1:6:18:0,0,3,3:.:.	./.:.:.:.:.:.	./.:.:.:.:.:.	./.:.:.:.:.:.	./.:.:.:.:.:.	./.:.:.:.:.:.	./.:.:.:.:.:.	1/1:3:9:0,0,2,1:0|1:12702882_TCGGCAAGGGTGTTTGTAAATTCTCGAA_T	./.:.:.:.:.:.	./.:.:.:.:.:.	1/1:6:18:0,0,3,3:.:.	./.:.:.:.:.:.	1/1:4:12:0,0,2,2:.:.	./.:.:.:.:.:.	./.:.:.:.:.:.	./.:.:.:.:.:.	./.:.:.:.:.:.	./.:.:.:.:.:.	./.:.:.:.:.:.	./.:.:.:.:.:.	./.:.:.:.:.:.	./.:.:.:.:.:.	1/1:2:6:0,0,1,1:.:.	./.:.:.:.:.:.	./.:.:.:.:.:.	./.:.:.:.:.:.	./.:.:.:.:.:.	./.:.:.:.:.:.	./.:.:.:.:.:.	./.:.:.:.:.:.	./.:.:.:.:.:.	./.:.:.:.:.:.	./.:.:.:.:.:.	1/1:5:16:0,0,2,3:.:.	./.:.:.:.:.:.	./.:.:.:.:.:.	./.:.:.:.:.:.	./.:.:.:.:.:.	./.:.:.:.:.:.	./.:.:.:.:.:.	./.:.:.:.:.:.	./.:.:.:.:.:.	./.:.:.:.:.:.	./.:.:.:.:.:.	./.:.:.:.:.:.	./.:.:.:.:.:.	./.:.:.:.:.:.	./.:.:.:.:.:.	./.:.:.:.:.:.	./.:.:.:.:.:.	./.:.:.:.:.:.	./.:.:.:.:.:.	./.:.:.:.:.:.	./.:.:.:.:.:.
chr5	12702943	.	C	G	212.8	PASS	ExcessHet=3.0103;RAW_MQ=25200;DP=7;MLEAC=2;MLEAF=1	GT:DP:GQ:PGT:PID:SB	./.:.:.:.:.:.	./.:.:.:.:.:.	./.:.:.:.:.:.	./.:.:.:.:.:.	./.:.:.:.:.:.	./.:.:.:.:.:.	./.:.:.:.:.:.	./.:.:.:.:.:.	./.:.:.:.:.:.	./.:.:.:.:.:.	1/1:7:21:0|1:12702882_TCGGCAAGGGTGTTTGTAAATTCTCGAA_T:0,0,4,3	./.:.:.:.:.:.	./.:.:.:.:.:.	./.:.:.:.:.:.	./.:.:.:.:.:.	./.:.:.:.:.:.	./.:.:.:.:.:.	./.:.:.:.:.:.	./.:.:.:.:.:.	./.:.:.:.:.:.	./.:.:.:.:.:.	./.:.:.:.:.:.	./.:.:.:.:.:.	./.:.:.:.:.:.	./.:.:.:.:.:.	./.:.:.:.:.:.	./.:.:.:.:.:.	./.:.:.:.:.:.	./.:.:.:.:.:.	./.:.:.:.:.:.	./.:.:.:.:.:.	./.:.:.:.:.:.	./.:.:.:.:.:.	./.:.:.:.:.:.	./.:.:.:.:.:.	./.:.:.:.:.:.	./.:.:.:.:.:.	./.:.:.:.:.:.	./.:.:.:.:.:.	./.:.:.:.:.:.	./.:.:.:.:.:.	./.:.:.:.:.:.	./.:.:.:.:.:.	./.:.:.:.:.:.	./.:.:.:.:.:.	./.:.:.:.:.:.	./.:.:.:.:.:.	./.:.:.:.:.:.	./.:.:.:.:.:.	./.:.:.:.:.:.	./.:.:.:.:.:.	./.:.:.:.:.:.	./.:.:.:.:.:.	./.:.:.:.:.:.	./.:.:.:.:.:.	./.:.:.:.:.:.	./.:.:.:.:.:.
chr5	12702955	.	T	A	129.84	PASS	ExcessHet=3.0103;RAW_MQ=26800;DP=8;MLEAC=2;MLEAF=1	GT:DP:GQ:SB	./.:.:.:.	./.:.:.:.	./.:.:.:.	1/1:6:18:0,0,3,3	./.:.:.:.	./.:.:.:.	./.:.:.:.	./.:.:.:.	./.:.:.:.	./.:.:.:.	./.:.:.:.	./.:.:.:.	./.:.:.:.	./.:.:.:.	./.:.:.:.	./.:.:.:.	./.:.:.:.	./.:.:.:.	./.:.:.:.	./.:.:.:.	./.:.:.:.	./.:.:.:.	./.:.:.:.	./.:.:.:.	./.:.:.:.	./.:.:.:.	./.:.:.:.	./.:.:.:.	./.:.:.:.	./.:.:.:.	./.:.:.:.	./.:.:.:.	./.:.:.:.	./.:.:.:.	./.:.:.:.	./.:.:.:.	./.:.:.:.	./.:.:.:.	./.:.:.:.	./.:.:.:.	./.:.:.:.	./.:.:.:.	./.:.:.:.	./.:.:.:.	./.:.:.:.	./.:.:.:.	./.:.:.:.	./.:.:.:.	./.:.:.:.	./.:.:.:.	./.:.:.:.	./.:.:.:.	./.:.:.:.	./.:.:.:.	./.:.:.:.	./.:.:.:.	./.:.:.:.
chr5	12702982	.	A	C	25.57	PASS	BaseQRankSum=0;ClippingRankSum=0;ExcessHet=3.0103;MQRankSum=0;RAW_MQ=23117;ReadPosRankSum=-0.674;DP=48;MLEAC=1;MLEAF=0.5	GT:DP:GQ:NE:PR:PS:SB:SE	1|0:2:20:100:0:12702409:0,1,1,0:.	./.:.:.:.:.:.:.:.	./.:.:.:.:.:.:.:.	./.:.:.:.:.:.:.:.	./.:.:.:.:.:.:.:.	./.:.:.:.:.:.:.:.	./.:.:.:.:.:.:.:.	1/1:2:6:.:.:.:0,0,2,0:.	./.:.:.:.:.:.:.:.	./.:.:.:.:.:.:.:.	./.:.:.:.:.:.:.:.	./.:.:.:.:.:.:.:.	./.:.:.:.:.:.:.:.	./.:.:.:.:.:.:.:.	./.:.:.:.:.:.:.:.	./.:.:.:.:.:.:.:.	./.:.:.:.:.:.:.:.	./.:.:.:.:.:.:.:.	./.:.:.:.:.:.:.:.	./.:.:.:.:.:.:.:.	0|1:9:23:100:0:12701849:4,3,2,0:.	./.:.:.:.:.:.:.:.	./.:.:.:.:.:.:.:.	0|1:3:17:100:0:12702331:1,1,1,0:.	./.:.:.:.:.:.:.:.	./.:.:.:.:.:.:.:.	./.:.:.:.:.:.:.:.	./.:.:.:.:.:.:.:.	./.:.:.:.:.:.:.:.	./.:.:.:.:.:.:.:.	./.:.:.:.:.:.:.:.	./.:.:.:.:.:.:.:.	./.:.:.:.:.:.:.:.	./.:.:.:.:.:.:.:.	./.:.:.:.:.:.:.:.	./.:.:.:.:.:.:.:.	./.:.:.:.:.:.:.:.	./.:.:.:.:.:.:.:.	./.:.:.:.:.:.:.:.	./.:.:.:.:.:.:.:.	./.:.:.:.:.:.:.:.	./.:.:.:.:.:.:.:.	./.:.:.:.:.:.:.:.	./.:.:.:.:.:.:.:.	./.:.:.:.:.:.:.:.	./.:.:.:.:.:.:.:.	./.:.:.:.:.:.:.:.	./.:.:.:.:.:.:.:.	1/1:1:3:.:.:.:0,0,1,0:.	./.:.:.:.:.:.:.:.	./.:.:.:.:.:.:.:.	./.:.:.:.:.:.:.:.	./.:.:.:.:.:.:.:.	./.:.:.:.:.:.:.:.	./.:.:.:.:.:.:.:.	./.:.:.:.:.:.:.:.	./.:.:.:.:.:.:.:.
chr5	12702983	.	G	A	181.78	PASS	ExcessHet=3.0103;RAW_MQ=28800;DP=8;MLEAC=2;MLEAF=1	GT:DP:GQ:SB	./.:.:.:.	./.:.:.:.	./.:.:.:.	./.:.:.:.	./.:.:.:.	./.:.:.:.	./.:.:.:.	./.:.:.:.	./.:.:.:.	./.:.:.:.	1/1:8:24:0,0,5,3	./.:.:.:.	./.:.:.:.	./.:.:.:.	./.:.:.:.	./.:.:.:.	./.:.:.:.	./.:.:.:.	./.:.:.:.	./.:.:.:.	./.:.:.:.	./.:.:.:.	./.:.:.:.	./.:.:.:.	./.:.:.:.	./.:.:.:.	./.:.:.:.	./.:.:.:.	./.:.:.:.	./.:.:.:.	./.:.:.:.	./.:.:.:.	./.:.:.:.	./.:.:.:.	./.:.:.:.	./.:.:.:.	./.:.:.:.	./.:.:.:.	./.:.:.:.	./.:.:.:.	./.:.:.:.	./.:.:.:.	./.:.:.:.	./.:.:.:.	./.:.:.:.	./.:.:.:.	./.:.:.:.	./.:.:.:.	./.:.:.:.	./.:.:.:.	./.:.:.:.	./.:.:.:.	./.:.:.:.	./.:.:.:.	./.:.:.:.	./.:.:.:.	./.:.:.:.
chr5	12703001	.	C	A	12.05	PASS	BaseQRankSum=-1.31;ClippingRankSum=0;ExcessHet=3.0103;MQRankSum=0.537;RAW_MQ=125476;ReadPosRankSum=0.225;DP=36;MLEAC=1;MLEAF=0.5	GT:DP:GQ:NE:PR:PS:SB:SE	./.:.:.:.:.:.:.:.	./.:.:.:.:.:.:.:.	./.:.:.:.:.:.:.:.	./.:.:.:.:.:.:.:.	./.:.:.:.:.:.:.:.	./.:.:.:.:.:.:.:.	./.:.:.:.:.:.:.:.	./.:.:.:.:.:.:.:.	./.:.:.:.:.:.:.:.	./.:.:.:.:.:.:.:.	./.:.:.:.:.:.:.:.	./.:.:.:.:.:.:.:.	./.:.:.:.:.:.:.:.	0|1:30:40:100:0:12702373:18,7,5,0:.	./.:.:.:.:.:.:.:.	./.:.:.:.:.:.:.:.	./.:.:.:.:.:.:.:.	./.:.:.:.:.:.:.:.	./.:.:.:.:.:.:.:.	./.:.:.:.:.:.:.:.	./.:.:.:.:.:.:.:.	./.:.:.:.:.:.:.:.	./.:.:.:.:.:.:.:.	./.:.:.:.:.:.:.:.	./.:.:.:.:.:.:.:.	./.:.:.:.:.:.:.:.	./.:.:.:.:.:.:.:.	./.:.:.:.:.:.:.:.	./.:.:.:.:.:.:.:.	./.:.:.:.:.:.:.:.	./.:.:.:.:.:.:.:.	./.:.:.:.:.:.:.:.	./.:.:.:.:.:.:.:.	./.:.:.:.:.:.:.:.	./.:.:.:.:.:.:.:.	./.:.:.:.:.:.:.:.	./.:.:.:.:.:.:.:.	./.:.:.:.:.:.:.:.	./.:.:.:.:.:.:.:.	./.:.:.:.:.:.:.:.	./.:.:.:.:.:.:.:.	./.:.:.:.:.:.:.:.	./.:.:.:.:.:.:.:.	./.:.:.:.:.:.:.:.	./.:.:.:.:.:.:.:.	./.:.:.:.:.:.:.:.	./.:.:.:.:.:.:.:.	./.:.:.:.:.:.:.:.	./.:.:.:.:.:.:.:.	./.:.:.:.:.:.:.:.	./.:.:.:.:.:.:.:.	./.:.:.:.:.:.:.:.	./.:.:.:.:.:.:.:.	./.:.:.:.:.:.:.:.	./.:.:.:.:.:.:.:.	./.:.:.:.:.:.:.:.	./.:.:.:.:.:.:.:.
chr5	12703008	.	C	T	150.77	PASS	BaseQRankSum=-0.695;ClippingRankSum=0;ExcessHet=3.0103;MQRankSum=0.615;RAW_MQ=62800;ReadPosRankSum=-0.736;DP=130;MLEAC=1;MLEAF=0.5	GT:DP:GQ:NE:PR:PS:SB:SE:PGT:PID	./.:.:.:.:.:.:.:.:.:.	./.:.:.:.:.:.:.:.:.:.	1|0:13:99:100:0:12702338:6,1,6,0:.:.:.	./.:.:.:.:.:.:.:.:.:.	./.:.:.:.:.:.:.:.:.:.	./.:.:.:.:.:.:.:.:.:.	./.:.:.:.:.:.:.:.:.:.	./.:.:.:.:.:.:.:.:.:.	./.:.:.:.:.:.:.:.:.:.	./.:.:.:.:.:.:.:.:.:.	./.:.:.:.:.:.:.:.:.:.	./.:.:.:.:.:.:.:.:.:.	./.:.:.:.:.:.:.:.:.:.	./.:.:.:.:.:.:.:.:.:.	./.:.:.:.:.:.:.:.:.:.	./.:.:.:.:.:.:.:.:.:.	./.:.:.:.:.:.:.:.:.:.	./.:.:.:.:.:.:.:.:.:.	./.:.:.:.:.:.:.:.:.:.	./.:.:.:.:.:.:.:.:.:.	./.:.:.:.:.:.:.:.:.:.	./.:.:.:.:.:.:.:.:.:.	./.:.:.:.:.:.:.:.:.:.	./.:.:.:.:.:.:.:.:.:.	./.:.:.:.:.:.:.:.:.:.	./.:.:.:.:.:.:.:.:.:.	./.:.:.:.:.:.:.:.:.:.	1|0:13:99:100:0:12702373:4,2,7,0:.:.:.	./.:.:.:.:.:.:.:.:.:.	./.:.:.:.:.:.:.:.:.:.	./.:.:.:.:.:.:.:.:.:.	./.:.:.:.:.:.:.:.:.:.	./.:.:.:.:.:.:.:.:.:.	./.:.:.:.:.:.:.:.:.:.	./.:.:.:.:.:.:.:.:.:.	./.:.:.:.:.:.:.:.:.:.	./.:.:.:.:.:.:.:.:.:.	./.:.:.:.:.:.:.:.:.:.	./.:.:.:.:.:.:.:.:.:.	./.:.:.:.:.:.:.:.:.:.	./.:.:.:.:.:.:.:.:.:.	1|0:20:99:100:0:12703008:14,0,6,0:.:.:.	./.:.:.:.:.:.:.:.:.:.	./.:.:.:.:.:.:.:.:.:.	./.:.:.:.:.:.:.:.:.:.	./.:.:.:.:.:.:.:.:.:.	1|0:20:53:100:0:12703008:16,0,4,0:.:.:.	1/1:2:6:.:.:.:0,0,1,1:.:0|1:12703008_C_T	1|0:4:28:100:0:12702373:3,0,1,0:.:.:.	./.:.:.:.:.:.:.:.:.:.	./.:.:.:.:.:.:.:.:.:.	./.:.:.:.:.:.:.:.:.:.	./.:.:.:.:.:.:.:.:.:.	./.:.:.:.:.:.:.:.:.:.	./.:.:.:.:.:.:.:.:.:.	./.:.:.:.:.:.:.:.:.:.	./.:.:.:.:.:.:.:.:.:.
chr5	12703010	.	G	A	10.2	PASS	BaseQRankSum=1.645;ClippingRankSum=0;ExcessHet=3.0103;MQRankSum=0.524;RAW_MQ=34202;ReadPosRankSum=1.645;DP=11;MLEAC=1;MLEAF=0.5	GT:DP:GQ:NE:PR:PS:SB:SE	./.:.:.:.:.:.:.:.	./.:.:.:.:.:.:.:.	./.:.:.:.:.:.:.:.	./.:.:.:.:.:.:.:.	0|1:5:38:100:0:12702315:3,0,1,1:.	./.:.:.:.:.:.:.:.	./.:.:.:.:.:.:.:.	./.:.:.:.:.:.:.:.	./.:.:.:.:.:.:.:.	./.:.:.:.:.:.:.:.	./.:.:.:.:.:.:.:.	./.:.:.:.:.:.:.:.	./.:.:.:.:.:.:.:.	./.:.:.:.:.:.:.:.	./.:.:.:.:.:.:.:.	./.:.:.:.:.:.:.:.	./.:.:.:.:.:.:.:.	./.:.:.:.:.:.:.:.	./.:.:.:.:.:.:.:.	./.:.:.:.:.:.:.:.	./.:.:.:.:.:.:.:.	./.:.:.:.:.:.:.:.	./.:.:.:.:.:.:.:.	./.:.:.:.:.:.:.:.	./.:.:.:.:.:.:.:.	./.:.:.:.:.:.:.:.	./.:.:.:.:.:.:.:.	./.:.:.:.:.:.:.:.	./.:.:.:.:.:.:.:.	./.:.:.:.:.:.:.:.	./.:.:.:.:.:.:.:.	./.:.:.:.:.:.:.:.	./.:.:.:.:.:.:.:.	./.:.:.:.:.:.:.:.	./.:.:.:.:.:.:.:.	./.:.:.:.:.:.:.:.	./.:.:.:.:.:.:.:.	./.:.:.:.:.:.:.:.	./.:.:.:.:.:.:.:.	./.:.:.:.:.:.:.:.	./.:.:.:.:.:.:.:.	./.:.:.:.:.:.:.:.	./.:.:.:.:.:.:.:.	./.:.:.:.:.:.:.:.	./.:.:.:.:.:.:.:.	./.:.:.:.:.:.:.:.	./.:.:.:.:.:.:.:.	./.:.:.:.:.:.:.:.	./.:.:.:.:.:.:.:.	./.:.:.:.:.:.:.:.	./.:.:.:.:.:.:.:.	./.:.:.:.:.:.:.:.	./.:.:.:.:.:.:.:.	./.:.:.:.:.:.:.:.	./.:.:.:.:.:.:.:.	./.:.:.:.:.:.:.:.	./.:.:.:.:.:.:.:.
chr5	12703015	.	C	T	1.39	PASS	BaseQRankSum=-0.366;ClippingRankSum=0;ExcessHet=3.0103;MQRankSum=0;RAW_MQ=32129;ReadPosRankSum=-0.366;DP=10;MLEAC=1;MLEAF=0.5	GT:DP:GQ:NE:PGT:PID:PR:PS:SB:SE	./.:.:.:.:.:.:.:.:.:.	./.:.:.:.:.:.:.:.:.:.	./.:.:.:.:.:.:.:.:.:.	./.:.:.:.:.:.:.:.:.:.	./.:.:.:.:.:.:.:.:.:.	./.:.:.:.:.:.:.:.:.:.	./.:.:.:.:.:.:.:.:.:.	./.:.:.:.:.:.:.:.:.:.	./.:.:.:.:.:.:.:.:.:.	./.:.:.:.:.:.:.:.:.:.	./.:.:.:.:.:.:.:.:.:.	./.:.:.:.:.:.:.:.:.:.	./.:.:.:.:.:.:.:.:.:.	./.:.:.:.:.:.:.:.:.:.	./.:.:.:.:.:.:.:.:.:.	./.:.:.:.:.:.:.:.:.:.	./.:.:.:.:.:.:.:.:.:.	./.:.:.:.:.:.:.:.:.:.	./.:.:.:.:.:.:.:.:.:.	./.:.:.:.:.:.:.:.:.:.	./.:.:.:.:.:.:.:.:.:.	./.:.:.:.:.:.:.:.:.:.	./.:.:.:.:.:.:.:.:.:.	./.:.:.:.:.:.:.:.:.:.	./.:.:.:.:.:.:.:.:.:.	./.:.:.:.:.:.:.:.:.:.	./.:.:.:.:.:.:.:.:.:.	./.:.:.:.:.:.:.:.:.:.	./.:.:.:.:.:.:.:.:.:.	./.:.:.:.:.:.:.:.:.:.	./.:.:.:.:.:.:.:.:.:.	./.:.:.:.:.:.:.:.:.:.	./.:.:.:.:.:.:.:.:.:.	./.:.:.:.:.:.:.:.:.:.	./.:.:.:.:.:.:.:.:.:.	./.:.:.:.:.:.:.:.:.:.	./.:.:.:.:.:.:.:.:.:.	./.:.:.:.:.:.:.:.:.:.	./.:.:.:.:.:.:.:.:.:.	./.:.:.:.:.:.:.:.:.:.	./.:.:.:.:.:.:.:.:.:.	./.:.:.:.:.:.:.:.:.:.	./.:.:.:.:.:.:.:.:.:.	./.:.:.:.:.:.:.:.:.:.	1|0:7:24:100:0|1:12703015_C_T:0:12703015:6,0,1,0:.	./.:.:.:.:.:.:.:.:.:.	./.:.:.:.:.:.:.:.:.:.	./.:.:.:.:.:.:.:.:.:.	./.:.:.:.:.:.:.:.:.:.	./.:.:.:.:.:.:.:.:.:.	./.:.:.:.:.:.:.:.:.:.	./.:.:.:.:.:.:.:.:.:.	./.:.:.:.:.:.:.:.:.:.	./.:.:.:.:.:.:.:.:.:.	./.:.:.:.:.:.:.:.:.:.	./.:.:.:.:.:.:.:.:.:.	./.:.:.:.:.:.:.:.:.:.
chr5	12703021	.	G	A	49.77	PASS	BaseQRankSum=-1.773;ClippingRankSum=0;ExcessHet=3.0103;MQRankSum=-0.707;RAW_MQ=105319;ReadPosRankSum=1.374;DP=31;MLEAC=1;MLEAF=0.5	GT:DP:GQ:NE:PR:PS:SB:SE	./.:.:.:.:.:.:.:.	./.:.:.:.:.:.:.:.	./.:.:.:.:.:.:.:.	./.:.:.:.:.:.:.:.	./.:.:.:.:.:.:.:.	./.:.:.:.:.:.:.:.	./.:.:.:.:.:.:.:.	./.:.:.:.:.:.:.:.	./.:.:.:.:.:.:.:.	./.:.:.:.:.:.:.:.	./.:.:.:.:.:.:.:.	./.:.:.:.:.:.:.:.	./.:.:.:.:.:.:.:.	./.:.:.:.:.:.:.:.	1|0:25:78:100:0:12702409:17,1,6,1:.	./.:.:.:.:.:.:.:.	./.:.:.:.:.:.:.:.	./.:.:.:.:.:.:.:.	./.:.:.:.:.:.:.:.	./.:.:.:.:.:.:.:.	./.:.:.:.:.:.:.:.	./.:.:.:.:.:.:.:.	./.:.:.:.:.:.:.:.	./.:.:.:.:.:.:.:.	./.:.:.:.:.:.:.:.	./.:.:.:.:.:.:.:.	./.:.:.:.:.:.:.:.	./.:.:.:.:.:.:.:.	./.:.:.:.:.:.:.:.	./.:.:.:.:.:.:.:.	./.:.:.:.:.:.:.:.	./.:.:.:.:.:.:.:.	./.:.:.:.:.:.:.:.	./.:.:.:.:.:.:.:.	./.:.:.:.:.:.:.:.	./.:.:.:.:.:.:.:.	./.:.:.:.:.:.:.:.	./.:.:.:.:.:.:.:.	./.:.:.:.:.:.:.:.	./.:.:.:.:.:.:.:.	./.:.:.:.:.:.:.:.	./.:.:.:.:.:.:.:.	./.:.:.:.:.:.:.:.	./.:.:.:.:.:.:.:.	./.:.:.:.:.:.:.:.	./.:.:.:.:.:.:.:.	./.:.:.:.:.:.:.:.	./.:.:.:.:.:.:.:.	./.:.:.:.:.:.:.:.	./.:.:.:.:.:.:.:.	./.:.:.:.:.:.:.:.	./.:.:.:.:.:.:.:.	./.:.:.:.:.:.:.:.	./.:.:.:.:.:.:.:.	./.:.:.:.:.:.:.:.	./.:.:.:.:.:.:.:.	./.:.:.:.:.:.:.:.
chr5	12703022	.	C	T	0.75	PASS	BaseQRankSum=1.068;ClippingRankSum=0;ExcessHet=3.0103;MQRankSum=0;RAW_MQ=32129;ReadPosRankSum=-0.366;DP=10;MLEAC=1;MLEAF=0.5	GT:DP:GQ:NE:PGT:PID:PR:PS:SB:SE	./.:.:.:.:.:.:.:.:.:.	./.:.:.:.:.:.:.:.:.:.	./.:.:.:.:.:.:.:.:.:.	./.:.:.:.:.:.:.:.:.:.	./.:.:.:.:.:.:.:.:.:.	./.:.:.:.:.:.:.:.:.:.	./.:.:.:.:.:.:.:.:.:.	./.:.:.:.:.:.:.:.:.:.	./.:.:.:.:.:.:.:.:.:.	./.:.:.:.:.:.:.:.:.:.	./.:.:.:.:.:.:.:.:.:.	./.:.:.:.:.:.:.:.:.:.	./.:.:.:.:.:.:.:.:.:.	./.:.:.:.:.:.:.:.:.:.	./.:.:.:.:.:.:.:.:.:.	./.:.:.:.:.:.:.:.:.:.	./.:.:.:.:.:.:.:.:.:.	./.:.:.:.:.:.:.:.:.:.	./.:.:.:.:.:.:.:.:.:.	./.:.:.:.:.:.:.:.:.:.	./.:.:.:.:.:.:.:.:.:.	./.:.:.:.:.:.:.:.:.:.	./.:.:.:.:.:.:.:.:.:.	./.:.:.:.:.:.:.:.:.:.	./.:.:.:.:.:.:.:.:.:.	./.:.:.:.:.:.:.:.:.:.	./.:.:.:.:.:.:.:.:.:.	./.:.:.:.:.:.:.:.:.:.	./.:.:.:.:.:.:.:.:.:.	./.:.:.:.:.:.:.:.:.:.	./.:.:.:.:.:.:.:.:.:.	./.:.:.:.:.:.:.:.:.:.	./.:.:.:.:.:.:.:.:.:.	./.:.:.:.:.:.:.:.:.:.	./.:.:.:.:.:.:.:.:.:.	./.:.:.:.:.:.:.:.:.:.	./.:.:.:.:.:.:.:.:.:.	./.:.:.:.:.:.:.:.:.:.	./.:.:.:.:.:.:.:.:.:.	./.:.:.:.:.:.:.:.:.:.	./.:.:.:.:.:.:.:.:.:.	./.:.:.:.:.:.:.:.:.:.	./.:.:.:.:.:.:.:.:.:.	./.:.:.:.:.:.:.:.:.:.	1|0:7:21:100:0|1:12703015_C_T:0:12703015:6,0,1,0:.	./.:.:.:.:.:.:.:.:.:.	./.:.:.:.:.:.:.:.:.:.	./.:.:.:.:.:.:.:.:.:.	./.:.:.:.:.:.:.:.:.:.	./.:.:.:.:.:.:.:.:.:.	./.:.:.:.:.:.:.:.:.:.	./.:.:.:.:.:.:.:.:.:.	./.:.:.:.:.:.:.:.:.:.	./.:.:.:.:.:.:.:.:.:.	./.:.:.:.:.:.:.:.:.:.	./.:.:.:.:.:.:.:.:.:.	./.:.:.:.:.:.:.:.:.:.
chr5	12703023	.	C	T	0.75	PASS	BaseQRankSum=-0.792;ClippingRankSum=0;ExcessHet=3.0103;MQRankSum=0;RAW_MQ=32129;ReadPosRankSum=-0.366;DP=10;MLEAC=1;MLEAF=0.5	GT:DP:GQ:NE:PGT:PID:PR:PS:SB:SE	./.:.:.:.:.:.:.:.:.:.	./.:.:.:.:.:.:.:.:.:.	./.:.:.:.:.:.:.:.:.:.	./.:.:.:.:.:.:.:.:.:.	./.:.:.:.:.:.:.:.:.:.	./.:.:.:.:.:.:.:.:.:.	./.:.:.:.:.:.:.:.:.:.	./.:.:.:.:.:.:.:.:.:.	./.:.:.:.:.:.:.:.:.:.	./.:.:.:.:.:.:.:.:.:.	./.:.:.:.:.:.:.:.:.:.	./.:.:.:.:.:.:.:.:.:.	./.:.:.:.:.:.:.:.:.:.	./.:.:.:.:.:.:.:.:.:.	./.:.:.:.:.:.:.:.:.:.	./.:.:.:.:.:.:.:.:.:.	./.:.:.:.:.:.:.:.:.:.	./.:.:.:.:.:.:.:.:.:.	./.:.:.:.:.:.:.:.:.:.	./.:.:.:.:.:.:.:.:.:.	./.:.:.:.:.:.:.:.:.:.	./.:.:.:.:.:.:.:.:.:.	./.:.:.:.:.:.:.:.:.:.	./.:.:.:.:.:.:.:.:.:.	./.:.:.:.:.:.:.:.:.:.	./.:.:.:.:.:.:.:.:.:.	./.:.:.:.:.:.:.:.:.:.	./.:.:.:.:.:.:.:.:.:.	./.:.:.:.:.:.:.:.:.:.	./.:.:.:.:.:.:.:.:.:.	./.:.:.:.:.:.:.:.:.:.	./.:.:.:.:.:.:.:.:.:.	./.:.:.:.:.:.:.:.:.:.	./.:.:.:.:.:.:.:.:.:.	./.:.:.:.:.:.:.:.:.:.	./.:.:.:.:.:.:.:.:.:.	./.:.:.:.:.:.:.:.:.:.	./.:.:.:.:.:.:.:.:.:.	./.:.:.:.:.:.:.:.:.:.	./.:.:.:.:.:.:.:.:.:.	./.:.:.:.:.:.:.:.:.:.	./.:.:.:.:.:.:.:.:.:.	./.:.:.:.:.:.:.:.:.:.	./.:.:.:.:.:.:.:.:.:.	1|0:7:21:100:0|1:12703015_C_T:0:12703015:6,0,1,0:.	./.:.:.:.:.:.:.:.:.:.	./.:.:.:.:.:.:.:.:.:.	./.:.:.:.:.:.:.:.:.:.	./.:.:.:.:.:.:.:.:.:.	./.:.:.:.:.:.:.:.:.:.	./.:.:.:.:.:.:.:.:.:.	./.:.:.:.:.:.:.:.:.:.	./.:.:.:.:.:.:.:.:.:.	./.:.:.:.:.:.:.:.:.:.	./.:.:.:.:.:.:.:.:.:.	./.:.:.:.:.:.:.:.:.:.	./.:.:.:.:.:.:.:.:.:.
chr5	12703024	.	T	G,A	741.77	PASS	BaseQRankSum=-2.369;ClippingRankSum=0;ExcessHet=3.0103;MQRankSum=0;RAW_MQ=51681;ReadPosRankSum=0.703;DP=859;MLEAC=1,1;MLEAF=0.5,0.5	GT:DP:GQ:NE:PR:PS:SB:SE:PGT:PID	0|1:8:91:100:0:12702409:4,1,3,0:.:.:.	0|1:22:99:100:0:12702633:2,2,12,6:.:0|1:12703024_T_G	1|0:15:72:100:0:12702338:10,0,4,1:.:.:.	1|0:23:99:100:0:12702331:10,4,9,0:.:.:.	./.:.:.:.:.:.:.:.:.:.	0|1:6:69:100:0:12702409:2,0,2,2:.:.:.	1/1:1:3:.:.:.:0,0,1,0:.:0|1:12703024_T_G	1|0:4:33:100:0:12703024:2,1,1,0:.:.:.	1|0:4:30:100:0:12702409:1,0,3,0:.:.:.	1|0:8:21:100:0:12702409:1,0,5,2:.:.:.	1|0:11:2:100:0:12703024:7,3,1,0:.:0|1:12703024_T_G	1|0:4:11:100:0:12703024:3,0,1,0:.:.:.	1/1:11:33:.:.:.:0,0,6,5:.:0|1:12703024_T_G	0|1:29:99:100:0:12702373:9,5,13,2:.:.:.	0|1:25:99:100:0:12702409:6,0,17,2:.:.:.	0|1:12:99:100:0:12702314:6,2,3,1:.:.:.	1|0:3:33:100:0:12703024:0,0,3,0:.:.:.	1|0:14:99:100:0:12703024:6,0,6,2:.:.:.	./.:.:.:.:.:.:.:.:.:.	./.:.:.:.:.:.:.:.:.:.	1|0:16:99:100:0:12701849:6,4,4,2:.:.:.	1|0:12:54:100:0:12703024:1,1,6,4:.:.:.	1|0:9:33:100:0:12702409:2,0,2,5:.:.:.	1|0:12:99:100:0:12702331:5,2,4,1:.:.:.	1/1:4:12:.:.:.:0,0,3,1:.:0|1:12703024_T_G	0|1:14:99:100:0:12703024:4,3,5,2:.:0|1:12703024_T_G	1|0:9:18:100:0:12703024:1,0,5,3:.:.:.	./.:.:.:.:.:.:.:.:.:.	2/2:3:9:.:.:.:0,0,3,0:.:0|1:12703024_T_A	1/1:6:18:.:.:.:0,0,4,2:.:0|1:12703024_T_G	0|1:38:86:100:0:12701908:5,5,18,10:.:.:.	0|1:4:78:100:0:12703024:2,0,1,1:.:.:.	1|0:7:59:100:0:12703024:2,1,3,1:.:.:.	./.:.:.:.:.:.:.:.:.:.	1/1:10:30:.:.:.:0,0,7,3:.:0|1:12703024_T_G	1|0:11:99:100:0:12703024:4,1,4,2:.:.:.	0|1:12:70:100:0:12703024:3,6,3,0:.:0|1:12703024_T_G	1|0:6:24:100:0:12703024:1,4,1,0:.:0|1:12703024_T_G	1|0:4:40:100:0:12703024:1,0,2,1:.:0|1:12703024_T_G	0|1:17:99:100:0:12702331:6,1,7,3:.:.:.	1/1:10:1:.:.:.:1,0,6,3:.:.:.	0|1:23:99:100:0:12703008:6,0,17,0:.:.:.	./.:.:.:.:.:.:.:.:.:.	1|0:11:83:100:0:12703024:4,0,6,1:.:.:.	0|1:8:63:100:0:12703015:1,0,7,0:.:.:.	1/1:4:12:.:.:.:0,0,4,0:.:0|1:12703024_T_G	0|2:24:99:100:0:12703008:10,1,13,0:.:.:.	./.:.:.:.:.:.:.:.:.:.	1|0:14:93:100:0:12702373:5,1,7,1:.:.:.	2|0:7:49:100:0:12703024:2,3,1,1:.:0|1:12703024_T_A	1|0:4:72:100:0:12703024:2,0,2,0:.:.:.	./.:.:.:.:.:.:.:.:.:.	1/1:1:3:.:.:.:0,0,1,0:.:.:.	0|1:3:36:100:0:12703024:0,1,2,0:.:0|1:12703024_T_G	./.:.:.:.:.:.:.:.:.:.	1/1:1:3:.:.:.:0,0,1,0:.:0|1:12703024_T_G	1|0:6:38:100:0:12703024:1,1,4,0:.:.:.
chr5	12703026	.	G	A	199.03	PASS	BaseQRankSum=0.328;ClippingRankSum=0;ExcessHet=3.0103;MQRankSum=0;RAW_MQ=43200;ReadPosRankSum=0.317;DP=12;MLEAC=1;MLEAF=0.5	GT:DP:GQ:NE:PR:PS:SB:SE	./.:.:.:.:.:.:.:.	./.:.:.:.:.:.:.:.	./.:.:.:.:.:.:.:.	./.:.:.:.:.:.:.:.	./.:.:.:.:.:.:.:.	./.:.:.:.:.:.:.:.	./.:.:.:.:.:.:.:.	./.:.:.:.:.:.:.:.	./.:.:.:.:.:.:.:.	./.:.:.:.:.:.:.:.	0|1:11:12:100:0:12703024:1,0,7,3:.	./.:.:.:.:.:.:.:.	./.:.:.:.:.:.:.:.	./.:.:.:.:.:.:.:.	./.:.:.:.:.:.:.:.	./.:.:.:.:.:.:.:.	./.:.:.:.:.:.:.:.	./.:.:.:.:.:.:.:.	./.:.:.:.:.:.:.:.	./.:.:.:.:.:.:.:.	./.:.:.:.:.:.:.:.	./.:.:.:.:.:.:.:.	./.:.:.:.:.:.:.:.	./.:.:.:.:.:.:.:.	./.:.:.:.:.:.:.:.	./.:.:.:.:.:.:.:.	./.:.:.:.:.:.:.:.	./.:.:.:.:.:.:.:.	./.:.:.:.:.:.:.:.	./.:.:.:.:.:.:.:.	./.:.:.:.:.:.:.:.	./.:.:.:.:.:.:.:.	./.:.:.:.:.:.:.:.	./.:.:.:.:.:.:.:.	./.:.:.:.:.:.:.:.	./.:.:.:.:.:.:.:.	./.:.:.:.:.:.:.:.	./.:.:.:.:.:.:.:.	./.:.:.:.:.:.:.:.	./.:.:.:.:.:.:.:.	./.:.:.:.:.:.:.:.	./.:.:.:.:.:.:.:.	./.:.:.:.:.:.:.:.	./.:.:.:.:.:.:.:.	./.:.:.:.:.:.:.:.	./.:.:.:.:.:.:.:.	./.:.:.:.:.:.:.:.	./.:.:.:.:.:.:.:.	./.:.:.:.:.:.:.:.	./.:.:.:.:.:.:.:.	./.:.:.:.:.:.:.:.	./.:.:.:.:.:.:.:.	./.:.:.:.:.:.:.:.	./.:.:.:.:.:.:.:.	./.:.:.:.:.:.:.:.	./.:.:.:.:.:.:.:.	./.:.:.:.:.:.:.:.
chr5	12703029	.	C	T	76.77	PASS	BaseQRankSum=1.213;ClippingRankSum=0;ExcessHet=3.0103;MQRankSum=-1.834;RAW_MQ=39961;ReadPosRankSum=-1.687;DP=13;MLEAC=1;MLEAF=0.5	GT:DP:GQ:NE:PGT:PID:PR:PS:SB:SE	./.:.:.:.:.:.:.:.:.:.	./.:.:.:.:.:.:.:.:.:.	./.:.:.:.:.:.:.:.:.:.	./.:.:.:.:.:.:.:.:.:.	./.:.:.:.:.:.:.:.:.:.	./.:.:.:.:.:.:.:.:.:.	./.:.:.:.:.:.:.:.:.:.	./.:.:.:.:.:.:.:.:.:.	./.:.:.:.:.:.:.:.:.:.	./.:.:.:.:.:.:.:.:.:.	./.:.:.:.:.:.:.:.:.:.	./.:.:.:.:.:.:.:.:.:.	./.:.:.:.:.:.:.:.:.:.	./.:.:.:.:.:.:.:.:.:.	./.:.:.:.:.:.:.:.:.:.	./.:.:.:.:.:.:.:.:.:.	./.:.:.:.:.:.:.:.:.:.	./.:.:.:.:.:.:.:.:.:.	./.:.:.:.:.:.:.:.:.:.	./.:.:.:.:.:.:.:.:.:.	./.:.:.:.:.:.:.:.:.:.	./.:.:.:.:.:.:.:.:.:.	./.:.:.:.:.:.:.:.:.:.	./.:.:.:.:.:.:.:.:.:.	./.:.:.:.:.:.:.:.:.:.	./.:.:.:.:.:.:.:.:.:.	./.:.:.:.:.:.:.:.:.:.	./.:.:.:.:.:.:.:.:.:.	./.:.:.:.:.:.:.:.:.:.	./.:.:.:.:.:.:.:.:.:.	./.:.:.:.:.:.:.:.:.:.	./.:.:.:.:.:.:.:.:.:.	./.:.:.:.:.:.:.:.:.:.	./.:.:.:.:.:.:.:.:.:.	./.:.:.:.:.:.:.:.:.:.	./.:.:.:.:.:.:.:.:.:.	./.:.:.:.:.:.:.:.:.:.	./.:.:.:.:.:.:.:.:.:.	./.:.:.:.:.:.:.:.:.:.	./.:.:.:.:.:.:.:.:.:.	./.:.:.:.:.:.:.:.:.:.	./.:.:.:.:.:.:.:.:.:.	./.:.:.:.:.:.:.:.:.:.	./.:.:.:.:.:.:.:.:.:.	1|0:10:99:100:0|1:12703015_C_T:0:12703015:7,0,3,0:.	./.:.:.:.:.:.:.:.:.:.	./.:.:.:.:.:.:.:.:.:.	./.:.:.:.:.:.:.:.:.:.	./.:.:.:.:.:.:.:.:.:.	./.:.:.:.:.:.:.:.:.:.	./.:.:.:.:.:.:.:.:.:.	./.:.:.:.:.:.:.:.:.:.	./.:.:.:.:.:.:.:.:.:.	./.:.:.:.:.:.:.:.:.:.	./.:.:.:.:.:.:.:.:.:.	./.:.:.:.:.:.:.:.:.:.	./.:.:.:.:.:.:.:.:.:.
chr5	12703030	.	A	G	76.77	PASS	BaseQRankSum=0.431;ClippingRankSum=0;ExcessHet=3.0103;MQRankSum=-1.834;RAW_MQ=39961;ReadPosRankSum=-1.569;DP=13;MLEAC=1;MLEAF=0.5	GT:DP:GQ:NE:PGT:PID:PR:PS:SB:SE	./.:.:.:.:.:.:.:.:.:.	./.:.:.:.:.:.:.:.:.:.	./.:.:.:.:.:.:.:.:.:.	./.:.:.:.:.:.:.:.:.:.	./.:.:.:.:.:.:.:.:.:.	./.:.:.:.:.:.:.:.:.:.	./.:.:.:.:.:.:.:.:.:.	./.:.:.:.:.:.:.:.:.:.	./.:.:.:.:.:.:.:.:.:.	./.:.:.:.:.:.:.:.:.:.	./.:.:.:.:.:.:.:.:.:.	./.:.:.:.:.:.:.:.:.:.	./.:.:.:.:.:.:.:.:.:.	./.:.:.:.:.:.:.:.:.:.	./.:.:.:.:.:.:.:.:.:.	./.:.:.:.:.:.:.:.:.:.	./.:.:.:.:.:.:.:.:.:.	./.:.:.:.:.:.:.:.:.:.	./.:.:.:.:.:.:.:.:.:.	./.:.:.:.:.:.:.:.:.:.	./.:.:.:.:.:.:.:.:.:.	./.:.:.:.:.:.:.:.:.:.	./.:.:.:.:.:.:.:.:.:.	./.:.:.:.:.:.:.:.:.:.	./.:.:.:.:.:.:.:.:.:.	./.:.:.:.:.:.:.:.:.:.	./.:.:.:.:.:.:.:.:.:.	./.:.:.:.:.:.:.:.:.:.	./.:.:.:.:.:.:.:.:.:.	./.:.:.:.:.:.:.:.:.:.	./.:.:.:.:.:.:.:.:.:.	./.:.:.:.:.:.:.:.:.:.	./.:.:.:.:.:.:.:.:.:.	./.:.:.:.:.:.:.:.:.:.	./.:.:.:.:.:.:.:.:.:.	./.:.:.:.:.:.:.:.:.:.	./.:.:.:.:.:.:.:.:.:.	./.:.:.:.:.:.:.:.:.:.	./.:.:.:.:.:.:.:.:.:.	./.:.:.:.:.:.:.:.:.:.	./.:.:.:.:.:.:.:.:.:.	./.:.:.:.:.:.:.:.:.:.	./.:.:.:.:.:.:.:.:.:.	./.:.:.:.:.:.:.:.:.:.	1|0:10:99:100:0|1:12703015_C_T:0:12703015:7,0,3,0:.	./.:.:.:.:.:.:.:.:.:.	./.:.:.:.:.:.:.:.:.:.	./.:.:.:.:.:.:.:.:.:.	./.:.:.:.:.:.:.:.:.:.	./.:.:.:.:.:.:.:.:.:.	./.:.:.:.:.:.:.:.:.:.	./.:.:.:.:.:.:.:.:.:.	./.:.:.:.:.:.:.:.:.:.	./.:.:.:.:.:.:.:.:.:.	./.:.:.:.:.:.:.:.:.:.	./.:.:.:.:.:.:.:.:.:.	./.:.:.:.:.:.:.:.:.:.
chr5	12703034	.	G	T	1164.77	PASS	BaseQRankSum=-1.282;ClippingRankSum=0;ExcessHet=3.0103;MQRankSum=-0.493;RAW_MQ=58643;ReadPosRankSum=0.493;DP=1008;MLEAC=2;MLEAF=1	GT:DP:GQ:NE:PR:PS:SB:SE:PGT:PID	0|1:10:60:100:0:12702409:1,1,8,0:.:.:.	0|1:23:78:100:0:12702633:2,1,14,6:.:0|1:12703024_T_G	1/1:17:51:.:.:.:0,0,16,1:.:.:.	1/1:27:81:.:.:.:0,0,20,7:.:.:.	1/1:6:18:.:.:.:0,0,5,1:.:.:.	1/1:7:21:.:.:.:0,0,5,2:.:.:.	1/1:1:3:.:.:.:0,0,1,0:.:0|1:12703024_T_G	1/1:4:12:.:.:.:0,0,3,1:.:.:.	1/1:5:15:.:.:.:0,0,4,1:.:.:.	1/1:10:30:.:.:.:0,0,8,2:.:.:.	1|0:10:5:100:0:12703024:6,3,1,0:.:0|1:12703024_T_G	1/1:6:18:.:.:.:0,0,6,0:.:.:.	1/1:12:36:.:.:.:0,0,7,5:.:0|1:12703024_T_G	0|1:29:99:100:0:12702373:7,4,16,2:.:.:.	1/1:26:78:.:.:.:0,0,24,2:.:.:.	0|1:12:99:100:0:12702314:3,1,5,3:.:.:.	1/1:4:12:.:.:.:0,0,4,0:.:.:.	1/1:14:42:.:.:.:0,0,12,2:.:.:.	1/1:7:21:.:.:.:0,0,7,0:.:.:.	1|0:6:99:100:0:12703034:2,0,3,1:.:.:.	0|1:16:68:100:0:12701849:0,3,10,3:.:.:.	1|0:12:54:100:0:12703024:1,1,6,4:.:.:.	1/1:9:27:.:.:.:0,0,4,5:.:.:.	1|0:18:36:100:0:12702331:1,1,11,5:.:.:.	1/1:4:12:.:.:.:0,0,3,1:.:0|1:12703024_T_G	0|1:16:99:100:0:12703024:4,3,5,4:.:0|1:12703024_T_G	1/1:9:27:.:.:.:0,0,6,3:.:.:.	1/1:17:51:.:.:.:0,0,12,5:.:.:.	1/1:3:9:.:.:.:0,0,3,0:.:0|1:12703024_T_A	1/1:6:18:.:.:.:0,0,4,2:.:0|1:12703024_T_G	0|1:35:99:100:0:12701908:2,3,21,9:.:.:.	1/1:4:12:.:.:.:0,0,3,1:.:.:.	1/1:7:21:.:.:.:0,0,5,2:.:.:.	./.:.:.:.:.:.:.:.:.:.	1/1:12:36:.:.:.:0,0,9,3:.:0|1:12703024_T_G	1/1:12:36:.:.:.:0,0,9,3:.:.:.	0|1:15:99:100:0:12703024:5,5,4,1:.:0|1:12703024_T_G	1|0:7:24:100:0:12703024:2,4,1,0:.:0|1:12703024_T_G	1|0:4:40:100:0:12703024:1,0,2,1:.:0|1:12703024_T_G	1/1:18:30:.:.:.:1,0,12,5:.:.:.	1/1:9:27:.:.:.:0,0,6,3:.:.:.	1/1:19:60:.:.:.:0,0,19,0:.:.:.	0|1:4:17:15.14:0:12703034:1,0,3,0:.:0|1:12703034_G_T	1/1:11:33:.:.:.:0,0,10,1:.:.:.	1/1:10:30:.:.:.:0,0,10,0:.:.:.	1/1:4:12:.:.:.:0,0,4,0:.:0|1:12703024_T_G	1/1:25:81:.:.:.:0,0,22,3:.:.:.	1/1:3:9:.:.:.:0,0,2,1:.:0|1:12703008_C_T	1/1:16:48:.:.:.:0,0,12,4:.:.:.	1/1:7:21:.:.:.:0,0,3,4:.:.:.	1/1:9:27:.:.:.:0,0,6,3:.:.:.	0|1:3:36:100:0:12703034:2,0,1,0:.:0|1:12703034_G_T	1/1:1:3:.:.:.:0,0,1,0:.:.:.	0|1:4:33:100:0:12703024:0,1,3,0:.:0|1:12703024_T_G	./.:.:.:.:.:.:.:.:.:.	1/1:1:3:.:.:.:0,0,0,1:.:0|1:12703024_T_G	1/1:7:21:.:.:.:0,0,6,1:.:.:.
chr5	12703039	.	G	T	76.77	PASS	BaseQRankSum=-0.21;ClippingRankSum=0;ExcessHet=3.0103;MQRankSum=-1.834;RAW_MQ=37657;ReadPosRankSum=-1.001;DP=12;MLEAC=1;MLEAF=0.5	GT:DP:GQ:NE:PGT:PID:PR:PS:SB:SE	./.:.:.:.:.:.:.:.:.:.	./.:.:.:.:.:.:.:.:.:.	./.:.:.:.:.:.:.:.:.:.	./.:.:.:.:.:.:.:.:.:.	./.:.:.:.:.:.:.:.:.:.	./.:.:.:.:.:.:.:.:.:.	./.:.:.:.:.:.:.:.:.:.	./.:.:.:.:.:.:.:.:.:.	./.:.:.:.:.:.:.:.:.:.	./.:.:.:.:.:.:.:.:.:.	./.:.:.:.:.:.:.:.:.:.	./.:.:.:.:.:.:.:.:.:.	./.:.:.:.:.:.:.:.:.:.	./.:.:.:.:.:.:.:.:.:.	./.:.:.:.:.:.:.:.:.:.	./.:.:.:.:.:.:.:.:.:.	./.:.:.:.:.:.:.:.:.:.	./.:.:.:.:.:.:.:.:.:.	./.:.:.:.:.:.:.:.:.:.	./.:.:.:.:.:.:.:.:.:.	./.:.:.:.:.:.:.:.:.:.	./.:.:.:.:.:.:.:.:.:.	./.:.:.:.:.:.:.:.:.:.	./.:.:.:.:.:.:.:.:.:.	./.:.:.:.:.:.:.:.:.:.	./.:.:.:.:.:.:.:.:.:.	./.:.:.:.:.:.:.:.:.:.	./.:.:.:.:.:.:.:.:.:.	./.:.:.:.:.:.:.:.:.:.	./.:.:.:.:.:.:.:.:.:.	./.:.:.:.:.:.:.:.:.:.	./.:.:.:.:.:.:.:.:.:.	./.:.:.:.:.:.:.:.:.:.	./.:.:.:.:.:.:.:.:.:.	./.:.:.:.:.:.:.:.:.:.	./.:.:.:.:.:.:.:.:.:.	./.:.:.:.:.:.:.:.:.:.	./.:.:.:.:.:.:.:.:.:.	./.:.:.:.:.:.:.:.:.:.	./.:.:.:.:.:.:.:.:.:.	./.:.:.:.:.:.:.:.:.:.	./.:.:.:.:.:.:.:.:.:.	./.:.:.:.:.:.:.:.:.:.	./.:.:.:.:.:.:.:.:.:.	1|0:10:99:100:0|1:12703015_C_T:0:12703015:7,0,3,0:.	./.:.:.:.:.:.:.:.:.:.	./.:.:.:.:.:.:.:.:.:.	./.:.:.:.:.:.:.:.:.:.	./.:.:.:.:.:.:.:.:.:.	./.:.:.:.:.:.:.:.:.:.	./.:.:.:.:.:.:.:.:.:.	./.:.:.:.:.:.:.:.:.:.	./.:.:.:.:.:.:.:.:.:.	./.:.:.:.:.:.:.:.:.:.	./.:.:.:.:.:.:.:.:.:.	./.:.:.:.:.:.:.:.:.:.	./.:.:.:.:.:.:.:.:.:.
chr5	12703040	.	G	GT	73.73	PASS	BaseQRankSum=0.253;ClippingRankSum=0;ExcessHet=3.0103;MQRankSum=-0.842;RAW_MQ=43678;ReadPosRankSum=-1.645;DP=74;MLEAC=1;MLEAF=0.5	GT:DP:GQ:NE:PGT:PID:PR:PS:SB:SE	./.:.:.:.:.:.:.:.:.:.	./.:.:.:.:.:.:.:.:.:.	./.:.:.:.:.:.:.:.:.:.	./.:.:.:.:.:.:.:.:.:.	./.:.:.:.:.:.:.:.:.:.	./.:.:.:.:.:.:.:.:.:.	./.:.:.:.:.:.:.:.:.:.	0|1:5:75:100:0|1:12703040_G_GT:0:12703024:3,0,1,1:.	./.:.:.:.:.:.:.:.:.:.	./.:.:.:.:.:.:.:.:.:.	./.:.:.:.:.:.:.:.:.:.	./.:.:.:.:.:.:.:.:.:.	./.:.:.:.:.:.:.:.:.:.	./.:.:.:.:.:.:.:.:.:.	./.:.:.:.:.:.:.:.:.:.	1|0:13:90:100:0|1:12703040_G_GT:0:12702314:6,4,2,1:.	0|1:4:33:100:0|1:12703040_G_GT:0:12703024:3,0,1,0:.	./.:.:.:.:.:.:.:.:.:.	./.:.:.:.:.:.:.:.:.:.	0|1:8:99:100:0|1:12703040_G_GT:0:12703034:3,2,2,1:.	./.:.:.:.:.:.:.:.:.:.	./.:.:.:.:.:.:.:.:.:.	./.:.:.:.:.:.:.:.:.:.	./.:.:.:.:.:.:.:.:.:.	./.:.:.:.:.:.:.:.:.:.	./.:.:.:.:.:.:.:.:.:.	./.:.:.:.:.:.:.:.:.:.	./.:.:.:.:.:.:.:.:.:.	./.:.:.:.:.:.:.:.:.:.	./.:.:.:.:.:.:.:.:.:.	./.:.:.:.:.:.:.:.:.:.	./.:.:.:.:.:.:.:.:.:.	./.:.:.:.:.:.:.:.:.:.	./.:.:.:.:.:.:.:.:.:.	./.:.:.:.:.:.:.:.:.:.	./.:.:.:.:.:.:.:.:.:.	./.:.:.:.:.:.:.:.:.:.	./.:.:.:.:.:.:.:.:.:.	./.:.:.:.:.:.:.:.:.:.	./.:.:.:.:.:.:.:.:.:.	./.:.:.:.:.:.:.:.:.:.	./.:.:.:.:.:.:.:.:.:.	./.:.:.:.:.:.:.:.:.:.	./.:.:.:.:.:.:.:.:.:.	./.:.:.:.:.:.:.:.:.:.	./.:.:.:.:.:.:.:.:.:.	./.:.:.:.:.:.:.:.:.:.	./.:.:.:.:.:.:.:.:.:.	./.:.:.:.:.:.:.:.:.:.	./.:.:.:.:.:.:.:.:.:.	./.:.:.:.:.:.:.:.:.:.	./.:.:.:.:.:.:.:.:.:.	./.:.:.:.:.:.:.:.:.:.	./.:.:.:.:.:.:.:.:.:.	./.:.:.:.:.:.:.:.:.:.	./.:.:.:.:.:.:.:.:.:.	./.:.:.:.:.:.:.:.:.:.
chr5	12703046	.	G	A	241.77	PASS	BaseQRankSum=-0.365;ClippingRankSum=0;ExcessHet=3.0103;MQRankSum=0.944;RAW_MQ=67926;ReadPosRankSum=1.608;DP=528;MLEAC=1;MLEAF=0.5	GT:DP:GQ:NE:PGT:PID:PR:PS:SB:SE	1|0:13:93:100:0|1:12703046_G_A:0:12702409:9,1,3,0:.	./.:.:.:.:.:.:.:.:.:.	0|1:20:72:100:.:.:0:12702338:14,1,5,0:.	./.:.:.:.:.:.:.:.:.:.	./.:.:.:.:.:.:.:.:.:.	1|0:10:99:100:0|1:12703046_G_A:0:12702409:5,2,3,0:.	./.:.:.:.:.:.:.:.:.:.	0|1:5:75:100:0|1:12703046_G_A:0:12703024:2,1,2,0:.	0|1:6:27:100:.:.:0:12702409:4,1,1,0:.	./.:.:.:.:.:.:.:.:.:.	./.:.:.:.:.:.:.:.:.:.	0|1:7:99:100:0|1:12703046_G_A:0:12703024:4,0,3,0:.	./.:.:.:.:.:.:.:.:.:.	./.:.:.:.:.:.:.:.:.:.	1|0:29:17:100:.:.:0:12702409:22,3,4,0:.	./.:.:.:.:.:.:.:.:.:.	./.:.:.:.:.:.:.:.:.:.	0|1:17:99:100:.:.:0:12703024:8,2,7,0:.	0|1:9:83:100:.:.:0:12703046:4,0,5,0:.	1|0:10:12:100:0|1:12703046_G_A:0:12703034:6,3,1,0:.	0|1:14:99:100:.:.:0:12701849:3,4,6,1:.	./.:.:.:.:.:.:.:.:.:.	0|1:9:63:100:.:.:0:12702409:2,5,2,0:.	0|1:19:99:100:0|1:12703046_G_A:0:12702331:7,5,5,2:.	./.:.:.:.:.:.:.:.:.:.	./.:.:.:.:.:.:.:.:.:.	0|1:10:12:100:0|1:12703046_G_A:0:12703024:6,3,1,0:.	0|1:16:99:100:.:.:0:12702373:7,0,4,5:.	./.:.:.:.:.:.:.:.:.:.	./.:.:.:.:.:.:.:.:.:.	./.:.:.:.:.:.:.:.:.:.	1|0:5:75:100:.:.:0:12703024:2,1,2,0:.	0|1:8:29:100:.:.:0:12703024:4,2,2,0:.	./.:.:.:.:.:.:.:.:.:.	./.:.:.:.:.:.:.:.:.:.	0|1:13:99:100:.:.:0:12703024:6,2,4,1:.	./.:.:.:.:.:.:.:.:.:.	./.:.:.:.:.:.:.:.:.:.	./.:.:.:.:.:.:.:.:.:.	1|0:19:99:100:0|1:12703046_G_A:0:12702331:9,5,4,1:.	./.:.:.:.:.:.:.:.:.:.	./.:.:.:.:.:.:.:.:.:.	1|0:6:11:100:0|1:12703034_G_T:0:12703034:1,0,4,1:.	0|1:10:99:100:.:.:0:12703024:6,1,3,0:.	./.:.:.:.:.:.:.:.:.:.	./.:.:.:.:.:.:.:.:.:.	1|0:26:99:100:.:.:0:12703008:13,3,8,2:.	./.:.:.:.:.:.:.:.:.:.	0|1:17:99:100:.:.:0:12702373:8,3,4,2:.	0|1:6:27:100:.:.:0:12703024:0,1,2,3:.	0|1:10:99:14.72:.:.:0:12703024:5,1,2,2:.	0|1:3:36:100:0|1:12703034_G_T:0:12703034:2,0,1,0:.	./.:.:.:.:.:.:.:.:.:.	./.:.:.:.:.:.:.:.:.:.	./.:.:.:.:.:.:.:.:.:.	./.:.:.:.:.:.:.:.:.:.	./.:.:.:.:.:.:.:.:.:.
chr5	12703050	.	C	T	226.77	PASS	BaseQRankSum=-1.663;ClippingRankSum=0;ExcessHet=3.0103;MQRankSum=0.897;RAW_MQ=82326;ReadPosRankSum=1.715;DP=215;MLEAC=1;MLEAF=0.5	GT:DP:GQ:NE:PGT:PID:PR:PS:SB:SE	1|0:14:93:100:0|1:12703046_G_A:0:12702409:10,1,3,0:.	./.:.:.:.:.:.:.:.:.:.	./.:.:.:.:.:.:.:.:.:.	./.:.:.:.:.:.:.:.:.:.	./.:.:.:.:.:.:.:.:.:.	1|0:10:99:100:0|1:12703046_G_A:0:12702409:5,2,3,0:.	./.:.:.:.:.:.:.:.:.:.	0|1:5:75:100:0|1:12703046_G_A:0:12703024:2,1,2,0:.	./.:.:.:.:.:.:.:.:.:.	./.:.:.:.:.:.:.:.:.:.	./.:.:.:.:.:.:.:.:.:.	0|1:8:99:100:0|1:12703046_G_A:0:12703024:4,0,4,0:.	./.:.:.:.:.:.:.:.:.:.	./.:.:.:.:.:.:.:.:.:.	./.:.:.:.:.:.:.:.:.:.	./.:.:.:.:.:.:.:.:.:.	./.:.:.:.:.:.:.:.:.:.	./.:.:.:.:.:.:.:.:.:.	./.:.:.:.:.:.:.:.:.:.	./.:.:.:.:.:.:.:.:.:.	0|1:16:31:100:.:.:0:12701849:6,7,3,0:.	./.:.:.:.:.:.:.:.:.:.	./.:.:.:.:.:.:.:.:.:.	0|1:20:99:100:0|1:12703046_G_A:0:12702331:8,5,5,2:.	./.:.:.:.:.:.:.:.:.:.	./.:.:.:.:.:.:.:.:.:.	0|1:13:6:100:0|1:12703046_G_A:0:12703024:7,5,1,0:.	./.:.:.:.:.:.:.:.:.:.	./.:.:.:.:.:.:.:.:.:.	./.:.:.:.:.:.:.:.:.:.	./.:.:.:.:.:.:.:.:.:.	./.:.:.:.:.:.:.:.:.:.	./.:.:.:.:.:.:.:.:.:.	./.:.:.:.:.:.:.:.:.:.	./.:.:.:.:.:.:.:.:.:.	./.:.:.:.:.:.:.:.:.:.	./.:.:.:.:.:.:.:.:.:.	./.:.:.:.:.:.:.:.:.:.	./.:.:.:.:.:.:.:.:.:.	1|0:19:99:100:0|1:12703046_G_A:0:12702331:8,5,4,2:.	./.:.:.:.:.:.:.:.:.:.	./.:.:.:.:.:.:.:.:.:.	./.:.:.:.:.:.:.:.:.:.	./.:.:.:.:.:.:.:.:.:.	./.:.:.:.:.:.:.:.:.:.	./.:.:.:.:.:.:.:.:.:.	./.:.:.:.:.:.:.:.:.:.	./.:.:.:.:.:.:.:.:.:.	0|1:19:23:100:.:.:0:12702373:11,5,2,1:.	./.:.:.:.:.:.:.:.:.:.	./.:.:.:.:.:.:.:.:.:.	./.:.:.:.:.:.:.:.:.:.	./.:.:.:.:.:.:.:.:.:.	./.:.:.:.:.:.:.:.:.:.	./.:.:.:.:.:.:.:.:.:.	./.:.:.:.:.:.:.:.:.:.	./.:.:.:.:.:.:.:.:.:.
chr5	12703052	.	C	A	0.05	PASS	BaseQRankSum=-0.153;ClippingRankSum=0;ExcessHet=3.0103;MQRankSum=0.763;RAW_MQ=46298;ReadPosRankSum=1.451;DP=15;MLEAC=1;MLEAF=0.5	GT:DP:GQ:NE:PGT:PID:PR:PS:SB:SE	./.:.:.:.:.:.:.:.:.:.	./.:.:.:.:.:.:.:.:.:.	./.:.:.:.:.:.:.:.:.:.	./.:.:.:.:.:.:.:.:.:.	./.:.:.:.:.:.:.:.:.:.	./.:.:.:.:.:.:.:.:.:.	./.:.:.:.:.:.:.:.:.:.	./.:.:.:.:.:.:.:.:.:.	./.:.:.:.:.:.:.:.:.:.	./.:.:.:.:.:.:.:.:.:.	./.:.:.:.:.:.:.:.:.:.	./.:.:.:.:.:.:.:.:.:.	./.:.:.:.:.:.:.:.:.:.	./.:.:.:.:.:.:.:.:.:.	./.:.:.:.:.:.:.:.:.:.	./.:.:.:.:.:.:.:.:.:.	./.:.:.:.:.:.:.:.:.:.	./.:.:.:.:.:.:.:.:.:.	./.:.:.:.:.:.:.:.:.:.	1|0:12:9:100:0|1:12703046_G_A:0:12703034:7,4,1,0:.	./.:.:.:.:.:.:.:.:.:.	./.:.:.:.:.:.:.:.:.:.	./.:.:.:.:.:.:.:.:.:.	./.:.:.:.:.:.:.:.:.:.	./.:.:.:.:.:.:.:.:.:.	./.:.:.:.:.:.:.:.:.:.	./.:.:.:.:.:.:.:.:.:.	./.:.:.:.:.:.:.:.:.:.	./.:.:.:.:.:.:.:.:.:.	./.:.:.:.:.:.:.:.:.:.	./.:.:.:.:.:.:.:.:.:.	./.:.:.:.:.:.:.:.:.:.	./.:.:.:.:.:.:.:.:.:.	./.:.:.:.:.:.:.:.:.:.	./.:.:.:.:.:.:.:.:.:.	./.:.:.:.:.:.:.:.:.:.	./.:.:.:.:.:.:.:.:.:.	./.:.:.:.:.:.:.:.:.:.	./.:.:.:.:.:.:.:.:.:.	./.:.:.:.:.:.:.:.:.:.	./.:.:.:.:.:.:.:.:.:.	./.:.:.:.:.:.:.:.:.:.	./.:.:.:.:.:.:.:.:.:.	./.:.:.:.:.:.:.:.:.:.	./.:.:.:.:.:.:.:.:.:.	./.:.:.:.:.:.:.:.:.:.	./.:.:.:.:.:.:.:.:.:.	./.:.:.:.:.:.:.:.:.:.	./.:.:.:.:.:.:.:.:.:.	./.:.:.:.:.:.:.:.:.:.	./.:.:.:.:.:.:.:.:.:.	./.:.:.:.:.:.:.:.:.:.	./.:.:.:.:.:.:.:.:.:.	./.:.:.:.:.:.:.:.:.:.	./.:.:.:.:.:.:.:.:.:.	./.:.:.:.:.:.:.:.:.:.	./.:.:.:.:.:.:.:.:.:.
chr5	12703056	.	G	A	151.77	PASS	BaseQRankSum=-1.351;ClippingRankSum=0;ExcessHet=3.0103;MQRankSum=-2.807;RAW_MQ=44729;ReadPosRankSum=-0.452;DP=15;MLEAC=1;MLEAF=0.5	GT:DP:GQ:NE:PGT:PID:PR:PS:SB:SE	./.:.:.:.:.:.:.:.:.:.	./.:.:.:.:.:.:.:.:.:.	./.:.:.:.:.:.:.:.:.:.	./.:.:.:.:.:.:.:.:.:.	./.:.:.:.:.:.:.:.:.:.	./.:.:.:.:.:.:.:.:.:.	./.:.:.:.:.:.:.:.:.:.	./.:.:.:.:.:.:.:.:.:.	./.:.:.:.:.:.:.:.:.:.	./.:.:.:.:.:.:.:.:.:.	./.:.:.:.:.:.:.:.:.:.	./.:.:.:.:.:.:.:.:.:.	./.:.:.:.:.:.:.:.:.:.	./.:.:.:.:.:.:.:.:.:.	./.:.:.:.:.:.:.:.:.:.	./.:.:.:.:.:.:.:.:.:.	./.:.:.:.:.:.:.:.:.:.	./.:.:.:.:.:.:.:.:.:.	./.:.:.:.:.:.:.:.:.:.	./.:.:.:.:.:.:.:.:.:.	./.:.:.:.:.:.:.:.:.:.	./.:.:.:.:.:.:.:.:.:.	./.:.:.:.:.:.:.:.:.:.	./.:.:.:.:.:.:.:.:.:.	./.:.:.:.:.:.:.:.:.:.	./.:.:.:.:.:.:.:.:.:.	./.:.:.:.:.:.:.:.:.:.	./.:.:.:.:.:.:.:.:.:.	./.:.:.:.:.:.:.:.:.:.	./.:.:.:.:.:.:.:.:.:.	./.:.:.:.:.:.:.:.:.:.	./.:.:.:.:.:.:.:.:.:.	./.:.:.:.:.:.:.:.:.:.	./.:.:.:.:.:.:.:.:.:.	./.:.:.:.:.:.:.:.:.:.	./.:.:.:.:.:.:.:.:.:.	./.:.:.:.:.:.:.:.:.:.	./.:.:.:.:.:.:.:.:.:.	./.:.:.:.:.:.:.:.:.:.	./.:.:.:.:.:.:.:.:.:.	./.:.:.:.:.:.:.:.:.:.	./.:.:.:.:.:.:.:.:.:.	./.:.:.:.:.:.:.:.:.:.	./.:.:.:.:.:.:.:.:.:.	1|0:14:99:100:0|1:12703015_C_T:0:12703015:9,0,5,0:.	./.:.:.:.:.:.:.:.:.:.	./.:.:.:.:.:.:.:.:.:.	./.:.:.:.:.:.:.:.:.:.	./.:.:.:.:.:.:.:.:.:.	./.:.:.:.:.:.:.:.:.:.	./.:.:.:.:.:.:.:.:.:.	./.:.:.:.:.:.:.:.:.:.	./.:.:.:.:.:.:.:.:.:.	./.:.:.:.:.:.:.:.:.:.	./.:.:.:.:.:.:.:.:.:.	./.:.:.:.:.:.:.:.:.:.	./.:.:.:.:.:.:.:.:.:.
chr5	12703058	.	T	C	242.77	PASS	ExcessHet=3.0103;RAW_MQ=18000;BaseQRankSum=-2.211;ClippingRankSum=0;MQRankSum=-1.027;ReadPosRankSum=-1.206;DP=127;MLEAC=1;MLEAF=0.5	GT:DP:GQ:PGT:PID:SB:NE:PR:PS:SE	./.:.:.:.:.:.:.:.:.:.	./.:.:.:.:.:.:.:.:.:.	./.:.:.:.:.:.:.:.:.:.	./.:.:.:.:.:.:.:.:.:.	./.:.:.:.:.:.:.:.:.:.	./.:.:.:.:.:.:.:.:.:.	./.:.:.:.:.:.:.:.:.:.	./.:.:.:.:.:.:.:.:.:.	./.:.:.:.:.:.:.:.:.:.	./.:.:.:.:.:.:.:.:.:.	./.:.:.:.:.:.:.:.:.:.	./.:.:.:.:.:.:.:.:.:.	./.:.:.:.:.:.:.:.:.:.	./.:.:.:.:.:.:.:.:.:.	./.:.:.:.:.:.:.:.:.:.	./.:.:.:.:.:.:.:.:.:.	./.:.:.:.:.:.:.:.:.:.	./.:.:.:.:.:.:.:.:.:.	./.:.:.:.:.:.:.:.:.:.	./.:.:.:.:.:.:.:.:.:.	./.:.:.:.:.:.:.:.:.:.	./.:.:.:.:.:.:.:.:.:.	./.:.:.:.:.:.:.:.:.:.	./.:.:.:.:.:.:.:.:.:.	./.:.:.:.:.:.:.:.:.:.	./.:.:.:.:.:.:.:.:.:.	./.:.:.:.:.:.:.:.:.:.	./.:.:.:.:.:.:.:.:.:.	1/1:5:15:0|1:12703024_T_A:0,0,5,0:.:.:.:.	./.:.:.:.:.:.:.:.:.:.	1|0:38:99:.:.:19,9,5,5:100:0:12701908:.	./.:.:.:.:.:.:.:.:.:.	./.:.:.:.:.:.:.:.:.:.	./.:.:.:.:.:.:.:.:.:.	./.:.:.:.:.:.:.:.:.:.	./.:.:.:.:.:.:.:.:.:.	./.:.:.:.:.:.:.:.:.:.	./.:.:.:.:.:.:.:.:.:.	./.:.:.:.:.:.:.:.:.:.	./.:.:.:.:.:.:.:.:.:.	./.:.:.:.:.:.:.:.:.:.	./.:.:.:.:.:.:.:.:.:.	./.:.:.:.:.:.:.:.:.:.	1|0:10:42:.:.:7,1,2,0:100:0:12703024:.	./.:.:.:.:.:.:.:.:.:.	./.:.:.:.:.:.:.:.:.:.	0|1:30:99:.:.:17,3,7,3:100:0:12703008:.	./.:.:.:.:.:.:.:.:.:.	./.:.:.:.:.:.:.:.:.:.	1|0:6:27:0|1:12703024_T_A:2,3,0,1:100:0:12703024:.	./.:.:.:.:.:.:.:.:.:.	./.:.:.:.:.:.:.:.:.:.	./.:.:.:.:.:.:.:.:.:.	./.:.:.:.:.:.:.:.:.:.	./.:.:.:.:.:.:.:.:.:.	./.:.:.:.:.:.:.:.:.:.	./.:.:.:.:.:.:.:.:.:.
chr5	12703060	.	G	A	160.77	PASS	BaseQRankSum=1.645;ClippingRankSum=0;ExcessHet=3.0103;MQRankSum=-0.842;RAW_MQ=50094;ReadPosRankSum=-1.645;DP=101;MLEAC=1;MLEAF=0.5	GT:DP:GQ:NE:PGT:PID:PR:PS:SB:SE	./.:.:.:.:.:.:.:.:.:.	./.:.:.:.:.:.:.:.:.:.	./.:.:.:.:.:.:.:.:.:.	./.:.:.:.:.:.:.:.:.:.	./.:.:.:.:.:.:.:.:.:.	./.:.:.:.:.:.:.:.:.:.	./.:.:.:.:.:.:.:.:.:.	0|1:5:75:100:0|1:12703040_G_GT:0:12703024:3,0,1,1:.	./.:.:.:.:.:.:.:.:.:.	./.:.:.:.:.:.:.:.:.:.	./.:.:.:.:.:.:.:.:.:.	./.:.:.:.:.:.:.:.:.:.	./.:.:.:.:.:.:.:.:.:.	./.:.:.:.:.:.:.:.:.:.	./.:.:.:.:.:.:.:.:.:.	1|0:18:81:100:0|1:12703040_G_GT:0:12702314:11,4,2,1:.	0|1:6:30:100:.:.:0:12703024:4,0,2,0:.	./.:.:.:.:.:.:.:.:.:.	./.:.:.:.:.:.:.:.:.:.	0|1:12:99:100:0|1:12703040_G_GT:0:12703034:5,2,3,2:.	./.:.:.:.:.:.:.:.:.:.	./.:.:.:.:.:.:.:.:.:.	./.:.:.:.:.:.:.:.:.:.	./.:.:.:.:.:.:.:.:.:.	./.:.:.:.:.:.:.:.:.:.	./.:.:.:.:.:.:.:.:.:.	./.:.:.:.:.:.:.:.:.:.	./.:.:.:.:.:.:.:.:.:.	./.:.:.:.:.:.:.:.:.:.	./.:.:.:.:.:.:.:.:.:.	./.:.:.:.:.:.:.:.:.:.	./.:.:.:.:.:.:.:.:.:.	./.:.:.:.:.:.:.:.:.:.	./.:.:.:.:.:.:.:.:.:.	./.:.:.:.:.:.:.:.:.:.	./.:.:.:.:.:.:.:.:.:.	./.:.:.:.:.:.:.:.:.:.	./.:.:.:.:.:.:.:.:.:.	./.:.:.:.:.:.:.:.:.:.	./.:.:.:.:.:.:.:.:.:.	./.:.:.:.:.:.:.:.:.:.	./.:.:.:.:.:.:.:.:.:.	./.:.:.:.:.:.:.:.:.:.	./.:.:.:.:.:.:.:.:.:.	./.:.:.:.:.:.:.:.:.:.	./.:.:.:.:.:.:.:.:.:.	./.:.:.:.:.:.:.:.:.:.	./.:.:.:.:.:.:.:.:.:.	./.:.:.:.:.:.:.:.:.:.	./.:.:.:.:.:.:.:.:.:.	0|1:14:48:100:0|1:12703040_G_GT:0:12703024:8,4,2,0:.	./.:.:.:.:.:.:.:.:.:.	./.:.:.:.:.:.:.:.:.:.	./.:.:.:.:.:.:.:.:.:.	./.:.:.:.:.:.:.:.:.:.	./.:.:.:.:.:.:.:.:.:.	./.:.:.:.:.:.:.:.:.:.
[truncated: 481,004 more chars]
