# Supplementary material for: Population genomics of apricots unravels domestication history and adaptive events
Source: Nat Commun. 2021 Jun 25;12:3956. doi: 10.1038/s41467-021-24283-6 (PMC8233370; doi:10.1038/s41467-021-24283-6)
Supplement: Supplementary file 29 — Source Data [file 41467_2021_24283_MOESM29_ESM.zip › Source_data_folder_Groppi_et_al/CG_European_FLACCA_merged.vcf]

##fileformat=VCFv4.2
##FILTER=<ID=PASS,Description="All filters passed">
##ALT=<ID=NON_REF,Description="Represents any possible alternative allele at this location">
##FILTER=<ID=LowQual,Description="Low quality">
##FORMAT=<ID=DP,Number=1,Type=Integer,Description="Approximate read depth (reads with MQ=255 or with bad mates are filtered)">
##FORMAT=<ID=FT,Number=.,Type=String,Description="Genotype-level filter">
##FORMAT=<ID=GQ,Number=1,Type=Integer,Description="Genotype Quality">
##FORMAT=<ID=GT,Number=1,Type=String,Description="Genotype">
##FORMAT=<ID=MIN_DP,Number=1,Type=Integer,Description="Minimum DP observed within the GVCF block">
##FORMAT=<ID=NE,Number=1,Type=Float,Description="The confidence (phred-scaled) that the SNV is not a mismatch (single SNV) error.">
##FORMAT=<ID=PGT,Number=1,Type=String,Description="Physical phasing haplotype information, describing how the alternate alleles are phased in relation to one another">
##FORMAT=<ID=PID,Number=1,Type=String,Description="Physical phasing ID information, where each unique ID within a given sample (but not across samples) connects records within a phasing group">
##FORMAT=<ID=PR,Number=1,Type=Integer,Description="1 if HapCut2 pruned this variant when using --discrete_pruning, 0 otherwise">
##FORMAT=<ID=PS,Number=1,Type=Integer,Description="Phase set for the genotype (position of the first variant)">
##FORMAT=<ID=SB,Number=4,Type=Integer,Description="Per-sample component statistics which comprise the Fisher's Exact Test to detect strand bias.">
##FORMAT=<ID=SE,Number=1,Type=Float,Description="The confidence (phred-scaled) that there is not a switch error occurring immediately before the SNV">
##GATKCommandLine.HaplotypeCaller=<ID=HaplotypeCaller,Version=3.8-0-ge9d806836,Date="Sat Dec 12 07:16:32 CET 2020",Epoch=1607753792844,CommandLineOptions="analysis_type=HaplotypeCaller input_file=[/gpfs/scratch/sdecroocq/mapping/re_mapping/Against_marouch_v3.1/2_vcf_calling/A0076_marouch_v3.sorted.markdup.realign.BQSR.bam] showFullBamList=false read_buffer_size=null read_filter=[] disable_read_filter=[] intervals=null excludeIntervals=null interval_set_rule=UNION interval_merging=ALL interval_padding=0 reference_sequence=/gpfs/scratch/sdecroocq/Reference_genome/Parmeniaca_Marouch/Marouch_genome_v3.1.fasta nonDeterministicRandomSeed=false disableDithering=false maxRuntime=-1 maxRuntimeUnits=MINUTES downsampling_type=BY_SAMPLE downsample_to_fraction=null downsample_to_coverage=500 baq=OFF baqGapOpenPenalty=40.0 refactor_NDN_cigar_string=false fix_misencoded_quality_scores=false allow_potentially_misencoded_quality_scores=false useOriginalQualities=false defaultBaseQualities=-1 performanceLog=null BQSR=null quantize_quals=0 static_quantized_quals=null round_down_quantized=false disable_indel_quals=false emit_original_quals=false preserve_qscores_less_than=6 globalQScorePrior=-1.0 secondsBetweenProgressUpdates=10 validation_strictness=SILENT remove_program_records=false keep_program_records=false sample_rename_mapping_file=null unsafe=null use_jdk_deflater=false use_jdk_inflater=false disable_auto_index_creation_and_locking_when_reading_rods=false no_cmdline_in_header=false sites_only=false never_trim_vcf_format_field=false bcf=false bam_compression=null simplifyBAM=false disable_bam_indexing=false generate_md5=false num_threads=1 num_cpu_threads_per_data_thread=5 num_io_threads=0 monitorThreadEfficiency=false num_bam_file_handles=null read_group_black_list=null pedigree=[] pedigreeString=[] pedigreeValidationType=STRICT allow_intervals_with_unindexed_bam=false generateShadowBCF=false variant_index_type=DYNAMIC_SEEK variant_index_parameter=-1 reference_window_stop=0 phone_home= gatk_key=null tag=NA logging_level=INFO log_to_file=null help=false version=false likelihoodCalculationEngine=PairHMM heterogeneousKmerSizeResolution=COMBO_MIN dbsnp=(RodBinding name= source=UNBOUND) dontTrimActiveRegions=false maxDiscARExtension=25 maxGGAARExtension=300 paddingAroundIndels=150 paddingAroundSNPs=20 comp=[] annotation=[StrandBiasBySample] excludeAnnotation=[ChromosomeCounts, FisherStrand, StrandOddsRatio, QualByDepth] group=[StandardAnnotation, StandardHCAnnotation] debug=false useFilteredReadsForAnnotations=false emitRefConfidence=GVCF bamOutput=null bamWriterType=CALLED_HAPLOTYPES emitDroppedReads=false disableOptimizations=false annotateNDA=false useNewAFCalculator=false heterozygosity=0.001 indel_heterozygosity=1.25E-4 heterozygosity_stdev=0.01 standard_min_confidence_threshold_for_calling=-0.0 standard_min_confidence_threshold_for_emitting=30.0 max_alternate_alleles=6 max_genotype_count=1024 max_num_PL_values=100 input_prior=[] sample_ploidy=2 genotyping_mode=DISCOVERY alleles=(RodBinding name= source=UNBOUND) contamination_fraction_to_filter=0.0 contamination_fraction_per_sample_file=null p_nonref_model=null exactcallslog=null output_mode=EMIT_VARIANTS_ONLY allSitePLs=true gcpHMM=10 pair_hmm_implementation=FASTEST_AVAILABLE phredScaledGlobalReadMismappingRate=45 noFpga=false nativePairHmmThreads=1 useDoublePrecision=false sample_name=null kmerSize=[10, 25] dontIncreaseKmerSizesForCycles=false allowNonUniqueKmersInRef=false numPruningSamples=1 recoverDanglingHeads=false doNotRecoverDanglingBranches=false minDanglingBranchLength=4 consensus=false maxNumHaplotypesInPopulation=128 errorCorrectKmers=false minPruning=2 debugGraphTransformations=false allowCyclesInKmerGraphToGeneratePaths=false graphOutput=null kmerLengthForReadErrorCorrection=25 minObservationsForKmerToBeSolid=20 GVCFGQBands=[1, 2, 3, 4, 5, 6, 7, 8, 9, 10, 11, 12, 13, 14, 15, 16, 17, 18, 19, 20, 21, 22, 23, 24, 25, 26, 27, 28, 29, 30, 31, 32, 33, 34, 35, 36, 37, 38, 39, 40, 41, 42, 43, 44, 45, 46, 47, 48, 49, 50, 51, 52, 53, 54, 55, 56, 57, 58, 59, 60, 70, 80, 90, 99] indelSizeToEliminateInRefModel=10 min_base_quality_score=10 includeUmappedReads=false useAllelesTrigger=false doNotRunPhysicalPhasing=false keepRG=null justDetermineActiveRegions=false dontGenotype=false dontUseSoftClippedBases=false captureAssemblyFailureBAM=false errorCorrectReads=false pcr_indel_model=CONSERVATIVE maxReadsInRegionPerSample=10000 minReadsPerAlignmentStart=10 mergeVariantsViaLD=false activityProfileOut=null activeRegionOut=null activeRegionIn=null activeRegionExtension=null forceActive=false activeRegionMaxSize=null bandPassSigma=null maxReadsInMemoryPerSample=30000 maxTotalReadsInMemory=10000000 maxProbPropagationDistance=50 activeProbabilityThreshold=0.002 min_mapping_quality_score=20 filter_reads_with_N_cigar=false filter_mismatching_base_and_quals=false filter_bases_not_stored=false">
##GVCFBlock0-1=minGQ=0(inclusive),maxGQ=1(exclusive)
##GVCFBlock1-2=minGQ=1(inclusive),maxGQ=2(exclusive)
##GVCFBlock10-11=minGQ=10(inclusive),maxGQ=11(exclusive)
##GVCFBlock11-12=minGQ=11(inclusive),maxGQ=12(exclusive)
##GVCFBlock12-13=minGQ=12(inclusive),maxGQ=13(exclusive)
##GVCFBlock13-14=minGQ=13(inclusive),maxGQ=14(exclusive)
##GVCFBlock14-15=minGQ=14(inclusive),maxGQ=15(exclusive)
##GVCFBlock15-16=minGQ=15(inclusive),maxGQ=16(exclusive)
##GVCFBlock16-17=minGQ=16(inclusive),maxGQ=17(exclusive)
##GVCFBlock17-18=minGQ=17(inclusive),maxGQ=18(exclusive)
##GVCFBlock18-19=minGQ=18(inclusive),maxGQ=19(exclusive)
##GVCFBlock19-20=minGQ=19(inclusive),maxGQ=20(exclusive)
##GVCFBlock2-3=minGQ=2(inclusive),maxGQ=3(exclusive)
##GVCFBlock20-21=minGQ=20(inclusive),maxGQ=21(exclusive)
##GVCFBlock21-22=minGQ=21(inclusive),maxGQ=22(exclusive)
##GVCFBlock22-23=minGQ=22(inclusive),maxGQ=23(exclusive)
##GVCFBlock23-24=minGQ=23(inclusive),maxGQ=24(exclusive)
##GVCFBlock24-25=minGQ=24(inclusive),maxGQ=25(exclusive)
##GVCFBlock25-26=minGQ=25(inclusive),maxGQ=26(exclusive)
##GVCFBlock26-27=minGQ=26(inclusive),maxGQ=27(exclusive)
##GVCFBlock27-28=minGQ=27(inclusive),maxGQ=28(exclusive)
##GVCFBlock28-29=minGQ=28(inclusive),maxGQ=29(exclusive)
##GVCFBlock29-30=minGQ=29(inclusive),maxGQ=30(exclusive)
##GVCFBlock3-4=minGQ=3(inclusive),maxGQ=4(exclusive)
##GVCFBlock30-31=minGQ=30(inclusive),maxGQ=31(exclusive)
##GVCFBlock31-32=minGQ=31(inclusive),maxGQ=32(exclusive)
##GVCFBlock32-33=minGQ=32(inclusive),maxGQ=33(exclusive)
##GVCFBlock33-34=minGQ=33(inclusive),maxGQ=34(exclusive)
##GVCFBlock34-35=minGQ=34(inclusive),maxGQ=35(exclusive)
##GVCFBlock35-36=minGQ=35(inclusive),maxGQ=36(exclusive)
##GVCFBlock36-37=minGQ=36(inclusive),maxGQ=37(exclusive)
##GVCFBlock37-38=minGQ=37(inclusive),maxGQ=38(exclusive)
##GVCFBlock38-39=minGQ=38(inclusive),maxGQ=39(exclusive)
##GVCFBlock39-40=minGQ=39(inclusive),maxGQ=40(exclusive)
##GVCFBlock4-5=minGQ=4(inclusive),maxGQ=5(exclusive)
##GVCFBlock40-41=minGQ=40(inclusive),maxGQ=41(exclusive)
##GVCFBlock41-42=minGQ=41(inclusive),maxGQ=42(exclusive)
##GVCFBlock42-43=minGQ=42(inclusive),maxGQ=43(exclusive)
##GVCFBlock43-44=minGQ=43(inclusive),maxGQ=44(exclusive)
##GVCFBlock44-45=minGQ=44(inclusive),maxGQ=45(exclusive)
##GVCFBlock45-46=minGQ=45(inclusive),maxGQ=46(exclusive)
##GVCFBlock46-47=minGQ=46(inclusive),maxGQ=47(exclusive)
##GVCFBlock47-48=minGQ=47(inclusive),maxGQ=48(exclusive)
##GVCFBlock48-49=minGQ=48(inclusive),maxGQ=49(exclusive)
##GVCFBlock49-50=minGQ=49(inclusive),maxGQ=50(exclusive)
##GVCFBlock5-6=minGQ=5(inclusive),maxGQ=6(exclusive)
##GVCFBlock50-51=minGQ=50(inclusive),maxGQ=51(exclusive)
##GVCFBlock51-52=minGQ=51(inclusive),maxGQ=52(exclusive)
##GVCFBlock52-53=minGQ=52(inclusive),maxGQ=53(exclusive)
##GVCFBlock53-54=minGQ=53(inclusive),maxGQ=54(exclusive)
##GVCFBlock54-55=minGQ=54(inclusive),maxGQ=55(exclusive)
##GVCFBlock55-56=minGQ=55(inclusive),maxGQ=56(exclusive)
##GVCFBlock56-57=minGQ=56(inclusive),maxGQ=57(exclusive)
##GVCFBlock57-58=minGQ=57(inclusive),maxGQ=58(exclusive)
##GVCFBlock58-59=minGQ=58(inclusive),maxGQ=59(exclusive)
##GVCFBlock59-60=minGQ=59(inclusive),maxGQ=60(exclusive)
##GVCFBlock6-7=minGQ=6(inclusive),maxGQ=7(exclusive)
##GVCFBlock60-70=minGQ=60(inclusive),maxGQ=70(exclusive)
##GVCFBlock7-8=minGQ=7(inclusive),maxGQ=8(exclusive)
##GVCFBlock70-80=minGQ=70(inclusive),maxGQ=80(exclusive)
##GVCFBlock8-9=minGQ=8(inclusive),maxGQ=9(exclusive)
##GVCFBlock80-90=minGQ=80(inclusive),maxGQ=90(exclusive)
##GVCFBlock9-10=minGQ=9(inclusive),maxGQ=10(exclusive)
##GVCFBlock90-99=minGQ=90(inclusive),maxGQ=99(exclusive)
##GVCFBlock99-100=minGQ=99(inclusive),maxGQ=100(exclusive)
##INFO=<ID=BaseQRankSum,Number=1,Type=Float,Description="Z-score from Wilcoxon rank sum test of Alt Vs. Ref base qualities">
##INFO=<ID=ClippingRankSum,Number=1,Type=Float,Description="Z-score From Wilcoxon rank sum test of Alt vs. Ref number of hard clipped bases">
##INFO=<ID=DP,Number=1,Type=Integer,Description="Approximate read depth; some reads may have been filtered">
##INFO=<ID=DS,Number=0,Type=Flag,Description="Were any of the samples downsampled?">
##INFO=<ID=END,Number=1,Type=Integer,Description="Stop position of the interval">
##INFO=<ID=ExcessHet,Number=1,Type=Float,Description="Phred-scaled p-value for exact test of excess heterozygosity">
##INFO=<ID=HaplotypeScore,Number=1,Type=Float,Description="Consistency of the site with at most two segregating haplotypes">
##INFO=<ID=InbreedingCoeff,Number=1,Type=Float,Description="Inbreeding coefficient as estimated from the genotype likelihoods per-sample when compared against the Hardy-Weinberg expectation">
##INFO=<ID=MLEAC,Number=A,Type=Integer,Description="Maximum likelihood expectation (MLE) for the allele counts (not necessarily the same as the AC), for each ALT allele, in the same order as listed">
##INFO=<ID=MLEAF,Number=A,Type=Float,Description="Maximum likelihood expectation (MLE) for the allele frequency (not necessarily the same as the AF), for each ALT allele, in the same order as listed">
##INFO=<ID=MQ,Number=1,Type=Float,Description="RMS Mapping Quality">
##INFO=<ID=MQRankSum,Number=1,Type=Float,Description="Z-score From Wilcoxon rank sum test of Alt vs. Ref read mapping qualities">
##INFO=<ID=RAW_MQ,Number=1,Type=Float,Description="Raw data for RMS Mapping Quality">
##INFO=<ID=ReadPosRankSum,Number=1,Type=Float,Description="Z-score from Wilcoxon rank sum test of Alt vs. Ref read position bias">
##contig=<ID=chr1,length=44417728>
##contig=<ID=chr2,length=26987261>
##contig=<ID=chr3,length=22808868>
##contig=<ID=chr4,length=25153521>
##contig=<ID=chr5,length=16905553>
##contig=<ID=chr6,length=26898773>
##contig=<ID=chr7,length=20746019>
##contig=<ID=chr8,length=20013186>
##filter="MLEAC > 0"
##reference=file:///gpfs/scratch/sdecroocq/Reference_genome/Parmeniaca_Marouch/Marouch_genome_v3.1.fasta
##bcftools_viewVersion=1.9+htslib-1.9
##bcftools_viewCommand=view -Oz -o /scratch/apricot_data_shared/CG_European/mapped_loci/A0076.vcf.gz /scratch/apricot_data_shared/CG_European/mapped_loci/A0076_haplotype.vcf; Date=Mon Jan 11 18:42:43 2021
##bcftools_filterVersion=1.9+htslib-1.9
##bcftools_filterCommand=filter -r chr4:8550068-8561357 -o /scratch/apricot_data_shared/CG_European/mapped_loci/FLACCA/A0076_FLACCA.vcf /scratch/apricot_data_shared/CG_European/mapped_loci/A0076.vcf.gz; Date=Mon Jan 11 18:43:09 2021
##bcftools_annotateVersion=1.9+htslib-1.9
##bcftools_annotateCommand=annotate -x FORMAT/PL,FORMAT/AD FLACCA/A0076_FLACCA.vcf; Date=Mon Feb  8 16:46:01 2021
##bcftools_viewCommand=view -Oz -o FLACCA/A0076_FLACCA.vcf.cleaned.gz; Date=Mon Feb  8 16:46:01 2021
##bcftools_mergeVersion=1.9+htslib-1.9
##bcftools_mergeCommand=merge FLACCA/A0076_FLACCA.vcf.cleaned.gz FLACCA/A0380_FLACCA.vcf.cleaned.gz FLACCA/A0654_FLACCA.vcf.cleaned.gz FLACCA/A0804_FLACCA.vcf.cleaned.gz FLACCA/A0862_FLACCA.vcf.cleaned.gz FLACCA/A0882_FLACCA.vcf.cleaned.gz FLACCA/A0892_FLACCA.vcf.cleaned.gz FLACCA/A1236_FLACCA.vcf.cleaned.gz FLACCA/A1314_FLACCA.vcf.cleaned.gz FLACCA/A1343_FLACCA.vcf.cleaned.gz FLACCA/A1711_FLACCA.vcf.cleaned.gz FLACCA/A1727_FLACCA.vcf.cleaned.gz FLACCA/A1729_FLACCA.vcf.cleaned.gz FLACCA/A1731_FLACCA.vcf.cleaned.gz FLACCA/A1793_FLACCA.vcf.cleaned.gz FLACCA/A1939_FLACCA.vcf.cleaned.gz FLACCA/A2065_FLACCA.vcf.cleaned.gz FLACCA/A2067_FLACCA.vcf.cleaned.gz FLACCA/A2069_FLACCA.vcf.cleaned.gz FLACCA/A2204_FLACCA.vcf.cleaned.gz FLACCA/A2241_FLACCA.vcf.cleaned.gz FLACCA/A2243_FLACCA.vcf.cleaned.gz FLACCA/A2265_FLACCA.vcf.cleaned.gz FLACCA/A2340_FLACCA.vcf.cleaned.gz FLACCA/A2343_FLACCA.vcf.cleaned.gz FLACCA/A2346_FLACCA.vcf.cleaned.gz FLACCA/A2358_FLACCA.vcf.cleaned.gz FLACCA/A2360_FLACCA.vcf.cleaned.gz FLACCA/A2388_FLACCA.vcf.cleaned.gz FLACCA/A2458_FLACCA.vcf.cleaned.gz FLACCA/A2481_FLACCA.vcf.cleaned.gz FLACCA/A2490_FLACCA.vcf.cleaned.gz FLACCA/A4034L_FLACCA.vcf.cleaned.gz FLACCA/BERGERON_FLACCA.vcf.cleaned.gz FLACCA/Bulida_FLACCA.vcf.cleaned.gz FLACCA/CH122_FLACCA.vcf.cleaned.gz FLACCA/CH_124_seq1_FLACCA.vcf.cleaned.gz FLACCA/CH128_FLACCA.vcf.cleaned.gz FLACCA/CH_138_seq1_FLACCA.vcf.cleaned.gz FLACCA/CURROT_FLACCA.vcf.cleaned.gz FLACCA/KR_004_1_seq1_FLACCA.vcf.cleaned.gz FLACCA/KR_008_1_seq1_FLACCA.vcf.cleaned.gz FLACCA/KR_011_1_seq1_FLACCA.vcf.cleaned.gz FLACCA/KR_012_1_seq1_FLACCA.vcf.cleaned.gz FLACCA/KR_013_1_seq1_FLACCA.vcf.cleaned.gz FLACCA/KR_014_1_seq1_FLACCA.vcf.cleaned.gz FLACCA/KR_015_1_seq1_FLACCA.vcf.cleaned.gz FLACCA/KR_073_1_seq1_FLACCA.vcf.cleaned.gz FLACCA/KR_075_1_seq1_FLACCA.vcf.cleaned.gz FLACCA/KR_077_1_seq1_FLACCA.vcf.cleaned.gz FLACCA/KR_080_1_seq1_FLACCA.vcf.cleaned.gz FLACCA/KR_082_1_seq1_FLACCA.vcf.cleaned.gz FLACCA/KR_102_1_seq1_FLACCA.vcf.cleaned.gz FLACCA/KR_104_1_seq1_FLACCA.vcf.cleaned.gz FLACCA/KR_105_1_seq1_FLACCA.vcf.cleaned.gz FLACCA/KR_107_1_seq1_FLACCA.vcf.cleaned.gz FLACCA/KR_110_1_seq1_FLACCA.vcf.cleaned.gz FLACCA/KR_112_1_seq1_FLACCA.vcf.cleaned.gz FLACCA/KR_113_1_seq1_FLACCA.vcf.cleaned.gz FLACCA/KR_114_1_seq1_FLACCA.vcf.cleaned.gz FLACCA/KR119_1_FLACCA.vcf.cleaned.gz FLACCA/KR_137_1_seq1_FLACCA.vcf.cleaned.gz FLACCA/KR_142_1_seq1_FLACCA.vcf.cleaned.gz FLACCA/KR_165_1_seq1_FLACCA.vcf.cleaned.gz FLACCA/KR175_1_FLACCA.vcf.cleaned.gz FLACCA/KR183_1_FLACCA.vcf.cleaned.gz FLACCA/KR186_1_FLACCA.vcf.cleaned.gz FLACCA/KR190_1_FLACCA.vcf.cleaned.gz FLACCA/KR192_1_FLACCA.vcf.cleaned.gz FLACCA/KR72_1_FLACCA.vcf.cleaned.gz FLACCA/KR76_1_FLACCA.vcf.cleaned.gz FLACCA/KR78_1_FLACCA.vcf.cleaned.gz FLACCA/KR79_1_FLACCA.vcf.cleaned.gz FLACCA/KR81_1_FLACCA.vcf.cleaned.gz FLACCA/KR83_1_FLACCA.vcf.cleaned.gz FLACCA/KR87_1_FLACCA.vcf.cleaned.gz FLACCA/KR88_1_FLACCA.vcf.cleaned.gz FLACCA/KR89_1_FLACCA.vcf.cleaned.gz FLACCA/KR90_1_FLACCA.vcf.cleaned.gz FLACCA/KR91_1_FLACCA.vcf.cleaned.gz FLACCA/KR92_1_FLACCA.vcf.cleaned.gz FLACCA/KZ_007_1_seq1_FLACCA.vcf.cleaned.gz FLACCA/KZ_009_1_seq1_FLACCA.vcf.cleaned.gz FLACCA/KZ_066_1_seq1_FLACCA.vcf.cleaned.gz FLACCA/KZ_109_seq1_FLACCA.vcf.cleaned.gz FLACCA/KZ_115_3_seq1_FLACCA.vcf.cleaned.gz FLACCA/KZ_117_1_seq1_FLACCA.vcf.cleaned.gz FLACCA/KZ122_1_FLACCA.vcf.cleaned.gz FLACCA/KZ123_2_FLACCA.vcf.cleaned.gz FLACCA/KZ_130_1_seq1_FLACCA.vcf.cleaned.gz FLACCA/KZ147_1_FLACCA.vcf.cleaned.gz FLACCA/KZ151_4_FLACCA.vcf.cleaned.gz FLACCA/KZ152_2_FLACCA.vcf.cleaned.gz FLACCA/KZ_159_1_seq1_FLACCA.vcf.cleaned.gz FLACCA/KZ_182_1_seq1_FLACCA.vcf.cleaned.gz FLACCA/KZ_187_1_seq1_FLACCA.vcf.cleaned.gz FLACCA/KZ_197_1_seq1_FLACCA.vcf.cleaned.gz FLACCA/KZ_204_1_seq1_FLACCA.vcf.cleaned.gz FLACCA/KZ_233_1_seq1_FLACCA.vcf.cleaned.gz FLACCA/KZ_239_1_seq1_FLACCA.vcf.cleaned.gz FLACCA/KZ_241_1_seq1_FLACCA.vcf.cleaned.gz FLACCA/KZ_243_1_seq1_FLACCA.vcf.cleaned.gz FLACCA/KZ_245_1_seq1_FLACCA.vcf.cleaned.gz FLACCA/KZ_260_1_seq1_FLACCA.vcf.cleaned.gz FLACCA/KZ_261_1_seq1_FLACCA.vcf.cleaned.gz FLACCA/KZ_263_1_seq1_FLACCA.vcf.cleaned.gz FLACCA/KZ_272_1_seq1_FLACCA.vcf.cleaned.gz FLACCA/KZ_273_1_seq1_FLACCA.vcf.cleaned.gz FLACCA/KZ_276_1_seq1_FLACCA.vcf.cleaned.gz FLACCA/KZ40_4_FLACCA.vcf.cleaned.gz FLACCA/KZ82_1_FLACCA.vcf.cleaned.gz FLACCA/Mandorla_FLACCA.vcf.cleaned.gz FLACCA/MORDEN_FLACCA.vcf.cleaned.gz FLACCA/PAz0018b_seq1_FLACCA.vcf.cleaned.gz FLACCA/PAz0103b_seq1_FLACCA.vcf.cleaned.gz FLACCA/PAz0105b_seq1_FLACCA.vcf.cleaned.gz FLACCA/PAz0207b_seq1_FLACCA.vcf.cleaned.gz FLACCA/PAz0225b_seq1_FLACCA.vcf.cleaned.gz FLACCA/PAz0292b_seq1_FLACCA.vcf.cleaned.gz FLACCA/PAz0521b_seq1_FLACCA.vcf.cleaned.gz FLACCA/PAz0581b_seq1_FLACCA.vcf.cleaned.gz FLACCA/PAz0716b_seq1_FLACCA.vcf.cleaned.gz FLACCA/PAz0950b_seq1_FLACCA.vcf.cleaned.gz FLACCA/Velasques_FLACCA.vcf.cleaned.gz; Date=Mon Feb  8 16:46:03 2021
#CHROM	POS	ID	REF	ALT	QUAL	FILTER	INFO	FORMAT	A0076_marouch_v3	A0380_marouch_v3	A0654_marouch_v3	A0804_marouch_v3	A0862_marouch_v3	A0882_marouch_v3	A0892_marouch_v3	A1236_marouch_v3	A1314_marouch_v3	A1343_marouch_v3	A1711_marouch_v3	A1727_marouch_v3	A1729_marouch_v3	A1731_marouch_v3	A1793_marouch_v3	A1939_marouch_v3	A2065_marouch_v3	A2067_marouch_v3	A2069_marouch_v3	A2204_marouch_v3	A2241_marouch_v3	A2243_marouch_v3	A2265_marouch_v3	A2340_marouch_v3	A2343_marouch_v3	A2346_marouch_v3	A2358_marouch_v3	A2360_marouch_v3	A2388_marouch_v3	A2458_marouch_v3	A2481_marouch_v3	A2490_marouch_v3	A4034L_marouch_v3	BERGERON_marouch_v3	Bulida_marouch_v3	CH122_marouch_v3	CH_124_marouch_v3	CH128_marouch_v3	CH_138_marouch_v3	CURROT_marouch_v3	KR_004_1_marouch_v3	KR_008_1_marouch_v3	KR_011_1_marouch_v3	KR_012_1_marouch_v3	KR_013_1_marouch_v3	KR_014_1_marouch_v3	KR_015_1_marouch_v3	KR_073_1_marouch_v3	KR_075_1_marouch_v3	KR_077_1_marouch_v3	KR_080_1_marouch_v3	KR_082_1_marouch_v3	KR_102_1_marouch_v3	KR_104_1_marouch_v3	KR_105_1_seq1_marouch_v3	KR_107_1_seq1_marouch_v3	KR_110_1_seq1_marouch_v3	KR_112_1_seq1_marouch_v3	KR_113_1_seq1_marouch_v3	KR_114_1_seq1_marouch_v3	KR119_1_marouch_v3	KR_137_1_marouch_v3	KR_142_1_marouch_v3	KR_165_1_marouch_v3	KR175_1_marouch_v3	KR183_1_marouch_v3	KR186_1_marouch_v3	KR190_1_marouch_v3	KR192_1_marouch_v3	KR72_1_marouch_v3	KR76_1_marouch_v3	KR78_1_marouch_v3	KR79_1_marouch_v3	KR81_1_marouch_v3	KR83_1_marouch_v3	KR87_1_marouch_v3	KR88_1_marouch_v3	KR89_1_marouch_v3	KR90_1_marouch_v3	KR91_1_marouch_v3	KR92_1_marouch_v3	KZ_007_1_marouch_v3	KZ_009_1_marouch_v3	KZ_066_1_marouch_v3	KZ_109_marouch_v3	KZ_115_3_marouch_v3	KZ_117_1_marouch_v3	KZ122_1_marouch_v3	KZ_123_2_marouch_v3	KZ_130_1_marouch_v3	KZ147_1_marouch_v3	KZ151_4_marouch_v3	KZ152_2_marouch_v3	KZ_159_1_marouch_v3	KZ_182_1_marouch_v3	KZ_187_1_marouch_v3	KZ_197_1_seq1_marouch_v3	KZ_204_1_marouch_v3	KZ_233_1_marouch_v3	KZ_239_1_marouch_v3	KZ_241_1_marouch_v3	KZ_243_1_marouch_v3	KZ_245_1_marouch_v3	KZ_260_1_marouch_v3	KZ_261_1_marouch_v3	KZ_263_1_marouch_v3	KZ_272_1_marouch_v3	KZ_273_1_marouch_v3	KZ_276_1_marouch_v3	KZ40_4_marouch_v3	KZ82_1_marouch_v3	Mandorla_marouch_v3	MORDEN_marouch_v3	PAz0018b_marouch_v3	PAz0103b_marouch_v3	PAz0105b_marouch_v3	PAz0207b_marouch_v3	PAz0225b_marouch_v3	PAz0292b_marouch_v3	PAz0521b_marouch_v3	PAz0581b_marouch_v3	PAz0716b_marouch_v3	PAz0950b_marouch_v3	Velasques_marouch_v3
chr4	8550083	.	G	C	825.77	PASS	BaseQRankSum=1.169;ClippingRankSum=0;ExcessHet=3.0103;MQRankSum=0;RAW_MQ=111600;ReadPosRankSum=0.376;DP=616;MLEAC=2;MLEAF=1	GT:DP:GQ:NE:PGT:PID:PR:PS:SB:SE	./.:.:.:.:.:.:.:.:.:.	./.:.:.:.:.:.:.:.:.:.	./.:.:.:.:.:.:.:.:.:.	./.:.:.:.:.:.:.:.:.:.	./.:.:.:.:.:.:.:.:.:.	./.:.:.:.:.:.:.:.:.:.	./.:.:.:.:.:.:.:.:.:.	./.:.:.:.:.:.:.:.:.:.	./.:.:.:.:.:.:.:.:.:.	./.:.:.:.:.:.:.:.:.:.	./.:.:.:.:.:.:.:.:.:.	./.:.:.:.:.:.:.:.:.:.	./.:.:.:.:.:.:.:.:.:.	./.:.:.:.:.:.:.:.:.:.	./.:.:.:.:.:.:.:.:.:.	./.:.:.:.:.:.:.:.:.:.	1|0:31:99:100:0|1:8550083_G_C:0:8547842:11,5,10,5:.	./.:.:.:.:.:.:.:.:.:.	./.:.:.:.:.:.:.:.:.:.	./.:.:.:.:.:.:.:.:.:.	./.:.:.:.:.:.:.:.:.:.	./.:.:.:.:.:.:.:.:.:.	./.:.:.:.:.:.:.:.:.:.	./.:.:.:.:.:.:.:.:.:.	./.:.:.:.:.:.:.:.:.:.	./.:.:.:.:.:.:.:.:.:.	./.:.:.:.:.:.:.:.:.:.	./.:.:.:.:.:.:.:.:.:.	./.:.:.:.:.:.:.:.:.:.	./.:.:.:.:.:.:.:.:.:.	./.:.:.:.:.:.:.:.:.:.	./.:.:.:.:.:.:.:.:.:.	./.:.:.:.:.:.:.:.:.:.	./.:.:.:.:.:.:.:.:.:.	./.:.:.:.:.:.:.:.:.:.	1|0:15:99:100:0|1:8550083_G_C:0:8548449:6,3,3,3:.	./.:.:.:.:.:.:.:.:.:.	1|0:13:99:100:0|1:8550083_G_C:0:8548058:3,2,4,4:.	./.:.:.:.:.:.:.:.:.:.	./.:.:.:.:.:.:.:.:.:.	0|1:6:98:100:0|1:8550083_G_C:0:8547615:2,1,3,0:.	0|1:12:99:100:0|1:8550083_G_C:0:8547069:4,3,3,2:.	./.:.:.:.:.:.:.:.:.:.	./.:.:.:.:.:.:.:.:.:.	./.:.:.:.:.:.:.:.:.:.	1|0:14:99:100:0|1:8550083_G_C:0:8548486:3,5,4,2:.	./.:.:.:.:.:.:.:.:.:.	0|1:13:99:100:0|1:8550083_G_C:0:8543774:2,2,6,3:.	1/1:9:27:.:0|1:8550083_G_C:.:.:0,0,6,3:.	1/1:3:9:.:0|1:8550083_G_C:.:.:0,0,2,1:.	0|1:25:99:100:0|1:8550083_G_C:0:8545116:7,6,4,8:.	1|0:10:99:100:0|1:8550083_G_C:0:8547168:2,4,3,1:.	./.:.:.:.:.:.:.:.:.:.	./.:.:.:.:.:.:.:.:.:.	./.:.:.:.:.:.:.:.:.:.	./.:.:.:.:.:.:.:.:.:.	1/1:13:39:.:0|1:8550083_G_C:.:.:0,0,10,3:.	./.:.:.:.:.:.:.:.:.:.	0|1:12:99:100:0|1:8550083_G_C:0:8543472:2,4,4,2:.	1|0:11:99:100:0|1:8550083_G_C:0:8545116:2,2,2,5:.	./.:.:.:.:.:.:.:.:.:.	1/1:15:45:.:0|1:8550083_G_C:.:.:0,0,6,9:.	0|1:20:99:100:0|1:8550083_G_C:0:8546232:4,5,8,3:.	./.:.:.:.:.:.:.:.:.:.	./.:.:.:.:.:.:.:.:.:.	0|1:12:99:100:0|1:8550083_G_C:0:8547615:4,1,7,0:.	1|0:14:99:100:0|1:8550083_G_C:0:8547860:2,6,4,2:.	./.:.:.:.:.:.:.:.:.:.	0|1:9:99:100:0|1:8550083_G_C:0:8547485:3,2,3,1:.	0|1:15:90:100:0|1:8550083_G_C:0:8549376:5,7,1,2:.	0|1:20:99:100:0|1:8550083_G_C:0:8547615:4,4,9,3:.	1/1:18:54:.:0|1:8550083_G_C:.:.:0,0,9,9:.	1/1:9:30:.:0|1:8550083_G_C:.:.:0,0,6,3:.	1|0:19:99:100:0|1:8550083_G_C:0:8548459:5,3,6,5:.	./.:.:.:.:.:.:.:.:.:.	1|0:20:99:100:0|1:8550083_G_C:0:8549376:3,7,6,4:.	./.:.:.:.:.:.:.:.:.:.	1/1:15:45:.:0|1:8550083_G_C:.:.:0,0,10,5:.	1|0:10:99:100:0|1:8550083_G_C:0:8549376:3,2,5,0:.	./.:.:.:.:.:.:.:.:.:.	./.:.:.:.:.:.:.:.:.:.	./.:.:.:.:.:.:.:.:.:.	./.:.:.:.:.:.:.:.:.:.	./.:.:.:.:.:.:.:.:.:.	1/1:14:45:.:0|1:8550083_G_C:.:.:0,0,5,9:.	0|1:17:99:100:0|1:8550083_G_C:0:8546232:7,3,4,3:.	./.:.:.:.:.:.:.:.:.:.	1|0:19:99:100:0|1:8550083_G_C:0:8547615:3,6,7,3:.	1|0:9:63:100:0|1:8550083_G_C:0:8547615:6,1,1,1:.	./.:.:.:.:.:.:.:.:.:.	0|1:13:99:100:0|1:8550083_G_C:0:8547615:3,3,6,1:.	0|1:25:99:100:0|1:8550083_G_C:0:8549376:7,3,11,4:.	1|0:12:99:100:0|1:8550083_G_C:0:8549376:3,4,3,2:.	1/1:15:54:.:0|1:8550083_G_C:.:.:0,0,10,5:.	./.:.:.:.:.:.:.:.:.:.	./.:.:.:.:.:.:.:.:.:.	./.:.:.:.:.:.:.:.:.:.	1|0:14:99:100:0|1:8550083_G_C:0:8547860:3,1,6,4:.	./.:.:.:.:.:.:.:.:.:.	0|1:12:99:100:0|1:8550083_G_C:0:8547615:4,3,1,4:.	0|1:8:99:100:0|1:8550083_G_C:0:8546215:0,5,2,1:.	0|1:10:99:100:0|1:8550083_G_C:0:8547853:4,4,2,0:.	1/1:9:27:.:0|1:8550083_G_C:.:.:0,0,6,3:.	./.:.:.:.:.:.:.:.:.:.	1|0:13:99:100:0|1:8550083_G_C:0:8546574:5,2,3,3:.	./.:.:.:.:.:.:.:.:.:.	./.:.:.:.:.:.:.:.:.:.	0|1:10:99:100:0|1:8550083_G_C:0:8547615:3,2,2,3:.	./.:.:.:.:.:.:.:.:.:.	1/1:9:27:.:0|1:8550083_G_C:.:.:0,0,6,3:.	1/1:21:63:.:0|1:8550083_G_C:.:.:0,0,17,4:.	./.:.:.:.:.:.:.:.:.:.	./.:.:.:.:.:.:.:.:.:.	./.:.:.:.:.:.:.:.:.:.	./.:.:.:.:.:.:.:.:.:.	./.:.:.:.:.:.:.:.:.:.	./.:.:.:.:.:.:.:.:.:.	./.:.:.:.:.:.:.:.:.:.	./.:.:.:.:.:.:.:.:.:.	./.:.:.:.:.:.:.:.:.:.	./.:.:.:.:.:.:.:.:.:.	./.:.:.:.:.:.:.:.:.:.	./.:.:.:.:.:.:.:.:.:.	./.:.:.:.:.:.:.:.:.:.
chr4	8550108	.	T	G	1006.77	PASS	BaseQRankSum=-0.849;ClippingRankSum=0;ExcessHet=3.0103;MQRankSum=0;RAW_MQ=115200;ReadPosRankSum=0.605;DP=644;MLEAC=2;MLEAF=1	GT:DP:GQ:NE:PGT:PID:PR:PS:SB:SE	./.:.:.:.:.:.:.:.:.:.	./.:.:.:.:.:.:.:.:.:.	./.:.:.:.:.:.:.:.:.:.	./.:.:.:.:.:.:.:.:.:.	./.:.:.:.:.:.:.:.:.:.	./.:.:.:.:.:.:.:.:.:.	./.:.:.:.:.:.:.:.:.:.	./.:.:.:.:.:.:.:.:.:.	./.:.:.:.:.:.:.:.:.:.	./.:.:.:.:.:.:.:.:.:.	./.:.:.:.:.:.:.:.:.:.	./.:.:.:.:.:.:.:.:.:.	./.:.:.:.:.:.:.:.:.:.	./.:.:.:.:.:.:.:.:.:.	./.:.:.:.:.:.:.:.:.:.	./.:.:.:.:.:.:.:.:.:.	1|0:32:99:100:0|1:8550083_G_C:0:8547842:8,7,11,6:.	./.:.:.:.:.:.:.:.:.:.	./.:.:.:.:.:.:.:.:.:.	./.:.:.:.:.:.:.:.:.:.	./.:.:.:.:.:.:.:.:.:.	./.:.:.:.:.:.:.:.:.:.	./.:.:.:.:.:.:.:.:.:.	./.:.:.:.:.:.:.:.:.:.	./.:.:.:.:.:.:.:.:.:.	./.:.:.:.:.:.:.:.:.:.	./.:.:.:.:.:.:.:.:.:.	./.:.:.:.:.:.:.:.:.:.	./.:.:.:.:.:.:.:.:.:.	./.:.:.:.:.:.:.:.:.:.	./.:.:.:.:.:.:.:.:.:.	./.:.:.:.:.:.:.:.:.:.	./.:.:.:.:.:.:.:.:.:.	./.:.:.:.:.:.:.:.:.:.	./.:.:.:.:.:.:.:.:.:.	1|0:15:99:100:0|1:8550083_G_C:0:8548449:4,3,5,3:.	./.:.:.:.:.:.:.:.:.:.	1|0:14:99:100:0|1:8550083_G_C:0:8548058:3,2,5,4:.	./.:.:.:.:.:.:.:.:.:.	./.:.:.:.:.:.:.:.:.:.	0|1:7:99:100:0|1:8550083_G_C:0:8547615:3,0,4,0:.	0|1:12:99:100:0|1:8550083_G_C:0:8547069:3,4,3,2:.	./.:.:.:.:.:.:.:.:.:.	./.:.:.:.:.:.:.:.:.:.	./.:.:.:.:.:.:.:.:.:.	1|0:13:99:100:0|1:8550083_G_C:0:8548486:4,4,4,1:.	./.:.:.:.:.:.:.:.:.:.	0|1:12:99:100:0|1:8550083_G_C:0:8543774:1,2,6,3:.	1/1:9:27:.:0|1:8550083_G_C:.:.:0,0,6,3:.	1/1:3:9:.:0|1:8550083_G_C:.:.:0,0,2,1:.	0|1:20:99:100:0|1:8550083_G_C:0:8545116:5,4,4,7:.	1|0:9:99:100:0|1:8550083_G_C:0:8547168:2,3,3,1:.	./.:.:.:.:.:.:.:.:.:.	./.:.:.:.:.:.:.:.:.:.	./.:.:.:.:.:.:.:.:.:.	./.:.:.:.:.:.:.:.:.:.	1/1:13:39:.:0|1:8550083_G_C:.:.:0,0,10,3:.	./.:.:.:.:.:.:.:.:.:.	0|1:12:99:100:0|1:8550083_G_C:0:8543472:1,4,4,3:.	1|0:11:99:100:0|1:8550083_G_C:0:8545116:2,2,2,5:.	./.:.:.:.:.:.:.:.:.:.	1/1:16:48:.:0|1:8550083_G_C:.:.:0,0,6,10:.	0|1:23:99:100:0|1:8550083_G_C:0:8546232:4,6,8,5:.	./.:.:.:.:.:.:.:.:.:.	./.:.:.:.:.:.:.:.:.:.	0|1:12:99:100:0|1:8550083_G_C:0:8547615:5,1,6,0:.	1|0:16:99:100:0|1:8550083_G_C:0:8547860:4,6,4,2:.	./.:.:.:.:.:.:.:.:.:.	0|1:9:99:100:0|1:8550083_G_C:0:8547485:4,1,3,1:.	0|1:15:90:100:0|1:8550083_G_C:0:8549376:6,6,1,2:.	0|1:22:99:100:0|1:8550083_G_C:0:8547615:6,4,10,2:.	1/1:23:69:.:0|1:8550083_G_C:.:.:0,0,12,11:.	1/1:8:24:.:0|1:8550083_G_C:.:.:0,0,6,2:.	1|0:19:99:100:0|1:8550083_G_C:0:8548459:5,3,6,5:.	1|0:11:57:100:0|1:8550108_T_G:0:8548267:4,5,2,0:.	1|0:20:99:100:0|1:8550083_G_C:0:8549376:3,6,7,4:.	./.:.:.:.:.:.:.:.:.:.	1/1:16:48:.:0|1:8550083_G_C:.:.:0,0,9,7:.	1|0:11:99:100:0|1:8550083_G_C:0:8549376:2,3,6,0:.	./.:.:.:.:.:.:.:.:.:.	./.:.:.:.:.:.:.:.:.:.	./.:.:.:.:.:.:.:.:.:.	./.:.:.:.:.:.:.:.:.:.	./.:.:.:.:.:.:.:.:.:.	1/1:13:42:.:0|1:8550083_G_C:.:.:0,0,5,8:.	0|1:17:99:100:0|1:8550083_G_C:0:8546232:5,5,5,2:.	./.:.:.:.:.:.:.:.:.:.	1|0:21:99:100:0|1:8550083_G_C:0:8547615:4,6,8,3:.	1|0:11:99:100:0|1:8550083_G_C:0:8547615:5,2,2,2:.	./.:.:.:.:.:.:.:.:.:.	0|1:13:99:100:0|1:8550083_G_C:0:8547615:1,4,7,1:.	0|1:24:99:100:0|1:8550083_G_C:0:8549376:6,2,12,4:.	1|0:13:99:100:0|1:8550083_G_C:0:8549376:3,5,3,2:.	1/1:16:51:.:0|1:8550083_G_C:.:.:0,0,9,7:.	./.:.:.:.:.:.:.:.:.:.	./.:.:.:.:.:.:.:.:.:.	./.:.:.:.:.:.:.:.:.:.	1|0:16:99:100:0|1:8550083_G_C:0:8547860:3,1,7,5:.	./.:.:.:.:.:.:.:.:.:.	0|1:14:99:100:0|1:8550083_G_C:0:8547615:4,4,2,4:.	0|1:8:99:100:0|1:8550083_G_C:0:8546215:0,4,2,2:.	0|1:10:99:100:0|1:8550083_G_C:0:8547853:4,2,3,1:.	1/1:13:42:.:0|1:8550083_G_C:.:.:0,0,8,5:.	./.:.:.:.:.:.:.:.:.:.	1|0:12:99:100:0|1:8550083_G_C:0:8546574:3,3,3,3:.	./.:.:.:.:.:.:.:.:.:.	./.:.:.:.:.:.:.:.:.:.	0|1:12:99:100:0|1:8550083_G_C:0:8547615:3,2,3,4:.	./.:.:.:.:.:.:.:.:.:.	1/1:7:21:.:0|1:8550083_G_C:.:.:0,0,4,3:.	1/1:18:54:.:0|1:8550083_G_C:.:.:0,0,14,4:.	./.:.:.:.:.:.:.:.:.:.	./.:.:.:.:.:.:.:.:.:.	./.:.:.:.:.:.:.:.:.:.	./.:.:.:.:.:.:.:.:.:.	./.:.:.:.:.:.:.:.:.:.	./.:.:.:.:.:.:.:.:.:.	./.:.:.:.:.:.:.:.:.:.	./.:.:.:.:.:.:.:.:.:.	./.:.:.:.:.:.:.:.:.:.	./.:.:.:.:.:.:.:.:.:.	./.:.:.:.:.:.:.:.:.:.	./.:.:.:.:.:.:.:.:.:.	./.:.:.:.:.:.:.:.:.:.
chr4	8550118	.	T	C	1186.77	PASS	BaseQRankSum=-1.428;ClippingRankSum=0;ExcessHet=3.0103;MQRankSum=0;RAW_MQ=122400;ReadPosRankSum=1.503;DP=648;MLEAC=2;MLEAF=1	GT:DP:GQ:NE:PGT:PID:PR:PS:SB:SE	./.:.:.:.:.:.:.:.:.:.	./.:.:.:.:.:.:.:.:.:.	./.:.:.:.:.:.:.:.:.:.	./.:.:.:.:.:.:.:.:.:.	./.:.:.:.:.:.:.:.:.:.	./.:.:.:.:.:.:.:.:.:.	./.:.:.:.:.:.:.:.:.:.	./.:.:.:.:.:.:.:.:.:.	./.:.:.:.:.:.:.:.:.:.	./.:.:.:.:.:.:.:.:.:.	./.:.:.:.:.:.:.:.:.:.	./.:.:.:.:.:.:.:.:.:.	./.:.:.:.:.:.:.:.:.:.	./.:.:.:.:.:.:.:.:.:.	./.:.:.:.:.:.:.:.:.:.	./.:.:.:.:.:.:.:.:.:.	1|0:34:99:100:0|1:8550083_G_C:0:8547842:11,7,11,5:.	./.:.:.:.:.:.:.:.:.:.	./.:.:.:.:.:.:.:.:.:.	./.:.:.:.:.:.:.:.:.:.	./.:.:.:.:.:.:.:.:.:.	./.:.:.:.:.:.:.:.:.:.	./.:.:.:.:.:.:.:.:.:.	./.:.:.:.:.:.:.:.:.:.	./.:.:.:.:.:.:.:.:.:.	./.:.:.:.:.:.:.:.:.:.	./.:.:.:.:.:.:.:.:.:.	./.:.:.:.:.:.:.:.:.:.	./.:.:.:.:.:.:.:.:.:.	./.:.:.:.:.:.:.:.:.:.	./.:.:.:.:.:.:.:.:.:.	./.:.:.:.:.:.:.:.:.:.	./.:.:.:.:.:.:.:.:.:.	./.:.:.:.:.:.:.:.:.:.	./.:.:.:.:.:.:.:.:.:.	1|0:16:99:100:0|1:8550083_G_C:0:8548449:5,3,5,3:.	./.:.:.:.:.:.:.:.:.:.	1|0:13:99:100:0|1:8550083_G_C:0:8548058:3,1,5,4:.	./.:.:.:.:.:.:.:.:.:.	./.:.:.:.:.:.:.:.:.:.	0|1:7:99:100:0|1:8550083_G_C:0:8547615:3,0,4,0:.	0|1:11:99:100:0|1:8550083_G_C:0:8547069:3,3,3,2:.	./.:.:.:.:.:.:.:.:.:.	./.:.:.:.:.:.:.:.:.:.	./.:.:.:.:.:.:.:.:.:.	1|0:14:99:100:0|1:8550083_G_C:0:8548486:4,5,4,1:.	./.:.:.:.:.:.:.:.:.:.	0|1:13:99:100:0|1:8550083_G_C:0:8543774:1,3,6,3:.	1/1:8:24:.:0|1:8550083_G_C:.:.:0,0,5,3:.	1/1:3:9:.:0|1:8550083_G_C:.:.:0,0,2,1:.	0|1:19:99:100:0|1:8550083_G_C:0:8545116:5,4,4,6:.	1|0:10:99:100:0|1:8550083_G_C:0:8547168:3,3,3,1:.	./.:.:.:.:.:.:.:.:.:.	./.:.:.:.:.:.:.:.:.:.	./.:.:.:.:.:.:.:.:.:.	./.:.:.:.:.:.:.:.:.:.	1/1:14:42:.:0|1:8550083_G_C:.:.:0,0,11,3:.	./.:.:.:.:.:.:.:.:.:.	0|1:14:99:100:0|1:8550083_G_C:0:8543472:1,6,4,3:.	1|0:12:99:100:0|1:8550083_G_C:0:8545116:2,2,3,5:.	./.:.:.:.:.:.:.:.:.:.	1/1:16:48:.:0|1:8550083_G_C:.:.:0,0,6,10:.	0|1:22:99:100:0|1:8550083_G_C:0:8546232:4,4,8,6:.	./.:.:.:.:.:.:.:.:.:.	./.:.:.:.:.:.:.:.:.:.	0|1:11:99:100:0|1:8550083_G_C:0:8547615:5,1,5,0:.	1|0:16:99:100:0|1:8550083_G_C:0:8547860:5,6,4,1:.	./.:.:.:.:.:.:.:.:.:.	0|1:9:99:100:0|1:8550083_G_C:0:8547485:4,1,3,1:.	0|1:14:93:100:0|1:8550083_G_C:0:8549376:6,5,1,2:.	0|1:24:99:100:0|1:8550083_G_C:0:8547615:6,4,12,2:.	1/1:24:81:.:0|1:8550083_G_C:.:.:0,0,13,11:.	1/1:8:24:.:0|1:8550083_G_C:.:.:0,0,6,2:.	1|0:16:99:100:0|1:8550083_G_C:0:8548459:5,2,4,5:.	1|0:12:54:100:0|1:8550108_T_G:0:8548267:5,5,2,0:.	1|0:22:99:100:0|1:8550083_G_C:0:8549376:3,7,7,5:.	./.:.:.:.:.:.:.:.:.:.	1/1:15:48:.:0|1:8550083_G_C:.:.:0,0,8,7:.	1|0:11:99:100:0|1:8550083_G_C:0:8549376:2,3,6,0:.	./.:.:.:.:.:.:.:.:.:.	./.:.:.:.:.:.:.:.:.:.	./.:.:.:.:.:.:.:.:.:.	./.:.:.:.:.:.:.:.:.:.	./.:.:.:.:.:.:.:.:.:.	1/1:9:27:.:0|1:8550083_G_C:.:.:0,0,4,5:.	0|1:17:99:100:0|1:8550083_G_C:0:8546232:6,4,5,2:.	./.:.:.:.:.:.:.:.:.:.	1|0:21:99:100:0|1:8550083_G_C:0:8547615:5,5,8,3:.	1|0:14:99:100:0|1:8550083_G_C:0:8547615:5,3,4,2:.	./.:.:.:.:.:.:.:.:.:.	0|1:15:99:100:0|1:8550083_G_C:0:8547615:2,4,8,1:.	0|1:22:99:100:0|1:8550083_G_C:0:8549376:6,2,11,3:.	1|0:13:99:100:0|1:8550083_G_C:0:8549376:3,5,3,2:.	1/1:17:51:.:0|1:8550083_G_C:.:.:0,0,9,8:.	./.:.:.:.:.:.:.:.:.:.	./.:.:.:.:.:.:.:.:.:.	./.:.:.:.:.:.:.:.:.:.	1|0:15:99:100:0|1:8550083_G_C:0:8547860:3,1,7,4:.	./.:.:.:.:.:.:.:.:.:.	0|1:13:99:100:0|1:8550083_G_C:0:8547615:4,4,2,3:.	0|1:8:99:100:0|1:8550083_G_C:0:8546215:0,4,2,2:.	0|1:11:99:100:0|1:8550083_G_C:0:8547853:5,2,3,1:.	1/1:14:42:.:0|1:8550083_G_C:.:.:0,0,8,6:.	./.:.:.:.:.:.:.:.:.:.	1|0:13:99:100:0|1:8550083_G_C:0:8546574:3,4,3,3:.	./.:.:.:.:.:.:.:.:.:.	./.:.:.:.:.:.:.:.:.:.	0|1:10:99:100:0|1:8550083_G_C:0:8547615:2,1,3,4:.	./.:.:.:.:.:.:.:.:.:.	1/1:7:24:.:0|1:8550083_G_C:.:.:0,0,5,2:.	1/1:18:57:.:0|1:8550083_G_C:.:.:0,0,13,5:.	./.:.:.:.:.:.:.:.:.:.	./.:.:.:.:.:.:.:.:.:.	./.:.:.:.:.:.:.:.:.:.	./.:.:.:.:.:.:.:.:.:.	./.:.:.:.:.:.:.:.:.:.	./.:.:.:.:.:.:.:.:.:.	./.:.:.:.:.:.:.:.:.:.	./.:.:.:.:.:.:.:.:.:.	./.:.:.:.:.:.:.:.:.:.	./.:.:.:.:.:.:.:.:.:.	./.:.:.:.:.:.:.:.:.:.	./.:.:.:.:.:.:.:.:.:.	./.:.:.:.:.:.:.:.:.:.
chr4	8550121	.	G	A	871.77	PASS	BaseQRankSum=2.83;ClippingRankSum=0;ExcessHet=3.0103;MQRankSum=0;RAW_MQ=54000;ReadPosRankSum=0;DP=396;MLEAC=2;MLEAF=1	GT:DP:GQ:NE:PGT:PID:PR:PS:SB:SE	./.:.:.:.:.:.:.:.:.:.	./.:.:.:.:.:.:.:.:.:.	./.:.:.:.:.:.:.:.:.:.	./.:.:.:.:.:.:.:.:.:.	./.:.:.:.:.:.:.:.:.:.	./.:.:.:.:.:.:.:.:.:.	./.:.:.:.:.:.:.:.:.:.	./.:.:.:.:.:.:.:.:.:.	./.:.:.:.:.:.:.:.:.:.	./.:.:.:.:.:.:.:.:.:.	./.:.:.:.:.:.:.:.:.:.	./.:.:.:.:.:.:.:.:.:.	./.:.:.:.:.:.:.:.:.:.	./.:.:.:.:.:.:.:.:.:.	./.:.:.:.:.:.:.:.:.:.	./.:.:.:.:.:.:.:.:.:.	./.:.:.:.:.:.:.:.:.:.	./.:.:.:.:.:.:.:.:.:.	./.:.:.:.:.:.:.:.:.:.	./.:.:.:.:.:.:.:.:.:.	./.:.:.:.:.:.:.:.:.:.	./.:.:.:.:.:.:.:.:.:.	./.:.:.:.:.:.:.:.:.:.	./.:.:.:.:.:.:.:.:.:.	./.:.:.:.:.:.:.:.:.:.	./.:.:.:.:.:.:.:.:.:.	./.:.:.:.:.:.:.:.:.:.	./.:.:.:.:.:.:.:.:.:.	./.:.:.:.:.:.:.:.:.:.	./.:.:.:.:.:.:.:.:.:.	./.:.:.:.:.:.:.:.:.:.	./.:.:.:.:.:.:.:.:.:.	./.:.:.:.:.:.:.:.:.:.	./.:.:.:.:.:.:.:.:.:.	./.:.:.:.:.:.:.:.:.:.	1|0:15:99:100:0|1:8550083_G_C:0:8548449:5,3,5,2:.	./.:.:.:.:.:.:.:.:.:.	1|0:13:99:100:0|1:8550083_G_C:0:8548058:3,1,5,4:.	./.:.:.:.:.:.:.:.:.:.	./.:.:.:.:.:.:.:.:.:.	./.:.:.:.:.:.:.:.:.:.	./.:.:.:.:.:.:.:.:.:.	./.:.:.:.:.:.:.:.:.:.	./.:.:.:.:.:.:.:.:.:.	./.:.:.:.:.:.:.:.:.:.	./.:.:.:.:.:.:.:.:.:.	./.:.:.:.:.:.:.:.:.:.	0|1:11:99:100:0|1:8550083_G_C:0:8543774:1,3,5,2:.	1|0:9:99:100:0|1:8550121_G_A:0:8547901:3,2,3,1:.	./.:.:.:.:.:.:.:.:.:.	0|1:17:99:100:0|1:8550083_G_C:0:8545116:5,3,4,5:.	./.:.:.:.:.:.:.:.:.:.	./.:.:.:.:.:.:.:.:.:.	./.:.:.:.:.:.:.:.:.:.	./.:.:.:.:.:.:.:.:.:.	./.:.:.:.:.:.:.:.:.:.	1|0:14:99:100:0|1:8550121_G_A:0:8547349:5,1,6,2:.	./.:.:.:.:.:.:.:.:.:.	./.:.:.:.:.:.:.:.:.:.	1|0:12:99:100:0|1:8550083_G_C:0:8545116:2,2,3,5:.	./.:.:.:.:.:.:.:.:.:.	0|1:17:99:100:0|1:8550121_G_A:0:8535309:4,5,3,5:.	0|1:23:99:100:0|1:8550083_G_C:0:8546232:5,5,7,6:.	./.:.:.:.:.:.:.:.:.:.	./.:.:.:.:.:.:.:.:.:.	0|1:11:99:100:0|1:8550083_G_C:0:8547615:5,1,5,0:.	1|0:16:99:100:0|1:8550083_G_C:0:8547860:6,5,4,1:.	./.:.:.:.:.:.:.:.:.:.	./.:.:.:.:.:.:.:.:.:.	./.:.:.:.:.:.:.:.:.:.	0|1:23:99:100:0|1:8550083_G_C:0:8547615:5,4,12,2:.	./.:.:.:.:.:.:.:.:.:.	1/1:8:27:.:0|1:8550083_G_C:.:.:0,0,6,2:.	./.:.:.:.:.:.:.:.:.:.	./.:.:.:.:.:.:.:.:.:.	./.:.:.:.:.:.:.:.:.:.	./.:.:.:.:.:.:.:.:.:.	./.:.:.:.:.:.:.:.:.:.	./.:.:.:.:.:.:.:.:.:.	./.:.:.:.:.:.:.:.:.:.	./.:.:.:.:.:.:.:.:.:.	./.:.:.:.:.:.:.:.:.:.	./.:.:.:.:.:.:.:.:.:.	./.:.:.:.:.:.:.:.:.:.	1/1:9:27:.:0|1:8550083_G_C:.:.:0,0,4,5:.	0|1:18:99:100:0|1:8550083_G_C:0:8546232:7,4,5,2:.	./.:.:.:.:.:.:.:.:.:.	1|0:24:99:100:0|1:8550083_G_C:0:8547615:7,5,9,3:.	1|0:14:99:100:0|1:8550083_G_C:0:8547615:5,3,4,2:.	./.:.:.:.:.:.:.:.:.:.	0|1:15:99:100:0|1:8550083_G_C:0:8547615:2,4,8,1:.	./.:.:.:.:.:.:.:.:.:.	./.:.:.:.:.:.:.:.:.:.	1/1:17:51:.:0|1:8550083_G_C:.:.:0,0,9,8:.	./.:.:.:.:.:.:.:.:.:.	./.:.:.:.:.:.:.:.:.:.	./.:.:.:.:.:.:.:.:.:.	1|0:15:99:100:0|1:8550083_G_C:0:8547860:3,1,7,4:.	./.:.:.:.:.:.:.:.:.:.	0|1:12:99:100:0|1:8550083_G_C:0:8547615:3,4,2,3:.	0|1:8:99:100:0|1:8550083_G_C:0:8546215:0,4,2,2:.	0|1:11:99:100:0|1:8550083_G_C:0:8547853:5,2,3,1:.	1/1:14:42:.:0|1:8550083_G_C:.:.:0,0,8,6:.	./.:.:.:.:.:.:.:.:.:.	1|0:13:99:100:0|1:8550083_G_C:0:8546574:3,4,3,3:.	./.:.:.:.:.:.:.:.:.:.	./.:.:.:.:.:.:.:.:.:.	0|1:10:99:100:0|1:8550083_G_C:0:8547615:2,1,3,4:.	./.:.:.:.:.:.:.:.:.:.	1/1:7:21:.:0|1:8550083_G_C:.:.:0,0,5,2:.	1/1:17:60:.:0|1:8550083_G_C:.:.:0,0,12,5:.	./.:.:.:.:.:.:.:.:.:.	./.:.:.:.:.:.:.:.:.:.	./.:.:.:.:.:.:.:.:.:.	./.:.:.:.:.:.:.:.:.:.	./.:.:.:.:.:.:.:.:.:.	./.:.:.:.:.:.:.:.:.:.	./.:.:.:.:.:.:.:.:.:.	./.:.:.:.:.:.:.:.:.:.	./.:.:.:.:.:.:.:.:.:.	./.:.:.:.:.:.:.:.:.:.	./.:.:.:.:.:.:.:.:.:.	./.:.:.:.:.:.:.:.:.:.	./.:.:.:.:.:.:.:.:.:.
chr4	8550125	.	A	G	781.77	PASS	BaseQRankSum=-3.044;ClippingRankSum=0;ExcessHet=3.0103;MQRankSum=0;RAW_MQ=50400;ReadPosRankSum=1.008;DP=396;MLEAC=2;MLEAF=1	GT:DP:GQ:NE:PGT:PID:PR:PS:SB:SE	./.:.:.:.:.:.:.:.:.:.	./.:.:.:.:.:.:.:.:.:.	./.:.:.:.:.:.:.:.:.:.	./.:.:.:.:.:.:.:.:.:.	./.:.:.:.:.:.:.:.:.:.	./.:.:.:.:.:.:.:.:.:.	./.:.:.:.:.:.:.:.:.:.	./.:.:.:.:.:.:.:.:.:.	./.:.:.:.:.:.:.:.:.:.	./.:.:.:.:.:.:.:.:.:.	./.:.:.:.:.:.:.:.:.:.	./.:.:.:.:.:.:.:.:.:.	./.:.:.:.:.:.:.:.:.:.	./.:.:.:.:.:.:.:.:.:.	./.:.:.:.:.:.:.:.:.:.	./.:.:.:.:.:.:.:.:.:.	./.:.:.:.:.:.:.:.:.:.	./.:.:.:.:.:.:.:.:.:.	./.:.:.:.:.:.:.:.:.:.	./.:.:.:.:.:.:.:.:.:.	./.:.:.:.:.:.:.:.:.:.	./.:.:.:.:.:.:.:.:.:.	./.:.:.:.:.:.:.:.:.:.	./.:.:.:.:.:.:.:.:.:.	./.:.:.:.:.:.:.:.:.:.	./.:.:.:.:.:.:.:.:.:.	./.:.:.:.:.:.:.:.:.:.	./.:.:.:.:.:.:.:.:.:.	./.:.:.:.:.:.:.:.:.:.	./.:.:.:.:.:.:.:.:.:.	./.:.:.:.:.:.:.:.:.:.	./.:.:.:.:.:.:.:.:.:.	./.:.:.:.:.:.:.:.:.:.	./.:.:.:.:.:.:.:.:.:.	./.:.:.:.:.:.:.:.:.:.	1|0:14:99:100:0|1:8550083_G_C:0:8548449:5,3,5,1:.	./.:.:.:.:.:.:.:.:.:.	1|0:15:99:100:0|1:8550083_G_C:0:8548058:3,1,6,5:.	./.:.:.:.:.:.:.:.:.:.	./.:.:.:.:.:.:.:.:.:.	./.:.:.:.:.:.:.:.:.:.	./.:.:.:.:.:.:.:.:.:.	./.:.:.:.:.:.:.:.:.:.	./.:.:.:.:.:.:.:.:.:.	./.:.:.:.:.:.:.:.:.:.	./.:.:.:.:.:.:.:.:.:.	./.:.:.:.:.:.:.:.:.:.	0|1:10:99:100:0|1:8550083_G_C:0:8543774:1,3,4,2:.	1|0:9:99:100:0|1:8550121_G_A:0:8547901:3,2,3,1:.	./.:.:.:.:.:.:.:.:.:.	0|1:17:99:100:0|1:8550083_G_C:0:8545116:5,3,4,5:.	./.:.:.:.:.:.:.:.:.:.	./.:.:.:.:.:.:.:.:.:.	./.:.:.:.:.:.:.:.:.:.	./.:.:.:.:.:.:.:.:.:.	./.:.:.:.:.:.:.:.:.:.	1|0:14:99:100:0|1:8550121_G_A:0:8547349:5,1,6,2:.	./.:.:.:.:.:.:.:.:.:.	./.:.:.:.:.:.:.:.:.:.	1|0:12:99:100:0|1:8550083_G_C:0:8545116:2,2,3,5:.	./.:.:.:.:.:.:.:.:.:.	0|1:17:99:100:0|1:8550121_G_A:0:8535309:4,5,3,5:.	0|1:23:99:100:0|1:8550083_G_C:0:8546232:5,5,7,6:.	./.:.:.:.:.:.:.:.:.:.	./.:.:.:.:.:.:.:.:.:.	0|1:10:99:100:0|1:8550083_G_C:0:8547615:5,1,4,0:.	1|0:16:99:100:0|1:8550083_G_C:0:8547860:6,5,4,1:.	./.:.:.:.:.:.:.:.:.:.	./.:.:.:.:.:.:.:.:.:.	./.:.:.:.:.:.:.:.:.:.	0|1:24:99:100:0|1:8550083_G_C:0:8547615:6,5,11,2:.	./.:.:.:.:.:.:.:.:.:.	1/1:10:33:.:0|1:8550083_G_C:.:.:0,0,6,4:.	./.:.:.:.:.:.:.:.:.:.	./.:.:.:.:.:.:.:.:.:.	./.:.:.:.:.:.:.:.:.:.	./.:.:.:.:.:.:.:.:.:.	./.:.:.:.:.:.:.:.:.:.	./.:.:.:.:.:.:.:.:.:.	./.:.:.:.:.:.:.:.:.:.	./.:.:.:.:.:.:.:.:.:.	./.:.:.:.:.:.:.:.:.:.	./.:.:.:.:.:.:.:.:.:.	./.:.:.:.:.:.:.:.:.:.	1/1:9:27:.:0|1:8550083_G_C:.:.:0,0,4,5:.	0|1:18:99:100:0|1:8550083_G_C:0:8546232:7,4,5,2:.	./.:.:.:.:.:.:.:.:.:.	1|0:25:99:100:0|1:8550083_G_C:0:8547615:7,5,10,3:.	1|0:15:99:100:0|1:8550083_G_C:0:8547615:6,3,4,2:.	./.:.:.:.:.:.:.:.:.:.	0|1:15:99:100:0|1:8550083_G_C:0:8547615:2,4,8,1:.	./.:.:.:.:.:.:.:.:.:.	./.:.:.:.:.:.:.:.:.:.	1/1:17:51:.:0|1:8550083_G_C:.:.:0,0,9,8:.	./.:.:.:.:.:.:.:.:.:.	./.:.:.:.:.:.:.:.:.:.	./.:.:.:.:.:.:.:.:.:.	1|0:16:99:100:0|1:8550083_G_C:0:8547860:3,2,7,4:.	./.:.:.:.:.:.:.:.:.:.	0|1:11:99:100:0|1:8550083_G_C:0:8547615:3,4,1,3:.	0|1:8:99:100:0|1:8550083_G_C:0:8546215:0,4,2,2:.	0|1:10:99:100:0|1:8550083_G_C:0:8547853:5,1,3,1:.	1/1:12:42:.:0|1:8550083_G_C:.:.:0,0,7,5:.	./.:.:.:.:.:.:.:.:.:.	1|0:14:99:100:0|1:8550083_G_C:0:8546574:3,4,4,3:.	./.:.:.:.:.:.:.:.:.:.	./.:.:.:.:.:.:.:.:.:.	0|1:10:99:100:0|1:8550083_G_C:0:8547615:2,1,3,4:.	./.:.:.:.:.:.:.:.:.:.	1/1:7:21:.:0|1:8550083_G_C:.:.:0,0,5,2:.	1/1:15:54:.:0|1:8550083_G_C:.:.:0,0,9,6:.	./.:.:.:.:.:.:.:.:.:.	./.:.:.:.:.:.:.:.:.:.	./.:.:.:.:.:.:.:.:.:.	./.:.:.:.:.:.:.:.:.:.	./.:.:.:.:.:.:.:.:.:.	./.:.:.:.:.:.:.:.:.:.	./.:.:.:.:.:.:.:.:.:.	./.:.:.:.:.:.:.:.:.:.	./.:.:.:.:.:.:.:.:.:.	./.:.:.:.:.:.:.:.:.:.	./.:.:.:.:.:.:.:.:.:.	./.:.:.:.:.:.:.:.:.:.	./.:.:.:.:.:.:.:.:.:.
chr4	8550132	.	A	G	1141.77	PASS	BaseQRankSum=-0.374;ClippingRankSum=0;ExcessHet=3.0103;MQRankSum=0;RAW_MQ=129600;ReadPosRankSum=0.492;DP=622;MLEAC=2;MLEAF=1	GT:DP:GQ:NE:PGT:PID:PR:PS:SB:SE	./.:.:.:.:.:.:.:.:.:.	./.:.:.:.:.:.:.:.:.:.	./.:.:.:.:.:.:.:.:.:.	./.:.:.:.:.:.:.:.:.:.	./.:.:.:.:.:.:.:.:.:.	./.:.:.:.:.:.:.:.:.:.	./.:.:.:.:.:.:.:.:.:.	./.:.:.:.:.:.:.:.:.:.	./.:.:.:.:.:.:.:.:.:.	./.:.:.:.:.:.:.:.:.:.	./.:.:.:.:.:.:.:.:.:.	./.:.:.:.:.:.:.:.:.:.	./.:.:.:.:.:.:.:.:.:.	./.:.:.:.:.:.:.:.:.:.	./.:.:.:.:.:.:.:.:.:.	./.:.:.:.:.:.:.:.:.:.	1|0:36:99:100:0|1:8550083_G_C:0:8547842:11,8,11,6:.	./.:.:.:.:.:.:.:.:.:.	./.:.:.:.:.:.:.:.:.:.	./.:.:.:.:.:.:.:.:.:.	./.:.:.:.:.:.:.:.:.:.	./.:.:.:.:.:.:.:.:.:.	./.:.:.:.:.:.:.:.:.:.	./.:.:.:.:.:.:.:.:.:.	./.:.:.:.:.:.:.:.:.:.	./.:.:.:.:.:.:.:.:.:.	./.:.:.:.:.:.:.:.:.:.	./.:.:.:.:.:.:.:.:.:.	./.:.:.:.:.:.:.:.:.:.	./.:.:.:.:.:.:.:.:.:.	./.:.:.:.:.:.:.:.:.:.	./.:.:.:.:.:.:.:.:.:.	./.:.:.:.:.:.:.:.:.:.	./.:.:.:.:.:.:.:.:.:.	./.:.:.:.:.:.:.:.:.:.	1|0:16:99:100:0|1:8550083_G_C:0:8548449:5,5,5,1:.	./.:.:.:.:.:.:.:.:.:.	1|0:18:99:100:0|1:8550083_G_C:0:8548058:4,1,8,5:.	./.:.:.:.:.:.:.:.:.:.	./.:.:.:.:.:.:.:.:.:.	0|1:8:99:100:0|1:8550083_G_C:0:8547615:3,0,4,1:.	0|1:8:99:100:0|1:8550083_G_C:0:8547069:3,2,2,1:.	./.:.:.:.:.:.:.:.:.:.	./.:.:.:.:.:.:.:.:.:.	./.:.:.:.:.:.:.:.:.:.	1|0:14:99:100:0|1:8550083_G_C:0:8548486:4,5,4,1:.	./.:.:.:.:.:.:.:.:.:.	0|1:9:99:100:0|1:8550083_G_C:0:8543774:1,3,3,2:.	1/1:10:30:.:0|1:8550083_G_C:.:.:0,0,7,3:.	1/1:2:6:.:0|1:8550083_G_C:.:.:0,0,2,0:.	0|1:17:99:100:0|1:8550083_G_C:0:8545116:5,3,4,5:.	1|0:12:99:100:0|1:8550083_G_C:0:8547168:6,3,2,1:.	./.:.:.:.:.:.:.:.:.:.	./.:.:.:.:.:.:.:.:.:.	./.:.:.:.:.:.:.:.:.:.	./.:.:.:.:.:.:.:.:.:.	1/1:12:39:.:0|1:8550083_G_C:.:.:0,0,9,3:.	./.:.:.:.:.:.:.:.:.:.	0|1:13:99:100:0|1:8550083_G_C:0:8543472:2,4,3,4:.	1|0:12:99:100:0|1:8550083_G_C:0:8545116:2,2,3,5:.	./.:.:.:.:.:.:.:.:.:.	1/1:16:48:.:0|1:8550083_G_C:.:.:0,0,6,10:.	0|1:24:99:100:0|1:8550083_G_C:0:8546232:5,6,6,7:.	./.:.:.:.:.:.:.:.:.:.	./.:.:.:.:.:.:.:.:.:.	0|1:10:99:100:0|1:8550083_G_C:0:8547615:5,1,4,0:.	1|0:15:99:100:0|1:8550083_G_C:0:8547860:5,4,4,2:.	./.:.:.:.:.:.:.:.:.:.	0|1:7:99:100:0|1:8550083_G_C:0:8547485:3,0,2,2:.	./.:.:.:.:.:.:.:.:.:.	0|1:21:99:100:0|1:8550083_G_C:0:8547615:6,4,9,2:.	1/1:24:78:.:0|1:8550083_G_C:.:.:0,0,13,11:.	1/1:10:33:.:0|1:8550083_G_C:.:.:0,0,6,4:.	1|0:13:99:100:0|1:8550083_G_C:0:8548459:5,1,3,4:.	1|0:12:99:100:0|1:8550108_T_G:0:8548267:5,3,4,0:.	1|0:19:99:100:0|1:8550083_G_C:0:8549376:4,5,6,4:.	./.:.:.:.:.:.:.:.:.:.	1/1:15:45:.:0|1:8550083_G_C:.:.:0,0,7,8:.	1|0:11:99:100:0|1:8550083_G_C:0:8549376:2,4,5,0:.	./.:.:.:.:.:.:.:.:.:.	./.:.:.:.:.:.:.:.:.:.	./.:.:.:.:.:.:.:.:.:.	./.:.:.:.:.:.:.:.:.:.	./.:.:.:.:.:.:.:.:.:.	1/1:9:27:.:0|1:8550083_G_C:.:.:0,0,5,4:.	0|1:19:99:100:0|1:8550083_G_C:0:8546232:7,4,6,2:.	./.:.:.:.:.:.:.:.:.:.	1|0:22:99:100:0|1:8550083_G_C:0:8547615:7,4,8,3:.	1|0:16:99:100:0|1:8550083_G_C:0:8547615:6,3,6,1:.	./.:.:.:.:.:.:.:.:.:.	0|1:13:99:100:0|1:8550083_G_C:0:8547615:2,4,6,1:.	0|1:22:99:100:0|1:8550083_G_C:0:8549376:5,2,11,4:.	1|0:14:99:100:0|1:8550083_G_C:0:8549376:4,5,4,1:.	1/1:17:51:.:0|1:8550083_G_C:.:.:0,0,9,8:.	./.:.:.:.:.:.:.:.:.:.	./.:.:.:.:.:.:.:.:.:.	./.:.:.:.:.:.:.:.:.:.	1|0:15:99:100:0|1:8550083_G_C:0:8547860:3,2,6,4:.	./.:.:.:.:.:.:.:.:.:.	0|1:10:99:100:0|1:8550083_G_C:0:8547615:3,3,1,3:.	0|1:9:99:100:0|1:8550083_G_C:0:8546215:1,4,2,2:.	0|1:10:99:100:0|1:8550083_G_C:0:8547853:6,1,2,1:.	1/1:14:42:.:0|1:8550083_G_C:.:.:0,0,9,5:.	./.:.:.:.:.:.:.:.:.:.	1|0:14:99:100:0|1:8550083_G_C:0:8546574:3,4,4,3:.	./.:.:.:.:.:.:.:.:.:.	./.:.:.:.:.:.:.:.:.:.	0|1:9:63:100:0|1:8550083_G_C:0:8547615:2,0,3,4:.	./.:.:.:.:.:.:.:.:.:.	1/1:8:27:.:0|1:8550083_G_C:.:.:0,0,6,2:.	1/1:14:45:.:0|1:8550083_G_C:.:.:0,0,8,6:.	./.:.:.:.:.:.:.:.:.:.	./.:.:.:.:.:.:.:.:.:.	./.:.:.:.:.:.:.:.:.:.	./.:.:.:.:.:.:.:.:.:.	./.:.:.:.:.:.:.:.:.:.	./.:.:.:.:.:.:.:.:.:.	./.:.:.:.:.:.:.:.:.:.	./.:.:.:.:.:.:.:.:.:.	./.:.:.:.:.:.:.:.:.:.	./.:.:.:.:.:.:.:.:.:.	./.:.:.:.:.:.:.:.:.:.	./.:.:.:.:.:.:.:.:.:.	./.:.:.:.:.:.:.:.:.:.
chr4	8550143	.	A	G	1096.77	PASS	BaseQRankSum=-3.267;ClippingRankSum=0;ExcessHet=3.0103;MQRankSum=0;RAW_MQ=115200;ReadPosRankSum=0.231;DP=625;MLEAC=2;MLEAF=1	GT:DP:GQ:NE:PGT:PID:PR:PS:SB:SE	./.:.:.:.:.:.:.:.:.:.	./.:.:.:.:.:.:.:.:.:.	./.:.:.:.:.:.:.:.:.:.	./.:.:.:.:.:.:.:.:.:.	./.:.:.:.:.:.:.:.:.:.	./.:.:.:.:.:.:.:.:.:.	./.:.:.:.:.:.:.:.:.:.	./.:.:.:.:.:.:.:.:.:.	./.:.:.:.:.:.:.:.:.:.	./.:.:.:.:.:.:.:.:.:.	./.:.:.:.:.:.:.:.:.:.	./.:.:.:.:.:.:.:.:.:.	./.:.:.:.:.:.:.:.:.:.	./.:.:.:.:.:.:.:.:.:.	./.:.:.:.:.:.:.:.:.:.	./.:.:.:.:.:.:.:.:.:.	1|0:32:99:100:0|1:8550083_G_C:0:8547842:12,7,8,5:.	./.:.:.:.:.:.:.:.:.:.	./.:.:.:.:.:.:.:.:.:.	./.:.:.:.:.:.:.:.:.:.	./.:.:.:.:.:.:.:.:.:.	./.:.:.:.:.:.:.:.:.:.	./.:.:.:.:.:.:.:.:.:.	./.:.:.:.:.:.:.:.:.:.	./.:.:.:.:.:.:.:.:.:.	./.:.:.:.:.:.:.:.:.:.	./.:.:.:.:.:.:.:.:.:.	./.:.:.:.:.:.:.:.:.:.	./.:.:.:.:.:.:.:.:.:.	./.:.:.:.:.:.:.:.:.:.	./.:.:.:.:.:.:.:.:.:.	./.:.:.:.:.:.:.:.:.:.	./.:.:.:.:.:.:.:.:.:.	./.:.:.:.:.:.:.:.:.:.	./.:.:.:.:.:.:.:.:.:.	1|0:20:99:100:0|1:8550083_G_C:0:8548449:6,5,7,2:.	./.:.:.:.:.:.:.:.:.:.	1|0:23:99:100:0|1:8550083_G_C:0:8548058:5,4,10,4:.	./.:.:.:.:.:.:.:.:.:.	./.:.:.:.:.:.:.:.:.:.	0|1:10:99:100:0|1:8550083_G_C:0:8547615:4,0,5,1:.	0|1:7:69:100:0|1:8550083_G_C:0:8547069:3,2,1,1:.	./.:.:.:.:.:.:.:.:.:.	./.:.:.:.:.:.:.:.:.:.	./.:.:.:.:.:.:.:.:.:.	1|0:12:99:100:0|1:8550083_G_C:0:8548486:3,4,4,1:.	./.:.:.:.:.:.:.:.:.:.	0|1:11:99:100:0|1:8550083_G_C:0:8543774:1,3,3,4:.	1/1:10:33:.:0|1:8550083_G_C:.:.:0,0,7,3:.	1/1:1:3:.:0|1:8550083_G_C:.:.:0,0,1,0:.	0|1:13:99:100:0|1:8550083_G_C:0:8545116:5,1,3,4:.	1|0:13:96:100:0|1:8550083_G_C:0:8547168:7,3,2,1:.	./.:.:.:.:.:.:.:.:.:.	./.:.:.:.:.:.:.:.:.:.	./.:.:.:.:.:.:.:.:.:.	./.:.:.:.:.:.:.:.:.:.	1/1:13:39:.:0|1:8550083_G_C:.:.:0,0,10,3:.	./.:.:.:.:.:.:.:.:.:.	0|1:12:99:100:0|1:8550083_G_C:0:8543472:2,4,2,4:.	1|0:12:99:100:0|1:8550083_G_C:0:8545116:2,2,3,5:.	./.:.:.:.:.:.:.:.:.:.	1/1:17:51:.:0|1:8550083_G_C:.:.:0,0,7,10:.	0|1:22:99:100:0|1:8550083_G_C:0:8546232:5,6,5,6:.	./.:.:.:.:.:.:.:.:.:.	./.:.:.:.:.:.:.:.:.:.	0|1:9:99:100:0|1:8550083_G_C:0:8547615:5,0,4,0:.	1|0:18:99:100:0|1:8550083_G_C:0:8547860:8,5,3,2:.	./.:.:.:.:.:.:.:.:.:.	0|1:6:72:100:0|1:8550083_G_C:0:8547485:4,0,0,2:.	./.:.:.:.:.:.:.:.:.:.	0|1:23:99:100:0|1:8550083_G_C:0:8547615:5,3,11,4:.	1/1:24:75:.:0|1:8550083_G_C:.:.:0,0,13,11:.	1/1:9:30:.:0|1:8550083_G_C:.:.:0,0,6,3:.	1|0:13:99:100:0|1:8550083_G_C:0:8548459:5,1,3,4:.	1|0:13:99:100:0|1:8550108_T_G:0:8548267:5,3,5,0:.	1|0:18:99:100:0|1:8550083_G_C:0:8549376:4,4,5,5:.	./.:.:.:.:.:.:.:.:.:.	1/1:15:45:.:0|1:8550083_G_C:.:.:0,0,6,9:.	1|0:11:99:100:0|1:8550083_G_C:0:8549376:2,3,6,0:.	./.:.:.:.:.:.:.:.:.:.	./.:.:.:.:.:.:.:.:.:.	./.:.:.:.:.:.:.:.:.:.	./.:.:.:.:.:.:.:.:.:.	./.:.:.:.:.:.:.:.:.:.	1/1:10:30:.:0|1:8550083_G_C:.:.:0,0,5,5:.	0|1:21:99:100:0|1:8550083_G_C:0:8546232:6,7,7,1:.	./.:.:.:.:.:.:.:.:.:.	1|0:19:99:100:0|1:8550083_G_C:0:8547615:7,3,7,2:.	1|0:15:99:100:0|1:8550083_G_C:0:8547615:5,3,6,1:.	./.:.:.:.:.:.:.:.:.:.	0|1:15:99:100:0|1:8550083_G_C:0:8547615:3,5,6,1:.	0|1:21:99:100:0|1:8550083_G_C:0:8549376:6,2,9,4:.	1|0:12:99:100:0|1:8550083_G_C:0:8549376:3,4,4,1:.	1/1:16:48:.:0|1:8550083_G_C:.:.:0,0,8,8:.	./.:.:.:.:.:.:.:.:.:.	./.:.:.:.:.:.:.:.:.:.	./.:.:.:.:.:.:.:.:.:.	1|0:17:99:100:0|1:8550083_G_C:0:8547860:3,2,8,4:.	./.:.:.:.:.:.:.:.:.:.	0|1:11:99:100:0|1:8550083_G_C:0:8547615:3,3,1,4:.	0|1:8:99:100:0|1:8550083_G_C:0:8546215:1,3,2,2:.	0|1:10:99:100:0|1:8550083_G_C:0:8547853:6,1,2,1:.	1/1:14:42:.:0|1:8550083_G_C:.:.:0,0,9,5:.	./.:.:.:.:.:.:.:.:.:.	1|0:13:99:100:0|1:8550083_G_C:0:8546574:3,4,4,2:.	./.:.:.:.:.:.:.:.:.:.	./.:.:.:.:.:.:.:.:.:.	0|1:7:21:100:0|1:8550083_G_C:0:8547615:1,0,2,4:.	./.:.:.:.:.:.:.:.:.:.	1/1:11:33:.:0|1:8550083_G_C:.:.:0,0,9,2:.	1/1:14:45:.:0|1:8550083_G_C:.:.:0,0,9,5:.	./.:.:.:.:.:.:.:.:.:.	./.:.:.:.:.:.:.:.:.:.	./.:.:.:.:.:.:.:.:.:.	./.:.:.:.:.:.:.:.:.:.	./.:.:.:.:.:.:.:.:.:.	./.:.:.:.:.:.:.:.:.:.	./.:.:.:.:.:.:.:.:.:.	./.:.:.:.:.:.:.:.:.:.	./.:.:.:.:.:.:.:.:.:.	./.:.:.:.:.:.:.:.:.:.	./.:.:.:.:.:.:.:.:.:.	./.:.:.:.:.:.:.:.:.:.	./.:.:.:.:.:.:.:.:.:.
chr4	8550157	.	ACCTTCC	A	31.73	PASS	BaseQRankSum=-0.876;ClippingRankSum=0;ExcessHet=3.0103;MQRankSum=0;RAW_MQ=25200;ReadPosRankSum=-1.981;DP=7;MLEAC=1;MLEAF=0.5	GT:DP:GQ:NE:PGT:PID:PR:PS:SB:SE	./.:.:.:.:.:.:.:.:.:.	./.:.:.:.:.:.:.:.:.:.	./.:.:.:.:.:.:.:.:.:.	./.:.:.:.:.:.:.:.:.:.	./.:.:.:.:.:.:.:.:.:.	./.:.:.:.:.:.:.:.:.:.	./.:.:.:.:.:.:.:.:.:.	./.:.:.:.:.:.:.:.:.:.	./.:.:.:.:.:.:.:.:.:.	./.:.:.:.:.:.:.:.:.:.	./.:.:.:.:.:.:.:.:.:.	./.:.:.:.:.:.:.:.:.:.	./.:.:.:.:.:.:.:.:.:.	./.:.:.:.:.:.:.:.:.:.	./.:.:.:.:.:.:.:.:.:.	./.:.:.:.:.:.:.:.:.:.	./.:.:.:.:.:.:.:.:.:.	./.:.:.:.:.:.:.:.:.:.	./.:.:.:.:.:.:.:.:.:.	./.:.:.:.:.:.:.:.:.:.	./.:.:.:.:.:.:.:.:.:.	./.:.:.:.:.:.:.:.:.:.	./.:.:.:.:.:.:.:.:.:.	./.:.:.:.:.:.:.:.:.:.	./.:.:.:.:.:.:.:.:.:.	./.:.:.:.:.:.:.:.:.:.	./.:.:.:.:.:.:.:.:.:.	./.:.:.:.:.:.:.:.:.:.	./.:.:.:.:.:.:.:.:.:.	./.:.:.:.:.:.:.:.:.:.	./.:.:.:.:.:.:.:.:.:.	./.:.:.:.:.:.:.:.:.:.	./.:.:.:.:.:.:.:.:.:.	./.:.:.:.:.:.:.:.:.:.	./.:.:.:.:.:.:.:.:.:.	./.:.:.:.:.:.:.:.:.:.	./.:.:.:.:.:.:.:.:.:.	./.:.:.:.:.:.:.:.:.:.	./.:.:.:.:.:.:.:.:.:.	./.:.:.:.:.:.:.:.:.:.	./.:.:.:.:.:.:.:.:.:.	0|1:7:69:59.59:0|1:8550083_G_C:0:8547069:3,2,1,1:.	./.:.:.:.:.:.:.:.:.:.	./.:.:.:.:.:.:.:.:.:.	./.:.:.:.:.:.:.:.:.:.	./.:.:.:.:.:.:.:.:.:.	./.:.:.:.:.:.:.:.:.:.	./.:.:.:.:.:.:.:.:.:.	./.:.:.:.:.:.:.:.:.:.	./.:.:.:.:.:.:.:.:.:.	./.:.:.:.:.:.:.:.:.:.	./.:.:.:.:.:.:.:.:.:.	./.:.:.:.:.:.:.:.:.:.	./.:.:.:.:.:.:.:.:.:.	./.:.:.:.:.:.:.:.:.:.	./.:.:.:.:.:.:.:.:.:.	./.:.:.:.:.:.:.:.:.:.	./.:.:.:.:.:.:.:.:.:.	./.:.:.:.:.:.:.:.:.:.	./.:.:.:.:.:.:.:.:.:.	./.:.:.:.:.:.:.:.:.:.	./.:.:.:.:.:.:.:.:.:.	./.:.:.:.:.:.:.:.:.:.	./.:.:.:.:.:.:.:.:.:.	./.:.:.:.:.:.:.:.:.:.	./.:.:.:.:.:.:.:.:.:.	./.:.:.:.:.:.:.:.:.:.	./.:.:.:.:.:.:.:.:.:.	./.:.:.:.:.:.:.:.:.:.	./.:.:.:.:.:.:.:.:.:.	./.:.:.:.:.:.:.:.:.:.	./.:.:.:.:.:.:.:.:.:.	./.:.:.:.:.:.:.:.:.:.	./.:.:.:.:.:.:.:.:.:.	./.:.:.:.:.:.:.:.:.:.	./.:.:.:.:.:.:.:.:.:.	./.:.:.:.:.:.:.:.:.:.	./.:.:.:.:.:.:.:.:.:.	./.:.:.:.:.:.:.:.:.:.	./.:.:.:.:.:.:.:.:.:.	./.:.:.:.:.:.:.:.:.:.	./.:.:.:.:.:.:.:.:.:.	./.:.:.:.:.:.:.:.:.:.	./.:.:.:.:.:.:.:.:.:.	./.:.:.:.:.:.:.:.:.:.	./.:.:.:.:.:.:.:.:.:.	./.:.:.:.:.:.:.:.:.:.	./.:.:.:.:.:.:.:.:.:.	./.:.:.:.:.:.:.:.:.:.	./.:.:.:.:.:.:.:.:.:.	./.:.:.:.:.:.:.:.:.:.	./.:.:.:.:.:.:.:.:.:.	./.:.:.:.:.:.:.:.:.:.	./.:.:.:.:.:.:.:.:.:.	./.:.:.:.:.:.:.:.:.:.	./.:.:.:.:.:.:.:.:.:.	./.:.:.:.:.:.:.:.:.:.	./.:.:.:.:.:.:.:.:.:.	./.:.:.:.:.:.:.:.:.:.	./.:.:.:.:.:.:.:.:.:.	./.:.:.:.:.:.:.:.:.:.	./.:.:.:.:.:.:.:.:.:.	./.:.:.:.:.:.:.:.:.:.	./.:.:.:.:.:.:.:.:.:.	./.:.:.:.:.:.:.:.:.:.	./.:.:.:.:.:.:.:.:.:.	./.:.:.:.:.:.:.:.:.:.	./.:.:.:.:.:.:.:.:.:.	./.:.:.:.:.:.:.:.:.:.	./.:.:.:.:.:.:.:.:.:.	./.:.:.:.:.:.:.:.:.:.	./.:.:.:.:.:.:.:.:.:.	./.:.:.:.:.:.:.:.:.:.	./.:.:.:.:.:.:.:.:.:.	./.:.:.:.:.:.:.:.:.:.	./.:.:.:.:.:.:.:.:.:.	./.:.:.:.:.:.:.:.:.:.	./.:.:.:.:.:.:.:.:.:.	./.:.:.:.:.:.:.:.:.:.	./.:.:.:.:.:.:.:.:.:.	./.:.:.:.:.:.:.:.:.:.	./.:.:.:.:.:.:.:.:.:.	./.:.:.:.:.:.:.:.:.:.	./.:.:.:.:.:.:.:.:.:.
chr4	8550158	.	C	T	871.77	PASS	BaseQRankSum=-0.04;ClippingRankSum=0;ExcessHet=3.0103;MQRankSum=0;RAW_MQ=147600;ReadPosRankSum=-1.906;DP=630;MLEAC=2;MLEAF=1	GT:DP:GQ:NE:PGT:PID:PR:PS:SB:SE	./.:.:.:.:.:.:.:.:.:.	./.:.:.:.:.:.:.:.:.:.	./.:.:.:.:.:.:.:.:.:.	./.:.:.:.:.:.:.:.:.:.	./.:.:.:.:.:.:.:.:.:.	./.:.:.:.:.:.:.:.:.:.	./.:.:.:.:.:.:.:.:.:.	./.:.:.:.:.:.:.:.:.:.	./.:.:.:.:.:.:.:.:.:.	./.:.:.:.:.:.:.:.:.:.	./.:.:.:.:.:.:.:.:.:.	./.:.:.:.:.:.:.:.:.:.	./.:.:.:.:.:.:.:.:.:.	./.:.:.:.:.:.:.:.:.:.	./.:.:.:.:.:.:.:.:.:.	./.:.:.:.:.:.:.:.:.:.	1|0:41:99:100:0|1:8550083_G_C:0:8547842:14,9,10,8:.	./.:.:.:.:.:.:.:.:.:.	./.:.:.:.:.:.:.:.:.:.	./.:.:.:.:.:.:.:.:.:.	./.:.:.:.:.:.:.:.:.:.	./.:.:.:.:.:.:.:.:.:.	./.:.:.:.:.:.:.:.:.:.	./.:.:.:.:.:.:.:.:.:.	./.:.:.:.:.:.:.:.:.:.	./.:.:.:.:.:.:.:.:.:.	./.:.:.:.:.:.:.:.:.:.	./.:.:.:.:.:.:.:.:.:.	./.:.:.:.:.:.:.:.:.:.	./.:.:.:.:.:.:.:.:.:.	./.:.:.:.:.:.:.:.:.:.	./.:.:.:.:.:.:.:.:.:.	./.:.:.:.:.:.:.:.:.:.	./.:.:.:.:.:.:.:.:.:.	./.:.:.:.:.:.:.:.:.:.	1|0:21:99:100:0|1:8550083_G_C:0:8548449:4,5,9,3:.	./.:.:.:.:.:.:.:.:.:.	1|0:19:99:100:0|1:8550083_G_C:0:8548058:3,3,10,3:.	./.:.:.:.:.:.:.:.:.:.	./.:.:.:.:.:.:.:.:.:.	0|1:11:99:100:0|1:8550083_G_C:0:8547615:4,0,5,2:.	./.:.:.:.:.:.:.:.:.:.	./.:.:.:.:.:.:.:.:.:.	./.:.:.:.:.:.:.:.:.:.	./.:.:.:.:.:.:.:.:.:.	1|0:15:99:100:0|1:8550083_G_C:0:8548486:3,6,4,2:.	./.:.:.:.:.:.:.:.:.:.	0|1:12:99:100:0|1:8550083_G_C:0:8543774:1,3,4,4:.	1/1:11:33:.:0|1:8550083_G_C:.:.:0,0,7,4:.	1/1:1:6:.:0|1:8550083_G_C:.:.:0,0,1,0:.	0|1:11:99:100:0|1:8550083_G_C:0:8545116:4,0,4,3:.	1|0:12:99:100:0|1:8550083_G_C:0:8547168:7,2,2,1:.	./.:.:.:.:.:.:.:.:.:.	./.:.:.:.:.:.:.:.:.:.	./.:.:.:.:.:.:.:.:.:.	./.:.:.:.:.:.:.:.:.:.	1/1:11:39:.:0|1:8550083_G_C:.:.:0,0,8,3:.	./.:.:.:.:.:.:.:.:.:.	0|1:10:99:100:0|1:8550083_G_C:0:8543472:2,3,1,4:.	1|0:11:99:100:0|1:8550083_G_C:0:8545116:3,2,3,3:.	./.:.:.:.:.:.:.:.:.:.	1/1:18:57:.:0|1:8550083_G_C:.:.:0,0,7,11:.	0|1:23:99:100:0|1:8550083_G_C:0:8546232:6,7,4,6:.	./.:.:.:.:.:.:.:.:.:.	./.:.:.:.:.:.:.:.:.:.	0|1:13:99:100:0|1:8550083_G_C:0:8547615:5,1,6,1:.	1|0:20:99:100:0|1:8550083_G_C:0:8547860:9,7,2,2:.	./.:.:.:.:.:.:.:.:.:.	0|1:6:27:100:0|1:8550083_G_C:0:8547485:4,1,0,1:.	./.:.:.:.:.:.:.:.:.:.	0|1:22:99:100:0|1:8550083_G_C:0:8547615:4,3,10,5:.	1/1:19:60:.:0|1:8550083_G_C:.:.:0,0,11,8:.	1/1:11:33:.:0|1:8550083_G_C:.:.:0,0,7,4:.	1|0:7:69:100:0|1:8550083_G_C:0:8548459:2,0,3,2:.	1|0:13:99:100:0|1:8550108_T_G:0:8548267:4,2,6,1:.	1|0:19:99:100:0|1:8550083_G_C:0:8549376:4,4,5,6:.	./.:.:.:.:.:.:.:.:.:.	1/1:14:42:.:0|1:8550083_G_C:.:.:0,0,5,9:.	1|0:15:99:100:0|1:8550083_G_C:0:8549376:4,3,7,1:.	./.:.:.:.:.:.:.:.:.:.	./.:.:.:.:.:.:.:.:.:.	./.:.:.:.:.:.:.:.:.:.	./.:.:.:.:.:.:.:.:.:.	./.:.:.:.:.:.:.:.:.:.	1/1:11:33:.:0|1:8550083_G_C:.:.:0,0,5,6:.	0|1:19:99:100:0|1:8550083_G_C:0:8546232:4,7,7,1:.	./.:.:.:.:.:.:.:.:.:.	1|0:20:99:100:0|1:8550083_G_C:0:8547615:7,2,9,2:.	1|0:12:99:100:0|1:8550083_G_C:0:8547615:2,3,5,2:.	./.:.:.:.:.:.:.:.:.:.	0|1:17:99:100:0|1:8550083_G_C:0:8547615:3,5,7,2:.	0|1:20:99:100:0|1:8550083_G_C:0:8549376:4,2,8,6:.	1|0:11:99:100:0|1:8550083_G_C:0:8549376:3,4,4,0:.	1/1:15:45:.:0|1:8550083_G_C:.:.:0,0,7,8:.	./.:.:.:.:.:.:.:.:.:.	./.:.:.:.:.:.:.:.:.:.	./.:.:.:.:.:.:.:.:.:.	1|0:20:99:100:0|1:8550083_G_C:0:8547860:4,4,7,5:.	./.:.:.:.:.:.:.:.:.:.	0|1:9:99:100:0|1:8550083_G_C:0:8547615:2,2,1,4:.	0|1:9:99:100:0|1:8550083_G_C:0:8546215:2,3,2,2:.	0|1:11:99:100:0|1:8550083_G_C:0:8547853:6,2,2,1:.	1/1:15:45:.:0|1:8550083_G_C:.:.:0,0,10,5:.	./.:.:.:.:.:.:.:.:.:.	1|0:15:99:100:0|1:8550083_G_C:0:8546574:3,4,4,4:.	./.:.:.:.:.:.:.:.:.:.	./.:.:.:.:.:.:.:.:.:.	1/1:7:21:.:0|1:8550083_G_C:.:.:0,0,2,5:.	./.:.:.:.:.:.:.:.:.:.	1/1:15:45:.:0|1:8550083_G_C:.:.:0,0,12,3:.	1/1:15:51:.:0|1:8550083_G_C:.:.:0,0,9,6:.	./.:.:.:.:.:.:.:.:.:.	./.:.:.:.:.:.:.:.:.:.	./.:.:.:.:.:.:.:.:.:.	./.:.:.:.:.:.:.:.:.:.	./.:.:.:.:.:.:.:.:.:.	./.:.:.:.:.:.:.:.:.:.	./.:.:.:.:.:.:.:.:.:.	./.:.:.:.:.:.:.:.:.:.	./.:.:.:.:.:.:.:.:.:.	./.:.:.:.:.:.:.:.:.:.	./.:.:.:.:.:.:.:.:.:.	./.:.:.:.:.:.:.:.:.:.	./.:.:.:.:.:.:.:.:.:.
chr4	8550159	.	C	A	961.77	PASS	BaseQRankSum=0.186;ClippingRankSum=0;ExcessHet=3.0103;MQRankSum=0;RAW_MQ=147600;ReadPosRankSum=-1.919;DP=702;MLEAC=2;MLEAF=1	GT:DP:GQ:NE:PGT:PID:PR:PS:SB:SE	./.:.:.:.:.:.:.:.:.:.	./.:.:.:.:.:.:.:.:.:.	./.:.:.:.:.:.:.:.:.:.	./.:.:.:.:.:.:.:.:.:.	./.:.:.:.:.:.:.:.:.:.	./.:.:.:.:.:.:.:.:.:.	./.:.:.:.:.:.:.:.:.:.	./.:.:.:.:.:.:.:.:.:.	./.:.:.:.:.:.:.:.:.:.	./.:.:.:.:.:.:.:.:.:.	./.:.:.:.:.:.:.:.:.:.	./.:.:.:.:.:.:.:.:.:.	./.:.:.:.:.:.:.:.:.:.	./.:.:.:.:.:.:.:.:.:.	./.:.:.:.:.:.:.:.:.:.	./.:.:.:.:.:.:.:.:.:.	1|0:41:99:100:0|1:8550083_G_C:0:8547842:14,9,10,8:.	./.:.:.:.:.:.:.:.:.:.	./.:.:.:.:.:.:.:.:.:.	./.:.:.:.:.:.:.:.:.:.	./.:.:.:.:.:.:.:.:.:.	./.:.:.:.:.:.:.:.:.:.	./.:.:.:.:.:.:.:.:.:.	./.:.:.:.:.:.:.:.:.:.	./.:.:.:.:.:.:.:.:.:.	./.:.:.:.:.:.:.:.:.:.	./.:.:.:.:.:.:.:.:.:.	./.:.:.:.:.:.:.:.:.:.	./.:.:.:.:.:.:.:.:.:.	./.:.:.:.:.:.:.:.:.:.	./.:.:.:.:.:.:.:.:.:.	./.:.:.:.:.:.:.:.:.:.	./.:.:.:.:.:.:.:.:.:.	./.:.:.:.:.:.:.:.:.:.	./.:.:.:.:.:.:.:.:.:.	1/1:21:66:.:0|1:8550159_C_A:.:.:0,0,13,8:.	./.:.:.:.:.:.:.:.:.:.	1|0:19:99:100:0|1:8550083_G_C:0:8548058:3,3,10,3:.	./.:.:.:.:.:.:.:.:.:.	./.:.:.:.:.:.:.:.:.:.	1/1:11:33:.:0|1:8550083_G_C:.:.:0,0,9,2:.	./.:.:.:.:.:.:.:.:.:.	./.:.:.:.:.:.:.:.:.:.	./.:.:.:.:.:.:.:.:.:.	./.:.:.:.:.:.:.:.:.:.	1/1:14:42:.:0|1:8550083_G_C:.:.:0,0,6,8:.	1|0:11:99:100:.:.:0:8548046:2,5,3,1:.	0|1:12:99:100:0|1:8550083_G_C:0:8543774:1,3,4,4:.	1/1:11:36:.:0|1:8550083_G_C:.:.:0,0,7,4:.	1/1:1:6:.:0|1:8550083_G_C:.:.:0,0,1,0:.	0|1:11:99:100:0|1:8550083_G_C:0:8545116:4,0,4,3:.	1|0:12:99:100:0|1:8550083_G_C:0:8547168:7,2,2,1:.	0|1:11:73:100:0|1:8550159_C_A:0:8542702:2,0,4,5:.	0|1:10:99:100:0|1:8550159_C_A:0:8545116:3,4,1,2:.	./.:.:.:.:.:.:.:.:.:.	0|1:12:99:100:0|1:8550159_C_A:0:8548046:3,5,2,2:.	1/1:11:39:.:0|1:8550083_G_C:.:.:0,0,8,3:.	./.:.:.:.:.:.:.:.:.:.	0|1:10:99:100:0|1:8550083_G_C:0:8543472:2,3,1,4:.	1|0:11:99:100:0|1:8550083_G_C:0:8545116:3,2,3,3:.	./.:.:.:.:.:.:.:.:.:.	1/1:17:57:.:0|1:8550083_G_C:.:.:0,0,6,11:.	0|1:23:99:100:0|1:8550083_G_C:0:8546232:6,7,4,6:.	./.:.:.:.:.:.:.:.:.:.	./.:.:.:.:.:.:.:.:.:.	0|1:13:99:100:0|1:8550083_G_C:0:8547615:5,1,6,1:.	1|0:20:99:100:0|1:8550083_G_C:0:8547860:9,7,2,2:.	./.:.:.:.:.:.:.:.:.:.	0|1:6:27:100:0|1:8550083_G_C:0:8547485:4,1,0,1:.	./.:.:.:.:.:.:.:.:.:.	0|1:21:99:100:0|1:8550083_G_C:0:8547615:4,2,10,5:.	1/1:18:57:.:0|1:8550083_G_C:.:.:0,0,11,7:.	1/1:11:33:.:0|1:8550083_G_C:.:.:0,0,7,4:.	1|0:7:69:100:0|1:8550083_G_C:0:8548459:2,0,3,2:.	1|0:13:99:100:0|1:8550108_T_G:0:8548267:4,2,6,1:.	1|0:19:99:100:0|1:8550083_G_C:0:8549376:4,4,5,6:.	./.:.:.:.:.:.:.:.:.:.	1/1:14:42:.:0|1:8550083_G_C:.:.:0,0,5,9:.	1|0:15:99:100:0|1:8550083_G_C:0:8549376:4,3,7,1:.	./.:.:.:.:.:.:.:.:.:.	0|1:28:99:100:0|1:8550159_C_A:0:8548486:5,3,13,7:.	./.:.:.:.:.:.:.:.:.:.	./.:.:.:.:.:.:.:.:.:.	./.:.:.:.:.:.:.:.:.:.	1/1:11:33:.:0|1:8550083_G_C:.:.:0,0,5,6:.	0|1:20:99:100:0|1:8550083_G_C:0:8546232:4,7,7,2:.	./.:.:.:.:.:.:.:.:.:.	1|0:19:99:100:0|1:8550083_G_C:0:8547615:7,2,8,2:.	1|0:12:99:100:0|1:8550083_G_C:0:8547615:2,3,5,2:.	./.:.:.:.:.:.:.:.:.:.	0|1:19:99:100:0|1:8550083_G_C:0:8547615:4,5,8,2:.	0|1:20:99:100:0|1:8550083_G_C:0:8549376:4,2,8,6:.	1|0:11:99:100:0|1:8550083_G_C:0:8549376:3,4,4,0:.	1/1:15:45:.:0|1:8550083_G_C:.:.:0,0,7,8:.	./.:.:.:.:.:.:.:.:.:.	./.:.:.:.:.:.:.:.:.:.	./.:.:.:.:.:.:.:.:.:.	1|0:20:99:100:0|1:8550083_G_C:0:8547860:4,4,7,5:.	./.:.:.:.:.:.:.:.:.:.	0|1:9:99:100:0|1:8550083_G_C:0:8547615:2,2,1,4:.	0|1:9:99:100:0|1:8550083_G_C:0:8546215:2,3,2,2:.	0|1:11:99:100:0|1:8550083_G_C:0:8547853:6,2,2,1:.	1/1:15:45:.:0|1:8550083_G_C:.:.:0,0,10,5:.	./.:.:.:.:.:.:.:.:.:.	1|0:15:99:100:0|1:8550083_G_C:0:8546574:3,4,4,4:.	./.:.:.:.:.:.:.:.:.:.	./.:.:.:.:.:.:.:.:.:.	1/1:7:21:.:0|1:8550083_G_C:.:.:0,0,2,5:.	./.:.:.:.:.:.:.:.:.:.	1/1:15:45:.:0|1:8550083_G_C:.:.:0,0,12,3:.	1/1:16:51:.:0|1:8550083_G_C:.:.:0,0,9,7:.	./.:.:.:.:.:.:.:.:.:.	./.:.:.:.:.:.:.:.:.:.	./.:.:.:.:.:.:.:.:.:.	./.:.:.:.:.:.:.:.:.:.	./.:.:.:.:.:.:.:.:.:.	./.:.:.:.:.:.:.:.:.:.	./.:.:.:.:.:.:.:.:.:.	./.:.:.:.:.:.:.:.:.:.	./.:.:.:.:.:.:.:.:.:.	./.:.:.:.:.:.:.:.:.:.	./.:.:.:.:.:.:.:.:.:.	./.:.:.:.:.:.:.:.:.:.	./.:.:.:.:.:.:.:.:.:.
chr4	8550161	.	T	C	781.77	PASS	BaseQRankSum=-1.906;ClippingRankSum=0;ExcessHet=3.0103;MQRankSum=0;RAW_MQ=154800;ReadPosRankSum=-1.946;DP=637;MLEAC=2;MLEAF=1	GT:DP:GQ:NE:PGT:PID:PR:PS:SB:SE	./.:.:.:.:.:.:.:.:.:.	./.:.:.:.:.:.:.:.:.:.	./.:.:.:.:.:.:.:.:.:.	./.:.:.:.:.:.:.:.:.:.	./.:.:.:.:.:.:.:.:.:.	./.:.:.:.:.:.:.:.:.:.	./.:.:.:.:.:.:.:.:.:.	./.:.:.:.:.:.:.:.:.:.	./.:.:.:.:.:.:.:.:.:.	./.:.:.:.:.:.:.:.:.:.	./.:.:.:.:.:.:.:.:.:.	./.:.:.:.:.:.:.:.:.:.	./.:.:.:.:.:.:.:.:.:.	./.:.:.:.:.:.:.:.:.:.	./.:.:.:.:.:.:.:.:.:.	./.:.:.:.:.:.:.:.:.:.	1|0:43:99:100:0|1:8550083_G_C:0:8547842:14,10,10,9:.	./.:.:.:.:.:.:.:.:.:.	./.:.:.:.:.:.:.:.:.:.	./.:.:.:.:.:.:.:.:.:.	./.:.:.:.:.:.:.:.:.:.	./.:.:.:.:.:.:.:.:.:.	./.:.:.:.:.:.:.:.:.:.	./.:.:.:.:.:.:.:.:.:.	./.:.:.:.:.:.:.:.:.:.	./.:.:.:.:.:.:.:.:.:.	./.:.:.:.:.:.:.:.:.:.	./.:.:.:.:.:.:.:.:.:.	./.:.:.:.:.:.:.:.:.:.	./.:.:.:.:.:.:.:.:.:.	./.:.:.:.:.:.:.:.:.:.	./.:.:.:.:.:.:.:.:.:.	./.:.:.:.:.:.:.:.:.:.	./.:.:.:.:.:.:.:.:.:.	./.:.:.:.:.:.:.:.:.:.	1|0:22:99:100:0|1:8550083_G_C:0:8548449:4,5,10,3:.	./.:.:.:.:.:.:.:.:.:.	1|0:19:99:100:0|1:8550083_G_C:0:8548058:3,3,10,3:.	./.:.:.:.:.:.:.:.:.:.	./.:.:.:.:.:.:.:.:.:.	0|1:11:99:100:0|1:8550083_G_C:0:8547615:4,0,5,2:.	./.:.:.:.:.:.:.:.:.:.	./.:.:.:.:.:.:.:.:.:.	./.:.:.:.:.:.:.:.:.:.	./.:.:.:.:.:.:.:.:.:.	1|0:14:99:100:0|1:8550083_G_C:0:8548486:2,6,4,2:.	./.:.:.:.:.:.:.:.:.:.	0|1:12:99:100:0|1:8550083_G_C:0:8543774:1,3,4,4:.	1/1:12:36:.:0|1:8550083_G_C:.:.:0,0,8,4:.	1/1:2:6:.:0|1:8550083_G_C:.:.:0,0,2,0:.	0|1:11:99:100:0|1:8550083_G_C:0:8545116:4,0,4,3:.	1|0:12:99:100:0|1:8550083_G_C:0:8547168:7,2,2,1:.	./.:.:.:.:.:.:.:.:.:.	./.:.:.:.:.:.:.:.:.:.	./.:.:.:.:.:.:.:.:.:.	./.:.:.:.:.:.:.:.:.:.	1/1:10:33:.:0|1:8550083_G_C:.:.:0,0,8,2:.	./.:.:.:.:.:.:.:.:.:.	0|1:10:99:100:0|1:8550083_G_C:0:8543472:2,3,1,4:.	1|0:11:99:100:0|1:8550083_G_C:0:8545116:3,2,3,3:.	./.:.:.:.:.:.:.:.:.:.	1/1:17:51:.:0|1:8550083_G_C:.:.:0,0,6,11:.	0|1:23:99:100:0|1:8550083_G_C:0:8546232:6,7,4,6:.	./.:.:.:.:.:.:.:.:.:.	./.:.:.:.:.:.:.:.:.:.	0|1:14:99:100:0|1:8550083_G_C:0:8547615:5,1,6,2:.	1|0:20:99:100:0|1:8550083_G_C:0:8547860:10,6,2,2:.	./.:.:.:.:.:.:.:.:.:.	0|1:6:24:100:0|1:8550083_G_C:0:8547485:4,1,0,1:.	./.:.:.:.:.:.:.:.:.:.	0|1:21:99:100:0|1:8550083_G_C:0:8547615:4,2,10,5:.	1/1:18:54:.:0|1:8550083_G_C:.:.:0,0,11,7:.	1/1:11:39:.:0|1:8550083_G_C:.:.:0,0,7,4:.	1|0:6:68:100:0|1:8550083_G_C:0:8548459:1,0,3,2:.	1|0:14:99:100:0|1:8550108_T_G:0:8548267:5,2,6,1:.	1|0:20:99:100:0|1:8550083_G_C:0:8549376:4,4,5,7:.	./.:.:.:.:.:.:.:.:.:.	1/1:14:42:.:0|1:8550083_G_C:.:.:0,0,5,9:.	1|0:14:99:100:0|1:8550083_G_C:0:8549376:4,3,6,1:.	./.:.:.:.:.:.:.:.:.:.	./.:.:.:.:.:.:.:.:.:.	./.:.:.:.:.:.:.:.:.:.	./.:.:.:.:.:.:.:.:.:.	./.:.:.:.:.:.:.:.:.:.	1/1:11:33:.:0|1:8550083_G_C:.:.:0,0,5,6:.	0|1:20:99:100:0|1:8550083_G_C:0:8546232:4,7,7,2:.	./.:.:.:.:.:.:.:.:.:.	1|0:19:99:100:0|1:8550083_G_C:0:8547615:7,2,8,2:.	1|0:13:99:100:0|1:8550083_G_C:0:8547615:2,3,6,2:.	./.:.:.:.:.:.:.:.:.:.	0|1:19:99:100:0|1:8550083_G_C:0:8547615:4,5,8,2:.	0|1:20:99:100:0|1:8550083_G_C:0:8549376:4,2,8,6:.	1|0:11:99:100:0|1:8550083_G_C:0:8549376:3,4,4,0:.	1/1:14:45:.:0|1:8550083_G_C:.:.:0,0,7,7:.	./.:.:.:.:.:.:.:.:.:.	./.:.:.:.:.:.:.:.:.:.	./.:.:.:.:.:.:.:.:.:.	1|0:20:99:100:0|1:8550083_G_C:0:8547860:4,4,7,5:.	./.:.:.:.:.:.:.:.:.:.	0|1:11:99:100:0|1:8550083_G_C:0:8547615:3,3,1,4:.	0|1:9:99:100:0|1:8550083_G_C:0:8546215:2,3,2,2:.	0|1:10:99:100:0|1:8550083_G_C:0:8547853:5,2,2,1:.	1/1:15:48:.:0|1:8550083_G_C:.:.:0,0,10,5:.	./.:.:.:.:.:.:.:.:.:.	1|0:16:99:100:0|1:8550083_G_C:0:8546574:3,5,4,4:.	./.:.:.:.:.:.:.:.:.:.	./.:.:.:.:.:.:.:.:.:.	0|1:7:25:100:0|1:8550083_G_C:0:8547615:0,0,2,5:.	./.:.:.:.:.:.:.:.:.:.	1/1:15:48:.:0|1:8550083_G_C:.:.:0,0,12,3:.	1/1:17:54:.:0|1:8550083_G_C:.:.:0,0,9,8:.	./.:.:.:.:.:.:.:.:.:.	./.:.:.:.:.:.:.:.:.:.	./.:.:.:.:.:.:.:.:.:.	./.:.:.:.:.:.:.:.:.:.	./.:.:.:.:.:.:.:.:.:.	./.:.:.:.:.:.:.:.:.:.	./.:.:.:.:.:.:.:.:.:.	./.:.:.:.:.:.:.:.:.:.	./.:.:.:.:.:.:.:.:.:.	./.:.:.:.:.:.:.:.:.:.	./.:.:.:.:.:.:.:.:.:.	./.:.:.:.:.:.:.:.:.:.	./.:.:.:.:.:.:.:.:.:.
chr4	8550164	.	T	C	781.77	PASS	BaseQRankSum=-1.647;ClippingRankSum=0;ExcessHet=3.0103;MQRankSum=0;RAW_MQ=151200;ReadPosRankSum=-1.68;DP=637;MLEAC=2;MLEAF=1	GT:DP:GQ:NE:PGT:PID:PR:PS:SB:SE	./.:.:.:.:.:.:.:.:.:.	./.:.:.:.:.:.:.:.:.:.	./.:.:.:.:.:.:.:.:.:.	./.:.:.:.:.:.:.:.:.:.	./.:.:.:.:.:.:.:.:.:.	./.:.:.:.:.:.:.:.:.:.	./.:.:.:.:.:.:.:.:.:.	./.:.:.:.:.:.:.:.:.:.	./.:.:.:.:.:.:.:.:.:.	./.:.:.:.:.:.:.:.:.:.	./.:.:.:.:.:.:.:.:.:.	./.:.:.:.:.:.:.:.:.:.	./.:.:.:.:.:.:.:.:.:.	./.:.:.:.:.:.:.:.:.:.	./.:.:.:.:.:.:.:.:.:.	./.:.:.:.:.:.:.:.:.:.	1|0:42:99:100:0|1:8550083_G_C:0:8547842:14,10,9,9:.	./.:.:.:.:.:.:.:.:.:.	./.:.:.:.:.:.:.:.:.:.	./.:.:.:.:.:.:.:.:.:.	./.:.:.:.:.:.:.:.:.:.	./.:.:.:.:.:.:.:.:.:.	./.:.:.:.:.:.:.:.:.:.	./.:.:.:.:.:.:.:.:.:.	./.:.:.:.:.:.:.:.:.:.	./.:.:.:.:.:.:.:.:.:.	./.:.:.:.:.:.:.:.:.:.	./.:.:.:.:.:.:.:.:.:.	./.:.:.:.:.:.:.:.:.:.	./.:.:.:.:.:.:.:.:.:.	./.:.:.:.:.:.:.:.:.:.	./.:.:.:.:.:.:.:.:.:.	./.:.:.:.:.:.:.:.:.:.	./.:.:.:.:.:.:.:.:.:.	./.:.:.:.:.:.:.:.:.:.	1|0:22:99:100:0|1:8550083_G_C:0:8548449:4,5,10,3:.	./.:.:.:.:.:.:.:.:.:.	1|0:19:99:100:0|1:8550083_G_C:0:8548058:3,3,10,3:.	./.:.:.:.:.:.:.:.:.:.	./.:.:.:.:.:.:.:.:.:.	0|1:11:99:100:0|1:8550083_G_C:0:8547615:4,0,5,2:.	./.:.:.:.:.:.:.:.:.:.	./.:.:.:.:.:.:.:.:.:.	./.:.:.:.:.:.:.:.:.:.	./.:.:.:.:.:.:.:.:.:.	1|0:14:99:100:0|1:8550083_G_C:0:8548486:2,6,4,2:.	./.:.:.:.:.:.:.:.:.:.	0|1:12:99:100:0|1:8550083_G_C:0:8543774:1,3,4,4:.	1/1:12:36:.:0|1:8550083_G_C:.:.:0,0,8,4:.	1/1:2:9:.:0|1:8550083_G_C:.:.:0,0,2,0:.	0|1:11:99:100:0|1:8550083_G_C:0:8545116:4,0,4,3:.	1|0:12:99:100:0|1:8550083_G_C:0:8547168:7,2,2,1:.	./.:.:.:.:.:.:.:.:.:.	./.:.:.:.:.:.:.:.:.:.	./.:.:.:.:.:.:.:.:.:.	./.:.:.:.:.:.:.:.:.:.	1/1:10:30:.:0|1:8550083_G_C:.:.:0,0,8,2:.	./.:.:.:.:.:.:.:.:.:.	0|1:10:99:100:0|1:8550083_G_C:0:8543472:2,3,1,4:.	1|0:10:99:100:0|1:8550083_G_C:0:8545116:3,1,3,3:.	./.:.:.:.:.:.:.:.:.:.	1/1:17:51:.:0|1:8550083_G_C:.:.:0,0,6,11:.	0|1:24:99:100:0|1:8550083_G_C:0:8546232:6,7,4,7:.	./.:.:.:.:.:.:.:.:.:.	./.:.:.:.:.:.:.:.:.:.	0|1:11:99:100:0|1:8550083_G_C:0:8547615:4,1,4,2:.	1|0:20:99:100:0|1:8550083_G_C:0:8547860:10,5,3,2:.	./.:.:.:.:.:.:.:.:.:.	0|1:7:24:100:0|1:8550083_G_C:0:8547485:4,2,0,1:.	./.:.:.:.:.:.:.:.:.:.	0|1:20:99:100:0|1:8550083_G_C:0:8547615:4,2,10,4:.	1/1:17:54:.:0|1:8550083_G_C:.:.:0,0,11,6:.	1/1:12:42:.:0|1:8550083_G_C:.:.:0,0,7,5:.	1|0:6:29:100:0|1:8550083_G_C:0:8548459:1,0,3,2:.	1|0:14:99:100:0|1:8550108_T_G:0:8548267:5,2,6,1:.	1|0:20:99:100:0|1:8550083_G_C:0:8549376:5,3,5,7:.	./.:.:.:.:.:.:.:.:.:.	1/1:14:42:.:0|1:8550083_G_C:.:.:0,0,5,9:.	1|0:15:99:100:0|1:8550083_G_C:0:8549376:5,3,6,1:.	./.:.:.:.:.:.:.:.:.:.	./.:.:.:.:.:.:.:.:.:.	./.:.:.:.:.:.:.:.:.:.	./.:.:.:.:.:.:.:.:.:.	./.:.:.:.:.:.:.:.:.:.	1/1:9:30:.:0|1:8550083_G_C:.:.:0,0,5,4:.	0|1:19:99:100:0|1:8550083_G_C:0:8546232:4,6,7,2:.	./.:.:.:.:.:.:.:.:.:.	1|0:18:99:100:0|1:8550083_G_C:0:8547615:7,2,8,1:.	1|0:13:99:100:0|1:8550083_G_C:0:8547615:2,3,6,2:.	./.:.:.:.:.:.:.:.:.:.	0|1:20:99:100:0|1:8550083_G_C:0:8547615:6,4,8,2:.	0|1:19:99:100:0|1:8550083_G_C:0:8549376:4,2,8,5:.	1|0:12:99:100:0|1:8550083_G_C:0:8549376:3,5,4,0:.	1/1:14:51:.:0|1:8550083_G_C:.:.:0,0,7,7:.	./.:.:.:.:.:.:.:.:.:.	./.:.:.:.:.:.:.:.:.:.	./.:.:.:.:.:.:.:.:.:.	1|0:21:99:100:0|1:8550083_G_C:0:8547860:4,5,7,5:.	./.:.:.:.:.:.:.:.:.:.	0|1:12:99:100:0|1:8550083_G_C:0:8547615:3,4,1,4:.	0|1:10:99:100:0|1:8550083_G_C:0:8546215:2,4,2,2:.	0|1:11:99:100:0|1:8550083_G_C:0:8547853:5,2,3,1:.	1/1:15:48:.:0|1:8550083_G_C:.:.:0,0,9,6:.	./.:.:.:.:.:.:.:.:.:.	1|0:15:99:100:0|1:8550083_G_C:0:8546574:3,5,3,4:.	./.:.:.:.:.:.:.:.:.:.	./.:.:.:.:.:.:.:.:.:.	0|1:9:25:100:0|1:8550083_G_C:0:8547615:1,0,2,6:.	./.:.:.:.:.:.:.:.:.:.	1/1:15:48:.:0|1:8550083_G_C:.:.:0,0,11,4:.	1/1:18:54:.:0|1:8550083_G_C:.:.:0,0,9,9:.	./.:.:.:.:.:.:.:.:.:.	./.:.:.:.:.:.:.:.:.:.	./.:.:.:.:.:.:.:.:.:.	./.:.:.:.:.:.:.:.:.:.	./.:.:.:.:.:.:.:.:.:.	./.:.:.:.:.:.:.:.:.:.	./.:.:.:.:.:.:.:.:.:.	./.:.:.:.:.:.:.:.:.:.	./.:.:.:.:.:.:.:.:.:.	./.:.:.:.:.:.:.:.:.:.	./.:.:.:.:.:.:.:.:.:.	./.:.:.:.:.:.:.:.:.:.	./.:.:.:.:.:.:.:.:.:.
chr4	8550171	.	G	A	652.77	PASS	BaseQRankSum=-1.204;ClippingRankSum=0;ExcessHet=3.0103;MQRankSum=0;RAW_MQ=147600;ReadPosRankSum=-2.208;DP=66;MLEAC=1;MLEAF=0.5	GT:DP:GQ:NE:PGT:PID:PR:PS:SB:SE	./.:.:.:.:.:.:.:.:.:.	./.:.:.:.:.:.:.:.:.:.	./.:.:.:.:.:.:.:.:.:.	./.:.:.:.:.:.:.:.:.:.	./.:.:.:.:.:.:.:.:.:.	./.:.:.:.:.:.:.:.:.:.	./.:.:.:.:.:.:.:.:.:.	./.:.:.:.:.:.:.:.:.:.	./.:.:.:.:.:.:.:.:.:.	./.:.:.:.:.:.:.:.:.:.	./.:.:.:.:.:.:.:.:.:.	./.:.:.:.:.:.:.:.:.:.	./.:.:.:.:.:.:.:.:.:.	./.:.:.:.:.:.:.:.:.:.	./.:.:.:.:.:.:.:.:.:.	./.:.:.:.:.:.:.:.:.:.	1|0:41:99:100:0|1:8550083_G_C:0:8547842:15,8,8,10:.	./.:.:.:.:.:.:.:.:.:.	./.:.:.:.:.:.:.:.:.:.	./.:.:.:.:.:.:.:.:.:.	./.:.:.:.:.:.:.:.:.:.	./.:.:.:.:.:.:.:.:.:.	./.:.:.:.:.:.:.:.:.:.	./.:.:.:.:.:.:.:.:.:.	./.:.:.:.:.:.:.:.:.:.	./.:.:.:.:.:.:.:.:.:.	./.:.:.:.:.:.:.:.:.:.	./.:.:.:.:.:.:.:.:.:.	./.:.:.:.:.:.:.:.:.:.	./.:.:.:.:.:.:.:.:.:.	./.:.:.:.:.:.:.:.:.:.	./.:.:.:.:.:.:.:.:.:.	./.:.:.:.:.:.:.:.:.:.	./.:.:.:.:.:.:.:.:.:.	./.:.:.:.:.:.:.:.:.:.	./.:.:.:.:.:.:.:.:.:.	./.:.:.:.:.:.:.:.:.:.	./.:.:.:.:.:.:.:.:.:.	./.:.:.:.:.:.:.:.:.:.	./.:.:.:.:.:.:.:.:.:.	./.:.:.:.:.:.:.:.:.:.	./.:.:.:.:.:.:.:.:.:.	./.:.:.:.:.:.:.:.:.:.	./.:.:.:.:.:.:.:.:.:.	./.:.:.:.:.:.:.:.:.:.	./.:.:.:.:.:.:.:.:.:.	./.:.:.:.:.:.:.:.:.:.	./.:.:.:.:.:.:.:.:.:.	./.:.:.:.:.:.:.:.:.:.	./.:.:.:.:.:.:.:.:.:.	./.:.:.:.:.:.:.:.:.:.	./.:.:.:.:.:.:.:.:.:.	./.:.:.:.:.:.:.:.:.:.	./.:.:.:.:.:.:.:.:.:.	./.:.:.:.:.:.:.:.:.:.	./.:.:.:.:.:.:.:.:.:.	./.:.:.:.:.:.:.:.:.:.	./.:.:.:.:.:.:.:.:.:.	./.:.:.:.:.:.:.:.:.:.	./.:.:.:.:.:.:.:.:.:.	./.:.:.:.:.:.:.:.:.:.	1|0:17:99:100:0|1:8550171_G_A:0:8535309:3,6,4,4:.	./.:.:.:.:.:.:.:.:.:.	./.:.:.:.:.:.:.:.:.:.	./.:.:.:.:.:.:.:.:.:.	./.:.:.:.:.:.:.:.:.:.	./.:.:.:.:.:.:.:.:.:.	./.:.:.:.:.:.:.:.:.:.	0|1:8:21:100:0|1:8550083_G_C:0:8547485:5,2,0,1:.	./.:.:.:.:.:.:.:.:.:.	./.:.:.:.:.:.:.:.:.:.	./.:.:.:.:.:.:.:.:.:.	./.:.:.:.:.:.:.:.:.:.	./.:.:.:.:.:.:.:.:.:.	./.:.:.:.:.:.:.:.:.:.	./.:.:.:.:.:.:.:.:.:.	./.:.:.:.:.:.:.:.:.:.	./.:.:.:.:.:.:.:.:.:.	./.:.:.:.:.:.:.:.:.:.	./.:.:.:.:.:.:.:.:.:.	./.:.:.:.:.:.:.:.:.:.	./.:.:.:.:.:.:.:.:.:.	./.:.:.:.:.:.:.:.:.:.	./.:.:.:.:.:.:.:.:.:.	./.:.:.:.:.:.:.:.:.:.	./.:.:.:.:.:.:.:.:.:.	./.:.:.:.:.:.:.:.:.:.	./.:.:.:.:.:.:.:.:.:.	./.:.:.:.:.:.:.:.:.:.	./.:.:.:.:.:.:.:.:.:.	./.:.:.:.:.:.:.:.:.:.	./.:.:.:.:.:.:.:.:.:.	./.:.:.:.:.:.:.:.:.:.	./.:.:.:.:.:.:.:.:.:.	./.:.:.:.:.:.:.:.:.:.	./.:.:.:.:.:.:.:.:.:.	./.:.:.:.:.:.:.:.:.:.	./.:.:.:.:.:.:.:.:.:.	./.:.:.:.:.:.:.:.:.:.	./.:.:.:.:.:.:.:.:.:.	./.:.:.:.:.:.:.:.:.:.	./.:.:.:.:.:.:.:.:.:.	./.:.:.:.:.:.:.:.:.:.	./.:.:.:.:.:.:.:.:.:.	./.:.:.:.:.:.:.:.:.:.	./.:.:.:.:.:.:.:.:.:.	./.:.:.:.:.:.:.:.:.:.	./.:.:.:.:.:.:.:.:.:.	./.:.:.:.:.:.:.:.:.:.	./.:.:.:.:.:.:.:.:.:.	./.:.:.:.:.:.:.:.:.:.	./.:.:.:.:.:.:.:.:.:.	./.:.:.:.:.:.:.:.:.:.	./.:.:.:.:.:.:.:.:.:.	./.:.:.:.:.:.:.:.:.:.	./.:.:.:.:.:.:.:.:.:.	./.:.:.:.:.:.:.:.:.:.	./.:.:.:.:.:.:.:.:.:.	./.:.:.:.:.:.:.:.:.:.	./.:.:.:.:.:.:.:.:.:.	./.:.:.:.:.:.:.:.:.:.	./.:.:.:.:.:.:.:.:.:.	./.:.:.:.:.:.:.:.:.:.	./.:.:.:.:.:.:.:.:.:.
chr4	8550174	.	A	G	986.77	PASS	BaseQRankSum=-0.678;ClippingRankSum=0;ExcessHet=3.0103;MQRankSum=0;RAW_MQ=151200;ReadPosRankSum=-2.263;DP=775;MLEAC=2;MLEAF=1	GT:DP:GQ:NE:PGT:PID:PR:PS:SB:SE	./.:.:.:.:.:.:.:.:.:.	./.:.:.:.:.:.:.:.:.:.	./.:.:.:.:.:.:.:.:.:.	./.:.:.:.:.:.:.:.:.:.	./.:.:.:.:.:.:.:.:.:.	./.:.:.:.:.:.:.:.:.:.	./.:.:.:.:.:.:.:.:.:.	./.:.:.:.:.:.:.:.:.:.	./.:.:.:.:.:.:.:.:.:.	./.:.:.:.:.:.:.:.:.:.	./.:.:.:.:.:.:.:.:.:.	./.:.:.:.:.:.:.:.:.:.	./.:.:.:.:.:.:.:.:.:.	./.:.:.:.:.:.:.:.:.:.	./.:.:.:.:.:.:.:.:.:.	./.:.:.:.:.:.:.:.:.:.	1|0:42:99:100:0|1:8550083_G_C:0:8547842:15,8,8,11:.	./.:.:.:.:.:.:.:.:.:.	./.:.:.:.:.:.:.:.:.:.	./.:.:.:.:.:.:.:.:.:.	./.:.:.:.:.:.:.:.:.:.	./.:.:.:.:.:.:.:.:.:.	./.:.:.:.:.:.:.:.:.:.	./.:.:.:.:.:.:.:.:.:.	./.:.:.:.:.:.:.:.:.:.	./.:.:.:.:.:.:.:.:.:.	./.:.:.:.:.:.:.:.:.:.	./.:.:.:.:.:.:.:.:.:.	./.:.:.:.:.:.:.:.:.:.	./.:.:.:.:.:.:.:.:.:.	./.:.:.:.:.:.:.:.:.:.	./.:.:.:.:.:.:.:.:.:.	./.:.:.:.:.:.:.:.:.:.	./.:.:.:.:.:.:.:.:.:.	./.:.:.:.:.:.:.:.:.:.	1/1:23:69:.:0|1:8550159_C_A:.:.:0,0,14,9:.	./.:.:.:.:.:.:.:.:.:.	1|0:20:99:100:0|1:8550083_G_C:0:8548058:3,3,10,4:.	./.:.:.:.:.:.:.:.:.:.	./.:.:.:.:.:.:.:.:.:.	1/1:11:33:.:0|1:8550083_G_C:.:.:0,0,9,2:.	./.:.:.:.:.:.:.:.:.:.	./.:.:.:.:.:.:.:.:.:.	./.:.:.:.:.:.:.:.:.:.	./.:.:.:.:.:.:.:.:.:.	1/1:13:39:.:0|1:8550083_G_C:.:.:0,0,5,8:.	1/1:11:33:.:.:.:.:.:0,0,5,6:.	0|1:11:99:100:0|1:8550083_G_C:0:8543774:1,2,4,4:.	1/1:12:36:.:0|1:8550083_G_C:.:.:0,0,8,4:.	1/1:4:12:.:0|1:8550083_G_C:.:.:0,0,3,1:.	0|1:11:99:100:0|1:8550083_G_C:0:8545116:3,0,4,4:.	1/1:14:42:.:.:.:.:.:0,0,11,3:.	0|1:12:70:100:0|1:8550159_C_A:0:8542702:2,0,4,6:.	0|1:14:99:100:0|1:8550159_C_A:0:8545116:4,5,3,2:.	./.:.:.:.:.:.:.:.:.:.	0|1:12:99:100:0|1:8550159_C_A:0:8548046:3,5,2,2:.	1/1:9:27:.:0|1:8550083_G_C:.:.:0,0,7,2:.	./.:.:.:.:.:.:.:.:.:.	0|1:11:99:100:0|1:8550083_G_C:0:8543472:2,4,1,4:.	1|0:11:99:100:0|1:8550083_G_C:0:8545116:2,2,3,4:.	./.:.:.:.:.:.:.:.:.:.	1/1:16:54:.:0|1:8550083_G_C:.:.:0,0,7,9:.	0|1:23:99:100:0|1:8550083_G_C:0:8546232:5,7,4,7:.	0|1:11:73:100:.:.:0:8547615:2,5,4,0:.	./.:.:.:.:.:.:.:.:.:.	0|1:13:99:100:0|1:8550083_G_C:0:8547615:2,1,6,4:.	1|0:20:99:100:0|1:8550083_G_C:0:8547860:11,5,2,2:.	./.:.:.:.:.:.:.:.:.:.	0|1:8:21:100:0|1:8550083_G_C:0:8547485:5,2,0,1:.	./.:.:.:.:.:.:.:.:.:.	1/1:21:66:.:.:.:.:.:0,0,13,8:.	1/1:16:54:.:0|1:8550083_G_C:.:.:0,0,12,4:.	1/1:12:36:.:0|1:8550083_G_C:.:.:0,0,7,5:.	1/1:6:16:.:0|1:8550083_G_C:.:.:0,0,4,2:.	1/1:15:45:.:.:.:.:.:0,0,12,3:.	1|0:18:99:100:0|1:8550083_G_C:0:8549376:4,4,3,7:.	0|1:10:99:100:0|1:8550174_A_G:0:8548192:1,2,2,5:.	1/1:14:42:.:0|1:8550083_G_C:.:.:0,0,4,10:.	1|0:15:99:100:0|1:8550083_G_C:0:8549376:5,4,5,1:.	1/1:12:36:.:0|1:8550174_A_G:.:.:0,0,8,4:.	0|1:30:99:100:0|1:8550159_C_A:0:8548486:8,4,13,5:.	./.:.:.:.:.:.:.:.:.:.	./.:.:.:.:.:.:.:.:.:.	./.:.:.:.:.:.:.:.:.:.	1/1:9:27:.:0|1:8550083_G_C:.:.:0,0,6,3:.	0|1:21:99:100:0|1:8550083_G_C:0:8546232:5,6,8,2:.	./.:.:.:.:.:.:.:.:.:.	1|0:18:99:100:0|1:8550083_G_C:0:8547615:7,2,6,3:.	1|0:13:99:100:0|1:8550083_G_C:0:8547615:2,3,6,2:.	0|1:12:66:100:.:.:0:8548058:2,2,2,6:.	0|1:21:99:100:0|1:8550083_G_C:0:8547615:7,4,7,3:.	0|1:17:99:100:0|1:8550083_G_C:0:8549376:4,2,5,6:.	1|0:11:99:100:0|1:8550083_G_C:0:8549376:2,6,3,0:.	1/1:15:45:.:0|1:8550083_G_C:.:.:0,0,8,7:.	./.:.:.:.:.:.:.:.:.:.	./.:.:.:.:.:.:.:.:.:.	./.:.:.:.:.:.:.:.:.:.	1|0:21:99:100:0|1:8550083_G_C:0:8547860:4,5,7,5:.	./.:.:.:.:.:.:.:.:.:.	0|1:11:99:100:0|1:8550083_G_C:0:8547615:3,4,1,3:.	0|1:11:99:100:0|1:8550083_G_C:0:8546215:2,4,3,2:.	0|1:12:99:100:0|1:8550083_G_C:0:8547853:5,2,4,1:.	1/1:17:51:.:0|1:8550083_G_C:.:.:0,0,9,8:.	./.:.:.:.:.:.:.:.:.:.	1/1:17:1:.:.:.:.:.:1,1,6,9:.	./.:.:.:.:.:.:.:.:.:.	./.:.:.:.:.:.:.:.:.:.	0|1:12:99:100:0|1:8550083_G_C:0:8547615:3,2,1,6:.	./.:.:.:.:.:.:.:.:.:.	1/1:14:45:.:0|1:8550083_G_C:.:.:0,0,11,3:.	1/1:18:57:.:0|1:8550083_G_C:.:.:0,0,9,9:.	./.:.:.:.:.:.:.:.:.:.	./.:.:.:.:.:.:.:.:.:.	./.:.:.:.:.:.:.:.:.:.	./.:.:.:.:.:.:.:.:.:.	./.:.:.:.:.:.:.:.:.:.	./.:.:.:.:.:.:.:.:.:.	./.:.:.:.:.:.:.:.:.:.	./.:.:.:.:.:.:.:.:.:.	./.:.:.:.:.:.:.:.:.:.	./.:.:.:.:.:.:.:.:.:.	./.:.:.:.:.:.:.:.:.:.	./.:.:.:.:.:.:.:.:.:.	./.:.:.:.:.:.:.:.:.:.
chr4	8550177	.	G	A	661.77	PASS	BaseQRankSum=-0.075;ClippingRankSum=0;ExcessHet=3.0103;MQRankSum=0;RAW_MQ=136800;ReadPosRankSum=-2.278;DP=62;MLEAC=1;MLEAF=0.5	GT:DP:GQ:NE:PGT:PID:PR:PS:SB:SE	./.:.:.:.:.:.:.:.:.:.	./.:.:.:.:.:.:.:.:.:.	./.:.:.:.:.:.:.:.:.:.	./.:.:.:.:.:.:.:.:.:.	./.:.:.:.:.:.:.:.:.:.	./.:.:.:.:.:.:.:.:.:.	./.:.:.:.:.:.:.:.:.:.	./.:.:.:.:.:.:.:.:.:.	./.:.:.:.:.:.:.:.:.:.	./.:.:.:.:.:.:.:.:.:.	./.:.:.:.:.:.:.:.:.:.	./.:.:.:.:.:.:.:.:.:.	./.:.:.:.:.:.:.:.:.:.	./.:.:.:.:.:.:.:.:.:.	./.:.:.:.:.:.:.:.:.:.	./.:.:.:.:.:.:.:.:.:.	1|0:38:99:100:0|1:8550083_G_C:0:8547842:14,7,6,11:.	./.:.:.:.:.:.:.:.:.:.	./.:.:.:.:.:.:.:.:.:.	./.:.:.:.:.:.:.:.:.:.	./.:.:.:.:.:.:.:.:.:.	./.:.:.:.:.:.:.:.:.:.	./.:.:.:.:.:.:.:.:.:.	./.:.:.:.:.:.:.:.:.:.	./.:.:.:.:.:.:.:.:.:.	./.:.:.:.:.:.:.:.:.:.	./.:.:.:.:.:.:.:.:.:.	./.:.:.:.:.:.:.:.:.:.	./.:.:.:.:.:.:.:.:.:.	./.:.:.:.:.:.:.:.:.:.	./.:.:.:.:.:.:.:.:.:.	./.:.:.:.:.:.:.:.:.:.	./.:.:.:.:.:.:.:.:.:.	./.:.:.:.:.:.:.:.:.:.	./.:.:.:.:.:.:.:.:.:.	./.:.:.:.:.:.:.:.:.:.	./.:.:.:.:.:.:.:.:.:.	./.:.:.:.:.:.:.:.:.:.	./.:.:.:.:.:.:.:.:.:.	./.:.:.:.:.:.:.:.:.:.	./.:.:.:.:.:.:.:.:.:.	./.:.:.:.:.:.:.:.:.:.	./.:.:.:.:.:.:.:.:.:.	./.:.:.:.:.:.:.:.:.:.	./.:.:.:.:.:.:.:.:.:.	./.:.:.:.:.:.:.:.:.:.	./.:.:.:.:.:.:.:.:.:.	./.:.:.:.:.:.:.:.:.:.	./.:.:.:.:.:.:.:.:.:.	./.:.:.:.:.:.:.:.:.:.	./.:.:.:.:.:.:.:.:.:.	./.:.:.:.:.:.:.:.:.:.	./.:.:.:.:.:.:.:.:.:.	./.:.:.:.:.:.:.:.:.:.	./.:.:.:.:.:.:.:.:.:.	./.:.:.:.:.:.:.:.:.:.	./.:.:.:.:.:.:.:.:.:.	./.:.:.:.:.:.:.:.:.:.	./.:.:.:.:.:.:.:.:.:.	./.:.:.:.:.:.:.:.:.:.	./.:.:.:.:.:.:.:.:.:.	1|0:15:99:100:0|1:8550171_G_A:0:8535309:3,5,4,3:.	./.:.:.:.:.:.:.:.:.:.	./.:.:.:.:.:.:.:.:.:.	./.:.:.:.:.:.:.:.:.:.	./.:.:.:.:.:.:.:.:.:.	./.:.:.:.:.:.:.:.:.:.	./.:.:.:.:.:.:.:.:.:.	0|1:9:18:100:0|1:8550083_G_C:0:8547485:6,2,0,1:.	./.:.:.:.:.:.:.:.:.:.	./.:.:.:.:.:.:.:.:.:.	./.:.:.:.:.:.:.:.:.:.	./.:.:.:.:.:.:.:.:.:.	./.:.:.:.:.:.:.:.:.:.	./.:.:.:.:.:.:.:.:.:.	./.:.:.:.:.:.:.:.:.:.	./.:.:.:.:.:.:.:.:.:.	./.:.:.:.:.:.:.:.:.:.	./.:.:.:.:.:.:.:.:.:.	./.:.:.:.:.:.:.:.:.:.	./.:.:.:.:.:.:.:.:.:.	./.:.:.:.:.:.:.:.:.:.	./.:.:.:.:.:.:.:.:.:.	./.:.:.:.:.:.:.:.:.:.	./.:.:.:.:.:.:.:.:.:.	./.:.:.:.:.:.:.:.:.:.	./.:.:.:.:.:.:.:.:.:.	./.:.:.:.:.:.:.:.:.:.	./.:.:.:.:.:.:.:.:.:.	./.:.:.:.:.:.:.:.:.:.	./.:.:.:.:.:.:.:.:.:.	./.:.:.:.:.:.:.:.:.:.	./.:.:.:.:.:.:.:.:.:.	./.:.:.:.:.:.:.:.:.:.	./.:.:.:.:.:.:.:.:.:.	./.:.:.:.:.:.:.:.:.:.	./.:.:.:.:.:.:.:.:.:.	./.:.:.:.:.:.:.:.:.:.	./.:.:.:.:.:.:.:.:.:.	./.:.:.:.:.:.:.:.:.:.	./.:.:.:.:.:.:.:.:.:.	./.:.:.:.:.:.:.:.:.:.	./.:.:.:.:.:.:.:.:.:.	./.:.:.:.:.:.:.:.:.:.	./.:.:.:.:.:.:.:.:.:.	./.:.:.:.:.:.:.:.:.:.	./.:.:.:.:.:.:.:.:.:.	./.:.:.:.:.:.:.:.:.:.	./.:.:.:.:.:.:.:.:.:.	./.:.:.:.:.:.:.:.:.:.	./.:.:.:.:.:.:.:.:.:.	./.:.:.:.:.:.:.:.:.:.	./.:.:.:.:.:.:.:.:.:.	./.:.:.:.:.:.:.:.:.:.	./.:.:.:.:.:.:.:.:.:.	./.:.:.:.:.:.:.:.:.:.	./.:.:.:.:.:.:.:.:.:.	./.:.:.:.:.:.:.:.:.:.	./.:.:.:.:.:.:.:.:.:.	./.:.:.:.:.:.:.:.:.:.	./.:.:.:.:.:.:.:.:.:.	./.:.:.:.:.:.:.:.:.:.	./.:.:.:.:.:.:.:.:.:.	./.:.:.:.:.:.:.:.:.:.
chr4	8550178	.	T	C	511.77	PASS	BaseQRankSum=0.09;ClippingRankSum=0;ExcessHet=3.0103;MQRankSum=0;RAW_MQ=43200;ReadPosRankSum=0.889;DP=89;MLEAC=2;MLEAF=1	GT:DP:GQ:NE:PR:PS:SB:SE:PGT:PID	./.:.:.:.:.:.:.:.:.:.	./.:.:.:.:.:.:.:.:.:.	./.:.:.:.:.:.:.:.:.:.	./.:.:.:.:.:.:.:.:.:.	./.:.:.:.:.:.:.:.:.:.	./.:.:.:.:.:.:.:.:.:.	./.:.:.:.:.:.:.:.:.:.	./.:.:.:.:.:.:.:.:.:.	./.:.:.:.:.:.:.:.:.:.	./.:.:.:.:.:.:.:.:.:.	./.:.:.:.:.:.:.:.:.:.	./.:.:.:.:.:.:.:.:.:.	./.:.:.:.:.:.:.:.:.:.	./.:.:.:.:.:.:.:.:.:.	./.:.:.:.:.:.:.:.:.:.	./.:.:.:.:.:.:.:.:.:.	./.:.:.:.:.:.:.:.:.:.	./.:.:.:.:.:.:.:.:.:.	./.:.:.:.:.:.:.:.:.:.	./.:.:.:.:.:.:.:.:.:.	./.:.:.:.:.:.:.:.:.:.	./.:.:.:.:.:.:.:.:.:.	./.:.:.:.:.:.:.:.:.:.	./.:.:.:.:.:.:.:.:.:.	./.:.:.:.:.:.:.:.:.:.	./.:.:.:.:.:.:.:.:.:.	./.:.:.:.:.:.:.:.:.:.	./.:.:.:.:.:.:.:.:.:.	./.:.:.:.:.:.:.:.:.:.	./.:.:.:.:.:.:.:.:.:.	./.:.:.:.:.:.:.:.:.:.	./.:.:.:.:.:.:.:.:.:.	./.:.:.:.:.:.:.:.:.:.	./.:.:.:.:.:.:.:.:.:.	./.:.:.:.:.:.:.:.:.:.	./.:.:.:.:.:.:.:.:.:.	./.:.:.:.:.:.:.:.:.:.	./.:.:.:.:.:.:.:.:.:.	./.:.:.:.:.:.:.:.:.:.	./.:.:.:.:.:.:.:.:.:.	./.:.:.:.:.:.:.:.:.:.	./.:.:.:.:.:.:.:.:.:.	./.:.:.:.:.:.:.:.:.:.	./.:.:.:.:.:.:.:.:.:.	./.:.:.:.:.:.:.:.:.:.	./.:.:.:.:.:.:.:.:.:.	0|1:12:99:100:0:8548046:3,2,2,5:.:.:.	./.:.:.:.:.:.:.:.:.:.	./.:.:.:.:.:.:.:.:.:.	./.:.:.:.:.:.:.:.:.:.	./.:.:.:.:.:.:.:.:.:.	0|1:14:99:100:0:8547168:3,1,8,2:.:.:.	./.:.:.:.:.:.:.:.:.:.	./.:.:.:.:.:.:.:.:.:.	./.:.:.:.:.:.:.:.:.:.	./.:.:.:.:.:.:.:.:.:.	./.:.:.:.:.:.:.:.:.:.	./.:.:.:.:.:.:.:.:.:.	./.:.:.:.:.:.:.:.:.:.	./.:.:.:.:.:.:.:.:.:.	./.:.:.:.:.:.:.:.:.:.	./.:.:.:.:.:.:.:.:.:.	./.:.:.:.:.:.:.:.:.:.	./.:.:.:.:.:.:.:.:.:.	./.:.:.:.:.:.:.:.:.:.	./.:.:.:.:.:.:.:.:.:.	./.:.:.:.:.:.:.:.:.:.	./.:.:.:.:.:.:.:.:.:.	./.:.:.:.:.:.:.:.:.:.	./.:.:.:.:.:.:.:.:.:.	1|0:21:99:100:0:8547615:9,5,4,3:.:.:.	./.:.:.:.:.:.:.:.:.:.	./.:.:.:.:.:.:.:.:.:.	./.:.:.:.:.:.:.:.:.:.	0|1:16:99:100:0:8548267:7,1,6,2:.:.:.	./.:.:.:.:.:.:.:.:.:.	0|1:14:99:100:0:8548192:3,3,3,5:.:0|1:8550174_A_G	./.:.:.:.:.:.:.:.:.:.	./.:.:.:.:.:.:.:.:.:.	1/1:12:36:.:.:.:0,0,8,4:.:0|1:8550174_A_G	./.:.:.:.:.:.:.:.:.:.	./.:.:.:.:.:.:.:.:.:.	./.:.:.:.:.:.:.:.:.:.	./.:.:.:.:.:.:.:.:.:.	./.:.:.:.:.:.:.:.:.:.	./.:.:.:.:.:.:.:.:.:.	./.:.:.:.:.:.:.:.:.:.	./.:.:.:.:.:.:.:.:.:.	./.:.:.:.:.:.:.:.:.:.	./.:.:.:.:.:.:.:.:.:.	./.:.:.:.:.:.:.:.:.:.	./.:.:.:.:.:.:.:.:.:.	./.:.:.:.:.:.:.:.:.:.	./.:.:.:.:.:.:.:.:.:.	./.:.:.:.:.:.:.:.:.:.	./.:.:.:.:.:.:.:.:.:.	./.:.:.:.:.:.:.:.:.:.	./.:.:.:.:.:.:.:.:.:.	./.:.:.:.:.:.:.:.:.:.	./.:.:.:.:.:.:.:.:.:.	./.:.:.:.:.:.:.:.:.:.	./.:.:.:.:.:.:.:.:.:.	./.:.:.:.:.:.:.:.:.:.	./.:.:.:.:.:.:.:.:.:.	./.:.:.:.:.:.:.:.:.:.	./.:.:.:.:.:.:.:.:.:.	./.:.:.:.:.:.:.:.:.:.	./.:.:.:.:.:.:.:.:.:.	./.:.:.:.:.:.:.:.:.:.	./.:.:.:.:.:.:.:.:.:.	./.:.:.:.:.:.:.:.:.:.	./.:.:.:.:.:.:.:.:.:.	./.:.:.:.:.:.:.:.:.:.	./.:.:.:.:.:.:.:.:.:.	./.:.:.:.:.:.:.:.:.:.	./.:.:.:.:.:.:.:.:.:.	./.:.:.:.:.:.:.:.:.:.	./.:.:.:.:.:.:.:.:.:.	./.:.:.:.:.:.:.:.:.:.	./.:.:.:.:.:.:.:.:.:.	./.:.:.:.:.:.:.:.:.:.	./.:.:.:.:.:.:.:.:.:.	./.:.:.:.:.:.:.:.:.:.	./.:.:.:.:.:.:.:.:.:.
chr4	8550204	.	T	C	333.77	PASS	BaseQRankSum=0.355;ClippingRankSum=0;ExcessHet=3.0103;MQRankSum=0;RAW_MQ=43200;ReadPosRankSum=0;DP=110;MLEAC=1;MLEAF=0.5	GT:DP:GQ:NE:PR:PS:SB:SE	./.:.:.:.:.:.:.:.	./.:.:.:.:.:.:.:.	./.:.:.:.:.:.:.:.	./.:.:.:.:.:.:.:.	./.:.:.:.:.:.:.:.	./.:.:.:.:.:.:.:.	./.:.:.:.:.:.:.:.	./.:.:.:.:.:.:.:.	./.:.:.:.:.:.:.:.	./.:.:.:.:.:.:.:.	./.:.:.:.:.:.:.:.	./.:.:.:.:.:.:.:.	./.:.:.:.:.:.:.:.	./.:.:.:.:.:.:.:.	./.:.:.:.:.:.:.:.	./.:.:.:.:.:.:.:.	./.:.:.:.:.:.:.:.	./.:.:.:.:.:.:.:.	./.:.:.:.:.:.:.:.	./.:.:.:.:.:.:.:.	./.:.:.:.:.:.:.:.	./.:.:.:.:.:.:.:.	./.:.:.:.:.:.:.:.	./.:.:.:.:.:.:.:.	./.:.:.:.:.:.:.:.	./.:.:.:.:.:.:.:.	./.:.:.:.:.:.:.:.	./.:.:.:.:.:.:.:.	./.:.:.:.:.:.:.:.	./.:.:.:.:.:.:.:.	./.:.:.:.:.:.:.:.	./.:.:.:.:.:.:.:.	./.:.:.:.:.:.:.:.	./.:.:.:.:.:.:.:.	./.:.:.:.:.:.:.:.	./.:.:.:.:.:.:.:.	./.:.:.:.:.:.:.:.	./.:.:.:.:.:.:.:.	./.:.:.:.:.:.:.:.	./.:.:.:.:.:.:.:.	./.:.:.:.:.:.:.:.	./.:.:.:.:.:.:.:.	./.:.:.:.:.:.:.:.	./.:.:.:.:.:.:.:.	./.:.:.:.:.:.:.:.	./.:.:.:.:.:.:.:.	0|1:12:95:100:0:8548046:3,2,2,5:.	./.:.:.:.:.:.:.:.	./.:.:.:.:.:.:.:.	./.:.:.:.:.:.:.:.	./.:.:.:.:.:.:.:.	0|1:11:47:100:0:8547168:3,0,6,2:.	./.:.:.:.:.:.:.:.	./.:.:.:.:.:.:.:.	./.:.:.:.:.:.:.:.	./.:.:.:.:.:.:.:.	./.:.:.:.:.:.:.:.	./.:.:.:.:.:.:.:.	./.:.:.:.:.:.:.:.	./.:.:.:.:.:.:.:.	./.:.:.:.:.:.:.:.	./.:.:.:.:.:.:.:.	./.:.:.:.:.:.:.:.	./.:.:.:.:.:.:.:.	./.:.:.:.:.:.:.:.	./.:.:.:.:.:.:.:.	./.:.:.:.:.:.:.:.	./.:.:.:.:.:.:.:.	./.:.:.:.:.:.:.:.	./.:.:.:.:.:.:.:.	1|0:15:99:100:0:8547615:5,4,3,3:.	./.:.:.:.:.:.:.:.	./.:.:.:.:.:.:.:.	0|1:16:99:100:0:8548459:3,6,4,3:.	0|1:16:99:100:0:8548267:6,1,7,2:.	./.:.:.:.:.:.:.:.	0|1:15:99:100:0:8548192:6,1,3,5:.	./.:.:.:.:.:.:.:.	./.:.:.:.:.:.:.:.	1/1:13:39:.:.:.:0,0,9,4:.	./.:.:.:.:.:.:.:.	./.:.:.:.:.:.:.:.	./.:.:.:.:.:.:.:.	./.:.:.:.:.:.:.:.	./.:.:.:.:.:.:.:.	./.:.:.:.:.:.:.:.	./.:.:.:.:.:.:.:.	./.:.:.:.:.:.:.:.	./.:.:.:.:.:.:.:.	0|1:12:95:100:0:8548058:1,4,2,5:.	./.:.:.:.:.:.:.:.	./.:.:.:.:.:.:.:.	./.:.:.:.:.:.:.:.	./.:.:.:.:.:.:.:.	./.:.:.:.:.:.:.:.	./.:.:.:.:.:.:.:.	./.:.:.:.:.:.:.:.	./.:.:.:.:.:.:.:.	./.:.:.:.:.:.:.:.	./.:.:.:.:.:.:.:.	./.:.:.:.:.:.:.:.	./.:.:.:.:.:.:.:.	./.:.:.:.:.:.:.:.	./.:.:.:.:.:.:.:.	./.:.:.:.:.:.:.:.	./.:.:.:.:.:.:.:.	./.:.:.:.:.:.:.:.	./.:.:.:.:.:.:.:.	./.:.:.:.:.:.:.:.	./.:.:.:.:.:.:.:.	./.:.:.:.:.:.:.:.	./.:.:.:.:.:.:.:.	./.:.:.:.:.:.:.:.	./.:.:.:.:.:.:.:.	./.:.:.:.:.:.:.:.	./.:.:.:.:.:.:.:.	./.:.:.:.:.:.:.:.	./.:.:.:.:.:.:.:.	./.:.:.:.:.:.:.:.	./.:.:.:.:.:.:.:.	./.:.:.:.:.:.:.:.	./.:.:.:.:.:.:.:.	./.:.:.:.:.:.:.:.	./.:.:.:.:.:.:.:.
chr4	8550214	.	A	G	511.77	PASS	BaseQRankSum=-0.119;ClippingRankSum=0;ExcessHet=3.0103;MQRankSum=0;RAW_MQ=86400;ReadPosRankSum=1.245;DP=458;MLEAC=2;MLEAF=1	GT:DP:GQ:NE:PR:PS:SB:SE	./.:.:.:.:.:.:.:.	./.:.:.:.:.:.:.:.	./.:.:.:.:.:.:.:.	./.:.:.:.:.:.:.:.	./.:.:.:.:.:.:.:.	./.:.:.:.:.:.:.:.	./.:.:.:.:.:.:.:.	./.:.:.:.:.:.:.:.	./.:.:.:.:.:.:.:.	./.:.:.:.:.:.:.:.	./.:.:.:.:.:.:.:.	./.:.:.:.:.:.:.:.	./.:.:.:.:.:.:.:.	./.:.:.:.:.:.:.:.	./.:.:.:.:.:.:.:.	./.:.:.:.:.:.:.:.	./.:.:.:.:.:.:.:.	./.:.:.:.:.:.:.:.	./.:.:.:.:.:.:.:.	./.:.:.:.:.:.:.:.	./.:.:.:.:.:.:.:.	./.:.:.:.:.:.:.:.	./.:.:.:.:.:.:.:.	./.:.:.:.:.:.:.:.	./.:.:.:.:.:.:.:.	./.:.:.:.:.:.:.:.	./.:.:.:.:.:.:.:.	./.:.:.:.:.:.:.:.	./.:.:.:.:.:.:.:.	./.:.:.:.:.:.:.:.	./.:.:.:.:.:.:.:.	./.:.:.:.:.:.:.:.	./.:.:.:.:.:.:.:.	./.:.:.:.:.:.:.:.	./.:.:.:.:.:.:.:.	1|0:24:99:100:0:8548449:6,8,6,4:.	./.:.:.:.:.:.:.:.	1|0:22:73:100:0:8548058:2,3,11,6:.	./.:.:.:.:.:.:.:.	./.:.:.:.:.:.:.:.	./.:.:.:.:.:.:.:.	./.:.:.:.:.:.:.:.	./.:.:.:.:.:.:.:.	./.:.:.:.:.:.:.:.	./.:.:.:.:.:.:.:.	./.:.:.:.:.:.:.:.	./.:.:.:.:.:.:.:.	0|1:8:52:100:0:8543774:2,3,1,2:.	1|0:12:73:100:0:8547901:3,1,4,4:.	0|1:9:77:100:0:8547901:1,3,4,1:.	0|1:11:43:100:0:8545116:1,2,5,3:.	./.:.:.:.:.:.:.:.	./.:.:.:.:.:.:.:.	./.:.:.:.:.:.:.:.	./.:.:.:.:.:.:.:.	./.:.:.:.:.:.:.:.	1|0:10:52:100:0:8547349:1,2,3,4:.	./.:.:.:.:.:.:.:.	./.:.:.:.:.:.:.:.	1|0:12:96:100:0:8545116:1,4,3,4:.	./.:.:.:.:.:.:.:.	0|1:15:86:100:0:8535309:5,0,6,4:.	0|1:22:99:100:0:8546232:3,8,0,11:.	./.:.:.:.:.:.:.:.	./.:.:.:.:.:.:.:.	0|1:16:99:100:0:8547615:3,3,5,5:.	1|0:19:99:100:0:8547860:9,4,5,1:.	./.:.:.:.:.:.:.:.	./.:.:.:.:.:.:.:.	./.:.:.:.:.:.:.:.	0|1:17:99:100:0:8547615:4,3,4,6:.	./.:.:.:.:.:.:.:.	1/1:11:33:.:.:.:0,0,4,7:.	./.:.:.:.:.:.:.:.	./.:.:.:.:.:.:.:.	./.:.:.:.:.:.:.:.	./.:.:.:.:.:.:.:.	./.:.:.:.:.:.:.:.	./.:.:.:.:.:.:.:.	./.:.:.:.:.:.:.:.	./.:.:.:.:.:.:.:.	./.:.:.:.:.:.:.:.	./.:.:.:.:.:.:.:.	./.:.:.:.:.:.:.:.	1/1:11:32:.:.:.:0,0,8,3:.	0|1:23:99:100:0:8546232:5,8,6,4:.	./.:.:.:.:.:.:.:.	1|0:17:99:100:0:8547615:3,4,5,5:.	1|0:16:99:100:0:8547615:6,3,4,3:.	./.:.:.:.:.:.:.:.	0|1:22:99:100:0:8547615:8,2,7,5:.	./.:.:.:.:.:.:.:.	./.:.:.:.:.:.:.:.	1/1:18:54:.:.:.:0,0,9,9:.	0|1:15:93:37.98:0:8548192:2,7,4,2:.	./.:.:.:.:.:.:.:.	./.:.:.:.:.:.:.:.	1|0:21:99:100:0:8547860:4,5,7,5:.	./.:.:.:.:.:.:.:.	0|1:11:71:100:0:8547615:3,4,2,2:.	0|1:11:98:100:0:8546215:4,2,2,3:.	./.:.:.:.:.:.:.:.	1/1:15:45:.:.:.:0,0,7,8:.	./.:.:.:.:.:.:.:.	1|0:13:99:100:0:8546574:1,5,3,4:.	./.:.:.:.:.:.:.:.	./.:.:.:.:.:.:.:.	0|1:16:99:100:0:8547615:4,3,3,6:.	./.:.:.:.:.:.:.:.	1/1:18:54:.:.:.:0,0,13,5:.	1/1:20:60:.:.:.:0,0,7,13:.	./.:.:.:.:.:.:.:.	./.:.:.:.:.:.:.:.	./.:.:.:.:.:.:.:.	./.:.:.:.:.:.:.:.	./.:.:.:.:.:.:.:.	./.:.:.:.:.:.:.:.	./.:.:.:.:.:.:.:.	./.:.:.:.:.:.:.:.	./.:.:.:.:.:.:.:.	./.:.:.:.:.:.:.:.	./.:.:.:.:.:.:.:.	./.:.:.:.:.:.:.:.	./.:.:.:.:.:.:.:.
chr4	8550299	.	A	C	496.77	PASS	BaseQRankSum=-0.874;ClippingRankSum=0;ExcessHet=3.0103;MQRankSum=1.8;RAW_MQ=128600;ReadPosRankSum=-1.297;DP=69;MLEAC=1;MLEAF=0.5	GT:DP:GQ:NE:PGT:PID:PR:PS:SB:SE	./.:.:.:.:.:.:.:.:.:.	./.:.:.:.:.:.:.:.:.:.	./.:.:.:.:.:.:.:.:.:.	./.:.:.:.:.:.:.:.:.:.	./.:.:.:.:.:.:.:.:.:.	./.:.:.:.:.:.:.:.:.:.	./.:.:.:.:.:.:.:.:.:.	./.:.:.:.:.:.:.:.:.:.	./.:.:.:.:.:.:.:.:.:.	./.:.:.:.:.:.:.:.:.:.	./.:.:.:.:.:.:.:.:.:.	./.:.:.:.:.:.:.:.:.:.	./.:.:.:.:.:.:.:.:.:.	./.:.:.:.:.:.:.:.:.:.	./.:.:.:.:.:.:.:.:.:.	./.:.:.:.:.:.:.:.:.:.	1|0:35:99:100:0|1:8550299_A_C:0:8547842:5,16,7,7:.	./.:.:.:.:.:.:.:.:.:.	./.:.:.:.:.:.:.:.:.:.	./.:.:.:.:.:.:.:.:.:.	./.:.:.:.:.:.:.:.:.:.	./.:.:.:.:.:.:.:.:.:.	./.:.:.:.:.:.:.:.:.:.	./.:.:.:.:.:.:.:.:.:.	./.:.:.:.:.:.:.:.:.:.	./.:.:.:.:.:.:.:.:.:.	./.:.:.:.:.:.:.:.:.:.	./.:.:.:.:.:.:.:.:.:.	./.:.:.:.:.:.:.:.:.:.	./.:.:.:.:.:.:.:.:.:.	./.:.:.:.:.:.:.:.:.:.	./.:.:.:.:.:.:.:.:.:.	./.:.:.:.:.:.:.:.:.:.	./.:.:.:.:.:.:.:.:.:.	./.:.:.:.:.:.:.:.:.:.	./.:.:.:.:.:.:.:.:.:.	./.:.:.:.:.:.:.:.:.:.	./.:.:.:.:.:.:.:.:.:.	./.:.:.:.:.:.:.:.:.:.	./.:.:.:.:.:.:.:.:.:.	./.:.:.:.:.:.:.:.:.:.	./.:.:.:.:.:.:.:.:.:.	./.:.:.:.:.:.:.:.:.:.	./.:.:.:.:.:.:.:.:.:.	./.:.:.:.:.:.:.:.:.:.	./.:.:.:.:.:.:.:.:.:.	./.:.:.:.:.:.:.:.:.:.	./.:.:.:.:.:.:.:.:.:.	./.:.:.:.:.:.:.:.:.:.	./.:.:.:.:.:.:.:.:.:.	./.:.:.:.:.:.:.:.:.:.	./.:.:.:.:.:.:.:.:.:.	./.:.:.:.:.:.:.:.:.:.	./.:.:.:.:.:.:.:.:.:.	./.:.:.:.:.:.:.:.:.:.	./.:.:.:.:.:.:.:.:.:.	./.:.:.:.:.:.:.:.:.:.	./.:.:.:.:.:.:.:.:.:.	./.:.:.:.:.:.:.:.:.:.	./.:.:.:.:.:.:.:.:.:.	./.:.:.:.:.:.:.:.:.:.	1|0:19:99:100:0|1:8550299_A_C:0:8535309:7,6,4,2:.	./.:.:.:.:.:.:.:.:.:.	./.:.:.:.:.:.:.:.:.:.	./.:.:.:.:.:.:.:.:.:.	./.:.:.:.:.:.:.:.:.:.	./.:.:.:.:.:.:.:.:.:.	./.:.:.:.:.:.:.:.:.:.	0|1:15:99:100:0|1:8550299_A_C:0:8547485:6,2,3,4:.	./.:.:.:.:.:.:.:.:.:.	./.:.:.:.:.:.:.:.:.:.	./.:.:.:.:.:.:.:.:.:.	./.:.:.:.:.:.:.:.:.:.	./.:.:.:.:.:.:.:.:.:.	./.:.:.:.:.:.:.:.:.:.	./.:.:.:.:.:.:.:.:.:.	./.:.:.:.:.:.:.:.:.:.	./.:.:.:.:.:.:.:.:.:.	./.:.:.:.:.:.:.:.:.:.	./.:.:.:.:.:.:.:.:.:.	./.:.:.:.:.:.:.:.:.:.	./.:.:.:.:.:.:.:.:.:.	./.:.:.:.:.:.:.:.:.:.	./.:.:.:.:.:.:.:.:.:.	./.:.:.:.:.:.:.:.:.:.	./.:.:.:.:.:.:.:.:.:.	./.:.:.:.:.:.:.:.:.:.	./.:.:.:.:.:.:.:.:.:.	./.:.:.:.:.:.:.:.:.:.	./.:.:.:.:.:.:.:.:.:.	./.:.:.:.:.:.:.:.:.:.	./.:.:.:.:.:.:.:.:.:.	./.:.:.:.:.:.:.:.:.:.	./.:.:.:.:.:.:.:.:.:.	./.:.:.:.:.:.:.:.:.:.	./.:.:.:.:.:.:.:.:.:.	./.:.:.:.:.:.:.:.:.:.	./.:.:.:.:.:.:.:.:.:.	./.:.:.:.:.:.:.:.:.:.	./.:.:.:.:.:.:.:.:.:.	./.:.:.:.:.:.:.:.:.:.	./.:.:.:.:.:.:.:.:.:.	./.:.:.:.:.:.:.:.:.:.	./.:.:.:.:.:.:.:.:.:.	./.:.:.:.:.:.:.:.:.:.	./.:.:.:.:.:.:.:.:.:.	./.:.:.:.:.:.:.:.:.:.	./.:.:.:.:.:.:.:.:.:.	./.:.:.:.:.:.:.:.:.:.	./.:.:.:.:.:.:.:.:.:.	./.:.:.:.:.:.:.:.:.:.	./.:.:.:.:.:.:.:.:.:.	./.:.:.:.:.:.:.:.:.:.	./.:.:.:.:.:.:.:.:.:.	./.:.:.:.:.:.:.:.:.:.	./.:.:.:.:.:.:.:.:.:.	./.:.:.:.:.:.:.:.:.:.	./.:.:.:.:.:.:.:.:.:.	./.:.:.:.:.:.:.:.:.:.	./.:.:.:.:.:.:.:.:.:.	./.:.:.:.:.:.:.:.:.:.	./.:.:.:.:.:.:.:.:.:.	./.:.:.:.:.:.:.:.:.:.	./.:.:.:.:.:.:.:.:.:.
chr4	8550301	.	A	G	878.77	PASS	BaseQRankSum=-0.711;ClippingRankSum=0;ExcessHet=3.0103;MQRankSum=1.8;RAW_MQ=128600;ReadPosRankSum=-0.977;DP=635;MLEAC=2;MLEAF=1	GT:DP:GQ:NE:PGT:PID:PR:PS:SB:SE	./.:.:.:.:.:.:.:.:.:.	./.:.:.:.:.:.:.:.:.:.	./.:.:.:.:.:.:.:.:.:.	./.:.:.:.:.:.:.:.:.:.	./.:.:.:.:.:.:.:.:.:.	./.:.:.:.:.:.:.:.:.:.	./.:.:.:.:.:.:.:.:.:.	./.:.:.:.:.:.:.:.:.:.	./.:.:.:.:.:.:.:.:.:.	./.:.:.:.:.:.:.:.:.:.	./.:.:.:.:.:.:.:.:.:.	./.:.:.:.:.:.:.:.:.:.	./.:.:.:.:.:.:.:.:.:.	./.:.:.:.:.:.:.:.:.:.	./.:.:.:.:.:.:.:.:.:.	./.:.:.:.:.:.:.:.:.:.	1|0:35:99:100:0|1:8550299_A_C:0:8547842:5,16,7,7:.	./.:.:.:.:.:.:.:.:.:.	./.:.:.:.:.:.:.:.:.:.	./.:.:.:.:.:.:.:.:.:.	./.:.:.:.:.:.:.:.:.:.	./.:.:.:.:.:.:.:.:.:.	./.:.:.:.:.:.:.:.:.:.	./.:.:.:.:.:.:.:.:.:.	./.:.:.:.:.:.:.:.:.:.	./.:.:.:.:.:.:.:.:.:.	./.:.:.:.:.:.:.:.:.:.	./.:.:.:.:.:.:.:.:.:.	./.:.:.:.:.:.:.:.:.:.	./.:.:.:.:.:.:.:.:.:.	./.:.:.:.:.:.:.:.:.:.	./.:.:.:.:.:.:.:.:.:.	./.:.:.:.:.:.:.:.:.:.	./.:.:.:.:.:.:.:.:.:.	./.:.:.:.:.:.:.:.:.:.	1|0:24:99:100:.:.:0:8548449:5,4,6,9:.	./.:.:.:.:.:.:.:.:.:.	1|0:16:99:100:.:.:0:8548058:3,3,2,8:.	./.:.:.:.:.:.:.:.:.:.	./.:.:.:.:.:.:.:.:.:.	0|1:11:99:100:0|1:8550301_A_G:0:8547615:3,2,1,5:.	0|1:6:36:100:0|1:8550301_A_G:0:8547069:1,0,1,4:.	0/1:5:34:.:.:.:.:.:3,0,1,1:.	./.:.:.:.:.:.:.:.:.:.	1|0:5:30:100:0|1:8550301_A_G:0:8550301:1,0,2,2:.	1|0:10:22:100:0|1:8550301_A_G:0:8548486:0,2,4,4:.	./.:.:.:.:.:.:.:.:.:.	0|1:4:38:100:.:.:0:8543774:1,1,1,1:.	1/1:16:47:.:.:.:.:.:0,0,6,10:.	1/1:11:23:.:.:.:.:.:0,1,6,4:.	0|1:13:99:100:.:.:0:8545116:4,2,4,3:.	1|0:10:99:100:0|1:8550301_A_G:0:8547168:2,1,3,4:.	./.:.:.:.:.:.:.:.:.:.	./.:.:.:.:.:.:.:.:.:.	./.:.:.:.:.:.:.:.:.:.	./.:.:.:.:.:.:.:.:.:.	1/1:12:36:.:.:.:.:.:0,0,3,9:.	./.:.:.:.:.:.:.:.:.:.	0|1:15:99:100:0|1:8550301_A_G:0:8543472:2,6,3,4:.	1|0:11:82:100:.:.:0:8545116:2,4,2,3:.	./.:.:.:.:.:.:.:.:.:.	1/1:19:57:.:.:.:.:.:0,0,11,8:.	0|1:14:85:100:.:.:0:8546232:1,4,2,7:.	./.:.:.:.:.:.:.:.:.:.	./.:.:.:.:.:.:.:.:.:.	0|1:12:99:100:.:.:0:8547615:2,4,3,3:.	1|0:10:51:100:.:.:0:8547860:1,2,2,5:.	./.:.:.:.:.:.:.:.:.:.	0|1:15:99:100:0|1:8550299_A_C:0:8547485:6,2,3,4:.	0|1:10:99:100:0|1:8550301_A_G:0:8549376:4,3,2,1:.	0|1:22:99:100:.:.:0:8547615:3,4,5,10:.	1/1:22:66:.:0|1:8550301_A_G:.:.:0,0,7,15:.	1/1:7:21:.:.:.:.:.:0,0,1,6:.	1|0:14:99:100:0|1:8550301_A_G:0:8548459:4,5,2,3:.	1|0:20:99:100:0|1:8550301_A_G:0:8548267:3,9,4,4:.	1|0:13:99:100:0|1:8550301_A_G:0:8549376:3,5,1,4:.	./.:.:.:.:.:.:.:.:.:.	1/1:17:51:.:0|1:8550301_A_G:.:.:0,0,12,5:.	1|0:18:99:100:0|1:8550301_A_G:0:8549376:5,5,5,3:.	./.:.:.:.:.:.:.:.:.:.	./.:.:.:.:.:.:.:.:.:.	./.:.:.:.:.:.:.:.:.:.	./.:.:.:.:.:.:.:.:.:.	./.:.:.:.:.:.:.:.:.:.	1/1:9:27:.:.:.:.:.:0,0,5,4:.	0|1:15:84:100:.:.:0:8546232:3,2,2,8:.	./.:.:.:.:.:.:.:.:.:.	1|0:22:99:100:.:.:0:8547615:3,6,3,10:.	1|0:12:99:100:.:.:0:8547615:1,5,2,4:.	./.:.:.:.:.:.:.:.:.:.	0|1:6:65:100:.:.:0:8547615:1,2,2,1:.	0|1:18:99:100:0|1:8550301_A_G:0:8549376:3,5,4,6:.	1|0:17:99:100:0|1:8550301_A_G:0:8549376:5,2,6,4:.	1/1:17:51:.:.:.:.:.:0,0,7,10:.	./.:.:.:.:.:.:.:.:.:.	./.:.:.:.:.:.:.:.:.:.	./.:.:.:.:.:.:.:.:.:.	1|0:11:74:100:.:.:0:8547860:4,3,2,2:.	./.:.:.:.:.:.:.:.:.:.	./.:.:.:.:.:.:.:.:.:.	0|1:15:99:100:.:.:0:8546215:3,3,5,4:.	./.:.:.:.:.:.:.:.:.:.	1/1:13:39:.:.:.:.:.:0,0,5,8:.	./.:.:.:.:.:.:.:.:.:.	1|0:12:91:100:.:.:0:8546574:3,2,3,4:.	./.:.:.:.:.:.:.:.:.:.	0|1:5:39:100:.:.:0:8546574:1,2,2,0:.	0|1:14:99:100:.:.:0:8547615:5,3,2,4:.	./.:.:.:.:.:.:.:.:.:.	1/1:8:24:.:.:.:.:.:0,0,4,4:.	1/1:19:57:.:.:.:.:.:0,0,7,12:.	./.:.:.:.:.:.:.:.:.:.	./.:.:.:.:.:.:.:.:.:.	./.:.:.:.:.:.:.:.:.:.	./.:.:.:.:.:.:.:.:.:.	./.:.:.:.:.:.:.:.:.:.	./.:.:.:.:.:.:.:.:.:.	./.:.:.:.:.:.:.:.:.:.	./.:.:.:.:.:.:.:.:.:.	./.:.:.:.:.:.:.:.:.:.	./.:.:.:.:.:.:.:.:.:.	./.:.:.:.:.:.:.:.:.:.	./.:.:.:.:.:.:.:.:.:.	./.:.:.:.:.:.:.:.:.:.
chr4	8550301	.	A	AC	138.73	PASS	BaseQRankSum=0.799;ClippingRankSum=0;ExcessHet=3.0103;MQRankSum=0;RAW_MQ=39600;ReadPosRankSum=-1.063;DP=11;MLEAC=1;MLEAF=0.5	GT:DP:GQ:NE:PR:PS:SB:SE	./.:.:.:.:.:.:.:.	./.:.:.:.:.:.:.:.	./.:.:.:.:.:.:.:.	./.:.:.:.:.:.:.:.	./.:.:.:.:.:.:.:.	./.:.:.:.:.:.:.:.	./.:.:.:.:.:.:.:.	./.:.:.:.:.:.:.:.	./.:.:.:.:.:.:.:.	./.:.:.:.:.:.:.:.	./.:.:.:.:.:.:.:.	./.:.:.:.:.:.:.:.	./.:.:.:.:.:.:.:.	./.:.:.:.:.:.:.:.	./.:.:.:.:.:.:.:.	./.:.:.:.:.:.:.:.	./.:.:.:.:.:.:.:.	./.:.:.:.:.:.:.:.	./.:.:.:.:.:.:.:.	./.:.:.:.:.:.:.:.	./.:.:.:.:.:.:.:.	./.:.:.:.:.:.:.:.	./.:.:.:.:.:.:.:.	./.:.:.:.:.:.:.:.	./.:.:.:.:.:.:.:.	./.:.:.:.:.:.:.:.	./.:.:.:.:.:.:.:.	./.:.:.:.:.:.:.:.	./.:.:.:.:.:.:.:.	./.:.:.:.:.:.:.:.	./.:.:.:.:.:.:.:.	./.:.:.:.:.:.:.:.	./.:.:.:.:.:.:.:.	./.:.:.:.:.:.:.:.	./.:.:.:.:.:.:.:.	./.:.:.:.:.:.:.:.	./.:.:.:.:.:.:.:.	./.:.:.:.:.:.:.:.	./.:.:.:.:.:.:.:.	./.:.:.:.:.:.:.:.	./.:.:.:.:.:.:.:.	./.:.:.:.:.:.:.:.	./.:.:.:.:.:.:.:.	./.:.:.:.:.:.:.:.	./.:.:.:.:.:.:.:.	./.:.:.:.:.:.:.:.	./.:.:.:.:.:.:.:.	./.:.:.:.:.:.:.:.	./.:.:.:.:.:.:.:.	./.:.:.:.:.:.:.:.	./.:.:.:.:.:.:.:.	./.:.:.:.:.:.:.:.	./.:.:.:.:.:.:.:.	./.:.:.:.:.:.:.:.	./.:.:.:.:.:.:.:.	./.:.:.:.:.:.:.:.	./.:.:.:.:.:.:.:.	./.:.:.:.:.:.:.:.	./.:.:.:.:.:.:.:.	./.:.:.:.:.:.:.:.	./.:.:.:.:.:.:.:.	./.:.:.:.:.:.:.:.	./.:.:.:.:.:.:.:.	./.:.:.:.:.:.:.:.	./.:.:.:.:.:.:.:.	./.:.:.:.:.:.:.:.	./.:.:.:.:.:.:.:.	./.:.:.:.:.:.:.:.	./.:.:.:.:.:.:.:.	./.:.:.:.:.:.:.:.	./.:.:.:.:.:.:.:.	./.:.:.:.:.:.:.:.	./.:.:.:.:.:.:.:.	./.:.:.:.:.:.:.:.	./.:.:.:.:.:.:.:.	./.:.:.:.:.:.:.:.	./.:.:.:.:.:.:.:.	./.:.:.:.:.:.:.:.	./.:.:.:.:.:.:.:.	./.:.:.:.:.:.:.:.	./.:.:.:.:.:.:.:.	./.:.:.:.:.:.:.:.	./.:.:.:.:.:.:.:.	./.:.:.:.:.:.:.:.	./.:.:.:.:.:.:.:.	./.:.:.:.:.:.:.:.	./.:.:.:.:.:.:.:.	./.:.:.:.:.:.:.:.	./.:.:.:.:.:.:.:.	0|1:11:99:100:0:8548058:2,3,2,4:.	./.:.:.:.:.:.:.:.	./.:.:.:.:.:.:.:.	./.:.:.:.:.:.:.:.	./.:.:.:.:.:.:.:.	./.:.:.:.:.:.:.:.	./.:.:.:.:.:.:.:.	./.:.:.:.:.:.:.:.	./.:.:.:.:.:.:.:.	./.:.:.:.:.:.:.:.	./.:.:.:.:.:.:.:.	./.:.:.:.:.:.:.:.	./.:.:.:.:.:.:.:.	./.:.:.:.:.:.:.:.	./.:.:.:.:.:.:.:.	./.:.:.:.:.:.:.:.	./.:.:.:.:.:.:.:.	./.:.:.:.:.:.:.:.	./.:.:.:.:.:.:.:.	./.:.:.:.:.:.:.:.	./.:.:.:.:.:.:.:.	./.:.:.:.:.:.:.:.	./.:.:.:.:.:.:.:.	./.:.:.:.:.:.:.:.	./.:.:.:.:.:.:.:.	./.:.:.:.:.:.:.:.	./.:.:.:.:.:.:.:.	./.:.:.:.:.:.:.:.	./.:.:.:.:.:.:.:.	./.:.:.:.:.:.:.:.	./.:.:.:.:.:.:.:.	./.:.:.:.:.:.:.:.	./.:.:.:.:.:.:.:.	./.:.:.:.:.:.:.:.	./.:.:.:.:.:.:.:.
chr4	8550310	.	A	G	436.77	PASS	BaseQRankSum=-1.697;ClippingRankSum=0;ExcessHet=3.0103;MQRankSum=1.902;RAW_MQ=117800;ReadPosRankSum=0.39;DP=67;MLEAC=1;MLEAF=0.5	GT:DP:GQ:NE:PGT:PID:PR:PS:SB:SE	./.:.:.:.:.:.:.:.:.:.	./.:.:.:.:.:.:.:.:.:.	./.:.:.:.:.:.:.:.:.:.	./.:.:.:.:.:.:.:.:.:.	./.:.:.:.:.:.:.:.:.:.	./.:.:.:.:.:.:.:.:.:.	./.:.:.:.:.:.:.:.:.:.	./.:.:.:.:.:.:.:.:.:.	./.:.:.:.:.:.:.:.:.:.	./.:.:.:.:.:.:.:.:.:.	./.:.:.:.:.:.:.:.:.:.	./.:.:.:.:.:.:.:.:.:.	./.:.:.:.:.:.:.:.:.:.	./.:.:.:.:.:.:.:.:.:.	./.:.:.:.:.:.:.:.:.:.	./.:.:.:.:.:.:.:.:.:.	1|0:32:99:100:0|1:8550299_A_C:0:8547842:4,16,6,6:.	./.:.:.:.:.:.:.:.:.:.	./.:.:.:.:.:.:.:.:.:.	./.:.:.:.:.:.:.:.:.:.	./.:.:.:.:.:.:.:.:.:.	./.:.:.:.:.:.:.:.:.:.	./.:.:.:.:.:.:.:.:.:.	./.:.:.:.:.:.:.:.:.:.	./.:.:.:.:.:.:.:.:.:.	./.:.:.:.:.:.:.:.:.:.	./.:.:.:.:.:.:.:.:.:.	./.:.:.:.:.:.:.:.:.:.	./.:.:.:.:.:.:.:.:.:.	./.:.:.:.:.:.:.:.:.:.	./.:.:.:.:.:.:.:.:.:.	./.:.:.:.:.:.:.:.:.:.	./.:.:.:.:.:.:.:.:.:.	./.:.:.:.:.:.:.:.:.:.	./.:.:.:.:.:.:.:.:.:.	./.:.:.:.:.:.:.:.:.:.	./.:.:.:.:.:.:.:.:.:.	./.:.:.:.:.:.:.:.:.:.	./.:.:.:.:.:.:.:.:.:.	./.:.:.:.:.:.:.:.:.:.	./.:.:.:.:.:.:.:.:.:.	./.:.:.:.:.:.:.:.:.:.	./.:.:.:.:.:.:.:.:.:.	./.:.:.:.:.:.:.:.:.:.	./.:.:.:.:.:.:.:.:.:.	./.:.:.:.:.:.:.:.:.:.	./.:.:.:.:.:.:.:.:.:.	./.:.:.:.:.:.:.:.:.:.	./.:.:.:.:.:.:.:.:.:.	./.:.:.:.:.:.:.:.:.:.	./.:.:.:.:.:.:.:.:.:.	./.:.:.:.:.:.:.:.:.:.	./.:.:.:.:.:.:.:.:.:.	./.:.:.:.:.:.:.:.:.:.	./.:.:.:.:.:.:.:.:.:.	./.:.:.:.:.:.:.:.:.:.	./.:.:.:.:.:.:.:.:.:.	./.:.:.:.:.:.:.:.:.:.	./.:.:.:.:.:.:.:.:.:.	./.:.:.:.:.:.:.:.:.:.	./.:.:.:.:.:.:.:.:.:.	1|0:20:99:100:0|1:8550299_A_C:0:8535309:8,6,4,2:.	./.:.:.:.:.:.:.:.:.:.	./.:.:.:.:.:.:.:.:.:.	./.:.:.:.:.:.:.:.:.:.	./.:.:.:.:.:.:.:.:.:.	./.:.:.:.:.:.:.:.:.:.	./.:.:.:.:.:.:.:.:.:.	0|1:15:99:100:0|1:8550299_A_C:0:8547485:6,2,3,4:.	./.:.:.:.:.:.:.:.:.:.	./.:.:.:.:.:.:.:.:.:.	./.:.:.:.:.:.:.:.:.:.	./.:.:.:.:.:.:.:.:.:.	./.:.:.:.:.:.:.:.:.:.	./.:.:.:.:.:.:.:.:.:.	./.:.:.:.:.:.:.:.:.:.	./.:.:.:.:.:.:.:.:.:.	./.:.:.:.:.:.:.:.:.:.	./.:.:.:.:.:.:.:.:.:.	./.:.:.:.:.:.:.:.:.:.	./.:.:.:.:.:.:.:.:.:.	./.:.:.:.:.:.:.:.:.:.	./.:.:.:.:.:.:.:.:.:.	./.:.:.:.:.:.:.:.:.:.	./.:.:.:.:.:.:.:.:.:.	./.:.:.:.:.:.:.:.:.:.	./.:.:.:.:.:.:.:.:.:.	./.:.:.:.:.:.:.:.:.:.	./.:.:.:.:.:.:.:.:.:.	./.:.:.:.:.:.:.:.:.:.	./.:.:.:.:.:.:.:.:.:.	./.:.:.:.:.:.:.:.:.:.	./.:.:.:.:.:.:.:.:.:.	./.:.:.:.:.:.:.:.:.:.	./.:.:.:.:.:.:.:.:.:.	./.:.:.:.:.:.:.:.:.:.	./.:.:.:.:.:.:.:.:.:.	./.:.:.:.:.:.:.:.:.:.	./.:.:.:.:.:.:.:.:.:.	./.:.:.:.:.:.:.:.:.:.	./.:.:.:.:.:.:.:.:.:.	./.:.:.:.:.:.:.:.:.:.	./.:.:.:.:.:.:.:.:.:.	./.:.:.:.:.:.:.:.:.:.	./.:.:.:.:.:.:.:.:.:.	./.:.:.:.:.:.:.:.:.:.	./.:.:.:.:.:.:.:.:.:.	./.:.:.:.:.:.:.:.:.:.	./.:.:.:.:.:.:.:.:.:.	./.:.:.:.:.:.:.:.:.:.	./.:.:.:.:.:.:.:.:.:.	./.:.:.:.:.:.:.:.:.:.	./.:.:.:.:.:.:.:.:.:.	./.:.:.:.:.:.:.:.:.:.	./.:.:.:.:.:.:.:.:.:.	./.:.:.:.:.:.:.:.:.:.	./.:.:.:.:.:.:.:.:.:.	./.:.:.:.:.:.:.:.:.:.	./.:.:.:.:.:.:.:.:.:.	./.:.:.:.:.:.:.:.:.:.	./.:.:.:.:.:.:.:.:.:.	./.:.:.:.:.:.:.:.:.:.	./.:.:.:.:.:.:.:.:.:.	./.:.:.:.:.:.:.:.:.:.
chr4	8550317	.	GAA	G	756.73	PASS	BaseQRankSum=1.04;ClippingRankSum=0;ExcessHet=3.0103;MQRankSum=0;RAW_MQ=46800;ReadPosRankSum=1.265;DP=233;MLEAC=1;MLEAF=0.5	GT:DP:GQ:NE:PGT:PID:PR:PS:SB:SE	./.:.:.:.:.:.:.:.:.:.	./.:.:.:.:.:.:.:.:.:.	./.:.:.:.:.:.:.:.:.:.	./.:.:.:.:.:.:.:.:.:.	./.:.:.:.:.:.:.:.:.:.	./.:.:.:.:.:.:.:.:.:.	./.:.:.:.:.:.:.:.:.:.	./.:.:.:.:.:.:.:.:.:.	./.:.:.:.:.:.:.:.:.:.	./.:.:.:.:.:.:.:.:.:.	./.:.:.:.:.:.:.:.:.:.	./.:.:.:.:.:.:.:.:.:.	./.:.:.:.:.:.:.:.:.:.	./.:.:.:.:.:.:.:.:.:.	./.:.:.:.:.:.:.:.:.:.	./.:.:.:.:.:.:.:.:.:.	./.:.:.:.:.:.:.:.:.:.	./.:.:.:.:.:.:.:.:.:.	./.:.:.:.:.:.:.:.:.:.	./.:.:.:.:.:.:.:.:.:.	./.:.:.:.:.:.:.:.:.:.	./.:.:.:.:.:.:.:.:.:.	./.:.:.:.:.:.:.:.:.:.	./.:.:.:.:.:.:.:.:.:.	./.:.:.:.:.:.:.:.:.:.	./.:.:.:.:.:.:.:.:.:.	./.:.:.:.:.:.:.:.:.:.	./.:.:.:.:.:.:.:.:.:.	./.:.:.:.:.:.:.:.:.:.	./.:.:.:.:.:.:.:.:.:.	./.:.:.:.:.:.:.:.:.:.	./.:.:.:.:.:.:.:.:.:.	./.:.:.:.:.:.:.:.:.:.	./.:.:.:.:.:.:.:.:.:.	./.:.:.:.:.:.:.:.:.:.	./.:.:.:.:.:.:.:.:.:.	./.:.:.:.:.:.:.:.:.:.	./.:.:.:.:.:.:.:.:.:.	./.:.:.:.:.:.:.:.:.:.	./.:.:.:.:.:.:.:.:.:.	0|1:13:99:100:0|1:8550301_A_G:0:8547615:3,3,1,6:.	0|1:6:36:100:0|1:8550301_A_G:0:8547069:1,0,1,4:.	./.:.:.:.:.:.:.:.:.:.	./.:.:.:.:.:.:.:.:.:.	1|0:3:33:100:0|1:8550301_A_G:0:8550301:1,0,0,2:.	1/1:7:21:.:0|1:8550301_A_G:.:.:0,0,4,3:.	./.:.:.:.:.:.:.:.:.:.	./.:.:.:.:.:.:.:.:.:.	0|1:14:95:100:.:.:0:8547901:0,4,5,5:.	1|0:10:48:100:.:.:0:8547901:3,5,1,1:.	./.:.:.:.:.:.:.:.:.:.	1|0:10:99:100:0|1:8550301_A_G:0:8547168:2,1,3,4:.	./.:.:.:.:.:.:.:.:.:.	./.:.:.:.:.:.:.:.:.:.	./.:.:.:.:.:.:.:.:.:.	./.:.:.:.:.:.:.:.:.:.	0|1:12:99:100:.:.:0:8547349:2,6,1,3:.	./.:.:.:.:.:.:.:.:.:.	0|1:14:99:100:0|1:8550301_A_G:0:8543472:1,6,3,4:.	./.:.:.:.:.:.:.:.:.:.	./.:.:.:.:.:.:.:.:.:.	./.:.:.:.:.:.:.:.:.:.	./.:.:.:.:.:.:.:.:.:.	./.:.:.:.:.:.:.:.:.:.	./.:.:.:.:.:.:.:.:.:.	./.:.:.:.:.:.:.:.:.:.	./.:.:.:.:.:.:.:.:.:.	./.:.:.:.:.:.:.:.:.:.	./.:.:.:.:.:.:.:.:.:.	0|1:12:99:100:0|1:8550301_A_G:0:8549376:5,3,2,2:.	./.:.:.:.:.:.:.:.:.:.	1/1:18:54:.:0|1:8550301_A_G:.:.:0,0,6,12:.	./.:.:.:.:.:.:.:.:.:.	1|0:16:99:100:0|1:8550301_A_G:0:8548459:4,7,2,3:.	1|0:22:99:100:0|1:8550301_A_G:0:8548267:5,9,4,4:.	1|0:10:99:100:0|1:8550301_A_G:0:8549376:2,3,1,4:.	./.:.:.:.:.:.:.:.:.:.	1/1:14:42:.:0|1:8550301_A_G:.:.:0,0,9,5:.	1|0:19:99:100:0|1:8550301_A_G:0:8549376:3,5,7,4:.	./.:.:.:.:.:.:.:.:.:.	./.:.:.:.:.:.:.:.:.:.	./.:.:.:.:.:.:.:.:.:.	./.:.:.:.:.:.:.:.:.:.	./.:.:.:.:.:.:.:.:.:.	./.:.:.:.:.:.:.:.:.:.	./.:.:.:.:.:.:.:.:.:.	./.:.:.:.:.:.:.:.:.:.	./.:.:.:.:.:.:.:.:.:.	./.:.:.:.:.:.:.:.:.:.	./.:.:.:.:.:.:.:.:.:.	./.:.:.:.:.:.:.:.:.:.	0|1:13:99:100:0|1:8550301_A_G:0:8549376:4,1,4,4:.	1|0:15:99:100:0|1:8550301_A_G:0:8549376:4,3,4,4:.	./.:.:.:.:.:.:.:.:.:.	./.:.:.:.:.:.:.:.:.:.	./.:.:.:.:.:.:.:.:.:.	./.:.:.:.:.:.:.:.:.:.	./.:.:.:.:.:.:.:.:.:.	./.:.:.:.:.:.:.:.:.:.	./.:.:.:.:.:.:.:.:.:.	./.:.:.:.:.:.:.:.:.:.	./.:.:.:.:.:.:.:.:.:.	./.:.:.:.:.:.:.:.:.:.	./.:.:.:.:.:.:.:.:.:.	./.:.:.:.:.:.:.:.:.:.	./.:.:.:.:.:.:.:.:.:.	./.:.:.:.:.:.:.:.:.:.	./.:.:.:.:.:.:.:.:.:.	./.:.:.:.:.:.:.:.:.:.	./.:.:.:.:.:.:.:.:.:.	./.:.:.:.:.:.:.:.:.:.	./.:.:.:.:.:.:.:.:.:.	./.:.:.:.:.:.:.:.:.:.	./.:.:.:.:.:.:.:.:.:.	./.:.:.:.:.:.:.:.:.:.	./.:.:.:.:.:.:.:.:.:.	./.:.:.:.:.:.:.:.:.:.	./.:.:.:.:.:.:.:.:.:.	./.:.:.:.:.:.:.:.:.:.	./.:.:.:.:.:.:.:.:.:.	./.:.:.:.:.:.:.:.:.:.	./.:.:.:.:.:.:.:.:.:.	./.:.:.:.:.:.:.:.:.:.	./.:.:.:.:.:.:.:.:.:.
chr4	8550342	.	GT	G,GTT	173.73	PASS	BaseQRankSum=-1.658;ClippingRankSum=0;ExcessHet=3.0103;MQRankSum=0;RAW_MQ=46800;ReadPosRankSum=0.539;DP=114;MLEAC=1,2;MLEAF=0.5,1	GT:DP:GQ:SB:NE:PR:PS:SE:PGT:PID	./.:.:.:.:.:.:.:.:.:.	./.:.:.:.:.:.:.:.:.:.	./.:.:.:.:.:.:.:.:.:.	./.:.:.:.:.:.:.:.:.:.	./.:.:.:.:.:.:.:.:.:.	./.:.:.:.:.:.:.:.:.:.	./.:.:.:.:.:.:.:.:.:.	./.:.:.:.:.:.:.:.:.:.	./.:.:.:.:.:.:.:.:.:.	./.:.:.:.:.:.:.:.:.:.	./.:.:.:.:.:.:.:.:.:.	./.:.:.:.:.:.:.:.:.:.	./.:.:.:.:.:.:.:.:.:.	./.:.:.:.:.:.:.:.:.:.	./.:.:.:.:.:.:.:.:.:.	./.:.:.:.:.:.:.:.:.:.	./.:.:.:.:.:.:.:.:.:.	./.:.:.:.:.:.:.:.:.:.	./.:.:.:.:.:.:.:.:.:.	0/1:12:8:4,6,1,1:.:.:.:.:.:.	./.:.:.:.:.:.:.:.:.:.	./.:.:.:.:.:.:.:.:.:.	./.:.:.:.:.:.:.:.:.:.	./.:.:.:.:.:.:.:.:.:.	./.:.:.:.:.:.:.:.:.:.	./.:.:.:.:.:.:.:.:.:.	./.:.:.:.:.:.:.:.:.:.	./.:.:.:.:.:.:.:.:.:.	./.:.:.:.:.:.:.:.:.:.	./.:.:.:.:.:.:.:.:.:.	./.:.:.:.:.:.:.:.:.:.	./.:.:.:.:.:.:.:.:.:.	./.:.:.:.:.:.:.:.:.:.	./.:.:.:.:.:.:.:.:.:.	./.:.:.:.:.:.:.:.:.:.	0|2:17:99:5,5,3,4:100:0:8548449:.:.:.	./.:.:.:.:.:.:.:.:.:.	./.:.:.:.:.:.:.:.:.:.	./.:.:.:.:.:.:.:.:.:.	./.:.:.:.:.:.:.:.:.:.	2|0:14:99:2,6,3,3:100:0:8547615:.:0|1:8550342_G_GT	./.:.:.:.:.:.:.:.:.:.	./.:.:.:.:.:.:.:.:.:.	./.:.:.:.:.:.:.:.:.:.	./.:.:.:.:.:.:.:.:.:.	./.:.:.:.:.:.:.:.:.:.	./.:.:.:.:.:.:.:.:.:.	./.:.:.:.:.:.:.:.:.:.	./.:.:.:.:.:.:.:.:.:.	./.:.:.:.:.:.:.:.:.:.	./.:.:.:.:.:.:.:.:.:.	./.:.:.:.:.:.:.:.:.:.	0|2:2:36:1,0,1,0:100:0:8542702:.:0|1:8550342_G_GT	0|2:8:99:3,0,1,4:100:0:8545116:.:0|1:8550342_G_GT	./.:.:.:.:.:.:.:.:.:.	0|2:2:35:0,1,1,0:100:0:8548046:.:0|1:8550342_G_GT	./.:.:.:.:.:.:.:.:.:.	./.:.:.:.:.:.:.:.:.:.	./.:.:.:.:.:.:.:.:.:.	./.:.:.:.:.:.:.:.:.:.	./.:.:.:.:.:.:.:.:.:.	./.:.:.:.:.:.:.:.:.:.	./.:.:.:.:.:.:.:.:.:.	./.:.:.:.:.:.:.:.:.:.	./.:.:.:.:.:.:.:.:.:.	2|0:12:38:5,3,2,2:100:0:8547615:.:.:.	./.:.:.:.:.:.:.:.:.:.	./.:.:.:.:.:.:.:.:.:.	./.:.:.:.:.:.:.:.:.:.	./.:.:.:.:.:.:.:.:.:.	./.:.:.:.:.:.:.:.:.:.	./.:.:.:.:.:.:.:.:.:.	./.:.:.:.:.:.:.:.:.:.	./.:.:.:.:.:.:.:.:.:.	./.:.:.:.:.:.:.:.:.:.	./.:.:.:.:.:.:.:.:.:.	./.:.:.:.:.:.:.:.:.:.	./.:.:.:.:.:.:.:.:.:.	./.:.:.:.:.:.:.:.:.:.	./.:.:.:.:.:.:.:.:.:.	0|2:13:99:3,4,2,4:100:0:8548486:.:0|1:8550342_G_GT	./.:.:.:.:.:.:.:.:.:.	./.:.:.:.:.:.:.:.:.:.	2|0:10:22:5,2,2,1:100:0:8550342:.:.:.	./.:.:.:.:.:.:.:.:.:.	./.:.:.:.:.:.:.:.:.:.	./.:.:.:.:.:.:.:.:.:.	./.:.:.:.:.:.:.:.:.:.	0|2:6:26:0,3,1,2:37.16:0:8547615:.:.:.	./.:.:.:.:.:.:.:.:.:.	./.:.:.:.:.:.:.:.:.:.	./.:.:.:.:.:.:.:.:.:.	./.:.:.:.:.:.:.:.:.:.	./.:.:.:.:.:.:.:.:.:.	./.:.:.:.:.:.:.:.:.:.	./.:.:.:.:.:.:.:.:.:.	./.:.:.:.:.:.:.:.:.:.	./.:.:.:.:.:.:.:.:.:.	./.:.:.:.:.:.:.:.:.:.	./.:.:.:.:.:.:.:.:.:.	./.:.:.:.:.:.:.:.:.:.	./.:.:.:.:.:.:.:.:.:.	./.:.:.:.:.:.:.:.:.:.	./.:.:.:.:.:.:.:.:.:.	./.:.:.:.:.:.:.:.:.:.	./.:.:.:.:.:.:.:.:.:.	./.:.:.:.:.:.:.:.:.:.	2/2:5:13:0,0,2,3:.:.:.:.:.:.	./.:.:.:.:.:.:.:.:.:.	./.:.:.:.:.:.:.:.:.:.	./.:.:.:.:.:.:.:.:.:.	./.:.:.:.:.:.:.:.:.:.	./.:.:.:.:.:.:.:.:.:.	./.:.:.:.:.:.:.:.:.:.	./.:.:.:.:.:.:.:.:.:.	./.:.:.:.:.:.:.:.:.:.	./.:.:.:.:.:.:.:.:.:.	./.:.:.:.:.:.:.:.:.:.	./.:.:.:.:.:.:.:.:.:.	./.:.:.:.:.:.:.:.:.:.	./.:.:.:.:.:.:.:.:.:.	./.:.:.:.:.:.:.:.:.:.	./.:.:.:.:.:.:.:.:.:.	./.:.:.:.:.:.:.:.:.:.
chr4	8550346	.	T	TC	823.73	PASS	BaseQRankSum=2.83;ClippingRankSum=0;ExcessHet=3.0103;MQRankSum=0;RAW_MQ=50400;ReadPosRankSum=-0.375;DP=219;MLEAC=1;MLEAF=0.5	GT:DP:GQ:NE:PGT:PID:PR:PS:SB:SE	./.:.:.:.:.:.:.:.:.:.	./.:.:.:.:.:.:.:.:.:.	./.:.:.:.:.:.:.:.:.:.	./.:.:.:.:.:.:.:.:.:.	./.:.:.:.:.:.:.:.:.:.	./.:.:.:.:.:.:.:.:.:.	./.:.:.:.:.:.:.:.:.:.	./.:.:.:.:.:.:.:.:.:.	./.:.:.:.:.:.:.:.:.:.	./.:.:.:.:.:.:.:.:.:.	./.:.:.:.:.:.:.:.:.:.	./.:.:.:.:.:.:.:.:.:.	./.:.:.:.:.:.:.:.:.:.	./.:.:.:.:.:.:.:.:.:.	./.:.:.:.:.:.:.:.:.:.	./.:.:.:.:.:.:.:.:.:.	./.:.:.:.:.:.:.:.:.:.	./.:.:.:.:.:.:.:.:.:.	./.:.:.:.:.:.:.:.:.:.	./.:.:.:.:.:.:.:.:.:.	./.:.:.:.:.:.:.:.:.:.	./.:.:.:.:.:.:.:.:.:.	./.:.:.:.:.:.:.:.:.:.	./.:.:.:.:.:.:.:.:.:.	./.:.:.:.:.:.:.:.:.:.	./.:.:.:.:.:.:.:.:.:.	./.:.:.:.:.:.:.:.:.:.	./.:.:.:.:.:.:.:.:.:.	./.:.:.:.:.:.:.:.:.:.	./.:.:.:.:.:.:.:.:.:.	./.:.:.:.:.:.:.:.:.:.	./.:.:.:.:.:.:.:.:.:.	./.:.:.:.:.:.:.:.:.:.	./.:.:.:.:.:.:.:.:.:.	./.:.:.:.:.:.:.:.:.:.	./.:.:.:.:.:.:.:.:.:.	./.:.:.:.:.:.:.:.:.:.	./.:.:.:.:.:.:.:.:.:.	./.:.:.:.:.:.:.:.:.:.	./.:.:.:.:.:.:.:.:.:.	0|1:14:99:20:0|1:8550346_T_TC:0:8547615:3,3,2,6:.	0|1:7:78:56.86:0|1:8550346_T_TC:0:8547069:2,0,1,4:.	./.:.:.:.:.:.:.:.:.:.	./.:.:.:.:.:.:.:.:.:.	1/1:3:9:.:0|1:8550346_T_TC:.:.:0,0,1,2:.	1/1:6:18:.:0|1:8550346_T_TC:.:.:0,0,4,2:.	./.:.:.:.:.:.:.:.:.:.	./.:.:.:.:.:.:.:.:.:.	0|1:17:99:100:.:.:0:8547901:3,3,5,6:.	./.:.:.:.:.:.:.:.:.:.	./.:.:.:.:.:.:.:.:.:.	1|0:7:25:100:0|1:8550346_T_TC:0:8547168:1,0,2,4:.	./.:.:.:.:.:.:.:.:.:.	./.:.:.:.:.:.:.:.:.:.	./.:.:.:.:.:.:.:.:.:.	./.:.:.:.:.:.:.:.:.:.	0|1:12:99:100:.:.:0:8547349:3,5,2,2:.	./.:.:.:.:.:.:.:.:.:.	0|1:9:99:100:0|1:8550346_T_TC:0:8543472:1,3,3,2:.	./.:.:.:.:.:.:.:.:.:.	./.:.:.:.:.:.:.:.:.:.	./.:.:.:.:.:.:.:.:.:.	./.:.:.:.:.:.:.:.:.:.	./.:.:.:.:.:.:.:.:.:.	./.:.:.:.:.:.:.:.:.:.	./.:.:.:.:.:.:.:.:.:.	./.:.:.:.:.:.:.:.:.:.	./.:.:.:.:.:.:.:.:.:.	./.:.:.:.:.:.:.:.:.:.	0|1:17:99:100:0|1:8550346_T_TC:0:8549376:6,3,4,4:.	./.:.:.:.:.:.:.:.:.:.	1/1:18:54:.:0|1:8550346_T_TC:.:.:0,0,3,15:.	./.:.:.:.:.:.:.:.:.:.	1|0:18:99:100:0|1:8550346_T_TC:0:8548459:5,5,4,4:.	1|0:22:99:100:0|1:8550346_T_TC:0:8548267:4,6,5,7:.	1|0:9:99:100:0|1:8550346_T_TC:0:8549376:3,3,1,2:.	./.:.:.:.:.:.:.:.:.:.	1/1:19:60:.:0|1:8550346_T_TC:.:.:0,0,11,8:.	1|0:17:99:100:0|1:8550346_T_TC:0:8549376:4,4,6,3:.	./.:.:.:.:.:.:.:.:.:.	./.:.:.:.:.:.:.:.:.:.	./.:.:.:.:.:.:.:.:.:.	./.:.:.:.:.:.:.:.:.:.	./.:.:.:.:.:.:.:.:.:.	./.:.:.:.:.:.:.:.:.:.	./.:.:.:.:.:.:.:.:.:.	./.:.:.:.:.:.:.:.:.:.	./.:.:.:.:.:.:.:.:.:.	./.:.:.:.:.:.:.:.:.:.	./.:.:.:.:.:.:.:.:.:.	./.:.:.:.:.:.:.:.:.:.	0|1:9:99:100:0|1:8550346_T_TC:0:8549376:2,2,4,1:.	1|0:11:99:100:0|1:8550346_T_TC:0:8549376:1,4,3,3:.	./.:.:.:.:.:.:.:.:.:.	./.:.:.:.:.:.:.:.:.:.	./.:.:.:.:.:.:.:.:.:.	./.:.:.:.:.:.:.:.:.:.	./.:.:.:.:.:.:.:.:.:.	./.:.:.:.:.:.:.:.:.:.	./.:.:.:.:.:.:.:.:.:.	./.:.:.:.:.:.:.:.:.:.	./.:.:.:.:.:.:.:.:.:.	./.:.:.:.:.:.:.:.:.:.	./.:.:.:.:.:.:.:.:.:.	./.:.:.:.:.:.:.:.:.:.	./.:.:.:.:.:.:.:.:.:.	./.:.:.:.:.:.:.:.:.:.	./.:.:.:.:.:.:.:.:.:.	./.:.:.:.:.:.:.:.:.:.	./.:.:.:.:.:.:.:.:.:.	./.:.:.:.:.:.:.:.:.:.	./.:.:.:.:.:.:.:.:.:.	./.:.:.:.:.:.:.:.:.:.	./.:.:.:.:.:.:.:.:.:.	./.:.:.:.:.:.:.:.:.:.	./.:.:.:.:.:.:.:.:.:.	./.:.:.:.:.:.:.:.:.:.	./.:.:.:.:.:.:.:.:.:.	./.:.:.:.:.:.:.:.:.:.	./.:.:.:.:.:.:.:.:.:.	./.:.:.:.:.:.:.:.:.:.	./.:.:.:.:.:.:.:.:.:.	./.:.:.:.:.:.:.:.:.:.	./.:.:.:.:.:.:.:.:.:.
chr4	8550348	.	T	TTA,TA	1009.73	PASS	BaseQRankSum=0.674;ClippingRankSum=0;ExcessHet=3.0103;MQRankSum=2.06;RAW_MQ=108300;ReadPosRankSum=-0.098;DP=532;MLEAC=2,1;MLEAF=1,0.5	GT:DP:GQ:NE:PGT:PID:PR:PS:SB:SE	./.:.:.:.:.:.:.:.:.:.	./.:.:.:.:.:.:.:.:.:.	./.:.:.:.:.:.:.:.:.:.	./.:.:.:.:.:.:.:.:.:.	./.:.:.:.:.:.:.:.:.:.	./.:.:.:.:.:.:.:.:.:.	./.:.:.:.:.:.:.:.:.:.	./.:.:.:.:.:.:.:.:.:.	./.:.:.:.:.:.:.:.:.:.	./.:.:.:.:.:.:.:.:.:.	./.:.:.:.:.:.:.:.:.:.	./.:.:.:.:.:.:.:.:.:.	./.:.:.:.:.:.:.:.:.:.	./.:.:.:.:.:.:.:.:.:.	./.:.:.:.:.:.:.:.:.:.	./.:.:.:.:.:.:.:.:.:.	1|0:27:99:100:0|1:8550348_T_TTA:0:8547842:6,9,7,5:.	./.:.:.:.:.:.:.:.:.:.	./.:.:.:.:.:.:.:.:.:.	./.:.:.:.:.:.:.:.:.:.	./.:.:.:.:.:.:.:.:.:.	./.:.:.:.:.:.:.:.:.:.	./.:.:.:.:.:.:.:.:.:.	./.:.:.:.:.:.:.:.:.:.	./.:.:.:.:.:.:.:.:.:.	./.:.:.:.:.:.:.:.:.:.	./.:.:.:.:.:.:.:.:.:.	./.:.:.:.:.:.:.:.:.:.	./.:.:.:.:.:.:.:.:.:.	./.:.:.:.:.:.:.:.:.:.	./.:.:.:.:.:.:.:.:.:.	./.:.:.:.:.:.:.:.:.:.	./.:.:.:.:.:.:.:.:.:.	./.:.:.:.:.:.:.:.:.:.	./.:.:.:.:.:.:.:.:.:.	1|0:19:99:100:.:.:0:8548449:3,6,5,5:.	./.:.:.:.:.:.:.:.:.:.	1|0:13:99:100:0|1:8550348_T_TTA:0:8548058:2,2,3,6:.	./.:.:.:.:.:.:.:.:.:.	./.:.:.:.:.:.:.:.:.:.	0|2:14:99:20:0|1:8550346_T_TC:0:8547615:3,3,2,6:.	0|2:7:78:56.86:0|1:8550346_T_TC:0:8547069:2,0,1,4:.	./.:.:.:.:.:.:.:.:.:.	./.:.:.:.:.:.:.:.:.:.	2/2:3:12:.:0|1:8550346_T_TC:.:.:0,0,1,2:.	2/2:6:18:.:0|1:8550346_T_TC:.:.:0,0,4,2:.	./.:.:.:.:.:.:.:.:.:.	0|1:4:78:100:0|1:8550348_T_TTA:0:8543774:1,1,1,1:.	2/1:18:99:.:.:.:.:.:0,0,9,9:.	1/1:5:15:.:0|1:8550348_T_TTA:.:.:0,0,2,3:.	0|1:14:99:100:0|1:8550348_T_TTA:0:8545116:4,3,2,5:.	2|0:6:25:100:0|1:8550346_T_TC:0:8547168:1,0,1,4:.	./.:.:.:.:.:.:.:.:.:.	./.:.:.:.:.:.:.:.:.:.	./.:.:.:.:.:.:.:.:.:.	./.:.:.:.:.:.:.:.:.:.	2/1:12:99:.:.:.:.:.:0,0,5,7:.	./.:.:.:.:.:.:.:.:.:.	0|2:9:99:100:0|1:8550346_T_TC:0:8543472:1,3,3,2:.	1|0:8:93:100:0|1:8550348_T_TTA:0:8545116:1,2,1,4:.	./.:.:.:.:.:.:.:.:.:.	1/1:22:75:.:0|1:8550348_T_TTA:.:.:0,0,13,9:.	0|1:7:93:100:0|1:8550348_T_TTA:0:8546232:2,1,2,2:.	./.:.:.:.:.:.:.:.:.:.	./.:.:.:.:.:.:.:.:.:.	0|1:14:99:100:0|1:8550348_T_TTA:0:8547615:3,2,6,3:.	1|0:15:99:100:0|1:8550348_T_TTA:0:8547860:4,8,1,2:.	./.:.:.:.:.:.:.:.:.:.	0|1:12:99:100:0|1:8550348_T_TTA:0:8547485:5,4,2,1:.	0|2:17:99:100:0|1:8550346_T_TC:0:8549376:6,4,3,4:.	0|1:13:99:100:.:.:0:8547615:2,4,5,2:.	2/2:18:57:.:0|1:8550346_T_TC:.:.:0,0,3,15:.	1/1:12:36:.:0|1:8550348_T_TTA:.:.:0,0,5,7:.	2|0:18:99:100:0|1:8550346_T_TC:0:8548459:5,5,4,4:.	2|0:20:99:100:0|1:8550346_T_TC:0:8548267:4,6,3,7:.	2|0:9:99:100:0|1:8550346_T_TC:0:8549376:3,3,1,2:.	./.:.:.:.:.:.:.:.:.:.	2/2:20:60:.:0|1:8550346_T_TC:.:.:0,0,12,8:.	2|0:17:99:100:0|1:8550346_T_TC:0:8549376:4,4,6,3:.	./.:.:.:.:.:.:.:.:.:.	./.:.:.:.:.:.:.:.:.:.	./.:.:.:.:.:.:.:.:.:.	./.:.:.:.:.:.:.:.:.:.	./.:.:.:.:.:.:.:.:.:.	1/1:7:21:.:0|1:8550348_T_TTA:.:.:0,0,5,2:.	0|1:10:99:100:0|1:8550348_T_TTA:0:8546232:1,4,1,4:.	./.:.:.:.:.:.:.:.:.:.	1|0:15:99:100:0|1:8550348_T_TTA:0:8547615:4,3,6,2:.	./.:.:.:.:.:.:.:.:.:.	./.:.:.:.:.:.:.:.:.:.	0|1:11:99:100:0|1:8550348_T_TTA:0:8547615:1,4,0,6:.	0|2:9:99:100:0|1:8550346_T_TC:0:8549376:2,2,4,1:.	2|0:11:99:100:0|1:8550346_T_TC:0:8549376:1,4,3,3:.	1/1:13:42:.:0|1:8550348_T_TTA:.:.:0,0,2,11:.	./.:.:.:.:.:.:.:.:.:.	./.:.:.:.:.:.:.:.:.:.	./.:.:.:.:.:.:.:.:.:.	1|0:7:99:100:0|1:8550348_T_TTA:0:8547860:3,1,2,1:.	./.:.:.:.:.:.:.:.:.:.	./.:.:.:.:.:.:.:.:.:.	0|1:10:60:100:0|1:8550348_T_TTA:0:8546215:2,0,3,5:.	0|1:3:36:100:0|1:8550348_T_TTA:0:8547853:0,1,0,2:.	1/1:10:30:.:0|1:8550348_T_TTA:.:.:0,0,6,4:.	./.:.:.:.:.:.:.:.:.:.	1|0:4:78:100:.:.:0:8546574:2,0,1,1:.	./.:.:.:.:.:.:.:.:.:.	0|1:7:99:100:0|1:8550348_T_TTA:0:8546574:2,3,2,0:.	./.:.:.:.:.:.:.:.:.:.	./.:.:.:.:.:.:.:.:.:.	1/1:9:33:.:0|1:8550348_T_TTA:.:.:0,0,3,6:.	1/1:15:48:.:0|1:8550348_T_TTA:.:.:0,0,6,9:.	./.:.:.:.:.:.:.:.:.:.	./.:.:.:.:.:.:.:.:.:.	./.:.:.:.:.:.:.:.:.:.	./.:.:.:.:.:.:.:.:.:.	./.:.:.:.:.:.:.:.:.:.	./.:.:.:.:.:.:.:.:.:.	./.:.:.:.:.:.:.:.:.:.	./.:.:.:.:.:.:.:.:.:.	./.:.:.:.:.:.:.:.:.:.	./.:.:.:.:.:.:.:.:.:.	./.:.:.:.:.:.:.:.:.:.	./.:.:.:.:.:.:.:.:.:.	./.:.:.:.:.:.:.:.:.:.
chr4	8550353	.	T	A	49.77	PASS	BaseQRankSum=0.431;ClippingRankSum=0;ExcessHet=3.0103;MQRankSum=0;RAW_MQ=14400;ReadPosRankSum=-0.674;DP=4;MLEAC=1;MLEAF=0.5	GT:DP:GQ:NE:PGT:PID:PR:PS:SB:SE	./.:.:.:.:.:.:.:.:.:.	./.:.:.:.:.:.:.:.:.:.	./.:.:.:.:.:.:.:.:.:.	./.:.:.:.:.:.:.:.:.:.	./.:.:.:.:.:.:.:.:.:.	./.:.:.:.:.:.:.:.:.:.	./.:.:.:.:.:.:.:.:.:.	./.:.:.:.:.:.:.:.:.:.	./.:.:.:.:.:.:.:.:.:.	./.:.:.:.:.:.:.:.:.:.	./.:.:.:.:.:.:.:.:.:.	./.:.:.:.:.:.:.:.:.:.	./.:.:.:.:.:.:.:.:.:.	./.:.:.:.:.:.:.:.:.:.	./.:.:.:.:.:.:.:.:.:.	./.:.:.:.:.:.:.:.:.:.	./.:.:.:.:.:.:.:.:.:.	./.:.:.:.:.:.:.:.:.:.	./.:.:.:.:.:.:.:.:.:.	./.:.:.:.:.:.:.:.:.:.	./.:.:.:.:.:.:.:.:.:.	./.:.:.:.:.:.:.:.:.:.	./.:.:.:.:.:.:.:.:.:.	./.:.:.:.:.:.:.:.:.:.	./.:.:.:.:.:.:.:.:.:.	./.:.:.:.:.:.:.:.:.:.	./.:.:.:.:.:.:.:.:.:.	./.:.:.:.:.:.:.:.:.:.	./.:.:.:.:.:.:.:.:.:.	./.:.:.:.:.:.:.:.:.:.	./.:.:.:.:.:.:.:.:.:.	./.:.:.:.:.:.:.:.:.:.	./.:.:.:.:.:.:.:.:.:.	./.:.:.:.:.:.:.:.:.:.	./.:.:.:.:.:.:.:.:.:.	./.:.:.:.:.:.:.:.:.:.	./.:.:.:.:.:.:.:.:.:.	./.:.:.:.:.:.:.:.:.:.	./.:.:.:.:.:.:.:.:.:.	./.:.:.:.:.:.:.:.:.:.	./.:.:.:.:.:.:.:.:.:.	./.:.:.:.:.:.:.:.:.:.	./.:.:.:.:.:.:.:.:.:.	./.:.:.:.:.:.:.:.:.:.	./.:.:.:.:.:.:.:.:.:.	./.:.:.:.:.:.:.:.:.:.	./.:.:.:.:.:.:.:.:.:.	./.:.:.:.:.:.:.:.:.:.	./.:.:.:.:.:.:.:.:.:.	./.:.:.:.:.:.:.:.:.:.	./.:.:.:.:.:.:.:.:.:.	./.:.:.:.:.:.:.:.:.:.	./.:.:.:.:.:.:.:.:.:.	./.:.:.:.:.:.:.:.:.:.	./.:.:.:.:.:.:.:.:.:.	./.:.:.:.:.:.:.:.:.:.	./.:.:.:.:.:.:.:.:.:.	./.:.:.:.:.:.:.:.:.:.	./.:.:.:.:.:.:.:.:.:.	./.:.:.:.:.:.:.:.:.:.	./.:.:.:.:.:.:.:.:.:.	./.:.:.:.:.:.:.:.:.:.	./.:.:.:.:.:.:.:.:.:.	./.:.:.:.:.:.:.:.:.:.	./.:.:.:.:.:.:.:.:.:.	./.:.:.:.:.:.:.:.:.:.	./.:.:.:.:.:.:.:.:.:.	./.:.:.:.:.:.:.:.:.:.	./.:.:.:.:.:.:.:.:.:.	./.:.:.:.:.:.:.:.:.:.	./.:.:.:.:.:.:.:.:.:.	./.:.:.:.:.:.:.:.:.:.	./.:.:.:.:.:.:.:.:.:.	./.:.:.:.:.:.:.:.:.:.	./.:.:.:.:.:.:.:.:.:.	./.:.:.:.:.:.:.:.:.:.	./.:.:.:.:.:.:.:.:.:.	./.:.:.:.:.:.:.:.:.:.	./.:.:.:.:.:.:.:.:.:.	./.:.:.:.:.:.:.:.:.:.	./.:.:.:.:.:.:.:.:.:.	./.:.:.:.:.:.:.:.:.:.	./.:.:.:.:.:.:.:.:.:.	./.:.:.:.:.:.:.:.:.:.	./.:.:.:.:.:.:.:.:.:.	./.:.:.:.:.:.:.:.:.:.	./.:.:.:.:.:.:.:.:.:.	./.:.:.:.:.:.:.:.:.:.	./.:.:.:.:.:.:.:.:.:.	./.:.:.:.:.:.:.:.:.:.	./.:.:.:.:.:.:.:.:.:.	./.:.:.:.:.:.:.:.:.:.	./.:.:.:.:.:.:.:.:.:.	./.:.:.:.:.:.:.:.:.:.	./.:.:.:.:.:.:.:.:.:.	./.:.:.:.:.:.:.:.:.:.	./.:.:.:.:.:.:.:.:.:.	./.:.:.:.:.:.:.:.:.:.	./.:.:.:.:.:.:.:.:.:.	./.:.:.:.:.:.:.:.:.:.	./.:.:.:.:.:.:.:.:.:.	./.:.:.:.:.:.:.:.:.:.	./.:.:.:.:.:.:.:.:.:.	./.:.:.:.:.:.:.:.:.:.	0|1:4:78:100:0|1:8550353_T_A:0:8546574:1,1,2,0:.	./.:.:.:.:.:.:.:.:.:.	./.:.:.:.:.:.:.:.:.:.	./.:.:.:.:.:.:.:.:.:.	./.:.:.:.:.:.:.:.:.:.	./.:.:.:.:.:.:.:.:.:.	./.:.:.:.:.:.:.:.:.:.	./.:.:.:.:.:.:.:.:.:.	./.:.:.:.:.:.:.:.:.:.	./.:.:.:.:.:.:.:.:.:.	./.:.:.:.:.:.:.:.:.:.	./.:.:.:.:.:.:.:.:.:.	./.:.:.:.:.:.:.:.:.:.	./.:.:.:.:.:.:.:.:.:.	./.:.:.:.:.:.:.:.:.:.	./.:.:.:.:.:.:.:.:.:.	./.:.:.:.:.:.:.:.:.:.	./.:.:.:.:.:.:.:.:.:.	./.:.:.:.:.:.:.:.:.:.	./.:.:.:.:.:.:.:.:.:.
chr4	8550354	.	C	T	1018.77	PASS	BaseQRankSum=1.94;ClippingRankSum=0;ExcessHet=3.0103;MQRankSum=1.306;RAW_MQ=91300;ReadPosRankSum=0.306;DP=462;MLEAC=2;MLEAF=1	GT:DP:GQ:NE:PGT:PID:PR:PS:SB:SE	./.:.:.:.:.:.:.:.:.:.	./.:.:.:.:.:.:.:.:.:.	./.:.:.:.:.:.:.:.:.:.	./.:.:.:.:.:.:.:.:.:.	./.:.:.:.:.:.:.:.:.:.	./.:.:.:.:.:.:.:.:.:.	./.:.:.:.:.:.:.:.:.:.	./.:.:.:.:.:.:.:.:.:.	./.:.:.:.:.:.:.:.:.:.	./.:.:.:.:.:.:.:.:.:.	./.:.:.:.:.:.:.:.:.:.	./.:.:.:.:.:.:.:.:.:.	./.:.:.:.:.:.:.:.:.:.	./.:.:.:.:.:.:.:.:.:.	./.:.:.:.:.:.:.:.:.:.	./.:.:.:.:.:.:.:.:.:.	1|0:25:99:100:0|1:8550348_T_TTA:0:8547842:6,9,5,5:.	./.:.:.:.:.:.:.:.:.:.	./.:.:.:.:.:.:.:.:.:.	./.:.:.:.:.:.:.:.:.:.	./.:.:.:.:.:.:.:.:.:.	./.:.:.:.:.:.:.:.:.:.	./.:.:.:.:.:.:.:.:.:.	./.:.:.:.:.:.:.:.:.:.	./.:.:.:.:.:.:.:.:.:.	./.:.:.:.:.:.:.:.:.:.	./.:.:.:.:.:.:.:.:.:.	./.:.:.:.:.:.:.:.:.:.	./.:.:.:.:.:.:.:.:.:.	./.:.:.:.:.:.:.:.:.:.	./.:.:.:.:.:.:.:.:.:.	./.:.:.:.:.:.:.:.:.:.	./.:.:.:.:.:.:.:.:.:.	./.:.:.:.:.:.:.:.:.:.	./.:.:.:.:.:.:.:.:.:.	1/1:23:69:.:.:.:.:.:0,0,11,12:.	./.:.:.:.:.:.:.:.:.:.	1|0:13:96:100:0|1:8550348_T_TTA:0:8548058:2,1,4,6:.	./.:.:.:.:.:.:.:.:.:.	./.:.:.:.:.:.:.:.:.:.	1|0:13:99:100:0|1:8550342_G_GT:0:8547615:2,5,3,3:.	./.:.:.:.:.:.:.:.:.:.	./.:.:.:.:.:.:.:.:.:.	./.:.:.:.:.:.:.:.:.:.	./.:.:.:.:.:.:.:.:.:.	./.:.:.:.:.:.:.:.:.:.	./.:.:.:.:.:.:.:.:.:.	0|1:4:78:100:0|1:8550348_T_TTA:0:8543774:1,1,1,1:.	1|0:19:99:100:.:.:0:8547901:6,7,3,3:.	1/1:5:15:.:0|1:8550348_T_TTA:.:.:0,0,2,3:.	0|1:14:99:100:0|1:8550348_T_TTA:0:8545116:4,3,2,5:.	./.:.:.:.:.:.:.:.:.:.	0|1:2:36:100:0|1:8550342_G_GT:0:8542702:1,0,1,0:.	0|1:8:99:100:0|1:8550342_G_GT:0:8545116:3,0,1,4:.	./.:.:.:.:.:.:.:.:.:.	0|1:2:35:100:0|1:8550342_G_GT:0:8548046:0,1,1,0:.	1|0:10:99:100:.:.:0:8547349:2,1,3,4:.	./.:.:.:.:.:.:.:.:.:.	./.:.:.:.:.:.:.:.:.:.	1|0:8:93:100:0|1:8550348_T_TTA:0:8545116:1,2,1,4:.	./.:.:.:.:.:.:.:.:.:.	1/1:23:75:.:0|1:8550348_T_TTA:.:.:0,0,13,10:.	0|1:5:93:100:0|1:8550348_T_TTA:0:8546232:1,1,2,1:.	./.:.:.:.:.:.:.:.:.:.	./.:.:.:.:.:.:.:.:.:.	0|1:16:99:100:0|1:8550348_T_TTA:0:8547615:4,2,7,3:.	1|0:17:99:100:0|1:8550348_T_TTA:0:8547860:5,7,1,4:.	./.:.:.:.:.:.:.:.:.:.	0|1:12:96:100:0|1:8550348_T_TTA:0:8547485:4,5,2,1:.	./.:.:.:.:.:.:.:.:.:.	1/1:14:42:.:.:.:.:.:0,0,7,7:.	./.:.:.:.:.:.:.:.:.:.	1/1:10:33:.:0|1:8550348_T_TTA:.:.:0,0,5,5:.	0|1:16:99:100:.:.:0:8548459:3,4,4,5:.	0|1:19:99:100:.:.:0:8548267:3,7,3,6:.	./.:.:.:.:.:.:.:.:.:.	0|1:14:95:100:.:.:0:8548192:3,6,3,2:.	./.:.:.:.:.:.:.:.:.:.	./.:.:.:.:.:.:.:.:.:.	1/1:13:39:.:.:.:.:.:0,0,3,10:.	0|1:17:99:100:0|1:8550342_G_GT:0:8548486:3,8,2,4:.	./.:.:.:.:.:.:.:.:.:.	./.:.:.:.:.:.:.:.:.:.	./.:.:.:.:.:.:.:.:.:.	1/1:7:21:.:0|1:8550348_T_TTA:.:.:0,0,5,2:.	0|1:9:99:100:0|1:8550348_T_TTA:0:8546232:1,3,1,4:.	./.:.:.:.:.:.:.:.:.:.	1|0:12:99:100:0|1:8550348_T_TTA:0:8547615:3,1,6,2:.	1|0:10:41:100:.:.:0:8547615:2,5,1,2:.	0|1:5:11:71.64:.:.:0:8548058:3,1,1,0:.	0|1:15:99:100:0|1:8550348_T_TTA:0:8547615:1,6,1,7:.	./.:.:.:.:.:.:.:.:.:.	./.:.:.:.:.:.:.:.:.:.	1/1:15:45:.:0|1:8550348_T_TTA:.:.:0,0,4,11:.	./.:.:.:.:.:.:.:.:.:.	./.:.:.:.:.:.:.:.:.:.	./.:.:.:.:.:.:.:.:.:.	1|0:7:99:51.14:0|1:8550348_T_TTA:0:8547860:3,1,2,1:.	./.:.:.:.:.:.:.:.:.:.	./.:.:.:.:.:.:.:.:.:.	0|1:10:60:100:0|1:8550348_T_TTA:0:8546215:2,0,3,5:.	0|1:5:30:100:0|1:8550348_T_TTA:0:8547853:0,1,1,3:.	1/1:7:27:.:0|1:8550348_T_TTA:.:.:0,0,5,2:.	./.:.:.:.:.:.:.:.:.:.	1/1:4:12:.:.:.:.:.:0,0,3,1:.	./.:.:.:.:.:.:.:.:.:.	0|1:7:99:100:0|1:8550348_T_TTA:0:8546574:2,2,3,0:.	./.:.:.:.:.:.:.:.:.:.	./.:.:.:.:.:.:.:.:.:.	1/1:11:33:.:0|1:8550348_T_TTA:.:.:0,0,3,8:.	1/1:14:45:.:0|1:8550348_T_TTA:.:.:0,0,7,7:.	./.:.:.:.:.:.:.:.:.:.	./.:.:.:.:.:.:.:.:.:.	./.:.:.:.:.:.:.:.:.:.	./.:.:.:.:.:.:.:.:.:.	./.:.:.:.:.:.:.:.:.:.	./.:.:.:.:.:.:.:.:.:.	./.:.:.:.:.:.:.:.:.:.	./.:.:.:.:.:.:.:.:.:.	./.:.:.:.:.:.:.:.:.:.	./.:.:.:.:.:.:.:.:.:.	./.:.:.:.:.:.:.:.:.:.	./.:.:.:.:.:.:.:.:.:.	./.:.:.:.:.:.:.:.:.:.
chr4	8550355	.	C	A	49.77	PASS	BaseQRankSum=0.967;ClippingRankSum=0;ExcessHet=3.0103;MQRankSum=0;RAW_MQ=14400;ReadPosRankSum=-0.674;DP=4;MLEAC=1;MLEAF=0.5	GT:DP:GQ:NE:PGT:PID:PR:PS:SB:SE	./.:.:.:.:.:.:.:.:.:.	./.:.:.:.:.:.:.:.:.:.	./.:.:.:.:.:.:.:.:.:.	./.:.:.:.:.:.:.:.:.:.	./.:.:.:.:.:.:.:.:.:.	./.:.:.:.:.:.:.:.:.:.	./.:.:.:.:.:.:.:.:.:.	./.:.:.:.:.:.:.:.:.:.	./.:.:.:.:.:.:.:.:.:.	./.:.:.:.:.:.:.:.:.:.	./.:.:.:.:.:.:.:.:.:.	./.:.:.:.:.:.:.:.:.:.	./.:.:.:.:.:.:.:.:.:.	./.:.:.:.:.:.:.:.:.:.	./.:.:.:.:.:.:.:.:.:.	./.:.:.:.:.:.:.:.:.:.	./.:.:.:.:.:.:.:.:.:.	./.:.:.:.:.:.:.:.:.:.	./.:.:.:.:.:.:.:.:.:.	./.:.:.:.:.:.:.:.:.:.	./.:.:.:.:.:.:.:.:.:.	./.:.:.:.:.:.:.:.:.:.	./.:.:.:.:.:.:.:.:.:.	./.:.:.:.:.:.:.:.:.:.	./.:.:.:.:.:.:.:.:.:.	./.:.:.:.:.:.:.:.:.:.	./.:.:.:.:.:.:.:.:.:.	./.:.:.:.:.:.:.:.:.:.	./.:.:.:.:.:.:.:.:.:.	./.:.:.:.:.:.:.:.:.:.	./.:.:.:.:.:.:.:.:.:.	./.:.:.:.:.:.:.:.:.:.	./.:.:.:.:.:.:.:.:.:.	./.:.:.:.:.:.:.:.:.:.	./.:.:.:.:.:.:.:.:.:.	./.:.:.:.:.:.:.:.:.:.	./.:.:.:.:.:.:.:.:.:.	./.:.:.:.:.:.:.:.:.:.	./.:.:.:.:.:.:.:.:.:.	./.:.:.:.:.:.:.:.:.:.	./.:.:.:.:.:.:.:.:.:.	./.:.:.:.:.:.:.:.:.:.	./.:.:.:.:.:.:.:.:.:.	./.:.:.:.:.:.:.:.:.:.	./.:.:.:.:.:.:.:.:.:.	./.:.:.:.:.:.:.:.:.:.	./.:.:.:.:.:.:.:.:.:.	./.:.:.:.:.:.:.:.:.:.	./.:.:.:.:.:.:.:.:.:.	./.:.:.:.:.:.:.:.:.:.	./.:.:.:.:.:.:.:.:.:.	./.:.:.:.:.:.:.:.:.:.	./.:.:.:.:.:.:.:.:.:.	./.:.:.:.:.:.:.:.:.:.	./.:.:.:.:.:.:.:.:.:.	./.:.:.:.:.:.:.:.:.:.	./.:.:.:.:.:.:.:.:.:.	./.:.:.:.:.:.:.:.:.:.	./.:.:.:.:.:.:.:.:.:.	./.:.:.:.:.:.:.:.:.:.	./.:.:.:.:.:.:.:.:.:.	./.:.:.:.:.:.:.:.:.:.	./.:.:.:.:.:.:.:.:.:.	./.:.:.:.:.:.:.:.:.:.	./.:.:.:.:.:.:.:.:.:.	./.:.:.:.:.:.:.:.:.:.	./.:.:.:.:.:.:.:.:.:.	./.:.:.:.:.:.:.:.:.:.	./.:.:.:.:.:.:.:.:.:.	./.:.:.:.:.:.:.:.:.:.	./.:.:.:.:.:.:.:.:.:.	./.:.:.:.:.:.:.:.:.:.	./.:.:.:.:.:.:.:.:.:.	./.:.:.:.:.:.:.:.:.:.	./.:.:.:.:.:.:.:.:.:.	./.:.:.:.:.:.:.:.:.:.	./.:.:.:.:.:.:.:.:.:.	./.:.:.:.:.:.:.:.:.:.	./.:.:.:.:.:.:.:.:.:.	./.:.:.:.:.:.:.:.:.:.	./.:.:.:.:.:.:.:.:.:.	./.:.:.:.:.:.:.:.:.:.	./.:.:.:.:.:.:.:.:.:.	./.:.:.:.:.:.:.:.:.:.	./.:.:.:.:.:.:.:.:.:.	./.:.:.:.:.:.:.:.:.:.	./.:.:.:.:.:.:.:.:.:.	./.:.:.:.:.:.:.:.:.:.	./.:.:.:.:.:.:.:.:.:.	./.:.:.:.:.:.:.:.:.:.	./.:.:.:.:.:.:.:.:.:.	./.:.:.:.:.:.:.:.:.:.	./.:.:.:.:.:.:.:.:.:.	./.:.:.:.:.:.:.:.:.:.	./.:.:.:.:.:.:.:.:.:.	./.:.:.:.:.:.:.:.:.:.	./.:.:.:.:.:.:.:.:.:.	./.:.:.:.:.:.:.:.:.:.	./.:.:.:.:.:.:.:.:.:.	./.:.:.:.:.:.:.:.:.:.	./.:.:.:.:.:.:.:.:.:.	./.:.:.:.:.:.:.:.:.:.	./.:.:.:.:.:.:.:.:.:.	./.:.:.:.:.:.:.:.:.:.	0|1:4:78:100:0|1:8550353_T_A:0:8546574:1,1,2,0:.	./.:.:.:.:.:.:.:.:.:.	./.:.:.:.:.:.:.:.:.:.	./.:.:.:.:.:.:.:.:.:.	./.:.:.:.:.:.:.:.:.:.	./.:.:.:.:.:.:.:.:.:.	./.:.:.:.:.:.:.:.:.:.	./.:.:.:.:.:.:.:.:.:.	./.:.:.:.:.:.:.:.:.:.	./.:.:.:.:.:.:.:.:.:.	./.:.:.:.:.:.:.:.:.:.	./.:.:.:.:.:.:.:.:.:.	./.:.:.:.:.:.:.:.:.:.	./.:.:.:.:.:.:.:.:.:.	./.:.:.:.:.:.:.:.:.:.	./.:.:.:.:.:.:.:.:.:.	./.:.:.:.:.:.:.:.:.:.	./.:.:.:.:.:.:.:.:.:.	./.:.:.:.:.:.:.:.:.:.	./.:.:.:.:.:.:.:.:.:.
chr4	8550368	.	G	GA	111.73	PASS	BaseQRankSum=0.175;ClippingRankSum=0;ExcessHet=3.0103;MQRankSum=-0.655;RAW_MQ=69700;ReadPosRankSum=-0.042;DP=61;MLEAC=1;MLEAF=0.5	GT:DP:GQ:NE:PR:PS:SB:SE	./.:.:.:.:.:.:.:.	./.:.:.:.:.:.:.:.	./.:.:.:.:.:.:.:.	./.:.:.:.:.:.:.:.	./.:.:.:.:.:.:.:.	./.:.:.:.:.:.:.:.	./.:.:.:.:.:.:.:.	./.:.:.:.:.:.:.:.	./.:.:.:.:.:.:.:.	./.:.:.:.:.:.:.:.	./.:.:.:.:.:.:.:.	./.:.:.:.:.:.:.:.	./.:.:.:.:.:.:.:.	./.:.:.:.:.:.:.:.	./.:.:.:.:.:.:.:.	./.:.:.:.:.:.:.:.	./.:.:.:.:.:.:.:.	./.:.:.:.:.:.:.:.	./.:.:.:.:.:.:.:.	./.:.:.:.:.:.:.:.	./.:.:.:.:.:.:.:.	./.:.:.:.:.:.:.:.	./.:.:.:.:.:.:.:.	./.:.:.:.:.:.:.:.	./.:.:.:.:.:.:.:.	./.:.:.:.:.:.:.:.	./.:.:.:.:.:.:.:.	./.:.:.:.:.:.:.:.	./.:.:.:.:.:.:.:.	./.:.:.:.:.:.:.:.	./.:.:.:.:.:.:.:.	./.:.:.:.:.:.:.:.	./.:.:.:.:.:.:.:.	./.:.:.:.:.:.:.:.	./.:.:.:.:.:.:.:.	./.:.:.:.:.:.:.:.	./.:.:.:.:.:.:.:.	./.:.:.:.:.:.:.:.	./.:.:.:.:.:.:.:.	./.:.:.:.:.:.:.:.	./.:.:.:.:.:.:.:.	./.:.:.:.:.:.:.:.	./.:.:.:.:.:.:.:.	./.:.:.:.:.:.:.:.	./.:.:.:.:.:.:.:.	./.:.:.:.:.:.:.:.	./.:.:.:.:.:.:.:.	./.:.:.:.:.:.:.:.	./.:.:.:.:.:.:.:.	./.:.:.:.:.:.:.:.	./.:.:.:.:.:.:.:.	./.:.:.:.:.:.:.:.	./.:.:.:.:.:.:.:.	./.:.:.:.:.:.:.:.	./.:.:.:.:.:.:.:.	./.:.:.:.:.:.:.:.	./.:.:.:.:.:.:.:.	./.:.:.:.:.:.:.:.	./.:.:.:.:.:.:.:.	./.:.:.:.:.:.:.:.	./.:.:.:.:.:.:.:.	./.:.:.:.:.:.:.:.	./.:.:.:.:.:.:.:.	./.:.:.:.:.:.:.:.	./.:.:.:.:.:.:.:.	1|0:19:82:100:0:8547615:8,4,5,2:.	./.:.:.:.:.:.:.:.	./.:.:.:.:.:.:.:.	./.:.:.:.:.:.:.:.	./.:.:.:.:.:.:.:.	./.:.:.:.:.:.:.:.	./.:.:.:.:.:.:.:.	./.:.:.:.:.:.:.:.	./.:.:.:.:.:.:.:.	./.:.:.:.:.:.:.:.	./.:.:.:.:.:.:.:.	./.:.:.:.:.:.:.:.	./.:.:.:.:.:.:.:.	./.:.:.:.:.:.:.:.	./.:.:.:.:.:.:.:.	./.:.:.:.:.:.:.:.	./.:.:.:.:.:.:.:.	./.:.:.:.:.:.:.:.	1|0:12:41:100:0:8550342:6,2,3,1:.	./.:.:.:.:.:.:.:.	./.:.:.:.:.:.:.:.	./.:.:.:.:.:.:.:.	0|1:14:40:100:0:8547615:7,3,3,1:.	0|1:16:99:100:0:8547615:5,3,3,5:.	./.:.:.:.:.:.:.:.	./.:.:.:.:.:.:.:.	./.:.:.:.:.:.:.:.	./.:.:.:.:.:.:.:.	./.:.:.:.:.:.:.:.	./.:.:.:.:.:.:.:.	./.:.:.:.:.:.:.:.	./.:.:.:.:.:.:.:.	./.:.:.:.:.:.:.:.	./.:.:.:.:.:.:.:.	./.:.:.:.:.:.:.:.	./.:.:.:.:.:.:.:.	./.:.:.:.:.:.:.:.	./.:.:.:.:.:.:.:.	./.:.:.:.:.:.:.:.	./.:.:.:.:.:.:.:.	./.:.:.:.:.:.:.:.	./.:.:.:.:.:.:.:.	./.:.:.:.:.:.:.:.	./.:.:.:.:.:.:.:.	./.:.:.:.:.:.:.:.	./.:.:.:.:.:.:.:.	./.:.:.:.:.:.:.:.	./.:.:.:.:.:.:.:.	./.:.:.:.:.:.:.:.	./.:.:.:.:.:.:.:.	./.:.:.:.:.:.:.:.	./.:.:.:.:.:.:.:.	./.:.:.:.:.:.:.:.	./.:.:.:.:.:.:.:.	./.:.:.:.:.:.:.:.	./.:.:.:.:.:.:.:.	./.:.:.:.:.:.:.:.	./.:.:.:.:.:.:.:.	./.:.:.:.:.:.:.:.
chr4	8550398	.	G	A	567.77	PASS	BaseQRankSum=1.678;ClippingRankSum=0;ExcessHet=3.0103;MQRankSum=1.279;RAW_MQ=69700;ReadPosRankSum=0.331;DP=711;MLEAC=2;MLEAF=1	GT:DP:GQ:NE:PR:PS:SB:SE	./.:.:.:.:.:.:.:.	./.:.:.:.:.:.:.:.	./.:.:.:.:.:.:.:.	./.:.:.:.:.:.:.:.	./.:.:.:.:.:.:.:.	./.:.:.:.:.:.:.:.	./.:.:.:.:.:.:.:.	./.:.:.:.:.:.:.:.	./.:.:.:.:.:.:.:.	./.:.:.:.:.:.:.:.	./.:.:.:.:.:.:.:.	./.:.:.:.:.:.:.:.	./.:.:.:.:.:.:.:.	./.:.:.:.:.:.:.:.	./.:.:.:.:.:.:.:.	./.:.:.:.:.:.:.:.	1|0:19:99:100:0:8547842:3,8,4,4:.	./.:.:.:.:.:.:.:.	./.:.:.:.:.:.:.:.	./.:.:.:.:.:.:.:.	./.:.:.:.:.:.:.:.	./.:.:.:.:.:.:.:.	./.:.:.:.:.:.:.:.	./.:.:.:.:.:.:.:.	./.:.:.:.:.:.:.:.	./.:.:.:.:.:.:.:.	./.:.:.:.:.:.:.:.	./.:.:.:.:.:.:.:.	./.:.:.:.:.:.:.:.	./.:.:.:.:.:.:.:.	./.:.:.:.:.:.:.:.	./.:.:.:.:.:.:.:.	./.:.:.:.:.:.:.:.	./.:.:.:.:.:.:.:.	./.:.:.:.:.:.:.:.	1/1:21:63:.:.:.:0,0,12,9:.	./.:.:.:.:.:.:.:.	1|0:20:99:100:0:8548058:4,4,7,5:.	./.:.:.:.:.:.:.:.	./.:.:.:.:.:.:.:.	1/1:12:36:.:.:.:0,0,7,5:.	0|1:6:32:100:0:8547069:3,1,1,1:.	./.:.:.:.:.:.:.:.	./.:.:.:.:.:.:.:.	1|0:9:19:100:0:8550301:1,2,2,4:.	1|0:7:7:100:0:8548486:0,1,4,2:.	1/1:3:9:.:.:.:0,0,1,2:.	0|1:7:51:100:0:8543774:1,2,1,3:.	1/1:17:51:.:.:.:0,0,11,6:.	1/1:10:30:.:.:.:0,0,4,6:.	0|1:19:76:100:0:8545116:4,2,7,6:.	1/1:9:27:.:.:.:0,0,5,4:.	0|1:4:12:100:0:8542702:1,0,3,0:.	0|1:8:3:100:0:8545116:5,2,0,1:.	./.:.:.:.:.:.:.:.	1/1:2:6:.:.:.:0,0,1,1:.	1/1:13:39:.:.:.:0,0,7,6:.	./.:.:.:.:.:.:.:.	0|1:9:33:100:0:8543472:1,2,5,1:.	1|0:6:8:100:0:8545116:0,1,1,4:.	./.:.:.:.:.:.:.:.	1/1:20:60:.:.:.:0,0,11,9:.	0|1:8:13:100:0:8546232:1,1,4,2:.	./.:.:.:.:.:.:.:.	./.:.:.:.:.:.:.:.	1/1:22:66:.:.:.:0,0,14,8:.	1|0:22:99:100:0:8547860:5,11,2,4:.	./.:.:.:.:.:.:.:.	0|1:16:65:100:0:8547485:5,7,3,1:.	0|1:22:99:100:0:8549376:8,6,5,3:.	1/1:19:57:.:.:.:0,0,9,10:.	1/1:16:48:.:.:.:0,0,5,11:.	1/1:13:29:.:.:.:1,0,8,4:.	1/1:14:42:.:.:.:0,0,5,9:.	1/1:18:54:.:.:.:0,0,8,10:.	./.:.:.:.:.:.:.:.	0|1:16:99:100:0:8548192:1,8,6,1:.	1/1:22:66:.:.:.:0,0,9,13:.	1|0:20:99:100:0:8549376:6,3,4,7:.	1/1:16:48:.:.:.:0,0,5,11:.	0|1:15:90:100:0:8548486:3,7,2,3:.	./.:.:.:.:.:.:.:.	./.:.:.:.:.:.:.:.	1|0:14:58:100:0:8550342:6,3,3,2:.	1/1:10:30:.:.:.:0,0,5,5:.	0|1:9:51:100:0:8546232:3,3,0,3:.	./.:.:.:.:.:.:.:.	1/1:14:42:.:.:.:0,0,10,4:.	1/1:21:62:.:.:.:0,0,13,8:.	./.:.:.:.:.:.:.:.	0|1:25:99:100:0:8547615:3,9,4,9:.	0|1:15:83:100:0:8549376:3,2,6,4:.	1|0:16:99:100:0:8549376:1,5,4,6:.	1/1:10:30:.:.:.:0,0,4,6:.	0|1:5:39:37.99:0:8548192:2,1,0,2:.	./.:.:.:.:.:.:.:.	./.:.:.:.:.:.:.:.	1|0:10:90:100:0:8547860:3,2,2,3:.	./.:.:.:.:.:.:.:.	0|1:4:14:68.63:0:8547615:1,2,1,0:.	0|1:5:8:100:0:8546215:1,0,1,3:.	0|1:9:55:100:0:8547853:2,2,1,4:.	1/1:14:42:.:.:.:0,0,9,5:.	./.:.:.:.:.:.:.:.	./.:.:.:.:.:.:.:.	./.:.:.:.:.:.:.:.	0|1:10:52:100:0:8546574:2,3,5,0:.	1/1:6:18:.:.:.:0,0,3,3:.	./.:.:.:.:.:.:.:.	1/1:16:48:.:.:.:0,0,4,12:.	1/1:15:45:.:.:.:0,0,7,8:.	./.:.:.:.:.:.:.:.	./.:.:.:.:.:.:.:.	./.:.:.:.:.:.:.:.	./.:.:.:.:.:.:.:.	./.:.:.:.:.:.:.:.	./.:.:.:.:.:.:.:.	./.:.:.:.:.:.:.:.	./.:.:.:.:.:.:.:.	./.:.:.:.:.:.:.:.	./.:.:.:.:.:.:.:.	./.:.:.:.:.:.:.:.	./.:.:.:.:.:.:.:.	./.:.:.:.:.:.:.:.
chr4	8550410	.	C	T	0.04	PASS	BaseQRankSum=0.746;ClippingRankSum=0;ExcessHet=3.0103;MQRankSum=0;RAW_MQ=50400;ReadPosRankSum=0.092;DP=14;MLEAC=1;MLEAF=0.5	GT:DP:GQ:SB	./.:.:.:.	./.:.:.:.	./.:.:.:.	./.:.:.:.	./.:.:.:.	./.:.:.:.	./.:.:.:.	./.:.:.:.	./.:.:.:.	./.:.:.:.	./.:.:.:.	./.:.:.:.	./.:.:.:.	./.:.:.:.	./.:.:.:.	./.:.:.:.	./.:.:.:.	./.:.:.:.	./.:.:.:.	./.:.:.:.	./.:.:.:.	./.:.:.:.	./.:.:.:.	./.:.:.:.	./.:.:.:.	./.:.:.:.	./.:.:.:.	./.:.:.:.	./.:.:.:.	./.:.:.:.	./.:.:.:.	./.:.:.:.	./.:.:.:.	./.:.:.:.	./.:.:.:.	./.:.:.:.	./.:.:.:.	./.:.:.:.	./.:.:.:.	./.:.:.:.	./.:.:.:.	./.:.:.:.	./.:.:.:.	./.:.:.:.	./.:.:.:.	./.:.:.:.	./.:.:.:.	./.:.:.:.	./.:.:.:.	./.:.:.:.	./.:.:.:.	./.:.:.:.	./.:.:.:.	./.:.:.:.	./.:.:.:.	./.:.:.:.	./.:.:.:.	./.:.:.:.	./.:.:.:.	./.:.:.:.	./.:.:.:.	./.:.:.:.	./.:.:.:.	./.:.:.:.	./.:.:.:.	./.:.:.:.	./.:.:.:.	./.:.:.:.	./.:.:.:.	./.:.:.:.	./.:.:.:.	./.:.:.:.	./.:.:.:.	./.:.:.:.	./.:.:.:.	./.:.:.:.	./.:.:.:.	./.:.:.:.	./.:.:.:.	./.:.:.:.	./.:.:.:.	./.:.:.:.	./.:.:.:.	./.:.:.:.	./.:.:.:.	./.:.:.:.	./.:.:.:.	./.:.:.:.	./.:.:.:.	./.:.:.:.	./.:.:.:.	./.:.:.:.	./.:.:.:.	./.:.:.:.	./.:.:.:.	./.:.:.:.	./.:.:.:.	./.:.:.:.	./.:.:.:.	./.:.:.:.	./.:.:.:.	./.:.:.:.	0/1:14:8:8,4,1,1	./.:.:.:.	./.:.:.:.	./.:.:.:.	./.:.:.:.	./.:.:.:.	./.:.:.:.	./.:.:.:.	./.:.:.:.	./.:.:.:.	./.:.:.:.	./.:.:.:.	./.:.:.:.	./.:.:.:.	./.:.:.:.	./.:.:.:.	./.:.:.:.	./.:.:.:.	./.:.:.:.	./.:.:.:.	./.:.:.:.	./.:.:.:.
chr4	8550435	.	A	G	0.03	PASS	BaseQRankSum=-1.348;ClippingRankSum=0;ExcessHet=3.0103;MQRankSum=0;RAW_MQ=50400;ReadPosRankSum=-0.275;DP=14;MLEAC=1;MLEAF=0.5	GT:DP:GQ:NE:PR:PS:SB:SE	./.:.:.:.:.:.:.:.	./.:.:.:.:.:.:.:.	./.:.:.:.:.:.:.:.	./.:.:.:.:.:.:.:.	./.:.:.:.:.:.:.:.	./.:.:.:.:.:.:.:.	./.:.:.:.:.:.:.:.	./.:.:.:.:.:.:.:.	./.:.:.:.:.:.:.:.	./.:.:.:.:.:.:.:.	./.:.:.:.:.:.:.:.	./.:.:.:.:.:.:.:.	./.:.:.:.:.:.:.:.	./.:.:.:.:.:.:.:.	./.:.:.:.:.:.:.:.	./.:.:.:.:.:.:.:.	./.:.:.:.:.:.:.:.	./.:.:.:.:.:.:.:.	./.:.:.:.:.:.:.:.	./.:.:.:.:.:.:.:.	./.:.:.:.:.:.:.:.	./.:.:.:.:.:.:.:.	./.:.:.:.:.:.:.:.	./.:.:.:.:.:.:.:.	./.:.:.:.:.:.:.:.	./.:.:.:.:.:.:.:.	./.:.:.:.:.:.:.:.	./.:.:.:.:.:.:.:.	./.:.:.:.:.:.:.:.	./.:.:.:.:.:.:.:.	./.:.:.:.:.:.:.:.	./.:.:.:.:.:.:.:.	./.:.:.:.:.:.:.:.	./.:.:.:.:.:.:.:.	./.:.:.:.:.:.:.:.	./.:.:.:.:.:.:.:.	./.:.:.:.:.:.:.:.	./.:.:.:.:.:.:.:.	./.:.:.:.:.:.:.:.	./.:.:.:.:.:.:.:.	./.:.:.:.:.:.:.:.	./.:.:.:.:.:.:.:.	./.:.:.:.:.:.:.:.	./.:.:.:.:.:.:.:.	./.:.:.:.:.:.:.:.	./.:.:.:.:.:.:.:.	./.:.:.:.:.:.:.:.	./.:.:.:.:.:.:.:.	./.:.:.:.:.:.:.:.	./.:.:.:.:.:.:.:.	./.:.:.:.:.:.:.:.	./.:.:.:.:.:.:.:.	./.:.:.:.:.:.:.:.	./.:.:.:.:.:.:.:.	./.:.:.:.:.:.:.:.	./.:.:.:.:.:.:.:.	./.:.:.:.:.:.:.:.	./.:.:.:.:.:.:.:.	./.:.:.:.:.:.:.:.	./.:.:.:.:.:.:.:.	./.:.:.:.:.:.:.:.	./.:.:.:.:.:.:.:.	./.:.:.:.:.:.:.:.	./.:.:.:.:.:.:.:.	./.:.:.:.:.:.:.:.	./.:.:.:.:.:.:.:.	./.:.:.:.:.:.:.:.	./.:.:.:.:.:.:.:.	./.:.:.:.:.:.:.:.	./.:.:.:.:.:.:.:.	./.:.:.:.:.:.:.:.	./.:.:.:.:.:.:.:.	./.:.:.:.:.:.:.:.	./.:.:.:.:.:.:.:.	./.:.:.:.:.:.:.:.	./.:.:.:.:.:.:.:.	./.:.:.:.:.:.:.:.	./.:.:.:.:.:.:.:.	./.:.:.:.:.:.:.:.	./.:.:.:.:.:.:.:.	./.:.:.:.:.:.:.:.	./.:.:.:.:.:.:.:.	./.:.:.:.:.:.:.:.	./.:.:.:.:.:.:.:.	./.:.:.:.:.:.:.:.	./.:.:.:.:.:.:.:.	./.:.:.:.:.:.:.:.	./.:.:.:.:.:.:.:.	./.:.:.:.:.:.:.:.	./.:.:.:.:.:.:.:.	./.:.:.:.:.:.:.:.	./.:.:.:.:.:.:.:.	./.:.:.:.:.:.:.:.	./.:.:.:.:.:.:.:.	./.:.:.:.:.:.:.:.	./.:.:.:.:.:.:.:.	./.:.:.:.:.:.:.:.	./.:.:.:.:.:.:.:.	./.:.:.:.:.:.:.:.	./.:.:.:.:.:.:.:.	./.:.:.:.:.:.:.:.	0|1:14:6:100:0:8547853:5,7,1,1:.	./.:.:.:.:.:.:.:.	./.:.:.:.:.:.:.:.	./.:.:.:.:.:.:.:.	./.:.:.:.:.:.:.:.	./.:.:.:.:.:.:.:.	./.:.:.:.:.:.:.:.	./.:.:.:.:.:.:.:.	./.:.:.:.:.:.:.:.	./.:.:.:.:.:.:.:.	./.:.:.:.:.:.:.:.	./.:.:.:.:.:.:.:.	./.:.:.:.:.:.:.:.	./.:.:.:.:.:.:.:.	./.:.:.:.:.:.:.:.	./.:.:.:.:.:.:.:.	./.:.:.:.:.:.:.:.	./.:.:.:.:.:.:.:.	./.:.:.:.:.:.:.:.	./.:.:.:.:.:.:.:.	./.:.:.:.:.:.:.:.	./.:.:.:.:.:.:.:.	./.:.:.:.:.:.:.:.
chr4	8550464	.	C	T	485.77	PASS	BaseQRankSum=1.195;ClippingRankSum=0;ExcessHet=3.0103;MQRankSum=0;RAW_MQ=72000;ReadPosRankSum=-0.646;DP=674;MLEAC=2;MLEAF=1	GT:DP:GQ:NE:PR:PS:SB:SE	./.:.:.:.:.:.:.:.	./.:.:.:.:.:.:.:.	./.:.:.:.:.:.:.:.	./.:.:.:.:.:.:.:.	./.:.:.:.:.:.:.:.	./.:.:.:.:.:.:.:.	./.:.:.:.:.:.:.:.	./.:.:.:.:.:.:.:.	./.:.:.:.:.:.:.:.	./.:.:.:.:.:.:.:.	./.:.:.:.:.:.:.:.	./.:.:.:.:.:.:.:.	./.:.:.:.:.:.:.:.	./.:.:.:.:.:.:.:.	./.:.:.:.:.:.:.:.	./.:.:.:.:.:.:.:.	1|0:20:99:100:0:8547842:4,5,8,3:.	./.:.:.:.:.:.:.:.	./.:.:.:.:.:.:.:.	./.:.:.:.:.:.:.:.	./.:.:.:.:.:.:.:.	./.:.:.:.:.:.:.:.	./.:.:.:.:.:.:.:.	./.:.:.:.:.:.:.:.	./.:.:.:.:.:.:.:.	./.:.:.:.:.:.:.:.	./.:.:.:.:.:.:.:.	./.:.:.:.:.:.:.:.	./.:.:.:.:.:.:.:.	./.:.:.:.:.:.:.:.	./.:.:.:.:.:.:.:.	./.:.:.:.:.:.:.:.	./.:.:.:.:.:.:.:.	./.:.:.:.:.:.:.:.	./.:.:.:.:.:.:.:.	1/1:19:57:.:.:.:0,0,12,7:.	./.:.:.:.:.:.:.:.	1|0:16:99:100:0:8548058:4,5,2,5:.	./.:.:.:.:.:.:.:.	./.:.:.:.:.:.:.:.	1/1:10:30:.:.:.:0,0,7,3:.	./.:.:.:.:.:.:.:.	0/1:3:17:.:.:.:1,0,1,1:.	./.:.:.:.:.:.:.:.	1|0:9:75:100:0:8550301:3,1,2,3:.	1/1:10:3:.:.:.:0,1,6,3:.	1/1:4:12:.:.:.:0,0,2,2:.	0|1:14:99:100:0:8543774:4,2,4,4:.	1/1:16:48:.:.:.:0,0,9,7:.	1/1:14:42:.:.:.:0,0,8,6:.	0|1:19:99:100:0:8545116:5,4,7,3:.	1/1:14:42:.:.:.:0,0,9,5:.	0|1:7:5:100:0:8542702:1,0,4,2:.	./.:.:.:.:.:.:.:.	./.:.:.:.:.:.:.:.	0|1:7:50:27:0:8548046:2,1,2,2:.	1/1:13:39:.:.:.:0,0,8,5:.	./.:.:.:.:.:.:.:.	0|1:9:0:100:0:8543472:0,1,5,3:.	1|0:5:40:100:0:8545116:0,2,1,2:.	./.:.:.:.:.:.:.:.	1/1:13:39:.:.:.:0,0,7,6:.	0|1:12:76:100:0:8546232:2,3,5,2:.	./.:.:.:.:.:.:.:.	./.:.:.:.:.:.:.:.	1/1:13:39:.:.:.:0,0,8,5:.	1|0:9:56:100:0:8547860:2,4,0,3:.	./.:.:.:.:.:.:.:.	0|1:17:99:100:0:8547485:6,5,4,2:.	0|1:19:99:100:0:8549376:6,7,5,1:.	1/1:11:33:.:.:.:0,0,5,6:.	1/1:17:51:.:.:.:0,0,11,6:.	1/1:6:18:.:.:.:0,0,4,2:.	1/1:11:33:.:.:.:0,0,5,6:.	1/1:16:48:.:.:.:0,0,6,10:.	1|0:12:99:100:0:8549376:3,4,2,3:.	0|1:14:99:100:0:8548192:2,5,5,2:.	1/1:17:51:.:.:.:0,0,6,11:.	1|0:26:99:100:0:8549376:5,8,5,8:.	1/1:9:27:.:.:.:0,0,6,3:.	0|1:9:55:100:0:8548486:1,2,5,1:.	./.:.:.:.:.:.:.:.	./.:.:.:.:.:.:.:.	1|0:15:99:100:0:8550342:5,3,3,4:.	1/1:10:30:.:.:.:0,0,5,5:.	0|1:11:45:100:0:8546232:3,5,2,1:.	./.:.:.:.:.:.:.:.	1/1:12:36:.:.:.:0,0,5,7:.	1/1:15:45:.:.:.:0,0,12,3:.	./.:.:.:.:.:.:.:.	0|1:17:62:100:0:8547615:2,2,11,2:.	0|1:20:99:100:0:8549376:7,3,4,6:.	1|0:10:82:100:0:8549376:2,2,3,3:.	1/1:7:21:.:.:.:0,0,5,2:.	./.:.:.:.:.:.:.:.	./.:.:.:.:.:.:.:.	./.:.:.:.:.:.:.:.	1|0:21:99:100:0:8547860:7,6,3,5:.	./.:.:.:.:.:.:.:.	0|1:4:37:63.18:0:8547615:1,1,1,1:.	0|1:7:28:100:0:8546215:1,1,2,3:.	0|1:13:99:100:0:8547853:4,2,3,4:.	1/1:10:30:.:.:.:0,0,7,3:.	./.:.:.:.:.:.:.:.	0|1:8:25:100:0:8546574:1,1,3,3:.	./.:.:.:.:.:.:.:.	0|1:10:72:100:0:8546574:3,3,3,1:.	1/1:15:45:.:.:.:0,0,6,9:.	./.:.:.:.:.:.:.:.	1/1:13:39:.:.:.:0,0,7,6:.	1/1:13:39:.:.:.:0,0,7,6:.	./.:.:.:.:.:.:.:.	./.:.:.:.:.:.:.:.	./.:.:.:.:.:.:.:.	./.:.:.:.:.:.:.:.	./.:.:.:.:.:.:.:.	./.:.:.:.:.:.:.:.	./.:.:.:.:.:.:.:.	./.:.:.:.:.:.:.:.	./.:.:.:.:.:.:.:.	./.:.:.:.:.:.:.:.	./.:.:.:.:.:.:.:.	./.:.:.:.:.:.:.:.	./.:.:.:.:.:.:.:.
chr4	8550528	.	A	ATC	533.73	PASS	BaseQRankSum=0.444;ClippingRankSum=0;ExcessHet=3.0103;MQRankSum=0;RAW_MQ=90000;ReadPosRankSum=-0.9;DP=622;MLEAC=2;MLEAF=1	GT:DP:GQ:NE:PR:PS:SB:SE	./.:.:.:.:.:.:.:.	./.:.:.:.:.:.:.:.	./.:.:.:.:.:.:.:.	./.:.:.:.:.:.:.:.	./.:.:.:.:.:.:.:.	./.:.:.:.:.:.:.:.	./.:.:.:.:.:.:.:.	./.:.:.:.:.:.:.:.	./.:.:.:.:.:.:.:.	./.:.:.:.:.:.:.:.	./.:.:.:.:.:.:.:.	./.:.:.:.:.:.:.:.	./.:.:.:.:.:.:.:.	./.:.:.:.:.:.:.:.	./.:.:.:.:.:.:.:.	./.:.:.:.:.:.:.:.	1|0:23:99:100:0:8547842:5,5,8,5:.	./.:.:.:.:.:.:.:.	./.:.:.:.:.:.:.:.	./.:.:.:.:.:.:.:.	./.:.:.:.:.:.:.:.	./.:.:.:.:.:.:.:.	./.:.:.:.:.:.:.:.	./.:.:.:.:.:.:.:.	./.:.:.:.:.:.:.:.	./.:.:.:.:.:.:.:.	./.:.:.:.:.:.:.:.	./.:.:.:.:.:.:.:.	./.:.:.:.:.:.:.:.	./.:.:.:.:.:.:.:.	./.:.:.:.:.:.:.:.	./.:.:.:.:.:.:.:.	./.:.:.:.:.:.:.:.	./.:.:.:.:.:.:.:.	./.:.:.:.:.:.:.:.	1|0:22:99:33.24:0:8548449:7,5,3,7:.	./.:.:.:.:.:.:.:.	1|0:17:99:100:0:8548058:5,4,3,5:.	./.:.:.:.:.:.:.:.	./.:.:.:.:.:.:.:.	0|1:9:95:100:0:8547615:2,2,4,1:.	./.:.:.:.:.:.:.:.	./.:.:.:.:.:.:.:.	./.:.:.:.:.:.:.:.	1|0:7:74:100:0:8550301:3,0,2,2:.	1|0:9:37:100:0:8548486:2,0,4,3:.	./.:.:.:.:.:.:.:.	0|1:14:99:100:0:8543774:3,3,5,3:.	1/1:17:51:.:.:.:0,0,8,9:.	1/1:7:21:.:.:.:0,0,4,3:.	0|1:21:99:100:0:8545116:5,3,7,6:.	1|0:14:42:100:0:8547168:5,6,2,1:.	./.:.:.:.:.:.:.:.	./.:.:.:.:.:.:.:.	./.:.:.:.:.:.:.:.	./.:.:.:.:.:.:.:.	1/1:11:33:.:.:.:0,0,6,5:.	./.:.:.:.:.:.:.:.	0|1:9:3:100:0:8543472:1,0,5,3:.	./.:.:.:.:.:.:.:.	./.:.:.:.:.:.:.:.	0|1:8:7:100:0:8535309:1,0,4,3:.	0|1:12:88:100:0:8546232:2,2,4,4:.	./.:.:.:.:.:.:.:.	./.:.:.:.:.:.:.:.	0|1:16:99:100:0:8547615:2,6,1,7:.	1|0:7:43:100:0:8547860:3,2,1,1:.	./.:.:.:.:.:.:.:.	./.:.:.:.:.:.:.:.	0|1:14:99:100:0:8549376:3,4,5,2:.	0|1:14:52:66.86:0:8547615:3,0,4,7:.	1/1:18:54:.:.:.:0,0,14,4:.	1/1:10:30:.:.:.:0,0,4,6:.	./.:.:.:.:.:.:.:.	1|0:12:99:56.19:0:8548267:5,2,3,2:.	1|0:13:99:100:0:8549376:2,5,5,1:.	./.:.:.:.:.:.:.:.	1/1:17:51:.:.:.:0,0,9,8:.	1|0:14:99:100:0:8549376:3,6,3,2:.	./.:.:.:.:.:.:.:.	./.:.:.:.:.:.:.:.	./.:.:.:.:.:.:.:.	./.:.:.:.:.:.:.:.	./.:.:.:.:.:.:.:.	1/1:10:30:.:.:.:0,0,5,5:.	0|1:13:99:100:0:8546232:2,5,3,3:.	./.:.:.:.:.:.:.:.	1|0:19:99:100:0:8547615:4,4,5,6:.	1|0:20:99:100:0:8547615:5,5,5,5:.	./.:.:.:.:.:.:.:.	0|1:14:85:100:0:8547615:4,0,8,2:.	0|1:21:99:100:0:8549376:9,3,4,5:.	1|0:9:94:100:0:8549376:3,1,3,2:.	1/1:7:21:.:.:.:0,0,4,3:.	./.:.:.:.:.:.:.:.	./.:.:.:.:.:.:.:.	./.:.:.:.:.:.:.:.	1|0:14:99:100:0:8547860:3,5,4,2:.	./.:.:.:.:.:.:.:.	0|1:7:71:100:0:8547615:2,1,1,3:.	0|1:4:49:71.64:0:8546215:1,1,0,2:.	0|1:9:69:39.91:0:8547853:2,1,5,1:.	1/1:8:24:.:.:.:0,0,6,2:.	./.:.:.:.:.:.:.:.	1|0:12:28:35.83:0:8546574:6,4,1,1:.	./.:.:.:.:.:.:.:.	0|1:8:39:100:0:8546574:1,1,3,3:.	0|1:13:99:100:0:8547615:2,3,5,3:.	./.:.:.:.:.:.:.:.	1/1:13:39:.:.:.:0,0,7,6:.	1/1:13:45:.:.:.:0,0,3,10:.	./.:.:.:.:.:.:.:.	./.:.:.:.:.:.:.:.	./.:.:.:.:.:.:.:.	./.:.:.:.:.:.:.:.	./.:.:.:.:.:.:.:.	./.:.:.:.:.:.:.:.	./.:.:.:.:.:.:.:.	./.:.:.:.:.:.:.:.	./.:.:.:.:.:.:.:.	./.:.:.:.:.:.:.:.	./.:.:.:.:.:.:.:.	./.:.:.:.:.:.:.:.	./.:.:.:.:.:.:.:.
chr4	8550857	.	G	A	185.77	PASS	BaseQRankSum=-1.688;ClippingRankSum=0;ExcessHet=3.0103;MQRankSum=0;RAW_MQ=79200;ReadPosRankSum=-0.205;DP=109;MLEAC=1;MLEAF=0.5	GT:DP:GQ:NE:PR:PS:SB:SE	./.:.:.:.:.:.:.:.	./.:.:.:.:.:.:.:.	./.:.:.:.:.:.:.:.	./.:.:.:.:.:.:.:.	./.:.:.:.:.:.:.:.	./.:.:.:.:.:.:.:.	./.:.:.:.:.:.:.:.	./.:.:.:.:.:.:.:.	./.:.:.:.:.:.:.:.	./.:.:.:.:.:.:.:.	./.:.:.:.:.:.:.:.	./.:.:.:.:.:.:.:.	./.:.:.:.:.:.:.:.	./.:.:.:.:.:.:.:.	./.:.:.:.:.:.:.:.	./.:.:.:.:.:.:.:.	./.:.:.:.:.:.:.:.	./.:.:.:.:.:.:.:.	./.:.:.:.:.:.:.:.	./.:.:.:.:.:.:.:.	./.:.:.:.:.:.:.:.	./.:.:.:.:.:.:.:.	./.:.:.:.:.:.:.:.	./.:.:.:.:.:.:.:.	./.:.:.:.:.:.:.:.	./.:.:.:.:.:.:.:.	./.:.:.:.:.:.:.:.	./.:.:.:.:.:.:.:.	./.:.:.:.:.:.:.:.	./.:.:.:.:.:.:.:.	./.:.:.:.:.:.:.:.	./.:.:.:.:.:.:.:.	./.:.:.:.:.:.:.:.	./.:.:.:.:.:.:.:.	./.:.:.:.:.:.:.:.	./.:.:.:.:.:.:.:.	./.:.:.:.:.:.:.:.	./.:.:.:.:.:.:.:.	./.:.:.:.:.:.:.:.	./.:.:.:.:.:.:.:.	./.:.:.:.:.:.:.:.	./.:.:.:.:.:.:.:.	./.:.:.:.:.:.:.:.	./.:.:.:.:.:.:.:.	./.:.:.:.:.:.:.:.	./.:.:.:.:.:.:.:.	./.:.:.:.:.:.:.:.	./.:.:.:.:.:.:.:.	./.:.:.:.:.:.:.:.	./.:.:.:.:.:.:.:.	./.:.:.:.:.:.:.:.	./.:.:.:.:.:.:.:.	./.:.:.:.:.:.:.:.	./.:.:.:.:.:.:.:.	./.:.:.:.:.:.:.:.	./.:.:.:.:.:.:.:.	./.:.:.:.:.:.:.:.	./.:.:.:.:.:.:.:.	./.:.:.:.:.:.:.:.	./.:.:.:.:.:.:.:.	./.:.:.:.:.:.:.:.	./.:.:.:.:.:.:.:.	./.:.:.:.:.:.:.:.	./.:.:.:.:.:.:.:.	./.:.:.:.:.:.:.:.	1|0:22:99:100:0:8550857:8,6,1,7:.	./.:.:.:.:.:.:.:.	./.:.:.:.:.:.:.:.	./.:.:.:.:.:.:.:.	./.:.:.:.:.:.:.:.	./.:.:.:.:.:.:.:.	./.:.:.:.:.:.:.:.	./.:.:.:.:.:.:.:.	./.:.:.:.:.:.:.:.	./.:.:.:.:.:.:.:.	./.:.:.:.:.:.:.:.	./.:.:.:.:.:.:.:.	./.:.:.:.:.:.:.:.	./.:.:.:.:.:.:.:.	./.:.:.:.:.:.:.:.	./.:.:.:.:.:.:.:.	./.:.:.:.:.:.:.:.	./.:.:.:.:.:.:.:.	1|0:17:79:41:0:8550857:9,3,3,2:.	./.:.:.:.:.:.:.:.	./.:.:.:.:.:.:.:.	./.:.:.:.:.:.:.:.	0|1:18:99:100:0:8550857:7,2,6,3:.	1|0:16:99:100:0:8550857:5,3,5,3:.	./.:.:.:.:.:.:.:.	./.:.:.:.:.:.:.:.	./.:.:.:.:.:.:.:.	./.:.:.:.:.:.:.:.	./.:.:.:.:.:.:.:.	./.:.:.:.:.:.:.:.	./.:.:.:.:.:.:.:.	./.:.:.:.:.:.:.:.	./.:.:.:.:.:.:.:.	./.:.:.:.:.:.:.:.	./.:.:.:.:.:.:.:.	./.:.:.:.:.:.:.:.	./.:.:.:.:.:.:.:.	./.:.:.:.:.:.:.:.	./.:.:.:.:.:.:.:.	./.:.:.:.:.:.:.:.	./.:.:.:.:.:.:.:.	./.:.:.:.:.:.:.:.	1|0:16:83:100:0:8547615:6,5,4,1:.	0/1:20:99:.:.:.:4,5,7,4:.	./.:.:.:.:.:.:.:.	./.:.:.:.:.:.:.:.	./.:.:.:.:.:.:.:.	./.:.:.:.:.:.:.:.	./.:.:.:.:.:.:.:.	./.:.:.:.:.:.:.:.	./.:.:.:.:.:.:.:.	./.:.:.:.:.:.:.:.	./.:.:.:.:.:.:.:.	./.:.:.:.:.:.:.:.	./.:.:.:.:.:.:.:.	./.:.:.:.:.:.:.:.	./.:.:.:.:.:.:.:.	./.:.:.:.:.:.:.:.	./.:.:.:.:.:.:.:.
chr4	8550897	.	A	G	687.77	PASS	BaseQRankSum=-1.975;ClippingRankSum=0;ExcessHet=3.0103;MQRankSum=0;RAW_MQ=86400;ReadPosRankSum=-0.117;DP=722;MLEAC=2;MLEAF=1	GT:DP:GQ:NE:PGT:PID:PR:PS:SB:SE	./.:.:.:.:.:.:.:.:.:.	./.:.:.:.:.:.:.:.:.:.	./.:.:.:.:.:.:.:.:.:.	./.:.:.:.:.:.:.:.:.:.	./.:.:.:.:.:.:.:.:.:.	./.:.:.:.:.:.:.:.:.:.	./.:.:.:.:.:.:.:.:.:.	./.:.:.:.:.:.:.:.:.:.	./.:.:.:.:.:.:.:.:.:.	./.:.:.:.:.:.:.:.:.:.	./.:.:.:.:.:.:.:.:.:.	./.:.:.:.:.:.:.:.:.:.	./.:.:.:.:.:.:.:.:.:.	./.:.:.:.:.:.:.:.:.:.	./.:.:.:.:.:.:.:.:.:.	./.:.:.:.:.:.:.:.:.:.	1|0:24:99:100:0|1:8550897_A_G:0:8550897:5,5,7,7:.	./.:.:.:.:.:.:.:.:.:.	./.:.:.:.:.:.:.:.:.:.	./.:.:.:.:.:.:.:.:.:.	./.:.:.:.:.:.:.:.:.:.	./.:.:.:.:.:.:.:.:.:.	./.:.:.:.:.:.:.:.:.:.	./.:.:.:.:.:.:.:.:.:.	./.:.:.:.:.:.:.:.:.:.	./.:.:.:.:.:.:.:.:.:.	./.:.:.:.:.:.:.:.:.:.	./.:.:.:.:.:.:.:.:.:.	./.:.:.:.:.:.:.:.:.:.	./.:.:.:.:.:.:.:.:.:.	./.:.:.:.:.:.:.:.:.:.	./.:.:.:.:.:.:.:.:.:.	./.:.:.:.:.:.:.:.:.:.	./.:.:.:.:.:.:.:.:.:.	./.:.:.:.:.:.:.:.:.:.	1|0:30:99:100:.:.:0:8550897:5,10,6,9:.	./.:.:.:.:.:.:.:.:.:.	0|1:20:99:100:.:.:0:8550897:8,4,3,5:.	./.:.:.:.:.:.:.:.:.:.	./.:.:.:.:.:.:.:.:.:.	0|1:7:28:100:.:.:0:8547615:1,1,3,2:.	1|0:8:23:100:.:.:0:8550897:2,4,0,2:.	./.:.:.:.:.:.:.:.:.:.	./.:.:.:.:.:.:.:.:.:.	1|0:7:55:100:.:.:0:8550301:0,3,3,1:.	1|0:12:99:100:0|1:8550897_A_G:0:8548486:4,3,5,0:.	./.:.:.:.:.:.:.:.:.:.	0|1:3:17:100:.:.:0:8543774:1,1,1,0:.	1/1:19:47:.:.:.:.:.:0,1,10,8:.	1/1:11:33:.:.:.:.:.:0,0,7,4:.	0|1:15:82:100:.:.:0:8545116:7,3,3,2:.	1|0:13:99:100:.:.:0:8547168:4,2,3,4:.	./.:.:.:.:.:.:.:.:.:.	./.:.:.:.:.:.:.:.:.:.	./.:.:.:.:.:.:.:.:.:.	./.:.:.:.:.:.:.:.:.:.	1/1:18:54:.:.:.:.:.:0,0,13,5:.	./.:.:.:.:.:.:.:.:.:.	0|1:14:99:100:.:.:0:8543472:2,4,4,4:.	1|0:8:33:100:.:.:0:8545116:1,1,4,2:.	./.:.:.:.:.:.:.:.:.:.	1/1:12:36:.:.:.:.:.:0,0,6,6:.	0|1:12:89:100:.:.:0:8546232:5,2,2,3:.	./.:.:.:.:.:.:.:.:.:.	./.:.:.:.:.:.:.:.:.:.	0|1:19:99:100:.:.:0:8550857:2,5,6,6:.	1|0:15:99:100:.:.:0:8550897:3,6,3,3:.	./.:.:.:.:.:.:.:.:.:.	0|1:15:99:100:0|1:8550897_A_G:0:8550897:6,2,3,4:.	0|1:27:99:100:.:.:0:8550897:8,7,5,7:.	1|0:16:99:100:.:.:0:8550897:6,3,4,3:.	1/1:20:60:.:.:.:.:.:0,0,9,11:.	1/1:19:57:.:.:.:.:.:0,0,7,12:.	1|0:15:99:100:.:.:0:8550897:2,4,4,5:.	0|1:16:99:100:.:.:0:8550897:1,6,4,5:.	0|1:19:99:100:.:.:0:8550897:5,4,5,5:.	./.:.:.:.:.:.:.:.:.:.	1/1:27:81:.:.:.:.:.:0,0,18,9:.	0|1:22:99:100:.:.:0:8550897:5,6,8,3:.	./.:.:.:.:.:.:.:.:.:.	./.:.:.:.:.:.:.:.:.:.	./.:.:.:.:.:.:.:.:.:.	./.:.:.:.:.:.:.:.:.:.	./.:.:.:.:.:.:.:.:.:.	1/1:9:27:.:.:.:.:.:0,0,3,6:.	0|1:20:99:100:.:.:0:8546232:5,3,8,4:.	./.:.:.:.:.:.:.:.:.:.	1|0:18:99:100:0|1:8550897_A_G:0:8550857:6,2,6,4:.	0|1:17:99:100:.:.:0:8550857:7,3,5,2:.	./.:.:.:.:.:.:.:.:.:.	0|1:25:99:100:.:.:0:8550897:6,7,6,6:.	1|0:22:99:100:.:.:0:8550897:4,5,8,5:.	1|0:18:99:100:.:.:0:8550897:4,4,6,4:.	1/1:10:30:.:.:.:.:.:0,0,5,5:.	./.:.:.:.:.:.:.:.:.:.	./.:.:.:.:.:.:.:.:.:.	./.:.:.:.:.:.:.:.:.:.	1|0:10:96:100:.:.:0:8547860:2,3,2,3:.	./.:.:.:.:.:.:.:.:.:.	0|1:9:22:100:.:.:0:8547615:3,4,1,1:.	0|1:15:99:100:.:.:0:8546215:4,3,5,3:.	0|1:11:99:100:0|1:8550897_A_G:0:8547853:4,2,3,2:.	1/1:16:48:.:.:.:.:.:0,0,11,5:.	./.:.:.:.:.:.:.:.:.:.	./.:.:.:.:.:.:.:.:.:.	./.:.:.:.:.:.:.:.:.:.	0|1:11:56:100:.:.:0:8546574:6,1,2,2:.	0|1:10:95:100:.:.:0:8547615:4,1,1,4:.	./.:.:.:.:.:.:.:.:.:.	1/1:17:51:.:.:.:.:.:0,0,11,6:.	1/1:17:51:.:.:.:.:.:0,0,13,4:.	./.:.:.:.:.:.:.:.:.:.	./.:.:.:.:.:.:.:.:.:.	./.:.:.:.:.:.:.:.:.:.	./.:.:.:.:.:.:.:.:.:.	./.:.:.:.:.:.:.:.:.:.	./.:.:.:.:.:.:.:.:.:.	./.:.:.:.:.:.:.:.:.:.	./.:.:.:.:.:.:.:.:.:.	./.:.:.:.:.:.:.:.:.:.	./.:.:.:.:.:.:.:.:.:.	./.:.:.:.:.:.:.:.:.:.	./.:.:.:.:.:.:.:.:.:.	./.:.:.:.:.:.:.:.:.:.
chr4	8550905	.	T	C	0.61	PASS	BaseQRankSum=-1.036;ClippingRankSum=0;ExcessHet=3.0103;MQRankSum=0;RAW_MQ=18000;ReadPosRankSum=1.036;DP=5;MLEAC=1;MLEAF=0.5	GT:DP:GQ:NE:PR:PS:SB:SE	./.:.:.:.:.:.:.:.	./.:.:.:.:.:.:.:.	./.:.:.:.:.:.:.:.	./.:.:.:.:.:.:.:.	./.:.:.:.:.:.:.:.	./.:.:.:.:.:.:.:.	./.:.:.:.:.:.:.:.	./.:.:.:.:.:.:.:.	./.:.:.:.:.:.:.:.	./.:.:.:.:.:.:.:.	./.:.:.:.:.:.:.:.	./.:.:.:.:.:.:.:.	./.:.:.:.:.:.:.:.	./.:.:.:.:.:.:.:.	./.:.:.:.:.:.:.:.	./.:.:.:.:.:.:.:.	./.:.:.:.:.:.:.:.	./.:.:.:.:.:.:.:.	./.:.:.:.:.:.:.:.	./.:.:.:.:.:.:.:.	./.:.:.:.:.:.:.:.	./.:.:.:.:.:.:.:.	./.:.:.:.:.:.:.:.	./.:.:.:.:.:.:.:.	./.:.:.:.:.:.:.:.	./.:.:.:.:.:.:.:.	./.:.:.:.:.:.:.:.	./.:.:.:.:.:.:.:.	./.:.:.:.:.:.:.:.	./.:.:.:.:.:.:.:.	./.:.:.:.:.:.:.:.	./.:.:.:.:.:.:.:.	./.:.:.:.:.:.:.:.	./.:.:.:.:.:.:.:.	./.:.:.:.:.:.:.:.	./.:.:.:.:.:.:.:.	./.:.:.:.:.:.:.:.	./.:.:.:.:.:.:.:.	./.:.:.:.:.:.:.:.	./.:.:.:.:.:.:.:.	./.:.:.:.:.:.:.:.	./.:.:.:.:.:.:.:.	./.:.:.:.:.:.:.:.	./.:.:.:.:.:.:.:.	./.:.:.:.:.:.:.:.	./.:.:.:.:.:.:.:.	./.:.:.:.:.:.:.:.	1|0:5:20:100:0:8543774:2,1,1,1:.	./.:.:.:.:.:.:.:.	./.:.:.:.:.:.:.:.	./.:.:.:.:.:.:.:.	./.:.:.:.:.:.:.:.	./.:.:.:.:.:.:.:.	./.:.:.:.:.:.:.:.	./.:.:.:.:.:.:.:.	./.:.:.:.:.:.:.:.	./.:.:.:.:.:.:.:.	./.:.:.:.:.:.:.:.	./.:.:.:.:.:.:.:.	./.:.:.:.:.:.:.:.	./.:.:.:.:.:.:.:.	./.:.:.:.:.:.:.:.	./.:.:.:.:.:.:.:.	./.:.:.:.:.:.:.:.	./.:.:.:.:.:.:.:.	./.:.:.:.:.:.:.:.	./.:.:.:.:.:.:.:.	./.:.:.:.:.:.:.:.	./.:.:.:.:.:.:.:.	./.:.:.:.:.:.:.:.	./.:.:.:.:.:.:.:.	./.:.:.:.:.:.:.:.	./.:.:.:.:.:.:.:.	./.:.:.:.:.:.:.:.	./.:.:.:.:.:.:.:.	./.:.:.:.:.:.:.:.	./.:.:.:.:.:.:.:.	./.:.:.:.:.:.:.:.	./.:.:.:.:.:.:.:.	./.:.:.:.:.:.:.:.	./.:.:.:.:.:.:.:.	./.:.:.:.:.:.:.:.	./.:.:.:.:.:.:.:.	./.:.:.:.:.:.:.:.	./.:.:.:.:.:.:.:.	./.:.:.:.:.:.:.:.	./.:.:.:.:.:.:.:.	./.:.:.:.:.:.:.:.	./.:.:.:.:.:.:.:.	./.:.:.:.:.:.:.:.	./.:.:.:.:.:.:.:.	./.:.:.:.:.:.:.:.	./.:.:.:.:.:.:.:.	./.:.:.:.:.:.:.:.	./.:.:.:.:.:.:.:.	./.:.:.:.:.:.:.:.	./.:.:.:.:.:.:.:.	./.:.:.:.:.:.:.:.	./.:.:.:.:.:.:.:.	./.:.:.:.:.:.:.:.	./.:.:.:.:.:.:.:.	./.:.:.:.:.:.:.:.	./.:.:.:.:.:.:.:.	./.:.:.:.:.:.:.:.	./.:.:.:.:.:.:.:.	./.:.:.:.:.:.:.:.	./.:.:.:.:.:.:.:.	./.:.:.:.:.:.:.:.	./.:.:.:.:.:.:.:.	./.:.:.:.:.:.:.:.	./.:.:.:.:.:.:.:.	./.:.:.:.:.:.:.:.	./.:.:.:.:.:.:.:.	./.:.:.:.:.:.:.:.	./.:.:.:.:.:.:.:.	./.:.:.:.:.:.:.:.	./.:.:.:.:.:.:.:.	./.:.:.:.:.:.:.:.	./.:.:.:.:.:.:.:.	./.:.:.:.:.:.:.:.	./.:.:.:.:.:.:.:.	./.:.:.:.:.:.:.:.	./.:.:.:.:.:.:.:.	./.:.:.:.:.:.:.:.
chr4	8550907	.	G	T	445.77	PASS	BaseQRankSum=0.569;ClippingRankSum=0;ExcessHet=3.0103;MQRankSum=0;RAW_MQ=86400;ReadPosRankSum=0.492;DP=51;MLEAC=1;MLEAF=0.5	GT:DP:GQ:NE:PGT:PID:PR:PS:SB:SE	./.:.:.:.:.:.:.:.:.:.	./.:.:.:.:.:.:.:.:.:.	./.:.:.:.:.:.:.:.:.:.	./.:.:.:.:.:.:.:.:.:.	./.:.:.:.:.:.:.:.:.:.	./.:.:.:.:.:.:.:.:.:.	./.:.:.:.:.:.:.:.:.:.	./.:.:.:.:.:.:.:.:.:.	./.:.:.:.:.:.:.:.:.:.	./.:.:.:.:.:.:.:.:.:.	./.:.:.:.:.:.:.:.:.:.	./.:.:.:.:.:.:.:.:.:.	./.:.:.:.:.:.:.:.:.:.	./.:.:.:.:.:.:.:.:.:.	./.:.:.:.:.:.:.:.:.:.	./.:.:.:.:.:.:.:.:.:.	1|0:24:99:100:0|1:8550897_A_G:0:8550897:7,5,6,6:.	./.:.:.:.:.:.:.:.:.:.	./.:.:.:.:.:.:.:.:.:.	./.:.:.:.:.:.:.:.:.:.	./.:.:.:.:.:.:.:.:.:.	./.:.:.:.:.:.:.:.:.:.	./.:.:.:.:.:.:.:.:.:.	./.:.:.:.:.:.:.:.:.:.	./.:.:.:.:.:.:.:.:.:.	./.:.:.:.:.:.:.:.:.:.	./.:.:.:.:.:.:.:.:.:.	./.:.:.:.:.:.:.:.:.:.	./.:.:.:.:.:.:.:.:.:.	./.:.:.:.:.:.:.:.:.:.	./.:.:.:.:.:.:.:.:.:.	./.:.:.:.:.:.:.:.:.:.	./.:.:.:.:.:.:.:.:.:.	./.:.:.:.:.:.:.:.:.:.	./.:.:.:.:.:.:.:.:.:.	./.:.:.:.:.:.:.:.:.:.	./.:.:.:.:.:.:.:.:.:.	./.:.:.:.:.:.:.:.:.:.	./.:.:.:.:.:.:.:.:.:.	./.:.:.:.:.:.:.:.:.:.	./.:.:.:.:.:.:.:.:.:.	./.:.:.:.:.:.:.:.:.:.	./.:.:.:.:.:.:.:.:.:.	./.:.:.:.:.:.:.:.:.:.	./.:.:.:.:.:.:.:.:.:.	./.:.:.:.:.:.:.:.:.:.	./.:.:.:.:.:.:.:.:.:.	./.:.:.:.:.:.:.:.:.:.	./.:.:.:.:.:.:.:.:.:.	./.:.:.:.:.:.:.:.:.:.	./.:.:.:.:.:.:.:.:.:.	./.:.:.:.:.:.:.:.:.:.	./.:.:.:.:.:.:.:.:.:.	./.:.:.:.:.:.:.:.:.:.	./.:.:.:.:.:.:.:.:.:.	./.:.:.:.:.:.:.:.:.:.	./.:.:.:.:.:.:.:.:.:.	./.:.:.:.:.:.:.:.:.:.	./.:.:.:.:.:.:.:.:.:.	./.:.:.:.:.:.:.:.:.:.	./.:.:.:.:.:.:.:.:.:.	1|0:12:99:100:.:.:0:8535309:2,4,5,1:.	./.:.:.:.:.:.:.:.:.:.	./.:.:.:.:.:.:.:.:.:.	./.:.:.:.:.:.:.:.:.:.	./.:.:.:.:.:.:.:.:.:.	./.:.:.:.:.:.:.:.:.:.	./.:.:.:.:.:.:.:.:.:.	0|1:15:99:100:0|1:8550897_A_G:0:8550897:6,3,3,3:.	./.:.:.:.:.:.:.:.:.:.	./.:.:.:.:.:.:.:.:.:.	./.:.:.:.:.:.:.:.:.:.	./.:.:.:.:.:.:.:.:.:.	./.:.:.:.:.:.:.:.:.:.	./.:.:.:.:.:.:.:.:.:.	./.:.:.:.:.:.:.:.:.:.	./.:.:.:.:.:.:.:.:.:.	./.:.:.:.:.:.:.:.:.:.	./.:.:.:.:.:.:.:.:.:.	./.:.:.:.:.:.:.:.:.:.	./.:.:.:.:.:.:.:.:.:.	./.:.:.:.:.:.:.:.:.:.	./.:.:.:.:.:.:.:.:.:.	./.:.:.:.:.:.:.:.:.:.	./.:.:.:.:.:.:.:.:.:.	./.:.:.:.:.:.:.:.:.:.	./.:.:.:.:.:.:.:.:.:.	./.:.:.:.:.:.:.:.:.:.	./.:.:.:.:.:.:.:.:.:.	./.:.:.:.:.:.:.:.:.:.	./.:.:.:.:.:.:.:.:.:.	./.:.:.:.:.:.:.:.:.:.	./.:.:.:.:.:.:.:.:.:.	./.:.:.:.:.:.:.:.:.:.	./.:.:.:.:.:.:.:.:.:.	./.:.:.:.:.:.:.:.:.:.	./.:.:.:.:.:.:.:.:.:.	./.:.:.:.:.:.:.:.:.:.	./.:.:.:.:.:.:.:.:.:.	./.:.:.:.:.:.:.:.:.:.	./.:.:.:.:.:.:.:.:.:.	./.:.:.:.:.:.:.:.:.:.	./.:.:.:.:.:.:.:.:.:.	./.:.:.:.:.:.:.:.:.:.	./.:.:.:.:.:.:.:.:.:.	./.:.:.:.:.:.:.:.:.:.	./.:.:.:.:.:.:.:.:.:.	./.:.:.:.:.:.:.:.:.:.	./.:.:.:.:.:.:.:.:.:.	./.:.:.:.:.:.:.:.:.:.	./.:.:.:.:.:.:.:.:.:.	./.:.:.:.:.:.:.:.:.:.	./.:.:.:.:.:.:.:.:.:.	./.:.:.:.:.:.:.:.:.:.	./.:.:.:.:.:.:.:.:.:.	./.:.:.:.:.:.:.:.:.:.	./.:.:.:.:.:.:.:.:.:.	./.:.:.:.:.:.:.:.:.:.	./.:.:.:.:.:.:.:.:.:.	./.:.:.:.:.:.:.:.:.:.	./.:.:.:.:.:.:.:.:.:.	./.:.:.:.:.:.:.:.:.:.	./.:.:.:.:.:.:.:.:.:.	./.:.:.:.:.:.:.:.:.:.
chr4	8550916	.	G	T	123.84	PASS	ExcessHet=3.0103;RAW_MQ=21600;DP=6;MLEAC=2;MLEAF=1	GT:DP:GQ:SB	./.:.:.:.	./.:.:.:.	./.:.:.:.	./.:.:.:.	./.:.:.:.	./.:.:.:.	./.:.:.:.	./.:.:.:.	./.:.:.:.	./.:.:.:.	./.:.:.:.	./.:.:.:.	./.:.:.:.	./.:.:.:.	./.:.:.:.	./.:.:.:.	./.:.:.:.	./.:.:.:.	./.:.:.:.	./.:.:.:.	./.:.:.:.	./.:.:.:.	./.:.:.:.	./.:.:.:.	./.:.:.:.	./.:.:.:.	./.:.:.:.	./.:.:.:.	./.:.:.:.	./.:.:.:.	./.:.:.:.	./.:.:.:.	./.:.:.:.	./.:.:.:.	./.:.:.:.	./.:.:.:.	./.:.:.:.	./.:.:.:.	./.:.:.:.	./.:.:.:.	./.:.:.:.	./.:.:.:.	./.:.:.:.	./.:.:.:.	./.:.:.:.	./.:.:.:.	./.:.:.:.	./.:.:.:.	./.:.:.:.	./.:.:.:.	./.:.:.:.	./.:.:.:.	./.:.:.:.	./.:.:.:.	./.:.:.:.	./.:.:.:.	./.:.:.:.	./.:.:.:.	./.:.:.:.	./.:.:.:.	./.:.:.:.	./.:.:.:.	./.:.:.:.	./.:.:.:.	./.:.:.:.	./.:.:.:.	./.:.:.:.	./.:.:.:.	./.:.:.:.	./.:.:.:.	./.:.:.:.	./.:.:.:.	./.:.:.:.	./.:.:.:.	./.:.:.:.	./.:.:.:.	./.:.:.:.	./.:.:.:.	./.:.:.:.	./.:.:.:.	./.:.:.:.	./.:.:.:.	./.:.:.:.	./.:.:.:.	./.:.:.:.	./.:.:.:.	./.:.:.:.	./.:.:.:.	./.:.:.:.	./.:.:.:.	./.:.:.:.	./.:.:.:.	./.:.:.:.	./.:.:.:.	./.:.:.:.	./.:.:.:.	./.:.:.:.	./.:.:.:.	./.:.:.:.	./.:.:.:.	./.:.:.:.	./.:.:.:.	./.:.:.:.	./.:.:.:.	1/1:6:18:0,0,4,2	./.:.:.:.	./.:.:.:.	./.:.:.:.	./.:.:.:.	./.:.:.:.	./.:.:.:.	./.:.:.:.	./.:.:.:.	./.:.:.:.	./.:.:.:.	./.:.:.:.	./.:.:.:.	./.:.:.:.	./.:.:.:.	./.:.:.:.	./.:.:.:.	./.:.:.:.	./.:.:.:.	./.:.:.:.
chr4	8550920	.	ATTGGG	A	1199.73	PASS	BaseQRankSum=0.785;ClippingRankSum=0;ExcessHet=3.0103;MQRankSum=0;RAW_MQ=82800;ReadPosRankSum=-0.296;DP=735;MLEAC=2;MLEAF=1	GT:DP:GQ:NE:PGT:PID:PR:PS:SB:SE	./.:.:.:.:.:.:.:.:.:.	./.:.:.:.:.:.:.:.:.:.	./.:.:.:.:.:.:.:.:.:.	./.:.:.:.:.:.:.:.:.:.	./.:.:.:.:.:.:.:.:.:.	./.:.:.:.:.:.:.:.:.:.	./.:.:.:.:.:.:.:.:.:.	./.:.:.:.:.:.:.:.:.:.	./.:.:.:.:.:.:.:.:.:.	./.:.:.:.:.:.:.:.:.:.	./.:.:.:.:.:.:.:.:.:.	./.:.:.:.:.:.:.:.:.:.	./.:.:.:.:.:.:.:.:.:.	./.:.:.:.:.:.:.:.:.:.	./.:.:.:.:.:.:.:.:.:.	./.:.:.:.:.:.:.:.:.:.	1|0:23:99:100:0|1:8550920_ATTGGG_A:0:8550897:5,7,5,6:.	./.:.:.:.:.:.:.:.:.:.	./.:.:.:.:.:.:.:.:.:.	./.:.:.:.:.:.:.:.:.:.	./.:.:.:.:.:.:.:.:.:.	./.:.:.:.:.:.:.:.:.:.	./.:.:.:.:.:.:.:.:.:.	./.:.:.:.:.:.:.:.:.:.	./.:.:.:.:.:.:.:.:.:.	./.:.:.:.:.:.:.:.:.:.	./.:.:.:.:.:.:.:.:.:.	./.:.:.:.:.:.:.:.:.:.	./.:.:.:.:.:.:.:.:.:.	./.:.:.:.:.:.:.:.:.:.	./.:.:.:.:.:.:.:.:.:.	./.:.:.:.:.:.:.:.:.:.	./.:.:.:.:.:.:.:.:.:.	./.:.:.:.:.:.:.:.:.:.	./.:.:.:.:.:.:.:.:.:.	1|0:27:99:100:0|1:8550920_ATTGGG_A:0:8550897:6,7,7,7:.	./.:.:.:.:.:.:.:.:.:.	0|1:19:99:100:0|1:8550920_ATTGGG_A:0:8550897:8,4,3,4:.	./.:.:.:.:.:.:.:.:.:.	./.:.:.:.:.:.:.:.:.:.	0|1:10:60:100:0|1:8550920_ATTGGG_A:0:8547615:2,1,4,3:.	1|0:9:44:100:0|1:8550920_ATTGGG_A:0:8550897:2,5,0,2:.	./.:.:.:.:.:.:.:.:.:.	./.:.:.:.:.:.:.:.:.:.	1|0:6:72:100:0|1:8550920_ATTGGG_A:0:8550301:0,2,3,1:.	1|0:11:99:100:0|1:8550897_A_G:0:8548486:4,2,4,1:.	./.:.:.:.:.:.:.:.:.:.	0|1:7:69:100:0|1:8550920_ATTGGG_A:0:8543774:1,1,3,2:.	1/1:18:9:.:0|1:8550920_ATTGGG_A:.:.:0,1,8,9:.	1/1:12:36:.:0|1:8550920_ATTGGG_A:.:.:0,0,7,5:.	0|1:16:99:100:0|1:8550920_ATTGGG_A:0:8545116:6,3,2,5:.	1|0:13:99:100:0|1:8550920_ATTGGG_A:0:8547168:4,3,2,4:.	./.:.:.:.:.:.:.:.:.:.	./.:.:.:.:.:.:.:.:.:.	./.:.:.:.:.:.:.:.:.:.	./.:.:.:.:.:.:.:.:.:.	1/1:16:51:.:0|1:8550920_ATTGGG_A:.:.:0,0,12,4:.	./.:.:.:.:.:.:.:.:.:.	0|1:9:63:100:0|1:8550920_ATTGGG_A:0:8543472:1,1,4,3:.	1|0:8:66:100:0|1:8550920_ATTGGG_A:0:8545116:1,1,4,2:.	./.:.:.:.:.:.:.:.:.:.	1/1:11:33:.:0|1:8550920_ATTGGG_A:.:.:0,0,6,5:.	0|1:13:96:100:0|1:8550920_ATTGGG_A:0:8546232:6,4,2,1:.	./.:.:.:.:.:.:.:.:.:.	./.:.:.:.:.:.:.:.:.:.	0|1:23:99:100:0|1:8550920_ATTGGG_A:0:8550857:2,6,6,9:.	1|0:13:99:100:0|1:8550920_ATTGGG_A:0:8550897:3,5,3,2:.	./.:.:.:.:.:.:.:.:.:.	0|1:11:99:100:0|1:8550920_ATTGGG_A:0:8550897:5,2,3,1:.	0|1:25:99:100:0|1:8550920_ATTGGG_A:0:8550897:4,7,5,9:.	1|0:15:99:100:0|1:8550920_ATTGGG_A:0:8550897:4,6,3,2:.	1/1:19:57:.:0|1:8550920_ATTGGG_A:.:.:0,0,10,9:.	1/1:26:78:.:0|1:8550920_ATTGGG_A:.:.:0,0,9,17:.	1|0:13:99:100:0|1:8550920_ATTGGG_A:0:8550897:1,5,3,4:.	0|1:20:99:100:0|1:8550920_ATTGGG_A:0:8550897:3,7,5,5:.	0|1:21:99:100:0|1:8550920_ATTGGG_A:0:8550897:6,4,3,8:.	./.:.:.:.:.:.:.:.:.:.	1/1:28:84:.:0|1:8550920_ATTGGG_A:.:.:0,0,19,9:.	0|1:23:99:100:0|1:8550920_ATTGGG_A:0:8550897:6,7,6,4:.	./.:.:.:.:.:.:.:.:.:.	./.:.:.:.:.:.:.:.:.:.	./.:.:.:.:.:.:.:.:.:.	./.:.:.:.:.:.:.:.:.:.	./.:.:.:.:.:.:.:.:.:.	1/1:10:30:.:0|1:8550920_ATTGGG_A:.:.:0,0,4,6:.	0|1:20:99:100:0|1:8550920_ATTGGG_A:0:8546232:4,3,8,5:.	./.:.:.:.:.:.:.:.:.:.	1|0:22:99:100:0|1:8550897_A_G:0:8550857:10,3,5,4:.	0|1:18:99:100:0|1:8550920_ATTGGG_A:0:8550857:7,5,4,2:.	./.:.:.:.:.:.:.:.:.:.	0|1:24:99:100:0|1:8550920_ATTGGG_A:0:8550897:7,5,5,7:.	1|0:29:99:100:0|1:8550920_ATTGGG_A:0:8550897:7,5,10,7:.	1|0:16:99:100:0|1:8550920_ATTGGG_A:0:8550897:5,4,5,2:.	1/1:9:27:.:0|1:8550920_ATTGGG_A:.:.:0,0,4,5:.	./.:.:.:.:.:.:.:.:.:.	./.:.:.:.:.:.:.:.:.:.	./.:.:.:.:.:.:.:.:.:.	1|0:10:99:100:0|1:8550920_ATTGGG_A:0:8547860:2,3,2,3:.	./.:.:.:.:.:.:.:.:.:.	0|1:8:21:59.87:0|1:8550920_ATTGGG_A:0:8547615:3,4,1,0:.	0|1:13:99:100:0|1:8550920_ATTGGG_A:0:8546215:4,3,4,2:.	0|1:13:99:100:0|1:8550897_A_G:0:8547853:4,3,3,3:.	1/1:16:48:.:0|1:8550920_ATTGGG_A:.:.:0,0,10,6:.	./.:.:.:.:.:.:.:.:.:.	./.:.:.:.:.:.:.:.:.:.	./.:.:.:.:.:.:.:.:.:.	0|1:10:99:100:0|1:8550920_ATTGGG_A:0:8546574:5,2,1,2:.	0|1:6:67:39.91:0|1:8550920_ATTGGG_A:0:8547615:3,1,1,1:.	./.:.:.:.:.:.:.:.:.:.	1/1:14:42:.:0|1:8550920_ATTGGG_A:.:.:0,0,9,5:.	1/1:20:60:.:0|1:8550920_ATTGGG_A:.:.:0,0,15,5:.	./.:.:.:.:.:.:.:.:.:.	./.:.:.:.:.:.:.:.:.:.	./.:.:.:.:.:.:.:.:.:.	./.:.:.:.:.:.:.:.:.:.	./.:.:.:.:.:.:.:.:.:.	./.:.:.:.:.:.:.:.:.:.	./.:.:.:.:.:.:.:.:.:.	./.:.:.:.:.:.:.:.:.:.	./.:.:.:.:.:.:.:.:.:.	./.:.:.:.:.:.:.:.:.:.	./.:.:.:.:.:.:.:.:.:.	./.:.:.:.:.:.:.:.:.:.	./.:.:.:.:.:.:.:.:.:.
chr4	8550927	.	T	C	1208.77	PASS	BaseQRankSum=-0.299;ClippingRankSum=0;ExcessHet=3.0103;MQRankSum=0;RAW_MQ=86400;ReadPosRankSum=-1.982;DP=718;MLEAC=2;MLEAF=1	GT:DP:GQ:NE:PGT:PID:PR:PS:SB:SE	./.:.:.:.:.:.:.:.:.:.	./.:.:.:.:.:.:.:.:.:.	./.:.:.:.:.:.:.:.:.:.	./.:.:.:.:.:.:.:.:.:.	./.:.:.:.:.:.:.:.:.:.	./.:.:.:.:.:.:.:.:.:.	./.:.:.:.:.:.:.:.:.:.	./.:.:.:.:.:.:.:.:.:.	./.:.:.:.:.:.:.:.:.:.	./.:.:.:.:.:.:.:.:.:.	./.:.:.:.:.:.:.:.:.:.	./.:.:.:.:.:.:.:.:.:.	./.:.:.:.:.:.:.:.:.:.	./.:.:.:.:.:.:.:.:.:.	./.:.:.:.:.:.:.:.:.:.	./.:.:.:.:.:.:.:.:.:.	1|0:24:99:100:0|1:8550920_ATTGGG_A:0:8550897:5,6,5,8:.	./.:.:.:.:.:.:.:.:.:.	./.:.:.:.:.:.:.:.:.:.	./.:.:.:.:.:.:.:.:.:.	./.:.:.:.:.:.:.:.:.:.	./.:.:.:.:.:.:.:.:.:.	./.:.:.:.:.:.:.:.:.:.	./.:.:.:.:.:.:.:.:.:.	./.:.:.:.:.:.:.:.:.:.	./.:.:.:.:.:.:.:.:.:.	./.:.:.:.:.:.:.:.:.:.	./.:.:.:.:.:.:.:.:.:.	./.:.:.:.:.:.:.:.:.:.	./.:.:.:.:.:.:.:.:.:.	./.:.:.:.:.:.:.:.:.:.	./.:.:.:.:.:.:.:.:.:.	./.:.:.:.:.:.:.:.:.:.	./.:.:.:.:.:.:.:.:.:.	./.:.:.:.:.:.:.:.:.:.	1|0:25:99:100:0|1:8550920_ATTGGG_A:0:8550897:5,6,7,7:.	./.:.:.:.:.:.:.:.:.:.	0|1:20:99:100:0|1:8550920_ATTGGG_A:0:8550897:8,5,3,4:.	./.:.:.:.:.:.:.:.:.:.	./.:.:.:.:.:.:.:.:.:.	0|1:8:21:100:0|1:8550920_ATTGGG_A:0:8547615:1,0,4,3:.	1|0:9:44:100:0|1:8550920_ATTGGG_A:0:8550897:2,5,0,2:.	./.:.:.:.:.:.:.:.:.:.	./.:.:.:.:.:.:.:.:.:.	1|0:6:72:100:0|1:8550920_ATTGGG_A:0:8550301:0,2,3,1:.	1|0:9:99:100:0|1:8550897_A_G:0:8548486:2,2,4,1:.	./.:.:.:.:.:.:.:.:.:.	0|1:7:69:100:0|1:8550920_ATTGGG_A:0:8543774:1,1,3,2:.	1/1:18:9:.:0|1:8550920_ATTGGG_A:.:.:0,1,8,9:.	1/1:12:36:.:0|1:8550920_ATTGGG_A:.:.:0,0,7,5:.	0|1:16:99:100:0|1:8550920_ATTGGG_A:0:8545116:6,3,2,5:.	1|0:13:99:100:0|1:8550920_ATTGGG_A:0:8547168:4,3,2,4:.	./.:.:.:.:.:.:.:.:.:.	./.:.:.:.:.:.:.:.:.:.	./.:.:.:.:.:.:.:.:.:.	./.:.:.:.:.:.:.:.:.:.	1/1:17:51:.:0|1:8550920_ATTGGG_A:.:.:0,0,12,5:.	./.:.:.:.:.:.:.:.:.:.	0|1:9:63:100:0|1:8550920_ATTGGG_A:0:8543472:1,1,4,3:.	1|0:8:66:100:0|1:8550920_ATTGGG_A:0:8545116:1,1,4,2:.	./.:.:.:.:.:.:.:.:.:.	1/1:11:33:.:0|1:8550920_ATTGGG_A:.:.:0,0,6,5:.	0|1:13:96:100:0|1:8550920_ATTGGG_A:0:8546232:6,4,2,1:.	./.:.:.:.:.:.:.:.:.:.	./.:.:.:.:.:.:.:.:.:.	0|1:23:99:100:0|1:8550920_ATTGGG_A:0:8550857:3,5,6,9:.	1|0:14:99:100:0|1:8550920_ATTGGG_A:0:8550897:3,5,3,3:.	./.:.:.:.:.:.:.:.:.:.	0|1:12:99:100:0|1:8550920_ATTGGG_A:0:8550897:5,3,3,1:.	0|1:24:99:100:0|1:8550920_ATTGGG_A:0:8550897:4,6,5,9:.	1|0:14:99:100:0|1:8550920_ATTGGG_A:0:8550897:3,6,3,2:.	1/1:19:57:.:0|1:8550920_ATTGGG_A:.:.:0,0,10,9:.	1/1:26:78:.:0|1:8550920_ATTGGG_A:.:.:0,0,9,17:.	1|0:13:99:100:0|1:8550920_ATTGGG_A:0:8550897:1,4,3,5:.	0|1:20:99:100:0|1:8550920_ATTGGG_A:0:8550897:3,7,5,5:.	0|1:22:99:100:0|1:8550920_ATTGGG_A:0:8550897:7,4,3,8:.	./.:.:.:.:.:.:.:.:.:.	1/1:28:84:.:0|1:8550920_ATTGGG_A:.:.:0,0,19,9:.	0|1:21:99:100:0|1:8550920_ATTGGG_A:0:8550897:6,5,6,4:.	./.:.:.:.:.:.:.:.:.:.	./.:.:.:.:.:.:.:.:.:.	./.:.:.:.:.:.:.:.:.:.	./.:.:.:.:.:.:.:.:.:.	./.:.:.:.:.:.:.:.:.:.	1/1:10:30:.:0|1:8550920_ATTGGG_A:.:.:0,0,4,6:.	0|1:19:99:100:0|1:8550920_ATTGGG_A:0:8546232:3,3,8,5:.	./.:.:.:.:.:.:.:.:.:.	1|0:22:99:100:0|1:8550897_A_G:0:8550857:10,3,5,4:.	0|1:17:99:100:0|1:8550920_ATTGGG_A:0:8550857:6,5,4,2:.	./.:.:.:.:.:.:.:.:.:.	0|1:24:99:100:0|1:8550920_ATTGGG_A:0:8550897:7,5,5,7:.	1|0:30:99:100:0|1:8550920_ATTGGG_A:0:8550897:7,5,10,8:.	1|0:17:99:100:0|1:8550920_ATTGGG_A:0:8550897:5,3,6,3:.	1/1:9:27:.:0|1:8550920_ATTGGG_A:.:.:0,0,4,5:.	./.:.:.:.:.:.:.:.:.:.	./.:.:.:.:.:.:.:.:.:.	./.:.:.:.:.:.:.:.:.:.	1|0:10:99:100:0|1:8550920_ATTGGG_A:0:8547860:2,3,2,3:.	./.:.:.:.:.:.:.:.:.:.	0|1:8:21:100:0|1:8550920_ATTGGG_A:0:8547615:3,4,1,0:.	0|1:11:99:100:0|1:8550920_ATTGGG_A:0:8546215:3,2,4,2:.	0|1:11:99:100:0|1:8550897_A_G:0:8547853:3,2,3,3:.	1/1:16:48:.:0|1:8550920_ATTGGG_A:.:.:0,0,10,6:.	./.:.:.:.:.:.:.:.:.:.	./.:.:.:.:.:.:.:.:.:.	./.:.:.:.:.:.:.:.:.:.	0|1:10:99:100:0|1:8550920_ATTGGG_A:0:8546574:5,2,1,2:.	0|1:6:67:100:0|1:8550920_ATTGGG_A:0:8547615:3,1,1,1:.	./.:.:.:.:.:.:.:.:.:.	1/1:14:42:.:0|1:8550920_ATTGGG_A:.:.:0,0,9,5:.	1/1:20:60:.:0|1:8550920_ATTGGG_A:.:.:0,0,15,5:.	./.:.:.:.:.:.:.:.:.:.	./.:.:.:.:.:.:.:.:.:.	./.:.:.:.:.:.:.:.:.:.	./.:.:.:.:.:.:.:.:.:.	./.:.:.:.:.:.:.:.:.:.	./.:.:.:.:.:.:.:.:.:.	./.:.:.:.:.:.:.:.:.:.	./.:.:.:.:.:.:.:.:.:.	./.:.:.:.:.:.:.:.:.:.	./.:.:.:.:.:.:.:.:.:.	./.:.:.:.:.:.:.:.:.:.	./.:.:.:.:.:.:.:.:.:.	./.:.:.:.:.:.:.:.:.:.
chr4	8550957	.	A	T	1034.77	PASS	BaseQRankSum=-0.924;ClippingRankSum=0;ExcessHet=3.0103;MQRankSum=0;RAW_MQ=100800;ReadPosRankSum=-1.44;DP=439;MLEAC=2;MLEAF=1	GT:DP:GQ:NE:PGT:PID:PR:PS:SB:SE	./.:.:.:.:.:.:.:.:.:.	./.:.:.:.:.:.:.:.:.:.	./.:.:.:.:.:.:.:.:.:.	./.:.:.:.:.:.:.:.:.:.	./.:.:.:.:.:.:.:.:.:.	./.:.:.:.:.:.:.:.:.:.	./.:.:.:.:.:.:.:.:.:.	./.:.:.:.:.:.:.:.:.:.	./.:.:.:.:.:.:.:.:.:.	./.:.:.:.:.:.:.:.:.:.	./.:.:.:.:.:.:.:.:.:.	./.:.:.:.:.:.:.:.:.:.	./.:.:.:.:.:.:.:.:.:.	./.:.:.:.:.:.:.:.:.:.	./.:.:.:.:.:.:.:.:.:.	./.:.:.:.:.:.:.:.:.:.	./.:.:.:.:.:.:.:.:.:.	./.:.:.:.:.:.:.:.:.:.	./.:.:.:.:.:.:.:.:.:.	./.:.:.:.:.:.:.:.:.:.	./.:.:.:.:.:.:.:.:.:.	./.:.:.:.:.:.:.:.:.:.	./.:.:.:.:.:.:.:.:.:.	./.:.:.:.:.:.:.:.:.:.	./.:.:.:.:.:.:.:.:.:.	./.:.:.:.:.:.:.:.:.:.	./.:.:.:.:.:.:.:.:.:.	./.:.:.:.:.:.:.:.:.:.	./.:.:.:.:.:.:.:.:.:.	./.:.:.:.:.:.:.:.:.:.	./.:.:.:.:.:.:.:.:.:.	./.:.:.:.:.:.:.:.:.:.	./.:.:.:.:.:.:.:.:.:.	./.:.:.:.:.:.:.:.:.:.	./.:.:.:.:.:.:.:.:.:.	1|0:28:99:100:0|1:8550957_A_T:0:8550897:4,6,10,8:.	./.:.:.:.:.:.:.:.:.:.	0|1:20:99:100:0|1:8550957_A_T:0:8550897:11,4,3,2:.	./.:.:.:.:.:.:.:.:.:.	./.:.:.:.:.:.:.:.:.:.	./.:.:.:.:.:.:.:.:.:.	./.:.:.:.:.:.:.:.:.:.	./.:.:.:.:.:.:.:.:.:.	./.:.:.:.:.:.:.:.:.:.	./.:.:.:.:.:.:.:.:.:.	./.:.:.:.:.:.:.:.:.:.	./.:.:.:.:.:.:.:.:.:.	0|1:6:43:100:0|1:8550957_A_T:0:8543774:1,1,2,2:.	1|0:18:99:100:.:.:0:8550957:4,5,3,6:.	1|0:12:99:100:.:.:0:8550957:5,1,3,3:.	0|1:14:99:100:0|1:8550957_A_T:0:8545116:4,2,2,6:.	./.:.:.:.:.:.:.:.:.:.	./.:.:.:.:.:.:.:.:.:.	./.:.:.:.:.:.:.:.:.:.	./.:.:.:.:.:.:.:.:.:.	./.:.:.:.:.:.:.:.:.:.	1|0:16:99:100:.:.:0:8547349:6,2,5,3:.	./.:.:.:.:.:.:.:.:.:.	./.:.:.:.:.:.:.:.:.:.	1|0:6:24:100:0|1:8550957_A_T:0:8545116:0,1,3,2:.	./.:.:.:.:.:.:.:.:.:.	0|1:7:31:100:.:.:0:8535309:2,0,2,3:.	0|1:14:93:100:0|1:8550957_A_T:0:8546232:6,5,2,1:.	./.:.:.:.:.:.:.:.:.:.	./.:.:.:.:.:.:.:.:.:.	0|1:18:99:100:0|1:8550957_A_T:0:8550857:5,4,4,5:.	1|0:12:99:100:0|1:8550957_A_T:0:8550897:3,3,5,1:.	./.:.:.:.:.:.:.:.:.:.	./.:.:.:.:.:.:.:.:.:.	./.:.:.:.:.:.:.:.:.:.	1|0:19:99:100:0|1:8550957_A_T:0:8550897:3,8,5,3:.	./.:.:.:.:.:.:.:.:.:.	1/1:24:72:.:0|1:8550957_A_T:.:.:0,0,7,17:.	./.:.:.:.:.:.:.:.:.:.	./.:.:.:.:.:.:.:.:.:.	./.:.:.:.:.:.:.:.:.:.	./.:.:.:.:.:.:.:.:.:.	./.:.:.:.:.:.:.:.:.:.	./.:.:.:.:.:.:.:.:.:.	./.:.:.:.:.:.:.:.:.:.	./.:.:.:.:.:.:.:.:.:.	./.:.:.:.:.:.:.:.:.:.	./.:.:.:.:.:.:.:.:.:.	./.:.:.:.:.:.:.:.:.:.	1/1:9:27:.:0|1:8550957_A_T:.:.:0,0,4,5:.	0|1:20:99:100:0|1:8550957_A_T:0:8546232:5,3,7,5:.	./.:.:.:.:.:.:.:.:.:.	1|0:21:99:100:0|1:8550957_A_T:0:8550857:8,2,4,7:.	0|1:14:99:100:0|1:8550957_A_T:0:8550857:4,7,2,1:.	./.:.:.:.:.:.:.:.:.:.	0|1:24:99:100:0|1:8550957_A_T:0:8550897:7,6,3,8:.	./.:.:.:.:.:.:.:.:.:.	./.:.:.:.:.:.:.:.:.:.	1/1:10:30:.:0|1:8550957_A_T:.:.:0,0,6,4:.	1|0:12:99:100:0|1:8550957_A_T:0:8550957:7,2,3,0:.	./.:.:.:.:.:.:.:.:.:.	./.:.:.:.:.:.:.:.:.:.	1|0:10:99:100:0|1:8550957_A_T:0:8547860:2,3,3,2:.	./.:.:.:.:.:.:.:.:.:.	0|1:9:99:100:0|1:8550957_A_T:0:8547615:3,3,3,0:.	0|1:8:79:41:.:.:0:8546215:2,2,3,1:.	0|1:11:99:100:0|1:8550957_A_T:0:8547853:3,2,3,3:.	1/1:16:22:.:0|1:8550957_A_T:.:.:0,1,8,7:.	./.:.:.:.:.:.:.:.:.:.	1|0:10:60:100:0|1:8550957_A_T:0:8546574:4,4,2,0:.	./.:.:.:.:.:.:.:.:.:.	./.:.:.:.:.:.:.:.:.:.	0|1:7:58:100:0|1:8550957_A_T:0:8547615:4,1,0,2:.	./.:.:.:.:.:.:.:.:.:.	1/1:20:60:.:0|1:8550957_A_T:.:.:0,0,13,7:.	1/1:20:60:.:0|1:8550957_A_T:.:.:0,0,14,6:.	./.:.:.:.:.:.:.:.:.:.	./.:.:.:.:.:.:.:.:.:.	./.:.:.:.:.:.:.:.:.:.	./.:.:.:.:.:.:.:.:.:.	./.:.:.:.:.:.:.:.:.:.	./.:.:.:.:.:.:.:.:.:.	./.:.:.:.:.:.:.:.:.:.	./.:.:.:.:.:.:.:.:.:.	./.:.:.:.:.:.:.:.:.:.	./.:.:.:.:.:.:.:.:.:.	./.:.:.:.:.:.:.:.:.:.	./.:.:.:.:.:.:.:.:.:.	./.:.:.:.:.:.:.:.:.:.
chr4	8550960	.	C	T	1034.77	PASS	BaseQRankSum=-0.212;ClippingRankSum=0;ExcessHet=3.0103;MQRankSum=0;RAW_MQ=93600;ReadPosRankSum=-0.541;DP=724;MLEAC=2;MLEAF=1	GT:DP:GQ:NE:PR:PS:SB:SE:PGT:PID	./.:.:.:.:.:.:.:.:.:.	./.:.:.:.:.:.:.:.:.:.	./.:.:.:.:.:.:.:.:.:.	./.:.:.:.:.:.:.:.:.:.	./.:.:.:.:.:.:.:.:.:.	./.:.:.:.:.:.:.:.:.:.	./.:.:.:.:.:.:.:.:.:.	./.:.:.:.:.:.:.:.:.:.	./.:.:.:.:.:.:.:.:.:.	./.:.:.:.:.:.:.:.:.:.	./.:.:.:.:.:.:.:.:.:.	./.:.:.:.:.:.:.:.:.:.	./.:.:.:.:.:.:.:.:.:.	./.:.:.:.:.:.:.:.:.:.	./.:.:.:.:.:.:.:.:.:.	./.:.:.:.:.:.:.:.:.:.	1|0:26:99:100:0:8550897:7,5,6,8:.:.:.	./.:.:.:.:.:.:.:.:.:.	./.:.:.:.:.:.:.:.:.:.	./.:.:.:.:.:.:.:.:.:.	./.:.:.:.:.:.:.:.:.:.	./.:.:.:.:.:.:.:.:.:.	./.:.:.:.:.:.:.:.:.:.	./.:.:.:.:.:.:.:.:.:.	./.:.:.:.:.:.:.:.:.:.	./.:.:.:.:.:.:.:.:.:.	./.:.:.:.:.:.:.:.:.:.	./.:.:.:.:.:.:.:.:.:.	./.:.:.:.:.:.:.:.:.:.	./.:.:.:.:.:.:.:.:.:.	./.:.:.:.:.:.:.:.:.:.	./.:.:.:.:.:.:.:.:.:.	./.:.:.:.:.:.:.:.:.:.	./.:.:.:.:.:.:.:.:.:.	./.:.:.:.:.:.:.:.:.:.	1|0:28:99:100:0:8550897:4,6,10,8:.:0|1:8550957_A_T	./.:.:.:.:.:.:.:.:.:.	0|1:19:99:100:0:8550897:11,4,2,2:.:0|1:8550957_A_T	./.:.:.:.:.:.:.:.:.:.	./.:.:.:.:.:.:.:.:.:.	0|1:7:31:100:0:8547615:2,0,3,2:.:.:.	1|0:8:4:100:0:8550897:2,5,0,1:.:.:.	./.:.:.:.:.:.:.:.:.:.	./.:.:.:.:.:.:.:.:.:.	1|0:9:51:100:0:8550301:2,1,3,3:.:.:.	1|0:7:62:100:0:8548486:2,1,2,2:.:.:.	./.:.:.:.:.:.:.:.:.:.	0|1:5:43:100:0:8543774:1,0,2,2:.:0|1:8550957_A_T	1/1:19:57:.:.:.:0,0,8,11:.:.:.	1/1:12:11:.:.:.:1,0,7,4:.:.:.	0|1:15:99:100:0:8545116:4,2,2,7:.:0|1:8550957_A_T	1|0:10:99:100:0:8547168:3,2,1,4:.:.:.	./.:.:.:.:.:.:.:.:.:.	./.:.:.:.:.:.:.:.:.:.	./.:.:.:.:.:.:.:.:.:.	./.:.:.:.:.:.:.:.:.:.	1/1:15:45:.:.:.:0,0,10,5:.:.:.	./.:.:.:.:.:.:.:.:.:.	0|1:7:28:100:0:8543472:1,1,4,1:.:.:.	1|0:7:24:100:0:8545116:0,1,4,2:.:0|1:8550957_A_T	./.:.:.:.:.:.:.:.:.:.	1/1:8:24:.:.:.:0,0,4,4:.:.:.	0|1:14:93:100:0:8546232:6,5,2,1:.:0|1:8550957_A_T	./.:.:.:.:.:.:.:.:.:.	./.:.:.:.:.:.:.:.:.:.	0|1:19:99:100:0:8550857:5,4,5,5:.:0|1:8550957_A_T	1|0:11:99:100:0:8550897:3,3,4,1:.:0|1:8550957_A_T	./.:.:.:.:.:.:.:.:.:.	0|1:10:57:100:0:8550897:3,4,2,1:.:.:.	0|1:27:99:100:0:8550897:6,6,8,7:.:.:.	1|0:21:99:100:0:8550897:4,9,5,3:.:0|1:8550957_A_T	1/1:23:69:.:.:.:0,0,14,9:.:.:.	1/1:23:72:.:.:.:0,0,7,16:.:0|1:8550957_A_T	1|0:16:99:100:0:8550897:2,6,2,6:.:.:.	0|1:22:99:100:0:8550897:4,5,7,6:.:.:.	0|1:21:99:100:0:8550897:7,3,2,9:.:.:.	./.:.:.:.:.:.:.:.:.:.	1/1:24:72:.:.:.:0,0,11,13:.:.:.	0|1:19:99:100:0:8550897:4,3,6,6:.:.:.	./.:.:.:.:.:.:.:.:.:.	./.:.:.:.:.:.:.:.:.:.	./.:.:.:.:.:.:.:.:.:.	./.:.:.:.:.:.:.:.:.:.	./.:.:.:.:.:.:.:.:.:.	1/1:8:27:.:.:.:0,0,3,5:.:0|1:8550957_A_T	0|1:19:99:100:0:8546232:5,3,6,5:.:0|1:8550957_A_T	./.:.:.:.:.:.:.:.:.:.	1|0:20:99:100:0:8550857:8,1,4,7:.:0|1:8550957_A_T	0|1:15:99:100:0:8550857:4,7,3,1:.:0|1:8550957_A_T	./.:.:.:.:.:.:.:.:.:.	0|1:25:99:100:0:8550897:7,6,3,9:.:0|1:8550957_A_T	1|0:32:99:100:0:8550897:10,3,11,8:.:.:.	1|0:16:99:100:0:8550897:5,3,6,2:.:.:.	1/1:10:30:.:.:.:0,0,6,4:.:0|1:8550957_A_T	1|0:12:99:100:0:8550957:7,2,3,0:.:0|1:8550957_A_T	./.:.:.:.:.:.:.:.:.:.	./.:.:.:.:.:.:.:.:.:.	1|0:10:99:100:0:8547860:2,3,3,2:.:0|1:8550957_A_T	./.:.:.:.:.:.:.:.:.:.	0|1:8:99:100:0:8547615:3,2,3,0:.:0|1:8550957_A_T	0|1:10:54:100:0:8546215:2,2,4,2:.:.:.	0|1:11:99:100:0:8547853:3,2,3,3:.:0|1:8550957_A_T	1/1:15:22:.:.:.:0,0,8,7:.:0|1:8550957_A_T	./.:.:.:.:.:.:.:.:.:.	1|0:10:60:100:0:8546574:4,4,2,0:.:0|1:8550957_A_T	./.:.:.:.:.:.:.:.:.:.	./.:.:.:.:.:.:.:.:.:.	0|1:7:58:100:0:8547615:4,1,0,2:.:0|1:8550957_A_T	./.:.:.:.:.:.:.:.:.:.	1/1:20:60:.:.:.:0,0,13,7:.:0|1:8550957_A_T	1/1:20:60:.:.:.:0,0,14,6:.:0|1:8550957_A_T	./.:.:.:.:.:.:.:.:.:.	./.:.:.:.:.:.:.:.:.:.	./.:.:.:.:.:.:.:.:.:.	./.:.:.:.:.:.:.:.:.:.	./.:.:.:.:.:.:.:.:.:.	./.:.:.:.:.:.:.:.:.:.	./.:.:.:.:.:.:.:.:.:.	./.:.:.:.:.:.:.:.:.:.	./.:.:.:.:.:.:.:.:.:.	./.:.:.:.:.:.:.:.:.:.	./.:.:.:.:.:.:.:.:.:.	./.:.:.:.:.:.:.:.:.:.	./.:.:.:.:.:.:.:.:.:.
chr4	8550994	.	T	C	733.77	PASS	BaseQRankSum=-0.131;ClippingRankSum=0;ExcessHet=3.0103;MQRankSum=0;RAW_MQ=108000;ReadPosRankSum=1.005;DP=719;MLEAC=2;MLEAF=1	GT:DP:GQ:NE:PR:PS:SB:SE	./.:.:.:.:.:.:.:.	./.:.:.:.:.:.:.:.	./.:.:.:.:.:.:.:.	./.:.:.:.:.:.:.:.	./.:.:.:.:.:.:.:.	./.:.:.:.:.:.:.:.	./.:.:.:.:.:.:.:.	./.:.:.:.:.:.:.:.	./.:.:.:.:.:.:.:.	./.:.:.:.:.:.:.:.	./.:.:.:.:.:.:.:.	./.:.:.:.:.:.:.:.	./.:.:.:.:.:.:.:.	./.:.:.:.:.:.:.:.	./.:.:.:.:.:.:.:.	./.:.:.:.:.:.:.:.	1|0:30:99:100:0:8550897:11,6,6,7:.	./.:.:.:.:.:.:.:.	./.:.:.:.:.:.:.:.	./.:.:.:.:.:.:.:.	./.:.:.:.:.:.:.:.	./.:.:.:.:.:.:.:.	./.:.:.:.:.:.:.:.	./.:.:.:.:.:.:.:.	./.:.:.:.:.:.:.:.	./.:.:.:.:.:.:.:.	./.:.:.:.:.:.:.:.	./.:.:.:.:.:.:.:.	./.:.:.:.:.:.:.:.	./.:.:.:.:.:.:.:.	./.:.:.:.:.:.:.:.	./.:.:.:.:.:.:.:.	./.:.:.:.:.:.:.:.	./.:.:.:.:.:.:.:.	./.:.:.:.:.:.:.:.	1|0:20:99:100:0:8550897:3,5,7,5:.	./.:.:.:.:.:.:.:.	0|1:19:99:100:0:8550897:5,7,4,3:.	./.:.:.:.:.:.:.:.	./.:.:.:.:.:.:.:.	0|1:10:99:100:0:8547615:2,3,2,3:.	1|0:8:26:100:0:8550897:1,5,1,1:.	./.:.:.:.:.:.:.:.	./.:.:.:.:.:.:.:.	1|0:10:21:100:0:8550301:2,0,4,4:.	1|0:10:78:100:0:8548486:2,2,3,3:.	./.:.:.:.:.:.:.:.	0|1:6:33:100:0:8543774:2,0,2,2:.	1/1:16:48:.:.:.:0,0,7,9:.	1/1:9:1:.:.:.:1,0,5,3:.	0|1:16:99:100:0:8545116:5,1,4,6:.	1|0:10:74:100:0:8547168:3,3,2,2:.	./.:.:.:.:.:.:.:.	./.:.:.:.:.:.:.:.	./.:.:.:.:.:.:.:.	./.:.:.:.:.:.:.:.	1/1:15:45:.:.:.:0,0,9,6:.	./.:.:.:.:.:.:.:.	0|1:8:25:100:0:8543472:1,1,4,2:.	1|0:9:22:100:0:8545116:1,1,4,3:.	./.:.:.:.:.:.:.:.	1/1:10:30:.:.:.:0,0,6,4:.	0|1:15:30:100:0:8546232:7,5,2,1:.	./.:.:.:.:.:.:.:.	./.:.:.:.:.:.:.:.	0|1:20:99:100:0:8550857:6,2,4,8:.	1|0:10:99:100:0:8550897:2,3,2,3:.	./.:.:.:.:.:.:.:.	0|1:12:93:100:0:8550897:2,5,3,2:.	0|1:27:99:100:0:8550897:4,8,7,8:.	1|0:22:99:100:0:8550897:4,9,3,6:.	1/1:19:57:.:.:.:0,0,13,6:.	1/1:18:54:.:.:.:0,0,6,12:.	1|0:16:99:100:0:8550897:3,6,3,4:.	0|1:21:99:100:0:8550897:6,3,6,6:.	0|1:19:99:100:0:8550897:7,4,2,6:.	./.:.:.:.:.:.:.:.	1/1:28:84:.:.:.:0,0,13,15:.	0|1:20:99:100:0:8550897:3,4,5,8:.	./.:.:.:.:.:.:.:.	./.:.:.:.:.:.:.:.	./.:.:.:.:.:.:.:.	./.:.:.:.:.:.:.:.	./.:.:.:.:.:.:.:.	1/1:9:27:.:.:.:0,0,4,5:.	0|1:20:99:100:0:8546232:5,6,4,5:.	./.:.:.:.:.:.:.:.	1|0:22:99:100:0:8550857:10,3,3,6:.	0|1:14:89:100:0:8550857:3,6,3,2:.	./.:.:.:.:.:.:.:.	0|1:24:99:100:0:8550897:7,2,6,9:.	1|0:28:99:100:0:8550897:10,3,6,9:.	1|0:14:99:100:0:8550897:3,3,5,3:.	1/1:9:27:.:.:.:0,0,5,4:.	1|0:11:16:100:0:8550957:6,3,2,0:.	./.:.:.:.:.:.:.:.	./.:.:.:.:.:.:.:.	1|0:13:49:100:0:8547860:2,2,5,4:.	./.:.:.:.:.:.:.:.	0|1:11:70:100:0:8547615:4,3,3,1:.	0|1:9:54:100:0:8546215:1,2,4,2:.	0|1:11:99:100:0:8547853:2,3,3,3:.	1/1:17:50:.:.:.:0,0,8,9:.	./.:.:.:.:.:.:.:.	1|0:10:43:100:0:8546574:4,3,3,0:.	./.:.:.:.:.:.:.:.	./.:.:.:.:.:.:.:.	0|1:6:13:100:0:8547615:3,1,1,1:.	./.:.:.:.:.:.:.:.	1/1:22:66:.:.:.:0,0,16,6:.	1/1:14:42:.:.:.:0,0,7,7:.	./.:.:.:.:.:.:.:.	./.:.:.:.:.:.:.:.	./.:.:.:.:.:.:.:.	./.:.:.:.:.:.:.:.	./.:.:.:.:.:.:.:.	./.:.:.:.:.:.:.:.	./.:.:.:.:.:.:.:.	./.:.:.:.:.:.:.:.	./.:.:.:.:.:.:.:.	./.:.:.:.:.:.:.:.	./.:.:.:.:.:.:.:.	./.:.:.:.:.:.:.:.	./.:.:.:.:.:.:.:.
chr4	8551024	.	C	A	709.77	PASS	BaseQRankSum=-0.388;ClippingRankSum=0;ExcessHet=3.0103;MQRankSum=0;RAW_MQ=79200;ReadPosRankSum=0.684;DP=683;MLEAC=2;MLEAF=1	GT:DP:GQ:NE:PR:PS:SB:SE	./.:.:.:.:.:.:.:.	./.:.:.:.:.:.:.:.	./.:.:.:.:.:.:.:.	./.:.:.:.:.:.:.:.	./.:.:.:.:.:.:.:.	./.:.:.:.:.:.:.:.	./.:.:.:.:.:.:.:.	./.:.:.:.:.:.:.:.	./.:.:.:.:.:.:.:.	./.:.:.:.:.:.:.:.	./.:.:.:.:.:.:.:.	./.:.:.:.:.:.:.:.	./.:.:.:.:.:.:.:.	./.:.:.:.:.:.:.:.	./.:.:.:.:.:.:.:.	./.:.:.:.:.:.:.:.	./.:.:.:.:.:.:.:.	./.:.:.:.:.:.:.:.	./.:.:.:.:.:.:.:.	./.:.:.:.:.:.:.:.	./.:.:.:.:.:.:.:.	./.:.:.:.:.:.:.:.	./.:.:.:.:.:.:.:.	./.:.:.:.:.:.:.:.	./.:.:.:.:.:.:.:.	./.:.:.:.:.:.:.:.	./.:.:.:.:.:.:.:.	./.:.:.:.:.:.:.:.	./.:.:.:.:.:.:.:.	./.:.:.:.:.:.:.:.	./.:.:.:.:.:.:.:.	./.:.:.:.:.:.:.:.	./.:.:.:.:.:.:.:.	./.:.:.:.:.:.:.:.	./.:.:.:.:.:.:.:.	1|0:22:99:100:0:8550897:2,6,7,7:.	./.:.:.:.:.:.:.:.	0|1:24:99:100:0:8550897:5,8,7,4:.	./.:.:.:.:.:.:.:.	./.:.:.:.:.:.:.:.	0|1:16:84:100:0:8547615:2,3,8,3:.	1|0:7:54:100:0:8550897:0,3,3,1:.	./.:.:.:.:.:.:.:.	./.:.:.:.:.:.:.:.	1|0:10:46:100:0:8550301:2,1,3,4:.	1|0:13:69:100:0:8548486:2,2,5,4:.	./.:.:.:.:.:.:.:.	0|1:8:78:100:0:8543774:3,1,2,2:.	1/1:16:47:.:.:.:0,0,6,10:.	1|0:7:6:100:0:8550957:1,0,3,3:.	0|1:13:70:100:0:8545116:3,1,2,7:.	1|0:9:79:100:0:8547168:1,3,3,2:.	./.:.:.:.:.:.:.:.	./.:.:.:.:.:.:.:.	./.:.:.:.:.:.:.:.	./.:.:.:.:.:.:.:.	1/1:13:39:.:.:.:0,0,7,6:.	./.:.:.:.:.:.:.:.	0|1:7:54:100:0:8543472:1,2,3,1:.	1|0:7:28:100:0:8545116:1,1,2,3:.	./.:.:.:.:.:.:.:.	0|1:13:99:100:0:8535309:4,2,5,2:.	0|1:14:95:100:0:8546232:4,5,3,2:.	./.:.:.:.:.:.:.:.	./.:.:.:.:.:.:.:.	0|1:17:99:100:0:8550857:5,1,5,6:.	1|0:13:99:100:0:8550897:3,4,3,3:.	./.:.:.:.:.:.:.:.	./.:.:.:.:.:.:.:.	0|1:28:99:100:0:8550897:4,8,11,5:.	1|0:21:99:100:0:8550897:3,8,6,4:.	1/1:21:63:.:.:.:0,0,12,9:.	1/1:12:36:.:.:.:0,0,2,10:.	1|0:15:99:100:0:8550897:4,4,4,3:.	0|1:19:99:100:0:8550897:4,3,6,6:.	0|1:18:99:100:0:8550897:6,4,3,5:.	./.:.:.:.:.:.:.:.	1/1:25:75:.:.:.:0,0,11,14:.	0|1:17:99:100:0:8550897:4,3,4,6:.	./.:.:.:.:.:.:.:.	./.:.:.:.:.:.:.:.	./.:.:.:.:.:.:.:.	./.:.:.:.:.:.:.:.	./.:.:.:.:.:.:.:.	1/1:5:15:.:.:.:0,0,4,1:.	0|1:18:99:100:0:8546232:4,7,2,5:.	./.:.:.:.:.:.:.:.	1|0:23:99:100:0:8550857:8,7,3,5:.	0|1:14:95:100:0:8550857:2,3,4,5:.	./.:.:.:.:.:.:.:.	0|1:23:99:100:0:8550897:7,1,6,9:.	1|0:27:99:100:0:8550897:7,6,3,11:.	1|0:14:97:100:0:8550897:2,3,5,4:.	1/1:10:30:.:.:.:0,0,5,5:.	1|0:11:44:100:0:8550957:5,3,2,1:.	./.:.:.:.:.:.:.:.	./.:.:.:.:.:.:.:.	1|0:13:66:100:0:8547860:2,2,5,4:.	./.:.:.:.:.:.:.:.	0|1:9:85:100:0:8547615:3,2,3,1:.	0|1:10:35:71.64:0:8546215:1,2,5,2:.	0|1:12:99:100:0:8547853:1,5,2,4:.	1/1:22:66:.:.:.:0,0,9,13:.	./.:.:.:.:.:.:.:.	1|0:15:99:100:0:8546574:4,5,4,2:.	./.:.:.:.:.:.:.:.	./.:.:.:.:.:.:.:.	0|1:9:54:100:0:8547615:4,1,2,2:.	./.:.:.:.:.:.:.:.	1/1:26:78:.:.:.:0,0,20,6:.	1/1:15:45:.:.:.:0,0,7,8:.	./.:.:.:.:.:.:.:.	./.:.:.:.:.:.:.:.	./.:.:.:.:.:.:.:.	./.:.:.:.:.:.:.:.	./.:.:.:.:.:.:.:.	./.:.:.:.:.:.:.:.	./.:.:.:.:.:.:.:.	./.:.:.:.:.:.:.:.	./.:.:.:.:.:.:.:.	./.:.:.:.:.:.:.:.	./.:.:.:.:.:.:.:.	./.:.:.:.:.:.:.:.	./.:.:.:.:.:.:.:.
chr4	8551036	.	C	A	221.77	PASS	BaseQRankSum=0.474;ClippingRankSum=0;ExcessHet=3.0103;MQRankSum=0;RAW_MQ=93600;ReadPosRankSum=-1.48;DP=26;MLEAC=1;MLEAF=0.5	GT:DP:GQ:NE:PR:PS:SB:SE	./.:.:.:.:.:.:.:.	./.:.:.:.:.:.:.:.	./.:.:.:.:.:.:.:.	./.:.:.:.:.:.:.:.	./.:.:.:.:.:.:.:.	./.:.:.:.:.:.:.:.	./.:.:.:.:.:.:.:.	./.:.:.:.:.:.:.:.	./.:.:.:.:.:.:.:.	./.:.:.:.:.:.:.:.	./.:.:.:.:.:.:.:.	./.:.:.:.:.:.:.:.	./.:.:.:.:.:.:.:.	./.:.:.:.:.:.:.:.	./.:.:.:.:.:.:.:.	./.:.:.:.:.:.:.:.	1|0:26:99:100:0:8550897:11,4,5,6:.	./.:.:.:.:.:.:.:.	./.:.:.:.:.:.:.:.	./.:.:.:.:.:.:.:.	./.:.:.:.:.:.:.:.	./.:.:.:.:.:.:.:.	./.:.:.:.:.:.:.:.	./.:.:.:.:.:.:.:.	./.:.:.:.:.:.:.:.	./.:.:.:.:.:.:.:.	./.:.:.:.:.:.:.:.	./.:.:.:.:.:.:.:.	./.:.:.:.:.:.:.:.	./.:.:.:.:.:.:.:.	./.:.:.:.:.:.:.:.	./.:.:.:.:.:.:.:.	./.:.:.:.:.:.:.:.	./.:.:.:.:.:.:.:.	./.:.:.:.:.:.:.:.	./.:.:.:.:.:.:.:.	./.:.:.:.:.:.:.:.	./.:.:.:.:.:.:.:.	./.:.:.:.:.:.:.:.	./.:.:.:.:.:.:.:.	./.:.:.:.:.:.:.:.	./.:.:.:.:.:.:.:.	./.:.:.:.:.:.:.:.	./.:.:.:.:.:.:.:.	./.:.:.:.:.:.:.:.	./.:.:.:.:.:.:.:.	./.:.:.:.:.:.:.:.	./.:.:.:.:.:.:.:.	./.:.:.:.:.:.:.:.	./.:.:.:.:.:.:.:.	./.:.:.:.:.:.:.:.	./.:.:.:.:.:.:.:.	./.:.:.:.:.:.:.:.	./.:.:.:.:.:.:.:.	./.:.:.:.:.:.:.:.	./.:.:.:.:.:.:.:.	./.:.:.:.:.:.:.:.	./.:.:.:.:.:.:.:.	./.:.:.:.:.:.:.:.	./.:.:.:.:.:.:.:.	./.:.:.:.:.:.:.:.	./.:.:.:.:.:.:.:.	./.:.:.:.:.:.:.:.	./.:.:.:.:.:.:.:.	./.:.:.:.:.:.:.:.	./.:.:.:.:.:.:.:.	./.:.:.:.:.:.:.:.	./.:.:.:.:.:.:.:.	./.:.:.:.:.:.:.:.	./.:.:.:.:.:.:.:.	./.:.:.:.:.:.:.:.	./.:.:.:.:.:.:.:.	./.:.:.:.:.:.:.:.	./.:.:.:.:.:.:.:.	./.:.:.:.:.:.:.:.	./.:.:.:.:.:.:.:.	./.:.:.:.:.:.:.:.	./.:.:.:.:.:.:.:.	./.:.:.:.:.:.:.:.	./.:.:.:.:.:.:.:.	./.:.:.:.:.:.:.:.	./.:.:.:.:.:.:.:.	./.:.:.:.:.:.:.:.	./.:.:.:.:.:.:.:.	./.:.:.:.:.:.:.:.	./.:.:.:.:.:.:.:.	./.:.:.:.:.:.:.:.	./.:.:.:.:.:.:.:.	./.:.:.:.:.:.:.:.	./.:.:.:.:.:.:.:.	./.:.:.:.:.:.:.:.	./.:.:.:.:.:.:.:.	./.:.:.:.:.:.:.:.	./.:.:.:.:.:.:.:.	./.:.:.:.:.:.:.:.	./.:.:.:.:.:.:.:.	./.:.:.:.:.:.:.:.	./.:.:.:.:.:.:.:.	./.:.:.:.:.:.:.:.	./.:.:.:.:.:.:.:.	./.:.:.:.:.:.:.:.	./.:.:.:.:.:.:.:.	./.:.:.:.:.:.:.:.	./.:.:.:.:.:.:.:.	./.:.:.:.:.:.:.:.	./.:.:.:.:.:.:.:.	./.:.:.:.:.:.:.:.	./.:.:.:.:.:.:.:.	./.:.:.:.:.:.:.:.	./.:.:.:.:.:.:.:.	./.:.:.:.:.:.:.:.	./.:.:.:.:.:.:.:.	./.:.:.:.:.:.:.:.	./.:.:.:.:.:.:.:.	./.:.:.:.:.:.:.:.	./.:.:.:.:.:.:.:.	./.:.:.:.:.:.:.:.	./.:.:.:.:.:.:.:.	./.:.:.:.:.:.:.:.	./.:.:.:.:.:.:.:.	./.:.:.:.:.:.:.:.	./.:.:.:.:.:.:.:.	./.:.:.:.:.:.:.:.	./.:.:.:.:.:.:.:.
chr4	8551051	.	T	C	521.77	PASS	BaseQRankSum=-2.219;ClippingRankSum=0;ExcessHet=3.0103;MQRankSum=0;RAW_MQ=75600;ReadPosRankSum=-0.312;DP=468;MLEAC=2;MLEAF=1	GT:DP:GQ:NE:PR:PS:SB:SE	./.:.:.:.:.:.:.:.	./.:.:.:.:.:.:.:.	./.:.:.:.:.:.:.:.	./.:.:.:.:.:.:.:.	./.:.:.:.:.:.:.:.	./.:.:.:.:.:.:.:.	./.:.:.:.:.:.:.:.	./.:.:.:.:.:.:.:.	./.:.:.:.:.:.:.:.	./.:.:.:.:.:.:.:.	./.:.:.:.:.:.:.:.	./.:.:.:.:.:.:.:.	./.:.:.:.:.:.:.:.	./.:.:.:.:.:.:.:.	./.:.:.:.:.:.:.:.	./.:.:.:.:.:.:.:.	./.:.:.:.:.:.:.:.	./.:.:.:.:.:.:.:.	./.:.:.:.:.:.:.:.	./.:.:.:.:.:.:.:.	./.:.:.:.:.:.:.:.	./.:.:.:.:.:.:.:.	./.:.:.:.:.:.:.:.	./.:.:.:.:.:.:.:.	./.:.:.:.:.:.:.:.	./.:.:.:.:.:.:.:.	./.:.:.:.:.:.:.:.	./.:.:.:.:.:.:.:.	./.:.:.:.:.:.:.:.	./.:.:.:.:.:.:.:.	./.:.:.:.:.:.:.:.	./.:.:.:.:.:.:.:.	./.:.:.:.:.:.:.:.	./.:.:.:.:.:.:.:.	./.:.:.:.:.:.:.:.	1|0:21:99:100:0:8550897:1,5,7,8:.	./.:.:.:.:.:.:.:.	0|1:25:99:100:0:8550897:5,8,8,4:.	./.:.:.:.:.:.:.:.	./.:.:.:.:.:.:.:.	./.:.:.:.:.:.:.:.	./.:.:.:.:.:.:.:.	./.:.:.:.:.:.:.:.	./.:.:.:.:.:.:.:.	./.:.:.:.:.:.:.:.	./.:.:.:.:.:.:.:.	./.:.:.:.:.:.:.:.	0|1:13:12:100:0:8543774:6,5,1,1:.	1|0:14:60:100:0:8550957:2,8,3,1:.	1|0:5:18:100:0:8550957:2,1,0,2:.	0|1:17:83:100:0:8545116:4,1,5,7:.	./.:.:.:.:.:.:.:.	./.:.:.:.:.:.:.:.	./.:.:.:.:.:.:.:.	./.:.:.:.:.:.:.:.	./.:.:.:.:.:.:.:.	1|0:15:95:100:0:8547349:4,4,4,3:.	./.:.:.:.:.:.:.:.	./.:.:.:.:.:.:.:.	1|0:5:35:100:0:8545116:1,2,1,1:.	./.:.:.:.:.:.:.:.	0|1:13:99:100:0:8535309:4,2,5,2:.	0|1:15:99:100:0:8546232:4,5,5,1:.	./.:.:.:.:.:.:.:.	./.:.:.:.:.:.:.:.	0|1:19:55:100:0:8550857:3,1,8,7:.	1|0:14:99:100:0:8550897:5,3,4,2:.	./.:.:.:.:.:.:.:.	./.:.:.:.:.:.:.:.	./.:.:.:.:.:.:.:.	1|0:19:99:100:0:8550897:5,4,4,6:.	./.:.:.:.:.:.:.:.	1/1:9:27:.:.:.:0,0,2,7:.	./.:.:.:.:.:.:.:.	./.:.:.:.:.:.:.:.	./.:.:.:.:.:.:.:.	./.:.:.:.:.:.:.:.	./.:.:.:.:.:.:.:.	./.:.:.:.:.:.:.:.	./.:.:.:.:.:.:.:.	./.:.:.:.:.:.:.:.	./.:.:.:.:.:.:.:.	./.:.:.:.:.:.:.:.	./.:.:.:.:.:.:.:.	1/1:6:17:.:.:.:0,0,4,2:.	0|1:20:69:100:0:8546232:6,8,2,4:.	./.:.:.:.:.:.:.:.	1|0:24:99:100:0:8550857:7,9,3,5:.	0|1:19:99:100:0:8550857:3,5,5,6:.	./.:.:.:.:.:.:.:.	0|1:29:99:100:0:8550897:13,2,7,7:.	./.:.:.:.:.:.:.:.	./.:.:.:.:.:.:.:.	1/1:8:24:.:.:.:0,0,4,4:.	1|0:13:63:100:0:8550957:5,4,3,1:.	./.:.:.:.:.:.:.:.	./.:.:.:.:.:.:.:.	1|0:17:80:100:0:8547860:3,2,6,6:.	./.:.:.:.:.:.:.:.	0|1:8:67:100:0:8547615:3,1,2,2:.	0|1:9:81:63.85:0:8546215:2,2,3,2:.	0|1:13:94:100:0:8547853:2,5,3,3:.	1/1:20:60:.:.:.:0,0,6,14:.	./.:.:.:.:.:.:.:.	1|0:12:49:100:0:8546574:4,4,3,1:.	./.:.:.:.:.:.:.:.	0|1:12:61:100:0:8546574:4,4,1,3:.	0|1:13:36:100:0:8547615:6,4,2,1:.	./.:.:.:.:.:.:.:.	1/1:21:63:.:.:.:0,0,15,6:.	1/1:18:53:.:.:.:0,0,8,10:.	./.:.:.:.:.:.:.:.	./.:.:.:.:.:.:.:.	./.:.:.:.:.:.:.:.	./.:.:.:.:.:.:.:.	./.:.:.:.:.:.:.:.	./.:.:.:.:.:.:.:.	./.:.:.:.:.:.:.:.	./.:.:.:.:.:.:.:.	./.:.:.:.:.:.:.:.	./.:.:.:.:.:.:.:.	./.:.:.:.:.:.:.:.	./.:.:.:.:.:.:.:.	./.:.:.:.:.:.:.:.
chr4	8551078	.	G	A	0.02	PASS	BaseQRankSum=-1.225;ClippingRankSum=0;ExcessHet=3.0103;MQRankSum=0;RAW_MQ=54000;ReadPosRankSum=-1.214;DP=15;MLEAC=1;MLEAF=0.5	GT:DP:GQ:NE:PR:PS:SB:SE	./.:.:.:.:.:.:.:.	./.:.:.:.:.:.:.:.	./.:.:.:.:.:.:.:.	./.:.:.:.:.:.:.:.	./.:.:.:.:.:.:.:.	./.:.:.:.:.:.:.:.	./.:.:.:.:.:.:.:.	./.:.:.:.:.:.:.:.	./.:.:.:.:.:.:.:.	./.:.:.:.:.:.:.:.	./.:.:.:.:.:.:.:.	./.:.:.:.:.:.:.:.	./.:.:.:.:.:.:.:.	./.:.:.:.:.:.:.:.	./.:.:.:.:.:.:.:.	./.:.:.:.:.:.:.:.	./.:.:.:.:.:.:.:.	./.:.:.:.:.:.:.:.	./.:.:.:.:.:.:.:.	./.:.:.:.:.:.:.:.	./.:.:.:.:.:.:.:.	./.:.:.:.:.:.:.:.	./.:.:.:.:.:.:.:.	./.:.:.:.:.:.:.:.	./.:.:.:.:.:.:.:.	./.:.:.:.:.:.:.:.	./.:.:.:.:.:.:.:.	./.:.:.:.:.:.:.:.	./.:.:.:.:.:.:.:.	./.:.:.:.:.:.:.:.	./.:.:.:.:.:.:.:.	./.:.:.:.:.:.:.:.	./.:.:.:.:.:.:.:.	./.:.:.:.:.:.:.:.	./.:.:.:.:.:.:.:.	./.:.:.:.:.:.:.:.	./.:.:.:.:.:.:.:.	./.:.:.:.:.:.:.:.	./.:.:.:.:.:.:.:.	./.:.:.:.:.:.:.:.	./.:.:.:.:.:.:.:.	./.:.:.:.:.:.:.:.	./.:.:.:.:.:.:.:.	./.:.:.:.:.:.:.:.	./.:.:.:.:.:.:.:.	./.:.:.:.:.:.:.:.	./.:.:.:.:.:.:.:.	./.:.:.:.:.:.:.:.	./.:.:.:.:.:.:.:.	./.:.:.:.:.:.:.:.	./.:.:.:.:.:.:.:.	./.:.:.:.:.:.:.:.	./.:.:.:.:.:.:.:.	./.:.:.:.:.:.:.:.	./.:.:.:.:.:.:.:.	./.:.:.:.:.:.:.:.	./.:.:.:.:.:.:.:.	./.:.:.:.:.:.:.:.	./.:.:.:.:.:.:.:.	./.:.:.:.:.:.:.:.	./.:.:.:.:.:.:.:.	./.:.:.:.:.:.:.:.	./.:.:.:.:.:.:.:.	0|1:15:4:100:0:8551078:8,5,1,1:.	./.:.:.:.:.:.:.:.	./.:.:.:.:.:.:.:.	./.:.:.:.:.:.:.:.	./.:.:.:.:.:.:.:.	./.:.:.:.:.:.:.:.	./.:.:.:.:.:.:.:.	./.:.:.:.:.:.:.:.	./.:.:.:.:.:.:.:.	./.:.:.:.:.:.:.:.	./.:.:.:.:.:.:.:.	./.:.:.:.:.:.:.:.	./.:.:.:.:.:.:.:.	./.:.:.:.:.:.:.:.	./.:.:.:.:.:.:.:.	./.:.:.:.:.:.:.:.	./.:.:.:.:.:.:.:.	./.:.:.:.:.:.:.:.	./.:.:.:.:.:.:.:.	./.:.:.:.:.:.:.:.	./.:.:.:.:.:.:.:.	./.:.:.:.:.:.:.:.	./.:.:.:.:.:.:.:.	./.:.:.:.:.:.:.:.	./.:.:.:.:.:.:.:.	./.:.:.:.:.:.:.:.	./.:.:.:.:.:.:.:.	./.:.:.:.:.:.:.:.	./.:.:.:.:.:.:.:.	./.:.:.:.:.:.:.:.	./.:.:.:.:.:.:.:.	./.:.:.:.:.:.:.:.	./.:.:.:.:.:.:.:.	./.:.:.:.:.:.:.:.	./.:.:.:.:.:.:.:.	./.:.:.:.:.:.:.:.	./.:.:.:.:.:.:.:.	./.:.:.:.:.:.:.:.	./.:.:.:.:.:.:.:.	./.:.:.:.:.:.:.:.	./.:.:.:.:.:.:.:.	./.:.:.:.:.:.:.:.	./.:.:.:.:.:.:.:.	./.:.:.:.:.:.:.:.	./.:.:.:.:.:.:.:.	./.:.:.:.:.:.:.:.	./.:.:.:.:.:.:.:.	./.:.:.:.:.:.:.:.	./.:.:.:.:.:.:.:.	./.:.:.:.:.:.:.:.	./.:.:.:.:.:.:.:.	./.:.:.:.:.:.:.:.	./.:.:.:.:.:.:.:.	./.:.:.:.:.:.:.:.	./.:.:.:.:.:.:.:.	./.:.:.:.:.:.:.:.	./.:.:.:.:.:.:.:.	./.:.:.:.:.:.:.:.	./.:.:.:.:.:.:.:.	./.:.:.:.:.:.:.:.	./.:.:.:.:.:.:.:.
chr4	8551087	.	G	C	193.77	PASS	BaseQRankSum=1.77;ClippingRankSum=0;ExcessHet=3.0103;MQRankSum=0;RAW_MQ=97200;ReadPosRankSum=-1.131;DP=53;MLEAC=1;MLEAF=0.5	GT:DP:GQ:NE:PR:PS:SB:SE	./.:.:.:.:.:.:.:.	./.:.:.:.:.:.:.:.	./.:.:.:.:.:.:.:.	./.:.:.:.:.:.:.:.	./.:.:.:.:.:.:.:.	./.:.:.:.:.:.:.:.	./.:.:.:.:.:.:.:.	./.:.:.:.:.:.:.:.	./.:.:.:.:.:.:.:.	./.:.:.:.:.:.:.:.	./.:.:.:.:.:.:.:.	./.:.:.:.:.:.:.:.	./.:.:.:.:.:.:.:.	./.:.:.:.:.:.:.:.	./.:.:.:.:.:.:.:.	./.:.:.:.:.:.:.:.	1|0:27:99:100:0:8550897:5,12,6,4:.	./.:.:.:.:.:.:.:.	./.:.:.:.:.:.:.:.	./.:.:.:.:.:.:.:.	./.:.:.:.:.:.:.:.	./.:.:.:.:.:.:.:.	./.:.:.:.:.:.:.:.	./.:.:.:.:.:.:.:.	./.:.:.:.:.:.:.:.	./.:.:.:.:.:.:.:.	./.:.:.:.:.:.:.:.	./.:.:.:.:.:.:.:.	./.:.:.:.:.:.:.:.	./.:.:.:.:.:.:.:.	./.:.:.:.:.:.:.:.	./.:.:.:.:.:.:.:.	./.:.:.:.:.:.:.:.	./.:.:.:.:.:.:.:.	./.:.:.:.:.:.:.:.	./.:.:.:.:.:.:.:.	./.:.:.:.:.:.:.:.	./.:.:.:.:.:.:.:.	./.:.:.:.:.:.:.:.	./.:.:.:.:.:.:.:.	./.:.:.:.:.:.:.:.	./.:.:.:.:.:.:.:.	./.:.:.:.:.:.:.:.	./.:.:.:.:.:.:.:.	./.:.:.:.:.:.:.:.	./.:.:.:.:.:.:.:.	./.:.:.:.:.:.:.:.	./.:.:.:.:.:.:.:.	./.:.:.:.:.:.:.:.	./.:.:.:.:.:.:.:.	./.:.:.:.:.:.:.:.	./.:.:.:.:.:.:.:.	./.:.:.:.:.:.:.:.	./.:.:.:.:.:.:.:.	./.:.:.:.:.:.:.:.	./.:.:.:.:.:.:.:.	./.:.:.:.:.:.:.:.	./.:.:.:.:.:.:.:.	./.:.:.:.:.:.:.:.	./.:.:.:.:.:.:.:.	./.:.:.:.:.:.:.:.	1|0:12:46:100:0:8535309:6,3,2,1:.	./.:.:.:.:.:.:.:.	./.:.:.:.:.:.:.:.	./.:.:.:.:.:.:.:.	./.:.:.:.:.:.:.:.	./.:.:.:.:.:.:.:.	./.:.:.:.:.:.:.:.	0|1:14:99:100:0:8550897:4,4,4,2:.	./.:.:.:.:.:.:.:.	./.:.:.:.:.:.:.:.	./.:.:.:.:.:.:.:.	./.:.:.:.:.:.:.:.	./.:.:.:.:.:.:.:.	./.:.:.:.:.:.:.:.	./.:.:.:.:.:.:.:.	./.:.:.:.:.:.:.:.	./.:.:.:.:.:.:.:.	./.:.:.:.:.:.:.:.	./.:.:.:.:.:.:.:.	./.:.:.:.:.:.:.:.	./.:.:.:.:.:.:.:.	./.:.:.:.:.:.:.:.	./.:.:.:.:.:.:.:.	./.:.:.:.:.:.:.:.	./.:.:.:.:.:.:.:.	./.:.:.:.:.:.:.:.	./.:.:.:.:.:.:.:.	./.:.:.:.:.:.:.:.	./.:.:.:.:.:.:.:.	./.:.:.:.:.:.:.:.	./.:.:.:.:.:.:.:.	./.:.:.:.:.:.:.:.	./.:.:.:.:.:.:.:.	./.:.:.:.:.:.:.:.	./.:.:.:.:.:.:.:.	./.:.:.:.:.:.:.:.	./.:.:.:.:.:.:.:.	./.:.:.:.:.:.:.:.	./.:.:.:.:.:.:.:.	./.:.:.:.:.:.:.:.	./.:.:.:.:.:.:.:.	./.:.:.:.:.:.:.:.	./.:.:.:.:.:.:.:.	./.:.:.:.:.:.:.:.	./.:.:.:.:.:.:.:.	./.:.:.:.:.:.:.:.	./.:.:.:.:.:.:.:.	./.:.:.:.:.:.:.:.	./.:.:.:.:.:.:.:.	./.:.:.:.:.:.:.:.	./.:.:.:.:.:.:.:.	./.:.:.:.:.:.:.:.	./.:.:.:.:.:.:.:.	./.:.:.:.:.:.:.:.	./.:.:.:.:.:.:.:.	./.:.:.:.:.:.:.:.	./.:.:.:.:.:.:.:.	./.:.:.:.:.:.:.:.	./.:.:.:.:.:.:.:.	./.:.:.:.:.:.:.:.	./.:.:.:.:.:.:.:.	./.:.:.:.:.:.:.:.	./.:.:.:.:.:.:.:.
chr4	8551088	.	A	C	217.77	PASS	BaseQRankSum=-1.684;ClippingRankSum=0;ExcessHet=3.0103;MQRankSum=0;RAW_MQ=61200;ReadPosRankSum=0;DP=91;MLEAC=2;MLEAF=1	GT:DP:GQ:NE:PR:PS:SB:SE	./.:.:.:.:.:.:.:.	./.:.:.:.:.:.:.:.	./.:.:.:.:.:.:.:.	./.:.:.:.:.:.:.:.	./.:.:.:.:.:.:.:.	./.:.:.:.:.:.:.:.	./.:.:.:.:.:.:.:.	./.:.:.:.:.:.:.:.	./.:.:.:.:.:.:.:.	./.:.:.:.:.:.:.:.	./.:.:.:.:.:.:.:.	./.:.:.:.:.:.:.:.	./.:.:.:.:.:.:.:.	./.:.:.:.:.:.:.:.	./.:.:.:.:.:.:.:.	./.:.:.:.:.:.:.:.	./.:.:.:.:.:.:.:.	./.:.:.:.:.:.:.:.	./.:.:.:.:.:.:.:.	./.:.:.:.:.:.:.:.	./.:.:.:.:.:.:.:.	./.:.:.:.:.:.:.:.	./.:.:.:.:.:.:.:.	./.:.:.:.:.:.:.:.	./.:.:.:.:.:.:.:.	./.:.:.:.:.:.:.:.	./.:.:.:.:.:.:.:.	./.:.:.:.:.:.:.:.	./.:.:.:.:.:.:.:.	./.:.:.:.:.:.:.:.	./.:.:.:.:.:.:.:.	./.:.:.:.:.:.:.:.	./.:.:.:.:.:.:.:.	./.:.:.:.:.:.:.:.	./.:.:.:.:.:.:.:.	./.:.:.:.:.:.:.:.	./.:.:.:.:.:.:.:.	./.:.:.:.:.:.:.:.	./.:.:.:.:.:.:.:.	./.:.:.:.:.:.:.:.	./.:.:.:.:.:.:.:.	./.:.:.:.:.:.:.:.	./.:.:.:.:.:.:.:.	./.:.:.:.:.:.:.:.	./.:.:.:.:.:.:.:.	./.:.:.:.:.:.:.:.	./.:.:.:.:.:.:.:.	./.:.:.:.:.:.:.:.	1|0:17:99:100:0:8550957:3,7,6,1:.	1|0:11:72:100:0:8550957:4,3,2,2:.	0|1:14:93:100:0:8545116:4,1,5,4:.	./.:.:.:.:.:.:.:.	./.:.:.:.:.:.:.:.	./.:.:.:.:.:.:.:.	./.:.:.:.:.:.:.:.	./.:.:.:.:.:.:.:.	1|0:13:99:100:0:8547349:2,5,4,2:.	./.:.:.:.:.:.:.:.	./.:.:.:.:.:.:.:.	1|0:8:56:100:0:8545116:2,3,1,2:.	./.:.:.:.:.:.:.:.	./.:.:.:.:.:.:.:.	./.:.:.:.:.:.:.:.	./.:.:.:.:.:.:.:.	./.:.:.:.:.:.:.:.	./.:.:.:.:.:.:.:.	./.:.:.:.:.:.:.:.	./.:.:.:.:.:.:.:.	./.:.:.:.:.:.:.:.	./.:.:.:.:.:.:.:.	1|0:20:99:100:0:8550897:7,2,8,3:.	./.:.:.:.:.:.:.:.	1/1:8:24:.:.:.:0,0,1,7:.	./.:.:.:.:.:.:.:.	./.:.:.:.:.:.:.:.	./.:.:.:.:.:.:.:.	./.:.:.:.:.:.:.:.	./.:.:.:.:.:.:.:.	./.:.:.:.:.:.:.:.	./.:.:.:.:.:.:.:.	./.:.:.:.:.:.:.:.	./.:.:.:.:.:.:.:.	./.:.:.:.:.:.:.:.	./.:.:.:.:.:.:.:.	./.:.:.:.:.:.:.:.	./.:.:.:.:.:.:.:.	./.:.:.:.:.:.:.:.	./.:.:.:.:.:.:.:.	./.:.:.:.:.:.:.:.	./.:.:.:.:.:.:.:.	./.:.:.:.:.:.:.:.	./.:.:.:.:.:.:.:.	./.:.:.:.:.:.:.:.	./.:.:.:.:.:.:.:.	./.:.:.:.:.:.:.:.	./.:.:.:.:.:.:.:.	./.:.:.:.:.:.:.:.	./.:.:.:.:.:.:.:.	./.:.:.:.:.:.:.:.	./.:.:.:.:.:.:.:.	./.:.:.:.:.:.:.:.	./.:.:.:.:.:.:.:.	./.:.:.:.:.:.:.:.	./.:.:.:.:.:.:.:.	./.:.:.:.:.:.:.:.	./.:.:.:.:.:.:.:.	./.:.:.:.:.:.:.:.	./.:.:.:.:.:.:.:.	./.:.:.:.:.:.:.:.	./.:.:.:.:.:.:.:.	./.:.:.:.:.:.:.:.	./.:.:.:.:.:.:.:.	./.:.:.:.:.:.:.:.	./.:.:.:.:.:.:.:.	./.:.:.:.:.:.:.:.	./.:.:.:.:.:.:.:.	./.:.:.:.:.:.:.:.	./.:.:.:.:.:.:.:.	./.:.:.:.:.:.:.:.	./.:.:.:.:.:.:.:.	./.:.:.:.:.:.:.:.	./.:.:.:.:.:.:.:.	./.:.:.:.:.:.:.:.	./.:.:.:.:.:.:.:.
chr4	8551105	.	C	A	123.77	PASS	BaseQRankSum=0.951;ClippingRankSum=0;ExcessHet=3.0103;MQRankSum=0;RAW_MQ=46800;ReadPosRankSum=-1.548;DP=24;MLEAC=1;MLEAF=0.5	GT:DP:GQ:NE:PR:PS:SB:SE	./.:.:.:.:.:.:.:.	./.:.:.:.:.:.:.:.	./.:.:.:.:.:.:.:.	./.:.:.:.:.:.:.:.	./.:.:.:.:.:.:.:.	./.:.:.:.:.:.:.:.	./.:.:.:.:.:.:.:.	./.:.:.:.:.:.:.:.	./.:.:.:.:.:.:.:.	./.:.:.:.:.:.:.:.	./.:.:.:.:.:.:.:.	./.:.:.:.:.:.:.:.	./.:.:.:.:.:.:.:.	./.:.:.:.:.:.:.:.	./.:.:.:.:.:.:.:.	./.:.:.:.:.:.:.:.	./.:.:.:.:.:.:.:.	./.:.:.:.:.:.:.:.	./.:.:.:.:.:.:.:.	./.:.:.:.:.:.:.:.	./.:.:.:.:.:.:.:.	./.:.:.:.:.:.:.:.	./.:.:.:.:.:.:.:.	./.:.:.:.:.:.:.:.	./.:.:.:.:.:.:.:.	./.:.:.:.:.:.:.:.	./.:.:.:.:.:.:.:.	./.:.:.:.:.:.:.:.	./.:.:.:.:.:.:.:.	./.:.:.:.:.:.:.:.	./.:.:.:.:.:.:.:.	./.:.:.:.:.:.:.:.	./.:.:.:.:.:.:.:.	./.:.:.:.:.:.:.:.	./.:.:.:.:.:.:.:.	./.:.:.:.:.:.:.:.	./.:.:.:.:.:.:.:.	./.:.:.:.:.:.:.:.	./.:.:.:.:.:.:.:.	./.:.:.:.:.:.:.:.	./.:.:.:.:.:.:.:.	./.:.:.:.:.:.:.:.	./.:.:.:.:.:.:.:.	./.:.:.:.:.:.:.:.	./.:.:.:.:.:.:.:.	./.:.:.:.:.:.:.:.	./.:.:.:.:.:.:.:.	./.:.:.:.:.:.:.:.	./.:.:.:.:.:.:.:.	./.:.:.:.:.:.:.:.	./.:.:.:.:.:.:.:.	./.:.:.:.:.:.:.:.	./.:.:.:.:.:.:.:.	./.:.:.:.:.:.:.:.	./.:.:.:.:.:.:.:.	./.:.:.:.:.:.:.:.	./.:.:.:.:.:.:.:.	./.:.:.:.:.:.:.:.	./.:.:.:.:.:.:.:.	./.:.:.:.:.:.:.:.	./.:.:.:.:.:.:.:.	./.:.:.:.:.:.:.:.	./.:.:.:.:.:.:.:.	./.:.:.:.:.:.:.:.	./.:.:.:.:.:.:.:.	./.:.:.:.:.:.:.:.	./.:.:.:.:.:.:.:.	./.:.:.:.:.:.:.:.	./.:.:.:.:.:.:.:.	./.:.:.:.:.:.:.:.	./.:.:.:.:.:.:.:.	./.:.:.:.:.:.:.:.	./.:.:.:.:.:.:.:.	./.:.:.:.:.:.:.:.	./.:.:.:.:.:.:.:.	./.:.:.:.:.:.:.:.	./.:.:.:.:.:.:.:.	./.:.:.:.:.:.:.:.	./.:.:.:.:.:.:.:.	./.:.:.:.:.:.:.:.	./.:.:.:.:.:.:.:.	./.:.:.:.:.:.:.:.	./.:.:.:.:.:.:.:.	./.:.:.:.:.:.:.:.	./.:.:.:.:.:.:.:.	./.:.:.:.:.:.:.:.	./.:.:.:.:.:.:.:.	./.:.:.:.:.:.:.:.	./.:.:.:.:.:.:.:.	./.:.:.:.:.:.:.:.	./.:.:.:.:.:.:.:.	./.:.:.:.:.:.:.:.	./.:.:.:.:.:.:.:.	./.:.:.:.:.:.:.:.	1|0:13:40:44.03:0:8550957:4,6,2,1:.	./.:.:.:.:.:.:.:.	./.:.:.:.:.:.:.:.	./.:.:.:.:.:.:.:.	./.:.:.:.:.:.:.:.	./.:.:.:.:.:.:.:.	./.:.:.:.:.:.:.:.	./.:.:.:.:.:.:.:.	./.:.:.:.:.:.:.:.	./.:.:.:.:.:.:.:.	0|1:11:29:100:0:8546574:2,1,4,4:.	./.:.:.:.:.:.:.:.	./.:.:.:.:.:.:.:.	./.:.:.:.:.:.:.:.	./.:.:.:.:.:.:.:.	./.:.:.:.:.:.:.:.	./.:.:.:.:.:.:.:.	./.:.:.:.:.:.:.:.	./.:.:.:.:.:.:.:.	./.:.:.:.:.:.:.:.	./.:.:.:.:.:.:.:.	./.:.:.:.:.:.:.:.	./.:.:.:.:.:.:.:.	./.:.:.:.:.:.:.:.	./.:.:.:.:.:.:.:.	./.:.:.:.:.:.:.:.	./.:.:.:.:.:.:.:.	./.:.:.:.:.:.:.:.	./.:.:.:.:.:.:.:.	./.:.:.:.:.:.:.:.
chr4	8551107	.	T	C	342.79	PASS	BaseQRankSum=-0.824;ClippingRankSum=0;ExcessHet=3.0103;MQRankSum=0;RAW_MQ=57600;ReadPosRankSum=-0.509;DP=245;MLEAC=1;MLEAF=0.5	GT:DP:GQ:NE:PR:PS:SB:SE	./.:.:.:.:.:.:.:.	./.:.:.:.:.:.:.:.	./.:.:.:.:.:.:.:.	./.:.:.:.:.:.:.:.	./.:.:.:.:.:.:.:.	./.:.:.:.:.:.:.:.	./.:.:.:.:.:.:.:.	./.:.:.:.:.:.:.:.	./.:.:.:.:.:.:.:.	./.:.:.:.:.:.:.:.	./.:.:.:.:.:.:.:.	./.:.:.:.:.:.:.:.	./.:.:.:.:.:.:.:.	./.:.:.:.:.:.:.:.	./.:.:.:.:.:.:.:.	./.:.:.:.:.:.:.:.	./.:.:.:.:.:.:.:.	./.:.:.:.:.:.:.:.	./.:.:.:.:.:.:.:.	./.:.:.:.:.:.:.:.	./.:.:.:.:.:.:.:.	./.:.:.:.:.:.:.:.	./.:.:.:.:.:.:.:.	./.:.:.:.:.:.:.:.	./.:.:.:.:.:.:.:.	./.:.:.:.:.:.:.:.	./.:.:.:.:.:.:.:.	./.:.:.:.:.:.:.:.	./.:.:.:.:.:.:.:.	./.:.:.:.:.:.:.:.	./.:.:.:.:.:.:.:.	./.:.:.:.:.:.:.:.	./.:.:.:.:.:.:.:.	./.:.:.:.:.:.:.:.	./.:.:.:.:.:.:.:.	0|1:15:99:100:0:8550897:3,4,2,6:.	./.:.:.:.:.:.:.:.	./.:.:.:.:.:.:.:.	./.:.:.:.:.:.:.:.	./.:.:.:.:.:.:.:.	1|0:18:53:100:0:8547615:8,6,0,4:.	./.:.:.:.:.:.:.:.	./.:.:.:.:.:.:.:.	./.:.:.:.:.:.:.:.	./.:.:.:.:.:.:.:.	0|1:21:91:100:0:8548486:8,7,2,4:.	1/1:16:22:.:.:.:0,1,10,5:.	./.:.:.:.:.:.:.:.	./.:.:.:.:.:.:.:.	./.:.:.:.:.:.:.:.	./.:.:.:.:.:.:.:.	0|1:8:55:100:0:8547168:2,3,2,1:.	1|0:9:50:68.63:0:8551107:1,2,4,2:.	1|0:23:99:100:0:8551107:6,4,6,7:.	./.:.:.:.:.:.:.:.	0|1:21:89:100:0:8551107:7,7,4,3:.	./.:.:.:.:.:.:.:.	./.:.:.:.:.:.:.:.	./.:.:.:.:.:.:.:.	./.:.:.:.:.:.:.:.	./.:.:.:.:.:.:.:.	./.:.:.:.:.:.:.:.	./.:.:.:.:.:.:.:.	1|0:17:99:100:0:8551078:7,2,4,4:.	./.:.:.:.:.:.:.:.	./.:.:.:.:.:.:.:.	./.:.:.:.:.:.:.:.	./.:.:.:.:.:.:.:.	./.:.:.:.:.:.:.:.	./.:.:.:.:.:.:.:.	0|1:22:99:100:0:8550897:7,3,10,2:.	./.:.:.:.:.:.:.:.	./.:.:.:.:.:.:.:.	./.:.:.:.:.:.:.:.	1|0:19:99:100:0:8550897:5,8,2,4:.	./.:.:.:.:.:.:.:.	0/1:19:59:.:.:.:2,2,6,9:.	./.:.:.:.:.:.:.:.	./.:.:.:.:.:.:.:.	1/1:13:39:.:.:.:0,0,9,4:.	0/1:20:99:.:.:.:3,4,6,7:.	./.:.:.:.:.:.:.:.	./.:.:.:.:.:.:.:.	./.:.:.:.:.:.:.:.	./.:.:.:.:.:.:.:.	./.:.:.:.:.:.:.:.	./.:.:.:.:.:.:.:.	./.:.:.:.:.:.:.:.	./.:.:.:.:.:.:.:.	./.:.:.:.:.:.:.:.	./.:.:.:.:.:.:.:.	./.:.:.:.:.:.:.:.	./.:.:.:.:.:.:.:.	./.:.:.:.:.:.:.:.	./.:.:.:.:.:.:.:.	./.:.:.:.:.:.:.:.	./.:.:.:.:.:.:.:.	./.:.:.:.:.:.:.:.	./.:.:.:.:.:.:.:.	./.:.:.:.:.:.:.:.	./.:.:.:.:.:.:.:.	./.:.:.:.:.:.:.:.	./.:.:.:.:.:.:.:.	./.:.:.:.:.:.:.:.	./.:.:.:.:.:.:.:.	./.:.:.:.:.:.:.:.	./.:.:.:.:.:.:.:.	./.:.:.:.:.:.:.:.	./.:.:.:.:.:.:.:.	./.:.:.:.:.:.:.:.	./.:.:.:.:.:.:.:.	./.:.:.:.:.:.:.:.	./.:.:.:.:.:.:.:.	./.:.:.:.:.:.:.:.	./.:.:.:.:.:.:.:.	./.:.:.:.:.:.:.:.	./.:.:.:.:.:.:.:.	./.:.:.:.:.:.:.:.	./.:.:.:.:.:.:.:.	./.:.:.:.:.:.:.:.	./.:.:.:.:.:.:.:.	./.:.:.:.:.:.:.:.	./.:.:.:.:.:.:.:.	./.:.:.:.:.:.:.:.
chr4	8551167	.	A	C	0.49	PASS	BaseQRankSum=-2.287;ClippingRankSum=0;ExcessHet=3.0103;MQRankSum=0;RAW_MQ=36000;ReadPosRankSum=-0.728;DP=10;MLEAC=1;MLEAF=0.5	GT:DP:GQ:NE:PR:PS:SB:SE	./.:.:.:.:.:.:.:.	./.:.:.:.:.:.:.:.	./.:.:.:.:.:.:.:.	./.:.:.:.:.:.:.:.	./.:.:.:.:.:.:.:.	./.:.:.:.:.:.:.:.	./.:.:.:.:.:.:.:.	./.:.:.:.:.:.:.:.	./.:.:.:.:.:.:.:.	./.:.:.:.:.:.:.:.	./.:.:.:.:.:.:.:.	./.:.:.:.:.:.:.:.	./.:.:.:.:.:.:.:.	./.:.:.:.:.:.:.:.	./.:.:.:.:.:.:.:.	./.:.:.:.:.:.:.:.	./.:.:.:.:.:.:.:.	./.:.:.:.:.:.:.:.	./.:.:.:.:.:.:.:.	./.:.:.:.:.:.:.:.	./.:.:.:.:.:.:.:.	./.:.:.:.:.:.:.:.	./.:.:.:.:.:.:.:.	./.:.:.:.:.:.:.:.	./.:.:.:.:.:.:.:.	./.:.:.:.:.:.:.:.	./.:.:.:.:.:.:.:.	./.:.:.:.:.:.:.:.	./.:.:.:.:.:.:.:.	./.:.:.:.:.:.:.:.	./.:.:.:.:.:.:.:.	./.:.:.:.:.:.:.:.	./.:.:.:.:.:.:.:.	./.:.:.:.:.:.:.:.	./.:.:.:.:.:.:.:.	./.:.:.:.:.:.:.:.	./.:.:.:.:.:.:.:.	./.:.:.:.:.:.:.:.	./.:.:.:.:.:.:.:.	./.:.:.:.:.:.:.:.	./.:.:.:.:.:.:.:.	./.:.:.:.:.:.:.:.	./.:.:.:.:.:.:.:.	./.:.:.:.:.:.:.:.	./.:.:.:.:.:.:.:.	./.:.:.:.:.:.:.:.	./.:.:.:.:.:.:.:.	./.:.:.:.:.:.:.:.	./.:.:.:.:.:.:.:.	./.:.:.:.:.:.:.:.	./.:.:.:.:.:.:.:.	./.:.:.:.:.:.:.:.	./.:.:.:.:.:.:.:.	./.:.:.:.:.:.:.:.	./.:.:.:.:.:.:.:.	./.:.:.:.:.:.:.:.	./.:.:.:.:.:.:.:.	./.:.:.:.:.:.:.:.	./.:.:.:.:.:.:.:.	1|0:10:19:100:0:8545116:5,3,1,1:.	./.:.:.:.:.:.:.:.	./.:.:.:.:.:.:.:.	./.:.:.:.:.:.:.:.	./.:.:.:.:.:.:.:.	./.:.:.:.:.:.:.:.	./.:.:.:.:.:.:.:.	./.:.:.:.:.:.:.:.	./.:.:.:.:.:.:.:.	./.:.:.:.:.:.:.:.	./.:.:.:.:.:.:.:.	./.:.:.:.:.:.:.:.	./.:.:.:.:.:.:.:.	./.:.:.:.:.:.:.:.	./.:.:.:.:.:.:.:.	./.:.:.:.:.:.:.:.	./.:.:.:.:.:.:.:.	./.:.:.:.:.:.:.:.	./.:.:.:.:.:.:.:.	./.:.:.:.:.:.:.:.	./.:.:.:.:.:.:.:.	./.:.:.:.:.:.:.:.	./.:.:.:.:.:.:.:.	./.:.:.:.:.:.:.:.	./.:.:.:.:.:.:.:.	./.:.:.:.:.:.:.:.	./.:.:.:.:.:.:.:.	./.:.:.:.:.:.:.:.	./.:.:.:.:.:.:.:.	./.:.:.:.:.:.:.:.	./.:.:.:.:.:.:.:.	./.:.:.:.:.:.:.:.	./.:.:.:.:.:.:.:.	./.:.:.:.:.:.:.:.	./.:.:.:.:.:.:.:.	./.:.:.:.:.:.:.:.	./.:.:.:.:.:.:.:.	./.:.:.:.:.:.:.:.	./.:.:.:.:.:.:.:.	./.:.:.:.:.:.:.:.	./.:.:.:.:.:.:.:.	./.:.:.:.:.:.:.:.	./.:.:.:.:.:.:.:.	./.:.:.:.:.:.:.:.	./.:.:.:.:.:.:.:.	./.:.:.:.:.:.:.:.	./.:.:.:.:.:.:.:.	./.:.:.:.:.:.:.:.	./.:.:.:.:.:.:.:.	./.:.:.:.:.:.:.:.	./.:.:.:.:.:.:.:.	./.:.:.:.:.:.:.:.	./.:.:.:.:.:.:.:.	./.:.:.:.:.:.:.:.	./.:.:.:.:.:.:.:.	./.:.:.:.:.:.:.:.	./.:.:.:.:.:.:.:.	./.:.:.:.:.:.:.:.	./.:.:.:.:.:.:.:.	./.:.:.:.:.:.:.:.	./.:.:.:.:.:.:.:.	./.:.:.:.:.:.:.:.	./.:.:.:.:.:.:.:.	./.:.:.:.:.:.:.:.	./.:.:.:.:.:.:.:.
chr4	8551181	.	A	T	549.77	PASS	BaseQRankSum=-1.09;ClippingRankSum=0;ExcessHet=3.0103;MQRankSum=0;RAW_MQ=39600;ReadPosRankSum=0.431;DP=712;MLEAC=2;MLEAF=1	GT:DP:GQ:NE:PR:PS:SB:SE	./.:.:.:.:.:.:.:.	./.:.:.:.:.:.:.:.	./.:.:.:.:.:.:.:.	./.:.:.:.:.:.:.:.	./.:.:.:.:.:.:.:.	./.:.:.:.:.:.:.:.	./.:.:.:.:.:.:.:.	./.:.:.:.:.:.:.:.	./.:.:.:.:.:.:.:.	./.:.:.:.:.:.:.:.	./.:.:.:.:.:.:.:.	./.:.:.:.:.:.:.:.	./.:.:.:.:.:.:.:.	./.:.:.:.:.:.:.:.	./.:.:.:.:.:.:.:.	./.:.:.:.:.:.:.:.	1|0:11:95:100:0:8550897:2,2,3,4:.	./.:.:.:.:.:.:.:.	./.:.:.:.:.:.:.:.	./.:.:.:.:.:.:.:.	./.:.:.:.:.:.:.:.	./.:.:.:.:.:.:.:.	./.:.:.:.:.:.:.:.	./.:.:.:.:.:.:.:.	./.:.:.:.:.:.:.:.	./.:.:.:.:.:.:.:.	./.:.:.:.:.:.:.:.	./.:.:.:.:.:.:.:.	./.:.:.:.:.:.:.:.	./.:.:.:.:.:.:.:.	./.:.:.:.:.:.:.:.	./.:.:.:.:.:.:.:.	./.:.:.:.:.:.:.:.	./.:.:.:.:.:.:.:.	./.:.:.:.:.:.:.:.	1|0:14:99:100:0:8550897:4,2,1,7:.	./.:.:.:.:.:.:.:.	0|1:15:99:100:0:8550897:4,5,1,5:.	./.:.:.:.:.:.:.:.	./.:.:.:.:.:.:.:.	0|1:14:86:100:0:8547615:4,1,5,4:.	1|0:9:52:100:0:8550897:6,0,1,2:.	./.:.:.:.:.:.:.:.	./.:.:.:.:.:.:.:.	1|0:8:30:100:0:8550301:1,1,4,2:.	1|0:16:57:100:0:8548486:1,3,4,8:.	./.:.:.:.:.:.:.:.	0|1:10:99:100:0:8543774:1,4,3,2:.	1/1:20:60:.:.:.:0,0,12,8:.	1|0:10:22:100:0:8550957:1,1,4,4:.	0|1:26:99:100:0:8545116:9,6,5,6:.	1|0:11:73:100:0:8547168:3,4,1,3:.	./.:.:.:.:.:.:.:.	./.:.:.:.:.:.:.:.	./.:.:.:.:.:.:.:.	0|1:22:30:100:0:8551107:12,6,2,2:.	1/1:15:45:.:.:.:0,0,10,5:.	./.:.:.:.:.:.:.:.	1/1:12:9:.:.:.:1,0,5,6:.	1|0:13:84:100:0:8545116:5,3,2,3:.	./.:.:.:.:.:.:.:.	1|0:7:6:33.64:0:8535309:1,0,4,2:.	0|1:18:99:100:0:8546232:3,5,6,4:.	./.:.:.:.:.:.:.:.	./.:.:.:.:.:.:.:.	0|1:14:99:100:0:8550857:2,4,2,6:.	1|0:12:67:100:0:8550897:2,2,3,5:.	./.:.:.:.:.:.:.:.	0|1:16:99:100:0:8550897:5,3,4,4:.	0|1:20:82:100:0:8550897:3,2,9,6:.	1|0:26:99:100:0:8550897:7,7,7,5:.	1/1:19:57:.:.:.:0,0,12,7:.	1/1:9:27:.:.:.:0,0,5,4:.	1|0:12:79:100:0:8550897:6,2,2,2:.	0|1:16:99:100:0:8550897:1,5,4,6:.	0|1:22:99:100:0:8550897:9,6,3,4:.	./.:.:.:.:.:.:.:.	1/1:15:45:.:.:.:0,0,7,8:.	0|1:18:99:100:0:8550897:3,6,4,5:.	./.:.:.:.:.:.:.:.	./.:.:.:.:.:.:.:.	./.:.:.:.:.:.:.:.	./.:.:.:.:.:.:.:.	./.:.:.:.:.:.:.:.	1/1:8:24:.:.:.:0,0,3,5:.	0|1:30:99:100:0:8546232:9,5,7,9:.	./.:.:.:.:.:.:.:.	1|0:15:92:100:0:8550857:3,7,1,4:.	0|1:12:71:100:0:8550857:1,3,3,5:.	./.:.:.:.:.:.:.:.	0|1:24:99:100:0:8550897:2,11,4,7:.	1|0:10:82:100:0:8550897:1,3,3,3:.	1|0:8:80:100:0:8550897:3,1,0,4:.	1/1:8:24:.:.:.:0,0,5,3:.	./.:.:.:.:.:.:.:.	./.:.:.:.:.:.:.:.	./.:.:.:.:.:.:.:.	1|0:17:99:100:0:8547860:6,4,4,3:.	./.:.:.:.:.:.:.:.	0|1:14:94:100:0:8547615:6,3,4,1:.	0|1:12:82:100:0:8546215:4,3,5,0:.	0|1:16:99:100:0:8547853:4,2,7,3:.	1/1:12:36:.:.:.:0,0,6,6:.	./.:.:.:.:.:.:.:.	1|0:12:13:100:0:8546574:7,3,1,1:.	./.:.:.:.:.:.:.:.	0|1:13:99:100:0:8546574:3,4,3,3:.	0|1:15:33:100:0:8547615:6,6,0,3:.	./.:.:.:.:.:.:.:.	1/1:21:63:.:.:.:0,0,6,15:.	1/1:14:42:.:.:.:0,0,6,8:.	./.:.:.:.:.:.:.:.	./.:.:.:.:.:.:.:.	./.:.:.:.:.:.:.:.	./.:.:.:.:.:.:.:.	./.:.:.:.:.:.:.:.	./.:.:.:.:.:.:.:.	./.:.:.:.:.:.:.:.	./.:.:.:.:.:.:.:.	./.:.:.:.:.:.:.:.	./.:.:.:.:.:.:.:.	./.:.:.:.:.:.:.:.	./.:.:.:.:.:.:.:.	./.:.:.:.:.:.:.:.
chr4	8551194	.	CTTA	C	412.74	PASS	BaseQRankSum=0.21;ClippingRankSum=0;ExcessHet=3.0103;MQRankSum=0;RAW_MQ=25200;ReadPosRankSum=0.21;DP=129;MLEAC=2;MLEAF=1	GT:DP:GQ:NE:PGT:PID:PR:PS:SB:SE	./.:.:.:.:.:.:.:.:.:.	./.:.:.:.:.:.:.:.:.:.	./.:.:.:.:.:.:.:.:.:.	./.:.:.:.:.:.:.:.:.:.	./.:.:.:.:.:.:.:.:.:.	./.:.:.:.:.:.:.:.:.:.	./.:.:.:.:.:.:.:.:.:.	./.:.:.:.:.:.:.:.:.:.	./.:.:.:.:.:.:.:.:.:.	./.:.:.:.:.:.:.:.:.:.	./.:.:.:.:.:.:.:.:.:.	./.:.:.:.:.:.:.:.:.:.	./.:.:.:.:.:.:.:.:.:.	./.:.:.:.:.:.:.:.:.:.	./.:.:.:.:.:.:.:.:.:.	./.:.:.:.:.:.:.:.:.:.	./.:.:.:.:.:.:.:.:.:.	./.:.:.:.:.:.:.:.:.:.	./.:.:.:.:.:.:.:.:.:.	./.:.:.:.:.:.:.:.:.:.	./.:.:.:.:.:.:.:.:.:.	./.:.:.:.:.:.:.:.:.:.	./.:.:.:.:.:.:.:.:.:.	./.:.:.:.:.:.:.:.:.:.	./.:.:.:.:.:.:.:.:.:.	./.:.:.:.:.:.:.:.:.:.	./.:.:.:.:.:.:.:.:.:.	./.:.:.:.:.:.:.:.:.:.	./.:.:.:.:.:.:.:.:.:.	./.:.:.:.:.:.:.:.:.:.	./.:.:.:.:.:.:.:.:.:.	./.:.:.:.:.:.:.:.:.:.	./.:.:.:.:.:.:.:.:.:.	./.:.:.:.:.:.:.:.:.:.	./.:.:.:.:.:.:.:.:.:.	./.:.:.:.:.:.:.:.:.:.	./.:.:.:.:.:.:.:.:.:.	./.:.:.:.:.:.:.:.:.:.	./.:.:.:.:.:.:.:.:.:.	./.:.:.:.:.:.:.:.:.:.	./.:.:.:.:.:.:.:.:.:.	./.:.:.:.:.:.:.:.:.:.	./.:.:.:.:.:.:.:.:.:.	./.:.:.:.:.:.:.:.:.:.	./.:.:.:.:.:.:.:.:.:.	./.:.:.:.:.:.:.:.:.:.	./.:.:.:.:.:.:.:.:.:.	0|1:6:52:20:0|1:8551194_CTTA_C:0:8543774:1,0,3,2:.	1|0:22:99:100:0|1:8551194_CTTA_C:0:8550957:8,4,7,3:.	1|0:10:99:100:0|1:8551194_CTTA_C:0:8550957:2,4,3,1:.	0|1:27:99:100:0|1:8551194_CTTA_C:0:8545116:9,7,5,6:.	./.:.:.:.:.:.:.:.:.:.	./.:.:.:.:.:.:.:.:.:.	./.:.:.:.:.:.:.:.:.:.	./.:.:.:.:.:.:.:.:.:.	./.:.:.:.:.:.:.:.:.:.	1|0:13:99:100:0|1:8551194_CTTA_C:0:8547349:2,2,6,3:.	./.:.:.:.:.:.:.:.:.:.	./.:.:.:.:.:.:.:.:.:.	1|0:14:99:100:0|1:8551194_CTTA_C:0:8545116:7,2,2,3:.	./.:.:.:.:.:.:.:.:.:.	./.:.:.:.:.:.:.:.:.:.	./.:.:.:.:.:.:.:.:.:.	./.:.:.:.:.:.:.:.:.:.	./.:.:.:.:.:.:.:.:.:.	./.:.:.:.:.:.:.:.:.:.	./.:.:.:.:.:.:.:.:.:.	./.:.:.:.:.:.:.:.:.:.	./.:.:.:.:.:.:.:.:.:.	./.:.:.:.:.:.:.:.:.:.	1|0:24:99:100:0|1:8551194_CTTA_C:0:8550897:6,7,5,6:.	./.:.:.:.:.:.:.:.:.:.	1/1:10:30:.:0|1:8551194_CTTA_C:.:.:0,0,7,3:.	./.:.:.:.:.:.:.:.:.:.	./.:.:.:.:.:.:.:.:.:.	./.:.:.:.:.:.:.:.:.:.	./.:.:.:.:.:.:.:.:.:.	./.:.:.:.:.:.:.:.:.:.	./.:.:.:.:.:.:.:.:.:.	./.:.:.:.:.:.:.:.:.:.	./.:.:.:.:.:.:.:.:.:.	./.:.:.:.:.:.:.:.:.:.	./.:.:.:.:.:.:.:.:.:.	./.:.:.:.:.:.:.:.:.:.	./.:.:.:.:.:.:.:.:.:.	./.:.:.:.:.:.:.:.:.:.	./.:.:.:.:.:.:.:.:.:.	./.:.:.:.:.:.:.:.:.:.	./.:.:.:.:.:.:.:.:.:.	./.:.:.:.:.:.:.:.:.:.	./.:.:.:.:.:.:.:.:.:.	./.:.:.:.:.:.:.:.:.:.	./.:.:.:.:.:.:.:.:.:.	./.:.:.:.:.:.:.:.:.:.	./.:.:.:.:.:.:.:.:.:.	./.:.:.:.:.:.:.:.:.:.	./.:.:.:.:.:.:.:.:.:.	./.:.:.:.:.:.:.:.:.:.	./.:.:.:.:.:.:.:.:.:.	./.:.:.:.:.:.:.:.:.:.	./.:.:.:.:.:.:.:.:.:.	./.:.:.:.:.:.:.:.:.:.	./.:.:.:.:.:.:.:.:.:.	./.:.:.:.:.:.:.:.:.:.	./.:.:.:.:.:.:.:.:.:.	./.:.:.:.:.:.:.:.:.:.	./.:.:.:.:.:.:.:.:.:.	./.:.:.:.:.:.:.:.:.:.	./.:.:.:.:.:.:.:.:.:.	./.:.:.:.:.:.:.:.:.:.	./.:.:.:.:.:.:.:.:.:.	./.:.:.:.:.:.:.:.:.:.	./.:.:.:.:.:.:.:.:.:.	./.:.:.:.:.:.:.:.:.:.	./.:.:.:.:.:.:.:.:.:.	./.:.:.:.:.:.:.:.:.:.	./.:.:.:.:.:.:.:.:.:.	./.:.:.:.:.:.:.:.:.:.	./.:.:.:.:.:.:.:.:.:.	./.:.:.:.:.:.:.:.:.:.	./.:.:.:.:.:.:.:.:.:.	./.:.:.:.:.:.:.:.:.:.	./.:.:.:.:.:.:.:.:.:.	./.:.:.:.:.:.:.:.:.:.
chr4	8551201	.	TTA	T	423.73	PASS	BaseQRankSum=-1.068;ClippingRankSum=0;ExcessHet=3.0103;MQRankSum=0;RAW_MQ=25200;ReadPosRankSum=-0.17;DP=129;MLEAC=2;MLEAF=1	GT:DP:GQ:NE:PGT:PID:PR:PS:SB:SE	./.:.:.:.:.:.:.:.:.:.	./.:.:.:.:.:.:.:.:.:.	./.:.:.:.:.:.:.:.:.:.	./.:.:.:.:.:.:.:.:.:.	./.:.:.:.:.:.:.:.:.:.	./.:.:.:.:.:.:.:.:.:.	./.:.:.:.:.:.:.:.:.:.	./.:.:.:.:.:.:.:.:.:.	./.:.:.:.:.:.:.:.:.:.	./.:.:.:.:.:.:.:.:.:.	./.:.:.:.:.:.:.:.:.:.	./.:.:.:.:.:.:.:.:.:.	./.:.:.:.:.:.:.:.:.:.	./.:.:.:.:.:.:.:.:.:.	./.:.:.:.:.:.:.:.:.:.	./.:.:.:.:.:.:.:.:.:.	./.:.:.:.:.:.:.:.:.:.	./.:.:.:.:.:.:.:.:.:.	./.:.:.:.:.:.:.:.:.:.	./.:.:.:.:.:.:.:.:.:.	./.:.:.:.:.:.:.:.:.:.	./.:.:.:.:.:.:.:.:.:.	./.:.:.:.:.:.:.:.:.:.	./.:.:.:.:.:.:.:.:.:.	./.:.:.:.:.:.:.:.:.:.	./.:.:.:.:.:.:.:.:.:.	./.:.:.:.:.:.:.:.:.:.	./.:.:.:.:.:.:.:.:.:.	./.:.:.:.:.:.:.:.:.:.	./.:.:.:.:.:.:.:.:.:.	./.:.:.:.:.:.:.:.:.:.	./.:.:.:.:.:.:.:.:.:.	./.:.:.:.:.:.:.:.:.:.	./.:.:.:.:.:.:.:.:.:.	./.:.:.:.:.:.:.:.:.:.	./.:.:.:.:.:.:.:.:.:.	./.:.:.:.:.:.:.:.:.:.	./.:.:.:.:.:.:.:.:.:.	./.:.:.:.:.:.:.:.:.:.	./.:.:.:.:.:.:.:.:.:.	./.:.:.:.:.:.:.:.:.:.	./.:.:.:.:.:.:.:.:.:.	./.:.:.:.:.:.:.:.:.:.	./.:.:.:.:.:.:.:.:.:.	./.:.:.:.:.:.:.:.:.:.	./.:.:.:.:.:.:.:.:.:.	./.:.:.:.:.:.:.:.:.:.	0|1:7:76:20:0|1:8551194_CTTA_C:0:8543774:1,1,3,2:.	1|0:22:99:100:0|1:8551194_CTTA_C:0:8550957:8,4,7,3:.	1|0:11:99:100:0|1:8551194_CTTA_C:0:8550957:2,5,3,1:.	0|1:27:99:100:0|1:8551194_CTTA_C:0:8545116:9,7,5,6:.	./.:.:.:.:.:.:.:.:.:.	./.:.:.:.:.:.:.:.:.:.	./.:.:.:.:.:.:.:.:.:.	./.:.:.:.:.:.:.:.:.:.	./.:.:.:.:.:.:.:.:.:.	1|0:13:99:100:0|1:8551194_CTTA_C:0:8547349:2,2,6,3:.	./.:.:.:.:.:.:.:.:.:.	./.:.:.:.:.:.:.:.:.:.	1|0:14:99:100:0|1:8551194_CTTA_C:0:8545116:7,2,2,3:.	./.:.:.:.:.:.:.:.:.:.	./.:.:.:.:.:.:.:.:.:.	./.:.:.:.:.:.:.:.:.:.	./.:.:.:.:.:.:.:.:.:.	./.:.:.:.:.:.:.:.:.:.	./.:.:.:.:.:.:.:.:.:.	./.:.:.:.:.:.:.:.:.:.	./.:.:.:.:.:.:.:.:.:.	./.:.:.:.:.:.:.:.:.:.	./.:.:.:.:.:.:.:.:.:.	1|0:25:99:100:0|1:8551194_CTTA_C:0:8550897:5,8,6,6:.	./.:.:.:.:.:.:.:.:.:.	1/1:10:30:.:0|1:8551194_CTTA_C:.:.:0,0,7,3:.	./.:.:.:.:.:.:.:.:.:.	./.:.:.:.:.:.:.:.:.:.	./.:.:.:.:.:.:.:.:.:.	./.:.:.:.:.:.:.:.:.:.	./.:.:.:.:.:.:.:.:.:.	./.:.:.:.:.:.:.:.:.:.	./.:.:.:.:.:.:.:.:.:.	./.:.:.:.:.:.:.:.:.:.	./.:.:.:.:.:.:.:.:.:.	./.:.:.:.:.:.:.:.:.:.	./.:.:.:.:.:.:.:.:.:.	./.:.:.:.:.:.:.:.:.:.	./.:.:.:.:.:.:.:.:.:.	./.:.:.:.:.:.:.:.:.:.	./.:.:.:.:.:.:.:.:.:.	./.:.:.:.:.:.:.:.:.:.	./.:.:.:.:.:.:.:.:.:.	./.:.:.:.:.:.:.:.:.:.	./.:.:.:.:.:.:.:.:.:.	./.:.:.:.:.:.:.:.:.:.	./.:.:.:.:.:.:.:.:.:.	./.:.:.:.:.:.:.:.:.:.	./.:.:.:.:.:.:.:.:.:.	./.:.:.:.:.:.:.:.:.:.	./.:.:.:.:.:.:.:.:.:.	./.:.:.:.:.:.:.:.:.:.	./.:.:.:.:.:.:.:.:.:.	./.:.:.:.:.:.:.:.:.:.	./.:.:.:.:.:.:.:.:.:.	./.:.:.:.:.:.:.:.:.:.	./.:.:.:.:.:.:.:.:.:.	./.:.:.:.:.:.:.:.:.:.	./.:.:.:.:.:.:.:.:.:.	./.:.:.:.:.:.:.:.:.:.	./.:.:.:.:.:.:.:.:.:.	./.:.:.:.:.:.:.:.:.:.	./.:.:.:.:.:.:.:.:.:.	./.:.:.:.:.:.:.:.:.:.	./.:.:.:.:.:.:.:.:.:.	./.:.:.:.:.:.:.:.:.:.	./.:.:.:.:.:.:.:.:.:.	./.:.:.:.:.:.:.:.:.:.	./.:.:.:.:.:.:.:.:.:.	./.:.:.:.:.:.:.:.:.:.	./.:.:.:.:.:.:.:.:.:.	./.:.:.:.:.:.:.:.:.:.	./.:.:.:.:.:.:.:.:.:.	./.:.:.:.:.:.:.:.:.:.	./.:.:.:.:.:.:.:.:.:.	./.:.:.:.:.:.:.:.:.:.	./.:.:.:.:.:.:.:.:.:.
chr4	8551225	.	GTT	G	1011.73	PASS	BaseQRankSum=1.556;ClippingRankSum=0;ExcessHet=3.0103;MQRankSum=0;RAW_MQ=46800;ReadPosRankSum=-2.63;DP=464;MLEAC=2;MLEAF=1	GT:DP:GQ:NE:PR:PS:SB:SE	./.:.:.:.:.:.:.:.	./.:.:.:.:.:.:.:.	./.:.:.:.:.:.:.:.	./.:.:.:.:.:.:.:.	./.:.:.:.:.:.:.:.	./.:.:.:.:.:.:.:.	./.:.:.:.:.:.:.:.	./.:.:.:.:.:.:.:.	./.:.:.:.:.:.:.:.	./.:.:.:.:.:.:.:.	./.:.:.:.:.:.:.:.	./.:.:.:.:.:.:.:.	./.:.:.:.:.:.:.:.	./.:.:.:.:.:.:.:.	./.:.:.:.:.:.:.:.	./.:.:.:.:.:.:.:.	./.:.:.:.:.:.:.:.	./.:.:.:.:.:.:.:.	./.:.:.:.:.:.:.:.	./.:.:.:.:.:.:.:.	./.:.:.:.:.:.:.:.	./.:.:.:.:.:.:.:.	./.:.:.:.:.:.:.:.	./.:.:.:.:.:.:.:.	./.:.:.:.:.:.:.:.	./.:.:.:.:.:.:.:.	./.:.:.:.:.:.:.:.	./.:.:.:.:.:.:.:.	./.:.:.:.:.:.:.:.	./.:.:.:.:.:.:.:.	./.:.:.:.:.:.:.:.	./.:.:.:.:.:.:.:.	./.:.:.:.:.:.:.:.	./.:.:.:.:.:.:.:.	./.:.:.:.:.:.:.:.	1|0:13:99:100:0:8550897:4,1,3,5:.	./.:.:.:.:.:.:.:.	0|1:15:99:100:0:8550897:7,3,3,2:.	./.:.:.:.:.:.:.:.	./.:.:.:.:.:.:.:.	./.:.:.:.:.:.:.:.	./.:.:.:.:.:.:.:.	./.:.:.:.:.:.:.:.	./.:.:.:.:.:.:.:.	./.:.:.:.:.:.:.:.	./.:.:.:.:.:.:.:.	./.:.:.:.:.:.:.:.	0|1:9:62:100:0:8543774:1,1,3,4:.	1|0:23:99:100:0:8550957:6,5,8,4:.	1|0:6:99:100:0:8550957:1,2,3,0:.	0|1:26:99:100:0:8545116:8,6,5,7:.	./.:.:.:.:.:.:.:.	./.:.:.:.:.:.:.:.	./.:.:.:.:.:.:.:.	./.:.:.:.:.:.:.:.	./.:.:.:.:.:.:.:.	1|0:14:99:100:0:8547349:2,4,4,4:.	./.:.:.:.:.:.:.:.	./.:.:.:.:.:.:.:.	1|0:19:99:100:0:8545116:8,5,3,3:.	./.:.:.:.:.:.:.:.	0|1:12:99:100:0:8535309:3,4,3,2:.	0|1:17:99:100:0:8546232:4,2,5,6:.	./.:.:.:.:.:.:.:.	./.:.:.:.:.:.:.:.	0|1:16:99:100:0:8550857:2,3,2,9:.	1|0:13:99:100:0:8550897:3,5,1,4:.	./.:.:.:.:.:.:.:.	./.:.:.:.:.:.:.:.	./.:.:.:.:.:.:.:.	1|0:26:99:100:0:8550897:2,10,6,8:.	./.:.:.:.:.:.:.:.	1/1:9:27:.:.:.:0,0,8,1:.	./.:.:.:.:.:.:.:.	./.:.:.:.:.:.:.:.	./.:.:.:.:.:.:.:.	./.:.:.:.:.:.:.:.	./.:.:.:.:.:.:.:.	./.:.:.:.:.:.:.:.	./.:.:.:.:.:.:.:.	./.:.:.:.:.:.:.:.	./.:.:.:.:.:.:.:.	./.:.:.:.:.:.:.:.	./.:.:.:.:.:.:.:.	1/1:17:51:.:.:.:0,0,8,9:.	0|1:23:99:100:0:8546232:9,3,5,6:.	./.:.:.:.:.:.:.:.	1|0:14:99:100:0:8550857:3,6,2,3:.	0|1:9:99:100:0:8550857:2,2,2,3:.	./.:.:.:.:.:.:.:.	0|1:26:99:100:0:8550897:4,12,6,4:.	./.:.:.:.:.:.:.:.	./.:.:.:.:.:.:.:.	1/1:8:24:.:.:.:0,0,4,4:.	./.:.:.:.:.:.:.:.	./.:.:.:.:.:.:.:.	./.:.:.:.:.:.:.:.	1|0:10:99:100:0:8547860:4,3,3,0:.	./.:.:.:.:.:.:.:.	0|1:15:99:100:0:8547615:7,3,4,1:.	0|1:14:99:100:0:8546215:4,3,4,3:.	0|1:16:99:100:0:8547853:2,2,9,3:.	1/1:13:39:.:.:.:0,0,9,4:.	./.:.:.:.:.:.:.:.	1|0:11:99:100:0:8546574:4,3,2,2:.	./.:.:.:.:.:.:.:.	0|1:11:99:100:0:8546574:4,3,2,2:.	0|1:17:99:100:0:8547615:5,6,2,4:.	./.:.:.:.:.:.:.:.	1/1:24:72:.:.:.:0,0,7,17:.	1/1:14:42:.:.:.:0,0,8,6:.	./.:.:.:.:.:.:.:.	./.:.:.:.:.:.:.:.	./.:.:.:.:.:.:.:.	./.:.:.:.:.:.:.:.	./.:.:.:.:.:.:.:.	./.:.:.:.:.:.:.:.	./.:.:.:.:.:.:.:.	./.:.:.:.:.:.:.:.	./.:.:.:.:.:.:.:.	./.:.:.:.:.:.:.:.	./.:.:.:.:.:.:.:.	./.:.:.:.:.:.:.:.	./.:.:.:.:.:.:.:.
chr4	8551274	.	A	G	371.77	PASS	BaseQRankSum=-0.328;ClippingRankSum=0;ExcessHet=3.0103;MQRankSum=0;RAW_MQ=54000;ReadPosRankSum=1.633;DP=236;MLEAC=1;MLEAF=0.5	GT:DP:GQ:NE:PR:PS:SB:SE	./.:.:.:.:.:.:.:.	./.:.:.:.:.:.:.:.	./.:.:.:.:.:.:.:.	./.:.:.:.:.:.:.:.	./.:.:.:.:.:.:.:.	./.:.:.:.:.:.:.:.	./.:.:.:.:.:.:.:.	./.:.:.:.:.:.:.:.	./.:.:.:.:.:.:.:.	./.:.:.:.:.:.:.:.	./.:.:.:.:.:.:.:.	./.:.:.:.:.:.:.:.	./.:.:.:.:.:.:.:.	./.:.:.:.:.:.:.:.	./.:.:.:.:.:.:.:.	./.:.:.:.:.:.:.:.	./.:.:.:.:.:.:.:.	./.:.:.:.:.:.:.:.	./.:.:.:.:.:.:.:.	./.:.:.:.:.:.:.:.	./.:.:.:.:.:.:.:.	./.:.:.:.:.:.:.:.	./.:.:.:.:.:.:.:.	./.:.:.:.:.:.:.:.	./.:.:.:.:.:.:.:.	./.:.:.:.:.:.:.:.	./.:.:.:.:.:.:.:.	./.:.:.:.:.:.:.:.	./.:.:.:.:.:.:.:.	./.:.:.:.:.:.:.:.	./.:.:.:.:.:.:.:.	./.:.:.:.:.:.:.:.	./.:.:.:.:.:.:.:.	./.:.:.:.:.:.:.:.	./.:.:.:.:.:.:.:.	./.:.:.:.:.:.:.:.	./.:.:.:.:.:.:.:.	./.:.:.:.:.:.:.:.	./.:.:.:.:.:.:.:.	./.:.:.:.:.:.:.:.	0|1:15:99:100:0:8547615:5,2,3,5:.	1|0:16:99:100:0:8550897:6,4,2,4:.	./.:.:.:.:.:.:.:.	./.:.:.:.:.:.:.:.	1|0:12:89:40.46:0:8550301:2,3,5,2:.	1|0:11:53:100:0:8548486:2,2,3,4:.	./.:.:.:.:.:.:.:.	./.:.:.:.:.:.:.:.	0|1:23:99:100:0:8550957:5,6,8,4:.	./.:.:.:.:.:.:.:.	./.:.:.:.:.:.:.:.	1|0:13:99:100:0:8547168:4,2,3,4:.	./.:.:.:.:.:.:.:.	./.:.:.:.:.:.:.:.	./.:.:.:.:.:.:.:.	./.:.:.:.:.:.:.:.	0|1:20:99:100:0:8547349:3,7,4,6:.	./.:.:.:.:.:.:.:.	0|1:10:88:100:0:8543472:3,2,3,2:.	./.:.:.:.:.:.:.:.	./.:.:.:.:.:.:.:.	./.:.:.:.:.:.:.:.	./.:.:.:.:.:.:.:.	./.:.:.:.:.:.:.:.	./.:.:.:.:.:.:.:.	./.:.:.:.:.:.:.:.	./.:.:.:.:.:.:.:.	./.:.:.:.:.:.:.:.	./.:.:.:.:.:.:.:.	0|1:18:99:100:0:8550897:4,4,3,7:.	./.:.:.:.:.:.:.:.	1/1:13:39:.:.:.:0,0,7,6:.	./.:.:.:.:.:.:.:.	1|0:20:99:100:0:8550897:5,3,3,9:.	0|1:13:99:100:0:8550897:5,2,2,4:.	./.:.:.:.:.:.:.:.	./.:.:.:.:.:.:.:.	1/1:15:45:.:.:.:0,0,8,7:.	0|1:11:99:100:0:8550897:4,2,3,2:.	./.:.:.:.:.:.:.:.	./.:.:.:.:.:.:.:.	./.:.:.:.:.:.:.:.	./.:.:.:.:.:.:.:.	./.:.:.:.:.:.:.:.	./.:.:.:.:.:.:.:.	./.:.:.:.:.:.:.:.	./.:.:.:.:.:.:.:.	./.:.:.:.:.:.:.:.	./.:.:.:.:.:.:.:.	./.:.:.:.:.:.:.:.	./.:.:.:.:.:.:.:.	1|0:13:99:100:0:8550897:6,1,3,3:.	1|0:12:99:100:0:8550897:2,4,2,4:.	./.:.:.:.:.:.:.:.	./.:.:.:.:.:.:.:.	./.:.:.:.:.:.:.:.	./.:.:.:.:.:.:.:.	./.:.:.:.:.:.:.:.	./.:.:.:.:.:.:.:.	./.:.:.:.:.:.:.:.	./.:.:.:.:.:.:.:.	./.:.:.:.:.:.:.:.	./.:.:.:.:.:.:.:.	./.:.:.:.:.:.:.:.	./.:.:.:.:.:.:.:.	./.:.:.:.:.:.:.:.	./.:.:.:.:.:.:.:.	./.:.:.:.:.:.:.:.	./.:.:.:.:.:.:.:.	./.:.:.:.:.:.:.:.	./.:.:.:.:.:.:.:.	./.:.:.:.:.:.:.:.	./.:.:.:.:.:.:.:.	./.:.:.:.:.:.:.:.	./.:.:.:.:.:.:.:.	./.:.:.:.:.:.:.:.	./.:.:.:.:.:.:.:.	./.:.:.:.:.:.:.:.	./.:.:.:.:.:.:.:.	./.:.:.:.:.:.:.:.	./.:.:.:.:.:.:.:.	./.:.:.:.:.:.:.:.	./.:.:.:.:.:.:.:.	./.:.:.:.:.:.:.:.
chr4	8551300	.	A	G	0.49	PASS	BaseQRankSum=-0.967;ClippingRankSum=0;ExcessHet=3.0103;MQRankSum=0;RAW_MQ=36000;ReadPosRankSum=-1.593;DP=10;MLEAC=1;MLEAF=0.5	GT:DP:GQ:NE:PR:PS:SB:SE	./.:.:.:.:.:.:.:.	./.:.:.:.:.:.:.:.	./.:.:.:.:.:.:.:.	./.:.:.:.:.:.:.:.	./.:.:.:.:.:.:.:.	./.:.:.:.:.:.:.:.	./.:.:.:.:.:.:.:.	./.:.:.:.:.:.:.:.	./.:.:.:.:.:.:.:.	./.:.:.:.:.:.:.:.	./.:.:.:.:.:.:.:.	./.:.:.:.:.:.:.:.	./.:.:.:.:.:.:.:.	./.:.:.:.:.:.:.:.	./.:.:.:.:.:.:.:.	./.:.:.:.:.:.:.:.	./.:.:.:.:.:.:.:.	./.:.:.:.:.:.:.:.	./.:.:.:.:.:.:.:.	./.:.:.:.:.:.:.:.	./.:.:.:.:.:.:.:.	./.:.:.:.:.:.:.:.	./.:.:.:.:.:.:.:.	./.:.:.:.:.:.:.:.	./.:.:.:.:.:.:.:.	./.:.:.:.:.:.:.:.	./.:.:.:.:.:.:.:.	./.:.:.:.:.:.:.:.	./.:.:.:.:.:.:.:.	./.:.:.:.:.:.:.:.	./.:.:.:.:.:.:.:.	./.:.:.:.:.:.:.:.	./.:.:.:.:.:.:.:.	./.:.:.:.:.:.:.:.	./.:.:.:.:.:.:.:.	./.:.:.:.:.:.:.:.	./.:.:.:.:.:.:.:.	./.:.:.:.:.:.:.:.	./.:.:.:.:.:.:.:.	./.:.:.:.:.:.:.:.	./.:.:.:.:.:.:.:.	./.:.:.:.:.:.:.:.	./.:.:.:.:.:.:.:.	./.:.:.:.:.:.:.:.	./.:.:.:.:.:.:.:.	./.:.:.:.:.:.:.:.	./.:.:.:.:.:.:.:.	./.:.:.:.:.:.:.:.	./.:.:.:.:.:.:.:.	./.:.:.:.:.:.:.:.	./.:.:.:.:.:.:.:.	./.:.:.:.:.:.:.:.	./.:.:.:.:.:.:.:.	./.:.:.:.:.:.:.:.	./.:.:.:.:.:.:.:.	./.:.:.:.:.:.:.:.	./.:.:.:.:.:.:.:.	./.:.:.:.:.:.:.:.	0|1:10:19:100:0:8543472:5,3,1,1:.	./.:.:.:.:.:.:.:.	./.:.:.:.:.:.:.:.	./.:.:.:.:.:.:.:.	./.:.:.:.:.:.:.:.	./.:.:.:.:.:.:.:.	./.:.:.:.:.:.:.:.	./.:.:.:.:.:.:.:.	./.:.:.:.:.:.:.:.	./.:.:.:.:.:.:.:.	./.:.:.:.:.:.:.:.	./.:.:.:.:.:.:.:.	./.:.:.:.:.:.:.:.	./.:.:.:.:.:.:.:.	./.:.:.:.:.:.:.:.	./.:.:.:.:.:.:.:.	./.:.:.:.:.:.:.:.	./.:.:.:.:.:.:.:.	./.:.:.:.:.:.:.:.	./.:.:.:.:.:.:.:.	./.:.:.:.:.:.:.:.	./.:.:.:.:.:.:.:.	./.:.:.:.:.:.:.:.	./.:.:.:.:.:.:.:.	./.:.:.:.:.:.:.:.	./.:.:.:.:.:.:.:.	./.:.:.:.:.:.:.:.	./.:.:.:.:.:.:.:.	./.:.:.:.:.:.:.:.	./.:.:.:.:.:.:.:.	./.:.:.:.:.:.:.:.	./.:.:.:.:.:.:.:.	./.:.:.:.:.:.:.:.	./.:.:.:.:.:.:.:.	./.:.:.:.:.:.:.:.	./.:.:.:.:.:.:.:.	./.:.:.:.:.:.:.:.	./.:.:.:.:.:.:.:.	./.:.:.:.:.:.:.:.	./.:.:.:.:.:.:.:.	./.:.:.:.:.:.:.:.	./.:.:.:.:.:.:.:.	./.:.:.:.:.:.:.:.	./.:.:.:.:.:.:.:.	./.:.:.:.:.:.:.:.	./.:.:.:.:.:.:.:.	./.:.:.:.:.:.:.:.	./.:.:.:.:.:.:.:.	./.:.:.:.:.:.:.:.	./.:.:.:.:.:.:.:.	./.:.:.:.:.:.:.:.	./.:.:.:.:.:.:.:.	./.:.:.:.:.:.:.:.	./.:.:.:.:.:.:.:.	./.:.:.:.:.:.:.:.	./.:.:.:.:.:.:.:.	./.:.:.:.:.:.:.:.	./.:.:.:.:.:.:.:.	./.:.:.:.:.:.:.:.	./.:.:.:.:.:.:.:.	./.:.:.:.:.:.:.:.	./.:.:.:.:.:.:.:.	./.:.:.:.:.:.:.:.	./.:.:.:.:.:.:.:.	./.:.:.:.:.:.:.:.	./.:.:.:.:.:.:.:.
chr4	8551325	.	T	C	300.77	PASS	BaseQRankSum=-1.519;ClippingRankSum=0;ExcessHet=3.0103;MQRankSum=0;RAW_MQ=43200;ReadPosRankSum=0.233;DP=118;MLEAC=2;MLEAF=1	GT:DP:GQ:NE:PR:PS:SB:SE	./.:.:.:.:.:.:.:.	./.:.:.:.:.:.:.:.	./.:.:.:.:.:.:.:.	./.:.:.:.:.:.:.:.	./.:.:.:.:.:.:.:.	./.:.:.:.:.:.:.:.	./.:.:.:.:.:.:.:.	./.:.:.:.:.:.:.:.	./.:.:.:.:.:.:.:.	./.:.:.:.:.:.:.:.	./.:.:.:.:.:.:.:.	./.:.:.:.:.:.:.:.	./.:.:.:.:.:.:.:.	./.:.:.:.:.:.:.:.	./.:.:.:.:.:.:.:.	./.:.:.:.:.:.:.:.	./.:.:.:.:.:.:.:.	./.:.:.:.:.:.:.:.	./.:.:.:.:.:.:.:.	./.:.:.:.:.:.:.:.	./.:.:.:.:.:.:.:.	./.:.:.:.:.:.:.:.	./.:.:.:.:.:.:.:.	./.:.:.:.:.:.:.:.	./.:.:.:.:.:.:.:.	./.:.:.:.:.:.:.:.	./.:.:.:.:.:.:.:.	./.:.:.:.:.:.:.:.	./.:.:.:.:.:.:.:.	./.:.:.:.:.:.:.:.	./.:.:.:.:.:.:.:.	./.:.:.:.:.:.:.:.	./.:.:.:.:.:.:.:.	./.:.:.:.:.:.:.:.	./.:.:.:.:.:.:.:.	./.:.:.:.:.:.:.:.	./.:.:.:.:.:.:.:.	./.:.:.:.:.:.:.:.	./.:.:.:.:.:.:.:.	./.:.:.:.:.:.:.:.	./.:.:.:.:.:.:.:.	./.:.:.:.:.:.:.:.	./.:.:.:.:.:.:.:.	./.:.:.:.:.:.:.:.	./.:.:.:.:.:.:.:.	./.:.:.:.:.:.:.:.	./.:.:.:.:.:.:.:.	0|1:12:91:100:0:8543774:3,2,4,3:.	1|0:21:99:100:0:8550957:8,5,2,6:.	1|0:7:32:100:0:8550957:0,2,1,4:.	0|1:22:99:100:0:8545116:4,5,7,6:.	./.:.:.:.:.:.:.:.	./.:.:.:.:.:.:.:.	./.:.:.:.:.:.:.:.	./.:.:.:.:.:.:.:.	./.:.:.:.:.:.:.:.	1|0:25:99:100:0:8547349:9,6,2,8:.	./.:.:.:.:.:.:.:.	./.:.:.:.:.:.:.:.	./.:.:.:.:.:.:.:.	./.:.:.:.:.:.:.:.	./.:.:.:.:.:.:.:.	./.:.:.:.:.:.:.:.	./.:.:.:.:.:.:.:.	./.:.:.:.:.:.:.:.	./.:.:.:.:.:.:.:.	./.:.:.:.:.:.:.:.	./.:.:.:.:.:.:.:.	./.:.:.:.:.:.:.:.	./.:.:.:.:.:.:.:.	1|0:17:96:100:0:8550897:1,5,5,6:.	./.:.:.:.:.:.:.:.	1/1:13:39:.:.:.:0,0,10,3:.	./.:.:.:.:.:.:.:.	./.:.:.:.:.:.:.:.	./.:.:.:.:.:.:.:.	./.:.:.:.:.:.:.:.	./.:.:.:.:.:.:.:.	./.:.:.:.:.:.:.:.	./.:.:.:.:.:.:.:.	./.:.:.:.:.:.:.:.	./.:.:.:.:.:.:.:.	./.:.:.:.:.:.:.:.	./.:.:.:.:.:.:.:.	./.:.:.:.:.:.:.:.	./.:.:.:.:.:.:.:.	./.:.:.:.:.:.:.:.	./.:.:.:.:.:.:.:.	./.:.:.:.:.:.:.:.	./.:.:.:.:.:.:.:.	./.:.:.:.:.:.:.:.	./.:.:.:.:.:.:.:.	./.:.:.:.:.:.:.:.	./.:.:.:.:.:.:.:.	./.:.:.:.:.:.:.:.	./.:.:.:.:.:.:.:.	./.:.:.:.:.:.:.:.	./.:.:.:.:.:.:.:.	./.:.:.:.:.:.:.:.	./.:.:.:.:.:.:.:.	./.:.:.:.:.:.:.:.	./.:.:.:.:.:.:.:.	./.:.:.:.:.:.:.:.	./.:.:.:.:.:.:.:.	./.:.:.:.:.:.:.:.	./.:.:.:.:.:.:.:.	./.:.:.:.:.:.:.:.	./.:.:.:.:.:.:.:.	./.:.:.:.:.:.:.:.	./.:.:.:.:.:.:.:.	./.:.:.:.:.:.:.:.	./.:.:.:.:.:.:.:.	./.:.:.:.:.:.:.:.	./.:.:.:.:.:.:.:.	./.:.:.:.:.:.:.:.	./.:.:.:.:.:.:.:.	./.:.:.:.:.:.:.:.	./.:.:.:.:.:.:.:.	./.:.:.:.:.:.:.:.	./.:.:.:.:.:.:.:.	./.:.:.:.:.:.:.:.	./.:.:.:.:.:.:.:.	./.:.:.:.:.:.:.:.	./.:.:.:.:.:.:.:.
chr4	8551404	.	T	TAC,TAG	830.73	PASS	BaseQRankSum=-1.163;ClippingRankSum=0;ExcessHet=3.0103;MQRankSum=0;RAW_MQ=72000;ReadPosRankSum=-0.414;DP=819;MLEAC=1,2;MLEAF=0.5,1	GT:DP:GQ:NE:PR:PS:SB:SE	./.:.:.:.:.:.:.:.	./.:.:.:.:.:.:.:.	./.:.:.:.:.:.:.:.	./.:.:.:.:.:.:.:.	./.:.:.:.:.:.:.:.	./.:.:.:.:.:.:.:.	./.:.:.:.:.:.:.:.	./.:.:.:.:.:.:.:.	./.:.:.:.:.:.:.:.	./.:.:.:.:.:.:.:.	./.:.:.:.:.:.:.:.	./.:.:.:.:.:.:.:.	./.:.:.:.:.:.:.:.	./.:.:.:.:.:.:.:.	./.:.:.:.:.:.:.:.	./.:.:.:.:.:.:.:.	0|1:19:99:100:0:8551404:9,2,4,4:.	./.:.:.:.:.:.:.:.	./.:.:.:.:.:.:.:.	./.:.:.:.:.:.:.:.	./.:.:.:.:.:.:.:.	./.:.:.:.:.:.:.:.	./.:.:.:.:.:.:.:.	./.:.:.:.:.:.:.:.	./.:.:.:.:.:.:.:.	./.:.:.:.:.:.:.:.	./.:.:.:.:.:.:.:.	./.:.:.:.:.:.:.:.	./.:.:.:.:.:.:.:.	./.:.:.:.:.:.:.:.	./.:.:.:.:.:.:.:.	./.:.:.:.:.:.:.:.	./.:.:.:.:.:.:.:.	./.:.:.:.:.:.:.:.	./.:.:.:.:.:.:.:.	2/2:18:54:.:.:.:0,0,14,4:.	./.:.:.:.:.:.:.:.	0|2:15:99:100:0:8550897:4,4,6,1:.	./.:.:.:.:.:.:.:.	./.:.:.:.:.:.:.:.	2/2:7:21:.:.:.:0,0,2,5:.	2|0:16:99:100:0:8550897:2,5,4,5:.	./.:.:.:.:.:.:.:.	./.:.:.:.:.:.:.:.	2/2:4:12:.:.:.:0,0,1,3:.	2/2:10:30:.:.:.:0,0,6,4:.	2/2:13:39:.:.:.:0,0,3,10:.	0|2:11:99:100:0:8543774:3,2,3,3:.	2/2:10:30:.:.:.:0,0,5,5:.	2/2:3:9:.:.:.:0,0,1,2:.	0|2:11:99:100:0:8545116:3,3,3,2:.	2/2:10:30:.:.:.:0,0,5,5:.	2|0:5:64:100:0:8551107:1,1,3,0:.	2|0:12:99:100:0:8551107:3,2,2,5:.	./.:.:.:.:.:.:.:.	0|2:12:99:100:0:8551107:0,4,4,4:.	0|2:23:8:100:0:8547349:1,1,12,9:.	./.:.:.:.:.:.:.:.	0|2:12:99:100:0:8543472:4,4,1,3:.	./.:.:.:.:.:.:.:.	./.:.:.:.:.:.:.:.	1|2:14:99:100:0:8535309:1,0,7,6:.	0|2:13:79:100:0:8546232:1,2,4,6:.	2|0:8:99:100:0:8551078:3,1,2,2:.	./.:.:.:.:.:.:.:.	2/2:16:48:.:.:.:0,0,13,3:.	2|0:16:99:100:0:8550897:6,4,4,2:.	./.:.:.:.:.:.:.:.	0|1:14:99:100:0:8550897:5,4,3,2:.	0|2:29:99:100:0:8550897:7,6,11,5:.	2/2:11:33:.:.:.:0,0,8,3:.	2/2:16:48:.:.:.:0,0,6,10:.	2/2:14:42:.:.:.:0,0,5,9:.	2/2:12:36:.:.:.:0,0,9,3:.	2/2:13:39:.:.:.:0,0,7,6:.	0|2:22:99:100:0:8550897:2,7,10,3:.	0|2:8:99:100:0:8551404:2,2,3,1:.	2/2:17:51:.:.:.:0,0,10,7:.	0|2:26:99:100:0:8550897:7,2,14,3:.	2/2:14:42:.:.:.:0,0,10,4:.	2|0:22:99:100:0:8551404:4,5,7,6:.	./.:.:.:.:.:.:.:.	./.:.:.:.:.:.:.:.	2|0:15:99:100:0:8550857:6,1,6,2:.	2/2:12:36:.:.:.:0,0,6,6:.	0|2:13:99:100:0:8546232:0,6,4,3:.	./.:.:.:.:.:.:.:.	2/2:15:45:.:.:.:0,0,8,7:.	2/2:16:48:.:.:.:0,0,10,6:.	0|2:17:99:100:0:8551404:2,2,4,9:.	0|2:22:99:100:0:8550897:7,3,8,4:.	2|0:19:99:100:0:8550897:7,6,2,4:.	2|0:13:99:100:0:8550897:7,2,3,1:.	2/2:7:21:.:.:.:0,0,3,4:.	2|0:10:99:100:0:8550957:2,3,3,2:.	./.:.:.:.:.:.:.:.	./.:.:.:.:.:.:.:.	2|0:10:87:100:0:8547860:5,2,1,2:.	./.:.:.:.:.:.:.:.	2|0:11:99:26.56:0:8551404:4,3,3,1:.	0|2:14:99:100:0:8546215:4,1,4,5:.	0|2:13:99:100:0:8547853:2,4,3,4:.	2/2:13:39:.:.:.:0,0,7,6:.	./.:.:.:.:.:.:.:.	2/2:12:36:.:.:.:0,0,8,4:.	./.:.:.:.:.:.:.:.	0|2:5:61:100:0:8546574:1,1,2,1:.	2/2:7:21:.:.:.:0,0,4,3:.	0|2:8:52:71.64:0:8551404:1,1,1,5:.	2/2:22:66:.:.:.:0,0,14,8:.	2/2:12:36:.:.:.:0,0,9,3:.	./.:.:.:.:.:.:.:.	./.:.:.:.:.:.:.:.	./.:.:.:.:.:.:.:.	./.:.:.:.:.:.:.:.	./.:.:.:.:.:.:.:.	./.:.:.:.:.:.:.:.	./.:.:.:.:.:.:.:.	./.:.:.:.:.:.:.:.	./.:.:.:.:.:.:.:.	./.:.:.:.:.:.:.:.	./.:.:.:.:.:.:.:.	./.:.:.:.:.:.:.:.	./.:.:.:.:.:.:.:.
chr4	8551470	.	T	A	115.77	PASS	BaseQRankSum=-0.976;ClippingRankSum=0;ExcessHet=3.0103;MQRankSum=0;RAW_MQ=108000;ReadPosRankSum=-0.138;DP=30;MLEAC=1;MLEAF=0.5	GT:DP:GQ:NE:PR:PS:SB:SE	./.:.:.:.:.:.:.:.	./.:.:.:.:.:.:.:.	./.:.:.:.:.:.:.:.	./.:.:.:.:.:.:.:.	./.:.:.:.:.:.:.:.	./.:.:.:.:.:.:.:.	./.:.:.:.:.:.:.:.	./.:.:.:.:.:.:.:.	./.:.:.:.:.:.:.:.	./.:.:.:.:.:.:.:.	./.:.:.:.:.:.:.:.	./.:.:.:.:.:.:.:.	./.:.:.:.:.:.:.:.	./.:.:.:.:.:.:.:.	./.:.:.:.:.:.:.:.	./.:.:.:.:.:.:.:.	0|1:29:99:100:0:8551404:11,8,7,3:.	./.:.:.:.:.:.:.:.	./.:.:.:.:.:.:.:.	./.:.:.:.:.:.:.:.	./.:.:.:.:.:.:.:.	./.:.:.:.:.:.:.:.	./.:.:.:.:.:.:.:.	./.:.:.:.:.:.:.:.	./.:.:.:.:.:.:.:.	./.:.:.:.:.:.:.:.	./.:.:.:.:.:.:.:.	./.:.:.:.:.:.:.:.	./.:.:.:.:.:.:.:.	./.:.:.:.:.:.:.:.	./.:.:.:.:.:.:.:.	./.:.:.:.:.:.:.:.	./.:.:.:.:.:.:.:.	./.:.:.:.:.:.:.:.	./.:.:.:.:.:.:.:.	./.:.:.:.:.:.:.:.	./.:.:.:.:.:.:.:.	./.:.:.:.:.:.:.:.	./.:.:.:.:.:.:.:.	./.:.:.:.:.:.:.:.	./.:.:.:.:.:.:.:.	./.:.:.:.:.:.:.:.	./.:.:.:.:.:.:.:.	./.:.:.:.:.:.:.:.	./.:.:.:.:.:.:.:.	./.:.:.:.:.:.:.:.	./.:.:.:.:.:.:.:.	./.:.:.:.:.:.:.:.	./.:.:.:.:.:.:.:.	./.:.:.:.:.:.:.:.	./.:.:.:.:.:.:.:.	./.:.:.:.:.:.:.:.	./.:.:.:.:.:.:.:.	./.:.:.:.:.:.:.:.	./.:.:.:.:.:.:.:.	./.:.:.:.:.:.:.:.	./.:.:.:.:.:.:.:.	./.:.:.:.:.:.:.:.	./.:.:.:.:.:.:.:.	./.:.:.:.:.:.:.:.	./.:.:.:.:.:.:.:.	./.:.:.:.:.:.:.:.	./.:.:.:.:.:.:.:.	./.:.:.:.:.:.:.:.	./.:.:.:.:.:.:.:.	./.:.:.:.:.:.:.:.	./.:.:.:.:.:.:.:.	./.:.:.:.:.:.:.:.	./.:.:.:.:.:.:.:.	./.:.:.:.:.:.:.:.	./.:.:.:.:.:.:.:.	./.:.:.:.:.:.:.:.	./.:.:.:.:.:.:.:.	./.:.:.:.:.:.:.:.	./.:.:.:.:.:.:.:.	./.:.:.:.:.:.:.:.	./.:.:.:.:.:.:.:.	./.:.:.:.:.:.:.:.	./.:.:.:.:.:.:.:.	./.:.:.:.:.:.:.:.	./.:.:.:.:.:.:.:.	./.:.:.:.:.:.:.:.	./.:.:.:.:.:.:.:.	./.:.:.:.:.:.:.:.	./.:.:.:.:.:.:.:.	./.:.:.:.:.:.:.:.	./.:.:.:.:.:.:.:.	./.:.:.:.:.:.:.:.	./.:.:.:.:.:.:.:.	./.:.:.:.:.:.:.:.	./.:.:.:.:.:.:.:.	./.:.:.:.:.:.:.:.	./.:.:.:.:.:.:.:.	./.:.:.:.:.:.:.:.	./.:.:.:.:.:.:.:.	./.:.:.:.:.:.:.:.	./.:.:.:.:.:.:.:.	./.:.:.:.:.:.:.:.	./.:.:.:.:.:.:.:.	./.:.:.:.:.:.:.:.	./.:.:.:.:.:.:.:.	./.:.:.:.:.:.:.:.	./.:.:.:.:.:.:.:.	./.:.:.:.:.:.:.:.	./.:.:.:.:.:.:.:.	./.:.:.:.:.:.:.:.	./.:.:.:.:.:.:.:.	./.:.:.:.:.:.:.:.	./.:.:.:.:.:.:.:.	./.:.:.:.:.:.:.:.	./.:.:.:.:.:.:.:.	./.:.:.:.:.:.:.:.	./.:.:.:.:.:.:.:.	./.:.:.:.:.:.:.:.	./.:.:.:.:.:.:.:.	./.:.:.:.:.:.:.:.	./.:.:.:.:.:.:.:.	./.:.:.:.:.:.:.:.	./.:.:.:.:.:.:.:.	./.:.:.:.:.:.:.:.	./.:.:.:.:.:.:.:.	./.:.:.:.:.:.:.:.	./.:.:.:.:.:.:.:.	./.:.:.:.:.:.:.:.
chr4	8551482	.	A	T	676.77	PASS	BaseQRankSum=1.284;ClippingRankSum=0;ExcessHet=3.0103;MQRankSum=0;RAW_MQ=100800;ReadPosRankSum=-0.094;DP=768;MLEAC=2;MLEAF=1	GT:DP:GQ:NE:PR:PS:SB:SE	./.:.:.:.:.:.:.:.	./.:.:.:.:.:.:.:.	./.:.:.:.:.:.:.:.	./.:.:.:.:.:.:.:.	./.:.:.:.:.:.:.:.	./.:.:.:.:.:.:.:.	./.:.:.:.:.:.:.:.	./.:.:.:.:.:.:.:.	./.:.:.:.:.:.:.:.	./.:.:.:.:.:.:.:.	./.:.:.:.:.:.:.:.	./.:.:.:.:.:.:.:.	./.:.:.:.:.:.:.:.	./.:.:.:.:.:.:.:.	./.:.:.:.:.:.:.:.	./.:.:.:.:.:.:.:.	0|1:28:99:100:0:8551404:8,9,8,3:.	./.:.:.:.:.:.:.:.	./.:.:.:.:.:.:.:.	./.:.:.:.:.:.:.:.	./.:.:.:.:.:.:.:.	./.:.:.:.:.:.:.:.	./.:.:.:.:.:.:.:.	./.:.:.:.:.:.:.:.	./.:.:.:.:.:.:.:.	./.:.:.:.:.:.:.:.	./.:.:.:.:.:.:.:.	./.:.:.:.:.:.:.:.	./.:.:.:.:.:.:.:.	./.:.:.:.:.:.:.:.	./.:.:.:.:.:.:.:.	./.:.:.:.:.:.:.:.	./.:.:.:.:.:.:.:.	./.:.:.:.:.:.:.:.	./.:.:.:.:.:.:.:.	1/1:21:63:.:.:.:0,0,11,10:.	./.:.:.:.:.:.:.:.	0|1:12:99:100:0:8550897:2,4,2,4:.	./.:.:.:.:.:.:.:.	./.:.:.:.:.:.:.:.	1/1:8:24:.:.:.:0,0,4,4:.	1|0:7:7:100:0:8550897:0,1,4,2:.	./.:.:.:.:.:.:.:.	./.:.:.:.:.:.:.:.	1|0:4:41:100:0:8550301:1,1,1,1:.	1/1:7:21:.:.:.:0,0,5,2:.	1/1:5:15:.:.:.:0,0,1,4:.	0|1:6:34:100:0:8543774:0,2,2,2:.	1/1:5:15:.:.:.:0,0,4,1:.	1/1:5:15:.:.:.:0,0,4,1:.	0|1:11:50:100:0:8545116:6,2,2,1:.	1/1:9:27:.:.:.:0,0,5,4:.	1|0:7:34:100:0:8551107:1,1,4,1:.	1|0:13:69:100:0:8551107:3,6,1,3:.	./.:.:.:.:.:.:.:.	0|1:13:8:100:0:8551107:0,2,4,7:.	0|1:17:8:100:0:8547349:1,2,6,8:.	./.:.:.:.:.:.:.:.	0|1:9:75:100:0:8543472:4,1,2,2:.	./.:.:.:.:.:.:.:.	./.:.:.:.:.:.:.:.	1/1:14:16:.:.:.:1,0,7,6:.	0|1:9:28:100:0:8546232:2,0,4,3:.	1|0:4:38:100:0:8551078:0,2,2,0:.	./.:.:.:.:.:.:.:.	1/1:25:51:.:.:.:1,0,8,16:.	1|0:11:77:100:0:8550897:3,4,0,4:.	./.:.:.:.:.:.:.:.	0|1:14:97:100:0:8550897:4,5,2,3:.	0|1:21:99:100:0:8550897:5,7,3,6:.	1/1:17:51:.:.:.:0,0,12,5:.	1/1:15:45:.:.:.:0,0,8,7:.	1/1:16:48:.:.:.:0,0,7,9:.	1/1:14:42:.:.:.:0,0,7,7:.	1/1:15:45:.:.:.:0,0,9,6:.	0|1:16:99:100:0:8550897:4,5,2,5:.	0|1:18:99:100:0:8551404:4,3,9,2:.	1/1:19:57:.:.:.:0,0,10,9:.	0|1:27:99:100:0:8550897:7,3,8,9:.	1/1:25:75:.:.:.:0,0,11,14:.	1|0:23:99:100:0:8551404:6,5,4,8:.	./.:.:.:.:.:.:.:.	./.:.:.:.:.:.:.:.	1|0:15:99:100:0:8550857:6,1,4,4:.	1/1:12:36:.:.:.:0,0,6,6:.	0|1:6:59:100:0:8546232:2,1,2,1:.	./.:.:.:.:.:.:.:.	1/1:14:42:.:.:.:0,0,8,6:.	1/1:20:60:.:.:.:0,0,11,9:.	0|1:22:99:100:0:8551404:2,7,4,9:.	0|1:23:99:100:0:8550897:6,5,9,3:.	1|0:15:90:100:0:8550897:2,8,5,0:.	1|0:15:99:100:0:8550897:3,5,1,6:.	1/1:9:27:.:.:.:0,0,4,5:.	1|0:8:54:100:0:8550957:3,2,2,1:.	./.:.:.:.:.:.:.:.	./.:.:.:.:.:.:.:.	./.:.:.:.:.:.:.:.	./.:.:.:.:.:.:.:.	1|0:8:55:100:0:8551404:1,2,3,2:.	0|1:13:99:100:0:8546215:4,2,2,5:.	0|1:11:69:100:0:8547853:2,5,2,2:.	1/1:16:48:.:.:.:0,0,6,10:.	./.:.:.:.:.:.:.:.	1/1:14:42:.:.:.:0,0,6,8:.	./.:.:.:.:.:.:.:.	0|1:6:57:100:0:8546574:2,1,2,1:.	1/1:8:24:.:.:.:0,0,3,5:.	0|1:6:17:71.64:0:8551404:1,1,0,4:.	1/1:16:48:.:.:.:0,0,7,9:.	1/1:16:48:.:.:.:0,0,9,7:.	./.:.:.:.:.:.:.:.	./.:.:.:.:.:.:.:.	./.:.:.:.:.:.:.:.	./.:.:.:.:.:.:.:.	./.:.:.:.:.:.:.:.	./.:.:.:.:.:.:.:.	./.:.:.:.:.:.:.:.	./.:.:.:.:.:.:.:.	./.:.:.:.:.:.:.:.	./.:.:.:.:.:.:.:.	./.:.:.:.:.:.:.:.	./.:.:.:.:.:.:.:.	./.:.:.:.:.:.:.:.
chr4	8551495	.	G	C	58.77	PASS	BaseQRankSum=0.431;ClippingRankSum=0;ExcessHet=3.0103;MQRankSum=0;RAW_MQ=25200;ReadPosRankSum=-1.068;DP=20;MLEAC=1;MLEAF=0.5	GT:DP:GQ:NE:PR:PS:SB:SE	./.:.:.:.:.:.:.:.	./.:.:.:.:.:.:.:.	./.:.:.:.:.:.:.:.	./.:.:.:.:.:.:.:.	./.:.:.:.:.:.:.:.	./.:.:.:.:.:.:.:.	./.:.:.:.:.:.:.:.	./.:.:.:.:.:.:.:.	./.:.:.:.:.:.:.:.	./.:.:.:.:.:.:.:.	./.:.:.:.:.:.:.:.	./.:.:.:.:.:.:.:.	./.:.:.:.:.:.:.:.	./.:.:.:.:.:.:.:.	./.:.:.:.:.:.:.:.	./.:.:.:.:.:.:.:.	./.:.:.:.:.:.:.:.	./.:.:.:.:.:.:.:.	./.:.:.:.:.:.:.:.	./.:.:.:.:.:.:.:.	./.:.:.:.:.:.:.:.	./.:.:.:.:.:.:.:.	./.:.:.:.:.:.:.:.	./.:.:.:.:.:.:.:.	./.:.:.:.:.:.:.:.	./.:.:.:.:.:.:.:.	./.:.:.:.:.:.:.:.	./.:.:.:.:.:.:.:.	./.:.:.:.:.:.:.:.	./.:.:.:.:.:.:.:.	./.:.:.:.:.:.:.:.	./.:.:.:.:.:.:.:.	./.:.:.:.:.:.:.:.	./.:.:.:.:.:.:.:.	./.:.:.:.:.:.:.:.	./.:.:.:.:.:.:.:.	./.:.:.:.:.:.:.:.	./.:.:.:.:.:.:.:.	./.:.:.:.:.:.:.:.	./.:.:.:.:.:.:.:.	./.:.:.:.:.:.:.:.	./.:.:.:.:.:.:.:.	./.:.:.:.:.:.:.:.	./.:.:.:.:.:.:.:.	./.:.:.:.:.:.:.:.	./.:.:.:.:.:.:.:.	./.:.:.:.:.:.:.:.	./.:.:.:.:.:.:.:.	./.:.:.:.:.:.:.:.	./.:.:.:.:.:.:.:.	./.:.:.:.:.:.:.:.	./.:.:.:.:.:.:.:.	./.:.:.:.:.:.:.:.	./.:.:.:.:.:.:.:.	./.:.:.:.:.:.:.:.	./.:.:.:.:.:.:.:.	./.:.:.:.:.:.:.:.	./.:.:.:.:.:.:.:.	./.:.:.:.:.:.:.:.	./.:.:.:.:.:.:.:.	./.:.:.:.:.:.:.:.	./.:.:.:.:.:.:.:.	./.:.:.:.:.:.:.:.	./.:.:.:.:.:.:.:.	./.:.:.:.:.:.:.:.	./.:.:.:.:.:.:.:.	./.:.:.:.:.:.:.:.	./.:.:.:.:.:.:.:.	./.:.:.:.:.:.:.:.	./.:.:.:.:.:.:.:.	./.:.:.:.:.:.:.:.	./.:.:.:.:.:.:.:.	./.:.:.:.:.:.:.:.	./.:.:.:.:.:.:.:.	./.:.:.:.:.:.:.:.	./.:.:.:.:.:.:.:.	./.:.:.:.:.:.:.:.	./.:.:.:.:.:.:.:.	./.:.:.:.:.:.:.:.	./.:.:.:.:.:.:.:.	./.:.:.:.:.:.:.:.	./.:.:.:.:.:.:.:.	./.:.:.:.:.:.:.:.	./.:.:.:.:.:.:.:.	./.:.:.:.:.:.:.:.	./.:.:.:.:.:.:.:.	./.:.:.:.:.:.:.:.	./.:.:.:.:.:.:.:.	./.:.:.:.:.:.:.:.	./.:.:.:.:.:.:.:.	./.:.:.:.:.:.:.:.	./.:.:.:.:.:.:.:.	./.:.:.:.:.:.:.:.	./.:.:.:.:.:.:.:.	1|0:7:33:100:0:8550957:3,2,2,0:.	./.:.:.:.:.:.:.:.	./.:.:.:.:.:.:.:.	./.:.:.:.:.:.:.:.	./.:.:.:.:.:.:.:.	./.:.:.:.:.:.:.:.	./.:.:.:.:.:.:.:.	./.:.:.:.:.:.:.:.	./.:.:.:.:.:.:.:.	./.:.:.:.:.:.:.:.	0|1:13:87:100:0:8546574:5,3,1,4:.	./.:.:.:.:.:.:.:.	./.:.:.:.:.:.:.:.	./.:.:.:.:.:.:.:.	./.:.:.:.:.:.:.:.	./.:.:.:.:.:.:.:.	./.:.:.:.:.:.:.:.	./.:.:.:.:.:.:.:.	./.:.:.:.:.:.:.:.	./.:.:.:.:.:.:.:.	./.:.:.:.:.:.:.:.	./.:.:.:.:.:.:.:.	./.:.:.:.:.:.:.:.	./.:.:.:.:.:.:.:.	./.:.:.:.:.:.:.:.	./.:.:.:.:.:.:.:.	./.:.:.:.:.:.:.:.	./.:.:.:.:.:.:.:.	./.:.:.:.:.:.:.:.	./.:.:.:.:.:.:.:.
chr4	8551560	.	T	C	586.77	PASS	BaseQRankSum=-2.747;ClippingRankSum=0;ExcessHet=3.0103;MQRankSum=0;RAW_MQ=97200;ReadPosRankSum=-1.63;DP=832;MLEAC=2;MLEAF=1	GT:DP:GQ:NE:PR:PS:SB:SE	./.:.:.:.:.:.:.:.	./.:.:.:.:.:.:.:.	./.:.:.:.:.:.:.:.	./.:.:.:.:.:.:.:.	./.:.:.:.:.:.:.:.	./.:.:.:.:.:.:.:.	./.:.:.:.:.:.:.:.	./.:.:.:.:.:.:.:.	./.:.:.:.:.:.:.:.	./.:.:.:.:.:.:.:.	./.:.:.:.:.:.:.:.	./.:.:.:.:.:.:.:.	./.:.:.:.:.:.:.:.	./.:.:.:.:.:.:.:.	./.:.:.:.:.:.:.:.	./.:.:.:.:.:.:.:.	0|1:27:99:100:0:8551404:5,11,5,6:.	./.:.:.:.:.:.:.:.	./.:.:.:.:.:.:.:.	./.:.:.:.:.:.:.:.	./.:.:.:.:.:.:.:.	./.:.:.:.:.:.:.:.	./.:.:.:.:.:.:.:.	./.:.:.:.:.:.:.:.	./.:.:.:.:.:.:.:.	./.:.:.:.:.:.:.:.	./.:.:.:.:.:.:.:.	./.:.:.:.:.:.:.:.	./.:.:.:.:.:.:.:.	./.:.:.:.:.:.:.:.	./.:.:.:.:.:.:.:.	./.:.:.:.:.:.:.:.	./.:.:.:.:.:.:.:.	./.:.:.:.:.:.:.:.	./.:.:.:.:.:.:.:.	1/1:25:74:.:.:.:0,0,10,15:.	./.:.:.:.:.:.:.:.	0|1:13:97:100:0:8550897:2,3,4,4:.	./.:.:.:.:.:.:.:.	./.:.:.:.:.:.:.:.	1/1:11:33:.:.:.:0,0,7,4:.	1|0:6:53:100:0:8550897:2,1,1,2:.	./.:.:.:.:.:.:.:.	./.:.:.:.:.:.:.:.	./.:.:.:.:.:.:.:.	1/1:4:12:.:.:.:0,0,3,1:.	1/1:9:26:.:.:.:0,0,3,6:.	0|1:7:14:100:0:8543774:1,1,4,1:.	1/1:4:12:.:.:.:0,0,1,3:.	1/1:8:24:.:.:.:0,0,7,1:.	0|1:20:94:100:0:8545116:6,7,2,5:.	1/1:9:27:.:.:.:0,0,6,3:.	1|0:8:28:100:0:8551107:1,1,3,3:.	1|0:12:26:100:0:8551107:4,5,2,1:.	./.:.:.:.:.:.:.:.	1/1:11:29:.:.:.:0,0,4,7:.	1/1:18:51:.:.:.:0,0,6,12:.	./.:.:.:.:.:.:.:.	0|1:9:83:100:0:8543472:2,2,3,2:.	./.:.:.:.:.:.:.:.	./.:.:.:.:.:.:.:.	1/1:14:12:.:.:.:0,1,7,6:.	0|1:19:99:100:0:8546232:9,1,4,5:.	1|0:12:99:100:0:8551078:2,4,5,1:.	./.:.:.:.:.:.:.:.	1/1:21:31:.:.:.:0,1,8,12:.	1|0:18:99:100:0:8550897:5,6,4,3:.	./.:.:.:.:.:.:.:.	0|1:15:70:100:0:8550897:4,6,2,3:.	0|1:23:99:100:0:8550897:5,6,2,10:.	1/1:16:48:.:.:.:0,0,7,9:.	1/1:11:33:.:.:.:0,0,7,4:.	1/1:14:42:.:.:.:0,0,8,6:.	1/1:21:63:.:.:.:0,0,14,7:.	1/1:14:41:.:.:.:0,0,8,6:.	0|1:16:99:100:0:8550897:3,2,3,8:.	0|1:22:99:100:0:8551404:7,3,4,8:.	1/1:21:62:.:.:.:0,0,9,12:.	0|1:30:99:100:0:8550897:1,8,7,14:.	1/1:15:45:.:.:.:0,0,4,11:.	1|0:22:99:100:0:8551404:4,7,3,8:.	./.:.:.:.:.:.:.:.	./.:.:.:.:.:.:.:.	1|0:15:71:100:0:8550857:5,5,4,1:.	1/1:17:51:.:.:.:0,0,10,7:.	0|1:11:70:100:0:8546232:3,1,5,2:.	./.:.:.:.:.:.:.:.	1/1:18:53:.:.:.:0,0,10,8:.	1/1:16:48:.:.:.:0,0,9,7:.	0|1:20:99:100:0:8551404:3,5,4,8:.	0|1:23:99:100:0:8550897:4,6,5,8:.	1|0:20:99:100:0:8550897:2,7,8,3:.	1|0:19:99:100:0:8550897:3,6,5,5:.	1/1:12:36:.:.:.:0,0,7,5:.	./.:.:.:.:.:.:.:.	./.:.:.:.:.:.:.:.	./.:.:.:.:.:.:.:.	1|0:19:99:100:0:8547860:2,9,5,3:.	./.:.:.:.:.:.:.:.	0|1:14:99:100:0:8551404:3,4,4,3:.	0|1:20:99:100:0:8546215:4,7,5,4:.	./.:.:.:.:.:.:.:.	0/1:12:14:.:.:.:1,1,4,6:.	./.:.:.:.:.:.:.:.	1/1:15:42:.:.:.:0,0,6,9:.	./.:.:.:.:.:.:.:.	0|1:5:38:100:0:8546574:1,1,2,1:.	1/1:13:12:.:.:.:1,0,5,7:.	./.:.:.:.:.:.:.:.	1/1:20:60:.:.:.:0,0,5,15:.	1/1:14:42:.:.:.:0,0,7,7:.	./.:.:.:.:.:.:.:.	./.:.:.:.:.:.:.:.	./.:.:.:.:.:.:.:.	./.:.:.:.:.:.:.:.	./.:.:.:.:.:.:.:.	./.:.:.:.:.:.:.:.	./.:.:.:.:.:.:.:.	./.:.:.:.:.:.:.:.	./.:.:.:.:.:.:.:.	./.:.:.:.:.:.:.:.	./.:.:.:.:.:.:.:.	./.:.:.:.:.:.:.:.	./.:.:.:.:.:.:.:.
chr4	8551604	.	G	A	140.77	PASS	BaseQRankSum=-0.834;ClippingRankSum=0;ExcessHet=3.0103;MQRankSum=0;RAW_MQ=46800;ReadPosRankSum=-0.78;DP=29;MLEAC=1;MLEAF=0.5	GT:DP:GQ:NE:PR:PS:SB:SE	./.:.:.:.:.:.:.:.	./.:.:.:.:.:.:.:.	./.:.:.:.:.:.:.:.	./.:.:.:.:.:.:.:.	./.:.:.:.:.:.:.:.	./.:.:.:.:.:.:.:.	./.:.:.:.:.:.:.:.	./.:.:.:.:.:.:.:.	./.:.:.:.:.:.:.:.	./.:.:.:.:.:.:.:.	./.:.:.:.:.:.:.:.	./.:.:.:.:.:.:.:.	./.:.:.:.:.:.:.:.	./.:.:.:.:.:.:.:.	./.:.:.:.:.:.:.:.	./.:.:.:.:.:.:.:.	./.:.:.:.:.:.:.:.	./.:.:.:.:.:.:.:.	./.:.:.:.:.:.:.:.	./.:.:.:.:.:.:.:.	./.:.:.:.:.:.:.:.	./.:.:.:.:.:.:.:.	./.:.:.:.:.:.:.:.	./.:.:.:.:.:.:.:.	./.:.:.:.:.:.:.:.	./.:.:.:.:.:.:.:.	./.:.:.:.:.:.:.:.	./.:.:.:.:.:.:.:.	./.:.:.:.:.:.:.:.	./.:.:.:.:.:.:.:.	./.:.:.:.:.:.:.:.	./.:.:.:.:.:.:.:.	./.:.:.:.:.:.:.:.	./.:.:.:.:.:.:.:.	./.:.:.:.:.:.:.:.	./.:.:.:.:.:.:.:.	./.:.:.:.:.:.:.:.	./.:.:.:.:.:.:.:.	./.:.:.:.:.:.:.:.	./.:.:.:.:.:.:.:.	./.:.:.:.:.:.:.:.	./.:.:.:.:.:.:.:.	./.:.:.:.:.:.:.:.	./.:.:.:.:.:.:.:.	./.:.:.:.:.:.:.:.	./.:.:.:.:.:.:.:.	./.:.:.:.:.:.:.:.	./.:.:.:.:.:.:.:.	./.:.:.:.:.:.:.:.	./.:.:.:.:.:.:.:.	./.:.:.:.:.:.:.:.	./.:.:.:.:.:.:.:.	./.:.:.:.:.:.:.:.	./.:.:.:.:.:.:.:.	./.:.:.:.:.:.:.:.	./.:.:.:.:.:.:.:.	./.:.:.:.:.:.:.:.	./.:.:.:.:.:.:.:.	./.:.:.:.:.:.:.:.	./.:.:.:.:.:.:.:.	./.:.:.:.:.:.:.:.	1|0:13:94:100:0:8535309:2,3,5,3:.	./.:.:.:.:.:.:.:.	./.:.:.:.:.:.:.:.	./.:.:.:.:.:.:.:.	./.:.:.:.:.:.:.:.	./.:.:.:.:.:.:.:.	./.:.:.:.:.:.:.:.	0|1:16:99:100:0:8550897:6,4,3,3:.	./.:.:.:.:.:.:.:.	./.:.:.:.:.:.:.:.	./.:.:.:.:.:.:.:.	./.:.:.:.:.:.:.:.	./.:.:.:.:.:.:.:.	./.:.:.:.:.:.:.:.	./.:.:.:.:.:.:.:.	./.:.:.:.:.:.:.:.	./.:.:.:.:.:.:.:.	./.:.:.:.:.:.:.:.	./.:.:.:.:.:.:.:.	./.:.:.:.:.:.:.:.	./.:.:.:.:.:.:.:.	./.:.:.:.:.:.:.:.	./.:.:.:.:.:.:.:.	./.:.:.:.:.:.:.:.	./.:.:.:.:.:.:.:.	./.:.:.:.:.:.:.:.	./.:.:.:.:.:.:.:.	./.:.:.:.:.:.:.:.	./.:.:.:.:.:.:.:.	./.:.:.:.:.:.:.:.	./.:.:.:.:.:.:.:.	./.:.:.:.:.:.:.:.	./.:.:.:.:.:.:.:.	./.:.:.:.:.:.:.:.	./.:.:.:.:.:.:.:.	./.:.:.:.:.:.:.:.	./.:.:.:.:.:.:.:.	./.:.:.:.:.:.:.:.	./.:.:.:.:.:.:.:.	./.:.:.:.:.:.:.:.	./.:.:.:.:.:.:.:.	./.:.:.:.:.:.:.:.	./.:.:.:.:.:.:.:.	./.:.:.:.:.:.:.:.	./.:.:.:.:.:.:.:.	./.:.:.:.:.:.:.:.	./.:.:.:.:.:.:.:.	./.:.:.:.:.:.:.:.	./.:.:.:.:.:.:.:.	./.:.:.:.:.:.:.:.	./.:.:.:.:.:.:.:.	./.:.:.:.:.:.:.:.	./.:.:.:.:.:.:.:.	./.:.:.:.:.:.:.:.	./.:.:.:.:.:.:.:.	./.:.:.:.:.:.:.:.	./.:.:.:.:.:.:.:.	./.:.:.:.:.:.:.:.	./.:.:.:.:.:.:.:.	./.:.:.:.:.:.:.:.	./.:.:.:.:.:.:.:.	./.:.:.:.:.:.:.:.	./.:.:.:.:.:.:.:.
chr4	8551783	.	C	CT	749.73	PASS	ExcessHet=3.0103;RAW_MQ=68400;BaseQRankSum=2.315;ClippingRankSum=0;MQRankSum=0.72;ReadPosRankSum=-1.275;DP=1924;MLEAC=2;MLEAF=1	GT:DP:GQ:SB:PGT:PID:NE:PR:PS:SE	1/1:17:50:0,0,8,9:.:.:.:.:.:.	1/1:19:56:0,0,14,5:.:.:.:.:.:.	./.:.:.:.:.:.:.:.:.:.	1/1:26:77:0,0,14,12:.:.:.:.:.:.	./.:.:.:.:.:.:.:.:.:.	1/1:20:59:0,0,12,8:.:.:.:.:.:.	1/1:21:62:0,0,9,12:.:.:.:.:.:.	1/1:20:59:0,0,10,10:.:.:.:.:.:.	1/1:30:89:0,0,15,15:.:.:.:.:.:.	1/1:10:30:0,0,5,5:.:.:.:.:.:.	1/1:23:68:0,0,10,13:.:.:.:.:.:.	0/1:15:3:1,1,8,5:.:.:.:.:.:.	1/1:16:47:0,0,7,9:.:.:.:.:.:.	1/1:21:62:0,0,12,9:.:.:.:.:.:.	1/1:23:68:0,0,9,14:.:.:.:.:.:.	1/1:10:30:0,0,4,6:.:.:.:.:.:.	1/1:26:80:0,0,13,13:.:.:.:.:.:.	1/1:12:36:0,0,7,5:.:.:.:.:.:.	1/1:29:62:1,0,12,16:.:.:.:.:.:.	1/1:6:18:0,0,4,2:.:.:.:.:.:.	1/1:18:53:0,0,7,11:.:.:.:.:.:.	1/1:19:56:0,0,9,10:.:.:.:.:.:.	1/1:24:71:0,0,14,10:.:.:.:.:.:.	1/1:28:83:0,0,15,13:.:.:.:.:.:.	1/1:28:83:0,0,17,11:.:.:.:.:.:.	1/1:39:99:0,0,22,17:.:.:.:.:.:.	1/1:20:59:0,0,5,15:.:.:.:.:.:.	1/1:19:56:0,0,10,9:.:.:.:.:.:.	1/1:18:56:0,0,9,9:.:.:.:.:.:.	1/1:16:46:0,0,10,6:.:.:.:.:.:.	1/1:17:50:0,0,8,9:.:.:.:.:.:.	1/1:10:30:0,0,5,5:.:.:.:.:.:.	1/1:23:68:0,0,16,7:.:.:.:.:.:.	1/1:14:44:0,0,7,7:.:.:.:.:.:.	1/1:26:31:0,2,15,9:.:.:.:.:.:.	1/1:7:21:0,0,4,3:.:.:.:.:.:.	./.:.:.:.:.:.:.:.:.:.	1/1:23:68:0,0,7,16:.:.:.:.:.:.	./.:.:.:.:.:.:.:.:.:.	1/1:12:35:0,0,6,6:.:.:.:.:.:.	1/1:12:35:0,0,7,5:.:.:.:.:.:.	1/1:7:21:0,0,5,2:.:.:.:.:.:.	1/1:9:27:0,0,5,4:.:.:.:.:.:.	1/1:13:38:0,0,9,4:.:.:.:.:.:.	1/1:5:15:0,0,1,4:.:.:.:.:.:.	1/1:7:21:0,0,4,3:.:.:.:.:.:.	1/1:7:21:0,0,4,3:.:.:.:.:.:.	1/1:12:35:0,0,6,6:.:.:.:.:.:.	1/1:15:44:0,0,6,9:.:.:.:.:.:.	1/1:10:29:0,0,6,4:.:.:.:.:.:.	1/1:14:41:0,0,6,8:.:.:.:.:.:.	1/1:11:32:0,0,4,7:.:.:.:.:.:.	1/1:7:21:0,0,2,5:.:.:.:.:.:.	1/1:19:56:0,0,8,11:.:.:.:.:.:.	1/1:12:35:0,0,6,6:.:.:.:.:.:.	1/1:14:41:0,0,8,6:.:.:.:.:.:.	1/1:10:30:0,0,4,6:.:.:.:.:.:.	1/1:11:33:0,0,8,3:.:.:.:.:.:.	1/1:2:6:0,0,0,2:.:.:.:.:.:.	1/1:6:18:0,0,3,3:.:.:.:.:.:.	1/1:29:86:0,0,17,12:.:.:.:.:.:.	1/1:9:30:0,0,4,5:.:.:.:.:.:.	1/1:11:33:0,0,4,7:.:.:.:.:.:.	1/1:18:53:0,0,10,8:.:.:.:.:.:.	1/1:12:36:0,0,6,6:.:.:.:.:.:.	1/1:18:53:0,0,9,9:.:.:.:.:.:.	1/1:10:30:0,0,5,5:.:.:.:.:.:.	1/1:11:33:0,0,4,7:.:.:.:.:.:.	1/1:19:56:0,0,10,9:.:.:.:.:.:.	1/1:13:39:0,0,8,5:.:.:.:.:.:.	1/1:15:44:0,0,9,6:.:.:.:.:.:.	1/1:9:27:0,0,9,0:.:.:.:.:.:.	1/1:14:42:0,0,9,5:.:.:.:.:.:.	1/1:19:56:0,0,7,12:.:.:.:.:.:.	1/1:9:27:0,0,8,1:.:.:.:.:.:.	1/1:13:38:0,0,8,5:.:.:.:.:.:.	1/1:22:65:0,0,11,11:.:.:.:.:.:.	1/1:23:48:1,0,11,11:.:.:.:.:.:.	1/1:13:38:0,0,5,8:.:.:.:.:.:.	1/1:21:41:1,0,9,11:.:.:.:.:.:.	1/1:21:62:0,0,13,8:.:.:.:.:.:.	1/1:20:59:0,0,7,13:.:.:.:.:.:.	1/1:6:18:0,0,2,4:0|1:8551783_C_CT:.:.:.:.	1/1:8:24:0,0,3,5:.:.:.:.:.:.	1/1:14:41:0,0,8,6:.:.:.:.:.:.	1/1:14:21:0,1,8,5:.:.:.:.:.:.	1/1:14:21:1,0,6,7:.:.:.:.:.:.	1/1:15:47:0,0,6,9:.:.:.:.:.:.	1/1:11:33:0,0,3,8:.:.:.:.:.:.	1/1:13:38:0,0,4,9:.:.:.:.:.:.	1/1:20:62:0,0,11,9:.:.:.:.:.:.	1/1:16:47:0,0,10,6:.:.:.:.:.:.	1/1:20:59:0,0,11,9:.:.:.:.:.:.	1/1:9:26:0,0,7,2:.:.:.:.:.:.	1|0:6:11:1,0,2,3:.:.:36.99:0:8550957:.	1/1:7:21:0,0,4,3:.:.:.:.:.:.	1/1:12:35:0,0,5,7:.:.:.:.:.:.	1/1:9:27:0,0,4,5:.:.:.:.:.:.	1/1:9:27:0,0,3,6:.:.:.:.:.:.	1/1:10:30:0,0,5,5:.:.:.:.:.:.	1/1:18:53:0,0,9,9:.:.:.:.:.:.	1/1:11:33:0,0,8,3:.:.:.:.:.:.	1/1:14:21:0,1,6,7:.:.:.:.:.:.	1/1:12:35:0,0,5,7:.:.:.:.:.:.	1/1:11:32:0,0,6,5:.:.:.:.:.:.	1/1:11:33:0,0,7,4:.:.:.:.:.:.	1/1:5:15:0,0,1,4:.:.:.:.:.:.	1/1:10:9:1,0,4,5:.:.:.:.:.:.	1/1:9:27:0,0,4,5:.:.:.:.:.:.	1/1:17:50:0,0,13,4:.:.:.:.:.:.	1/1:11:32:0,0,8,3:.:.:.:.:.:.	1/1:22:36:0,2,11,9:.:.:.:.:.:.	1/1:4:12:0,0,3,1:.:.:.:.:.:.	1/1:25:74:0,0,12,13:.:.:.:.:.:.	1/1:4:12:0,0,2,2:.:.:.:.:.:.	1/1:12:36:0,0,5,7:.:.:.:.:.:.	1/1:7:21:0,0,2,5:.:.:.:.:.:.	1/1:8:24:0,0,3,5:.:.:.:.:.:.	1/1:16:47:0,0,11,5:.:.:.:.:.:.	1/1:14:41:0,0,6,8:.:.:.:.:.:.	1/1:10:30:0,0,5,5:.:.:.:.:.:.	1/1:8:24:0,0,2,6:.:.:.:.:.:.	./.:.:.:.:.:.:.:.:.:.	1/1:21:62:0,0,12,9:.:.:.:.:.:.
chr4	8551791	.	TCAA	T	0	PASS	BaseQRankSum=-0.366;ClippingRankSum=0;ExcessHet=3.0103;MQRankSum=0;RAW_MQ=25200;ReadPosRankSum=1.465;DP=7;MLEAC=1;MLEAF=0.5	GT:DP:GQ:NE:PR:PS:SB:SE	./.:.:.:.:.:.:.:.	./.:.:.:.:.:.:.:.	./.:.:.:.:.:.:.:.	./.:.:.:.:.:.:.:.	./.:.:.:.:.:.:.:.	./.:.:.:.:.:.:.:.	./.:.:.:.:.:.:.:.	./.:.:.:.:.:.:.:.	./.:.:.:.:.:.:.:.	./.:.:.:.:.:.:.:.	./.:.:.:.:.:.:.:.	./.:.:.:.:.:.:.:.	./.:.:.:.:.:.:.:.	./.:.:.:.:.:.:.:.	./.:.:.:.:.:.:.:.	./.:.:.:.:.:.:.:.	./.:.:.:.:.:.:.:.	./.:.:.:.:.:.:.:.	./.:.:.:.:.:.:.:.	./.:.:.:.:.:.:.:.	./.:.:.:.:.:.:.:.	./.:.:.:.:.:.:.:.	./.:.:.:.:.:.:.:.	./.:.:.:.:.:.:.:.	./.:.:.:.:.:.:.:.	./.:.:.:.:.:.:.:.	./.:.:.:.:.:.:.:.	./.:.:.:.:.:.:.:.	./.:.:.:.:.:.:.:.	./.:.:.:.:.:.:.:.	./.:.:.:.:.:.:.:.	./.:.:.:.:.:.:.:.	./.:.:.:.:.:.:.:.	./.:.:.:.:.:.:.:.	./.:.:.:.:.:.:.:.	./.:.:.:.:.:.:.:.	./.:.:.:.:.:.:.:.	./.:.:.:.:.:.:.:.	./.:.:.:.:.:.:.:.	./.:.:.:.:.:.:.:.	./.:.:.:.:.:.:.:.	./.:.:.:.:.:.:.:.	./.:.:.:.:.:.:.:.	./.:.:.:.:.:.:.:.	./.:.:.:.:.:.:.:.	./.:.:.:.:.:.:.:.	./.:.:.:.:.:.:.:.	./.:.:.:.:.:.:.:.	./.:.:.:.:.:.:.:.	./.:.:.:.:.:.:.:.	./.:.:.:.:.:.:.:.	./.:.:.:.:.:.:.:.	./.:.:.:.:.:.:.:.	./.:.:.:.:.:.:.:.	./.:.:.:.:.:.:.:.	./.:.:.:.:.:.:.:.	./.:.:.:.:.:.:.:.	./.:.:.:.:.:.:.:.	./.:.:.:.:.:.:.:.	./.:.:.:.:.:.:.:.	./.:.:.:.:.:.:.:.	./.:.:.:.:.:.:.:.	./.:.:.:.:.:.:.:.	./.:.:.:.:.:.:.:.	./.:.:.:.:.:.:.:.	./.:.:.:.:.:.:.:.	./.:.:.:.:.:.:.:.	./.:.:.:.:.:.:.:.	./.:.:.:.:.:.:.:.	./.:.:.:.:.:.:.:.	./.:.:.:.:.:.:.:.	./.:.:.:.:.:.:.:.	./.:.:.:.:.:.:.:.	./.:.:.:.:.:.:.:.	./.:.:.:.:.:.:.:.	./.:.:.:.:.:.:.:.	./.:.:.:.:.:.:.:.	./.:.:.:.:.:.:.:.	./.:.:.:.:.:.:.:.	./.:.:.:.:.:.:.:.	./.:.:.:.:.:.:.:.	./.:.:.:.:.:.:.:.	./.:.:.:.:.:.:.:.	./.:.:.:.:.:.:.:.	./.:.:.:.:.:.:.:.	./.:.:.:.:.:.:.:.	./.:.:.:.:.:.:.:.	./.:.:.:.:.:.:.:.	./.:.:.:.:.:.:.:.	./.:.:.:.:.:.:.:.	./.:.:.:.:.:.:.:.	./.:.:.:.:.:.:.:.	./.:.:.:.:.:.:.:.	./.:.:.:.:.:.:.:.	0|1:7:7:20:0:8550957:2,4,1,0:.	./.:.:.:.:.:.:.:.	./.:.:.:.:.:.:.:.	./.:.:.:.:.:.:.:.	./.:.:.:.:.:.:.:.	./.:.:.:.:.:.:.:.	./.:.:.:.:.:.:.:.	./.:.:.:.:.:.:.:.	./.:.:.:.:.:.:.:.	./.:.:.:.:.:.:.:.	./.:.:.:.:.:.:.:.	./.:.:.:.:.:.:.:.	./.:.:.:.:.:.:.:.	./.:.:.:.:.:.:.:.	./.:.:.:.:.:.:.:.	./.:.:.:.:.:.:.:.	./.:.:.:.:.:.:.:.	./.:.:.:.:.:.:.:.	./.:.:.:.:.:.:.:.	./.:.:.:.:.:.:.:.	./.:.:.:.:.:.:.:.	./.:.:.:.:.:.:.:.	./.:.:.:.:.:.:.:.	./.:.:.:.:.:.:.:.	./.:.:.:.:.:.:.:.	./.:.:.:.:.:.:.:.	./.:.:.:.:.:.:.:.	./.:.:.:.:.:.:.:.	./.:.:.:.:.:.:.:.	./.:.:.:.:.:.:.:.
chr4	8551794	.	A	ATTTT	0	PASS	BaseQRankSum=0.18;ClippingRankSum=0;ExcessHet=3.0103;MQRankSum=0;RAW_MQ=25200;ReadPosRankSum=1.465;DP=7;MLEAC=1;MLEAF=0.5	GT:DP:GQ:NE:PR:PS:SB:SE	./.:.:.:.:.:.:.:.	./.:.:.:.:.:.:.:.	./.:.:.:.:.:.:.:.	./.:.:.:.:.:.:.:.	./.:.:.:.:.:.:.:.	./.:.:.:.:.:.:.:.	./.:.:.:.:.:.:.:.	./.:.:.:.:.:.:.:.	./.:.:.:.:.:.:.:.	./.:.:.:.:.:.:.:.	./.:.:.:.:.:.:.:.	./.:.:.:.:.:.:.:.	./.:.:.:.:.:.:.:.	./.:.:.:.:.:.:.:.	./.:.:.:.:.:.:.:.	./.:.:.:.:.:.:.:.	./.:.:.:.:.:.:.:.	./.:.:.:.:.:.:.:.	./.:.:.:.:.:.:.:.	./.:.:.:.:.:.:.:.	./.:.:.:.:.:.:.:.	./.:.:.:.:.:.:.:.	./.:.:.:.:.:.:.:.	./.:.:.:.:.:.:.:.	./.:.:.:.:.:.:.:.	./.:.:.:.:.:.:.:.	./.:.:.:.:.:.:.:.	./.:.:.:.:.:.:.:.	./.:.:.:.:.:.:.:.	./.:.:.:.:.:.:.:.	./.:.:.:.:.:.:.:.	./.:.:.:.:.:.:.:.	./.:.:.:.:.:.:.:.	./.:.:.:.:.:.:.:.	./.:.:.:.:.:.:.:.	./.:.:.:.:.:.:.:.	./.:.:.:.:.:.:.:.	./.:.:.:.:.:.:.:.	./.:.:.:.:.:.:.:.	./.:.:.:.:.:.:.:.	./.:.:.:.:.:.:.:.	./.:.:.:.:.:.:.:.	./.:.:.:.:.:.:.:.	./.:.:.:.:.:.:.:.	./.:.:.:.:.:.:.:.	./.:.:.:.:.:.:.:.	./.:.:.:.:.:.:.:.	./.:.:.:.:.:.:.:.	./.:.:.:.:.:.:.:.	./.:.:.:.:.:.:.:.	./.:.:.:.:.:.:.:.	./.:.:.:.:.:.:.:.	./.:.:.:.:.:.:.:.	./.:.:.:.:.:.:.:.	./.:.:.:.:.:.:.:.	./.:.:.:.:.:.:.:.	./.:.:.:.:.:.:.:.	./.:.:.:.:.:.:.:.	./.:.:.:.:.:.:.:.	./.:.:.:.:.:.:.:.	./.:.:.:.:.:.:.:.	./.:.:.:.:.:.:.:.	./.:.:.:.:.:.:.:.	./.:.:.:.:.:.:.:.	./.:.:.:.:.:.:.:.	./.:.:.:.:.:.:.:.	./.:.:.:.:.:.:.:.	./.:.:.:.:.:.:.:.	./.:.:.:.:.:.:.:.	./.:.:.:.:.:.:.:.	./.:.:.:.:.:.:.:.	./.:.:.:.:.:.:.:.	./.:.:.:.:.:.:.:.	./.:.:.:.:.:.:.:.	./.:.:.:.:.:.:.:.	./.:.:.:.:.:.:.:.	./.:.:.:.:.:.:.:.	./.:.:.:.:.:.:.:.	./.:.:.:.:.:.:.:.	./.:.:.:.:.:.:.:.	./.:.:.:.:.:.:.:.	./.:.:.:.:.:.:.:.	./.:.:.:.:.:.:.:.	./.:.:.:.:.:.:.:.	./.:.:.:.:.:.:.:.	./.:.:.:.:.:.:.:.	./.:.:.:.:.:.:.:.	./.:.:.:.:.:.:.:.	./.:.:.:.:.:.:.:.	./.:.:.:.:.:.:.:.	./.:.:.:.:.:.:.:.	./.:.:.:.:.:.:.:.	./.:.:.:.:.:.:.:.	./.:.:.:.:.:.:.:.	0|1:7:7:20:0:8550957:2,4,1,0:.	./.:.:.:.:.:.:.:.	./.:.:.:.:.:.:.:.	./.:.:.:.:.:.:.:.	./.:.:.:.:.:.:.:.	./.:.:.:.:.:.:.:.	./.:.:.:.:.:.:.:.	./.:.:.:.:.:.:.:.	./.:.:.:.:.:.:.:.	./.:.:.:.:.:.:.:.	./.:.:.:.:.:.:.:.	./.:.:.:.:.:.:.:.	./.:.:.:.:.:.:.:.	./.:.:.:.:.:.:.:.	./.:.:.:.:.:.:.:.	./.:.:.:.:.:.:.:.	./.:.:.:.:.:.:.:.	./.:.:.:.:.:.:.:.	./.:.:.:.:.:.:.:.	./.:.:.:.:.:.:.:.	./.:.:.:.:.:.:.:.	./.:.:.:.:.:.:.:.	./.:.:.:.:.:.:.:.	./.:.:.:.:.:.:.:.	./.:.:.:.:.:.:.:.	./.:.:.:.:.:.:.:.	./.:.:.:.:.:.:.:.	./.:.:.:.:.:.:.:.	./.:.:.:.:.:.:.:.	./.:.:.:.:.:.:.:.
chr4	8551828	.	C	T	544.77	PASS	BaseQRankSum=1.162;ClippingRankSum=0;ExcessHet=3.0103;MQRankSum=-1.698;RAW_MQ=135800;ReadPosRankSum=-0.108;DP=717;MLEAC=2;MLEAF=1	GT:DP:GQ:NE:PR:PS:SB:SE	./.:.:.:.:.:.:.:.	./.:.:.:.:.:.:.:.	./.:.:.:.:.:.:.:.	./.:.:.:.:.:.:.:.	./.:.:.:.:.:.:.:.	./.:.:.:.:.:.:.:.	./.:.:.:.:.:.:.:.	./.:.:.:.:.:.:.:.	./.:.:.:.:.:.:.:.	./.:.:.:.:.:.:.:.	./.:.:.:.:.:.:.:.	./.:.:.:.:.:.:.:.	./.:.:.:.:.:.:.:.	./.:.:.:.:.:.:.:.	./.:.:.:.:.:.:.:.	./.:.:.:.:.:.:.:.	0|1:37:99:100:0:8551828:8,7,12,10:.	./.:.:.:.:.:.:.:.	./.:.:.:.:.:.:.:.	./.:.:.:.:.:.:.:.	./.:.:.:.:.:.:.:.	./.:.:.:.:.:.:.:.	./.:.:.:.:.:.:.:.	./.:.:.:.:.:.:.:.	./.:.:.:.:.:.:.:.	./.:.:.:.:.:.:.:.	./.:.:.:.:.:.:.:.	./.:.:.:.:.:.:.:.	./.:.:.:.:.:.:.:.	./.:.:.:.:.:.:.:.	./.:.:.:.:.:.:.:.	./.:.:.:.:.:.:.:.	./.:.:.:.:.:.:.:.	./.:.:.:.:.:.:.:.	./.:.:.:.:.:.:.:.	1|0:12:94:100:0:8551828:3,2,4,3:.	./.:.:.:.:.:.:.:.	1|0:26:99:100:0:8551828:9,3,6,8:.	./.:.:.:.:.:.:.:.	./.:.:.:.:.:.:.:.	0|1:12:97:100:0:8547615:4,3,3,2:.	1|0:10:59:100:0:8550897:4,2,2,2:.	./.:.:.:.:.:.:.:.	./.:.:.:.:.:.:.:.	0|1:5:8:71.64:0:8551828:0,1,1,3:.	0|1:8:14:100:0:8551828:1,1,2,4:.	./.:.:.:.:.:.:.:.	0|1:15:99:100:0:8543774:5,4,2,4:.	1/1:13:39:.:.:.:0,0,8,5:.	1/1:16:48:.:.:.:0,0,9,7:.	0|1:15:88:100:0:8545116:4,6,4,1:.	1|0:10:19:100:0:8551828:1,1,5,3:.	./.:.:.:.:.:.:.:.	./.:.:.:.:.:.:.:.	./.:.:.:.:.:.:.:.	./.:.:.:.:.:.:.:.	1/1:9:27:.:.:.:0,0,3,6:.	./.:.:.:.:.:.:.:.	./.:.:.:.:.:.:.:.	./.:.:.:.:.:.:.:.	./.:.:.:.:.:.:.:.	1/1:13:12:.:.:.:1,0,8,4:.	0|1:16:99:100:0:8546232:4,6,2,4:.	./.:.:.:.:.:.:.:.	./.:.:.:.:.:.:.:.	1/1:13:39:.:.:.:0,0,4,9:.	1|0:12:88:100:0:8550897:2,3,4,3:.	./.:.:.:.:.:.:.:.	0|1:20:99:100:0:8550897:6,4,5,5:.	0|1:20:99:100:0:8550897:9,2,3,6:.	0|1:24:99:100:0:8551828:7,6,7,4:.	1/1:15:45:.:.:.:0,0,10,5:.	1/1:13:39:.:.:.:0,0,3,10:.	1|0:21:99:100:0:8551828:7,2,5,7:.	1|0:18:99:100:0:8551828:7,2,5,4:.	0|1:16:99:100:0:8551828:5,4,2,5:.	./.:.:.:.:.:.:.:.	1/1:18:54:.:.:.:0,0,9,9:.	0|1:15:65:100:0:8551828:2,3,6,4:.	./.:.:.:.:.:.:.:.	./.:.:.:.:.:.:.:.	./.:.:.:.:.:.:.:.	./.:.:.:.:.:.:.:.	1|0:15:99:100:0:8550857:6,3,3,3:.	1/1:14:42:.:.:.:0,0,7,7:.	0|1:16:99:100:0:8546232:6,4,1,5:.	./.:.:.:.:.:.:.:.	1/1:21:63:.:.:.:0,0,7,14:.	1/1:12:36:.:.:.:0,0,2,10:.	./.:.:.:.:.:.:.:.	0|1:26:99:100:0:8550897:11,8,3,4:.	0|1:18:99:100:0:8551828:4,3,7,4:.	0|1:17:99:100:0:8551828:6,3,6,2:.	1/1:9:27:.:.:.:0,0,6,3:.	0|1:9:54:100:0:8550957:3,3,1,2:.	./.:.:.:.:.:.:.:.	./.:.:.:.:.:.:.:.	1|0:17:99:100:0:8547860:3,5,4,5:.	./.:.:.:.:.:.:.:.	0|1:10:44:100:0:8551404:1,2,2,5:.	0|1:24:99:100:0:8546215:7,6,6,5:.	0|1:12:25:100:0:8547853:2,1,5,4:.	1/1:12:36:.:.:.:0,0,5,7:.	./.:.:.:.:.:.:.:.	1|0:9:11:100:0:8546574:4,3,1,1:.	./.:.:.:.:.:.:.:.	0|1:7:28:100:0:8546574:3,2,1,1:.	1/1:9:27:.:.:.:0,0,7,2:.	./.:.:.:.:.:.:.:.	1/1:15:45:.:.:.:0,0,9,6:.	1/1:20:60:.:.:.:0,0,12,8:.	./.:.:.:.:.:.:.:.	./.:.:.:.:.:.:.:.	./.:.:.:.:.:.:.:.	./.:.:.:.:.:.:.:.	./.:.:.:.:.:.:.:.	./.:.:.:.:.:.:.:.	./.:.:.:.:.:.:.:.	./.:.:.:.:.:.:.:.	./.:.:.:.:.:.:.:.	./.:.:.:.:.:.:.:.	./.:.:.:.:.:.:.:.	./.:.:.:.:.:.:.:.	./.:.:.:.:.:.:.:.
chr4	8551895	.	A	AAGT	977.73	PASS	BaseQRankSum=0.032;ClippingRankSum=0;ExcessHet=3.0103;MQRankSum=0;RAW_MQ=133200;ReadPosRankSum=-2.712;DP=729;MLEAC=2;MLEAF=1	GT:DP:GQ:NE:PR:PS:SB:SE	./.:.:.:.:.:.:.:.	./.:.:.:.:.:.:.:.	./.:.:.:.:.:.:.:.	./.:.:.:.:.:.:.:.	./.:.:.:.:.:.:.:.	./.:.:.:.:.:.:.:.	./.:.:.:.:.:.:.:.	./.:.:.:.:.:.:.:.	./.:.:.:.:.:.:.:.	./.:.:.:.:.:.:.:.	./.:.:.:.:.:.:.:.	./.:.:.:.:.:.:.:.	./.:.:.:.:.:.:.:.	./.:.:.:.:.:.:.:.	./.:.:.:.:.:.:.:.	./.:.:.:.:.:.:.:.	0|1:36:99:100:0:8551828:9,8,9,10:.	./.:.:.:.:.:.:.:.	./.:.:.:.:.:.:.:.	./.:.:.:.:.:.:.:.	./.:.:.:.:.:.:.:.	./.:.:.:.:.:.:.:.	./.:.:.:.:.:.:.:.	./.:.:.:.:.:.:.:.	./.:.:.:.:.:.:.:.	./.:.:.:.:.:.:.:.	./.:.:.:.:.:.:.:.	./.:.:.:.:.:.:.:.	./.:.:.:.:.:.:.:.	./.:.:.:.:.:.:.:.	./.:.:.:.:.:.:.:.	./.:.:.:.:.:.:.:.	./.:.:.:.:.:.:.:.	./.:.:.:.:.:.:.:.	./.:.:.:.:.:.:.:.	1|0:13:99:100:0:8551828:4,2,4,3:.	./.:.:.:.:.:.:.:.	1|0:24:99:100:0:8551828:12,4,5,3:.	./.:.:.:.:.:.:.:.	./.:.:.:.:.:.:.:.	0|1:16:99:100:0:8547615:5,2,5,4:.	1|0:10:99:100:0:8550897:3,0,4,3:.	./.:.:.:.:.:.:.:.	./.:.:.:.:.:.:.:.	1/1:4:15:.:.:.:0,0,3,1:.	0|1:10:15:100:0:8551828:0,1,4,5:.	./.:.:.:.:.:.:.:.	0|1:14:99:100:0:8543774:3,5,1,5:.	1/1:19:57:.:.:.:0,0,10,9:.	1/1:14:42:.:.:.:0,0,8,6:.	0|1:14:99:100:0:8545116:4,3,6,1:.	1|0:11:99:100:0:8551828:1,2,5,3:.	./.:.:.:.:.:.:.:.	./.:.:.:.:.:.:.:.	./.:.:.:.:.:.:.:.	./.:.:.:.:.:.:.:.	1/1:8:24:.:.:.:0,0,3,5:.	./.:.:.:.:.:.:.:.	1|0:6:72:100:0:8551895:2,0,2,2:.	./.:.:.:.:.:.:.:.	./.:.:.:.:.:.:.:.	0|1:21:99:100:0:8535309:9,4,4,4:.	0|1:16:99:100:0:8546232:4,7,1,4:.	./.:.:.:.:.:.:.:.	./.:.:.:.:.:.:.:.	0|1:16:99:100:0:8551895:5,2,4,5:.	1|0:14:99:100:0:8550897:3,5,3,3:.	./.:.:.:.:.:.:.:.	./.:.:.:.:.:.:.:.	0|1:24:99:100:0:8550897:6,5,6,7:.	0|1:20:99:100:0:8551828:7,4,4,5:.	1/1:20:60:.:.:.:0,0,9,11:.	1/1:16:51:.:.:.:0,0,8,8:.	1|0:17:99:100:0:8551828:6,3,4,4:.	1|0:20:99:100:0:8551828:5,5,4,6:.	0|1:11:99:100:0:8551828:2,3,2,4:.	./.:.:.:.:.:.:.:.	1/1:18:54:.:.:.:0,0,10,8:.	0|1:18:99:100:0:8551828:3,3,6,6:.	./.:.:.:.:.:.:.:.	./.:.:.:.:.:.:.:.	./.:.:.:.:.:.:.:.	./.:.:.:.:.:.:.:.	./.:.:.:.:.:.:.:.	1/1:16:48:.:.:.:0,0,8,8:.	0|1:13:99:100:0:8546232:4,3,2,4:.	./.:.:.:.:.:.:.:.	1|0:15:99:100:0:8551895:3,3,3,6:.	0|1:10:99:100:0:8551895:2,1,4,3:.	./.:.:.:.:.:.:.:.	0|1:25:99:100:0:8550897:11,4,4,6:.	0|1:27:99:100:0:8551828:7,5,7,8:.	0|1:13:99:100:0:8551828:3,4,1,5:.	1/1:10:30:.:.:.:0,0,5,5:.	./.:.:.:.:.:.:.:.	./.:.:.:.:.:.:.:.	./.:.:.:.:.:.:.:.	1|0:17:99:100:0:8547860:5,5,4,3:.	./.:.:.:.:.:.:.:.	0|1:13:99:100:0:8551404:4,4,2,3:.	0|1:19:99:100:0:8546215:4,6,5,4:.	0|1:10:99:100:0:8547853:3,3,2,2:.	1/1:8:30:.:.:.:0,0,4,4:.	./.:.:.:.:.:.:.:.	1|0:12:99:100:0:8546574:5,3,0,4:.	./.:.:.:.:.:.:.:.	0|1:13:99:100:0:8546574:3,1,4,5:.	0|1:15:99:100:0:8551895:5,7,3,0:.	./.:.:.:.:.:.:.:.	1/1:13:42:.:.:.:0,0,5,8:.	1/1:23:69:.:.:.:0,0,13,10:.	./.:.:.:.:.:.:.:.	./.:.:.:.:.:.:.:.	./.:.:.:.:.:.:.:.	./.:.:.:.:.:.:.:.	./.:.:.:.:.:.:.:.	./.:.:.:.:.:.:.:.	./.:.:.:.:.:.:.:.	./.:.:.:.:.:.:.:.	./.:.:.:.:.:.:.:.	./.:.:.:.:.:.:.:.	./.:.:.:.:.:.:.:.	./.:.:.:.:.:.:.:.	./.:.:.:.:.:.:.:.
chr4	8551946	.	C	G	549.77	PASS	BaseQRankSum=0.117;ClippingRankSum=0;ExcessHet=3.0103;MQRankSum=-1.005;RAW_MQ=76900;ReadPosRankSum=-0.76;DP=48;MLEAC=1;MLEAF=0.5	GT:DP:GQ:NE:PR:PS:SB:SE:PGT:PID	./.:.:.:.:.:.:.:.:.:.	./.:.:.:.:.:.:.:.:.:.	./.:.:.:.:.:.:.:.:.:.	./.:.:.:.:.:.:.:.:.:.	./.:.:.:.:.:.:.:.:.:.	./.:.:.:.:.:.:.:.:.:.	./.:.:.:.:.:.:.:.:.:.	./.:.:.:.:.:.:.:.:.:.	./.:.:.:.:.:.:.:.:.:.	./.:.:.:.:.:.:.:.:.:.	./.:.:.:.:.:.:.:.:.:.	./.:.:.:.:.:.:.:.:.:.	./.:.:.:.:.:.:.:.:.:.	./.:.:.:.:.:.:.:.:.:.	./.:.:.:.:.:.:.:.:.:.	./.:.:.:.:.:.:.:.:.:.	./.:.:.:.:.:.:.:.:.:.	./.:.:.:.:.:.:.:.:.:.	./.:.:.:.:.:.:.:.:.:.	./.:.:.:.:.:.:.:.:.:.	./.:.:.:.:.:.:.:.:.:.	./.:.:.:.:.:.:.:.:.:.	./.:.:.:.:.:.:.:.:.:.	./.:.:.:.:.:.:.:.:.:.	./.:.:.:.:.:.:.:.:.:.	./.:.:.:.:.:.:.:.:.:.	./.:.:.:.:.:.:.:.:.:.	./.:.:.:.:.:.:.:.:.:.	./.:.:.:.:.:.:.:.:.:.	./.:.:.:.:.:.:.:.:.:.	./.:.:.:.:.:.:.:.:.:.	./.:.:.:.:.:.:.:.:.:.	./.:.:.:.:.:.:.:.:.:.	./.:.:.:.:.:.:.:.:.:.	./.:.:.:.:.:.:.:.:.:.	./.:.:.:.:.:.:.:.:.:.	./.:.:.:.:.:.:.:.:.:.	./.:.:.:.:.:.:.:.:.:.	./.:.:.:.:.:.:.:.:.:.	./.:.:.:.:.:.:.:.:.:.	./.:.:.:.:.:.:.:.:.:.	./.:.:.:.:.:.:.:.:.:.	./.:.:.:.:.:.:.:.:.:.	./.:.:.:.:.:.:.:.:.:.	./.:.:.:.:.:.:.:.:.:.	./.:.:.:.:.:.:.:.:.:.	./.:.:.:.:.:.:.:.:.:.	./.:.:.:.:.:.:.:.:.:.	./.:.:.:.:.:.:.:.:.:.	./.:.:.:.:.:.:.:.:.:.	./.:.:.:.:.:.:.:.:.:.	./.:.:.:.:.:.:.:.:.:.	./.:.:.:.:.:.:.:.:.:.	./.:.:.:.:.:.:.:.:.:.	./.:.:.:.:.:.:.:.:.:.	./.:.:.:.:.:.:.:.:.:.	./.:.:.:.:.:.:.:.:.:.	./.:.:.:.:.:.:.:.:.:.	./.:.:.:.:.:.:.:.:.:.	./.:.:.:.:.:.:.:.:.:.	./.:.:.:.:.:.:.:.:.:.	1|0:20:99:100:0:8535309:5,4,7,4:.:.:.	./.:.:.:.:.:.:.:.:.:.	./.:.:.:.:.:.:.:.:.:.	./.:.:.:.:.:.:.:.:.:.	./.:.:.:.:.:.:.:.:.:.	./.:.:.:.:.:.:.:.:.:.	./.:.:.:.:.:.:.:.:.:.	0|1:27:99:100:0:8550897:4,8,8,7:.:0|1:8551946_C_G	./.:.:.:.:.:.:.:.:.:.	./.:.:.:.:.:.:.:.:.:.	./.:.:.:.:.:.:.:.:.:.	./.:.:.:.:.:.:.:.:.:.	./.:.:.:.:.:.:.:.:.:.	./.:.:.:.:.:.:.:.:.:.	./.:.:.:.:.:.:.:.:.:.	./.:.:.:.:.:.:.:.:.:.	./.:.:.:.:.:.:.:.:.:.	./.:.:.:.:.:.:.:.:.:.	./.:.:.:.:.:.:.:.:.:.	./.:.:.:.:.:.:.:.:.:.	./.:.:.:.:.:.:.:.:.:.	./.:.:.:.:.:.:.:.:.:.	./.:.:.:.:.:.:.:.:.:.	./.:.:.:.:.:.:.:.:.:.	./.:.:.:.:.:.:.:.:.:.	./.:.:.:.:.:.:.:.:.:.	./.:.:.:.:.:.:.:.:.:.	./.:.:.:.:.:.:.:.:.:.	./.:.:.:.:.:.:.:.:.:.	./.:.:.:.:.:.:.:.:.:.	./.:.:.:.:.:.:.:.:.:.	./.:.:.:.:.:.:.:.:.:.	./.:.:.:.:.:.:.:.:.:.	./.:.:.:.:.:.:.:.:.:.	./.:.:.:.:.:.:.:.:.:.	./.:.:.:.:.:.:.:.:.:.	./.:.:.:.:.:.:.:.:.:.	./.:.:.:.:.:.:.:.:.:.	./.:.:.:.:.:.:.:.:.:.	./.:.:.:.:.:.:.:.:.:.	./.:.:.:.:.:.:.:.:.:.	./.:.:.:.:.:.:.:.:.:.	./.:.:.:.:.:.:.:.:.:.	./.:.:.:.:.:.:.:.:.:.	./.:.:.:.:.:.:.:.:.:.	./.:.:.:.:.:.:.:.:.:.	./.:.:.:.:.:.:.:.:.:.	./.:.:.:.:.:.:.:.:.:.	./.:.:.:.:.:.:.:.:.:.	./.:.:.:.:.:.:.:.:.:.	./.:.:.:.:.:.:.:.:.:.	./.:.:.:.:.:.:.:.:.:.	./.:.:.:.:.:.:.:.:.:.	./.:.:.:.:.:.:.:.:.:.	./.:.:.:.:.:.:.:.:.:.	./.:.:.:.:.:.:.:.:.:.	./.:.:.:.:.:.:.:.:.:.	./.:.:.:.:.:.:.:.:.:.	./.:.:.:.:.:.:.:.:.:.	./.:.:.:.:.:.:.:.:.:.	./.:.:.:.:.:.:.:.:.:.	./.:.:.:.:.:.:.:.:.:.	./.:.:.:.:.:.:.:.:.:.
chr4	8551956	.	G	A	665.77	PASS	BaseQRankSum=-1.31;ClippingRankSum=0;ExcessHet=3.0103;MQRankSum=0;RAW_MQ=108000;ReadPosRankSum=0.354;DP=777;MLEAC=2;MLEAF=1	GT:DP:GQ:NE:PR:PS:SB:SE:PGT:PID	./.:.:.:.:.:.:.:.:.:.	./.:.:.:.:.:.:.:.:.:.	./.:.:.:.:.:.:.:.:.:.	./.:.:.:.:.:.:.:.:.:.	./.:.:.:.:.:.:.:.:.:.	./.:.:.:.:.:.:.:.:.:.	./.:.:.:.:.:.:.:.:.:.	./.:.:.:.:.:.:.:.:.:.	./.:.:.:.:.:.:.:.:.:.	./.:.:.:.:.:.:.:.:.:.	./.:.:.:.:.:.:.:.:.:.	./.:.:.:.:.:.:.:.:.:.	./.:.:.:.:.:.:.:.:.:.	./.:.:.:.:.:.:.:.:.:.	./.:.:.:.:.:.:.:.:.:.	./.:.:.:.:.:.:.:.:.:.	0|1:30:99:100:0:8551828:8,8,7,7:.:.:.	./.:.:.:.:.:.:.:.:.:.	./.:.:.:.:.:.:.:.:.:.	./.:.:.:.:.:.:.:.:.:.	./.:.:.:.:.:.:.:.:.:.	./.:.:.:.:.:.:.:.:.:.	./.:.:.:.:.:.:.:.:.:.	./.:.:.:.:.:.:.:.:.:.	./.:.:.:.:.:.:.:.:.:.	./.:.:.:.:.:.:.:.:.:.	./.:.:.:.:.:.:.:.:.:.	./.:.:.:.:.:.:.:.:.:.	./.:.:.:.:.:.:.:.:.:.	./.:.:.:.:.:.:.:.:.:.	./.:.:.:.:.:.:.:.:.:.	./.:.:.:.:.:.:.:.:.:.	./.:.:.:.:.:.:.:.:.:.	./.:.:.:.:.:.:.:.:.:.	./.:.:.:.:.:.:.:.:.:.	1|0:20:99:100:0:8551828:6,4,5,5:.:.:.	./.:.:.:.:.:.:.:.:.:.	1|0:25:99:100:0:8551828:4,13,2,6:.:.:.	./.:.:.:.:.:.:.:.:.:.	./.:.:.:.:.:.:.:.:.:.	0|1:16:99:100:0:8547615:4,3,4,5:.:.:.	1|0:10:99:100:0:8550897:4,1,2,3:.:.:.	./.:.:.:.:.:.:.:.:.:.	./.:.:.:.:.:.:.:.:.:.	0|1:9:76:100:0:8551828:3,1,3,2:.:.:.	0|1:11:19:100:0:8551828:1,1,4,5:.:.:.	./.:.:.:.:.:.:.:.:.:.	0|1:10:99:100:0:8543774:1,4,2,3:.:.:.	1/1:20:60:.:.:.:0,0,10,10:.:.:.	1/1:17:51:.:.:.:0,0,8,9:.:.:.	0|1:17:99:100:0:8545116:3,5,5,4:.:.:.	1|0:14:99:100:0:8551828:3,3,3,5:.:.:.	./.:.:.:.:.:.:.:.:.:.	./.:.:.:.:.:.:.:.:.:.	./.:.:.:.:.:.:.:.:.:.	./.:.:.:.:.:.:.:.:.:.	1/1:9:27:.:.:.:0,0,4,5:.:.:.	./.:.:.:.:.:.:.:.:.:.	1|0:8:99:100:0:8551895:3,0,2,3:.:0|1:8551956_G_A	0|1:12:99:100:0:8551956:2,4,4,2:.:.:.	./.:.:.:.:.:.:.:.:.:.	1/1:20:34:.:.:.:0,1,11,8:.:.:.	0|1:13:72:100:0:8546232:3,5,1,4:.:.:.	./.:.:.:.:.:.:.:.:.:.	./.:.:.:.:.:.:.:.:.:.	0|1:18:99:100:0:8551895:4,3,5,6:.:.:.	1|0:12:99:100:0:8550897:2,4,3,3:.:.:.	./.:.:.:.:.:.:.:.:.:.	0|1:26:99:100:0:8550897:4,7,8,7:.:0|1:8551946_C_G	0|1:21:99:100:0:8550897:3,7,7,4:.:.:.	0|1:22:99:100:0:8551828:6,6,2,8:.:.:.	1/1:21:63:.:.:.:0,0,11,10:.:.:.	1/1:17:51:.:.:.:0,0,9,8:.:.:.	1|0:15:99:100:0:8551828:3,5,3,4:.:.:.	1|0:15:99:100:0:8551828:1,5,4,5:.:.:.	0|1:16:60:100:0:8551828:4,8,4,0:.:.:.	./.:.:.:.:.:.:.:.:.:.	1/1:26:78:.:.:.:0,0,14,12:.:.:.	0|1:15:40:100:0:8551828:2,1,5,7:.:.:.	./.:.:.:.:.:.:.:.:.:.	./.:.:.:.:.:.:.:.:.:.	./.:.:.:.:.:.:.:.:.:.	./.:.:.:.:.:.:.:.:.:.	./.:.:.:.:.:.:.:.:.:.	1/1:19:56:.:.:.:0,0,10,9:.:.:.	0|1:19:99:100:0:8546232:3,6,3,7:.:.:.	./.:.:.:.:.:.:.:.:.:.	1|0:12:99:100:0:8551895:4,2,4,2:.:.:.	0|1:14:99:100:0:8551895:2,5,5,2:.:.:.	./.:.:.:.:.:.:.:.:.:.	0|1:29:99:100:0:8550897:7,11,7,4:.:.:.	0|1:24:99:100:0:8551828:6,5,6,7:.:.:.	0|1:16:99:100:0:8551828:1,5,1,9:.:.:.	1/1:10:30:.:.:.:0,0,4,6:.:.:.	0|1:8:31:100:0:8550957:2,4,0,2:.:.:.	./.:.:.:.:.:.:.:.:.:.	./.:.:.:.:.:.:.:.:.:.	1|0:18:99:100:0:8547860:3,5,4,6:.:.:.	./.:.:.:.:.:.:.:.:.:.	0|1:11:49:100:0:8551404:5,3,1,2:.:.:.	0|1:15:99:100:0:8546215:4,5,4,2:.:.:.	0|1:9:76:100:0:8547853:1,3,3,2:.:.:.	1/1:12:36:.:.:.:0,0,4,8:.:.:.	./.:.:.:.:.:.:.:.:.:.	1|0:12:90:100:0:8546574:3,4,1,4:.:.:.	./.:.:.:.:.:.:.:.:.:.	0|1:15:99:100:0:8546574:5,2,4,4:.:.:.	0|1:15:97:100:0:8551895:2,7,5,1:.:.:.	./.:.:.:.:.:.:.:.:.:.	1/1:12:36:.:.:.:0,0,2,10:.:.:.	1/1:16:48:.:.:.:0,0,8,8:.:.:.	./.:.:.:.:.:.:.:.:.:.	./.:.:.:.:.:.:.:.:.:.	./.:.:.:.:.:.:.:.:.:.	./.:.:.:.:.:.:.:.:.:.	./.:.:.:.:.:.:.:.:.:.	./.:.:.:.:.:.:.:.:.:.	./.:.:.:.:.:.:.:.:.:.	./.:.:.:.:.:.:.:.:.:.	./.:.:.:.:.:.:.:.:.:.	./.:.:.:.:.:.:.:.:.:.	./.:.:.:.:.:.:.:.:.:.	./.:.:.:.:.:.:.:.:.:.	./.:.:.:.:.:.:.:.:.:.
chr4	8551970	.	T	G	588.77	PASS	BaseQRankSum=-1.163;ClippingRankSum=0;ExcessHet=3.0103;MQRankSum=0;RAW_MQ=46800;ReadPosRankSum=0.635;DP=270;MLEAC=1;MLEAF=0.5	GT:DP:GQ:NE:PR:PS:SB:SE:PGT:PID	./.:.:.:.:.:.:.:.:.:.	./.:.:.:.:.:.:.:.:.:.	./.:.:.:.:.:.:.:.:.:.	./.:.:.:.:.:.:.:.:.:.	./.:.:.:.:.:.:.:.:.:.	./.:.:.:.:.:.:.:.:.:.	./.:.:.:.:.:.:.:.:.:.	./.:.:.:.:.:.:.:.:.:.	./.:.:.:.:.:.:.:.:.:.	./.:.:.:.:.:.:.:.:.:.	./.:.:.:.:.:.:.:.:.:.	./.:.:.:.:.:.:.:.:.:.	./.:.:.:.:.:.:.:.:.:.	./.:.:.:.:.:.:.:.:.:.	./.:.:.:.:.:.:.:.:.:.	./.:.:.:.:.:.:.:.:.:.	./.:.:.:.:.:.:.:.:.:.	./.:.:.:.:.:.:.:.:.:.	./.:.:.:.:.:.:.:.:.:.	./.:.:.:.:.:.:.:.:.:.	./.:.:.:.:.:.:.:.:.:.	./.:.:.:.:.:.:.:.:.:.	./.:.:.:.:.:.:.:.:.:.	./.:.:.:.:.:.:.:.:.:.	./.:.:.:.:.:.:.:.:.:.	./.:.:.:.:.:.:.:.:.:.	./.:.:.:.:.:.:.:.:.:.	./.:.:.:.:.:.:.:.:.:.	./.:.:.:.:.:.:.:.:.:.	./.:.:.:.:.:.:.:.:.:.	./.:.:.:.:.:.:.:.:.:.	./.:.:.:.:.:.:.:.:.:.	./.:.:.:.:.:.:.:.:.:.	./.:.:.:.:.:.:.:.:.:.	./.:.:.:.:.:.:.:.:.:.	./.:.:.:.:.:.:.:.:.:.	./.:.:.:.:.:.:.:.:.:.	./.:.:.:.:.:.:.:.:.:.	./.:.:.:.:.:.:.:.:.:.	./.:.:.:.:.:.:.:.:.:.	0|1:13:99:100:0:8547615:4,2,2,5:.:.:.	1|0:8:63:100:0:8550897:3,1,2,2:.:.:.	./.:.:.:.:.:.:.:.:.:.	./.:.:.:.:.:.:.:.:.:.	0|1:8:77:100:0:8551828:3,1,3,1:.:.:.	0|1:8:28:100:0:8551828:1,1,4,2:.:.:.	./.:.:.:.:.:.:.:.:.:.	./.:.:.:.:.:.:.:.:.:.	0|1:18:99:100:0:8551970:4,7,4,3:.:.:.	1|0:13:58:100:0:8551970:4,5,2,2:.:.:.	./.:.:.:.:.:.:.:.:.:.	1|0:13:99:100:0:8551828:2,4,3,4:.:.:.	./.:.:.:.:.:.:.:.:.:.	./.:.:.:.:.:.:.:.:.:.	./.:.:.:.:.:.:.:.:.:.	./.:.:.:.:.:.:.:.:.:.	0|1:11:70:100:0:8547349:3,1,3,4:.:.:.	./.:.:.:.:.:.:.:.:.:.	1|0:8:99:100:0:8551895:4,0,1,3:.:0|1:8551956_G_A	./.:.:.:.:.:.:.:.:.:.	./.:.:.:.:.:.:.:.:.:.	./.:.:.:.:.:.:.:.:.:.	./.:.:.:.:.:.:.:.:.:.	./.:.:.:.:.:.:.:.:.:.	./.:.:.:.:.:.:.:.:.:.	./.:.:.:.:.:.:.:.:.:.	./.:.:.:.:.:.:.:.:.:.	./.:.:.:.:.:.:.:.:.:.	./.:.:.:.:.:.:.:.:.:.	0|1:24:99:100:0:8550897:4,7,7,6:.:.:.	./.:.:.:.:.:.:.:.:.:.	1/1:21:63:.:.:.:0,0,10,11:.:.:.	./.:.:.:.:.:.:.:.:.:.	1|0:12:99:100:0:8551828:1,5,1,5:.:.:.	1|0:18:99:100:0:8551828:1,5,6,6:.:.:.	0|1:16:96:100:0:8551828:4,7,4,1:.:.:.	./.:.:.:.:.:.:.:.:.:.	1/1:23:69:.:.:.:0,0,13,10:.:.:.	0|1:16:98:100:0:8551828:3,3,5,5:.:.:.	./.:.:.:.:.:.:.:.:.:.	./.:.:.:.:.:.:.:.:.:.	./.:.:.:.:.:.:.:.:.:.	./.:.:.:.:.:.:.:.:.:.	./.:.:.:.:.:.:.:.:.:.	./.:.:.:.:.:.:.:.:.:.	./.:.:.:.:.:.:.:.:.:.	./.:.:.:.:.:.:.:.:.:.	./.:.:.:.:.:.:.:.:.:.	./.:.:.:.:.:.:.:.:.:.	./.:.:.:.:.:.:.:.:.:.	./.:.:.:.:.:.:.:.:.:.	0|1:21:99:100:0:8551828:5,4,5,7:.:.:.	0|1:18:99:100:0:8551828:3,6,1,8:.:.:.	./.:.:.:.:.:.:.:.:.:.	./.:.:.:.:.:.:.:.:.:.	./.:.:.:.:.:.:.:.:.:.	./.:.:.:.:.:.:.:.:.:.	./.:.:.:.:.:.:.:.:.:.	./.:.:.:.:.:.:.:.:.:.	./.:.:.:.:.:.:.:.:.:.	./.:.:.:.:.:.:.:.:.:.	./.:.:.:.:.:.:.:.:.:.	./.:.:.:.:.:.:.:.:.:.	./.:.:.:.:.:.:.:.:.:.	./.:.:.:.:.:.:.:.:.:.	./.:.:.:.:.:.:.:.:.:.	./.:.:.:.:.:.:.:.:.:.	./.:.:.:.:.:.:.:.:.:.	./.:.:.:.:.:.:.:.:.:.	./.:.:.:.:.:.:.:.:.:.	./.:.:.:.:.:.:.:.:.:.	./.:.:.:.:.:.:.:.:.:.	./.:.:.:.:.:.:.:.:.:.	./.:.:.:.:.:.:.:.:.:.	./.:.:.:.:.:.:.:.:.:.	./.:.:.:.:.:.:.:.:.:.	./.:.:.:.:.:.:.:.:.:.	./.:.:.:.:.:.:.:.:.:.	./.:.:.:.:.:.:.:.:.:.	./.:.:.:.:.:.:.:.:.:.	./.:.:.:.:.:.:.:.:.:.	./.:.:.:.:.:.:.:.:.:.	./.:.:.:.:.:.:.:.:.:.	./.:.:.:.:.:.:.:.:.:.
chr4	8551991	.	T	G	89.77	PASS	BaseQRankSum=-0.419;ClippingRankSum=0;ExcessHet=3.0103;MQRankSum=0;RAW_MQ=39600;ReadPosRankSum=-0.175;DP=11;MLEAC=1;MLEAF=0.5	GT:DP:GQ:NE:PR:PS:SB:SE	./.:.:.:.:.:.:.:.	./.:.:.:.:.:.:.:.	./.:.:.:.:.:.:.:.	./.:.:.:.:.:.:.:.	./.:.:.:.:.:.:.:.	./.:.:.:.:.:.:.:.	./.:.:.:.:.:.:.:.	./.:.:.:.:.:.:.:.	./.:.:.:.:.:.:.:.	./.:.:.:.:.:.:.:.	./.:.:.:.:.:.:.:.	./.:.:.:.:.:.:.:.	./.:.:.:.:.:.:.:.	./.:.:.:.:.:.:.:.	./.:.:.:.:.:.:.:.	./.:.:.:.:.:.:.:.	./.:.:.:.:.:.:.:.	./.:.:.:.:.:.:.:.	./.:.:.:.:.:.:.:.	./.:.:.:.:.:.:.:.	./.:.:.:.:.:.:.:.	./.:.:.:.:.:.:.:.	./.:.:.:.:.:.:.:.	./.:.:.:.:.:.:.:.	./.:.:.:.:.:.:.:.	./.:.:.:.:.:.:.:.	./.:.:.:.:.:.:.:.	./.:.:.:.:.:.:.:.	./.:.:.:.:.:.:.:.	./.:.:.:.:.:.:.:.	./.:.:.:.:.:.:.:.	./.:.:.:.:.:.:.:.	./.:.:.:.:.:.:.:.	./.:.:.:.:.:.:.:.	./.:.:.:.:.:.:.:.	./.:.:.:.:.:.:.:.	./.:.:.:.:.:.:.:.	./.:.:.:.:.:.:.:.	./.:.:.:.:.:.:.:.	./.:.:.:.:.:.:.:.	./.:.:.:.:.:.:.:.	./.:.:.:.:.:.:.:.	./.:.:.:.:.:.:.:.	./.:.:.:.:.:.:.:.	./.:.:.:.:.:.:.:.	./.:.:.:.:.:.:.:.	./.:.:.:.:.:.:.:.	./.:.:.:.:.:.:.:.	./.:.:.:.:.:.:.:.	./.:.:.:.:.:.:.:.	./.:.:.:.:.:.:.:.	./.:.:.:.:.:.:.:.	./.:.:.:.:.:.:.:.	./.:.:.:.:.:.:.:.	./.:.:.:.:.:.:.:.	./.:.:.:.:.:.:.:.	./.:.:.:.:.:.:.:.	./.:.:.:.:.:.:.:.	./.:.:.:.:.:.:.:.	./.:.:.:.:.:.:.:.	./.:.:.:.:.:.:.:.	./.:.:.:.:.:.:.:.	./.:.:.:.:.:.:.:.	./.:.:.:.:.:.:.:.	./.:.:.:.:.:.:.:.	./.:.:.:.:.:.:.:.	./.:.:.:.:.:.:.:.	./.:.:.:.:.:.:.:.	./.:.:.:.:.:.:.:.	./.:.:.:.:.:.:.:.	./.:.:.:.:.:.:.:.	./.:.:.:.:.:.:.:.	./.:.:.:.:.:.:.:.	./.:.:.:.:.:.:.:.	./.:.:.:.:.:.:.:.	./.:.:.:.:.:.:.:.	./.:.:.:.:.:.:.:.	./.:.:.:.:.:.:.:.	./.:.:.:.:.:.:.:.	./.:.:.:.:.:.:.:.	./.:.:.:.:.:.:.:.	./.:.:.:.:.:.:.:.	./.:.:.:.:.:.:.:.	./.:.:.:.:.:.:.:.	./.:.:.:.:.:.:.:.	./.:.:.:.:.:.:.:.	./.:.:.:.:.:.:.:.	./.:.:.:.:.:.:.:.	./.:.:.:.:.:.:.:.	./.:.:.:.:.:.:.:.	./.:.:.:.:.:.:.:.	./.:.:.:.:.:.:.:.	./.:.:.:.:.:.:.:.	./.:.:.:.:.:.:.:.	./.:.:.:.:.:.:.:.	./.:.:.:.:.:.:.:.	./.:.:.:.:.:.:.:.	./.:.:.:.:.:.:.:.	./.:.:.:.:.:.:.:.	./.:.:.:.:.:.:.:.	./.:.:.:.:.:.:.:.	./.:.:.:.:.:.:.:.	./.:.:.:.:.:.:.:.	./.:.:.:.:.:.:.:.	0|1:11:95:100:0:8546574:1,4,2,4:.	./.:.:.:.:.:.:.:.	./.:.:.:.:.:.:.:.	./.:.:.:.:.:.:.:.	./.:.:.:.:.:.:.:.	./.:.:.:.:.:.:.:.	./.:.:.:.:.:.:.:.	./.:.:.:.:.:.:.:.	./.:.:.:.:.:.:.:.	./.:.:.:.:.:.:.:.	./.:.:.:.:.:.:.:.	./.:.:.:.:.:.:.:.	./.:.:.:.:.:.:.:.	./.:.:.:.:.:.:.:.	./.:.:.:.:.:.:.:.	./.:.:.:.:.:.:.:.	./.:.:.:.:.:.:.:.	./.:.:.:.:.:.:.:.	./.:.:.:.:.:.:.:.	./.:.:.:.:.:.:.:.
chr4	8552007	.	ATGT	A	173.73	PASS	BaseQRankSum=-0.93;ClippingRankSum=0;ExcessHet=3.0103;MQRankSum=0;RAW_MQ=39600;ReadPosRankSum=-0.608;DP=11;MLEAC=1;MLEAF=0.5	GT:DP:GQ:NE:PR:PS:SB:SE	./.:.:.:.:.:.:.:.	./.:.:.:.:.:.:.:.	./.:.:.:.:.:.:.:.	./.:.:.:.:.:.:.:.	./.:.:.:.:.:.:.:.	./.:.:.:.:.:.:.:.	./.:.:.:.:.:.:.:.	./.:.:.:.:.:.:.:.	./.:.:.:.:.:.:.:.	./.:.:.:.:.:.:.:.	./.:.:.:.:.:.:.:.	./.:.:.:.:.:.:.:.	./.:.:.:.:.:.:.:.	./.:.:.:.:.:.:.:.	./.:.:.:.:.:.:.:.	./.:.:.:.:.:.:.:.	./.:.:.:.:.:.:.:.	./.:.:.:.:.:.:.:.	./.:.:.:.:.:.:.:.	./.:.:.:.:.:.:.:.	./.:.:.:.:.:.:.:.	./.:.:.:.:.:.:.:.	./.:.:.:.:.:.:.:.	./.:.:.:.:.:.:.:.	./.:.:.:.:.:.:.:.	./.:.:.:.:.:.:.:.	./.:.:.:.:.:.:.:.	./.:.:.:.:.:.:.:.	./.:.:.:.:.:.:.:.	./.:.:.:.:.:.:.:.	./.:.:.:.:.:.:.:.	./.:.:.:.:.:.:.:.	./.:.:.:.:.:.:.:.	./.:.:.:.:.:.:.:.	./.:.:.:.:.:.:.:.	./.:.:.:.:.:.:.:.	./.:.:.:.:.:.:.:.	./.:.:.:.:.:.:.:.	./.:.:.:.:.:.:.:.	./.:.:.:.:.:.:.:.	./.:.:.:.:.:.:.:.	./.:.:.:.:.:.:.:.	./.:.:.:.:.:.:.:.	./.:.:.:.:.:.:.:.	./.:.:.:.:.:.:.:.	./.:.:.:.:.:.:.:.	./.:.:.:.:.:.:.:.	./.:.:.:.:.:.:.:.	./.:.:.:.:.:.:.:.	./.:.:.:.:.:.:.:.	./.:.:.:.:.:.:.:.	./.:.:.:.:.:.:.:.	./.:.:.:.:.:.:.:.	./.:.:.:.:.:.:.:.	./.:.:.:.:.:.:.:.	./.:.:.:.:.:.:.:.	./.:.:.:.:.:.:.:.	./.:.:.:.:.:.:.:.	./.:.:.:.:.:.:.:.	./.:.:.:.:.:.:.:.	./.:.:.:.:.:.:.:.	./.:.:.:.:.:.:.:.	./.:.:.:.:.:.:.:.	./.:.:.:.:.:.:.:.	./.:.:.:.:.:.:.:.	./.:.:.:.:.:.:.:.	./.:.:.:.:.:.:.:.	./.:.:.:.:.:.:.:.	./.:.:.:.:.:.:.:.	./.:.:.:.:.:.:.:.	./.:.:.:.:.:.:.:.	./.:.:.:.:.:.:.:.	./.:.:.:.:.:.:.:.	./.:.:.:.:.:.:.:.	./.:.:.:.:.:.:.:.	./.:.:.:.:.:.:.:.	./.:.:.:.:.:.:.:.	./.:.:.:.:.:.:.:.	./.:.:.:.:.:.:.:.	./.:.:.:.:.:.:.:.	./.:.:.:.:.:.:.:.	./.:.:.:.:.:.:.:.	./.:.:.:.:.:.:.:.	./.:.:.:.:.:.:.:.	./.:.:.:.:.:.:.:.	./.:.:.:.:.:.:.:.	./.:.:.:.:.:.:.:.	./.:.:.:.:.:.:.:.	./.:.:.:.:.:.:.:.	./.:.:.:.:.:.:.:.	./.:.:.:.:.:.:.:.	./.:.:.:.:.:.:.:.	./.:.:.:.:.:.:.:.	./.:.:.:.:.:.:.:.	./.:.:.:.:.:.:.:.	./.:.:.:.:.:.:.:.	./.:.:.:.:.:.:.:.	./.:.:.:.:.:.:.:.	./.:.:.:.:.:.:.:.	./.:.:.:.:.:.:.:.	./.:.:.:.:.:.:.:.	./.:.:.:.:.:.:.:.	./.:.:.:.:.:.:.:.	./.:.:.:.:.:.:.:.	0|1:10:99:100:0:8546574:1,3,1,5:.	./.:.:.:.:.:.:.:.	./.:.:.:.:.:.:.:.	./.:.:.:.:.:.:.:.	./.:.:.:.:.:.:.:.	./.:.:.:.:.:.:.:.	./.:.:.:.:.:.:.:.	./.:.:.:.:.:.:.:.	./.:.:.:.:.:.:.:.	./.:.:.:.:.:.:.:.	./.:.:.:.:.:.:.:.	./.:.:.:.:.:.:.:.	./.:.:.:.:.:.:.:.	./.:.:.:.:.:.:.:.	./.:.:.:.:.:.:.:.	./.:.:.:.:.:.:.:.	./.:.:.:.:.:.:.:.	./.:.:.:.:.:.:.:.	./.:.:.:.:.:.:.:.	./.:.:.:.:.:.:.:.
chr4	8552099	.	T	C	871.77	PASS	BaseQRankSum=-2.548;ClippingRankSum=0;ExcessHet=3.0103;MQRankSum=0;RAW_MQ=104400;ReadPosRankSum=-0.428;DP=699;MLEAC=2;MLEAF=1	GT:DP:GQ:NE:PGT:PID:PR:PS:SB:SE	./.:.:.:.:.:.:.:.:.:.	./.:.:.:.:.:.:.:.:.:.	./.:.:.:.:.:.:.:.:.:.	./.:.:.:.:.:.:.:.:.:.	./.:.:.:.:.:.:.:.:.:.	./.:.:.:.:.:.:.:.:.:.	./.:.:.:.:.:.:.:.:.:.	./.:.:.:.:.:.:.:.:.:.	./.:.:.:.:.:.:.:.:.:.	./.:.:.:.:.:.:.:.:.:.	./.:.:.:.:.:.:.:.:.:.	./.:.:.:.:.:.:.:.:.:.	./.:.:.:.:.:.:.:.:.:.	./.:.:.:.:.:.:.:.:.:.	./.:.:.:.:.:.:.:.:.:.	./.:.:.:.:.:.:.:.:.:.	0|1:29:99:100:0|1:8552099_T_C:0:8551828:9,7,8,5:.	./.:.:.:.:.:.:.:.:.:.	./.:.:.:.:.:.:.:.:.:.	./.:.:.:.:.:.:.:.:.:.	./.:.:.:.:.:.:.:.:.:.	./.:.:.:.:.:.:.:.:.:.	./.:.:.:.:.:.:.:.:.:.	./.:.:.:.:.:.:.:.:.:.	./.:.:.:.:.:.:.:.:.:.	./.:.:.:.:.:.:.:.:.:.	./.:.:.:.:.:.:.:.:.:.	./.:.:.:.:.:.:.:.:.:.	./.:.:.:.:.:.:.:.:.:.	./.:.:.:.:.:.:.:.:.:.	./.:.:.:.:.:.:.:.:.:.	./.:.:.:.:.:.:.:.:.:.	./.:.:.:.:.:.:.:.:.:.	./.:.:.:.:.:.:.:.:.:.	./.:.:.:.:.:.:.:.:.:.	1|0:15:99:100:0|1:8552099_T_C:0:8551828:4,5,4,2:.	./.:.:.:.:.:.:.:.:.:.	1|0:17:99:100:0|1:8552099_T_C:0:8551828:3,6,4,4:.	./.:.:.:.:.:.:.:.:.:.	./.:.:.:.:.:.:.:.:.:.	./.:.:.:.:.:.:.:.:.:.	./.:.:.:.:.:.:.:.:.:.	./.:.:.:.:.:.:.:.:.:.	./.:.:.:.:.:.:.:.:.:.	0|1:8:99:100:0|1:8552099_T_C:0:8551828:3,2,2,1:.	0|1:9:99:100:0|1:8552099_T_C:0:8551828:2,1,4,2:.	./.:.:.:.:.:.:.:.:.:.	0|1:13:99:100:0|1:8552099_T_C:0:8543774:2,2,4,5:.	1/1:20:60:.:0|1:8552099_T_C:.:.:0,0,8,12:.	1/1:12:36:.:0|1:8552099_T_C:.:.:0,0,6,6:.	0|1:18:99:100:0|1:8552099_T_C:0:8545116:7,2,3,6:.	1|0:16:99:100:0|1:8552099_T_C:0:8551828:0,7,4,5:.	./.:.:.:.:.:.:.:.:.:.	./.:.:.:.:.:.:.:.:.:.	./.:.:.:.:.:.:.:.:.:.	./.:.:.:.:.:.:.:.:.:.	1/1:13:39:.:0|1:8552099_T_C:.:.:0,0,8,5:.	./.:.:.:.:.:.:.:.:.:.	1|0:8:99:100:0|1:8552099_T_C:0:8551895:3,1,2,2:.	0|1:11:99:100:0|1:8552099_T_C:0:8551956:3,2,1,5:.	./.:.:.:.:.:.:.:.:.:.	1|0:15:99:100:0|1:8552099_T_C:0:8535309:1,1,7,6:.	0|1:15:99:100:0|1:8552099_T_C:0:8546232:3,5,5,2:.	./.:.:.:.:.:.:.:.:.:.	./.:.:.:.:.:.:.:.:.:.	0|1:18:99:100:0|1:8552099_T_C:0:8551895:6,3,4,5:.	1|0:14:99:100:0|1:8552099_T_C:0:8550897:3,5,3,3:.	./.:.:.:.:.:.:.:.:.:.	0|1:23:99:100:0|1:8552099_T_C:0:8550897:6,6,6,5:.	0|1:23:99:100:0|1:8552099_T_C:0:8550897:5,7,5,6:.	0|1:15:99:100:0|1:8552099_T_C:0:8551828:3,6,3,3:.	1/1:15:51:.:0|1:8552099_T_C:.:.:0,0,7,8:.	1/1:18:54:.:0|1:8552099_T_C:.:.:0,0,9,9:.	1|0:20:99:100:0|1:8552099_T_C:0:8551828:7,6,5,2:.	1|0:8:99:100:0|1:8552099_T_C:0:8551828:4,1,1,2:.	0|1:9:99:100:0|1:8552099_T_C:0:8551828:3,2,2,2:.	./.:.:.:.:.:.:.:.:.:.	1/1:14:42:.:0|1:8552099_T_C:.:.:0,0,5,9:.	0|1:22:99:100:0|1:8552099_T_C:0:8551828:2,4,9,7:.	./.:.:.:.:.:.:.:.:.:.	./.:.:.:.:.:.:.:.:.:.	./.:.:.:.:.:.:.:.:.:.	./.:.:.:.:.:.:.:.:.:.	./.:.:.:.:.:.:.:.:.:.	1/1:11:33:.:0|1:8552099_T_C:.:.:0,0,3,8:.	0|1:18:99:100:0|1:8552099_T_C:0:8546232:3,6,2,7:.	./.:.:.:.:.:.:.:.:.:.	1|0:16:99:100:0|1:8552099_T_C:0:8551895:2,3,4,7:.	0|1:16:99:100:0|1:8552099_T_C:0:8551895:4,2,6,4:.	./.:.:.:.:.:.:.:.:.:.	0|1:31:99:100:0|1:8552099_T_C:0:8550897:8,8,7,8:.	0|1:16:99:100:0|1:8552099_T_C:0:8551828:3,5,4,4:.	0|1:11:99:100:0|1:8552099_T_C:0:8551828:4,2,4,1:.	1/1:17:51:.:0|1:8552099_T_C:.:.:0,0,10,7:.	./.:.:.:.:.:.:.:.:.:.	./.:.:.:.:.:.:.:.:.:.	./.:.:.:.:.:.:.:.:.:.	1|0:12:99:100:0|1:8552099_T_C:0:8547860:1,2,5,4:.	./.:.:.:.:.:.:.:.:.:.	0|1:13:99:100:0|1:8552099_T_C:0:8551404:3,5,2,3:.	0|1:16:99:100:0|1:8552099_T_C:0:8546215:5,2,5,4:.	0|1:13:99:100:0|1:8552099_T_C:0:8547853:1,4,4,4:.	1/1:10:30:.:0|1:8552099_T_C:.:.:0,0,4,6:.	./.:.:.:.:.:.:.:.:.:.	1|0:17:99:100:0|1:8552099_T_C:0:8546574:6,3,5,3:.	./.:.:.:.:.:.:.:.:.:.	0|1:18:99:100:0|1:8552099_T_C:0:8546574:3,5,7,3:.	0|1:17:99:100:0|1:8552099_T_C:0:8551895:4,3,4,6:.	./.:.:.:.:.:.:.:.:.:.	1/1:15:45:.:0|1:8552099_T_C:.:.:0,0,8,7:.	1/1:11:33:.:0|1:8552099_T_C:.:.:0,0,5,6:.	./.:.:.:.:.:.:.:.:.:.	./.:.:.:.:.:.:.:.:.:.	./.:.:.:.:.:.:.:.:.:.	./.:.:.:.:.:.:.:.:.:.	./.:.:.:.:.:.:.:.:.:.	./.:.:.:.:.:.:.:.:.:.	./.:.:.:.:.:.:.:.:.:.	./.:.:.:.:.:.:.:.:.:.	./.:.:.:.:.:.:.:.:.:.	./.:.:.:.:.:.:.:.:.:.	./.:.:.:.:.:.:.:.:.:.	./.:.:.:.:.:.:.:.:.:.	./.:.:.:.:.:.:.:.:.:.
chr4	8552100	.	G	A	736.77	PASS	BaseQRankSum=0.887;ClippingRankSum=0;ExcessHet=3.0103;MQRankSum=0;RAW_MQ=28800;ReadPosRankSum=0.022;DP=224;MLEAC=1;MLEAF=0.5	GT:DP:GQ:NE:PGT:PID:PR:PS:SB:SE	./.:.:.:.:.:.:.:.:.:.	./.:.:.:.:.:.:.:.:.:.	./.:.:.:.:.:.:.:.:.:.	./.:.:.:.:.:.:.:.:.:.	./.:.:.:.:.:.:.:.:.:.	./.:.:.:.:.:.:.:.:.:.	./.:.:.:.:.:.:.:.:.:.	./.:.:.:.:.:.:.:.:.:.	./.:.:.:.:.:.:.:.:.:.	./.:.:.:.:.:.:.:.:.:.	./.:.:.:.:.:.:.:.:.:.	./.:.:.:.:.:.:.:.:.:.	./.:.:.:.:.:.:.:.:.:.	./.:.:.:.:.:.:.:.:.:.	./.:.:.:.:.:.:.:.:.:.	./.:.:.:.:.:.:.:.:.:.	./.:.:.:.:.:.:.:.:.:.	./.:.:.:.:.:.:.:.:.:.	./.:.:.:.:.:.:.:.:.:.	./.:.:.:.:.:.:.:.:.:.	./.:.:.:.:.:.:.:.:.:.	./.:.:.:.:.:.:.:.:.:.	./.:.:.:.:.:.:.:.:.:.	./.:.:.:.:.:.:.:.:.:.	./.:.:.:.:.:.:.:.:.:.	./.:.:.:.:.:.:.:.:.:.	./.:.:.:.:.:.:.:.:.:.	./.:.:.:.:.:.:.:.:.:.	./.:.:.:.:.:.:.:.:.:.	./.:.:.:.:.:.:.:.:.:.	./.:.:.:.:.:.:.:.:.:.	./.:.:.:.:.:.:.:.:.:.	./.:.:.:.:.:.:.:.:.:.	./.:.:.:.:.:.:.:.:.:.	./.:.:.:.:.:.:.:.:.:.	./.:.:.:.:.:.:.:.:.:.	./.:.:.:.:.:.:.:.:.:.	./.:.:.:.:.:.:.:.:.:.	./.:.:.:.:.:.:.:.:.:.	./.:.:.:.:.:.:.:.:.:.	./.:.:.:.:.:.:.:.:.:.	./.:.:.:.:.:.:.:.:.:.	./.:.:.:.:.:.:.:.:.:.	./.:.:.:.:.:.:.:.:.:.	0|1:8:99:100:0|1:8552099_T_C:0:8551828:3,2,2,1:.	0|1:9:99:100:0|1:8552099_T_C:0:8551828:2,1,4,2:.	./.:.:.:.:.:.:.:.:.:.	./.:.:.:.:.:.:.:.:.:.	0|1:20:99:100:0|1:8552099_T_C:0:8551970:5,6,3,6:.	1|0:12:68:100:0|1:8552099_T_C:0:8551970:4,4,2,2:.	./.:.:.:.:.:.:.:.:.:.	1|0:16:99:100:0|1:8552099_T_C:0:8551828:0,7,4,5:.	./.:.:.:.:.:.:.:.:.:.	./.:.:.:.:.:.:.:.:.:.	./.:.:.:.:.:.:.:.:.:.	./.:.:.:.:.:.:.:.:.:.	0|1:13:95:100:0|1:8552099_T_C:0:8547349:3,3,5,2:.	./.:.:.:.:.:.:.:.:.:.	1|0:8:99:100:0|1:8552099_T_C:0:8551895:3,1,2,2:.	./.:.:.:.:.:.:.:.:.:.	./.:.:.:.:.:.:.:.:.:.	./.:.:.:.:.:.:.:.:.:.	./.:.:.:.:.:.:.:.:.:.	./.:.:.:.:.:.:.:.:.:.	./.:.:.:.:.:.:.:.:.:.	./.:.:.:.:.:.:.:.:.:.	./.:.:.:.:.:.:.:.:.:.	./.:.:.:.:.:.:.:.:.:.	./.:.:.:.:.:.:.:.:.:.	0|1:22:99:100:0|1:8552099_T_C:0:8550897:5,6,5,6:.	./.:.:.:.:.:.:.:.:.:.	1/1:16:51:.:0|1:8552099_T_C:.:.:0,0,7,9:.	./.:.:.:.:.:.:.:.:.:.	1|0:20:99:100:0|1:8552099_T_C:0:8551828:7,6,5,2:.	1|0:8:99:100:0|1:8552099_T_C:0:8551828:4,1,1,2:.	0|1:10:99:100:0|1:8552099_T_C:0:8551828:3,2,2,3:.	./.:.:.:.:.:.:.:.:.:.	1/1:14:42:.:0|1:8552099_T_C:.:.:0,0,5,9:.	0|1:21:99:100:0|1:8552099_T_C:0:8551828:1,4,9,7:.	./.:.:.:.:.:.:.:.:.:.	./.:.:.:.:.:.:.:.:.:.	./.:.:.:.:.:.:.:.:.:.	./.:.:.:.:.:.:.:.:.:.	./.:.:.:.:.:.:.:.:.:.	./.:.:.:.:.:.:.:.:.:.	./.:.:.:.:.:.:.:.:.:.	./.:.:.:.:.:.:.:.:.:.	./.:.:.:.:.:.:.:.:.:.	./.:.:.:.:.:.:.:.:.:.	./.:.:.:.:.:.:.:.:.:.	./.:.:.:.:.:.:.:.:.:.	0|1:16:99:100:0|1:8552099_T_C:0:8551828:3,5,4,4:.	0|1:11:99:100:0|1:8552099_T_C:0:8551828:4,2,4,1:.	./.:.:.:.:.:.:.:.:.:.	./.:.:.:.:.:.:.:.:.:.	./.:.:.:.:.:.:.:.:.:.	./.:.:.:.:.:.:.:.:.:.	./.:.:.:.:.:.:.:.:.:.	./.:.:.:.:.:.:.:.:.:.	./.:.:.:.:.:.:.:.:.:.	./.:.:.:.:.:.:.:.:.:.	./.:.:.:.:.:.:.:.:.:.	./.:.:.:.:.:.:.:.:.:.	./.:.:.:.:.:.:.:.:.:.	./.:.:.:.:.:.:.:.:.:.	./.:.:.:.:.:.:.:.:.:.	./.:.:.:.:.:.:.:.:.:.	./.:.:.:.:.:.:.:.:.:.	./.:.:.:.:.:.:.:.:.:.	./.:.:.:.:.:.:.:.:.:.	./.:.:.:.:.:.:.:.:.:.	./.:.:.:.:.:.:.:.:.:.	./.:.:.:.:.:.:.:.:.:.	./.:.:.:.:.:.:.:.:.:.	./.:.:.:.:.:.:.:.:.:.	./.:.:.:.:.:.:.:.:.:.	./.:.:.:.:.:.:.:.:.:.	./.:.:.:.:.:.:.:.:.:.	./.:.:.:.:.:.:.:.:.:.	./.:.:.:.:.:.:.:.:.:.	./.:.:.:.:.:.:.:.:.:.	./.:.:.:.:.:.:.:.:.:.	./.:.:.:.:.:.:.:.:.:.	./.:.:.:.:.:.:.:.:.:.
chr4	8552108	.	G	A	865.88	PASS	BaseQRankSum=3.317;ClippingRankSum=0;ExcessHet=3.0103;MQRankSum=0;RAW_MQ=100800;ReadPosRankSum=-0.783;DP=703;MLEAC=2;MLEAF=1	GT:DP:GQ:NE:PGT:PID:PR:PS:SB:SE	./.:.:.:.:.:.:.:.:.:.	./.:.:.:.:.:.:.:.:.:.	./.:.:.:.:.:.:.:.:.:.	./.:.:.:.:.:.:.:.:.:.	./.:.:.:.:.:.:.:.:.:.	./.:.:.:.:.:.:.:.:.:.	./.:.:.:.:.:.:.:.:.:.	./.:.:.:.:.:.:.:.:.:.	./.:.:.:.:.:.:.:.:.:.	./.:.:.:.:.:.:.:.:.:.	./.:.:.:.:.:.:.:.:.:.	./.:.:.:.:.:.:.:.:.:.	./.:.:.:.:.:.:.:.:.:.	./.:.:.:.:.:.:.:.:.:.	./.:.:.:.:.:.:.:.:.:.	./.:.:.:.:.:.:.:.:.:.	0|1:28:99:100:0|1:8552099_T_C:0:8551828:9,7,7,5:.	./.:.:.:.:.:.:.:.:.:.	./.:.:.:.:.:.:.:.:.:.	./.:.:.:.:.:.:.:.:.:.	./.:.:.:.:.:.:.:.:.:.	./.:.:.:.:.:.:.:.:.:.	./.:.:.:.:.:.:.:.:.:.	./.:.:.:.:.:.:.:.:.:.	./.:.:.:.:.:.:.:.:.:.	./.:.:.:.:.:.:.:.:.:.	./.:.:.:.:.:.:.:.:.:.	./.:.:.:.:.:.:.:.:.:.	./.:.:.:.:.:.:.:.:.:.	./.:.:.:.:.:.:.:.:.:.	./.:.:.:.:.:.:.:.:.:.	./.:.:.:.:.:.:.:.:.:.	./.:.:.:.:.:.:.:.:.:.	./.:.:.:.:.:.:.:.:.:.	./.:.:.:.:.:.:.:.:.:.	1|0:17:99:100:0|1:8552099_T_C:0:8551828:4,5,5,3:.	./.:.:.:.:.:.:.:.:.:.	1|0:18:99:100:0|1:8552099_T_C:0:8551828:3,5,4,6:.	./.:.:.:.:.:.:.:.:.:.	./.:.:.:.:.:.:.:.:.:.	./.:.:.:.:.:.:.:.:.:.	./.:.:.:.:.:.:.:.:.:.	./.:.:.:.:.:.:.:.:.:.	./.:.:.:.:.:.:.:.:.:.	0|1:9:99:100:0|1:8552099_T_C:0:8551828:4,2,2,1:.	0|1:9:99:100:0|1:8552099_T_C:0:8551828:2,1,4,2:.	./.:.:.:.:.:.:.:.:.:.	0|1:13:99:100:0|1:8552099_T_C:0:8543774:3,2,3,5:.	1/1:22:16:.:0|1:8552099_T_C:.:.:1,0,10,11:.	1/1:11:33:.:0|1:8552099_T_C:.:.:0,0,5,6:.	0|1:21:99:100:0|1:8552099_T_C:0:8545116:8,2,5,6:.	1|0:16:99:100:0|1:8552099_T_C:0:8551828:0,7,4,5:.	./.:.:.:.:.:.:.:.:.:.	./.:.:.:.:.:.:.:.:.:.	./.:.:.:.:.:.:.:.:.:.	./.:.:.:.:.:.:.:.:.:.	1/1:15:45:.:0|1:8552099_T_C:.:.:0,0,11,4:.	./.:.:.:.:.:.:.:.:.:.	1|0:9:99:100:0|1:8552099_T_C:0:8551895:3,1,3,2:.	0|1:12:99:100:0|1:8552099_T_C:0:8551956:3,2,2,5:.	./.:.:.:.:.:.:.:.:.:.	1|0:15:99:100:0|1:8552099_T_C:0:8535309:1,1,8,5:.	0|1:16:99:100:0|1:8552099_T_C:0:8546232:5,5,5,1:.	./.:.:.:.:.:.:.:.:.:.	./.:.:.:.:.:.:.:.:.:.	0|1:18:99:100:0|1:8552099_T_C:0:8551895:7,3,4,4:.	1|0:17:99:100:0|1:8552099_T_C:0:8550897:4,5,4,4:.	./.:.:.:.:.:.:.:.:.:.	0|1:23:99:100:0|1:8552099_T_C:0:8550897:6,6,5,6:.	0|1:21:99:100:0|1:8552099_T_C:0:8550897:5,6,4,6:.	0|1:13:99:100:0|1:8552099_T_C:0:8551828:2,5,3,3:.	1/1:18:54:.:0|1:8552099_T_C:.:.:0,0,9,9:.	1/1:12:39:.:0|1:8552099_T_C:.:.:0,0,7,5:.	1|0:15:99:100:0|1:8552099_T_C:0:8551828:5,5,3,2:.	1|0:12:99:100:0|1:8552099_T_C:0:8551828:3,1,3,5:.	0|1:10:99:100:0|1:8552099_T_C:0:8551828:4,2,1,3:.	./.:.:.:.:.:.:.:.:.:.	1/1:14:45:.:0|1:8552099_T_C:.:.:0,0,6,8:.	0|1:21:99:100:0|1:8552099_T_C:0:8551828:1,4,9,7:.	./.:.:.:.:.:.:.:.:.:.	./.:.:.:.:.:.:.:.:.:.	./.:.:.:.:.:.:.:.:.:.	./.:.:.:.:.:.:.:.:.:.	./.:.:.:.:.:.:.:.:.:.	1/1:10:30:.:0|1:8552099_T_C:.:.:0,0,3,7:.	0|1:19:99:100:0|1:8552099_T_C:0:8546232:5,6,3,5:.	./.:.:.:.:.:.:.:.:.:.	1|0:18:99:100:0|1:8552099_T_C:0:8551895:3,4,5,6:.	0|1:17:99:100:0|1:8552099_T_C:0:8551895:4,2,6,5:.	./.:.:.:.:.:.:.:.:.:.	0|1:28:99:100:0|1:8552099_T_C:0:8550897:7,8,5,8:.	0|1:17:99:100:0|1:8552099_T_C:0:8551828:4,5,4,4:.	0|1:11:99:100:0|1:8552099_T_C:0:8551828:3,3,4,1:.	1/1:15:48:.:0|1:8552099_T_C:.:.:0,0,9,6:.	./.:.:.:.:.:.:.:.:.:.	./.:.:.:.:.:.:.:.:.:.	./.:.:.:.:.:.:.:.:.:.	1|0:13:99:100:0|1:8552099_T_C:0:8547860:1,2,5,5:.	./.:.:.:.:.:.:.:.:.:.	0|1:12:99:100:0|1:8552099_T_C:0:8551404:2,5,2,3:.	0|1:15:99:100:0|1:8552099_T_C:0:8546215:5,2,4,4:.	0|1:13:99:100:0|1:8552099_T_C:0:8547853:1,4,4,4:.	1/1:11:33:.:0|1:8552099_T_C:.:.:0,0,5,6:.	./.:.:.:.:.:.:.:.:.:.	1|0:17:99:100:0|1:8552099_T_C:0:8546574:6,3,5,3:.	./.:.:.:.:.:.:.:.:.:.	0|1:18:99:100:0|1:8552099_T_C:0:8546574:3,5,7,3:.	0|1:17:99:100:0|1:8552099_T_C:0:8551895:4,3,4,6:.	./.:.:.:.:.:.:.:.:.:.	1/1:14:45:.:0|1:8552099_T_C:.:.:0,0,7,7:.	1/1:10:33:.:0|1:8552099_T_C:.:.:0,0,4,6:.	./.:.:.:.:.:.:.:.:.:.	./.:.:.:.:.:.:.:.:.:.	./.:.:.:.:.:.:.:.:.:.	./.:.:.:.:.:.:.:.:.:.	./.:.:.:.:.:.:.:.:.:.	./.:.:.:.:.:.:.:.:.:.	./.:.:.:.:.:.:.:.:.:.	./.:.:.:.:.:.:.:.:.:.	./.:.:.:.:.:.:.:.:.:.	./.:.:.:.:.:.:.:.:.:.	./.:.:.:.:.:.:.:.:.:.	./.:.:.:.:.:.:.:.:.:.	./.:.:.:.:.:.:.:.:.:.
chr4	8552110	.	C	T	865.88	PASS	BaseQRankSum=-0.383;ClippingRankSum=0;ExcessHet=3.0103;MQRankSum=0;RAW_MQ=97200;ReadPosRankSum=-1.089;DP=703;MLEAC=2;MLEAF=1	GT:DP:GQ:NE:PGT:PID:PR:PS:SB:SE	./.:.:.:.:.:.:.:.:.:.	./.:.:.:.:.:.:.:.:.:.	./.:.:.:.:.:.:.:.:.:.	./.:.:.:.:.:.:.:.:.:.	./.:.:.:.:.:.:.:.:.:.	./.:.:.:.:.:.:.:.:.:.	./.:.:.:.:.:.:.:.:.:.	./.:.:.:.:.:.:.:.:.:.	./.:.:.:.:.:.:.:.:.:.	./.:.:.:.:.:.:.:.:.:.	./.:.:.:.:.:.:.:.:.:.	./.:.:.:.:.:.:.:.:.:.	./.:.:.:.:.:.:.:.:.:.	./.:.:.:.:.:.:.:.:.:.	./.:.:.:.:.:.:.:.:.:.	./.:.:.:.:.:.:.:.:.:.	0|1:27:99:100:0|1:8552099_T_C:0:8551828:9,7,6,5:.	./.:.:.:.:.:.:.:.:.:.	./.:.:.:.:.:.:.:.:.:.	./.:.:.:.:.:.:.:.:.:.	./.:.:.:.:.:.:.:.:.:.	./.:.:.:.:.:.:.:.:.:.	./.:.:.:.:.:.:.:.:.:.	./.:.:.:.:.:.:.:.:.:.	./.:.:.:.:.:.:.:.:.:.	./.:.:.:.:.:.:.:.:.:.	./.:.:.:.:.:.:.:.:.:.	./.:.:.:.:.:.:.:.:.:.	./.:.:.:.:.:.:.:.:.:.	./.:.:.:.:.:.:.:.:.:.	./.:.:.:.:.:.:.:.:.:.	./.:.:.:.:.:.:.:.:.:.	./.:.:.:.:.:.:.:.:.:.	./.:.:.:.:.:.:.:.:.:.	./.:.:.:.:.:.:.:.:.:.	1|0:17:99:100:0|1:8552099_T_C:0:8551828:4,5,5,3:.	./.:.:.:.:.:.:.:.:.:.	1|0:18:99:100:0|1:8552099_T_C:0:8551828:3,5,4,6:.	./.:.:.:.:.:.:.:.:.:.	./.:.:.:.:.:.:.:.:.:.	./.:.:.:.:.:.:.:.:.:.	./.:.:.:.:.:.:.:.:.:.	./.:.:.:.:.:.:.:.:.:.	./.:.:.:.:.:.:.:.:.:.	0|1:12:99:100:0|1:8552099_T_C:0:8551828:5,2,2,3:.	0|1:10:99:100:0|1:8552099_T_C:0:8551828:2,1,5,2:.	./.:.:.:.:.:.:.:.:.:.	0|1:13:99:100:0|1:8552099_T_C:0:8543774:3,2,3,5:.	1/1:22:16:.:0|1:8552099_T_C:.:.:1,0,10,11:.	1/1:11:33:.:0|1:8552099_T_C:.:.:0,0,5,6:.	0|1:21:99:100:0|1:8552099_T_C:0:8545116:8,2,5,6:.	1|0:16:99:100:0|1:8552099_T_C:0:8551828:0,7,4,5:.	./.:.:.:.:.:.:.:.:.:.	./.:.:.:.:.:.:.:.:.:.	./.:.:.:.:.:.:.:.:.:.	./.:.:.:.:.:.:.:.:.:.	1/1:15:45:.:0|1:8552099_T_C:.:.:0,0,11,4:.	./.:.:.:.:.:.:.:.:.:.	1|0:10:99:100:0|1:8552099_T_C:0:8551895:4,1,3,2:.	0|1:12:99:100:0|1:8552099_T_C:0:8551956:3,2,2,5:.	./.:.:.:.:.:.:.:.:.:.	1|0:16:99:100:0|1:8552099_T_C:0:8535309:1,1,9,5:.	0|1:15:99:100:0|1:8552099_T_C:0:8546232:4,5,5,1:.	./.:.:.:.:.:.:.:.:.:.	./.:.:.:.:.:.:.:.:.:.	0|1:18:99:100:0|1:8552099_T_C:0:8551895:7,4,4,3:.	1|0:15:99:100:0|1:8552099_T_C:0:8550897:4,4,3,4:.	./.:.:.:.:.:.:.:.:.:.	0|1:23:99:100:0|1:8552099_T_C:0:8550897:6,6,5,6:.	0|1:22:99:100:0|1:8552099_T_C:0:8550897:5,7,4,6:.	0|1:14:99:100:0|1:8552099_T_C:0:8551828:2,5,4,3:.	1/1:18:54:.:0|1:8552099_T_C:.:.:0,0,9,9:.	1/1:12:36:.:0|1:8552099_T_C:.:.:0,0,7,5:.	1|0:14:99:100:0|1:8552099_T_C:0:8551828:5,4,3,2:.	1|0:14:99:100:0|1:8552099_T_C:0:8551828:3,1,5,5:.	0|1:10:99:100:0|1:8552099_T_C:0:8551828:4,2,1,3:.	./.:.:.:.:.:.:.:.:.:.	1/1:14:42:.:0|1:8552099_T_C:.:.:0,0,6,8:.	0|1:20:99:100:0|1:8552099_T_C:0:8551828:1,4,8,7:.	./.:.:.:.:.:.:.:.:.:.	./.:.:.:.:.:.:.:.:.:.	./.:.:.:.:.:.:.:.:.:.	./.:.:.:.:.:.:.:.:.:.	./.:.:.:.:.:.:.:.:.:.	1/1:10:30:.:0|1:8552099_T_C:.:.:0,0,3,7:.	0|1:18:99:100:0|1:8552099_T_C:0:8546232:4,6,3,5:.	./.:.:.:.:.:.:.:.:.:.	1|0:17:99:100:0|1:8552099_T_C:0:8551895:3,3,5,6:.	0|1:16:99:100:0|1:8552099_T_C:0:8551895:4,2,6,4:.	./.:.:.:.:.:.:.:.:.:.	0|1:27:99:100:0|1:8552099_T_C:0:8550897:7,7,5,8:.	0|1:17:99:100:0|1:8552099_T_C:0:8551828:5,5,4,3:.	0|1:11:99:100:0|1:8552099_T_C:0:8551828:3,3,4,1:.	1/1:16:48:.:0|1:8552099_T_C:.:.:0,0,10,6:.	./.:.:.:.:.:.:.:.:.:.	./.:.:.:.:.:.:.:.:.:.	./.:.:.:.:.:.:.:.:.:.	1|0:13:99:100:0|1:8552099_T_C:0:8547860:1,2,5,5:.	./.:.:.:.:.:.:.:.:.:.	0|1:14:99:100:0|1:8552099_T_C:0:8551404:3,5,2,4:.	0|1:15:99:100:0|1:8552099_T_C:0:8546215:4,2,5,4:.	0|1:12:99:100:0|1:8552099_T_C:0:8547853:1,4,4,3:.	1/1:11:33:.:0|1:8552099_T_C:.:.:0,0,5,6:.	./.:.:.:.:.:.:.:.:.:.	1|0:17:99:100:0|1:8552099_T_C:0:8546574:6,3,5,3:.	./.:.:.:.:.:.:.:.:.:.	0|1:18:99:100:0|1:8552099_T_C:0:8546574:3,5,7,3:.	0|1:17:99:100:0|1:8552099_T_C:0:8551895:4,3,4,6:.	./.:.:.:.:.:.:.:.:.:.	1/1:14:45:.:0|1:8552099_T_C:.:.:0,0,8,6:.	1/1:8:30:.:0|1:8552099_T_C:.:.:0,0,3,5:.	./.:.:.:.:.:.:.:.:.:.	./.:.:.:.:.:.:.:.:.:.	./.:.:.:.:.:.:.:.:.:.	./.:.:.:.:.:.:.:.:.:.	./.:.:.:.:.:.:.:.:.:.	./.:.:.:.:.:.:.:.:.:.	./.:.:.:.:.:.:.:.:.:.	./.:.:.:.:.:.:.:.:.:.	./.:.:.:.:.:.:.:.:.:.	./.:.:.:.:.:.:.:.:.:.	./.:.:.:.:.:.:.:.:.:.	./.:.:.:.:.:.:.:.:.:.	./.:.:.:.:.:.:.:.:.:.
chr4	8552211	.	C	A	646.77	PASS	BaseQRankSum=0.261;ClippingRankSum=0;ExcessHet=3.0103;MQRankSum=0;RAW_MQ=50400;ReadPosRankSum=0.464;DP=270;MLEAC=1;MLEAF=0.5	GT:DP:GQ:NE:PR:PS:SB:SE	./.:.:.:.:.:.:.:.	./.:.:.:.:.:.:.:.	./.:.:.:.:.:.:.:.	./.:.:.:.:.:.:.:.	./.:.:.:.:.:.:.:.	./.:.:.:.:.:.:.:.	./.:.:.:.:.:.:.:.	./.:.:.:.:.:.:.:.	./.:.:.:.:.:.:.:.	./.:.:.:.:.:.:.:.	./.:.:.:.:.:.:.:.	./.:.:.:.:.:.:.:.	./.:.:.:.:.:.:.:.	./.:.:.:.:.:.:.:.	./.:.:.:.:.:.:.:.	./.:.:.:.:.:.:.:.	./.:.:.:.:.:.:.:.	./.:.:.:.:.:.:.:.	./.:.:.:.:.:.:.:.	./.:.:.:.:.:.:.:.	./.:.:.:.:.:.:.:.	./.:.:.:.:.:.:.:.	./.:.:.:.:.:.:.:.	./.:.:.:.:.:.:.:.	./.:.:.:.:.:.:.:.	./.:.:.:.:.:.:.:.	./.:.:.:.:.:.:.:.	./.:.:.:.:.:.:.:.	./.:.:.:.:.:.:.:.	./.:.:.:.:.:.:.:.	./.:.:.:.:.:.:.:.	./.:.:.:.:.:.:.:.	./.:.:.:.:.:.:.:.	./.:.:.:.:.:.:.:.	./.:.:.:.:.:.:.:.	./.:.:.:.:.:.:.:.	./.:.:.:.:.:.:.:.	./.:.:.:.:.:.:.:.	./.:.:.:.:.:.:.:.	./.:.:.:.:.:.:.:.	0|1:14:70:100:0:8547615:6,3,3,2:.	1/1:4:2:.:.:.:0,1,2,1:.	./.:.:.:.:.:.:.:.	./.:.:.:.:.:.:.:.	0|1:13:80:100:0:8551828:4,4,1,4:.	0|1:10:22:100:0:8551828:1,1,4,4:.	./.:.:.:.:.:.:.:.	./.:.:.:.:.:.:.:.	0|1:16:99:100:0:8551970:5,3,6,2:.	1|0:12:99:100:0:8551970:1,6,5,0:.	./.:.:.:.:.:.:.:.	1|0:10:70:100:0:8551828:3,1,4,2:.	./.:.:.:.:.:.:.:.	./.:.:.:.:.:.:.:.	./.:.:.:.:.:.:.:.	./.:.:.:.:.:.:.:.	0|1:14:86:100:0:8547349:3,2,6,3:.	./.:.:.:.:.:.:.:.	1|0:11:77:100:0:8551895:2,5,3,1:.	./.:.:.:.:.:.:.:.	./.:.:.:.:.:.:.:.	./.:.:.:.:.:.:.:.	./.:.:.:.:.:.:.:.	./.:.:.:.:.:.:.:.	./.:.:.:.:.:.:.:.	./.:.:.:.:.:.:.:.	./.:.:.:.:.:.:.:.	./.:.:.:.:.:.:.:.	./.:.:.:.:.:.:.:.	0|1:20:99:100:0:8550897:5,5,4,6:.	./.:.:.:.:.:.:.:.	1/1:24:72:.:.:.:0,0,17,7:.	./.:.:.:.:.:.:.:.	1|0:14:97:100:0:8551828:3,6,3,2:.	1|0:20:99:100:0:8551828:4,5,8,3:.	0|1:11:53:100:0:8551828:4,4,2,1:.	./.:.:.:.:.:.:.:.	1/1:19:57:.:.:.:0,0,12,7:.	0|1:15:99:100:0:8551828:4,2,1,8:.	./.:.:.:.:.:.:.:.	./.:.:.:.:.:.:.:.	./.:.:.:.:.:.:.:.	./.:.:.:.:.:.:.:.	./.:.:.:.:.:.:.:.	./.:.:.:.:.:.:.:.	./.:.:.:.:.:.:.:.	./.:.:.:.:.:.:.:.	./.:.:.:.:.:.:.:.	./.:.:.:.:.:.:.:.	./.:.:.:.:.:.:.:.	./.:.:.:.:.:.:.:.	0|1:30:99:100:0:8551828:13,7,4,6:.	0|1:13:69:100:0:8551828:7,2,2,2:.	./.:.:.:.:.:.:.:.	./.:.:.:.:.:.:.:.	./.:.:.:.:.:.:.:.	./.:.:.:.:.:.:.:.	./.:.:.:.:.:.:.:.	./.:.:.:.:.:.:.:.	./.:.:.:.:.:.:.:.	./.:.:.:.:.:.:.:.	./.:.:.:.:.:.:.:.	./.:.:.:.:.:.:.:.	./.:.:.:.:.:.:.:.	./.:.:.:.:.:.:.:.	./.:.:.:.:.:.:.:.	./.:.:.:.:.:.:.:.	./.:.:.:.:.:.:.:.	./.:.:.:.:.:.:.:.	./.:.:.:.:.:.:.:.	./.:.:.:.:.:.:.:.	./.:.:.:.:.:.:.:.	./.:.:.:.:.:.:.:.	./.:.:.:.:.:.:.:.	./.:.:.:.:.:.:.:.	./.:.:.:.:.:.:.:.	./.:.:.:.:.:.:.:.	./.:.:.:.:.:.:.:.	./.:.:.:.:.:.:.:.	./.:.:.:.:.:.:.:.	./.:.:.:.:.:.:.:.	./.:.:.:.:.:.:.:.	./.:.:.:.:.:.:.:.	./.:.:.:.:.:.:.:.
chr4	8552214	.	T	C	189.77	PASS	BaseQRankSum=-2.177;ClippingRankSum=0;ExcessHet=3.0103;MQRankSum=0;RAW_MQ=90000;ReadPosRankSum=0.428;DP=127;MLEAC=1;MLEAF=0.5	GT:DP:GQ:NE:PR:PS:SB:SE	./.:.:.:.:.:.:.:.	./.:.:.:.:.:.:.:.	./.:.:.:.:.:.:.:.	./.:.:.:.:.:.:.:.	./.:.:.:.:.:.:.:.	./.:.:.:.:.:.:.:.	./.:.:.:.:.:.:.:.	./.:.:.:.:.:.:.:.	./.:.:.:.:.:.:.:.	./.:.:.:.:.:.:.:.	./.:.:.:.:.:.:.:.	./.:.:.:.:.:.:.:.	./.:.:.:.:.:.:.:.	./.:.:.:.:.:.:.:.	./.:.:.:.:.:.:.:.	./.:.:.:.:.:.:.:.	./.:.:.:.:.:.:.:.	./.:.:.:.:.:.:.:.	./.:.:.:.:.:.:.:.	./.:.:.:.:.:.:.:.	./.:.:.:.:.:.:.:.	./.:.:.:.:.:.:.:.	./.:.:.:.:.:.:.:.	./.:.:.:.:.:.:.:.	./.:.:.:.:.:.:.:.	./.:.:.:.:.:.:.:.	./.:.:.:.:.:.:.:.	./.:.:.:.:.:.:.:.	./.:.:.:.:.:.:.:.	./.:.:.:.:.:.:.:.	./.:.:.:.:.:.:.:.	./.:.:.:.:.:.:.:.	./.:.:.:.:.:.:.:.	./.:.:.:.:.:.:.:.	./.:.:.:.:.:.:.:.	./.:.:.:.:.:.:.:.	./.:.:.:.:.:.:.:.	./.:.:.:.:.:.:.:.	./.:.:.:.:.:.:.:.	./.:.:.:.:.:.:.:.	./.:.:.:.:.:.:.:.	./.:.:.:.:.:.:.:.	./.:.:.:.:.:.:.:.	./.:.:.:.:.:.:.:.	./.:.:.:.:.:.:.:.	./.:.:.:.:.:.:.:.	./.:.:.:.:.:.:.:.	./.:.:.:.:.:.:.:.	./.:.:.:.:.:.:.:.	./.:.:.:.:.:.:.:.	./.:.:.:.:.:.:.:.	./.:.:.:.:.:.:.:.	./.:.:.:.:.:.:.:.	./.:.:.:.:.:.:.:.	./.:.:.:.:.:.:.:.	./.:.:.:.:.:.:.:.	./.:.:.:.:.:.:.:.	./.:.:.:.:.:.:.:.	./.:.:.:.:.:.:.:.	./.:.:.:.:.:.:.:.	./.:.:.:.:.:.:.:.	./.:.:.:.:.:.:.:.	./.:.:.:.:.:.:.:.	./.:.:.:.:.:.:.:.	./.:.:.:.:.:.:.:.	1|0:25:99:100:0:8551895:11,4,6,4:.	./.:.:.:.:.:.:.:.	./.:.:.:.:.:.:.:.	./.:.:.:.:.:.:.:.	./.:.:.:.:.:.:.:.	./.:.:.:.:.:.:.:.	./.:.:.:.:.:.:.:.	./.:.:.:.:.:.:.:.	./.:.:.:.:.:.:.:.	./.:.:.:.:.:.:.:.	./.:.:.:.:.:.:.:.	./.:.:.:.:.:.:.:.	./.:.:.:.:.:.:.:.	./.:.:.:.:.:.:.:.	./.:.:.:.:.:.:.:.	./.:.:.:.:.:.:.:.	./.:.:.:.:.:.:.:.	./.:.:.:.:.:.:.:.	1|0:13:57:100:0:8550857:4,5,1,3:.	./.:.:.:.:.:.:.:.	./.:.:.:.:.:.:.:.	./.:.:.:.:.:.:.:.	0|1:25:99:100:0:8551895:7,6,8,4:.	1|0:24:99:100:0:8551895:9,7,4,4:.	./.:.:.:.:.:.:.:.	./.:.:.:.:.:.:.:.	./.:.:.:.:.:.:.:.	./.:.:.:.:.:.:.:.	./.:.:.:.:.:.:.:.	./.:.:.:.:.:.:.:.	./.:.:.:.:.:.:.:.	./.:.:.:.:.:.:.:.	./.:.:.:.:.:.:.:.	./.:.:.:.:.:.:.:.	./.:.:.:.:.:.:.:.	./.:.:.:.:.:.:.:.	./.:.:.:.:.:.:.:.	./.:.:.:.:.:.:.:.	./.:.:.:.:.:.:.:.	./.:.:.:.:.:.:.:.	./.:.:.:.:.:.:.:.	./.:.:.:.:.:.:.:.	1|0:22:99:100:0:8551895:8,5,8,1:.	1|0:18:99:100:0:8552214:5,5,3,5:.	./.:.:.:.:.:.:.:.	./.:.:.:.:.:.:.:.	./.:.:.:.:.:.:.:.	./.:.:.:.:.:.:.:.	./.:.:.:.:.:.:.:.	./.:.:.:.:.:.:.:.	./.:.:.:.:.:.:.:.	./.:.:.:.:.:.:.:.	./.:.:.:.:.:.:.:.	./.:.:.:.:.:.:.:.	./.:.:.:.:.:.:.:.	./.:.:.:.:.:.:.:.	./.:.:.:.:.:.:.:.	./.:.:.:.:.:.:.:.	./.:.:.:.:.:.:.:.
chr4	8552280	.	GT	G	0	PASS	BaseQRankSum=-1.112;ClippingRankSum=0;ExcessHet=3.0103;MQRankSum=0;RAW_MQ=64800;ReadPosRankSum=-0.914;DP=18;MLEAC=1;MLEAF=0.5	GT:DP:GQ:NE:PR:PS:SB:SE	./.:.:.:.:.:.:.:.	./.:.:.:.:.:.:.:.	./.:.:.:.:.:.:.:.	./.:.:.:.:.:.:.:.	./.:.:.:.:.:.:.:.	./.:.:.:.:.:.:.:.	./.:.:.:.:.:.:.:.	./.:.:.:.:.:.:.:.	./.:.:.:.:.:.:.:.	./.:.:.:.:.:.:.:.	./.:.:.:.:.:.:.:.	./.:.:.:.:.:.:.:.	./.:.:.:.:.:.:.:.	./.:.:.:.:.:.:.:.	./.:.:.:.:.:.:.:.	./.:.:.:.:.:.:.:.	./.:.:.:.:.:.:.:.	./.:.:.:.:.:.:.:.	./.:.:.:.:.:.:.:.	./.:.:.:.:.:.:.:.	./.:.:.:.:.:.:.:.	./.:.:.:.:.:.:.:.	./.:.:.:.:.:.:.:.	./.:.:.:.:.:.:.:.	./.:.:.:.:.:.:.:.	./.:.:.:.:.:.:.:.	./.:.:.:.:.:.:.:.	./.:.:.:.:.:.:.:.	./.:.:.:.:.:.:.:.	./.:.:.:.:.:.:.:.	./.:.:.:.:.:.:.:.	./.:.:.:.:.:.:.:.	./.:.:.:.:.:.:.:.	./.:.:.:.:.:.:.:.	./.:.:.:.:.:.:.:.	./.:.:.:.:.:.:.:.	./.:.:.:.:.:.:.:.	./.:.:.:.:.:.:.:.	./.:.:.:.:.:.:.:.	./.:.:.:.:.:.:.:.	./.:.:.:.:.:.:.:.	./.:.:.:.:.:.:.:.	./.:.:.:.:.:.:.:.	./.:.:.:.:.:.:.:.	./.:.:.:.:.:.:.:.	./.:.:.:.:.:.:.:.	./.:.:.:.:.:.:.:.	./.:.:.:.:.:.:.:.	./.:.:.:.:.:.:.:.	./.:.:.:.:.:.:.:.	./.:.:.:.:.:.:.:.	./.:.:.:.:.:.:.:.	./.:.:.:.:.:.:.:.	./.:.:.:.:.:.:.:.	./.:.:.:.:.:.:.:.	./.:.:.:.:.:.:.:.	./.:.:.:.:.:.:.:.	./.:.:.:.:.:.:.:.	./.:.:.:.:.:.:.:.	./.:.:.:.:.:.:.:.	./.:.:.:.:.:.:.:.	./.:.:.:.:.:.:.:.	./.:.:.:.:.:.:.:.	./.:.:.:.:.:.:.:.	./.:.:.:.:.:.:.:.	./.:.:.:.:.:.:.:.	./.:.:.:.:.:.:.:.	./.:.:.:.:.:.:.:.	./.:.:.:.:.:.:.:.	./.:.:.:.:.:.:.:.	./.:.:.:.:.:.:.:.	./.:.:.:.:.:.:.:.	./.:.:.:.:.:.:.:.	./.:.:.:.:.:.:.:.	./.:.:.:.:.:.:.:.	./.:.:.:.:.:.:.:.	./.:.:.:.:.:.:.:.	./.:.:.:.:.:.:.:.	./.:.:.:.:.:.:.:.	./.:.:.:.:.:.:.:.	./.:.:.:.:.:.:.:.	./.:.:.:.:.:.:.:.	./.:.:.:.:.:.:.:.	./.:.:.:.:.:.:.:.	./.:.:.:.:.:.:.:.	./.:.:.:.:.:.:.:.	./.:.:.:.:.:.:.:.	./.:.:.:.:.:.:.:.	./.:.:.:.:.:.:.:.	./.:.:.:.:.:.:.:.	./.:.:.:.:.:.:.:.	./.:.:.:.:.:.:.:.	./.:.:.:.:.:.:.:.	./.:.:.:.:.:.:.:.	./.:.:.:.:.:.:.:.	./.:.:.:.:.:.:.:.	./.:.:.:.:.:.:.:.	./.:.:.:.:.:.:.:.	./.:.:.:.:.:.:.:.	./.:.:.:.:.:.:.:.	0|1:18:7:41.02:0:8546215:7,9,1,1:.	./.:.:.:.:.:.:.:.	./.:.:.:.:.:.:.:.	./.:.:.:.:.:.:.:.	./.:.:.:.:.:.:.:.	./.:.:.:.:.:.:.:.	./.:.:.:.:.:.:.:.	./.:.:.:.:.:.:.:.	./.:.:.:.:.:.:.:.	./.:.:.:.:.:.:.:.	./.:.:.:.:.:.:.:.	./.:.:.:.:.:.:.:.	./.:.:.:.:.:.:.:.	./.:.:.:.:.:.:.:.	./.:.:.:.:.:.:.:.	./.:.:.:.:.:.:.:.	./.:.:.:.:.:.:.:.	./.:.:.:.:.:.:.:.	./.:.:.:.:.:.:.:.	./.:.:.:.:.:.:.:.	./.:.:.:.:.:.:.:.	./.:.:.:.:.:.:.:.	./.:.:.:.:.:.:.:.	./.:.:.:.:.:.:.:.
chr4	8552283	.	G	A	118.77	PASS	BaseQRankSum=0.718;ClippingRankSum=0;ExcessHet=3.0103;MQRankSum=0;RAW_MQ=43200;ReadPosRankSum=-0.114;DP=23;MLEAC=1;MLEAF=0.5	GT:DP:GQ:NE:PR:PS:SB:SE:PGT:PID	./.:.:.:.:.:.:.:.:.:.	./.:.:.:.:.:.:.:.:.:.	./.:.:.:.:.:.:.:.:.:.	./.:.:.:.:.:.:.:.:.:.	./.:.:.:.:.:.:.:.:.:.	./.:.:.:.:.:.:.:.:.:.	./.:.:.:.:.:.:.:.:.:.	./.:.:.:.:.:.:.:.:.:.	./.:.:.:.:.:.:.:.:.:.	./.:.:.:.:.:.:.:.:.:.	./.:.:.:.:.:.:.:.:.:.	./.:.:.:.:.:.:.:.:.:.	./.:.:.:.:.:.:.:.:.:.	./.:.:.:.:.:.:.:.:.:.	./.:.:.:.:.:.:.:.:.:.	./.:.:.:.:.:.:.:.:.:.	./.:.:.:.:.:.:.:.:.:.	./.:.:.:.:.:.:.:.:.:.	./.:.:.:.:.:.:.:.:.:.	./.:.:.:.:.:.:.:.:.:.	./.:.:.:.:.:.:.:.:.:.	./.:.:.:.:.:.:.:.:.:.	./.:.:.:.:.:.:.:.:.:.	./.:.:.:.:.:.:.:.:.:.	./.:.:.:.:.:.:.:.:.:.	./.:.:.:.:.:.:.:.:.:.	./.:.:.:.:.:.:.:.:.:.	./.:.:.:.:.:.:.:.:.:.	./.:.:.:.:.:.:.:.:.:.	./.:.:.:.:.:.:.:.:.:.	./.:.:.:.:.:.:.:.:.:.	./.:.:.:.:.:.:.:.:.:.	./.:.:.:.:.:.:.:.:.:.	./.:.:.:.:.:.:.:.:.:.	./.:.:.:.:.:.:.:.:.:.	./.:.:.:.:.:.:.:.:.:.	./.:.:.:.:.:.:.:.:.:.	./.:.:.:.:.:.:.:.:.:.	./.:.:.:.:.:.:.:.:.:.	./.:.:.:.:.:.:.:.:.:.	./.:.:.:.:.:.:.:.:.:.	./.:.:.:.:.:.:.:.:.:.	./.:.:.:.:.:.:.:.:.:.	./.:.:.:.:.:.:.:.:.:.	./.:.:.:.:.:.:.:.:.:.	./.:.:.:.:.:.:.:.:.:.	./.:.:.:.:.:.:.:.:.:.	./.:.:.:.:.:.:.:.:.:.	./.:.:.:.:.:.:.:.:.:.	./.:.:.:.:.:.:.:.:.:.	./.:.:.:.:.:.:.:.:.:.	./.:.:.:.:.:.:.:.:.:.	./.:.:.:.:.:.:.:.:.:.	./.:.:.:.:.:.:.:.:.:.	./.:.:.:.:.:.:.:.:.:.	./.:.:.:.:.:.:.:.:.:.	./.:.:.:.:.:.:.:.:.:.	./.:.:.:.:.:.:.:.:.:.	./.:.:.:.:.:.:.:.:.:.	./.:.:.:.:.:.:.:.:.:.	./.:.:.:.:.:.:.:.:.:.	1|0:12:69:100:0:8535309:5,3,2,2:.:.:.	./.:.:.:.:.:.:.:.:.:.	./.:.:.:.:.:.:.:.:.:.	./.:.:.:.:.:.:.:.:.:.	./.:.:.:.:.:.:.:.:.:.	./.:.:.:.:.:.:.:.:.:.	./.:.:.:.:.:.:.:.:.:.	0|1:11:99:100:0:8550897:2,5,2,2:.:0|1:8552283_G_A	./.:.:.:.:.:.:.:.:.:.	./.:.:.:.:.:.:.:.:.:.	./.:.:.:.:.:.:.:.:.:.	./.:.:.:.:.:.:.:.:.:.	./.:.:.:.:.:.:.:.:.:.	./.:.:.:.:.:.:.:.:.:.	./.:.:.:.:.:.:.:.:.:.	./.:.:.:.:.:.:.:.:.:.	./.:.:.:.:.:.:.:.:.:.	./.:.:.:.:.:.:.:.:.:.	./.:.:.:.:.:.:.:.:.:.	./.:.:.:.:.:.:.:.:.:.	./.:.:.:.:.:.:.:.:.:.	./.:.:.:.:.:.:.:.:.:.	./.:.:.:.:.:.:.:.:.:.	./.:.:.:.:.:.:.:.:.:.	./.:.:.:.:.:.:.:.:.:.	./.:.:.:.:.:.:.:.:.:.	./.:.:.:.:.:.:.:.:.:.	./.:.:.:.:.:.:.:.:.:.	./.:.:.:.:.:.:.:.:.:.	./.:.:.:.:.:.:.:.:.:.	./.:.:.:.:.:.:.:.:.:.	./.:.:.:.:.:.:.:.:.:.	./.:.:.:.:.:.:.:.:.:.	./.:.:.:.:.:.:.:.:.:.	./.:.:.:.:.:.:.:.:.:.	./.:.:.:.:.:.:.:.:.:.	./.:.:.:.:.:.:.:.:.:.	./.:.:.:.:.:.:.:.:.:.	./.:.:.:.:.:.:.:.:.:.	./.:.:.:.:.:.:.:.:.:.	./.:.:.:.:.:.:.:.:.:.	./.:.:.:.:.:.:.:.:.:.	./.:.:.:.:.:.:.:.:.:.	./.:.:.:.:.:.:.:.:.:.	./.:.:.:.:.:.:.:.:.:.	./.:.:.:.:.:.:.:.:.:.	./.:.:.:.:.:.:.:.:.:.	./.:.:.:.:.:.:.:.:.:.	./.:.:.:.:.:.:.:.:.:.	./.:.:.:.:.:.:.:.:.:.	./.:.:.:.:.:.:.:.:.:.	./.:.:.:.:.:.:.:.:.:.	./.:.:.:.:.:.:.:.:.:.	./.:.:.:.:.:.:.:.:.:.	./.:.:.:.:.:.:.:.:.:.	./.:.:.:.:.:.:.:.:.:.	./.:.:.:.:.:.:.:.:.:.	./.:.:.:.:.:.:.:.:.:.	./.:.:.:.:.:.:.:.:.:.	./.:.:.:.:.:.:.:.:.:.	./.:.:.:.:.:.:.:.:.:.	./.:.:.:.:.:.:.:.:.:.	./.:.:.:.:.:.:.:.:.:.
chr4	8552290	.	C	G	615.77	PASS	BaseQRankSum=-3.047;ClippingRankSum=0;ExcessHet=3.0103;MQRankSum=0;RAW_MQ=165600;ReadPosRankSum=2.367;DP=778;MLEAC=2;MLEAF=1	GT:DP:GQ:NE:PR:PS:SB:SE:PGT:PID	./.:.:.:.:.:.:.:.:.:.	./.:.:.:.:.:.:.:.:.:.	./.:.:.:.:.:.:.:.:.:.	./.:.:.:.:.:.:.:.:.:.	./.:.:.:.:.:.:.:.:.:.	./.:.:.:.:.:.:.:.:.:.	./.:.:.:.:.:.:.:.:.:.	./.:.:.:.:.:.:.:.:.:.	./.:.:.:.:.:.:.:.:.:.	./.:.:.:.:.:.:.:.:.:.	./.:.:.:.:.:.:.:.:.:.	./.:.:.:.:.:.:.:.:.:.	./.:.:.:.:.:.:.:.:.:.	./.:.:.:.:.:.:.:.:.:.	./.:.:.:.:.:.:.:.:.:.	./.:.:.:.:.:.:.:.:.:.	0|1:46:99:100:0:8551828:17,10,15,4:.:.:.	./.:.:.:.:.:.:.:.:.:.	./.:.:.:.:.:.:.:.:.:.	./.:.:.:.:.:.:.:.:.:.	./.:.:.:.:.:.:.:.:.:.	./.:.:.:.:.:.:.:.:.:.	./.:.:.:.:.:.:.:.:.:.	./.:.:.:.:.:.:.:.:.:.	./.:.:.:.:.:.:.:.:.:.	./.:.:.:.:.:.:.:.:.:.	./.:.:.:.:.:.:.:.:.:.	./.:.:.:.:.:.:.:.:.:.	./.:.:.:.:.:.:.:.:.:.	./.:.:.:.:.:.:.:.:.:.	./.:.:.:.:.:.:.:.:.:.	./.:.:.:.:.:.:.:.:.:.	./.:.:.:.:.:.:.:.:.:.	./.:.:.:.:.:.:.:.:.:.	./.:.:.:.:.:.:.:.:.:.	1|0:16:99:100:0:8551828:2,4,4,6:.:.:.	./.:.:.:.:.:.:.:.:.:.	1|0:16:99:100:0:8552290:5,5,4,2:.:0|1:8552290_C_G	./.:.:.:.:.:.:.:.:.:.	./.:.:.:.:.:.:.:.:.:.	0|1:15:56:100:0:8547615:4,0,6,5:.:.:.	1|0:9:6:100:0:8550897:2,5,2,0:.:.:.	./.:.:.:.:.:.:.:.:.:.	./.:.:.:.:.:.:.:.:.:.	0|1:9:36:100:0:8551828:1,5,0,3:.:.:.	0|1:10:71:100:0:8551828:3,1,3,3:.:.:.	./.:.:.:.:.:.:.:.:.:.	./.:.:.:.:.:.:.:.:.:.	1/1:21:35:.:.:.:0,1,11,9:.:.:.	1/1:8:23:.:.:.:0,0,4,4:.:.:.	0|1:29:99:100:0:8545116:4,8,7,10:.:.:.	1|0:21:99:100:0:8551828:8,4,3,6:.:.:.	./.:.:.:.:.:.:.:.:.:.	./.:.:.:.:.:.:.:.:.:.	./.:.:.:.:.:.:.:.:.:.	./.:.:.:.:.:.:.:.:.:.	1/1:15:43:.:.:.:0,0,8,7:.:.:.	./.:.:.:.:.:.:.:.:.:.	1|0:7:26:100:0:8551895:0,5,1,1:.:.:.	./.:.:.:.:.:.:.:.:.:.	./.:.:.:.:.:.:.:.:.:.	1/1:12:36:.:.:.:0,0,7,5:.:.:.	0|1:18:99:100:0:8546232:5,3,7,3:.:.:.	./.:.:.:.:.:.:.:.:.:.	./.:.:.:.:.:.:.:.:.:.	0|1:24:99:100:0:8551895:5,9,4,6:.:.:.	1|0:15:99:100:0:8550897:2,4,5,4:.:.:.	./.:.:.:.:.:.:.:.:.:.	0|1:14:99:100:0:8550897:3,6,2,3:.:0|1:8552283_G_A	0|1:21:99:100:0:8550897:4,8,8,1:.:.:.	0|1:15:34:100:0:8551828:7,5,0,3:.:.:.	1/1:24:72:.:.:.:0,0,11,13:.:.:.	1/1:17:51:.:.:.:0,0,10,7:.:.:.	1|0:12:99:100:0:8551828:3,3,3,3:.:.:.	1|0:26:99:100:0:8551828:3,5,9,9:.:.:.	0|1:9:81:100:0:8551828:0,4,2,3:.:.:.	./.:.:.:.:.:.:.:.:.:.	1/1:18:52:.:.:.:0,0,9,9:.:.:.	0|1:18:99:100:0:8551828:7,3,5,3:.:.:.	./.:.:.:.:.:.:.:.:.:.	./.:.:.:.:.:.:.:.:.:.	./.:.:.:.:.:.:.:.:.:.	./.:.:.:.:.:.:.:.:.:.	./.:.:.:.:.:.:.:.:.:.	1/1:11:33:.:.:.:0,0,8,3:.:.:.	0|1:25:99:100:0:8546232:6,7,6,6:.:.:.	./.:.:.:.:.:.:.:.:.:.	1|0:27:99:100:0:8551895:8,5,8,6:.:.:.	0|1:19:99:100:0:8551895:2,7,4,6:.:.:.	./.:.:.:.:.:.:.:.:.:.	0|1:18:99:100:0:8550897:1,10,2,5:.:.:.	0|1:18:99:100:0:8551828:2,6,6,4:.:.:.	0|1:22:99:100:0:8551828:5,4,8,5:.:.:.	1/1:13:38:.:.:.:0,0,8,5:.:.:.	./.:.:.:.:.:.:.:.:.:.	./.:.:.:.:.:.:.:.:.:.	./.:.:.:.:.:.:.:.:.:.	1|0:12:99:100:0:8547860:3,3,3,3:.:.:.	./.:.:.:.:.:.:.:.:.:.	0|1:15:29:100:0:8551404:6,6,1,2:.:.:.	0|1:19:95:100:0:8546215:5,1,4,9:.:.:.	0|1:13:99:100:0:8547853:4,4,1,4:.:0|1:8552290_C_G	1/1:13:37:.:.:.:0,0,7,6:.:0|1:8552290_C_G	./.:.:.:.:.:.:.:.:.:.	1|0:21:99:100:0:8546574:2,5,6,8:.:.:.	./.:.:.:.:.:.:.:.:.:.	0|1:12:99:100:0:8546574:3,3,2,4:.:.:.	0|1:21:99:100:0:8551895:6,3,6,6:.:.:.	./.:.:.:.:.:.:.:.:.:.	1/1:11:33:.:.:.:0,0,6,5:.:.:.	1/1:20:60:.:.:.:0,0,12,8:.:.:.	./.:.:.:.:.:.:.:.:.:.	./.:.:.:.:.:.:.:.:.:.	./.:.:.:.:.:.:.:.:.:.	./.:.:.:.:.:.:.:.:.:.	./.:.:.:.:.:.:.:.:.:.	./.:.:.:.:.:.:.:.:.:.	./.:.:.:.:.:.:.:.:.:.	./.:.:.:.:.:.:.:.:.:.	./.:.:.:.:.:.:.:.:.:.	./.:.:.:.:.:.:.:.:.:.	./.:.:.:.:.:.:.:.:.:.	./.:.:.:.:.:.:.:.:.:.	./.:.:.:.:.:.:.:.:.:.
chr4	8552300	.	G	T	514.77	PASS	BaseQRankSum=0.15;ClippingRankSum=0;ExcessHet=3.0103;MQRankSum=0;RAW_MQ=61200;ReadPosRankSum=-1.062;DP=45;MLEAC=2;MLEAF=1	GT:DP:GQ:NE:PGT:PID:PR:PS:SB:SE	./.:.:.:.:.:.:.:.:.:.	./.:.:.:.:.:.:.:.:.:.	./.:.:.:.:.:.:.:.:.:.	./.:.:.:.:.:.:.:.:.:.	./.:.:.:.:.:.:.:.:.:.	./.:.:.:.:.:.:.:.:.:.	./.:.:.:.:.:.:.:.:.:.	./.:.:.:.:.:.:.:.:.:.	./.:.:.:.:.:.:.:.:.:.	./.:.:.:.:.:.:.:.:.:.	./.:.:.:.:.:.:.:.:.:.	./.:.:.:.:.:.:.:.:.:.	./.:.:.:.:.:.:.:.:.:.	./.:.:.:.:.:.:.:.:.:.	./.:.:.:.:.:.:.:.:.:.	./.:.:.:.:.:.:.:.:.:.	./.:.:.:.:.:.:.:.:.:.	./.:.:.:.:.:.:.:.:.:.	./.:.:.:.:.:.:.:.:.:.	./.:.:.:.:.:.:.:.:.:.	./.:.:.:.:.:.:.:.:.:.	./.:.:.:.:.:.:.:.:.:.	./.:.:.:.:.:.:.:.:.:.	./.:.:.:.:.:.:.:.:.:.	./.:.:.:.:.:.:.:.:.:.	./.:.:.:.:.:.:.:.:.:.	./.:.:.:.:.:.:.:.:.:.	./.:.:.:.:.:.:.:.:.:.	./.:.:.:.:.:.:.:.:.:.	./.:.:.:.:.:.:.:.:.:.	./.:.:.:.:.:.:.:.:.:.	./.:.:.:.:.:.:.:.:.:.	./.:.:.:.:.:.:.:.:.:.	./.:.:.:.:.:.:.:.:.:.	./.:.:.:.:.:.:.:.:.:.	./.:.:.:.:.:.:.:.:.:.	./.:.:.:.:.:.:.:.:.:.	1|0:17:99:100:0|1:8552290_C_G:0:8552290:5,5,5,2:.	./.:.:.:.:.:.:.:.:.:.	./.:.:.:.:.:.:.:.:.:.	./.:.:.:.:.:.:.:.:.:.	./.:.:.:.:.:.:.:.:.:.	./.:.:.:.:.:.:.:.:.:.	./.:.:.:.:.:.:.:.:.:.	./.:.:.:.:.:.:.:.:.:.	./.:.:.:.:.:.:.:.:.:.	./.:.:.:.:.:.:.:.:.:.	./.:.:.:.:.:.:.:.:.:.	./.:.:.:.:.:.:.:.:.:.	./.:.:.:.:.:.:.:.:.:.	./.:.:.:.:.:.:.:.:.:.	./.:.:.:.:.:.:.:.:.:.	./.:.:.:.:.:.:.:.:.:.	./.:.:.:.:.:.:.:.:.:.	./.:.:.:.:.:.:.:.:.:.	./.:.:.:.:.:.:.:.:.:.	./.:.:.:.:.:.:.:.:.:.	./.:.:.:.:.:.:.:.:.:.	./.:.:.:.:.:.:.:.:.:.	./.:.:.:.:.:.:.:.:.:.	./.:.:.:.:.:.:.:.:.:.	./.:.:.:.:.:.:.:.:.:.	./.:.:.:.:.:.:.:.:.:.	./.:.:.:.:.:.:.:.:.:.	./.:.:.:.:.:.:.:.:.:.	./.:.:.:.:.:.:.:.:.:.	./.:.:.:.:.:.:.:.:.:.	./.:.:.:.:.:.:.:.:.:.	./.:.:.:.:.:.:.:.:.:.	./.:.:.:.:.:.:.:.:.:.	./.:.:.:.:.:.:.:.:.:.	./.:.:.:.:.:.:.:.:.:.	./.:.:.:.:.:.:.:.:.:.	./.:.:.:.:.:.:.:.:.:.	./.:.:.:.:.:.:.:.:.:.	./.:.:.:.:.:.:.:.:.:.	./.:.:.:.:.:.:.:.:.:.	./.:.:.:.:.:.:.:.:.:.	./.:.:.:.:.:.:.:.:.:.	./.:.:.:.:.:.:.:.:.:.	./.:.:.:.:.:.:.:.:.:.	./.:.:.:.:.:.:.:.:.:.	./.:.:.:.:.:.:.:.:.:.	./.:.:.:.:.:.:.:.:.:.	./.:.:.:.:.:.:.:.:.:.	./.:.:.:.:.:.:.:.:.:.	./.:.:.:.:.:.:.:.:.:.	./.:.:.:.:.:.:.:.:.:.	./.:.:.:.:.:.:.:.:.:.	./.:.:.:.:.:.:.:.:.:.	./.:.:.:.:.:.:.:.:.:.	./.:.:.:.:.:.:.:.:.:.	./.:.:.:.:.:.:.:.:.:.	./.:.:.:.:.:.:.:.:.:.	./.:.:.:.:.:.:.:.:.:.	./.:.:.:.:.:.:.:.:.:.	./.:.:.:.:.:.:.:.:.:.	./.:.:.:.:.:.:.:.:.:.	./.:.:.:.:.:.:.:.:.:.	./.:.:.:.:.:.:.:.:.:.	./.:.:.:.:.:.:.:.:.:.	0|1:15:99:100:0|1:8552290_C_G:0:8547853:5,5,1,4:.	1/1:13:37:.:0|1:8552290_C_G:.:.:0,0,7,6:.	./.:.:.:.:.:.:.:.:.:.	./.:.:.:.:.:.:.:.:.:.	./.:.:.:.:.:.:.:.:.:.	./.:.:.:.:.:.:.:.:.:.	./.:.:.:.:.:.:.:.:.:.	./.:.:.:.:.:.:.:.:.:.	./.:.:.:.:.:.:.:.:.:.	./.:.:.:.:.:.:.:.:.:.	./.:.:.:.:.:.:.:.:.:.	./.:.:.:.:.:.:.:.:.:.	./.:.:.:.:.:.:.:.:.:.	./.:.:.:.:.:.:.:.:.:.	./.:.:.:.:.:.:.:.:.:.	./.:.:.:.:.:.:.:.:.:.	./.:.:.:.:.:.:.:.:.:.	./.:.:.:.:.:.:.:.:.:.	./.:.:.:.:.:.:.:.:.:.	./.:.:.:.:.:.:.:.:.:.	./.:.:.:.:.:.:.:.:.:.	./.:.:.:.:.:.:.:.:.:.	./.:.:.:.:.:.:.:.:.:.
chr4	8552320	.	C	T	61.77	PASS	BaseQRankSum=1.583;ClippingRankSum=0;ExcessHet=3.0103;MQRankSum=0;RAW_MQ=75600;ReadPosRankSum=0.511;DP=21;MLEAC=1;MLEAF=0.5	GT:DP:GQ:NE:PR:PS:SB:SE	./.:.:.:.:.:.:.:.	./.:.:.:.:.:.:.:.	./.:.:.:.:.:.:.:.	./.:.:.:.:.:.:.:.	./.:.:.:.:.:.:.:.	./.:.:.:.:.:.:.:.	./.:.:.:.:.:.:.:.	./.:.:.:.:.:.:.:.	./.:.:.:.:.:.:.:.	./.:.:.:.:.:.:.:.	./.:.:.:.:.:.:.:.	./.:.:.:.:.:.:.:.	./.:.:.:.:.:.:.:.	./.:.:.:.:.:.:.:.	./.:.:.:.:.:.:.:.	./.:.:.:.:.:.:.:.	./.:.:.:.:.:.:.:.	./.:.:.:.:.:.:.:.	./.:.:.:.:.:.:.:.	./.:.:.:.:.:.:.:.	./.:.:.:.:.:.:.:.	./.:.:.:.:.:.:.:.	./.:.:.:.:.:.:.:.	./.:.:.:.:.:.:.:.	./.:.:.:.:.:.:.:.	./.:.:.:.:.:.:.:.	./.:.:.:.:.:.:.:.	./.:.:.:.:.:.:.:.	./.:.:.:.:.:.:.:.	./.:.:.:.:.:.:.:.	./.:.:.:.:.:.:.:.	./.:.:.:.:.:.:.:.	./.:.:.:.:.:.:.:.	./.:.:.:.:.:.:.:.	./.:.:.:.:.:.:.:.	./.:.:.:.:.:.:.:.	./.:.:.:.:.:.:.:.	./.:.:.:.:.:.:.:.	./.:.:.:.:.:.:.:.	./.:.:.:.:.:.:.:.	./.:.:.:.:.:.:.:.	./.:.:.:.:.:.:.:.	./.:.:.:.:.:.:.:.	./.:.:.:.:.:.:.:.	./.:.:.:.:.:.:.:.	./.:.:.:.:.:.:.:.	./.:.:.:.:.:.:.:.	./.:.:.:.:.:.:.:.	./.:.:.:.:.:.:.:.	./.:.:.:.:.:.:.:.	./.:.:.:.:.:.:.:.	./.:.:.:.:.:.:.:.	./.:.:.:.:.:.:.:.	./.:.:.:.:.:.:.:.	./.:.:.:.:.:.:.:.	./.:.:.:.:.:.:.:.	./.:.:.:.:.:.:.:.	./.:.:.:.:.:.:.:.	./.:.:.:.:.:.:.:.	./.:.:.:.:.:.:.:.	./.:.:.:.:.:.:.:.	./.:.:.:.:.:.:.:.	./.:.:.:.:.:.:.:.	./.:.:.:.:.:.:.:.	./.:.:.:.:.:.:.:.	./.:.:.:.:.:.:.:.	./.:.:.:.:.:.:.:.	./.:.:.:.:.:.:.:.	./.:.:.:.:.:.:.:.	./.:.:.:.:.:.:.:.	./.:.:.:.:.:.:.:.	./.:.:.:.:.:.:.:.	./.:.:.:.:.:.:.:.	./.:.:.:.:.:.:.:.	./.:.:.:.:.:.:.:.	./.:.:.:.:.:.:.:.	./.:.:.:.:.:.:.:.	./.:.:.:.:.:.:.:.	./.:.:.:.:.:.:.:.	./.:.:.:.:.:.:.:.	./.:.:.:.:.:.:.:.	./.:.:.:.:.:.:.:.	./.:.:.:.:.:.:.:.	./.:.:.:.:.:.:.:.	./.:.:.:.:.:.:.:.	./.:.:.:.:.:.:.:.	./.:.:.:.:.:.:.:.	./.:.:.:.:.:.:.:.	./.:.:.:.:.:.:.:.	./.:.:.:.:.:.:.:.	./.:.:.:.:.:.:.:.	./.:.:.:.:.:.:.:.	./.:.:.:.:.:.:.:.	./.:.:.:.:.:.:.:.	./.:.:.:.:.:.:.:.	./.:.:.:.:.:.:.:.	./.:.:.:.:.:.:.:.	./.:.:.:.:.:.:.:.	./.:.:.:.:.:.:.:.	./.:.:.:.:.:.:.:.	./.:.:.:.:.:.:.:.	./.:.:.:.:.:.:.:.	./.:.:.:.:.:.:.:.	./.:.:.:.:.:.:.:.	0|1:21:90:100:0:8546574:6,9,2,4:.	./.:.:.:.:.:.:.:.	./.:.:.:.:.:.:.:.	./.:.:.:.:.:.:.:.	./.:.:.:.:.:.:.:.	./.:.:.:.:.:.:.:.	./.:.:.:.:.:.:.:.	./.:.:.:.:.:.:.:.	./.:.:.:.:.:.:.:.	./.:.:.:.:.:.:.:.	./.:.:.:.:.:.:.:.	./.:.:.:.:.:.:.:.	./.:.:.:.:.:.:.:.	./.:.:.:.:.:.:.:.	./.:.:.:.:.:.:.:.	./.:.:.:.:.:.:.:.	./.:.:.:.:.:.:.:.	./.:.:.:.:.:.:.:.	./.:.:.:.:.:.:.:.	./.:.:.:.:.:.:.:.
chr4	8552322	.	A	G	741.77	PASS	BaseQRankSum=-0.184;ClippingRankSum=0;ExcessHet=3.0103;MQRankSum=0;RAW_MQ=151200;ReadPosRankSum=0.551;DP=798;MLEAC=2;MLEAF=1	GT:DP:GQ:NE:PR:PS:SB:SE	./.:.:.:.:.:.:.:.	./.:.:.:.:.:.:.:.	./.:.:.:.:.:.:.:.	./.:.:.:.:.:.:.:.	./.:.:.:.:.:.:.:.	./.:.:.:.:.:.:.:.	./.:.:.:.:.:.:.:.	./.:.:.:.:.:.:.:.	./.:.:.:.:.:.:.:.	./.:.:.:.:.:.:.:.	./.:.:.:.:.:.:.:.	./.:.:.:.:.:.:.:.	./.:.:.:.:.:.:.:.	./.:.:.:.:.:.:.:.	./.:.:.:.:.:.:.:.	./.:.:.:.:.:.:.:.	0|1:42:99:100:0:8551828:13,12,9,8:.	./.:.:.:.:.:.:.:.	./.:.:.:.:.:.:.:.	./.:.:.:.:.:.:.:.	./.:.:.:.:.:.:.:.	./.:.:.:.:.:.:.:.	./.:.:.:.:.:.:.:.	./.:.:.:.:.:.:.:.	./.:.:.:.:.:.:.:.	./.:.:.:.:.:.:.:.	./.:.:.:.:.:.:.:.	./.:.:.:.:.:.:.:.	./.:.:.:.:.:.:.:.	./.:.:.:.:.:.:.:.	./.:.:.:.:.:.:.:.	./.:.:.:.:.:.:.:.	./.:.:.:.:.:.:.:.	./.:.:.:.:.:.:.:.	./.:.:.:.:.:.:.:.	1|0:14:71:100:0:8551828:1,3,2,8:.	./.:.:.:.:.:.:.:.	1|0:17:99:100:0:8552290:3,7,5,2:.	./.:.:.:.:.:.:.:.	./.:.:.:.:.:.:.:.	0|1:11:80:100:0:8547615:3,1,4,3:.	1|0:10:25:100:0:8550897:3,5,2,0:.	./.:.:.:.:.:.:.:.	./.:.:.:.:.:.:.:.	0|1:8:52:100:0:8551828:1,4,0,3:.	0|1:9:54:100:0:8551828:3,0,3,3:.	./.:.:.:.:.:.:.:.	./.:.:.:.:.:.:.:.	1/1:21:35:.:.:.:0,1,10,10:.	1/1:10:30:.:.:.:0,0,3,7:.	0|1:26:99:100:0:8545116:4,8,6,8:.	1|0:18:99:100:0:8551828:5,2,4,7:.	./.:.:.:.:.:.:.:.	./.:.:.:.:.:.:.:.	./.:.:.:.:.:.:.:.	./.:.:.:.:.:.:.:.	1/1:15:45:.:.:.:0,0,7,8:.	./.:.:.:.:.:.:.:.	1|0:8:52:100:0:8551895:0,5,2,1:.	0|1:5:34:100:0:8551956:1,1,2,1:.	./.:.:.:.:.:.:.:.	1/1:18:54:.:.:.:0,0,9,9:.	0|1:20:99:100:0:8546232:5,4,7,4:.	./.:.:.:.:.:.:.:.	./.:.:.:.:.:.:.:.	0|1:23:99:100:0:8551895:5,7,2,9:.	1|0:15:99:100:0:8550897:5,3,4,3:.	./.:.:.:.:.:.:.:.	0|1:15:99:100:0:8550897:2,6,2,5:.	0|1:19:99:100:0:8550897:6,4,7,2:.	0|1:16:85:100:0:8551828:5,6,0,5:.	1/1:28:84:.:.:.:0,0,14,14:.	1/1:14:42:.:.:.:0,0,9,5:.	1|0:13:97:100:0:8551828:4,1,4,4:.	1|0:24:99:100:0:8551828:3,4,7,10:.	0|1:10:75:100:0:8551828:2,4,1,3:.	./.:.:.:.:.:.:.:.	1/1:18:54:.:.:.:0,0,9,9:.	0|1:20:99:100:0:8551828:7,5,5,3:.	./.:.:.:.:.:.:.:.	./.:.:.:.:.:.:.:.	./.:.:.:.:.:.:.:.	./.:.:.:.:.:.:.:.	./.:.:.:.:.:.:.:.	1/1:15:45:.:.:.:0,0,10,5:.	0|1:28:99:100:0:8546232:6,8,8,6:.	./.:.:.:.:.:.:.:.	1|0:26:99:100:0:8551895:6,7,7,6:.	0|1:18:99:100:0:8551895:3,5,5,5:.	./.:.:.:.:.:.:.:.	0|1:18:99:100:0:8550897:3,8,3,4:.	0|1:27:99:100:0:8551828:5,9,9,4:.	0|1:16:87:100:0:8551828:3,2,7,4:.	1/1:13:39:.:.:.:0,0,7,6:.	./.:.:.:.:.:.:.:.	./.:.:.:.:.:.:.:.	./.:.:.:.:.:.:.:.	1|0:9:82:100:0:8547860:2,2,2,3:.	./.:.:.:.:.:.:.:.	0|1:18:96:100:0:8551404:6,6,3,3:.	0|1:14:86:100:0:8546215:3,2,1,8:.	0|1:20:88:100:0:8547853:8,6,1,5:.	1/1:10:30:.:.:.:0,0,5,5:.	./.:.:.:.:.:.:.:.	1|0:23:99:100:0:8546574:3,5,6,9:.	./.:.:.:.:.:.:.:.	0|1:13:99:100:0:8546574:5,2,3,3:.	0|1:22:99:100:0:8551895:5,6,5,6:.	./.:.:.:.:.:.:.:.	1/1:18:54:.:.:.:0,0,9,9:.	1/1:20:60:.:.:.:0,0,8,12:.	./.:.:.:.:.:.:.:.	./.:.:.:.:.:.:.:.	./.:.:.:.:.:.:.:.	./.:.:.:.:.:.:.:.	./.:.:.:.:.:.:.:.	./.:.:.:.:.:.:.:.	./.:.:.:.:.:.:.:.	./.:.:.:.:.:.:.:.	./.:.:.:.:.:.:.:.	./.:.:.:.:.:.:.:.	./.:.:.:.:.:.:.:.	./.:.:.:.:.:.:.:.	./.:.:.:.:.:.:.:.
chr4	8552334	.	A	T	174.77	PASS	BaseQRankSum=2.079;ClippingRankSum=0;ExcessHet=3.0103;MQRankSum=0;RAW_MQ=61200;ReadPosRankSum=0.848;DP=33;MLEAC=1;MLEAF=0.5	GT:DP:GQ:NE:PR:PS:SB:SE	./.:.:.:.:.:.:.:.	./.:.:.:.:.:.:.:.	./.:.:.:.:.:.:.:.	./.:.:.:.:.:.:.:.	./.:.:.:.:.:.:.:.	./.:.:.:.:.:.:.:.	./.:.:.:.:.:.:.:.	./.:.:.:.:.:.:.:.	./.:.:.:.:.:.:.:.	./.:.:.:.:.:.:.:.	./.:.:.:.:.:.:.:.	./.:.:.:.:.:.:.:.	./.:.:.:.:.:.:.:.	./.:.:.:.:.:.:.:.	./.:.:.:.:.:.:.:.	./.:.:.:.:.:.:.:.	./.:.:.:.:.:.:.:.	./.:.:.:.:.:.:.:.	./.:.:.:.:.:.:.:.	./.:.:.:.:.:.:.:.	./.:.:.:.:.:.:.:.	./.:.:.:.:.:.:.:.	./.:.:.:.:.:.:.:.	./.:.:.:.:.:.:.:.	./.:.:.:.:.:.:.:.	./.:.:.:.:.:.:.:.	./.:.:.:.:.:.:.:.	./.:.:.:.:.:.:.:.	./.:.:.:.:.:.:.:.	./.:.:.:.:.:.:.:.	./.:.:.:.:.:.:.:.	./.:.:.:.:.:.:.:.	./.:.:.:.:.:.:.:.	./.:.:.:.:.:.:.:.	./.:.:.:.:.:.:.:.	./.:.:.:.:.:.:.:.	./.:.:.:.:.:.:.:.	./.:.:.:.:.:.:.:.	./.:.:.:.:.:.:.:.	./.:.:.:.:.:.:.:.	./.:.:.:.:.:.:.:.	./.:.:.:.:.:.:.:.	./.:.:.:.:.:.:.:.	./.:.:.:.:.:.:.:.	./.:.:.:.:.:.:.:.	./.:.:.:.:.:.:.:.	./.:.:.:.:.:.:.:.	./.:.:.:.:.:.:.:.	./.:.:.:.:.:.:.:.	./.:.:.:.:.:.:.:.	./.:.:.:.:.:.:.:.	./.:.:.:.:.:.:.:.	./.:.:.:.:.:.:.:.	./.:.:.:.:.:.:.:.	./.:.:.:.:.:.:.:.	./.:.:.:.:.:.:.:.	./.:.:.:.:.:.:.:.	./.:.:.:.:.:.:.:.	./.:.:.:.:.:.:.:.	./.:.:.:.:.:.:.:.	./.:.:.:.:.:.:.:.	1|0:17:99:100:0:8535309:4,4,4,5:.	./.:.:.:.:.:.:.:.	./.:.:.:.:.:.:.:.	./.:.:.:.:.:.:.:.	./.:.:.:.:.:.:.:.	./.:.:.:.:.:.:.:.	./.:.:.:.:.:.:.:.	0|1:16:99:100:0:8550897:3,4,2,7:.	./.:.:.:.:.:.:.:.	./.:.:.:.:.:.:.:.	./.:.:.:.:.:.:.:.	./.:.:.:.:.:.:.:.	./.:.:.:.:.:.:.:.	./.:.:.:.:.:.:.:.	./.:.:.:.:.:.:.:.	./.:.:.:.:.:.:.:.	./.:.:.:.:.:.:.:.	./.:.:.:.:.:.:.:.	./.:.:.:.:.:.:.:.	./.:.:.:.:.:.:.:.	./.:.:.:.:.:.:.:.	./.:.:.:.:.:.:.:.	./.:.:.:.:.:.:.:.	./.:.:.:.:.:.:.:.	./.:.:.:.:.:.:.:.	./.:.:.:.:.:.:.:.	./.:.:.:.:.:.:.:.	./.:.:.:.:.:.:.:.	./.:.:.:.:.:.:.:.	./.:.:.:.:.:.:.:.	./.:.:.:.:.:.:.:.	./.:.:.:.:.:.:.:.	./.:.:.:.:.:.:.:.	./.:.:.:.:.:.:.:.	./.:.:.:.:.:.:.:.	./.:.:.:.:.:.:.:.	./.:.:.:.:.:.:.:.	./.:.:.:.:.:.:.:.	./.:.:.:.:.:.:.:.	./.:.:.:.:.:.:.:.	./.:.:.:.:.:.:.:.	./.:.:.:.:.:.:.:.	./.:.:.:.:.:.:.:.	./.:.:.:.:.:.:.:.	./.:.:.:.:.:.:.:.	./.:.:.:.:.:.:.:.	./.:.:.:.:.:.:.:.	./.:.:.:.:.:.:.:.	./.:.:.:.:.:.:.:.	./.:.:.:.:.:.:.:.	./.:.:.:.:.:.:.:.	./.:.:.:.:.:.:.:.	./.:.:.:.:.:.:.:.	./.:.:.:.:.:.:.:.	./.:.:.:.:.:.:.:.	./.:.:.:.:.:.:.:.	./.:.:.:.:.:.:.:.	./.:.:.:.:.:.:.:.	./.:.:.:.:.:.:.:.	./.:.:.:.:.:.:.:.	./.:.:.:.:.:.:.:.	./.:.:.:.:.:.:.:.	./.:.:.:.:.:.:.:.
chr4	8552346	.	C	T	587.77	PASS	BaseQRankSum=-0.183;ClippingRankSum=0;ExcessHet=3.0103;MQRankSum=0;RAW_MQ=79200;ReadPosRankSum=0.459;DP=99;MLEAC=2;MLEAF=1	GT:DP:GQ:NE:PGT:PID:PR:PS:SB:SE	./.:.:.:.:.:.:.:.:.:.	./.:.:.:.:.:.:.:.:.:.	./.:.:.:.:.:.:.:.:.:.	./.:.:.:.:.:.:.:.:.:.	./.:.:.:.:.:.:.:.:.:.	./.:.:.:.:.:.:.:.:.:.	./.:.:.:.:.:.:.:.:.:.	./.:.:.:.:.:.:.:.:.:.	./.:.:.:.:.:.:.:.:.:.	./.:.:.:.:.:.:.:.:.:.	./.:.:.:.:.:.:.:.:.:.	./.:.:.:.:.:.:.:.:.:.	./.:.:.:.:.:.:.:.:.:.	./.:.:.:.:.:.:.:.:.:.	./.:.:.:.:.:.:.:.:.:.	./.:.:.:.:.:.:.:.:.:.	./.:.:.:.:.:.:.:.:.:.	./.:.:.:.:.:.:.:.:.:.	./.:.:.:.:.:.:.:.:.:.	./.:.:.:.:.:.:.:.:.:.	./.:.:.:.:.:.:.:.:.:.	./.:.:.:.:.:.:.:.:.:.	./.:.:.:.:.:.:.:.:.:.	./.:.:.:.:.:.:.:.:.:.	./.:.:.:.:.:.:.:.:.:.	./.:.:.:.:.:.:.:.:.:.	./.:.:.:.:.:.:.:.:.:.	./.:.:.:.:.:.:.:.:.:.	./.:.:.:.:.:.:.:.:.:.	./.:.:.:.:.:.:.:.:.:.	./.:.:.:.:.:.:.:.:.:.	./.:.:.:.:.:.:.:.:.:.	./.:.:.:.:.:.:.:.:.:.	./.:.:.:.:.:.:.:.:.:.	./.:.:.:.:.:.:.:.:.:.	./.:.:.:.:.:.:.:.:.:.	./.:.:.:.:.:.:.:.:.:.	./.:.:.:.:.:.:.:.:.:.	./.:.:.:.:.:.:.:.:.:.	./.:.:.:.:.:.:.:.:.:.	./.:.:.:.:.:.:.:.:.:.	./.:.:.:.:.:.:.:.:.:.	./.:.:.:.:.:.:.:.:.:.	./.:.:.:.:.:.:.:.:.:.	./.:.:.:.:.:.:.:.:.:.	./.:.:.:.:.:.:.:.:.:.	./.:.:.:.:.:.:.:.:.:.	./.:.:.:.:.:.:.:.:.:.	1|0:21:99:100:0|1:8552346_C_T:0:8551970:4,6,6,5:.	0|1:10:99:100:0|1:8552346_C_T:0:8551970:0,3,3,4:.	0|1:22:99:100:0|1:8552346_C_T:0:8545116:3,7,7,5:.	./.:.:.:.:.:.:.:.:.:.	./.:.:.:.:.:.:.:.:.:.	./.:.:.:.:.:.:.:.:.:.	./.:.:.:.:.:.:.:.:.:.	./.:.:.:.:.:.:.:.:.:.	1|0:13:99:100:0|1:8552346_C_T:0:8547349:3,4,3,3:.	./.:.:.:.:.:.:.:.:.:.	./.:.:.:.:.:.:.:.:.:.	0|1:4:41:100:0|1:8552346_C_T:0:8551956:0,1,2,1:.	./.:.:.:.:.:.:.:.:.:.	./.:.:.:.:.:.:.:.:.:.	./.:.:.:.:.:.:.:.:.:.	./.:.:.:.:.:.:.:.:.:.	./.:.:.:.:.:.:.:.:.:.	./.:.:.:.:.:.:.:.:.:.	./.:.:.:.:.:.:.:.:.:.	./.:.:.:.:.:.:.:.:.:.	./.:.:.:.:.:.:.:.:.:.	./.:.:.:.:.:.:.:.:.:.	0|1:14:93:100:0|1:8552346_C_T:0:8551828:5,6,0,3:.	./.:.:.:.:.:.:.:.:.:.	1/1:14:42:.:0|1:8552346_C_T:.:.:0,0,7,7:.	./.:.:.:.:.:.:.:.:.:.	./.:.:.:.:.:.:.:.:.:.	./.:.:.:.:.:.:.:.:.:.	./.:.:.:.:.:.:.:.:.:.	./.:.:.:.:.:.:.:.:.:.	./.:.:.:.:.:.:.:.:.:.	./.:.:.:.:.:.:.:.:.:.	./.:.:.:.:.:.:.:.:.:.	./.:.:.:.:.:.:.:.:.:.	./.:.:.:.:.:.:.:.:.:.	./.:.:.:.:.:.:.:.:.:.	./.:.:.:.:.:.:.:.:.:.	./.:.:.:.:.:.:.:.:.:.	./.:.:.:.:.:.:.:.:.:.	./.:.:.:.:.:.:.:.:.:.	./.:.:.:.:.:.:.:.:.:.	./.:.:.:.:.:.:.:.:.:.	./.:.:.:.:.:.:.:.:.:.	./.:.:.:.:.:.:.:.:.:.	./.:.:.:.:.:.:.:.:.:.	./.:.:.:.:.:.:.:.:.:.	./.:.:.:.:.:.:.:.:.:.	./.:.:.:.:.:.:.:.:.:.	./.:.:.:.:.:.:.:.:.:.	./.:.:.:.:.:.:.:.:.:.	./.:.:.:.:.:.:.:.:.:.	./.:.:.:.:.:.:.:.:.:.	./.:.:.:.:.:.:.:.:.:.	./.:.:.:.:.:.:.:.:.:.	./.:.:.:.:.:.:.:.:.:.	./.:.:.:.:.:.:.:.:.:.	./.:.:.:.:.:.:.:.:.:.	./.:.:.:.:.:.:.:.:.:.	./.:.:.:.:.:.:.:.:.:.	./.:.:.:.:.:.:.:.:.:.	./.:.:.:.:.:.:.:.:.:.	./.:.:.:.:.:.:.:.:.:.	./.:.:.:.:.:.:.:.:.:.	./.:.:.:.:.:.:.:.:.:.	./.:.:.:.:.:.:.:.:.:.	./.:.:.:.:.:.:.:.:.:.	./.:.:.:.:.:.:.:.:.:.	./.:.:.:.:.:.:.:.:.:.	./.:.:.:.:.:.:.:.:.:.	./.:.:.:.:.:.:.:.:.:.	./.:.:.:.:.:.:.:.:.:.	./.:.:.:.:.:.:.:.:.:.	./.:.:.:.:.:.:.:.:.:.	./.:.:.:.:.:.:.:.:.:.	./.:.:.:.:.:.:.:.:.:.	./.:.:.:.:.:.:.:.:.:.
chr4	8552353	.	C	T	556.77	PASS	BaseQRankSum=-1.378;ClippingRankSum=0;ExcessHet=3.0103;MQRankSum=0;RAW_MQ=144000;ReadPosRankSum=-1.86;DP=533;MLEAC=2;MLEAF=1	GT:DP:GQ:NE:PR:PS:SB:SE:PGT:PID	./.:.:.:.:.:.:.:.:.:.	./.:.:.:.:.:.:.:.:.:.	./.:.:.:.:.:.:.:.:.:.	./.:.:.:.:.:.:.:.:.:.	./.:.:.:.:.:.:.:.:.:.	./.:.:.:.:.:.:.:.:.:.	./.:.:.:.:.:.:.:.:.:.	./.:.:.:.:.:.:.:.:.:.	./.:.:.:.:.:.:.:.:.:.	./.:.:.:.:.:.:.:.:.:.	./.:.:.:.:.:.:.:.:.:.	./.:.:.:.:.:.:.:.:.:.	./.:.:.:.:.:.:.:.:.:.	./.:.:.:.:.:.:.:.:.:.	./.:.:.:.:.:.:.:.:.:.	./.:.:.:.:.:.:.:.:.:.	0|1:40:99:100:0:8551828:8,17,4,11:.:.:.	./.:.:.:.:.:.:.:.:.:.	./.:.:.:.:.:.:.:.:.:.	./.:.:.:.:.:.:.:.:.:.	./.:.:.:.:.:.:.:.:.:.	./.:.:.:.:.:.:.:.:.:.	./.:.:.:.:.:.:.:.:.:.	./.:.:.:.:.:.:.:.:.:.	./.:.:.:.:.:.:.:.:.:.	./.:.:.:.:.:.:.:.:.:.	./.:.:.:.:.:.:.:.:.:.	./.:.:.:.:.:.:.:.:.:.	./.:.:.:.:.:.:.:.:.:.	./.:.:.:.:.:.:.:.:.:.	./.:.:.:.:.:.:.:.:.:.	./.:.:.:.:.:.:.:.:.:.	./.:.:.:.:.:.:.:.:.:.	./.:.:.:.:.:.:.:.:.:.	./.:.:.:.:.:.:.:.:.:.	1|0:15:99:100:0:8551828:5,3,3,4:.:.:.	./.:.:.:.:.:.:.:.:.:.	1|0:20:99:100:0:8552290:5,6,6,3:.:.:.	./.:.:.:.:.:.:.:.:.:.	./.:.:.:.:.:.:.:.:.:.	./.:.:.:.:.:.:.:.:.:.	./.:.:.:.:.:.:.:.:.:.	./.:.:.:.:.:.:.:.:.:.	./.:.:.:.:.:.:.:.:.:.	./.:.:.:.:.:.:.:.:.:.	./.:.:.:.:.:.:.:.:.:.	./.:.:.:.:.:.:.:.:.:.	./.:.:.:.:.:.:.:.:.:.	1|0:20:99:100:0:8551970:3,6,6,5:.:0|1:8552346_C_T	0|1:10:99:100:0:8551970:0,3,3,4:.:0|1:8552346_C_T	0|1:23:99:100:0:8545116:3,8,7,5:.:0|1:8552346_C_T	./.:.:.:.:.:.:.:.:.:.	./.:.:.:.:.:.:.:.:.:.	./.:.:.:.:.:.:.:.:.:.	./.:.:.:.:.:.:.:.:.:.	./.:.:.:.:.:.:.:.:.:.	1|0:13:99:100:0:8547349:3,4,3,3:.:0|1:8552346_C_T	./.:.:.:.:.:.:.:.:.:.	./.:.:.:.:.:.:.:.:.:.	0|1:5:64:100:0:8551956:1,1,2,1:.:0|1:8552346_C_T	./.:.:.:.:.:.:.:.:.:.	0|1:17:88:100:0:8535309:5,6,2,4:.:.:.	0|1:15:99:100:0:8546232:3,3,7,2:.:.:.	./.:.:.:.:.:.:.:.:.:.	./.:.:.:.:.:.:.:.:.:.	0|1:18:99:100:0:8551895:3,3,3,9:.:.:.	1|0:14:99:100:0:8550897:6,2,3,3:.:.:.	./.:.:.:.:.:.:.:.:.:.	./.:.:.:.:.:.:.:.:.:.	./.:.:.:.:.:.:.:.:.:.	0|1:15:90:100:0:8551828:6,6,0,3:.:0|1:8552346_C_T	./.:.:.:.:.:.:.:.:.:.	1/1:13:39:.:.:.:0,0,6,7:.:0|1:8552346_C_T	./.:.:.:.:.:.:.:.:.:.	./.:.:.:.:.:.:.:.:.:.	./.:.:.:.:.:.:.:.:.:.	./.:.:.:.:.:.:.:.:.:.	./.:.:.:.:.:.:.:.:.:.	./.:.:.:.:.:.:.:.:.:.	./.:.:.:.:.:.:.:.:.:.	./.:.:.:.:.:.:.:.:.:.	./.:.:.:.:.:.:.:.:.:.	./.:.:.:.:.:.:.:.:.:.	./.:.:.:.:.:.:.:.:.:.	1/1:13:39:.:.:.:0,0,8,5:.:.:.	0|1:29:99:100:0:8546232:4,7,11,7:.:.:.	./.:.:.:.:.:.:.:.:.:.	1|0:30:99:100:0:8551895:6,8,9,7:.:.:.	0|1:21:99:100:0:8551895:4,4,6,7:.:.:.	./.:.:.:.:.:.:.:.:.:.	0|1:21:99:100:0:8550897:5,8,3,5:.:.:.	./.:.:.:.:.:.:.:.:.:.	./.:.:.:.:.:.:.:.:.:.	1|0:14:8:100:0:8552353:1,1,7,5:.:.:.	./.:.:.:.:.:.:.:.:.:.	./.:.:.:.:.:.:.:.:.:.	./.:.:.:.:.:.:.:.:.:.	1|0:10:77:100:0:8547860:3,1,2,4:.:.:.	./.:.:.:.:.:.:.:.:.:.	0|1:18:99:100:0:8551404:6,6,4,2:.:.:.	0|1:14:99:100:0:8546215:5,2,0,7:.:.:.	0|1:21:99:100:0:8547853:9,5,3,4:.:.:.	1/1:10:30:.:.:.:0,0,4,6:.:.:.	./.:.:.:.:.:.:.:.:.:.	1|0:21:99:100:0:8546574:4,7,4,6:.:.:.	./.:.:.:.:.:.:.:.:.:.	0|1:15:99:100:0:8546574:5,2,3,5:.:.:.	0|1:23:99:100:0:8551895:4,9,6,4:.:.:.	./.:.:.:.:.:.:.:.:.:.	1/1:18:54:.:.:.:0,0,9,9:.:.:.	1/1:15:45:.:.:.:0,0,5,10:.:.:.	./.:.:.:.:.:.:.:.:.:.	./.:.:.:.:.:.:.:.:.:.	./.:.:.:.:.:.:.:.:.:.	./.:.:.:.:.:.:.:.:.:.	./.:.:.:.:.:.:.:.:.:.	./.:.:.:.:.:.:.:.:.:.	./.:.:.:.:.:.:.:.:.:.	./.:.:.:.:.:.:.:.:.:.	./.:.:.:.:.:.:.:.:.:.	./.:.:.:.:.:.:.:.:.:.	./.:.:.:.:.:.:.:.:.:.	./.:.:.:.:.:.:.:.:.:.	./.:.:.:.:.:.:.:.:.:.
chr4	8552389	.	C	T	616.77	PASS	BaseQRankSum=1.935;ClippingRankSum=0;ExcessHet=3.0103;MQRankSum=0;RAW_MQ=43200;ReadPosRankSum=0.547;DP=276;MLEAC=1;MLEAF=0.5	GT:DP:GQ:NE:PGT:PID:PR:PS:SB:SE	./.:.:.:.:.:.:.:.:.:.	./.:.:.:.:.:.:.:.:.:.	./.:.:.:.:.:.:.:.:.:.	./.:.:.:.:.:.:.:.:.:.	./.:.:.:.:.:.:.:.:.:.	./.:.:.:.:.:.:.:.:.:.	./.:.:.:.:.:.:.:.:.:.	./.:.:.:.:.:.:.:.:.:.	./.:.:.:.:.:.:.:.:.:.	./.:.:.:.:.:.:.:.:.:.	./.:.:.:.:.:.:.:.:.:.	./.:.:.:.:.:.:.:.:.:.	./.:.:.:.:.:.:.:.:.:.	./.:.:.:.:.:.:.:.:.:.	./.:.:.:.:.:.:.:.:.:.	./.:.:.:.:.:.:.:.:.:.	./.:.:.:.:.:.:.:.:.:.	./.:.:.:.:.:.:.:.:.:.	./.:.:.:.:.:.:.:.:.:.	./.:.:.:.:.:.:.:.:.:.	./.:.:.:.:.:.:.:.:.:.	./.:.:.:.:.:.:.:.:.:.	./.:.:.:.:.:.:.:.:.:.	./.:.:.:.:.:.:.:.:.:.	./.:.:.:.:.:.:.:.:.:.	./.:.:.:.:.:.:.:.:.:.	./.:.:.:.:.:.:.:.:.:.	./.:.:.:.:.:.:.:.:.:.	./.:.:.:.:.:.:.:.:.:.	./.:.:.:.:.:.:.:.:.:.	./.:.:.:.:.:.:.:.:.:.	./.:.:.:.:.:.:.:.:.:.	./.:.:.:.:.:.:.:.:.:.	./.:.:.:.:.:.:.:.:.:.	./.:.:.:.:.:.:.:.:.:.	./.:.:.:.:.:.:.:.:.:.	./.:.:.:.:.:.:.:.:.:.	./.:.:.:.:.:.:.:.:.:.	./.:.:.:.:.:.:.:.:.:.	./.:.:.:.:.:.:.:.:.:.	0|1:12:99:100:0|1:8552389_C_T:0:8547615:1,4,4,3:.	1|0:7:57:100:.:.:0:8550897:2,2,2,1:.	./.:.:.:.:.:.:.:.:.:.	./.:.:.:.:.:.:.:.:.:.	./.:.:.:.:.:.:.:.:.:.	0|1:15:88:100:.:.:0:8551828:4,1,5,5:.	./.:.:.:.:.:.:.:.:.:.	./.:.:.:.:.:.:.:.:.:.	0|1:11:46:100:.:.:0:8551970:3,5,2,1:.	1|0:10:42:100:.:.:0:8551970:2,2,1,5:.	./.:.:.:.:.:.:.:.:.:.	1|0:18:99:100:.:.:0:8551828:4,2,3,9:.	./.:.:.:.:.:.:.:.:.:.	./.:.:.:.:.:.:.:.:.:.	./.:.:.:.:.:.:.:.:.:.	./.:.:.:.:.:.:.:.:.:.	0|1:15:73:100:.:.:0:8547349:3,4,2,6:.	./.:.:.:.:.:.:.:.:.:.	1|0:7:60:100:.:.:0:8551895:1,3,2,1:.	./.:.:.:.:.:.:.:.:.:.	./.:.:.:.:.:.:.:.:.:.	./.:.:.:.:.:.:.:.:.:.	./.:.:.:.:.:.:.:.:.:.	./.:.:.:.:.:.:.:.:.:.	./.:.:.:.:.:.:.:.:.:.	./.:.:.:.:.:.:.:.:.:.	./.:.:.:.:.:.:.:.:.:.	./.:.:.:.:.:.:.:.:.:.	./.:.:.:.:.:.:.:.:.:.	0|1:21:99:100:.:.:0:8550897:8,3,3,7:.	./.:.:.:.:.:.:.:.:.:.	1/1:23:69:.:.:.:.:.:0,0,10,13:.	./.:.:.:.:.:.:.:.:.:.	1|0:16:99:100:.:.:0:8551828:6,2,5,3:.	1|0:17:99:100:.:.:0:8551828:4,2,4,7:.	0|1:13:67:100:.:.:0:8551828:5,4,2,2:.	./.:.:.:.:.:.:.:.:.:.	1/1:22:66:.:.:.:.:.:0,0,11,11:.	0|1:17:99:100:.:.:0:8551828:4,7,4,2:.	./.:.:.:.:.:.:.:.:.:.	./.:.:.:.:.:.:.:.:.:.	./.:.:.:.:.:.:.:.:.:.	./.:.:.:.:.:.:.:.:.:.	./.:.:.:.:.:.:.:.:.:.	./.:.:.:.:.:.:.:.:.:.	./.:.:.:.:.:.:.:.:.:.	./.:.:.:.:.:.:.:.:.:.	./.:.:.:.:.:.:.:.:.:.	./.:.:.:.:.:.:.:.:.:.	./.:.:.:.:.:.:.:.:.:.	./.:.:.:.:.:.:.:.:.:.	0|1:34:99:100:.:.:0:8551828:11,8,11,4:.	0|1:17:99:100:.:.:0:8551828:1,7,7,2:.	./.:.:.:.:.:.:.:.:.:.	./.:.:.:.:.:.:.:.:.:.	./.:.:.:.:.:.:.:.:.:.	./.:.:.:.:.:.:.:.:.:.	./.:.:.:.:.:.:.:.:.:.	./.:.:.:.:.:.:.:.:.:.	./.:.:.:.:.:.:.:.:.:.	./.:.:.:.:.:.:.:.:.:.	./.:.:.:.:.:.:.:.:.:.	./.:.:.:.:.:.:.:.:.:.	./.:.:.:.:.:.:.:.:.:.	./.:.:.:.:.:.:.:.:.:.	./.:.:.:.:.:.:.:.:.:.	./.:.:.:.:.:.:.:.:.:.	./.:.:.:.:.:.:.:.:.:.	./.:.:.:.:.:.:.:.:.:.	./.:.:.:.:.:.:.:.:.:.	./.:.:.:.:.:.:.:.:.:.	./.:.:.:.:.:.:.:.:.:.	./.:.:.:.:.:.:.:.:.:.	./.:.:.:.:.:.:.:.:.:.	./.:.:.:.:.:.:.:.:.:.	./.:.:.:.:.:.:.:.:.:.	./.:.:.:.:.:.:.:.:.:.	./.:.:.:.:.:.:.:.:.:.	./.:.:.:.:.:.:.:.:.:.	./.:.:.:.:.:.:.:.:.:.	./.:.:.:.:.:.:.:.:.:.	./.:.:.:.:.:.:.:.:.:.	./.:.:.:.:.:.:.:.:.:.	./.:.:.:.:.:.:.:.:.:.
chr4	8552407	.	C	A	572.77	PASS	BaseQRankSum=0.029;ClippingRankSum=0;ExcessHet=3.0103;MQRankSum=0;RAW_MQ=144000;ReadPosRankSum=0.539;DP=756;MLEAC=2;MLEAF=1	GT:DP:GQ:NE:PR:PS:SB:SE:PGT:PID	./.:.:.:.:.:.:.:.:.:.	./.:.:.:.:.:.:.:.:.:.	./.:.:.:.:.:.:.:.:.:.	./.:.:.:.:.:.:.:.:.:.	./.:.:.:.:.:.:.:.:.:.	./.:.:.:.:.:.:.:.:.:.	./.:.:.:.:.:.:.:.:.:.	./.:.:.:.:.:.:.:.:.:.	./.:.:.:.:.:.:.:.:.:.	./.:.:.:.:.:.:.:.:.:.	./.:.:.:.:.:.:.:.:.:.	./.:.:.:.:.:.:.:.:.:.	./.:.:.:.:.:.:.:.:.:.	./.:.:.:.:.:.:.:.:.:.	./.:.:.:.:.:.:.:.:.:.	./.:.:.:.:.:.:.:.:.:.	0|1:40:99:100:0:8551828:12,12,3,13:.:.:.	./.:.:.:.:.:.:.:.:.:.	./.:.:.:.:.:.:.:.:.:.	./.:.:.:.:.:.:.:.:.:.	./.:.:.:.:.:.:.:.:.:.	./.:.:.:.:.:.:.:.:.:.	./.:.:.:.:.:.:.:.:.:.	./.:.:.:.:.:.:.:.:.:.	./.:.:.:.:.:.:.:.:.:.	./.:.:.:.:.:.:.:.:.:.	./.:.:.:.:.:.:.:.:.:.	./.:.:.:.:.:.:.:.:.:.	./.:.:.:.:.:.:.:.:.:.	./.:.:.:.:.:.:.:.:.:.	./.:.:.:.:.:.:.:.:.:.	./.:.:.:.:.:.:.:.:.:.	./.:.:.:.:.:.:.:.:.:.	./.:.:.:.:.:.:.:.:.:.	./.:.:.:.:.:.:.:.:.:.	1|0:17:99:100:0:8551828:7,4,3,3:.:.:.	./.:.:.:.:.:.:.:.:.:.	1|0:21:99:100:0:8552290:7,4,4,6:.:.:.	./.:.:.:.:.:.:.:.:.:.	./.:.:.:.:.:.:.:.:.:.	0|1:11:99:100:0:8547615:0,4,4,3:.:0|1:8552389_C_T	1|0:6:60:100:0:8550897:2,1,2,1:.:.:.	./.:.:.:.:.:.:.:.:.:.	./.:.:.:.:.:.:.:.:.:.	./.:.:.:.:.:.:.:.:.:.	0|1:12:54:100:0:8551828:2,2,4,4:.:.:.	./.:.:.:.:.:.:.:.:.:.	./.:.:.:.:.:.:.:.:.:.	1|0:8:1:100:0:8551970:0,1,5,2:.:.:.	1/1:12:36:.:.:.:0,0,3,9:.:.:.	0|1:21:99:100:0:8545116:2,5,11,3:.:.:.	1|0:18:80:100:0:8551828:3,2,4,9:.:.:.	./.:.:.:.:.:.:.:.:.:.	./.:.:.:.:.:.:.:.:.:.	./.:.:.:.:.:.:.:.:.:.	./.:.:.:.:.:.:.:.:.:.	1/1:13:39:.:.:.:0,0,6,7:.:.:.	./.:.:.:.:.:.:.:.:.:.	1|0:10:99:100:0:8551895:2,3,2,3:.:.:.	0|1:5:41:100:0:8551956:2,1,2,0:.:.:.	./.:.:.:.:.:.:.:.:.:.	0|1:18:60:100:0:8535309:7,6,1,4:.:.:.	0|1:20:99:100:0:8546232:6,4,4,6:.:.:.	./.:.:.:.:.:.:.:.:.:.	./.:.:.:.:.:.:.:.:.:.	0|1:19:99:100:0:8551895:3,3,7,6:.:.:.	1|0:18:99:100:0:8550897:7,3,7,1:.:.:.	./.:.:.:.:.:.:.:.:.:.	./.:.:.:.:.:.:.:.:.:.	0|1:23:99:100:0:8550897:7,4,5,7:.:.:.	0|1:19:30:100:0:8551828:8,8,2,1:.:.:.	1/1:21:63:.:.:.:0,0,8,13:.:.:.	1/1:12:36:.:.:.:0,0,3,9:.:.:.	1|0:16:99:100:0:8551828:4,3,5,4:.:.:.	1|0:14:99:100:0:8551828:4,2,3,5:.:.:.	0|1:11:99:100:0:8551828:4,2,3,2:.:.:.	./.:.:.:.:.:.:.:.:.:.	1/1:20:60:.:.:.:0,0,9,11:.:.:.	0|1:22:99:100:0:8551828:5,7,6,4:.:.:.	./.:.:.:.:.:.:.:.:.:.	./.:.:.:.:.:.:.:.:.:.	./.:.:.:.:.:.:.:.:.:.	./.:.:.:.:.:.:.:.:.:.	./.:.:.:.:.:.:.:.:.:.	1/1:14:42:.:.:.:0,0,9,5:.:.:.	0|1:29:99:100:0:8546232:4,7,12,6:.:.:.	./.:.:.:.:.:.:.:.:.:.	1|0:29:99:100:0:8551895:4,10,11,4:.:.:.	0|1:14:68:100:0:8551895:3,1,4,6:.:.:.	./.:.:.:.:.:.:.:.:.:.	0|1:22:99:100:0:8550897:10,4,4,4:.:.:.	0|1:29:99:100:0:8551828:11,7,8,3:.:.:.	0|1:17:99:100:0:8551828:1,7,5,4:.:.:.	1|0:16:1:100:0:8552353:1,1,6,8:.:.:.	./.:.:.:.:.:.:.:.:.:.	./.:.:.:.:.:.:.:.:.:.	./.:.:.:.:.:.:.:.:.:.	1|0:11:95:100:0:8547860:3,2,1,5:.:.:.	./.:.:.:.:.:.:.:.:.:.	0|1:17:99:100:0:8551404:5,5,4,3:.:.:.	0|1:15:59:100:0:8546215:7,4,2,2:.:.:.	0|1:15:99:100:0:8547853:5,4,3,3:.:.:.	1/1:10:30:.:.:.:0,0,3,7:.:.:.	./.:.:.:.:.:.:.:.:.:.	1|0:18:99:100:0:8546574:4,4,4,6:.:.:.	./.:.:.:.:.:.:.:.:.:.	0|1:14:99:100:0:8546574:5,3,3,3:.:.:.	0|1:20:99:100:0:8551895:3,9,5,3:.:.:.	./.:.:.:.:.:.:.:.:.:.	1/1:21:63:.:.:.:0,0,10,11:.:.:.	1/1:17:51:.:.:.:0,0,7,10:.:.:.	./.:.:.:.:.:.:.:.:.:.	./.:.:.:.:.:.:.:.:.:.	./.:.:.:.:.:.:.:.:.:.	./.:.:.:.:.:.:.:.:.:.	./.:.:.:.:.:.:.:.:.:.	./.:.:.:.:.:.:.:.:.:.	./.:.:.:.:.:.:.:.:.:.	./.:.:.:.:.:.:.:.:.:.	./.:.:.:.:.:.:.:.:.:.	./.:.:.:.:.:.:.:.:.:.	./.:.:.:.:.:.:.:.:.:.	./.:.:.:.:.:.:.:.:.:.	./.:.:.:.:.:.:.:.:.:.
chr4	8552464	.	AG	A	133.73	PASS	BaseQRankSum=-0.484;ClippingRankSum=0;ExcessHet=3.0103;MQRankSum=1.493;RAW_MQ=98500;ReadPosRankSum=-1.109;DP=27;MLEAC=1;MLEAF=0.5	GT:DP:GQ:NE:PR:PS:SB:SE	./.:.:.:.:.:.:.:.	./.:.:.:.:.:.:.:.	./.:.:.:.:.:.:.:.	./.:.:.:.:.:.:.:.	./.:.:.:.:.:.:.:.	./.:.:.:.:.:.:.:.	./.:.:.:.:.:.:.:.	./.:.:.:.:.:.:.:.	./.:.:.:.:.:.:.:.	./.:.:.:.:.:.:.:.	./.:.:.:.:.:.:.:.	./.:.:.:.:.:.:.:.	./.:.:.:.:.:.:.:.	./.:.:.:.:.:.:.:.	./.:.:.:.:.:.:.:.	./.:.:.:.:.:.:.:.	0|1:27:99:100:0:8551828:10,8,5,4:.	./.:.:.:.:.:.:.:.	./.:.:.:.:.:.:.:.	./.:.:.:.:.:.:.:.	./.:.:.:.:.:.:.:.	./.:.:.:.:.:.:.:.	./.:.:.:.:.:.:.:.	./.:.:.:.:.:.:.:.	./.:.:.:.:.:.:.:.	./.:.:.:.:.:.:.:.	./.:.:.:.:.:.:.:.	./.:.:.:.:.:.:.:.	./.:.:.:.:.:.:.:.	./.:.:.:.:.:.:.:.	./.:.:.:.:.:.:.:.	./.:.:.:.:.:.:.:.	./.:.:.:.:.:.:.:.	./.:.:.:.:.:.:.:.	./.:.:.:.:.:.:.:.	./.:.:.:.:.:.:.:.	./.:.:.:.:.:.:.:.	./.:.:.:.:.:.:.:.	./.:.:.:.:.:.:.:.	./.:.:.:.:.:.:.:.	./.:.:.:.:.:.:.:.	./.:.:.:.:.:.:.:.	./.:.:.:.:.:.:.:.	./.:.:.:.:.:.:.:.	./.:.:.:.:.:.:.:.	./.:.:.:.:.:.:.:.	./.:.:.:.:.:.:.:.	./.:.:.:.:.:.:.:.	./.:.:.:.:.:.:.:.	./.:.:.:.:.:.:.:.	./.:.:.:.:.:.:.:.	./.:.:.:.:.:.:.:.	./.:.:.:.:.:.:.:.	./.:.:.:.:.:.:.:.	./.:.:.:.:.:.:.:.	./.:.:.:.:.:.:.:.	./.:.:.:.:.:.:.:.	./.:.:.:.:.:.:.:.	./.:.:.:.:.:.:.:.	./.:.:.:.:.:.:.:.	./.:.:.:.:.:.:.:.	./.:.:.:.:.:.:.:.	./.:.:.:.:.:.:.:.	./.:.:.:.:.:.:.:.	./.:.:.:.:.:.:.:.	./.:.:.:.:.:.:.:.	./.:.:.:.:.:.:.:.	./.:.:.:.:.:.:.:.	./.:.:.:.:.:.:.:.	./.:.:.:.:.:.:.:.	./.:.:.:.:.:.:.:.	./.:.:.:.:.:.:.:.	./.:.:.:.:.:.:.:.	./.:.:.:.:.:.:.:.	./.:.:.:.:.:.:.:.	./.:.:.:.:.:.:.:.	./.:.:.:.:.:.:.:.	./.:.:.:.:.:.:.:.	./.:.:.:.:.:.:.:.	./.:.:.:.:.:.:.:.	./.:.:.:.:.:.:.:.	./.:.:.:.:.:.:.:.	./.:.:.:.:.:.:.:.	./.:.:.:.:.:.:.:.	./.:.:.:.:.:.:.:.	./.:.:.:.:.:.:.:.	./.:.:.:.:.:.:.:.	./.:.:.:.:.:.:.:.	./.:.:.:.:.:.:.:.	./.:.:.:.:.:.:.:.	./.:.:.:.:.:.:.:.	./.:.:.:.:.:.:.:.	./.:.:.:.:.:.:.:.	./.:.:.:.:.:.:.:.	./.:.:.:.:.:.:.:.	./.:.:.:.:.:.:.:.	./.:.:.:.:.:.:.:.	./.:.:.:.:.:.:.:.	./.:.:.:.:.:.:.:.	./.:.:.:.:.:.:.:.	./.:.:.:.:.:.:.:.	./.:.:.:.:.:.:.:.	./.:.:.:.:.:.:.:.	./.:.:.:.:.:.:.:.	./.:.:.:.:.:.:.:.	./.:.:.:.:.:.:.:.	./.:.:.:.:.:.:.:.	./.:.:.:.:.:.:.:.	./.:.:.:.:.:.:.:.	./.:.:.:.:.:.:.:.	./.:.:.:.:.:.:.:.	./.:.:.:.:.:.:.:.	./.:.:.:.:.:.:.:.	./.:.:.:.:.:.:.:.	./.:.:.:.:.:.:.:.	./.:.:.:.:.:.:.:.	./.:.:.:.:.:.:.:.	./.:.:.:.:.:.:.:.	./.:.:.:.:.:.:.:.	./.:.:.:.:.:.:.:.	./.:.:.:.:.:.:.:.	./.:.:.:.:.:.:.:.	./.:.:.:.:.:.:.:.	./.:.:.:.:.:.:.:.
chr4	8552477	.	A	G	613.77	PASS	BaseQRankSum=-2.136;ClippingRankSum=0;ExcessHet=3.0103;MQRankSum=1.518;RAW_MQ=112900;ReadPosRankSum=-0.169;DP=768;MLEAC=2;MLEAF=1	GT:DP:GQ:NE:PR:PS:SB:SE	./.:.:.:.:.:.:.:.	./.:.:.:.:.:.:.:.	./.:.:.:.:.:.:.:.	./.:.:.:.:.:.:.:.	./.:.:.:.:.:.:.:.	./.:.:.:.:.:.:.:.	./.:.:.:.:.:.:.:.	./.:.:.:.:.:.:.:.	./.:.:.:.:.:.:.:.	./.:.:.:.:.:.:.:.	./.:.:.:.:.:.:.:.	./.:.:.:.:.:.:.:.	./.:.:.:.:.:.:.:.	./.:.:.:.:.:.:.:.	./.:.:.:.:.:.:.:.	./.:.:.:.:.:.:.:.	0|1:31:99:100:0:8551828:12,9,6,4:.	./.:.:.:.:.:.:.:.	./.:.:.:.:.:.:.:.	./.:.:.:.:.:.:.:.	./.:.:.:.:.:.:.:.	./.:.:.:.:.:.:.:.	./.:.:.:.:.:.:.:.	./.:.:.:.:.:.:.:.	./.:.:.:.:.:.:.:.	./.:.:.:.:.:.:.:.	./.:.:.:.:.:.:.:.	./.:.:.:.:.:.:.:.	./.:.:.:.:.:.:.:.	./.:.:.:.:.:.:.:.	./.:.:.:.:.:.:.:.	./.:.:.:.:.:.:.:.	./.:.:.:.:.:.:.:.	./.:.:.:.:.:.:.:.	./.:.:.:.:.:.:.:.	1|0:19:99:100:0:8551828:2,6,8,3:.	./.:.:.:.:.:.:.:.	1|0:24:99:100:0:8552290:7,8,3,6:.	./.:.:.:.:.:.:.:.	./.:.:.:.:.:.:.:.	0|1:8:54:100:0:8547615:0,3,3,2:.	1|0:10:51:100:0:8550897:2,4,2,2:.	./.:.:.:.:.:.:.:.	./.:.:.:.:.:.:.:.	0|1:3:17:3.53:1:8551828:0,1,1,1:.	0|1:21:99:100:0:8551828:5,6,4,6:.	./.:.:.:.:.:.:.:.	0|1:13:65:100:0:8552477:4,4,3,2:.	1/1:7:21:.:.:.:0,0,2,5:.	1/1:11:32:.:.:.:0,0,4,7:.	0|1:21:99:100:0:8545116:4,5,8,4:.	1|0:16:99:100:0:8551828:5,3,3,5:.	./.:.:.:.:.:.:.:.	./.:.:.:.:.:.:.:.	./.:.:.:.:.:.:.:.	./.:.:.:.:.:.:.:.	1/1:14:40:.:.:.:0,0,5,9:.	./.:.:.:.:.:.:.:.	1|0:9:77:100:0:8551895:3,1,1,4:.	./.:.:.:.:.:.:.:.	./.:.:.:.:.:.:.:.	1|0:16:2:100:0:8535309:1,1,7,7:.	0|1:22:99:100:0:8546232:5,3,5,9:.	./.:.:.:.:.:.:.:.	./.:.:.:.:.:.:.:.	1/1:19:57:.:.:.:0,0,11,8:.	1|0:19:99:100:0:8550897:5,3,7,4:.	./.:.:.:.:.:.:.:.	0|1:18:99:100:0:8550897:6,3,7,2:.	0|1:22:99:100:0:8550897:5,7,6,4:.	0|1:20:99:100:0:8551828:5,6,7,2:.	1/1:22:66:.:.:.:0,0,3,19:.	1/1:20:59:.:.:.:0,0,14,6:.	1|0:16:99:100:0:8551828:5,5,4,2:.	1|0:19:99:100:0:8551828:8,3,4,4:.	0|1:12:68:100:0:8551828:4,4,1,3:.	./.:.:.:.:.:.:.:.	1/1:15:45:.:.:.:0,0,7,8:.	0|1:23:99:100:0:8551828:4,5,6,8:.	./.:.:.:.:.:.:.:.	./.:.:.:.:.:.:.:.	./.:.:.:.:.:.:.:.	./.:.:.:.:.:.:.:.	1|0:14:86:100:0:8550857:3,5,5,1:.	1/1:14:41:.:.:.:0,0,6,8:.	0|1:21:99:100:0:8546232:4,6,7,4:.	./.:.:.:.:.:.:.:.	1/1:26:77:.:.:.:0,0,11,15:.	1/1:8:24:.:.:.:0,0,4,4:.	./.:.:.:.:.:.:.:.	0|1:14:61:100:0:8550897:8,2,3,1:.	0|1:22:99:100:0:8551828:4,6,4,8:.	0|1:15:91:100:0:8551828:2,3,1,9:.	1/1:25:25:.:.:.:1,1,12,11:.	./.:.:.:.:.:.:.:.	./.:.:.:.:.:.:.:.	./.:.:.:.:.:.:.:.	1|0:13:89:68.63:0:8547860:4,4,1,4:.	./.:.:.:.:.:.:.:.	0|1:13:83:100:0:8551404:3,5,2,3:.	0|1:18:67:45.98:0:8546215:10,3,3,2:.	0|1:11:75:100:0:8547853:2,2,4,3:.	0/1:15:5:.:.:.:1,1,6,7:.	./.:.:.:.:.:.:.:.	1|0:10:74:100:0:8546574:2,2,3,3:.	./.:.:.:.:.:.:.:.	./.:.:.:.:.:.:.:.	1/1:13:11:.:.:.:1,0,6,6:.	1|0:12:69:100:0:8552214:2,2,4,4:.	1/1:18:54:.:.:.:0,0,9,9:.	1/1:13:39:.:.:.:0,0,6,7:.	./.:.:.:.:.:.:.:.	./.:.:.:.:.:.:.:.	./.:.:.:.:.:.:.:.	./.:.:.:.:.:.:.:.	./.:.:.:.:.:.:.:.	./.:.:.:.:.:.:.:.	./.:.:.:.:.:.:.:.	./.:.:.:.:.:.:.:.	./.:.:.:.:.:.:.:.	./.:.:.:.:.:.:.:.	./.:.:.:.:.:.:.:.	./.:.:.:.:.:.:.:.	./.:.:.:.:.:.:.:.
chr4	8552546	.	T	C	5.29	PASS	BaseQRankSum=-0.674;ClippingRankSum=0;ExcessHet=3.0103;MQRankSum=0;RAW_MQ=18000;ReadPosRankSum=0.524;DP=5;MLEAC=1;MLEAF=0.5	GT:DP:GQ:NE:PR:PS:SB:SE	./.:.:.:.:.:.:.:.	./.:.:.:.:.:.:.:.	./.:.:.:.:.:.:.:.	./.:.:.:.:.:.:.:.	./.:.:.:.:.:.:.:.	./.:.:.:.:.:.:.:.	./.:.:.:.:.:.:.:.	./.:.:.:.:.:.:.:.	./.:.:.:.:.:.:.:.	./.:.:.:.:.:.:.:.	./.:.:.:.:.:.:.:.	./.:.:.:.:.:.:.:.	./.:.:.:.:.:.:.:.	./.:.:.:.:.:.:.:.	./.:.:.:.:.:.:.:.	./.:.:.:.:.:.:.:.	./.:.:.:.:.:.:.:.	./.:.:.:.:.:.:.:.	./.:.:.:.:.:.:.:.	./.:.:.:.:.:.:.:.	./.:.:.:.:.:.:.:.	./.:.:.:.:.:.:.:.	./.:.:.:.:.:.:.:.	./.:.:.:.:.:.:.:.	./.:.:.:.:.:.:.:.	./.:.:.:.:.:.:.:.	./.:.:.:.:.:.:.:.	./.:.:.:.:.:.:.:.	./.:.:.:.:.:.:.:.	./.:.:.:.:.:.:.:.	./.:.:.:.:.:.:.:.	./.:.:.:.:.:.:.:.	./.:.:.:.:.:.:.:.	./.:.:.:.:.:.:.:.	./.:.:.:.:.:.:.:.	./.:.:.:.:.:.:.:.	./.:.:.:.:.:.:.:.	./.:.:.:.:.:.:.:.	./.:.:.:.:.:.:.:.	./.:.:.:.:.:.:.:.	./.:.:.:.:.:.:.:.	./.:.:.:.:.:.:.:.	./.:.:.:.:.:.:.:.	./.:.:.:.:.:.:.:.	1|0:5:32:100:0:8551828:2,1,1,1:.	./.:.:.:.:.:.:.:.	./.:.:.:.:.:.:.:.	./.:.:.:.:.:.:.:.	./.:.:.:.:.:.:.:.	./.:.:.:.:.:.:.:.	./.:.:.:.:.:.:.:.	./.:.:.:.:.:.:.:.	./.:.:.:.:.:.:.:.	./.:.:.:.:.:.:.:.	./.:.:.:.:.:.:.:.	./.:.:.:.:.:.:.:.	./.:.:.:.:.:.:.:.	./.:.:.:.:.:.:.:.	./.:.:.:.:.:.:.:.	./.:.:.:.:.:.:.:.	./.:.:.:.:.:.:.:.	./.:.:.:.:.:.:.:.	./.:.:.:.:.:.:.:.	./.:.:.:.:.:.:.:.	./.:.:.:.:.:.:.:.	./.:.:.:.:.:.:.:.	./.:.:.:.:.:.:.:.	./.:.:.:.:.:.:.:.	./.:.:.:.:.:.:.:.	./.:.:.:.:.:.:.:.	./.:.:.:.:.:.:.:.	./.:.:.:.:.:.:.:.	./.:.:.:.:.:.:.:.	./.:.:.:.:.:.:.:.	./.:.:.:.:.:.:.:.	./.:.:.:.:.:.:.:.	./.:.:.:.:.:.:.:.	./.:.:.:.:.:.:.:.	./.:.:.:.:.:.:.:.	./.:.:.:.:.:.:.:.	./.:.:.:.:.:.:.:.	./.:.:.:.:.:.:.:.	./.:.:.:.:.:.:.:.	./.:.:.:.:.:.:.:.	./.:.:.:.:.:.:.:.	./.:.:.:.:.:.:.:.	./.:.:.:.:.:.:.:.	./.:.:.:.:.:.:.:.	./.:.:.:.:.:.:.:.	./.:.:.:.:.:.:.:.	./.:.:.:.:.:.:.:.	./.:.:.:.:.:.:.:.	./.:.:.:.:.:.:.:.	./.:.:.:.:.:.:.:.	./.:.:.:.:.:.:.:.	./.:.:.:.:.:.:.:.	./.:.:.:.:.:.:.:.	./.:.:.:.:.:.:.:.	./.:.:.:.:.:.:.:.	./.:.:.:.:.:.:.:.	./.:.:.:.:.:.:.:.	./.:.:.:.:.:.:.:.	./.:.:.:.:.:.:.:.	./.:.:.:.:.:.:.:.	./.:.:.:.:.:.:.:.	./.:.:.:.:.:.:.:.	./.:.:.:.:.:.:.:.	./.:.:.:.:.:.:.:.	./.:.:.:.:.:.:.:.	./.:.:.:.:.:.:.:.	./.:.:.:.:.:.:.:.	./.:.:.:.:.:.:.:.	./.:.:.:.:.:.:.:.	./.:.:.:.:.:.:.:.	./.:.:.:.:.:.:.:.	./.:.:.:.:.:.:.:.	./.:.:.:.:.:.:.:.	./.:.:.:.:.:.:.:.	./.:.:.:.:.:.:.:.	./.:.:.:.:.:.:.:.	./.:.:.:.:.:.:.:.	./.:.:.:.:.:.:.:.	./.:.:.:.:.:.:.:.	./.:.:.:.:.:.:.:.
chr4	8552548	.	T	C	702.77	PASS	BaseQRankSum=0.188;ClippingRankSum=0;ExcessHet=3.0103;MQRankSum=0;RAW_MQ=104400;ReadPosRankSum=0.755;DP=736;MLEAC=2;MLEAF=1	GT:DP:GQ:NE:PR:PS:SB:SE:PGT:PID	./.:.:.:.:.:.:.:.:.:.	./.:.:.:.:.:.:.:.:.:.	./.:.:.:.:.:.:.:.:.:.	./.:.:.:.:.:.:.:.:.:.	./.:.:.:.:.:.:.:.:.:.	./.:.:.:.:.:.:.:.:.:.	./.:.:.:.:.:.:.:.:.:.	./.:.:.:.:.:.:.:.:.:.	./.:.:.:.:.:.:.:.:.:.	./.:.:.:.:.:.:.:.:.:.	./.:.:.:.:.:.:.:.:.:.	./.:.:.:.:.:.:.:.:.:.	./.:.:.:.:.:.:.:.:.:.	./.:.:.:.:.:.:.:.:.:.	./.:.:.:.:.:.:.:.:.:.	./.:.:.:.:.:.:.:.:.:.	0|1:29:99:100:0:8551828:9,10,6,4:.:.:.	./.:.:.:.:.:.:.:.:.:.	./.:.:.:.:.:.:.:.:.:.	./.:.:.:.:.:.:.:.:.:.	./.:.:.:.:.:.:.:.:.:.	./.:.:.:.:.:.:.:.:.:.	./.:.:.:.:.:.:.:.:.:.	./.:.:.:.:.:.:.:.:.:.	./.:.:.:.:.:.:.:.:.:.	./.:.:.:.:.:.:.:.:.:.	./.:.:.:.:.:.:.:.:.:.	./.:.:.:.:.:.:.:.:.:.	./.:.:.:.:.:.:.:.:.:.	./.:.:.:.:.:.:.:.:.:.	./.:.:.:.:.:.:.:.:.:.	./.:.:.:.:.:.:.:.:.:.	./.:.:.:.:.:.:.:.:.:.	./.:.:.:.:.:.:.:.:.:.	./.:.:.:.:.:.:.:.:.:.	1|0:22:98:100:0:8551828:3,3,7,9:.:.:.	./.:.:.:.:.:.:.:.:.:.	1|0:17:99:100:0:8552290:4,6,6,1:.:.:.	./.:.:.:.:.:.:.:.:.:.	./.:.:.:.:.:.:.:.:.:.	0|1:12:74:100:0:8547615:5,3,2,2:.:.:.	1|0:9:73:100:0:8550897:2,3,2,2:.:.:.	./.:.:.:.:.:.:.:.:.:.	./.:.:.:.:.:.:.:.:.:.	0|1:5:10:56.58:0:8551828:0,1,3,1:.:.:.	0|1:14:91:100:0:8551828:5,4,2,3:.:.:.	./.:.:.:.:.:.:.:.:.:.	0|1:6:9:100:0:8552477:1,4,1,0:.:.:.	1/1:11:33:.:.:.:0,0,3,8:.:.:.	1/1:11:33:.:.:.:0,0,6,5:.:.:.	0|1:24:99:100:0:8545116:6,5,7,6:.:.:.	1|0:13:65:100:0:8551828:3,1,6,3:.:.:.	./.:.:.:.:.:.:.:.:.:.	./.:.:.:.:.:.:.:.:.:.	./.:.:.:.:.:.:.:.:.:.	./.:.:.:.:.:.:.:.:.:.	1/1:16:48:.:.:.:0,0,8,8:.:.:.	./.:.:.:.:.:.:.:.:.:.	1|0:8:30:100:0:8551895:2,0,2,4:.:.:.	0|1:4:40:100:0:8551956:0,2,1,1:.:.:.	./.:.:.:.:.:.:.:.:.:.	1/1:17:49:.:.:.:0,0,10,7:.:.:.	0|1:25:99:100:0:8546232:5,5,6,9:.:.:.	./.:.:.:.:.:.:.:.:.:.	./.:.:.:.:.:.:.:.:.:.	1/1:13:39:.:.:.:0,0,4,9:.:.:.	1|0:19:99:100:0:8550897:3,5,4,7:.:.:.	./.:.:.:.:.:.:.:.:.:.	0|1:15:99:100:0:8550897:3,3,6,3:.:.:.	0|1:17:99:100:0:8550897:4,6,3,4:.:.:.	0|1:15:96:100:0:8551828:4,6,2,3:.:.:.	1/1:15:45:.:.:.:0,0,7,8:.:.:.	1/1:13:39:.:.:.:0,0,10,3:.:.:.	1|0:15:99:100:0:8551828:4,4,2,5:.:.:.	1|0:21:78:100:0:8551828:8,8,3,2:.:.:.	0|1:11:47:100:0:8551828:5,3,2,1:.:.:.	./.:.:.:.:.:.:.:.:.:.	1/1:25:75:.:.:.:0,0,14,11:.:.:.	0|1:9:50:100:0:8551828:2,4,2,1:.:.:.	./.:.:.:.:.:.:.:.:.:.	./.:.:.:.:.:.:.:.:.:.	./.:.:.:.:.:.:.:.:.:.	./.:.:.:.:.:.:.:.:.:.	1|0:11:46:100:0:8550857:2,1,5,3:.:.:.	1/1:14:42:.:.:.:0,0,5,9:.:.:.	0|1:22:99:100:0:8546232:5,4,5,8:.:.:.	./.:.:.:.:.:.:.:.:.:.	1/1:18:54:.:.:.:0,0,6,12:.:.:.	1/1:15:45:.:.:.:0,0,5,10:.:.:.	./.:.:.:.:.:.:.:.:.:.	0|1:17:99:100:0:8550897:4,7,4,2:.:.:.	0|1:27:99:100:0:8551828:5,9,3,10:.:.:.	0|1:14:99:100:0:8551828:5,2,2,5:.:.:.	1/1:29:87:.:.:.:0,0,16,13:.:.:.	./.:.:.:.:.:.:.:.:.:.	./.:.:.:.:.:.:.:.:.:.	./.:.:.:.:.:.:.:.:.:.	./.:.:.:.:.:.:.:.:.:.	./.:.:.:.:.:.:.:.:.:.	0|1:18:99:100:0:8551404:2,6,5,5:.:.:.	0|1:13:96:44.97:0:8546215:6,4,1,2:.:0|1:8552548_T_C	0|1:14:99:100:0:8547853:2,4,5,3:.:.:.	1/1:9:27:.:.:.:0,0,5,4:.:.:.	./.:.:.:.:.:.:.:.:.:.	1|0:10:71:100:0:8546574:1,3,2,4:.:.:.	./.:.:.:.:.:.:.:.:.:.	0|1:9:29:100:0:8546574:3,4,0,2:.:.:.	1/1:18:26:.:.:.:1,0,7,10:.:0|1:8552548_T_C	1|0:16:99:100:0:8552214:5,4,1,6:.:.:.	1/1:18:54:.:.:.:0,0,8,10:.:.:.	1/1:8:24:.:.:.:0,0,3,5:.:.:.	./.:.:.:.:.:.:.:.:.:.	./.:.:.:.:.:.:.:.:.:.	./.:.:.:.:.:.:.:.:.:.	./.:.:.:.:.:.:.:.:.:.	./.:.:.:.:.:.:.:.:.:.	./.:.:.:.:.:.:.:.:.:.	./.:.:.:.:.:.:.:.:.:.	./.:.:.:.:.:.:.:.:.:.	./.:.:.:.:.:.:.:.:.:.	./.:.:.:.:.:.:.:.:.:.	./.:.:.:.:.:.:.:.:.:.	./.:.:.:.:.:.:.:.:.:.	./.:.:.:.:.:.:.:.:.:.
chr4	8552565	.	A	G	0.08	PASS	BaseQRankSum=-0.564;ClippingRankSum=0;ExcessHet=3.0103;MQRankSum=0;RAW_MQ=46800;ReadPosRankSum=-0.604;DP=13;MLEAC=1;MLEAF=0.5	GT:DP:GQ:NE:PR:PS:SB:SE	./.:.:.:.:.:.:.:.	./.:.:.:.:.:.:.:.	./.:.:.:.:.:.:.:.	./.:.:.:.:.:.:.:.	./.:.:.:.:.:.:.:.	./.:.:.:.:.:.:.:.	./.:.:.:.:.:.:.:.	./.:.:.:.:.:.:.:.	./.:.:.:.:.:.:.:.	./.:.:.:.:.:.:.:.	./.:.:.:.:.:.:.:.	./.:.:.:.:.:.:.:.	./.:.:.:.:.:.:.:.	./.:.:.:.:.:.:.:.	./.:.:.:.:.:.:.:.	./.:.:.:.:.:.:.:.	./.:.:.:.:.:.:.:.	./.:.:.:.:.:.:.:.	./.:.:.:.:.:.:.:.	./.:.:.:.:.:.:.:.	./.:.:.:.:.:.:.:.	./.:.:.:.:.:.:.:.	./.:.:.:.:.:.:.:.	./.:.:.:.:.:.:.:.	./.:.:.:.:.:.:.:.	./.:.:.:.:.:.:.:.	./.:.:.:.:.:.:.:.	./.:.:.:.:.:.:.:.	./.:.:.:.:.:.:.:.	./.:.:.:.:.:.:.:.	./.:.:.:.:.:.:.:.	./.:.:.:.:.:.:.:.	./.:.:.:.:.:.:.:.	./.:.:.:.:.:.:.:.	./.:.:.:.:.:.:.:.	./.:.:.:.:.:.:.:.	./.:.:.:.:.:.:.:.	./.:.:.:.:.:.:.:.	./.:.:.:.:.:.:.:.	./.:.:.:.:.:.:.:.	./.:.:.:.:.:.:.:.	./.:.:.:.:.:.:.:.	./.:.:.:.:.:.:.:.	./.:.:.:.:.:.:.:.	./.:.:.:.:.:.:.:.	./.:.:.:.:.:.:.:.	./.:.:.:.:.:.:.:.	./.:.:.:.:.:.:.:.	./.:.:.:.:.:.:.:.	./.:.:.:.:.:.:.:.	./.:.:.:.:.:.:.:.	0|1:13:11:100:0:8551828:7,4,1,1:.	./.:.:.:.:.:.:.:.	./.:.:.:.:.:.:.:.	./.:.:.:.:.:.:.:.	./.:.:.:.:.:.:.:.	./.:.:.:.:.:.:.:.	./.:.:.:.:.:.:.:.	./.:.:.:.:.:.:.:.	./.:.:.:.:.:.:.:.	./.:.:.:.:.:.:.:.	./.:.:.:.:.:.:.:.	./.:.:.:.:.:.:.:.	./.:.:.:.:.:.:.:.	./.:.:.:.:.:.:.:.	./.:.:.:.:.:.:.:.	./.:.:.:.:.:.:.:.	./.:.:.:.:.:.:.:.	./.:.:.:.:.:.:.:.	./.:.:.:.:.:.:.:.	./.:.:.:.:.:.:.:.	./.:.:.:.:.:.:.:.	./.:.:.:.:.:.:.:.	./.:.:.:.:.:.:.:.	./.:.:.:.:.:.:.:.	./.:.:.:.:.:.:.:.	./.:.:.:.:.:.:.:.	./.:.:.:.:.:.:.:.	./.:.:.:.:.:.:.:.	./.:.:.:.:.:.:.:.	./.:.:.:.:.:.:.:.	./.:.:.:.:.:.:.:.	./.:.:.:.:.:.:.:.	./.:.:.:.:.:.:.:.	./.:.:.:.:.:.:.:.	./.:.:.:.:.:.:.:.	./.:.:.:.:.:.:.:.	./.:.:.:.:.:.:.:.	./.:.:.:.:.:.:.:.	./.:.:.:.:.:.:.:.	./.:.:.:.:.:.:.:.	./.:.:.:.:.:.:.:.	./.:.:.:.:.:.:.:.	./.:.:.:.:.:.:.:.	./.:.:.:.:.:.:.:.	./.:.:.:.:.:.:.:.	./.:.:.:.:.:.:.:.	./.:.:.:.:.:.:.:.	./.:.:.:.:.:.:.:.	./.:.:.:.:.:.:.:.	./.:.:.:.:.:.:.:.	./.:.:.:.:.:.:.:.	./.:.:.:.:.:.:.:.	./.:.:.:.:.:.:.:.	./.:.:.:.:.:.:.:.	./.:.:.:.:.:.:.:.	./.:.:.:.:.:.:.:.	./.:.:.:.:.:.:.:.	./.:.:.:.:.:.:.:.	./.:.:.:.:.:.:.:.	./.:.:.:.:.:.:.:.	./.:.:.:.:.:.:.:.	./.:.:.:.:.:.:.:.	./.:.:.:.:.:.:.:.	./.:.:.:.:.:.:.:.	./.:.:.:.:.:.:.:.	./.:.:.:.:.:.:.:.	./.:.:.:.:.:.:.:.	./.:.:.:.:.:.:.:.	./.:.:.:.:.:.:.:.	./.:.:.:.:.:.:.:.	./.:.:.:.:.:.:.:.	./.:.:.:.:.:.:.:.	./.:.:.:.:.:.:.:.
chr4	8552570	.	A	T	711.77	PASS	BaseQRankSum=3.37;ClippingRankSum=0;ExcessHet=3.0103;MQRankSum=0;RAW_MQ=118800;ReadPosRankSum=-1.767;DP=706;MLEAC=2;MLEAF=1	GT:DP:GQ:NE:PR:PS:SB:SE:PGT:PID	./.:.:.:.:.:.:.:.:.:.	./.:.:.:.:.:.:.:.:.:.	./.:.:.:.:.:.:.:.:.:.	./.:.:.:.:.:.:.:.:.:.	./.:.:.:.:.:.:.:.:.:.	./.:.:.:.:.:.:.:.:.:.	./.:.:.:.:.:.:.:.:.:.	./.:.:.:.:.:.:.:.:.:.	./.:.:.:.:.:.:.:.:.:.	./.:.:.:.:.:.:.:.:.:.	./.:.:.:.:.:.:.:.:.:.	./.:.:.:.:.:.:.:.:.:.	./.:.:.:.:.:.:.:.:.:.	./.:.:.:.:.:.:.:.:.:.	./.:.:.:.:.:.:.:.:.:.	./.:.:.:.:.:.:.:.:.:.	0|1:33:99:100:0:8551828:11,9,6,7:.:.:.	./.:.:.:.:.:.:.:.:.:.	./.:.:.:.:.:.:.:.:.:.	./.:.:.:.:.:.:.:.:.:.	./.:.:.:.:.:.:.:.:.:.	./.:.:.:.:.:.:.:.:.:.	./.:.:.:.:.:.:.:.:.:.	./.:.:.:.:.:.:.:.:.:.	./.:.:.:.:.:.:.:.:.:.	./.:.:.:.:.:.:.:.:.:.	./.:.:.:.:.:.:.:.:.:.	./.:.:.:.:.:.:.:.:.:.	./.:.:.:.:.:.:.:.:.:.	./.:.:.:.:.:.:.:.:.:.	./.:.:.:.:.:.:.:.:.:.	./.:.:.:.:.:.:.:.:.:.	./.:.:.:.:.:.:.:.:.:.	./.:.:.:.:.:.:.:.:.:.	./.:.:.:.:.:.:.:.:.:.	1|0:22:99:100:0:8551828:3,4,6,9:.:.:.	./.:.:.:.:.:.:.:.:.:.	1|0:19:99:100:0:8552290:5,6,5,3:.:.:.	./.:.:.:.:.:.:.:.:.:.	./.:.:.:.:.:.:.:.:.:.	0|1:13:99:100:0:8547615:5,3,2,3:.:.:.	1|0:9:75:100:0:8550897:2,3,2,2:.:.:.	./.:.:.:.:.:.:.:.:.:.	./.:.:.:.:.:.:.:.:.:.	0|1:4:37:100:0:8551828:1,1,2,0:.:.:.	0|1:13:96:100:0:8551828:5,3,2,3:.:.:.	./.:.:.:.:.:.:.:.:.:.	0|1:10:24:100:0:8552477:3,5,2,0:.:.:.	1/1:11:33:.:.:.:0,0,2,9:.:.:.	1/1:13:39:.:.:.:0,0,7,6:.:.:.	0|1:25:99:100:0:8545116:5,6,7,7:.:.:.	1|0:14:99:100:0:8551828:3,2,5,4:.:.:.	./.:.:.:.:.:.:.:.:.:.	./.:.:.:.:.:.:.:.:.:.	./.:.:.:.:.:.:.:.:.:.	./.:.:.:.:.:.:.:.:.:.	1/1:15:45:.:.:.:0,0,8,7:.:.:.	./.:.:.:.:.:.:.:.:.:.	1|0:7:31:100:0:8551895:2,0,2,3:.:.:.	0|1:7:32:100:0:8551956:2,3,1,1:.:.:.	./.:.:.:.:.:.:.:.:.:.	0|1:19:52:100:0:8535309:8,5,2,4:.:.:.	0|1:28:99:100:0:8546232:7,6,6,9:.:.:.	./.:.:.:.:.:.:.:.:.:.	./.:.:.:.:.:.:.:.:.:.	0|1:13:99:100:0:8551895:3,4,0,6:.:.:.	1|0:21:99:100:0:8550897:3,7,5,6:.:.:.	./.:.:.:.:.:.:.:.:.:.	./.:.:.:.:.:.:.:.:.:.	0|1:18:99:100:0:8550897:4,6,3,5:.:.:.	0|1:16:99:100:0:8551828:4,5,3,4:.:.:.	1/1:14:42:.:.:.:0,0,8,6:.:.:.	1/1:9:27:.:.:.:0,0,5,4:.:.:.	1|0:12:99:100:0:8551828:2,5,0,5:.:.:.	1|0:22:99:100:0:8551828:7,8,3,4:.:.:.	0|1:14:99:100:0:8551828:4,4,4,2:.:.:.	./.:.:.:.:.:.:.:.:.:.	1/1:25:75:.:.:.:0,0,15,10:.:.:.	0|1:11:83:100:0:8551828:3,4,2,2:.:.:.	./.:.:.:.:.:.:.:.:.:.	./.:.:.:.:.:.:.:.:.:.	./.:.:.:.:.:.:.:.:.:.	./.:.:.:.:.:.:.:.:.:.	./.:.:.:.:.:.:.:.:.:.	1/1:15:45:.:.:.:0,0,4,11:.:.:.	0|1:22:99:100:0:8546232:5,4,4,9:.:.:.	./.:.:.:.:.:.:.:.:.:.	1|0:19:99:100:0:8551895:4,4,3,8:.:.:.	0|1:14:99:100:0:8551895:2,4,3,5:.:.:.	./.:.:.:.:.:.:.:.:.:.	0|1:16:99:100:0:8550897:3,7,3,3:.:.:.	0|1:22:99:100:0:8551828:5,7,2,8:.:.:.	0|1:12:99:100:0:8551828:5,1,2,4:.:.:.	1/1:28:84:.:.:.:0,0,15,13:.:.:.	./.:.:.:.:.:.:.:.:.:.	./.:.:.:.:.:.:.:.:.:.	./.:.:.:.:.:.:.:.:.:.	./.:.:.:.:.:.:.:.:.:.	./.:.:.:.:.:.:.:.:.:.	0|1:14:99:100:0:8551404:1,5,5,3:.:.:.	0|1:12:96:37:0:8546215:5,4,1,2:.:0|1:8552548_T_C	0|1:16:99:100:0:8547853:3,4,5,4:.:.:.	1/1:10:30:.:.:.:0,0,5,5:.:.:.	./.:.:.:.:.:.:.:.:.:.	1|0:11:67:100:0:8546574:1,3,2,5:.:.:.	./.:.:.:.:.:.:.:.:.:.	0|1:9:55:100:0:8546574:2,4,1,2:.:.:.	0|1:18:99:100:0:8551895:7,5,1,5:.:0|1:8552548_T_C	./.:.:.:.:.:.:.:.:.:.	1/1:16:48:.:.:.:0,0,6,10:.:.:.	1/1:10:30:.:.:.:0,0,4,6:.:.:.	./.:.:.:.:.:.:.:.:.:.	./.:.:.:.:.:.:.:.:.:.	./.:.:.:.:.:.:.:.:.:.	./.:.:.:.:.:.:.:.:.:.	./.:.:.:.:.:.:.:.:.:.	./.:.:.:.:.:.:.:.:.:.	./.:.:.:.:.:.:.:.:.:.	./.:.:.:.:.:.:.:.:.:.	./.:.:.:.:.:.:.:.:.:.	./.:.:.:.:.:.:.:.:.:.	./.:.:.:.:.:.:.:.:.:.	./.:.:.:.:.:.:.:.:.:.	./.:.:.:.:.:.:.:.:.:.
chr4	8552581	.	G	T	0.93	PASS	BaseQRankSum=-2.2;ClippingRankSum=0;ExcessHet=3.0103;MQRankSum=0;RAW_MQ=32400;ReadPosRankSum=-1.383;DP=9;MLEAC=1;MLEAF=0.5	GT:DP:GQ:SB	./.:.:.:.	./.:.:.:.	./.:.:.:.	./.:.:.:.	./.:.:.:.	./.:.:.:.	./.:.:.:.	./.:.:.:.	./.:.:.:.	0/1:9:22:4,3,1,1	./.:.:.:.	./.:.:.:.	./.:.:.:.	./.:.:.:.	./.:.:.:.	./.:.:.:.	./.:.:.:.	./.:.:.:.	./.:.:.:.	./.:.:.:.	./.:.:.:.	./.:.:.:.	./.:.:.:.	./.:.:.:.	./.:.:.:.	./.:.:.:.	./.:.:.:.	./.:.:.:.	./.:.:.:.	./.:.:.:.	./.:.:.:.	./.:.:.:.	./.:.:.:.	./.:.:.:.	./.:.:.:.	./.:.:.:.	./.:.:.:.	./.:.:.:.	./.:.:.:.	./.:.:.:.	./.:.:.:.	./.:.:.:.	./.:.:.:.	./.:.:.:.	./.:.:.:.	./.:.:.:.	./.:.:.:.	./.:.:.:.	./.:.:.:.	./.:.:.:.	./.:.:.:.	./.:.:.:.	./.:.:.:.	./.:.:.:.	./.:.:.:.	./.:.:.:.	./.:.:.:.	./.:.:.:.	./.:.:.:.	./.:.:.:.	./.:.:.:.	./.:.:.:.	./.:.:.:.	./.:.:.:.	./.:.:.:.	./.:.:.:.	./.:.:.:.	./.:.:.:.	./.:.:.:.	./.:.:.:.	./.:.:.:.	./.:.:.:.	./.:.:.:.	./.:.:.:.	./.:.:.:.	./.:.:.:.	./.:.:.:.	./.:.:.:.	./.:.:.:.	./.:.:.:.	./.:.:.:.	./.:.:.:.	./.:.:.:.	./.:.:.:.	./.:.:.:.	./.:.:.:.	./.:.:.:.	./.:.:.:.	./.:.:.:.	./.:.:.:.	./.:.:.:.	./.:.:.:.	./.:.:.:.	./.:.:.:.	./.:.:.:.	./.:.:.:.	./.:.:.:.	./.:.:.:.	./.:.:.:.	./.:.:.:.	./.:.:.:.	./.:.:.:.	./.:.:.:.	./.:.:.:.	./.:.:.:.	./.:.:.:.	./.:.:.:.	./.:.:.:.	./.:.:.:.	./.:.:.:.	./.:.:.:.	./.:.:.:.	./.:.:.:.	./.:.:.:.	./.:.:.:.	./.:.:.:.	./.:.:.:.	./.:.:.:.	./.:.:.:.	./.:.:.:.	./.:.:.:.	./.:.:.:.	./.:.:.:.	./.:.:.:.
chr4	8552659	.	T	C	534.77	PASS	BaseQRankSum=-2.82;ClippingRankSum=0;ExcessHet=3.0103;MQRankSum=0;RAW_MQ=108000;ReadPosRankSum=-2.593;DP=747;MLEAC=2;MLEAF=1	GT:DP:GQ:NE:PR:PS:SB:SE	./.:.:.:.:.:.:.:.	./.:.:.:.:.:.:.:.	./.:.:.:.:.:.:.:.	./.:.:.:.:.:.:.:.	./.:.:.:.:.:.:.:.	./.:.:.:.:.:.:.:.	./.:.:.:.:.:.:.:.	./.:.:.:.:.:.:.:.	./.:.:.:.:.:.:.:.	./.:.:.:.:.:.:.:.	./.:.:.:.:.:.:.:.	./.:.:.:.:.:.:.:.	./.:.:.:.:.:.:.:.	./.:.:.:.:.:.:.:.	./.:.:.:.:.:.:.:.	./.:.:.:.:.:.:.:.	0|1:30:99:100:0:8551828:8,9,5,8:.	./.:.:.:.:.:.:.:.	./.:.:.:.:.:.:.:.	./.:.:.:.:.:.:.:.	./.:.:.:.:.:.:.:.	./.:.:.:.:.:.:.:.	./.:.:.:.:.:.:.:.	./.:.:.:.:.:.:.:.	./.:.:.:.:.:.:.:.	./.:.:.:.:.:.:.:.	./.:.:.:.:.:.:.:.	./.:.:.:.:.:.:.:.	./.:.:.:.:.:.:.:.	./.:.:.:.:.:.:.:.	./.:.:.:.:.:.:.:.	./.:.:.:.:.:.:.:.	./.:.:.:.:.:.:.:.	./.:.:.:.:.:.:.:.	./.:.:.:.:.:.:.:.	1|0:14:99:100:0:8551828:4,2,2,6:.	./.:.:.:.:.:.:.:.	1|0:22:99:100:0:8552290:4,5,6,7:.	./.:.:.:.:.:.:.:.	./.:.:.:.:.:.:.:.	0|1:18:99:100:0:8547615:6,3,5,4:.	1|0:11:84:100:0:8550897:3,2,3,3:.	./.:.:.:.:.:.:.:.	./.:.:.:.:.:.:.:.	0|1:5:33:100:0:8551828:1,2,1,1:.	0|1:16:99:100:0:8551828:7,2,4,3:.	./.:.:.:.:.:.:.:.	0|1:14:99:100:0:8552477:3,3,4,4:.	1/1:20:34:.:.:.:1,0,9,10:.	1/1:13:37:.:.:.:0,0,7,6:.	0|1:22:99:100:0:8545116:7,4,3,8:.	1|0:14:94:100:0:8551828:4,1,4,5:.	./.:.:.:.:.:.:.:.	./.:.:.:.:.:.:.:.	./.:.:.:.:.:.:.:.	./.:.:.:.:.:.:.:.	1/1:12:35:.:.:.:0,0,7,5:.	./.:.:.:.:.:.:.:.	1|0:10:92:100:0:8551895:2,3,2,3:.	./.:.:.:.:.:.:.:.	./.:.:.:.:.:.:.:.	1/1:13:37:.:.:.:0,0,7,6:.	0|1:19:99:100:0:8546232:4,5,5,5:.	./.:.:.:.:.:.:.:.	./.:.:.:.:.:.:.:.	1/1:18:53:.:.:.:0,0,11,7:.	1|0:13:44:100:0:8550897:2,1,5,5:.	./.:.:.:.:.:.:.:.	0|1:14:99:100:0:8550897:2,4,2,6:.	0|1:26:99:100:0:8550897:6,7,8,5:.	0|1:24:99:100:0:8551828:4,7,10,3:.	1/1:12:36:.:.:.:0,0,8,4:.	1/1:17:50:.:.:.:0,0,3,14:.	1|0:18:99:100:0:8551828:4,4,6,4:.	1|0:18:99:100:0:8551828:2,7,4,5:.	0|1:12:74:100:0:8551828:2,2,6,2:.	./.:.:.:.:.:.:.:.	1/1:22:63:.:.:.:0,0,12,10:.	0|1:15:99:100:0:8551828:4,3,3,5:.	./.:.:.:.:.:.:.:.	./.:.:.:.:.:.:.:.	./.:.:.:.:.:.:.:.	./.:.:.:.:.:.:.:.	1|0:15:99:100:0:8550857:2,5,4,4:.	1/1:11:32:.:.:.:0,0,5,6:.	0|1:12:72:100:0:8546232:3,4,2,3:.	./.:.:.:.:.:.:.:.	1/1:21:63:.:.:.:0,0,11,10:.	1/1:18:54:.:.:.:0,0,13,5:.	./.:.:.:.:.:.:.:.	0|1:19:99:100:0:8550897:6,5,5,3:.	0|1:18:61:100:0:8551828:6,7,2,3:.	0|1:9:86:100:0:8551828:2,2,2,3:.	1/1:24:71:.:.:.:0,0,10,14:.	./.:.:.:.:.:.:.:.	./.:.:.:.:.:.:.:.	./.:.:.:.:.:.:.:.	1|0:15:99:54:0:8547860:5,2,4,4:.	./.:.:.:.:.:.:.:.	0|1:15:99:100:0:8551404:5,3,3,4:.	0|1:16:99:100:0:8546215:1,8,5,2:.	./.:.:.:.:.:.:.:.	1/1:7:20:.:.:.:0,0,2,5:.	./.:.:.:.:.:.:.:.	1|0:11:45:100:0:8546574:1,5,1,4:.	./.:.:.:.:.:.:.:.	0|1:14:80:100:0:8546574:2,6,4,2:.	1/1:12:36:.:.:.:0,0,4,8:.	1|0:20:70:100:0:8552214:7,8,4,1:.	1/1:15:45:.:.:.:0,0,8,7:.	1/1:7:21:.:.:.:0,0,4,3:.	./.:.:.:.:.:.:.:.	./.:.:.:.:.:.:.:.	./.:.:.:.:.:.:.:.	./.:.:.:.:.:.:.:.	./.:.:.:.:.:.:.:.	./.:.:.:.:.:.:.:.	./.:.:.:.:.:.:.:.	./.:.:.:.:.:.:.:.	./.:.:.:.:.:.:.:.	./.:.:.:.:.:.:.:.	./.:.:.:.:.:.:.:.	./.:.:.:.:.:.:.:.	./.:.:.:.:.:.:.:.
chr4	8552707	.	A	G	665.77	PASS	BaseQRankSum=-2.251;ClippingRankSum=0;ExcessHet=3.0103;MQRankSum=0;RAW_MQ=54000;ReadPosRankSum=-0.334;DP=268;MLEAC=1;MLEAF=0.5	GT:DP:GQ:NE:PR:PS:SB:SE	./.:.:.:.:.:.:.:.	./.:.:.:.:.:.:.:.	./.:.:.:.:.:.:.:.	./.:.:.:.:.:.:.:.	./.:.:.:.:.:.:.:.	./.:.:.:.:.:.:.:.	./.:.:.:.:.:.:.:.	./.:.:.:.:.:.:.:.	./.:.:.:.:.:.:.:.	./.:.:.:.:.:.:.:.	./.:.:.:.:.:.:.:.	./.:.:.:.:.:.:.:.	./.:.:.:.:.:.:.:.	./.:.:.:.:.:.:.:.	./.:.:.:.:.:.:.:.	./.:.:.:.:.:.:.:.	./.:.:.:.:.:.:.:.	./.:.:.:.:.:.:.:.	./.:.:.:.:.:.:.:.	./.:.:.:.:.:.:.:.	./.:.:.:.:.:.:.:.	./.:.:.:.:.:.:.:.	./.:.:.:.:.:.:.:.	./.:.:.:.:.:.:.:.	./.:.:.:.:.:.:.:.	./.:.:.:.:.:.:.:.	./.:.:.:.:.:.:.:.	./.:.:.:.:.:.:.:.	./.:.:.:.:.:.:.:.	./.:.:.:.:.:.:.:.	./.:.:.:.:.:.:.:.	./.:.:.:.:.:.:.:.	./.:.:.:.:.:.:.:.	./.:.:.:.:.:.:.:.	./.:.:.:.:.:.:.:.	./.:.:.:.:.:.:.:.	./.:.:.:.:.:.:.:.	./.:.:.:.:.:.:.:.	./.:.:.:.:.:.:.:.	./.:.:.:.:.:.:.:.	0|1:15:99:100:0:8547615:4,2,5,4:.	1|0:15:99:100:0:8550897:4,3,4,4:.	./.:.:.:.:.:.:.:.	./.:.:.:.:.:.:.:.	0|1:8:61:100:0:8551828:2,2,2,2:.	0|1:21:99:100:0:8551828:8,4,5,4:.	./.:.:.:.:.:.:.:.	./.:.:.:.:.:.:.:.	0|1:17:85:100:0:8551970:3,2,6,6:.	0|1:10:75:18.18:0:8552707:2,2,2,4:.	./.:.:.:.:.:.:.:.	1|0:10:70:100:0:8551828:4,2,1,3:.	./.:.:.:.:.:.:.:.	./.:.:.:.:.:.:.:.	./.:.:.:.:.:.:.:.	./.:.:.:.:.:.:.:.	0|1:13:65:100:0:8547349:3,1,4,5:.	./.:.:.:.:.:.:.:.	1|0:8:27:100:0:8551895:2,4,0,2:.	./.:.:.:.:.:.:.:.	./.:.:.:.:.:.:.:.	./.:.:.:.:.:.:.:.	./.:.:.:.:.:.:.:.	./.:.:.:.:.:.:.:.	./.:.:.:.:.:.:.:.	./.:.:.:.:.:.:.:.	./.:.:.:.:.:.:.:.	./.:.:.:.:.:.:.:.	./.:.:.:.:.:.:.:.	0|1:19:99:100:0:8550897:4,4,7,4:.	./.:.:.:.:.:.:.:.	1/1:16:48:.:.:.:0,0,11,5:.	./.:.:.:.:.:.:.:.	1|0:16:99:100:0:8551828:2,5,5,4:.	1|0:19:99:100:0:8551828:4,7,4,4:.	0|1:10:57:100:0:8551828:0,3,4,3:.	./.:.:.:.:.:.:.:.	1/1:27:81:.:.:.:0,0,11,16:.	0|1:13:99:100:0:8551828:3,4,4,2:.	./.:.:.:.:.:.:.:.	./.:.:.:.:.:.:.:.	./.:.:.:.:.:.:.:.	./.:.:.:.:.:.:.:.	./.:.:.:.:.:.:.:.	./.:.:.:.:.:.:.:.	./.:.:.:.:.:.:.:.	./.:.:.:.:.:.:.:.	./.:.:.:.:.:.:.:.	./.:.:.:.:.:.:.:.	./.:.:.:.:.:.:.:.	./.:.:.:.:.:.:.:.	0|1:13:35:100:0:8551828:5,5,2,1:.	0|1:15:99:100:0:8551828:4,4,5,2:.	./.:.:.:.:.:.:.:.	./.:.:.:.:.:.:.:.	./.:.:.:.:.:.:.:.	./.:.:.:.:.:.:.:.	./.:.:.:.:.:.:.:.	./.:.:.:.:.:.:.:.	./.:.:.:.:.:.:.:.	./.:.:.:.:.:.:.:.	./.:.:.:.:.:.:.:.	./.:.:.:.:.:.:.:.	./.:.:.:.:.:.:.:.	./.:.:.:.:.:.:.:.	./.:.:.:.:.:.:.:.	./.:.:.:.:.:.:.:.	./.:.:.:.:.:.:.:.	./.:.:.:.:.:.:.:.	./.:.:.:.:.:.:.:.	./.:.:.:.:.:.:.:.	./.:.:.:.:.:.:.:.	./.:.:.:.:.:.:.:.	./.:.:.:.:.:.:.:.	./.:.:.:.:.:.:.:.	./.:.:.:.:.:.:.:.	./.:.:.:.:.:.:.:.	./.:.:.:.:.:.:.:.	./.:.:.:.:.:.:.:.	./.:.:.:.:.:.:.:.	./.:.:.:.:.:.:.:.	./.:.:.:.:.:.:.:.	./.:.:.:.:.:.:.:.	./.:.:.:.:.:.:.:.
chr4	8552772	.	A	G	58.77	PASS	BaseQRankSum=-1.591;ClippingRankSum=0;ExcessHet=3.0103;MQRankSum=0;RAW_MQ=57600;ReadPosRankSum=0.987;DP=16;MLEAC=1;MLEAF=0.5	GT:DP:GQ:NE:PGT:PID:PR:PS:SB:SE	./.:.:.:.:.:.:.:.:.:.	./.:.:.:.:.:.:.:.:.:.	./.:.:.:.:.:.:.:.:.:.	./.:.:.:.:.:.:.:.:.:.	./.:.:.:.:.:.:.:.:.:.	./.:.:.:.:.:.:.:.:.:.	./.:.:.:.:.:.:.:.:.:.	./.:.:.:.:.:.:.:.:.:.	./.:.:.:.:.:.:.:.:.:.	./.:.:.:.:.:.:.:.:.:.	./.:.:.:.:.:.:.:.:.:.	./.:.:.:.:.:.:.:.:.:.	./.:.:.:.:.:.:.:.:.:.	./.:.:.:.:.:.:.:.:.:.	./.:.:.:.:.:.:.:.:.:.	./.:.:.:.:.:.:.:.:.:.	./.:.:.:.:.:.:.:.:.:.	./.:.:.:.:.:.:.:.:.:.	./.:.:.:.:.:.:.:.:.:.	./.:.:.:.:.:.:.:.:.:.	./.:.:.:.:.:.:.:.:.:.	./.:.:.:.:.:.:.:.:.:.	./.:.:.:.:.:.:.:.:.:.	./.:.:.:.:.:.:.:.:.:.	./.:.:.:.:.:.:.:.:.:.	./.:.:.:.:.:.:.:.:.:.	./.:.:.:.:.:.:.:.:.:.	./.:.:.:.:.:.:.:.:.:.	./.:.:.:.:.:.:.:.:.:.	./.:.:.:.:.:.:.:.:.:.	./.:.:.:.:.:.:.:.:.:.	./.:.:.:.:.:.:.:.:.:.	./.:.:.:.:.:.:.:.:.:.	./.:.:.:.:.:.:.:.:.:.	./.:.:.:.:.:.:.:.:.:.	./.:.:.:.:.:.:.:.:.:.	./.:.:.:.:.:.:.:.:.:.	./.:.:.:.:.:.:.:.:.:.	./.:.:.:.:.:.:.:.:.:.	./.:.:.:.:.:.:.:.:.:.	./.:.:.:.:.:.:.:.:.:.	./.:.:.:.:.:.:.:.:.:.	./.:.:.:.:.:.:.:.:.:.	./.:.:.:.:.:.:.:.:.:.	./.:.:.:.:.:.:.:.:.:.	./.:.:.:.:.:.:.:.:.:.	./.:.:.:.:.:.:.:.:.:.	./.:.:.:.:.:.:.:.:.:.	./.:.:.:.:.:.:.:.:.:.	./.:.:.:.:.:.:.:.:.:.	./.:.:.:.:.:.:.:.:.:.	./.:.:.:.:.:.:.:.:.:.	./.:.:.:.:.:.:.:.:.:.	./.:.:.:.:.:.:.:.:.:.	./.:.:.:.:.:.:.:.:.:.	./.:.:.:.:.:.:.:.:.:.	./.:.:.:.:.:.:.:.:.:.	./.:.:.:.:.:.:.:.:.:.	./.:.:.:.:.:.:.:.:.:.	./.:.:.:.:.:.:.:.:.:.	./.:.:.:.:.:.:.:.:.:.	./.:.:.:.:.:.:.:.:.:.	./.:.:.:.:.:.:.:.:.:.	./.:.:.:.:.:.:.:.:.:.	./.:.:.:.:.:.:.:.:.:.	./.:.:.:.:.:.:.:.:.:.	./.:.:.:.:.:.:.:.:.:.	./.:.:.:.:.:.:.:.:.:.	./.:.:.:.:.:.:.:.:.:.	./.:.:.:.:.:.:.:.:.:.	./.:.:.:.:.:.:.:.:.:.	./.:.:.:.:.:.:.:.:.:.	./.:.:.:.:.:.:.:.:.:.	./.:.:.:.:.:.:.:.:.:.	./.:.:.:.:.:.:.:.:.:.	./.:.:.:.:.:.:.:.:.:.	./.:.:.:.:.:.:.:.:.:.	./.:.:.:.:.:.:.:.:.:.	./.:.:.:.:.:.:.:.:.:.	./.:.:.:.:.:.:.:.:.:.	./.:.:.:.:.:.:.:.:.:.	./.:.:.:.:.:.:.:.:.:.	./.:.:.:.:.:.:.:.:.:.	./.:.:.:.:.:.:.:.:.:.	./.:.:.:.:.:.:.:.:.:.	./.:.:.:.:.:.:.:.:.:.	./.:.:.:.:.:.:.:.:.:.	./.:.:.:.:.:.:.:.:.:.	./.:.:.:.:.:.:.:.:.:.	./.:.:.:.:.:.:.:.:.:.	./.:.:.:.:.:.:.:.:.:.	./.:.:.:.:.:.:.:.:.:.	./.:.:.:.:.:.:.:.:.:.	./.:.:.:.:.:.:.:.:.:.	./.:.:.:.:.:.:.:.:.:.	./.:.:.:.:.:.:.:.:.:.	./.:.:.:.:.:.:.:.:.:.	./.:.:.:.:.:.:.:.:.:.	./.:.:.:.:.:.:.:.:.:.	./.:.:.:.:.:.:.:.:.:.	1|0:16:87:100:0|1:8552772_A_G:0:8546215:5,8,1,2:.	./.:.:.:.:.:.:.:.:.:.	./.:.:.:.:.:.:.:.:.:.	./.:.:.:.:.:.:.:.:.:.	./.:.:.:.:.:.:.:.:.:.	./.:.:.:.:.:.:.:.:.:.	./.:.:.:.:.:.:.:.:.:.	./.:.:.:.:.:.:.:.:.:.	./.:.:.:.:.:.:.:.:.:.	./.:.:.:.:.:.:.:.:.:.	./.:.:.:.:.:.:.:.:.:.	./.:.:.:.:.:.:.:.:.:.	./.:.:.:.:.:.:.:.:.:.	./.:.:.:.:.:.:.:.:.:.	./.:.:.:.:.:.:.:.:.:.	./.:.:.:.:.:.:.:.:.:.	./.:.:.:.:.:.:.:.:.:.	./.:.:.:.:.:.:.:.:.:.	./.:.:.:.:.:.:.:.:.:.	./.:.:.:.:.:.:.:.:.:.	./.:.:.:.:.:.:.:.:.:.	./.:.:.:.:.:.:.:.:.:.	./.:.:.:.:.:.:.:.:.:.	./.:.:.:.:.:.:.:.:.:.
chr4	8552773	.	G	T	58.77	PASS	BaseQRankSum=-0.206;ClippingRankSum=0;ExcessHet=3.0103;MQRankSum=0;RAW_MQ=57600;ReadPosRankSum=0.987;DP=16;MLEAC=1;MLEAF=0.5	GT:DP:GQ:NE:PGT:PID:PR:PS:SB:SE	./.:.:.:.:.:.:.:.:.:.	./.:.:.:.:.:.:.:.:.:.	./.:.:.:.:.:.:.:.:.:.	./.:.:.:.:.:.:.:.:.:.	./.:.:.:.:.:.:.:.:.:.	./.:.:.:.:.:.:.:.:.:.	./.:.:.:.:.:.:.:.:.:.	./.:.:.:.:.:.:.:.:.:.	./.:.:.:.:.:.:.:.:.:.	./.:.:.:.:.:.:.:.:.:.	./.:.:.:.:.:.:.:.:.:.	./.:.:.:.:.:.:.:.:.:.	./.:.:.:.:.:.:.:.:.:.	./.:.:.:.:.:.:.:.:.:.	./.:.:.:.:.:.:.:.:.:.	./.:.:.:.:.:.:.:.:.:.	./.:.:.:.:.:.:.:.:.:.	./.:.:.:.:.:.:.:.:.:.	./.:.:.:.:.:.:.:.:.:.	./.:.:.:.:.:.:.:.:.:.	./.:.:.:.:.:.:.:.:.:.	./.:.:.:.:.:.:.:.:.:.	./.:.:.:.:.:.:.:.:.:.	./.:.:.:.:.:.:.:.:.:.	./.:.:.:.:.:.:.:.:.:.	./.:.:.:.:.:.:.:.:.:.	./.:.:.:.:.:.:.:.:.:.	./.:.:.:.:.:.:.:.:.:.	./.:.:.:.:.:.:.:.:.:.	./.:.:.:.:.:.:.:.:.:.	./.:.:.:.:.:.:.:.:.:.	./.:.:.:.:.:.:.:.:.:.	./.:.:.:.:.:.:.:.:.:.	./.:.:.:.:.:.:.:.:.:.	./.:.:.:.:.:.:.:.:.:.	./.:.:.:.:.:.:.:.:.:.	./.:.:.:.:.:.:.:.:.:.	./.:.:.:.:.:.:.:.:.:.	./.:.:.:.:.:.:.:.:.:.	./.:.:.:.:.:.:.:.:.:.	./.:.:.:.:.:.:.:.:.:.	./.:.:.:.:.:.:.:.:.:.	./.:.:.:.:.:.:.:.:.:.	./.:.:.:.:.:.:.:.:.:.	./.:.:.:.:.:.:.:.:.:.	./.:.:.:.:.:.:.:.:.:.	./.:.:.:.:.:.:.:.:.:.	./.:.:.:.:.:.:.:.:.:.	./.:.:.:.:.:.:.:.:.:.	./.:.:.:.:.:.:.:.:.:.	./.:.:.:.:.:.:.:.:.:.	./.:.:.:.:.:.:.:.:.:.	./.:.:.:.:.:.:.:.:.:.	./.:.:.:.:.:.:.:.:.:.	./.:.:.:.:.:.:.:.:.:.	./.:.:.:.:.:.:.:.:.:.	./.:.:.:.:.:.:.:.:.:.	./.:.:.:.:.:.:.:.:.:.	./.:.:.:.:.:.:.:.:.:.	./.:.:.:.:.:.:.:.:.:.	./.:.:.:.:.:.:.:.:.:.	./.:.:.:.:.:.:.:.:.:.	./.:.:.:.:.:.:.:.:.:.	./.:.:.:.:.:.:.:.:.:.	./.:.:.:.:.:.:.:.:.:.	./.:.:.:.:.:.:.:.:.:.	./.:.:.:.:.:.:.:.:.:.	./.:.:.:.:.:.:.:.:.:.	./.:.:.:.:.:.:.:.:.:.	./.:.:.:.:.:.:.:.:.:.	./.:.:.:.:.:.:.:.:.:.	./.:.:.:.:.:.:.:.:.:.	./.:.:.:.:.:.:.:.:.:.	./.:.:.:.:.:.:.:.:.:.	./.:.:.:.:.:.:.:.:.:.	./.:.:.:.:.:.:.:.:.:.	./.:.:.:.:.:.:.:.:.:.	./.:.:.:.:.:.:.:.:.:.	./.:.:.:.:.:.:.:.:.:.	./.:.:.:.:.:.:.:.:.:.	./.:.:.:.:.:.:.:.:.:.	./.:.:.:.:.:.:.:.:.:.	./.:.:.:.:.:.:.:.:.:.	./.:.:.:.:.:.:.:.:.:.	./.:.:.:.:.:.:.:.:.:.	./.:.:.:.:.:.:.:.:.:.	./.:.:.:.:.:.:.:.:.:.	./.:.:.:.:.:.:.:.:.:.	./.:.:.:.:.:.:.:.:.:.	./.:.:.:.:.:.:.:.:.:.	./.:.:.:.:.:.:.:.:.:.	./.:.:.:.:.:.:.:.:.:.	./.:.:.:.:.:.:.:.:.:.	./.:.:.:.:.:.:.:.:.:.	./.:.:.:.:.:.:.:.:.:.	./.:.:.:.:.:.:.:.:.:.	./.:.:.:.:.:.:.:.:.:.	./.:.:.:.:.:.:.:.:.:.	./.:.:.:.:.:.:.:.:.:.	./.:.:.:.:.:.:.:.:.:.	1|0:16:87:100:0|1:8552772_A_G:0:8546215:5,8,1,2:.	./.:.:.:.:.:.:.:.:.:.	./.:.:.:.:.:.:.:.:.:.	./.:.:.:.:.:.:.:.:.:.	./.:.:.:.:.:.:.:.:.:.	./.:.:.:.:.:.:.:.:.:.	./.:.:.:.:.:.:.:.:.:.	./.:.:.:.:.:.:.:.:.:.	./.:.:.:.:.:.:.:.:.:.	./.:.:.:.:.:.:.:.:.:.	./.:.:.:.:.:.:.:.:.:.	./.:.:.:.:.:.:.:.:.:.	./.:.:.:.:.:.:.:.:.:.	./.:.:.:.:.:.:.:.:.:.	./.:.:.:.:.:.:.:.:.:.	./.:.:.:.:.:.:.:.:.:.	./.:.:.:.:.:.:.:.:.:.	./.:.:.:.:.:.:.:.:.:.	./.:.:.:.:.:.:.:.:.:.	./.:.:.:.:.:.:.:.:.:.	./.:.:.:.:.:.:.:.:.:.	./.:.:.:.:.:.:.:.:.:.	./.:.:.:.:.:.:.:.:.:.	./.:.:.:.:.:.:.:.:.:.
chr4	8552774	.	T	C	188.77	PASS	BaseQRankSum=0.756;ClippingRankSum=0;ExcessHet=3.0103;MQRankSum=0;RAW_MQ=50400;ReadPosRankSum=-0.385;DP=31;MLEAC=1;MLEAF=0.5	GT:DP:GQ:NE:PR:PS:SB:SE	./.:.:.:.:.:.:.:.	./.:.:.:.:.:.:.:.	./.:.:.:.:.:.:.:.	./.:.:.:.:.:.:.:.	./.:.:.:.:.:.:.:.	./.:.:.:.:.:.:.:.	./.:.:.:.:.:.:.:.	./.:.:.:.:.:.:.:.	./.:.:.:.:.:.:.:.	./.:.:.:.:.:.:.:.	./.:.:.:.:.:.:.:.	./.:.:.:.:.:.:.:.	./.:.:.:.:.:.:.:.	./.:.:.:.:.:.:.:.	./.:.:.:.:.:.:.:.	./.:.:.:.:.:.:.:.	./.:.:.:.:.:.:.:.	./.:.:.:.:.:.:.:.	./.:.:.:.:.:.:.:.	./.:.:.:.:.:.:.:.	./.:.:.:.:.:.:.:.	./.:.:.:.:.:.:.:.	./.:.:.:.:.:.:.:.	./.:.:.:.:.:.:.:.	./.:.:.:.:.:.:.:.	./.:.:.:.:.:.:.:.	./.:.:.:.:.:.:.:.	./.:.:.:.:.:.:.:.	./.:.:.:.:.:.:.:.	./.:.:.:.:.:.:.:.	./.:.:.:.:.:.:.:.	./.:.:.:.:.:.:.:.	./.:.:.:.:.:.:.:.	./.:.:.:.:.:.:.:.	./.:.:.:.:.:.:.:.	./.:.:.:.:.:.:.:.	./.:.:.:.:.:.:.:.	./.:.:.:.:.:.:.:.	./.:.:.:.:.:.:.:.	./.:.:.:.:.:.:.:.	./.:.:.:.:.:.:.:.	./.:.:.:.:.:.:.:.	./.:.:.:.:.:.:.:.	./.:.:.:.:.:.:.:.	./.:.:.:.:.:.:.:.	./.:.:.:.:.:.:.:.	./.:.:.:.:.:.:.:.	./.:.:.:.:.:.:.:.	./.:.:.:.:.:.:.:.	./.:.:.:.:.:.:.:.	./.:.:.:.:.:.:.:.	./.:.:.:.:.:.:.:.	./.:.:.:.:.:.:.:.	./.:.:.:.:.:.:.:.	./.:.:.:.:.:.:.:.	./.:.:.:.:.:.:.:.	./.:.:.:.:.:.:.:.	./.:.:.:.:.:.:.:.	./.:.:.:.:.:.:.:.	./.:.:.:.:.:.:.:.	./.:.:.:.:.:.:.:.	1|0:14:99:100:0:8535309:4,2,2,6:.	./.:.:.:.:.:.:.:.	./.:.:.:.:.:.:.:.	./.:.:.:.:.:.:.:.	./.:.:.:.:.:.:.:.	./.:.:.:.:.:.:.:.	./.:.:.:.:.:.:.:.	0|1:17:99:100:0:8550897:4,3,5,5:.	./.:.:.:.:.:.:.:.	./.:.:.:.:.:.:.:.	./.:.:.:.:.:.:.:.	./.:.:.:.:.:.:.:.	./.:.:.:.:.:.:.:.	./.:.:.:.:.:.:.:.	./.:.:.:.:.:.:.:.	./.:.:.:.:.:.:.:.	./.:.:.:.:.:.:.:.	./.:.:.:.:.:.:.:.	./.:.:.:.:.:.:.:.	./.:.:.:.:.:.:.:.	./.:.:.:.:.:.:.:.	./.:.:.:.:.:.:.:.	./.:.:.:.:.:.:.:.	./.:.:.:.:.:.:.:.	./.:.:.:.:.:.:.:.	./.:.:.:.:.:.:.:.	./.:.:.:.:.:.:.:.	./.:.:.:.:.:.:.:.	./.:.:.:.:.:.:.:.	./.:.:.:.:.:.:.:.	./.:.:.:.:.:.:.:.	./.:.:.:.:.:.:.:.	./.:.:.:.:.:.:.:.	./.:.:.:.:.:.:.:.	./.:.:.:.:.:.:.:.	./.:.:.:.:.:.:.:.	./.:.:.:.:.:.:.:.	./.:.:.:.:.:.:.:.	./.:.:.:.:.:.:.:.	./.:.:.:.:.:.:.:.	./.:.:.:.:.:.:.:.	./.:.:.:.:.:.:.:.	./.:.:.:.:.:.:.:.	./.:.:.:.:.:.:.:.	./.:.:.:.:.:.:.:.	./.:.:.:.:.:.:.:.	./.:.:.:.:.:.:.:.	./.:.:.:.:.:.:.:.	./.:.:.:.:.:.:.:.	./.:.:.:.:.:.:.:.	./.:.:.:.:.:.:.:.	./.:.:.:.:.:.:.:.	./.:.:.:.:.:.:.:.	./.:.:.:.:.:.:.:.	./.:.:.:.:.:.:.:.	./.:.:.:.:.:.:.:.	./.:.:.:.:.:.:.:.	./.:.:.:.:.:.:.:.	./.:.:.:.:.:.:.:.	./.:.:.:.:.:.:.:.	./.:.:.:.:.:.:.:.	./.:.:.:.:.:.:.:.	./.:.:.:.:.:.:.:.
chr4	8552784	.	C	T	3.41	PASS	BaseQRankSum=1.605;ClippingRankSum=0;ExcessHet=3.0103;MQRankSum=0;RAW_MQ=57600;ReadPosRankSum=1.968;DP=16;MLEAC=1;MLEAF=0.5	GT:DP:GQ:NE:PR:PS:SB:SE	./.:.:.:.:.:.:.:.	./.:.:.:.:.:.:.:.	./.:.:.:.:.:.:.:.	./.:.:.:.:.:.:.:.	./.:.:.:.:.:.:.:.	./.:.:.:.:.:.:.:.	./.:.:.:.:.:.:.:.	./.:.:.:.:.:.:.:.	./.:.:.:.:.:.:.:.	./.:.:.:.:.:.:.:.	./.:.:.:.:.:.:.:.	./.:.:.:.:.:.:.:.	./.:.:.:.:.:.:.:.	./.:.:.:.:.:.:.:.	./.:.:.:.:.:.:.:.	./.:.:.:.:.:.:.:.	./.:.:.:.:.:.:.:.	./.:.:.:.:.:.:.:.	./.:.:.:.:.:.:.:.	./.:.:.:.:.:.:.:.	./.:.:.:.:.:.:.:.	./.:.:.:.:.:.:.:.	./.:.:.:.:.:.:.:.	./.:.:.:.:.:.:.:.	./.:.:.:.:.:.:.:.	./.:.:.:.:.:.:.:.	./.:.:.:.:.:.:.:.	./.:.:.:.:.:.:.:.	./.:.:.:.:.:.:.:.	./.:.:.:.:.:.:.:.	./.:.:.:.:.:.:.:.	./.:.:.:.:.:.:.:.	./.:.:.:.:.:.:.:.	./.:.:.:.:.:.:.:.	./.:.:.:.:.:.:.:.	./.:.:.:.:.:.:.:.	./.:.:.:.:.:.:.:.	./.:.:.:.:.:.:.:.	./.:.:.:.:.:.:.:.	./.:.:.:.:.:.:.:.	./.:.:.:.:.:.:.:.	./.:.:.:.:.:.:.:.	./.:.:.:.:.:.:.:.	./.:.:.:.:.:.:.:.	./.:.:.:.:.:.:.:.	./.:.:.:.:.:.:.:.	./.:.:.:.:.:.:.:.	./.:.:.:.:.:.:.:.	./.:.:.:.:.:.:.:.	./.:.:.:.:.:.:.:.	./.:.:.:.:.:.:.:.	./.:.:.:.:.:.:.:.	./.:.:.:.:.:.:.:.	./.:.:.:.:.:.:.:.	./.:.:.:.:.:.:.:.	./.:.:.:.:.:.:.:.	./.:.:.:.:.:.:.:.	./.:.:.:.:.:.:.:.	./.:.:.:.:.:.:.:.	./.:.:.:.:.:.:.:.	./.:.:.:.:.:.:.:.	./.:.:.:.:.:.:.:.	./.:.:.:.:.:.:.:.	./.:.:.:.:.:.:.:.	./.:.:.:.:.:.:.:.	./.:.:.:.:.:.:.:.	./.:.:.:.:.:.:.:.	./.:.:.:.:.:.:.:.	./.:.:.:.:.:.:.:.	./.:.:.:.:.:.:.:.	./.:.:.:.:.:.:.:.	./.:.:.:.:.:.:.:.	./.:.:.:.:.:.:.:.	./.:.:.:.:.:.:.:.	./.:.:.:.:.:.:.:.	./.:.:.:.:.:.:.:.	./.:.:.:.:.:.:.:.	./.:.:.:.:.:.:.:.	./.:.:.:.:.:.:.:.	./.:.:.:.:.:.:.:.	./.:.:.:.:.:.:.:.	./.:.:.:.:.:.:.:.	./.:.:.:.:.:.:.:.	./.:.:.:.:.:.:.:.	./.:.:.:.:.:.:.:.	./.:.:.:.:.:.:.:.	./.:.:.:.:.:.:.:.	./.:.:.:.:.:.:.:.	./.:.:.:.:.:.:.:.	./.:.:.:.:.:.:.:.	./.:.:.:.:.:.:.:.	./.:.:.:.:.:.:.:.	./.:.:.:.:.:.:.:.	./.:.:.:.:.:.:.:.	./.:.:.:.:.:.:.:.	./.:.:.:.:.:.:.:.	./.:.:.:.:.:.:.:.	./.:.:.:.:.:.:.:.	./.:.:.:.:.:.:.:.	./.:.:.:.:.:.:.:.	1|0:16:29:100:0:8546215:5,8,1,2:.	./.:.:.:.:.:.:.:.	./.:.:.:.:.:.:.:.	./.:.:.:.:.:.:.:.	./.:.:.:.:.:.:.:.	./.:.:.:.:.:.:.:.	./.:.:.:.:.:.:.:.	./.:.:.:.:.:.:.:.	./.:.:.:.:.:.:.:.	./.:.:.:.:.:.:.:.	./.:.:.:.:.:.:.:.	./.:.:.:.:.:.:.:.	./.:.:.:.:.:.:.:.	./.:.:.:.:.:.:.:.	./.:.:.:.:.:.:.:.	./.:.:.:.:.:.:.:.	./.:.:.:.:.:.:.:.	./.:.:.:.:.:.:.:.	./.:.:.:.:.:.:.:.	./.:.:.:.:.:.:.:.	./.:.:.:.:.:.:.:.	./.:.:.:.:.:.:.:.	./.:.:.:.:.:.:.:.	./.:.:.:.:.:.:.:.
chr4	8552813	.	C	G	2.9	PASS	BaseQRankSum=0.901;ClippingRankSum=0;ExcessHet=3.0103;MQRankSum=0;RAW_MQ=57600;ReadPosRankSum=-0.337;DP=16;MLEAC=1;MLEAF=0.5	GT:DP:GQ:NE:PR:PS:SB:SE	./.:.:.:.:.:.:.:.	./.:.:.:.:.:.:.:.	./.:.:.:.:.:.:.:.	./.:.:.:.:.:.:.:.	./.:.:.:.:.:.:.:.	./.:.:.:.:.:.:.:.	./.:.:.:.:.:.:.:.	./.:.:.:.:.:.:.:.	./.:.:.:.:.:.:.:.	./.:.:.:.:.:.:.:.	./.:.:.:.:.:.:.:.	./.:.:.:.:.:.:.:.	./.:.:.:.:.:.:.:.	./.:.:.:.:.:.:.:.	./.:.:.:.:.:.:.:.	./.:.:.:.:.:.:.:.	./.:.:.:.:.:.:.:.	./.:.:.:.:.:.:.:.	./.:.:.:.:.:.:.:.	./.:.:.:.:.:.:.:.	./.:.:.:.:.:.:.:.	./.:.:.:.:.:.:.:.	./.:.:.:.:.:.:.:.	./.:.:.:.:.:.:.:.	./.:.:.:.:.:.:.:.	./.:.:.:.:.:.:.:.	./.:.:.:.:.:.:.:.	./.:.:.:.:.:.:.:.	./.:.:.:.:.:.:.:.	./.:.:.:.:.:.:.:.	./.:.:.:.:.:.:.:.	./.:.:.:.:.:.:.:.	./.:.:.:.:.:.:.:.	./.:.:.:.:.:.:.:.	./.:.:.:.:.:.:.:.	./.:.:.:.:.:.:.:.	./.:.:.:.:.:.:.:.	./.:.:.:.:.:.:.:.	./.:.:.:.:.:.:.:.	./.:.:.:.:.:.:.:.	./.:.:.:.:.:.:.:.	./.:.:.:.:.:.:.:.	./.:.:.:.:.:.:.:.	./.:.:.:.:.:.:.:.	./.:.:.:.:.:.:.:.	./.:.:.:.:.:.:.:.	./.:.:.:.:.:.:.:.	./.:.:.:.:.:.:.:.	./.:.:.:.:.:.:.:.	./.:.:.:.:.:.:.:.	./.:.:.:.:.:.:.:.	./.:.:.:.:.:.:.:.	./.:.:.:.:.:.:.:.	./.:.:.:.:.:.:.:.	./.:.:.:.:.:.:.:.	./.:.:.:.:.:.:.:.	./.:.:.:.:.:.:.:.	./.:.:.:.:.:.:.:.	./.:.:.:.:.:.:.:.	./.:.:.:.:.:.:.:.	./.:.:.:.:.:.:.:.	./.:.:.:.:.:.:.:.	./.:.:.:.:.:.:.:.	./.:.:.:.:.:.:.:.	./.:.:.:.:.:.:.:.	./.:.:.:.:.:.:.:.	./.:.:.:.:.:.:.:.	./.:.:.:.:.:.:.:.	./.:.:.:.:.:.:.:.	./.:.:.:.:.:.:.:.	./.:.:.:.:.:.:.:.	./.:.:.:.:.:.:.:.	./.:.:.:.:.:.:.:.	./.:.:.:.:.:.:.:.	./.:.:.:.:.:.:.:.	./.:.:.:.:.:.:.:.	./.:.:.:.:.:.:.:.	./.:.:.:.:.:.:.:.	./.:.:.:.:.:.:.:.	./.:.:.:.:.:.:.:.	./.:.:.:.:.:.:.:.	./.:.:.:.:.:.:.:.	./.:.:.:.:.:.:.:.	./.:.:.:.:.:.:.:.	./.:.:.:.:.:.:.:.	./.:.:.:.:.:.:.:.	./.:.:.:.:.:.:.:.	./.:.:.:.:.:.:.:.	./.:.:.:.:.:.:.:.	./.:.:.:.:.:.:.:.	./.:.:.:.:.:.:.:.	./.:.:.:.:.:.:.:.	./.:.:.:.:.:.:.:.	./.:.:.:.:.:.:.:.	./.:.:.:.:.:.:.:.	./.:.:.:.:.:.:.:.	./.:.:.:.:.:.:.:.	./.:.:.:.:.:.:.:.	./.:.:.:.:.:.:.:.	./.:.:.:.:.:.:.:.	1|0:16:28:100:0:8546215:6,7,1,2:.	./.:.:.:.:.:.:.:.	./.:.:.:.:.:.:.:.	./.:.:.:.:.:.:.:.	./.:.:.:.:.:.:.:.	./.:.:.:.:.:.:.:.	./.:.:.:.:.:.:.:.	./.:.:.:.:.:.:.:.	./.:.:.:.:.:.:.:.	./.:.:.:.:.:.:.:.	./.:.:.:.:.:.:.:.	./.:.:.:.:.:.:.:.	./.:.:.:.:.:.:.:.	./.:.:.:.:.:.:.:.	./.:.:.:.:.:.:.:.	./.:.:.:.:.:.:.:.	./.:.:.:.:.:.:.:.	./.:.:.:.:.:.:.:.	./.:.:.:.:.:.:.:.	./.:.:.:.:.:.:.:.	./.:.:.:.:.:.:.:.	./.:.:.:.:.:.:.:.	./.:.:.:.:.:.:.:.	./.:.:.:.:.:.:.:.
chr4	8552853	.	T	C	875.77	PASS	BaseQRankSum=0.534;ClippingRankSum=0;ExcessHet=3.0103;MQRankSum=0;RAW_MQ=97200;ReadPosRankSum=-0.382;DP=712;MLEAC=2;MLEAF=1	GT:DP:GQ:NE:PGT:PID:PR:PS:SB:SE	./.:.:.:.:.:.:.:.:.:.	./.:.:.:.:.:.:.:.:.:.	./.:.:.:.:.:.:.:.:.:.	./.:.:.:.:.:.:.:.:.:.	./.:.:.:.:.:.:.:.:.:.	./.:.:.:.:.:.:.:.:.:.	./.:.:.:.:.:.:.:.:.:.	./.:.:.:.:.:.:.:.:.:.	./.:.:.:.:.:.:.:.:.:.	./.:.:.:.:.:.:.:.:.:.	./.:.:.:.:.:.:.:.:.:.	./.:.:.:.:.:.:.:.:.:.	./.:.:.:.:.:.:.:.:.:.	./.:.:.:.:.:.:.:.:.:.	./.:.:.:.:.:.:.:.:.:.	./.:.:.:.:.:.:.:.:.:.	0|1:27:99:100:0|1:8552853_T_C:0:8551828:5,6,12,4:.	./.:.:.:.:.:.:.:.:.:.	./.:.:.:.:.:.:.:.:.:.	./.:.:.:.:.:.:.:.:.:.	./.:.:.:.:.:.:.:.:.:.	./.:.:.:.:.:.:.:.:.:.	./.:.:.:.:.:.:.:.:.:.	./.:.:.:.:.:.:.:.:.:.	./.:.:.:.:.:.:.:.:.:.	./.:.:.:.:.:.:.:.:.:.	./.:.:.:.:.:.:.:.:.:.	./.:.:.:.:.:.:.:.:.:.	./.:.:.:.:.:.:.:.:.:.	./.:.:.:.:.:.:.:.:.:.	./.:.:.:.:.:.:.:.:.:.	./.:.:.:.:.:.:.:.:.:.	./.:.:.:.:.:.:.:.:.:.	./.:.:.:.:.:.:.:.:.:.	./.:.:.:.:.:.:.:.:.:.	0|1:19:99:100:0|1:8552853_T_C:0:8552853:7,6,5,1:.	./.:.:.:.:.:.:.:.:.:.	1|0:18:99:100:0|1:8552853_T_C:0:8552853:5,6,3,4:.	./.:.:.:.:.:.:.:.:.:.	./.:.:.:.:.:.:.:.:.:.	0|1:13:99:100:0|1:8552853_T_C:0:8547615:5,3,2,3:.	1|0:12:99:100:0|1:8552853_T_C:0:8550897:3,1,4,4:.	./.:.:.:.:.:.:.:.:.:.	./.:.:.:.:.:.:.:.:.:.	0|1:5:75:100:0|1:8552853_T_C:0:8551828:1,2,2,0:.	0|1:8:99:100:0|1:8552853_T_C:0:8551828:1,3,2,2:.	./.:.:.:.:.:.:.:.:.:.	0|1:14:99:100:0|1:8552853_T_C:0:8552477:5,5,3,1:.	0|1:11:99:100:0|1:8552853_T_C:0:8551970:1,2,4,4:.	1|0:15:5:100:0|1:8552853_T_C:0:8552707:1,0,8,6:.	0|1:21:99:100:0|1:8552853_T_C:0:8545116:11,5,3,2:.	1|0:17:99:100:0|1:8552853_T_C:0:8551828:1,4,6,6:.	./.:.:.:.:.:.:.:.:.:.	./.:.:.:.:.:.:.:.:.:.	./.:.:.:.:.:.:.:.:.:.	./.:.:.:.:.:.:.:.:.:.	1/1:11:33:.:0|1:8552853_T_C:.:.:0,0,6,5:.	./.:.:.:.:.:.:.:.:.:.	1|0:12:99:100:0|1:8552853_T_C:0:8551895:4,3,3,2:.	0|1:9:77:100:0|1:8552853_T_C:0:8551956:0,2,5,2:.	./.:.:.:.:.:.:.:.:.:.	1/1:12:36:.:0|1:8552853_T_C:.:.:0,0,6,6:.	0|1:19:99:100:0|1:8552853_T_C:0:8546232:6,5,6,2:.	./.:.:.:.:.:.:.:.:.:.	./.:.:.:.:.:.:.:.:.:.	0|1:14:99:100:0|1:8552853_T_C:0:8552853:4,4,2,4:.	1|0:13:99:100:0|1:8552853_T_C:0:8550897:2,3,2,6:.	./.:.:.:.:.:.:.:.:.:.	0|1:11:99:100:0|1:8552853_T_C:0:8550897:2,2,5,2:.	0|1:23:99:100:0|1:8552853_T_C:0:8550897:8,4,4,7:.	0|1:17:99:100:0|1:8552853_T_C:0:8551828:4,6,2,5:.	1/1:19:57:.:0|1:8552853_T_C:.:.:0,0,9,10:.	1/1:10:33:.:0|1:8552853_T_C:.:.:0,0,5,5:.	1|0:15:99:100:0|1:8552853_T_C:0:8551828:2,5,4,4:.	1|0:15:99:100:0|1:8552853_T_C:0:8551828:5,4,3,3:.	0|1:19:99:100:0|1:8552853_T_C:0:8551828:6,1,4,8:.	./.:.:.:.:.:.:.:.:.:.	1/1:20:63:.:0|1:8552853_T_C:.:.:0,0,11,9:.	0|1:17:99:100:0|1:8552853_T_C:0:8551828:5,3,4,5:.	./.:.:.:.:.:.:.:.:.:.	./.:.:.:.:.:.:.:.:.:.	./.:.:.:.:.:.:.:.:.:.	./.:.:.:.:.:.:.:.:.:.	./.:.:.:.:.:.:.:.:.:.	1/1:12:36:.:0|1:8552853_T_C:.:.:0,0,7,5:.	0|1:19:99:100:0|1:8552853_T_C:0:8546232:6,6,4,3:.	./.:.:.:.:.:.:.:.:.:.	1|0:21:99:100:0|1:8552853_T_C:0:8552853:6,7,4,4:.	0|1:16:99:100:0|1:8552853_T_C:0:8552853:2,4,5,5:.	./.:.:.:.:.:.:.:.:.:.	0|1:24:99:100:0|1:8552853_T_C:0:8550897:5,10,6,3:.	0|1:23:99:100:0|1:8552853_T_C:0:8551828:5,7,8,3:.	0|1:11:99:100:0|1:8552853_T_C:0:8551828:1,4,3,3:.	1/1:16:48:.:0|1:8552853_T_C:.:.:0,0,7,9:.	./.:.:.:.:.:.:.:.:.:.	./.:.:.:.:.:.:.:.:.:.	./.:.:.:.:.:.:.:.:.:.	1|0:19:99:100:0|1:8552853_T_C:0:8547860:6,5,6,2:.	./.:.:.:.:.:.:.:.:.:.	0|1:17:99:100:0|1:8552853_T_C:0:8551404:6,6,2,3:.	0|1:10:64:100:0|1:8552853_T_C:0:8546215:1,1,3,5:.	0|1:11:99:100:0|1:8552853_T_C:0:8547853:5,3,1,2:.	1/1:11:33:.:0|1:8552853_T_C:.:.:0,0,6,5:.	./.:.:.:.:.:.:.:.:.:.	1|0:11:99:100:0|1:8552853_T_C:0:8546574:3,3,4,1:.	./.:.:.:.:.:.:.:.:.:.	1/1:13:39:.:0|1:8552853_T_C:.:.:0,0,7,6:.	0|1:14:99:100:0|1:8552853_T_C:0:8551895:4,3,2,5:.	./.:.:.:.:.:.:.:.:.:.	1/1:11:36:.:0|1:8552853_T_C:.:.:0,0,7,4:.	1/1:11:33:.:0|1:8552853_T_C:.:.:0,0,6,5:.	./.:.:.:.:.:.:.:.:.:.	./.:.:.:.:.:.:.:.:.:.	./.:.:.:.:.:.:.:.:.:.	./.:.:.:.:.:.:.:.:.:.	./.:.:.:.:.:.:.:.:.:.	./.:.:.:.:.:.:.:.:.:.	./.:.:.:.:.:.:.:.:.:.	./.:.:.:.:.:.:.:.:.:.	./.:.:.:.:.:.:.:.:.:.	./.:.:.:.:.:.:.:.:.:.	./.:.:.:.:.:.:.:.:.:.	./.:.:.:.:.:.:.:.:.:.	./.:.:.:.:.:.:.:.:.:.
chr4	8552854	.	G	A	875.77	PASS	BaseQRankSum=0.782;ClippingRankSum=0;ExcessHet=3.0103;MQRankSum=0;RAW_MQ=97200;ReadPosRankSum=-0.333;DP=714;MLEAC=2;MLEAF=1	GT:DP:GQ:NE:PGT:PID:PR:PS:SB:SE	./.:.:.:.:.:.:.:.:.:.	./.:.:.:.:.:.:.:.:.:.	./.:.:.:.:.:.:.:.:.:.	./.:.:.:.:.:.:.:.:.:.	./.:.:.:.:.:.:.:.:.:.	./.:.:.:.:.:.:.:.:.:.	./.:.:.:.:.:.:.:.:.:.	./.:.:.:.:.:.:.:.:.:.	./.:.:.:.:.:.:.:.:.:.	./.:.:.:.:.:.:.:.:.:.	./.:.:.:.:.:.:.:.:.:.	./.:.:.:.:.:.:.:.:.:.	./.:.:.:.:.:.:.:.:.:.	./.:.:.:.:.:.:.:.:.:.	./.:.:.:.:.:.:.:.:.:.	./.:.:.:.:.:.:.:.:.:.	0|1:27:99:100:0|1:8552853_T_C:0:8551828:5,6,12,4:.	./.:.:.:.:.:.:.:.:.:.	./.:.:.:.:.:.:.:.:.:.	./.:.:.:.:.:.:.:.:.:.	./.:.:.:.:.:.:.:.:.:.	./.:.:.:.:.:.:.:.:.:.	./.:.:.:.:.:.:.:.:.:.	./.:.:.:.:.:.:.:.:.:.	./.:.:.:.:.:.:.:.:.:.	./.:.:.:.:.:.:.:.:.:.	./.:.:.:.:.:.:.:.:.:.	./.:.:.:.:.:.:.:.:.:.	./.:.:.:.:.:.:.:.:.:.	./.:.:.:.:.:.:.:.:.:.	./.:.:.:.:.:.:.:.:.:.	./.:.:.:.:.:.:.:.:.:.	./.:.:.:.:.:.:.:.:.:.	./.:.:.:.:.:.:.:.:.:.	./.:.:.:.:.:.:.:.:.:.	0|1:20:99:100:0|1:8552853_T_C:0:8552853:7,6,6,1:.	./.:.:.:.:.:.:.:.:.:.	1|0:19:99:100:0|1:8552853_T_C:0:8552853:5,6,3,5:.	./.:.:.:.:.:.:.:.:.:.	./.:.:.:.:.:.:.:.:.:.	0|1:14:99:100:0|1:8552853_T_C:0:8547615:5,3,3,3:.	1|0:12:99:100:0|1:8552853_T_C:0:8550897:3,1,4,4:.	./.:.:.:.:.:.:.:.:.:.	./.:.:.:.:.:.:.:.:.:.	0|1:5:75:100:0|1:8552853_T_C:0:8551828:1,2,2,0:.	0|1:8:99:100:0|1:8552853_T_C:0:8551828:1,3,2,2:.	./.:.:.:.:.:.:.:.:.:.	0|1:14:99:100:0|1:8552853_T_C:0:8552477:5,5,3,1:.	0|1:13:99:100:0|1:8552853_T_C:0:8551970:1,2,5,5:.	1|0:15:5:100:0|1:8552853_T_C:0:8552707:1,0,8,6:.	0|1:21:99:100:0|1:8552853_T_C:0:8545116:11,5,3,2:.	1|0:17:99:100:0|1:8552853_T_C:0:8551828:1,4,6,6:.	./.:.:.:.:.:.:.:.:.:.	./.:.:.:.:.:.:.:.:.:.	./.:.:.:.:.:.:.:.:.:.	./.:.:.:.:.:.:.:.:.:.	1/1:11:33:.:0|1:8552853_T_C:.:.:0,0,6,5:.	./.:.:.:.:.:.:.:.:.:.	1|0:12:99:100:0|1:8552853_T_C:0:8551895:4,3,3,2:.	0|1:9:77:100:0|1:8552853_T_C:0:8551956:0,2,5,2:.	./.:.:.:.:.:.:.:.:.:.	1/1:12:36:.:0|1:8552853_T_C:.:.:0,0,6,6:.	0|1:19:99:100:0|1:8552853_T_C:0:8546232:6,5,6,2:.	./.:.:.:.:.:.:.:.:.:.	./.:.:.:.:.:.:.:.:.:.	0|1:15:99:100:0|1:8552853_T_C:0:8552853:4,4,3,4:.	1|0:12:99:100:0|1:8552853_T_C:0:8550897:2,3,2,5:.	./.:.:.:.:.:.:.:.:.:.	0|1:11:99:100:0|1:8552853_T_C:0:8550897:2,2,5,2:.	0|1:22:99:100:0|1:8552853_T_C:0:8550897:8,3,4,7:.	0|1:18:99:100:0|1:8552853_T_C:0:8551828:5,6,2,5:.	1/1:19:57:.:0|1:8552853_T_C:.:.:0,0,9,10:.	1/1:11:33:.:0|1:8552853_T_C:.:.:0,0,6,5:.	1|0:15:99:100:0|1:8552853_T_C:0:8551828:2,5,4,4:.	1|0:15:99:100:0|1:8552853_T_C:0:8551828:5,4,3,3:.	0|1:19:99:100:0|1:8552853_T_C:0:8551828:6,1,4,8:.	./.:.:.:.:.:.:.:.:.:.	1/1:20:63:.:0|1:8552853_T_C:.:.:0,0,10,10:.	0|1:17:99:100:0|1:8552853_T_C:0:8551828:5,3,4,5:.	./.:.:.:.:.:.:.:.:.:.	./.:.:.:.:.:.:.:.:.:.	./.:.:.:.:.:.:.:.:.:.	./.:.:.:.:.:.:.:.:.:.	./.:.:.:.:.:.:.:.:.:.	1/1:12:36:.:0|1:8552853_T_C:.:.:0,0,7,5:.	0|1:18:99:100:0|1:8552853_T_C:0:8546232:6,5,4,3:.	./.:.:.:.:.:.:.:.:.:.	1|0:20:99:100:0|1:8552853_T_C:0:8552853:6,6,4,4:.	0|1:16:99:100:0|1:8552853_T_C:0:8552853:2,4,5,5:.	./.:.:.:.:.:.:.:.:.:.	0|1:23:99:100:0|1:8552853_T_C:0:8550897:4,10,6,3:.	0|1:23:99:100:0|1:8552853_T_C:0:8551828:5,7,8,3:.	0|1:11:99:100:0|1:8552853_T_C:0:8551828:1,4,3,3:.	1/1:16:48:.:0|1:8552853_T_C:.:.:0,0,7,9:.	./.:.:.:.:.:.:.:.:.:.	./.:.:.:.:.:.:.:.:.:.	./.:.:.:.:.:.:.:.:.:.	1|0:19:99:100:0|1:8552853_T_C:0:8547860:6,5,6,2:.	./.:.:.:.:.:.:.:.:.:.	0|1:16:99:100:0|1:8552853_T_C:0:8551404:5,6,2,3:.	0|1:10:64:100:0|1:8552853_T_C:0:8546215:1,1,3,5:.	0|1:11:99:100:0|1:8552853_T_C:0:8547853:5,3,1,2:.	1/1:11:33:.:0|1:8552853_T_C:.:.:0,0,6,5:.	./.:.:.:.:.:.:.:.:.:.	1|0:11:99:100:0|1:8552853_T_C:0:8546574:3,3,4,1:.	./.:.:.:.:.:.:.:.:.:.	1/1:13:39:.:0|1:8552853_T_C:.:.:0,0,7,6:.	0|1:14:99:100:0|1:8552853_T_C:0:8551895:4,3,2,5:.	./.:.:.:.:.:.:.:.:.:.	1/1:12:36:.:0|1:8552853_T_C:.:.:0,0,8,4:.	1/1:10:33:.:0|1:8552853_T_C:.:.:0,0,6,4:.	./.:.:.:.:.:.:.:.:.:.	./.:.:.:.:.:.:.:.:.:.	./.:.:.:.:.:.:.:.:.:.	./.:.:.:.:.:.:.:.:.:.	./.:.:.:.:.:.:.:.:.:.	./.:.:.:.:.:.:.:.:.:.	./.:.:.:.:.:.:.:.:.:.	./.:.:.:.:.:.:.:.:.:.	./.:.:.:.:.:.:.:.:.:.	./.:.:.:.:.:.:.:.:.:.	./.:.:.:.:.:.:.:.:.:.	./.:.:.:.:.:.:.:.:.:.	./.:.:.:.:.:.:.:.:.:.
chr4	8552895	.	T	G	247.77	PASS	BaseQRankSum=-0.49;ClippingRankSum=0;ExcessHet=3.0103;MQRankSum=0;RAW_MQ=39600;ReadPosRankSum=1.29;DP=88;MLEAC=1;MLEAF=0.5	GT:DP:GQ:NE:PR:PS:SB:SE	./.:.:.:.:.:.:.:.	./.:.:.:.:.:.:.:.	./.:.:.:.:.:.:.:.	./.:.:.:.:.:.:.:.	./.:.:.:.:.:.:.:.	./.:.:.:.:.:.:.:.	./.:.:.:.:.:.:.:.	./.:.:.:.:.:.:.:.	./.:.:.:.:.:.:.:.	./.:.:.:.:.:.:.:.	./.:.:.:.:.:.:.:.	./.:.:.:.:.:.:.:.	./.:.:.:.:.:.:.:.	./.:.:.:.:.:.:.:.	./.:.:.:.:.:.:.:.	./.:.:.:.:.:.:.:.	./.:.:.:.:.:.:.:.	./.:.:.:.:.:.:.:.	./.:.:.:.:.:.:.:.	./.:.:.:.:.:.:.:.	./.:.:.:.:.:.:.:.	./.:.:.:.:.:.:.:.	./.:.:.:.:.:.:.:.	./.:.:.:.:.:.:.:.	./.:.:.:.:.:.:.:.	./.:.:.:.:.:.:.:.	./.:.:.:.:.:.:.:.	./.:.:.:.:.:.:.:.	./.:.:.:.:.:.:.:.	./.:.:.:.:.:.:.:.	./.:.:.:.:.:.:.:.	./.:.:.:.:.:.:.:.	./.:.:.:.:.:.:.:.	./.:.:.:.:.:.:.:.	./.:.:.:.:.:.:.:.	./.:.:.:.:.:.:.:.	./.:.:.:.:.:.:.:.	./.:.:.:.:.:.:.:.	./.:.:.:.:.:.:.:.	./.:.:.:.:.:.:.:.	./.:.:.:.:.:.:.:.	./.:.:.:.:.:.:.:.	./.:.:.:.:.:.:.:.	./.:.:.:.:.:.:.:.	./.:.:.:.:.:.:.:.	./.:.:.:.:.:.:.:.	./.:.:.:.:.:.:.:.	./.:.:.:.:.:.:.:.	./.:.:.:.:.:.:.:.	./.:.:.:.:.:.:.:.	./.:.:.:.:.:.:.:.	./.:.:.:.:.:.:.:.	./.:.:.:.:.:.:.:.	./.:.:.:.:.:.:.:.	./.:.:.:.:.:.:.:.	./.:.:.:.:.:.:.:.	./.:.:.:.:.:.:.:.	./.:.:.:.:.:.:.:.	./.:.:.:.:.:.:.:.	./.:.:.:.:.:.:.:.	./.:.:.:.:.:.:.:.	./.:.:.:.:.:.:.:.	./.:.:.:.:.:.:.:.	./.:.:.:.:.:.:.:.	./.:.:.:.:.:.:.:.	1|0:11:75:100:0:8552853:2,2,4,3:.	./.:.:.:.:.:.:.:.	./.:.:.:.:.:.:.:.	./.:.:.:.:.:.:.:.	./.:.:.:.:.:.:.:.	./.:.:.:.:.:.:.:.	./.:.:.:.:.:.:.:.	./.:.:.:.:.:.:.:.	./.:.:.:.:.:.:.:.	./.:.:.:.:.:.:.:.	./.:.:.:.:.:.:.:.	./.:.:.:.:.:.:.:.	./.:.:.:.:.:.:.:.	./.:.:.:.:.:.:.:.	./.:.:.:.:.:.:.:.	./.:.:.:.:.:.:.:.	./.:.:.:.:.:.:.:.	./.:.:.:.:.:.:.:.	1|0:11:99:100:0:8550857:4,1,4,2:.	./.:.:.:.:.:.:.:.	./.:.:.:.:.:.:.:.	./.:.:.:.:.:.:.:.	0|1:21:99:100:0:8552853:3,5,9,4:.	1|0:14:99:100:0:8552853:2,6,2,4:.	./.:.:.:.:.:.:.:.	./.:.:.:.:.:.:.:.	./.:.:.:.:.:.:.:.	./.:.:.:.:.:.:.:.	./.:.:.:.:.:.:.:.	./.:.:.:.:.:.:.:.	./.:.:.:.:.:.:.:.	./.:.:.:.:.:.:.:.	./.:.:.:.:.:.:.:.	./.:.:.:.:.:.:.:.	./.:.:.:.:.:.:.:.	./.:.:.:.:.:.:.:.	./.:.:.:.:.:.:.:.	./.:.:.:.:.:.:.:.	./.:.:.:.:.:.:.:.	./.:.:.:.:.:.:.:.	./.:.:.:.:.:.:.:.	./.:.:.:.:.:.:.:.	1|0:12:97:100:0:8551895:2,5,3,2:.	1|0:17:74:100:0:8552214:8,4,2,3:.	./.:.:.:.:.:.:.:.	./.:.:.:.:.:.:.:.	./.:.:.:.:.:.:.:.	./.:.:.:.:.:.:.:.	./.:.:.:.:.:.:.:.	./.:.:.:.:.:.:.:.	./.:.:.:.:.:.:.:.	./.:.:.:.:.:.:.:.	./.:.:.:.:.:.:.:.	./.:.:.:.:.:.:.:.	./.:.:.:.:.:.:.:.	./.:.:.:.:.:.:.:.	./.:.:.:.:.:.:.:.	./.:.:.:.:.:.:.:.	./.:.:.:.:.:.:.:.
chr4	8552937	.	C	T	306.77	PASS	BaseQRankSum=0.358;ClippingRankSum=0;ExcessHet=3.0103;MQRankSum=0;RAW_MQ=86400;ReadPosRankSum=-0.674;DP=24;MLEAC=1;MLEAF=0.5	GT:DP:GQ:NE:PR:PS:SB:SE	./.:.:.:.:.:.:.:.	./.:.:.:.:.:.:.:.	./.:.:.:.:.:.:.:.	./.:.:.:.:.:.:.:.	./.:.:.:.:.:.:.:.	./.:.:.:.:.:.:.:.	./.:.:.:.:.:.:.:.	./.:.:.:.:.:.:.:.	./.:.:.:.:.:.:.:.	./.:.:.:.:.:.:.:.	./.:.:.:.:.:.:.:.	./.:.:.:.:.:.:.:.	./.:.:.:.:.:.:.:.	./.:.:.:.:.:.:.:.	./.:.:.:.:.:.:.:.	./.:.:.:.:.:.:.:.	0|1:24:99:100:0:8551828:5,5,6,8:.	./.:.:.:.:.:.:.:.	./.:.:.:.:.:.:.:.	./.:.:.:.:.:.:.:.	./.:.:.:.:.:.:.:.	./.:.:.:.:.:.:.:.	./.:.:.:.:.:.:.:.	./.:.:.:.:.:.:.:.	./.:.:.:.:.:.:.:.	./.:.:.:.:.:.:.:.	./.:.:.:.:.:.:.:.	./.:.:.:.:.:.:.:.	./.:.:.:.:.:.:.:.	./.:.:.:.:.:.:.:.	./.:.:.:.:.:.:.:.	./.:.:.:.:.:.:.:.	./.:.:.:.:.:.:.:.	./.:.:.:.:.:.:.:.	./.:.:.:.:.:.:.:.	./.:.:.:.:.:.:.:.	./.:.:.:.:.:.:.:.	./.:.:.:.:.:.:.:.	./.:.:.:.:.:.:.:.	./.:.:.:.:.:.:.:.	./.:.:.:.:.:.:.:.	./.:.:.:.:.:.:.:.	./.:.:.:.:.:.:.:.	./.:.:.:.:.:.:.:.	./.:.:.:.:.:.:.:.	./.:.:.:.:.:.:.:.	./.:.:.:.:.:.:.:.	./.:.:.:.:.:.:.:.	./.:.:.:.:.:.:.:.	./.:.:.:.:.:.:.:.	./.:.:.:.:.:.:.:.	./.:.:.:.:.:.:.:.	./.:.:.:.:.:.:.:.	./.:.:.:.:.:.:.:.	./.:.:.:.:.:.:.:.	./.:.:.:.:.:.:.:.	./.:.:.:.:.:.:.:.	./.:.:.:.:.:.:.:.	./.:.:.:.:.:.:.:.	./.:.:.:.:.:.:.:.	./.:.:.:.:.:.:.:.	./.:.:.:.:.:.:.:.	./.:.:.:.:.:.:.:.	./.:.:.:.:.:.:.:.	./.:.:.:.:.:.:.:.	./.:.:.:.:.:.:.:.	./.:.:.:.:.:.:.:.	./.:.:.:.:.:.:.:.	./.:.:.:.:.:.:.:.	./.:.:.:.:.:.:.:.	./.:.:.:.:.:.:.:.	./.:.:.:.:.:.:.:.	./.:.:.:.:.:.:.:.	./.:.:.:.:.:.:.:.	./.:.:.:.:.:.:.:.	./.:.:.:.:.:.:.:.	./.:.:.:.:.:.:.:.	./.:.:.:.:.:.:.:.	./.:.:.:.:.:.:.:.	./.:.:.:.:.:.:.:.	./.:.:.:.:.:.:.:.	./.:.:.:.:.:.:.:.	./.:.:.:.:.:.:.:.	./.:.:.:.:.:.:.:.	./.:.:.:.:.:.:.:.	./.:.:.:.:.:.:.:.	./.:.:.:.:.:.:.:.	./.:.:.:.:.:.:.:.	./.:.:.:.:.:.:.:.	./.:.:.:.:.:.:.:.	./.:.:.:.:.:.:.:.	./.:.:.:.:.:.:.:.	./.:.:.:.:.:.:.:.	./.:.:.:.:.:.:.:.	./.:.:.:.:.:.:.:.	./.:.:.:.:.:.:.:.	./.:.:.:.:.:.:.:.	./.:.:.:.:.:.:.:.	./.:.:.:.:.:.:.:.	./.:.:.:.:.:.:.:.	./.:.:.:.:.:.:.:.	./.:.:.:.:.:.:.:.	./.:.:.:.:.:.:.:.	./.:.:.:.:.:.:.:.	./.:.:.:.:.:.:.:.	./.:.:.:.:.:.:.:.	./.:.:.:.:.:.:.:.	./.:.:.:.:.:.:.:.	./.:.:.:.:.:.:.:.	./.:.:.:.:.:.:.:.	./.:.:.:.:.:.:.:.	./.:.:.:.:.:.:.:.	./.:.:.:.:.:.:.:.	./.:.:.:.:.:.:.:.	./.:.:.:.:.:.:.:.	./.:.:.:.:.:.:.:.	./.:.:.:.:.:.:.:.	./.:.:.:.:.:.:.:.	./.:.:.:.:.:.:.:.	./.:.:.:.:.:.:.:.	./.:.:.:.:.:.:.:.	./.:.:.:.:.:.:.:.	./.:.:.:.:.:.:.:.	./.:.:.:.:.:.:.:.
chr4	8552948	.	A	T	577.77	PASS	BaseQRankSum=-0.59;ClippingRankSum=0;ExcessHet=3.0103;MQRankSum=0;RAW_MQ=79200;ReadPosRankSum=0.728;DP=424;MLEAC=2;MLEAF=1	GT:DP:GQ:NE:PR:PS:SB:SE	./.:.:.:.:.:.:.:.	./.:.:.:.:.:.:.:.	./.:.:.:.:.:.:.:.	./.:.:.:.:.:.:.:.	./.:.:.:.:.:.:.:.	./.:.:.:.:.:.:.:.	./.:.:.:.:.:.:.:.	./.:.:.:.:.:.:.:.	./.:.:.:.:.:.:.:.	./.:.:.:.:.:.:.:.	./.:.:.:.:.:.:.:.	./.:.:.:.:.:.:.:.	./.:.:.:.:.:.:.:.	./.:.:.:.:.:.:.:.	./.:.:.:.:.:.:.:.	./.:.:.:.:.:.:.:.	./.:.:.:.:.:.:.:.	./.:.:.:.:.:.:.:.	./.:.:.:.:.:.:.:.	./.:.:.:.:.:.:.:.	./.:.:.:.:.:.:.:.	./.:.:.:.:.:.:.:.	./.:.:.:.:.:.:.:.	./.:.:.:.:.:.:.:.	./.:.:.:.:.:.:.:.	./.:.:.:.:.:.:.:.	./.:.:.:.:.:.:.:.	./.:.:.:.:.:.:.:.	./.:.:.:.:.:.:.:.	./.:.:.:.:.:.:.:.	./.:.:.:.:.:.:.:.	./.:.:.:.:.:.:.:.	./.:.:.:.:.:.:.:.	./.:.:.:.:.:.:.:.	./.:.:.:.:.:.:.:.	0|1:22:99:100:0:8552853:4,10,4,4:.	./.:.:.:.:.:.:.:.	./.:.:.:.:.:.:.:.	./.:.:.:.:.:.:.:.	./.:.:.:.:.:.:.:.	./.:.:.:.:.:.:.:.	./.:.:.:.:.:.:.:.	./.:.:.:.:.:.:.:.	./.:.:.:.:.:.:.:.	./.:.:.:.:.:.:.:.	./.:.:.:.:.:.:.:.	./.:.:.:.:.:.:.:.	0|1:15:99:100:0:8552477:4,4,3,4:.	1|0:13:89:100:0:8551970:1,4,3,5:.	0|1:10:76:100:0:8552707:3,3,1,3:.	0|1:31:92:100:0:8545116:12,12,4,3:.	./.:.:.:.:.:.:.:.	./.:.:.:.:.:.:.:.	./.:.:.:.:.:.:.:.	./.:.:.:.:.:.:.:.	./.:.:.:.:.:.:.:.	1|0:17:99:100:0:8547349:3,5,6,3:.	./.:.:.:.:.:.:.:.	./.:.:.:.:.:.:.:.	0|1:7:6:100:0:8551956:1,0,3,3:.	./.:.:.:.:.:.:.:.	0|1:14:99:100:0:8535309:1,5,5,3:.	0|1:20:99:100:0:8546232:2,9,4,5:.	./.:.:.:.:.:.:.:.	./.:.:.:.:.:.:.:.	0|1:14:97:100:0:8552853:1,4,6,3:.	1|0:12:99:100:0:8550897:3,3,4,2:.	./.:.:.:.:.:.:.:.	./.:.:.:.:.:.:.:.	./.:.:.:.:.:.:.:.	0|1:20:99:100:0:8551828:5,7,4,4:.	./.:.:.:.:.:.:.:.	1/1:17:51:.:.:.:0,0,11,6:.	./.:.:.:.:.:.:.:.	./.:.:.:.:.:.:.:.	./.:.:.:.:.:.:.:.	./.:.:.:.:.:.:.:.	./.:.:.:.:.:.:.:.	./.:.:.:.:.:.:.:.	./.:.:.:.:.:.:.:.	./.:.:.:.:.:.:.:.	./.:.:.:.:.:.:.:.	./.:.:.:.:.:.:.:.	./.:.:.:.:.:.:.:.	1/1:15:45:.:.:.:0,0,9,6:.	0|1:15:71:100:0:8546232:5,5,2,3:.	./.:.:.:.:.:.:.:.	1|0:13:99:100:0:8552853:4,3,0,6:.	0|1:16:99:100:0:8552853:5,3,5,3:.	./.:.:.:.:.:.:.:.	0|1:28:99:100:0:8550897:11,6,6,5:.	./.:.:.:.:.:.:.:.	./.:.:.:.:.:.:.:.	1/1:19:57:.:.:.:0,0,10,9:.	./.:.:.:.:.:.:.:.	./.:.:.:.:.:.:.:.	./.:.:.:.:.:.:.:.	1|0:20:99:100:0:8547860:4,6,6,4:.	./.:.:.:.:.:.:.:.	0|1:14:94:100:0:8551404:4,5,2,3:.	0|1:10:63:100:0:8546215:2,4,0,4:.	./.:.:.:.:.:.:.:.	./.:.:.:.:.:.:.:.	./.:.:.:.:.:.:.:.	1|0:11:96:100:0:8546574:4,2,2,3:.	./.:.:.:.:.:.:.:.	0|1:13:51:100:0:8546574:1,3,5,4:.	./.:.:.:.:.:.:.:.	./.:.:.:.:.:.:.:.	1/1:22:66:.:.:.:0,0,15,7:.	1/1:13:39:.:.:.:0,0,8,5:.	./.:.:.:.:.:.:.:.	./.:.:.:.:.:.:.:.	./.:.:.:.:.:.:.:.	./.:.:.:.:.:.:.:.	./.:.:.:.:.:.:.:.	./.:.:.:.:.:.:.:.	./.:.:.:.:.:.:.:.	./.:.:.:.:.:.:.:.	./.:.:.:.:.:.:.:.	./.:.:.:.:.:.:.:.	./.:.:.:.:.:.:.:.	./.:.:.:.:.:.:.:.	./.:.:.:.:.:.:.:.
chr4	8552962	.	T	G	497.77	PASS	BaseQRankSum=-2.536;ClippingRankSum=0;ExcessHet=3.0103;MQRankSum=0;RAW_MQ=86400;ReadPosRankSum=0.84;DP=308;MLEAC=1;MLEAF=0.5	GT:DP:GQ:NE:PR:PS:SB:SE	./.:.:.:.:.:.:.:.	./.:.:.:.:.:.:.:.	./.:.:.:.:.:.:.:.	./.:.:.:.:.:.:.:.	./.:.:.:.:.:.:.:.	./.:.:.:.:.:.:.:.	./.:.:.:.:.:.:.:.	./.:.:.:.:.:.:.:.	./.:.:.:.:.:.:.:.	./.:.:.:.:.:.:.:.	./.:.:.:.:.:.:.:.	./.:.:.:.:.:.:.:.	./.:.:.:.:.:.:.:.	./.:.:.:.:.:.:.:.	./.:.:.:.:.:.:.:.	./.:.:.:.:.:.:.:.	./.:.:.:.:.:.:.:.	./.:.:.:.:.:.:.:.	./.:.:.:.:.:.:.:.	./.:.:.:.:.:.:.:.	./.:.:.:.:.:.:.:.	./.:.:.:.:.:.:.:.	./.:.:.:.:.:.:.:.	./.:.:.:.:.:.:.:.	./.:.:.:.:.:.:.:.	./.:.:.:.:.:.:.:.	./.:.:.:.:.:.:.:.	./.:.:.:.:.:.:.:.	./.:.:.:.:.:.:.:.	./.:.:.:.:.:.:.:.	./.:.:.:.:.:.:.:.	./.:.:.:.:.:.:.:.	./.:.:.:.:.:.:.:.	./.:.:.:.:.:.:.:.	./.:.:.:.:.:.:.:.	./.:.:.:.:.:.:.:.	./.:.:.:.:.:.:.:.	./.:.:.:.:.:.:.:.	./.:.:.:.:.:.:.:.	./.:.:.:.:.:.:.:.	0|1:24:99:100:0:8547615:9,6,4,5:.	1|0:16:99:100:0:8550897:3,4,5,4:.	./.:.:.:.:.:.:.:.	./.:.:.:.:.:.:.:.	0|1:9:26:100:0:8551828:0,2,2,5:.	0|1:16:99:100:0:8551828:1,9,2,4:.	./.:.:.:.:.:.:.:.	./.:.:.:.:.:.:.:.	0|1:13:36:100:0:8551970:4,6,1,2:.	1|0:10:57:100:0:8552707:1,3,3,3:.	./.:.:.:.:.:.:.:.	1|0:9:55:100:0:8551828:1,5,2,1:.	./.:.:.:.:.:.:.:.	./.:.:.:.:.:.:.:.	./.:.:.:.:.:.:.:.	./.:.:.:.:.:.:.:.	0|1:21:99:100:0:8547349:6,5,4,6:.	./.:.:.:.:.:.:.:.	1|0:13:89:100:0:8551895:3,5,4,1:.	./.:.:.:.:.:.:.:.	./.:.:.:.:.:.:.:.	./.:.:.:.:.:.:.:.	./.:.:.:.:.:.:.:.	./.:.:.:.:.:.:.:.	./.:.:.:.:.:.:.:.	./.:.:.:.:.:.:.:.	./.:.:.:.:.:.:.:.	./.:.:.:.:.:.:.:.	./.:.:.:.:.:.:.:.	0|1:18:99:100:0:8550897:4,6,5,3:.	./.:.:.:.:.:.:.:.	1/1:19:57:.:.:.:0,0,11,8:.	./.:.:.:.:.:.:.:.	1|0:19:99:100:0:8551828:4,2,8,5:.	1|0:17:99:100:0:8551828:5,6,3,3:.	0|1:14:99:100:0:8551828:5,3,4,2:.	./.:.:.:.:.:.:.:.	1/1:17:51:.:.:.:0,0,8,9:.	0|1:24:99:100:0:8551828:4,5,9,6:.	./.:.:.:.:.:.:.:.	./.:.:.:.:.:.:.:.	./.:.:.:.:.:.:.:.	./.:.:.:.:.:.:.:.	./.:.:.:.:.:.:.:.	./.:.:.:.:.:.:.:.	./.:.:.:.:.:.:.:.	./.:.:.:.:.:.:.:.	./.:.:.:.:.:.:.:.	./.:.:.:.:.:.:.:.	./.:.:.:.:.:.:.:.	./.:.:.:.:.:.:.:.	0|1:28:99:100:0:8551828:6,6,11,5:.	0|1:21:99:100:0:8551828:8,5,5,3:.	./.:.:.:.:.:.:.:.	./.:.:.:.:.:.:.:.	./.:.:.:.:.:.:.:.	./.:.:.:.:.:.:.:.	./.:.:.:.:.:.:.:.	./.:.:.:.:.:.:.:.	./.:.:.:.:.:.:.:.	./.:.:.:.:.:.:.:.	./.:.:.:.:.:.:.:.	./.:.:.:.:.:.:.:.	./.:.:.:.:.:.:.:.	./.:.:.:.:.:.:.:.	./.:.:.:.:.:.:.:.	./.:.:.:.:.:.:.:.	./.:.:.:.:.:.:.:.	./.:.:.:.:.:.:.:.	./.:.:.:.:.:.:.:.	./.:.:.:.:.:.:.:.	./.:.:.:.:.:.:.:.	./.:.:.:.:.:.:.:.	./.:.:.:.:.:.:.:.	./.:.:.:.:.:.:.:.	./.:.:.:.:.:.:.:.	./.:.:.:.:.:.:.:.	./.:.:.:.:.:.:.:.	./.:.:.:.:.:.:.:.	./.:.:.:.:.:.:.:.	./.:.:.:.:.:.:.:.	./.:.:.:.:.:.:.:.	./.:.:.:.:.:.:.:.	./.:.:.:.:.:.:.:.
chr4	8552986	.	T	G	458.77	PASS	BaseQRankSum=0.366;ClippingRankSum=0;ExcessHet=3.0103;MQRankSum=0;RAW_MQ=111600;ReadPosRankSum=1.141;DP=777;MLEAC=2;MLEAF=1	GT:DP:GQ:NE:PR:PS:SB:SE	./.:.:.:.:.:.:.:.	./.:.:.:.:.:.:.:.	./.:.:.:.:.:.:.:.	./.:.:.:.:.:.:.:.	./.:.:.:.:.:.:.:.	./.:.:.:.:.:.:.:.	./.:.:.:.:.:.:.:.	./.:.:.:.:.:.:.:.	./.:.:.:.:.:.:.:.	./.:.:.:.:.:.:.:.	./.:.:.:.:.:.:.:.	./.:.:.:.:.:.:.:.	./.:.:.:.:.:.:.:.	./.:.:.:.:.:.:.:.	./.:.:.:.:.:.:.:.	./.:.:.:.:.:.:.:.	0|1:31:99:100:0:8551828:11,7,8,5:.	./.:.:.:.:.:.:.:.	./.:.:.:.:.:.:.:.	./.:.:.:.:.:.:.:.	./.:.:.:.:.:.:.:.	./.:.:.:.:.:.:.:.	./.:.:.:.:.:.:.:.	./.:.:.:.:.:.:.:.	./.:.:.:.:.:.:.:.	./.:.:.:.:.:.:.:.	./.:.:.:.:.:.:.:.	./.:.:.:.:.:.:.:.	./.:.:.:.:.:.:.:.	./.:.:.:.:.:.:.:.	./.:.:.:.:.:.:.:.	./.:.:.:.:.:.:.:.	./.:.:.:.:.:.:.:.	./.:.:.:.:.:.:.:.	./.:.:.:.:.:.:.:.	0|1:20:99:100:0:8552853:5,4,4,7:.	./.:.:.:.:.:.:.:.	1|0:10:99:100:0:8552853:3,2,3,2:.	./.:.:.:.:.:.:.:.	./.:.:.:.:.:.:.:.	0|1:21:99:100:0:8547615:7,5,4,5:.	1|0:14:79:100:0:8550897:4,4,2,4:.	./.:.:.:.:.:.:.:.	./.:.:.:.:.:.:.:.	0|1:10:8:100:0:8551828:0,2,3,5:.	0|1:14:99:100:0:8551828:0,8,3,3:.	./.:.:.:.:.:.:.:.	0|1:12:99:100:0:8552477:3,2,3,4:.	1/1:14:42:.:.:.:0,0,6,8:.	1/1:9:27:.:.:.:0,0,5,4:.	0|1:33:99:100:0:8545116:9,11,7,6:.	1|0:7:60:100:0:8551828:1,3,2,1:.	./.:.:.:.:.:.:.:.	./.:.:.:.:.:.:.:.	./.:.:.:.:.:.:.:.	./.:.:.:.:.:.:.:.	1/1:21:62:.:.:.:0,0,10,11:.	./.:.:.:.:.:.:.:.	1|0:12:72:100:0:8551895:2,2,7,1:.	0|1:7:57:100:0:8551956:2,1,1,3:.	./.:.:.:.:.:.:.:.	1/1:17:51:.:.:.:0,0,7,10:.	0|1:22:99:100:0:8546232:2,7,6,7:.	./.:.:.:.:.:.:.:.	./.:.:.:.:.:.:.:.	0|1:13:99:100:0:8552853:1,6,4,2:.	1|0:11:48:100:0:8550897:2,1,5,3:.	./.:.:.:.:.:.:.:.	0|1:10:73:100:0:8550897:6,0,2,2:.	0|1:23:99:100:0:8550897:9,6,5,3:.	0|1:19:99:100:0:8551828:5,2,9,3:.	1/1:17:51:.:.:.:0,0,12,5:.	1/1:15:45:.:.:.:0,0,8,7:.	1|0:20:99:100:0:8551828:6,3,6,5:.	1|0:16:99:100:0:8551828:5,3,5,3:.	0|1:16:99:100:0:8551828:5,4,5,2:.	./.:.:.:.:.:.:.:.	1/1:15:45:.:.:.:0,0,7,8:.	0|1:24:99:100:0:8551828:5,4,11,4:.	./.:.:.:.:.:.:.:.	./.:.:.:.:.:.:.:.	./.:.:.:.:.:.:.:.	./.:.:.:.:.:.:.:.	./.:.:.:.:.:.:.:.	1/1:15:35:.:.:.:1,0,7,7:.	0|1:13:63:100:0:8546232:5,4,3,1:.	./.:.:.:.:.:.:.:.	1|0:13:97:100:0:8552853:2,6,2,3:.	0|1:15:99:100:0:8552853:6,3,5,1:.	./.:.:.:.:.:.:.:.	0|1:28:99:100:0:8550897:10,7,7,4:.	0|1:31:99:100:0:8551828:8,7,10,6:.	0|1:18:99:100:0:8551828:7,5,4,2:.	1/1:18:54:.:.:.:0,0,8,10:.	0|1:13:36:59.59:0:8552986:3,7,1,2:.	./.:.:.:.:.:.:.:.	./.:.:.:.:.:.:.:.	1|0:21:99:100:0:8547860:7,4,6,4:.	./.:.:.:.:.:.:.:.	0|1:15:99:100:0:8551404:3,4,4,4:.	0|1:12:63:100:0:8546215:2,5,3,2:.	0|1:15:99:100:0:8547853:4,3,4,4:.	1/1:10:4:.:.:.:1,0,5,4:.	./.:.:.:.:.:.:.:.	1|0:13:80:100:0:8546574:4,1,3,5:.	./.:.:.:.:.:.:.:.	0|1:16:84:100:0:8546574:3,2,6,5:.	./.:.:.:.:.:.:.:.	./.:.:.:.:.:.:.:.	1/1:17:51:.:.:.:0,0,12,5:.	1/1:15:45:.:.:.:0,0,8,7:.	./.:.:.:.:.:.:.:.	./.:.:.:.:.:.:.:.	./.:.:.:.:.:.:.:.	./.:.:.:.:.:.:.:.	./.:.:.:.:.:.:.:.	./.:.:.:.:.:.:.:.	./.:.:.:.:.:.:.:.	./.:.:.:.:.:.:.:.	./.:.:.:.:.:.:.:.	./.:.:.:.:.:.:.:.	./.:.:.:.:.:.:.:.	./.:.:.:.:.:.:.:.	./.:.:.:.:.:.:.:.
chr4	8553011	.	A	T	341.77	PASS	BaseQRankSum=-1.093;ClippingRankSum=0;ExcessHet=3.0103;MQRankSum=1.113;RAW_MQ=130900;ReadPosRankSum=-1.57;DP=36;MLEAC=1;MLEAF=0.5	GT:DP:GQ:NE:PR:PS:SB:SE	./.:.:.:.:.:.:.:.	./.:.:.:.:.:.:.:.	./.:.:.:.:.:.:.:.	./.:.:.:.:.:.:.:.	./.:.:.:.:.:.:.:.	./.:.:.:.:.:.:.:.	./.:.:.:.:.:.:.:.	./.:.:.:.:.:.:.:.	./.:.:.:.:.:.:.:.	./.:.:.:.:.:.:.:.	./.:.:.:.:.:.:.:.	./.:.:.:.:.:.:.:.	./.:.:.:.:.:.:.:.	./.:.:.:.:.:.:.:.	./.:.:.:.:.:.:.:.	./.:.:.:.:.:.:.:.	0|1:36:99:100:0:8551828:13,6,12,5:.	./.:.:.:.:.:.:.:.	./.:.:.:.:.:.:.:.	./.:.:.:.:.:.:.:.	./.:.:.:.:.:.:.:.	./.:.:.:.:.:.:.:.	./.:.:.:.:.:.:.:.	./.:.:.:.:.:.:.:.	./.:.:.:.:.:.:.:.	./.:.:.:.:.:.:.:.	./.:.:.:.:.:.:.:.	./.:.:.:.:.:.:.:.	./.:.:.:.:.:.:.:.	./.:.:.:.:.:.:.:.	./.:.:.:.:.:.:.:.	./.:.:.:.:.:.:.:.	./.:.:.:.:.:.:.:.	./.:.:.:.:.:.:.:.	./.:.:.:.:.:.:.:.	./.:.:.:.:.:.:.:.	./.:.:.:.:.:.:.:.	./.:.:.:.:.:.:.:.	./.:.:.:.:.:.:.:.	./.:.:.:.:.:.:.:.	./.:.:.:.:.:.:.:.	./.:.:.:.:.:.:.:.	./.:.:.:.:.:.:.:.	./.:.:.:.:.:.:.:.	./.:.:.:.:.:.:.:.	./.:.:.:.:.:.:.:.	./.:.:.:.:.:.:.:.	./.:.:.:.:.:.:.:.	./.:.:.:.:.:.:.:.	./.:.:.:.:.:.:.:.	./.:.:.:.:.:.:.:.	./.:.:.:.:.:.:.:.	./.:.:.:.:.:.:.:.	./.:.:.:.:.:.:.:.	./.:.:.:.:.:.:.:.	./.:.:.:.:.:.:.:.	./.:.:.:.:.:.:.:.	./.:.:.:.:.:.:.:.	./.:.:.:.:.:.:.:.	./.:.:.:.:.:.:.:.	./.:.:.:.:.:.:.:.	./.:.:.:.:.:.:.:.	./.:.:.:.:.:.:.:.	./.:.:.:.:.:.:.:.	./.:.:.:.:.:.:.:.	./.:.:.:.:.:.:.:.	./.:.:.:.:.:.:.:.	./.:.:.:.:.:.:.:.	./.:.:.:.:.:.:.:.	./.:.:.:.:.:.:.:.	./.:.:.:.:.:.:.:.	./.:.:.:.:.:.:.:.	./.:.:.:.:.:.:.:.	./.:.:.:.:.:.:.:.	./.:.:.:.:.:.:.:.	./.:.:.:.:.:.:.:.	./.:.:.:.:.:.:.:.	./.:.:.:.:.:.:.:.	./.:.:.:.:.:.:.:.	./.:.:.:.:.:.:.:.	./.:.:.:.:.:.:.:.	./.:.:.:.:.:.:.:.	./.:.:.:.:.:.:.:.	./.:.:.:.:.:.:.:.	./.:.:.:.:.:.:.:.	./.:.:.:.:.:.:.:.	./.:.:.:.:.:.:.:.	./.:.:.:.:.:.:.:.	./.:.:.:.:.:.:.:.	./.:.:.:.:.:.:.:.	./.:.:.:.:.:.:.:.	./.:.:.:.:.:.:.:.	./.:.:.:.:.:.:.:.	./.:.:.:.:.:.:.:.	./.:.:.:.:.:.:.:.	./.:.:.:.:.:.:.:.	./.:.:.:.:.:.:.:.	./.:.:.:.:.:.:.:.	./.:.:.:.:.:.:.:.	./.:.:.:.:.:.:.:.	./.:.:.:.:.:.:.:.	./.:.:.:.:.:.:.:.	./.:.:.:.:.:.:.:.	./.:.:.:.:.:.:.:.	./.:.:.:.:.:.:.:.	./.:.:.:.:.:.:.:.	./.:.:.:.:.:.:.:.	./.:.:.:.:.:.:.:.	./.:.:.:.:.:.:.:.	./.:.:.:.:.:.:.:.	./.:.:.:.:.:.:.:.	./.:.:.:.:.:.:.:.	./.:.:.:.:.:.:.:.	./.:.:.:.:.:.:.:.	./.:.:.:.:.:.:.:.	./.:.:.:.:.:.:.:.	./.:.:.:.:.:.:.:.	./.:.:.:.:.:.:.:.	./.:.:.:.:.:.:.:.	./.:.:.:.:.:.:.:.	./.:.:.:.:.:.:.:.	./.:.:.:.:.:.:.:.	./.:.:.:.:.:.:.:.	./.:.:.:.:.:.:.:.
chr4	8553039	.	G	T	101.77	PASS	BaseQRankSum=0.673;ClippingRankSum=0;ExcessHet=3.0103;MQRankSum=0;RAW_MQ=64800;ReadPosRankSum=-0.641;DP=32;MLEAC=1;MLEAF=0.5	GT:DP:GQ:NE:PR:PS:SB:SE	./.:.:.:.:.:.:.:.	./.:.:.:.:.:.:.:.	./.:.:.:.:.:.:.:.	./.:.:.:.:.:.:.:.	./.:.:.:.:.:.:.:.	./.:.:.:.:.:.:.:.	./.:.:.:.:.:.:.:.	./.:.:.:.:.:.:.:.	./.:.:.:.:.:.:.:.	./.:.:.:.:.:.:.:.	./.:.:.:.:.:.:.:.	./.:.:.:.:.:.:.:.	./.:.:.:.:.:.:.:.	./.:.:.:.:.:.:.:.	./.:.:.:.:.:.:.:.	./.:.:.:.:.:.:.:.	./.:.:.:.:.:.:.:.	./.:.:.:.:.:.:.:.	./.:.:.:.:.:.:.:.	./.:.:.:.:.:.:.:.	./.:.:.:.:.:.:.:.	./.:.:.:.:.:.:.:.	./.:.:.:.:.:.:.:.	./.:.:.:.:.:.:.:.	./.:.:.:.:.:.:.:.	./.:.:.:.:.:.:.:.	./.:.:.:.:.:.:.:.	./.:.:.:.:.:.:.:.	./.:.:.:.:.:.:.:.	./.:.:.:.:.:.:.:.	./.:.:.:.:.:.:.:.	./.:.:.:.:.:.:.:.	./.:.:.:.:.:.:.:.	./.:.:.:.:.:.:.:.	./.:.:.:.:.:.:.:.	./.:.:.:.:.:.:.:.	./.:.:.:.:.:.:.:.	./.:.:.:.:.:.:.:.	./.:.:.:.:.:.:.:.	./.:.:.:.:.:.:.:.	./.:.:.:.:.:.:.:.	./.:.:.:.:.:.:.:.	./.:.:.:.:.:.:.:.	./.:.:.:.:.:.:.:.	./.:.:.:.:.:.:.:.	./.:.:.:.:.:.:.:.	./.:.:.:.:.:.:.:.	./.:.:.:.:.:.:.:.	./.:.:.:.:.:.:.:.	./.:.:.:.:.:.:.:.	./.:.:.:.:.:.:.:.	./.:.:.:.:.:.:.:.	./.:.:.:.:.:.:.:.	./.:.:.:.:.:.:.:.	./.:.:.:.:.:.:.:.	./.:.:.:.:.:.:.:.	./.:.:.:.:.:.:.:.	./.:.:.:.:.:.:.:.	./.:.:.:.:.:.:.:.	./.:.:.:.:.:.:.:.	./.:.:.:.:.:.:.:.	1|0:18:99:100:0:8535309:5,6,2,5:.	./.:.:.:.:.:.:.:.	./.:.:.:.:.:.:.:.	./.:.:.:.:.:.:.:.	./.:.:.:.:.:.:.:.	./.:.:.:.:.:.:.:.	./.:.:.:.:.:.:.:.	0|1:14:96:100:0:8550897:7,2,3,2:.	./.:.:.:.:.:.:.:.	./.:.:.:.:.:.:.:.	./.:.:.:.:.:.:.:.	./.:.:.:.:.:.:.:.	./.:.:.:.:.:.:.:.	./.:.:.:.:.:.:.:.	./.:.:.:.:.:.:.:.	./.:.:.:.:.:.:.:.	./.:.:.:.:.:.:.:.	./.:.:.:.:.:.:.:.	./.:.:.:.:.:.:.:.	./.:.:.:.:.:.:.:.	./.:.:.:.:.:.:.:.	./.:.:.:.:.:.:.:.	./.:.:.:.:.:.:.:.	./.:.:.:.:.:.:.:.	./.:.:.:.:.:.:.:.	./.:.:.:.:.:.:.:.	./.:.:.:.:.:.:.:.	./.:.:.:.:.:.:.:.	./.:.:.:.:.:.:.:.	./.:.:.:.:.:.:.:.	./.:.:.:.:.:.:.:.	./.:.:.:.:.:.:.:.	./.:.:.:.:.:.:.:.	./.:.:.:.:.:.:.:.	./.:.:.:.:.:.:.:.	./.:.:.:.:.:.:.:.	./.:.:.:.:.:.:.:.	./.:.:.:.:.:.:.:.	./.:.:.:.:.:.:.:.	./.:.:.:.:.:.:.:.	./.:.:.:.:.:.:.:.	./.:.:.:.:.:.:.:.	./.:.:.:.:.:.:.:.	./.:.:.:.:.:.:.:.	./.:.:.:.:.:.:.:.	./.:.:.:.:.:.:.:.	./.:.:.:.:.:.:.:.	./.:.:.:.:.:.:.:.	./.:.:.:.:.:.:.:.	./.:.:.:.:.:.:.:.	./.:.:.:.:.:.:.:.	./.:.:.:.:.:.:.:.	./.:.:.:.:.:.:.:.	./.:.:.:.:.:.:.:.	./.:.:.:.:.:.:.:.	./.:.:.:.:.:.:.:.	./.:.:.:.:.:.:.:.	./.:.:.:.:.:.:.:.	./.:.:.:.:.:.:.:.	./.:.:.:.:.:.:.:.	./.:.:.:.:.:.:.:.	./.:.:.:.:.:.:.:.	./.:.:.:.:.:.:.:.
chr4	8553047	.	C	A	364.77	PASS	BaseQRankSum=1.527;ClippingRankSum=0;ExcessHet=3.0103;MQRankSum=0;RAW_MQ=57600;ReadPosRankSum=1.198;DP=106;MLEAC=2;MLEAF=1	GT:DP:GQ:SB:NE:PR:PS:SE	./.:.:.:.:.:.:.:.	./.:.:.:.:.:.:.:.	./.:.:.:.:.:.:.:.	./.:.:.:.:.:.:.:.	./.:.:.:.:.:.:.:.	./.:.:.:.:.:.:.:.	./.:.:.:.:.:.:.:.	./.:.:.:.:.:.:.:.	./.:.:.:.:.:.:.:.	./.:.:.:.:.:.:.:.	./.:.:.:.:.:.:.:.	./.:.:.:.:.:.:.:.	./.:.:.:.:.:.:.:.	./.:.:.:.:.:.:.:.	./.:.:.:.:.:.:.:.	./.:.:.:.:.:.:.:.	./.:.:.:.:.:.:.:.	./.:.:.:.:.:.:.:.	./.:.:.:.:.:.:.:.	./.:.:.:.:.:.:.:.	./.:.:.:.:.:.:.:.	./.:.:.:.:.:.:.:.	./.:.:.:.:.:.:.:.	./.:.:.:.:.:.:.:.	./.:.:.:.:.:.:.:.	./.:.:.:.:.:.:.:.	./.:.:.:.:.:.:.:.	./.:.:.:.:.:.:.:.	./.:.:.:.:.:.:.:.	./.:.:.:.:.:.:.:.	./.:.:.:.:.:.:.:.	./.:.:.:.:.:.:.:.	./.:.:.:.:.:.:.:.	./.:.:.:.:.:.:.:.	./.:.:.:.:.:.:.:.	./.:.:.:.:.:.:.:.	./.:.:.:.:.:.:.:.	./.:.:.:.:.:.:.:.	./.:.:.:.:.:.:.:.	./.:.:.:.:.:.:.:.	./.:.:.:.:.:.:.:.	./.:.:.:.:.:.:.:.	./.:.:.:.:.:.:.:.	./.:.:.:.:.:.:.:.	./.:.:.:.:.:.:.:.	./.:.:.:.:.:.:.:.	0/1:14:91:4,5,2,3:.:.:.:.	./.:.:.:.:.:.:.:.	./.:.:.:.:.:.:.:.	./.:.:.:.:.:.:.:.	./.:.:.:.:.:.:.:.	0|1:11:96:2,4,2,3:100:0:8551828:.	./.:.:.:.:.:.:.:.	./.:.:.:.:.:.:.:.	./.:.:.:.:.:.:.:.	./.:.:.:.:.:.:.:.	./.:.:.:.:.:.:.:.	./.:.:.:.:.:.:.:.	./.:.:.:.:.:.:.:.	./.:.:.:.:.:.:.:.	./.:.:.:.:.:.:.:.	./.:.:.:.:.:.:.:.	./.:.:.:.:.:.:.:.	./.:.:.:.:.:.:.:.	./.:.:.:.:.:.:.:.	./.:.:.:.:.:.:.:.	./.:.:.:.:.:.:.:.	./.:.:.:.:.:.:.:.	./.:.:.:.:.:.:.:.	./.:.:.:.:.:.:.:.	1|0:19:99:8,2,5,4:100:0:8551828:.	./.:.:.:.:.:.:.:.	./.:.:.:.:.:.:.:.	0|1:12:99:3,3,5,1:100:0:8551828:.	0|1:17:82:8,4,3,2:100:0:8551828:.	./.:.:.:.:.:.:.:.	0/1:15:99:6,2,3,4:.:.:.:.	./.:.:.:.:.:.:.:.	./.:.:.:.:.:.:.:.	1/1:15:45:0,0,7,8:.:.:.:.	./.:.:.:.:.:.:.:.	./.:.:.:.:.:.:.:.	./.:.:.:.:.:.:.:.	./.:.:.:.:.:.:.:.	./.:.:.:.:.:.:.:.	./.:.:.:.:.:.:.:.	./.:.:.:.:.:.:.:.	./.:.:.:.:.:.:.:.	./.:.:.:.:.:.:.:.	./.:.:.:.:.:.:.:.	./.:.:.:.:.:.:.:.	./.:.:.:.:.:.:.:.	./.:.:.:.:.:.:.:.	./.:.:.:.:.:.:.:.	./.:.:.:.:.:.:.:.	./.:.:.:.:.:.:.:.	./.:.:.:.:.:.:.:.	./.:.:.:.:.:.:.:.	./.:.:.:.:.:.:.:.	./.:.:.:.:.:.:.:.	./.:.:.:.:.:.:.:.	./.:.:.:.:.:.:.:.	./.:.:.:.:.:.:.:.	./.:.:.:.:.:.:.:.	./.:.:.:.:.:.:.:.	./.:.:.:.:.:.:.:.	./.:.:.:.:.:.:.:.	./.:.:.:.:.:.:.:.	./.:.:.:.:.:.:.:.	./.:.:.:.:.:.:.:.	./.:.:.:.:.:.:.:.	./.:.:.:.:.:.:.:.	./.:.:.:.:.:.:.:.	./.:.:.:.:.:.:.:.	./.:.:.:.:.:.:.:.	./.:.:.:.:.:.:.:.	./.:.:.:.:.:.:.:.	./.:.:.:.:.:.:.:.	./.:.:.:.:.:.:.:.	./.:.:.:.:.:.:.:.	./.:.:.:.:.:.:.:.	./.:.:.:.:.:.:.:.	./.:.:.:.:.:.:.:.	./.:.:.:.:.:.:.:.
chr4	8553090	.	A	ATAAGCAGAATATAAC	1209.73	PASS	BaseQRankSum=-0.893;ClippingRankSum=0;ExcessHet=3.0103;MQRankSum=1.086;RAW_MQ=127300;ReadPosRankSum=-2.811;DP=769;MLEAC=2;MLEAF=1	GT:DP:GQ:NE:PR:PS:SB:SE	./.:.:.:.:.:.:.:.	./.:.:.:.:.:.:.:.	./.:.:.:.:.:.:.:.	./.:.:.:.:.:.:.:.	./.:.:.:.:.:.:.:.	./.:.:.:.:.:.:.:.	./.:.:.:.:.:.:.:.	./.:.:.:.:.:.:.:.	./.:.:.:.:.:.:.:.	./.:.:.:.:.:.:.:.	./.:.:.:.:.:.:.:.	./.:.:.:.:.:.:.:.	./.:.:.:.:.:.:.:.	./.:.:.:.:.:.:.:.	./.:.:.:.:.:.:.:.	./.:.:.:.:.:.:.:.	0|1:35:99:100:0:8551828:8,10,7,10:.	./.:.:.:.:.:.:.:.	./.:.:.:.:.:.:.:.	./.:.:.:.:.:.:.:.	./.:.:.:.:.:.:.:.	./.:.:.:.:.:.:.:.	./.:.:.:.:.:.:.:.	./.:.:.:.:.:.:.:.	./.:.:.:.:.:.:.:.	./.:.:.:.:.:.:.:.	./.:.:.:.:.:.:.:.	./.:.:.:.:.:.:.:.	./.:.:.:.:.:.:.:.	./.:.:.:.:.:.:.:.	./.:.:.:.:.:.:.:.	./.:.:.:.:.:.:.:.	./.:.:.:.:.:.:.:.	./.:.:.:.:.:.:.:.	./.:.:.:.:.:.:.:.	0|1:22:99:100:0:8552853:6,7,5,4:.	./.:.:.:.:.:.:.:.	1|0:12:99:100:0:8552853:1,3,4,4:.	./.:.:.:.:.:.:.:.	./.:.:.:.:.:.:.:.	0|1:17:99:100:0:8547615:1,6,7,3:.	1|0:8:99:100:0:8550897:1,2,1,4:.	./.:.:.:.:.:.:.:.	./.:.:.:.:.:.:.:.	1/1:4:12:.:.:.:0,0,2,2:.	0|1:8:99:100:0:8551828:1,2,3,2:.	./.:.:.:.:.:.:.:.	0|1:10:99:100:0:8552477:3,3,2,2:.	1|0:11:99:100:0:8551970:1,0,6,4:.	1|0:7:99:100:0:8552707:1,0,3,3:.	0|1:24:99:100:0:8545116:8,6,5,5:.	1|0:12:99:100:0:8551828:3,3,2,4:.	./.:.:.:.:.:.:.:.	./.:.:.:.:.:.:.:.	./.:.:.:.:.:.:.:.	./.:.:.:.:.:.:.:.	1/1:26:84:.:.:.:0,0,16,10:.	./.:.:.:.:.:.:.:.	1|0:19:99:100:0:8551895:5,4,5,5:.	0|1:9:99:100:0:8551956:2,3,1,3:.	./.:.:.:.:.:.:.:.	1/1:14:45:.:.:.:0,0,6,8:.	0|1:20:99:100:0:8546232:3,5,3,9:.	./.:.:.:.:.:.:.:.	./.:.:.:.:.:.:.:.	0|1:10:60:100:0:8552853:2,0,3,5:.	1|0:11:99:100:0:8550897:2,1,4,4:.	./.:.:.:.:.:.:.:.	0|1:13:99:100:0:8550897:2,4,3,4:.	0|1:19:99:100:0:8550897:2,5,6,6:.	0|1:23:99:100:0:8551828:5,5,5,8:.	1/1:16:54:.:.:.:0,0,7,9:.	1/1:17:54:.:.:.:0,0,8,9:.	1|0:15:99:100:0:8551828:2,4,4,5:.	1|0:17:99:100:0:8551828:2,4,8,3:.	0|1:15:99:100:0:8551828:4,4,3,4:.	./.:.:.:.:.:.:.:.	1/1:15:51:.:.:.:0,0,6,9:.	0|1:27:99:100:0:8551828:7,5,5,10:.	./.:.:.:.:.:.:.:.	./.:.:.:.:.:.:.:.	./.:.:.:.:.:.:.:.	./.:.:.:.:.:.:.:.	./.:.:.:.:.:.:.:.	1|0:14:0:60.84:0:8553090:1,0,7,6:.	0|1:18:99:100:0:8546232:3,3,8,4:.	./.:.:.:.:.:.:.:.	1|0:23:99:100:0:8552853:7,4,12,0:.	0|1:11:99:100:0:8552853:1,3,3,4:.	./.:.:.:.:.:.:.:.	0|1:18:99:100:0:8550897:1,8,3,6:.	0|1:22:99:100:0:8551828:2,6,4,10:.	0|1:16:99:100:0:8551828:3,4,3,6:.	1/1:11:39:.:.:.:0,0,3,8:.	0|1:13:93:59.59:0:8552986:4,7,1,1:.	./.:.:.:.:.:.:.:.	./.:.:.:.:.:.:.:.	1|0:25:99:100:0:8547860:10,6,6,3:.	./.:.:.:.:.:.:.:.	0|1:14:99:100:0:8551404:3,3,5,3:.	0|1:7:69:39.91:0:8546215:1,1,3,2:.	0|1:19:99:100:0:8547853:9,5,2,3:.	1/1:15:45:.:.:.:0,0,9,6:.	./.:.:.:.:.:.:.:.	1|0:20:99:100:0:8546574:6,6,5,3:.	./.:.:.:.:.:.:.:.	0|1:14:99:100:0:8546574:3,3,3,5:.	0|1:6:99:39.83:0:8551895:0,3,3,0:.	./.:.:.:.:.:.:.:.	1/1:14:48:.:.:.:0,0,4,10:.	1/1:15:54:.:.:.:0,0,8,7:.	./.:.:.:.:.:.:.:.	./.:.:.:.:.:.:.:.	./.:.:.:.:.:.:.:.	./.:.:.:.:.:.:.:.	./.:.:.:.:.:.:.:.	./.:.:.:.:.:.:.:.	./.:.:.:.:.:.:.:.	./.:.:.:.:.:.:.:.	./.:.:.:.:.:.:.:.	./.:.:.:.:.:.:.:.	./.:.:.:.:.:.:.:.	./.:.:.:.:.:.:.:.	./.:.:.:.:.:.:.:.
chr4	8553174	.	C	T	577.77	PASS	BaseQRankSum=-0.924;ClippingRankSum=0;ExcessHet=3.0103;MQRankSum=1.228;RAW_MQ=84100;ReadPosRankSum=-0.838;DP=763;MLEAC=2;MLEAF=1	GT:DP:GQ:NE:PR:PS:SB:SE	./.:.:.:.:.:.:.:.	./.:.:.:.:.:.:.:.	./.:.:.:.:.:.:.:.	./.:.:.:.:.:.:.:.	./.:.:.:.:.:.:.:.	./.:.:.:.:.:.:.:.	./.:.:.:.:.:.:.:.	./.:.:.:.:.:.:.:.	./.:.:.:.:.:.:.:.	./.:.:.:.:.:.:.:.	./.:.:.:.:.:.:.:.	./.:.:.:.:.:.:.:.	./.:.:.:.:.:.:.:.	./.:.:.:.:.:.:.:.	./.:.:.:.:.:.:.:.	./.:.:.:.:.:.:.:.	0|1:23:99:100:0:8551828:6,7,3,7:.	./.:.:.:.:.:.:.:.	./.:.:.:.:.:.:.:.	./.:.:.:.:.:.:.:.	./.:.:.:.:.:.:.:.	./.:.:.:.:.:.:.:.	./.:.:.:.:.:.:.:.	./.:.:.:.:.:.:.:.	./.:.:.:.:.:.:.:.	./.:.:.:.:.:.:.:.	./.:.:.:.:.:.:.:.	./.:.:.:.:.:.:.:.	./.:.:.:.:.:.:.:.	./.:.:.:.:.:.:.:.	./.:.:.:.:.:.:.:.	./.:.:.:.:.:.:.:.	./.:.:.:.:.:.:.:.	./.:.:.:.:.:.:.:.	./.:.:.:.:.:.:.:.	0|1:23:99:100:0:8552853:4,7,7,5:.	./.:.:.:.:.:.:.:.	1|0:10:99:100:0:8552853:4,1,1,4:.	./.:.:.:.:.:.:.:.	./.:.:.:.:.:.:.:.	0|1:12:82:100:0:8547615:0,5,5,2:.	1/1:12:10:.:.:.:0,1,6,5:.	./.:.:.:.:.:.:.:.	./.:.:.:.:.:.:.:.	1/1:4:12:.:.:.:0,0,2,2:.	0|1:3:19:100:0:8551828:0,1,0,2:.	./.:.:.:.:.:.:.:.	0|1:15:99:100:0:8552477:3,5,3,4:.	1/1:12:8:.:.:.:1,0,7,4:.	1/1:11:6:.:.:.:0,1,6,4:.	0|1:18:99:100:0:8545116:5,4,6,3:.	1|0:6:9:100:0:8551828:2,3,1,0:.	./.:.:.:.:.:.:.:.	./.:.:.:.:.:.:.:.	./.:.:.:.:.:.:.:.	./.:.:.:.:.:.:.:.	1/1:20:60:.:.:.:0,0,10,10:.	./.:.:.:.:.:.:.:.	1|0:13:68:100:0:8551895:2,2,4,5:.	0|1:9:74:100:0:8551956:2,3,2,2:.	./.:.:.:.:.:.:.:.	1/1:10:30:.:.:.:0,0,4,6:.	0|1:13:69:100:0:8546232:2,2,5,4:.	./.:.:.:.:.:.:.:.	./.:.:.:.:.:.:.:.	1/1:16:48:.:.:.:0,0,10,6:.	1|0:14:99:100:0:8550897:5,2,3,4:.	./.:.:.:.:.:.:.:.	0|1:16:99:100:0:8550897:1,7,7,1:.	0|1:23:99:100:0:8550897:2,10,8,3:.	0|1:15:99:100:0:8551828:3,5,1,6:.	1/1:22:66:.:.:.:0,0,10,12:.	1/1:17:51:.:.:.:0,0,7,10:.	1|0:14:96:100:0:8551828:1,4,4,5:.	1|0:23:99:100:0:8551828:3,5,5,10:.	0|1:19:99:100:0:8551828:4,5,6,4:.	./.:.:.:.:.:.:.:.	1/1:15:45:.:.:.:0,0,8,7:.	0|1:16:99:100:0:8551828:3,6,2,5:.	./.:.:.:.:.:.:.:.	./.:.:.:.:.:.:.:.	./.:.:.:.:.:.:.:.	./.:.:.:.:.:.:.:.	1|0:15:99:100:0:8550857:5,4,4,2:.	1/1:19:33:.:.:.:1,0,10,8:.	0|1:19:99:100:0:8546232:7,4,3,5:.	./.:.:.:.:.:.:.:.	1/1:18:54:.:.:.:0,0,4,14:.	1/1:14:42:.:.:.:0,0,5,9:.	./.:.:.:.:.:.:.:.	0|1:30:99:100:0:8550897:7,8,8,7:.	0|1:17:99:100:0:8551828:2,7,1,7:.	0|1:11:99:100:0:8551828:0,6,4,1:.	1/1:10:30:.:.:.:0,0,5,5:.	./.:.:.:.:.:.:.:.	./.:.:.:.:.:.:.:.	./.:.:.:.:.:.:.:.	1|0:23:99:100:0:8547860:5,6,7,5:.	./.:.:.:.:.:.:.:.	0|1:18:98:100:0:8551404:3,3,6,6:.	0|1:4:40:100:0:8546215:2,0,0,2:.	0|1:17:74:100:0:8547853:5,7,2,3:.	1/1:22:66:.:.:.:0,0,12,10:.	./.:.:.:.:.:.:.:.	1|0:27:99:100:0:8546574:7,10,5,5:.	./.:.:.:.:.:.:.:.	0|1:10:99:100:0:8546574:3,2,3,2:.	1/1:5:15:.:.:.:0,0,4,1:.	1|0:18:99:100:0:8552214:5,3,6,4:.	1/1:21:63:.:.:.:0,0,7,14:.	1/1:16:48:.:.:.:0,0,9,7:.	./.:.:.:.:.:.:.:.	./.:.:.:.:.:.:.:.	./.:.:.:.:.:.:.:.	./.:.:.:.:.:.:.:.	./.:.:.:.:.:.:.:.	./.:.:.:.:.:.:.:.	./.:.:.:.:.:.:.:.	./.:.:.:.:.:.:.:.	./.:.:.:.:.:.:.:.	./.:.:.:.:.:.:.:.	./.:.:.:.:.:.:.:.	./.:.:.:.:.:.:.:.	./.:.:.:.:.:.:.:.
chr4	8553226	.	T	C	34.77	PASS	BaseQRankSum=0.067;ClippingRankSum=0;ExcessHet=3.0103;MQRankSum=0;RAW_MQ=28800;ReadPosRankSum=-0.703;DP=20;MLEAC=1;MLEAF=0.5	GT:DP:GQ:NE:PR:PS:SB:SE	./.:.:.:.:.:.:.:.	./.:.:.:.:.:.:.:.	./.:.:.:.:.:.:.:.	./.:.:.:.:.:.:.:.	./.:.:.:.:.:.:.:.	./.:.:.:.:.:.:.:.	./.:.:.:.:.:.:.:.	./.:.:.:.:.:.:.:.	./.:.:.:.:.:.:.:.	./.:.:.:.:.:.:.:.	./.:.:.:.:.:.:.:.	./.:.:.:.:.:.:.:.	./.:.:.:.:.:.:.:.	./.:.:.:.:.:.:.:.	./.:.:.:.:.:.:.:.	./.:.:.:.:.:.:.:.	./.:.:.:.:.:.:.:.	./.:.:.:.:.:.:.:.	./.:.:.:.:.:.:.:.	./.:.:.:.:.:.:.:.	./.:.:.:.:.:.:.:.	./.:.:.:.:.:.:.:.	./.:.:.:.:.:.:.:.	./.:.:.:.:.:.:.:.	./.:.:.:.:.:.:.:.	./.:.:.:.:.:.:.:.	./.:.:.:.:.:.:.:.	./.:.:.:.:.:.:.:.	./.:.:.:.:.:.:.:.	./.:.:.:.:.:.:.:.	./.:.:.:.:.:.:.:.	./.:.:.:.:.:.:.:.	./.:.:.:.:.:.:.:.	./.:.:.:.:.:.:.:.	./.:.:.:.:.:.:.:.	./.:.:.:.:.:.:.:.	./.:.:.:.:.:.:.:.	./.:.:.:.:.:.:.:.	./.:.:.:.:.:.:.:.	./.:.:.:.:.:.:.:.	./.:.:.:.:.:.:.:.	./.:.:.:.:.:.:.:.	./.:.:.:.:.:.:.:.	./.:.:.:.:.:.:.:.	./.:.:.:.:.:.:.:.	./.:.:.:.:.:.:.:.	./.:.:.:.:.:.:.:.	./.:.:.:.:.:.:.:.	./.:.:.:.:.:.:.:.	./.:.:.:.:.:.:.:.	./.:.:.:.:.:.:.:.	./.:.:.:.:.:.:.:.	./.:.:.:.:.:.:.:.	./.:.:.:.:.:.:.:.	./.:.:.:.:.:.:.:.	./.:.:.:.:.:.:.:.	./.:.:.:.:.:.:.:.	./.:.:.:.:.:.:.:.	./.:.:.:.:.:.:.:.	./.:.:.:.:.:.:.:.	./.:.:.:.:.:.:.:.	1|0:8:39:100:0:8535309:2,3,1,2:.	./.:.:.:.:.:.:.:.	./.:.:.:.:.:.:.:.	./.:.:.:.:.:.:.:.	./.:.:.:.:.:.:.:.	./.:.:.:.:.:.:.:.	./.:.:.:.:.:.:.:.	0|1:12:63:100:0:8550897:2,6,4,0:.	./.:.:.:.:.:.:.:.	./.:.:.:.:.:.:.:.	./.:.:.:.:.:.:.:.	./.:.:.:.:.:.:.:.	./.:.:.:.:.:.:.:.	./.:.:.:.:.:.:.:.	./.:.:.:.:.:.:.:.	./.:.:.:.:.:.:.:.	./.:.:.:.:.:.:.:.	./.:.:.:.:.:.:.:.	./.:.:.:.:.:.:.:.	./.:.:.:.:.:.:.:.	./.:.:.:.:.:.:.:.	./.:.:.:.:.:.:.:.	./.:.:.:.:.:.:.:.	./.:.:.:.:.:.:.:.	./.:.:.:.:.:.:.:.	./.:.:.:.:.:.:.:.	./.:.:.:.:.:.:.:.	./.:.:.:.:.:.:.:.	./.:.:.:.:.:.:.:.	./.:.:.:.:.:.:.:.	./.:.:.:.:.:.:.:.	./.:.:.:.:.:.:.:.	./.:.:.:.:.:.:.:.	./.:.:.:.:.:.:.:.	./.:.:.:.:.:.:.:.	./.:.:.:.:.:.:.:.	./.:.:.:.:.:.:.:.	./.:.:.:.:.:.:.:.	./.:.:.:.:.:.:.:.	./.:.:.:.:.:.:.:.	./.:.:.:.:.:.:.:.	./.:.:.:.:.:.:.:.	./.:.:.:.:.:.:.:.	./.:.:.:.:.:.:.:.	./.:.:.:.:.:.:.:.	./.:.:.:.:.:.:.:.	./.:.:.:.:.:.:.:.	./.:.:.:.:.:.:.:.	./.:.:.:.:.:.:.:.	./.:.:.:.:.:.:.:.	./.:.:.:.:.:.:.:.	./.:.:.:.:.:.:.:.	./.:.:.:.:.:.:.:.	./.:.:.:.:.:.:.:.	./.:.:.:.:.:.:.:.	./.:.:.:.:.:.:.:.	./.:.:.:.:.:.:.:.	./.:.:.:.:.:.:.:.	./.:.:.:.:.:.:.:.	./.:.:.:.:.:.:.:.	./.:.:.:.:.:.:.:.	./.:.:.:.:.:.:.:.	./.:.:.:.:.:.:.:.
chr4	8553248	.	T	G	917.77	PASS	BaseQRankSum=-0.352;ClippingRankSum=0;ExcessHet=3.0103;MQRankSum=0;RAW_MQ=79200;ReadPosRankSum=-0.669;DP=676;MLEAC=2;MLEAF=1	GT:DP:GQ:NE:PGT:PID:PR:PS:SB:SE	./.:.:.:.:.:.:.:.:.:.	./.:.:.:.:.:.:.:.:.:.	./.:.:.:.:.:.:.:.:.:.	./.:.:.:.:.:.:.:.:.:.	./.:.:.:.:.:.:.:.:.:.	./.:.:.:.:.:.:.:.:.:.	./.:.:.:.:.:.:.:.:.:.	./.:.:.:.:.:.:.:.:.:.	./.:.:.:.:.:.:.:.:.:.	./.:.:.:.:.:.:.:.:.:.	./.:.:.:.:.:.:.:.:.:.	./.:.:.:.:.:.:.:.:.:.	./.:.:.:.:.:.:.:.:.:.	./.:.:.:.:.:.:.:.:.:.	./.:.:.:.:.:.:.:.:.:.	./.:.:.:.:.:.:.:.:.:.	0|1:22:99:100:0|1:8553248_T_G:0:8551828:6,7,5,4:.	./.:.:.:.:.:.:.:.:.:.	./.:.:.:.:.:.:.:.:.:.	./.:.:.:.:.:.:.:.:.:.	./.:.:.:.:.:.:.:.:.:.	./.:.:.:.:.:.:.:.:.:.	./.:.:.:.:.:.:.:.:.:.	./.:.:.:.:.:.:.:.:.:.	./.:.:.:.:.:.:.:.:.:.	./.:.:.:.:.:.:.:.:.:.	./.:.:.:.:.:.:.:.:.:.	./.:.:.:.:.:.:.:.:.:.	./.:.:.:.:.:.:.:.:.:.	./.:.:.:.:.:.:.:.:.:.	./.:.:.:.:.:.:.:.:.:.	./.:.:.:.:.:.:.:.:.:.	./.:.:.:.:.:.:.:.:.:.	./.:.:.:.:.:.:.:.:.:.	./.:.:.:.:.:.:.:.:.:.	0|1:20:99:100:0|1:8553248_T_G:0:8552853:5,3,7,5:.	./.:.:.:.:.:.:.:.:.:.	1|0:17:99:100:0|1:8553248_T_G:0:8552853:3,4,8,2:.	./.:.:.:.:.:.:.:.:.:.	./.:.:.:.:.:.:.:.:.:.	0|1:12:99:100:0|1:8553248_T_G:0:8547615:2,5,3,2:.	1|0:12:99:100:0|1:8553248_T_G:0:8550897:1,2,6,3:.	./.:.:.:.:.:.:.:.:.:.	./.:.:.:.:.:.:.:.:.:.	0|1:5:30:100:0|1:8553248_T_G:0:8551828:1,0,1,3:.	./.:.:.:.:.:.:.:.:.:.	./.:.:.:.:.:.:.:.:.:.	0|1:10:99:100:0|1:8553248_T_G:0:8552477:2,5,2,1:.	1/1:15:45:.:0|1:8553248_T_G:.:.:0,0,10,5:.	1|0:19:33:100:0|1:8553248_T_G:0:8552707:0,2,11,6:.	0|1:21:99:100:0|1:8553248_T_G:0:8545116:4,8,5,4:.	1|0:9:99:100:0|1:8553248_T_G:0:8551828:5,0,4,0:.	./.:.:.:.:.:.:.:.:.:.	./.:.:.:.:.:.:.:.:.:.	./.:.:.:.:.:.:.:.:.:.	./.:.:.:.:.:.:.:.:.:.	1/1:16:48:.:0|1:8553248_T_G:.:.:0,0,6,10:.	./.:.:.:.:.:.:.:.:.:.	1|0:13:99:100:0|1:8553248_T_G:0:8551895:3,1,2,7:.	0|1:10:99:100:0|1:8553248_T_G:0:8551956:4,1,3,2:.	./.:.:.:.:.:.:.:.:.:.	1/1:8:24:.:0|1:8553248_T_G:.:.:0,0,3,5:.	0|1:15:99:100:0|1:8553248_T_G:0:8546232:4,0,7,4:.	./.:.:.:.:.:.:.:.:.:.	./.:.:.:.:.:.:.:.:.:.	0|1:15:99:100:0|1:8553248_T_G:0:8552853:6,4,2,3:.	1|0:14:99:100:0|1:8553248_T_G:0:8550897:2,6,4,2:.	./.:.:.:.:.:.:.:.:.:.	0|1:14:99:100:0|1:8553248_T_G:0:8550897:4,5,4,1:.	0|1:23:99:100:0|1:8553248_T_G:0:8550897:3,4,5,11:.	0|1:12:54:100:0|1:8553248_T_G:0:8551828:5,5,1,1:.	1/1:18:54:.:0|1:8553248_T_G:.:.:0,0,10,8:.	1/1:13:39:.:0|1:8553248_T_G:.:.:0,0,6,7:.	1|0:13:99:100:0|1:8553248_T_G:0:8551828:4,2,2,5:.	1|0:14:99:100:0|1:8553248_T_G:0:8551828:5,2,1,6:.	0|1:17:99:100:0|1:8553248_T_G:0:8551828:3,5,5,4:.	./.:.:.:.:.:.:.:.:.:.	1/1:16:48:.:0|1:8553248_T_G:.:.:0,0,9,7:.	0|1:11:99:100:0|1:8553248_T_G:0:8551828:2,4,2,3:.	./.:.:.:.:.:.:.:.:.:.	./.:.:.:.:.:.:.:.:.:.	./.:.:.:.:.:.:.:.:.:.	./.:.:.:.:.:.:.:.:.:.	./.:.:.:.:.:.:.:.:.:.	1|0:11:12:100:0|1:8553248_T_G:0:8553090:1,0,5,5:.	0|1:18:99:100:0|1:8553248_T_G:0:8546232:6,3,3,6:.	./.:.:.:.:.:.:.:.:.:.	1|0:10:99:100:0|1:8553248_T_G:0:8552853:1,2,0,7:.	0|1:18:99:100:0|1:8553248_T_G:0:8552853:7,2,4,5:.	./.:.:.:.:.:.:.:.:.:.	0|1:16:99:100:0|1:8553248_T_G:0:8550897:2,3,7,4:.	0|1:9:99:100:0|1:8553248_T_G:0:8551828:1,3,3,2:.	0|1:13:99:100:0|1:8553248_T_G:0:8551828:3,3,3,4:.	1/1:13:42:.:0|1:8553248_T_G:.:.:0,0,4,9:.	./.:.:.:.:.:.:.:.:.:.	./.:.:.:.:.:.:.:.:.:.	./.:.:.:.:.:.:.:.:.:.	1|0:24:99:100:0|1:8553248_T_G:0:8547860:6,6,6,6:.	./.:.:.:.:.:.:.:.:.:.	0|1:23:99:100:0|1:8553248_T_G:0:8551404:3,5,7,8:.	0|1:7:99:100:0|1:8553248_T_G:0:8546215:1,2,2,2:.	0|1:13:99:100:0|1:8553248_T_G:0:8547853:2,3,4,4:.	1/1:17:54:.:0|1:8553248_T_G:.:.:0,0,8,9:.	./.:.:.:.:.:.:.:.:.:.	1|0:16:99:100:0|1:8553248_T_G:0:8546574:3,6,2,5:.	./.:.:.:.:.:.:.:.:.:.	0|1:18:99:100:0|1:8553248_T_G:0:8546574:5,3,5,5:.	0|1:10:99:100:0|1:8553248_T_G:0:8551895:2,2,4,2:.	./.:.:.:.:.:.:.:.:.:.	1/1:11:33:.:0|1:8553248_T_G:.:.:0,0,7,4:.	1/1:22:66:.:0|1:8553248_T_G:.:.:0,0,11,11:.	./.:.:.:.:.:.:.:.:.:.	./.:.:.:.:.:.:.:.:.:.	./.:.:.:.:.:.:.:.:.:.	./.:.:.:.:.:.:.:.:.:.	./.:.:.:.:.:.:.:.:.:.	./.:.:.:.:.:.:.:.:.:.	./.:.:.:.:.:.:.:.:.:.	./.:.:.:.:.:.:.:.:.:.	./.:.:.:.:.:.:.:.:.:.	./.:.:.:.:.:.:.:.:.:.	./.:.:.:.:.:.:.:.:.:.	./.:.:.:.:.:.:.:.:.:.	./.:.:.:.:.:.:.:.:.:.
chr4	8553249	.	A	G	917.77	PASS	BaseQRankSum=0.19;ClippingRankSum=0;ExcessHet=3.0103;MQRankSum=0;RAW_MQ=75600;ReadPosRankSum=-1.103;DP=678;MLEAC=2;MLEAF=1	GT:DP:GQ:NE:PGT:PID:PR:PS:SB:SE	./.:.:.:.:.:.:.:.:.:.	./.:.:.:.:.:.:.:.:.:.	./.:.:.:.:.:.:.:.:.:.	./.:.:.:.:.:.:.:.:.:.	./.:.:.:.:.:.:.:.:.:.	./.:.:.:.:.:.:.:.:.:.	./.:.:.:.:.:.:.:.:.:.	./.:.:.:.:.:.:.:.:.:.	./.:.:.:.:.:.:.:.:.:.	./.:.:.:.:.:.:.:.:.:.	./.:.:.:.:.:.:.:.:.:.	./.:.:.:.:.:.:.:.:.:.	./.:.:.:.:.:.:.:.:.:.	./.:.:.:.:.:.:.:.:.:.	./.:.:.:.:.:.:.:.:.:.	./.:.:.:.:.:.:.:.:.:.	0|1:21:99:100:0|1:8553248_T_G:0:8551828:6,6,5,4:.	./.:.:.:.:.:.:.:.:.:.	./.:.:.:.:.:.:.:.:.:.	./.:.:.:.:.:.:.:.:.:.	./.:.:.:.:.:.:.:.:.:.	./.:.:.:.:.:.:.:.:.:.	./.:.:.:.:.:.:.:.:.:.	./.:.:.:.:.:.:.:.:.:.	./.:.:.:.:.:.:.:.:.:.	./.:.:.:.:.:.:.:.:.:.	./.:.:.:.:.:.:.:.:.:.	./.:.:.:.:.:.:.:.:.:.	./.:.:.:.:.:.:.:.:.:.	./.:.:.:.:.:.:.:.:.:.	./.:.:.:.:.:.:.:.:.:.	./.:.:.:.:.:.:.:.:.:.	./.:.:.:.:.:.:.:.:.:.	./.:.:.:.:.:.:.:.:.:.	./.:.:.:.:.:.:.:.:.:.	0|1:21:99:100:0|1:8553248_T_G:0:8552853:6,4,7,4:.	./.:.:.:.:.:.:.:.:.:.	1|0:17:99:100:0|1:8553248_T_G:0:8552853:3,4,8,2:.	./.:.:.:.:.:.:.:.:.:.	./.:.:.:.:.:.:.:.:.:.	0|1:12:99:100:0|1:8553248_T_G:0:8547615:2,5,3,2:.	1|0:12:99:100:0|1:8553248_T_G:0:8550897:1,2,6,3:.	./.:.:.:.:.:.:.:.:.:.	./.:.:.:.:.:.:.:.:.:.	0|1:5:30:100:0|1:8553248_T_G:0:8551828:1,0,1,3:.	./.:.:.:.:.:.:.:.:.:.	./.:.:.:.:.:.:.:.:.:.	0|1:10:99:100:0|1:8553248_T_G:0:8552477:2,5,2,1:.	1/1:15:45:.:0|1:8553248_T_G:.:.:0,0,10,5:.	1|0:19:33:100:0|1:8553248_T_G:0:8552707:0,2,11,6:.	0|1:21:99:100:0|1:8553248_T_G:0:8545116:4,8,5,4:.	1|0:9:99:100:0|1:8553248_T_G:0:8551828:5,0,4,0:.	./.:.:.:.:.:.:.:.:.:.	./.:.:.:.:.:.:.:.:.:.	./.:.:.:.:.:.:.:.:.:.	./.:.:.:.:.:.:.:.:.:.	1/1:16:48:.:0|1:8553248_T_G:.:.:0,0,6,10:.	./.:.:.:.:.:.:.:.:.:.	1|0:13:99:100:0|1:8553248_T_G:0:8551895:3,1,2,7:.	0|1:10:99:100:0|1:8553248_T_G:0:8551956:4,1,3,2:.	./.:.:.:.:.:.:.:.:.:.	1/1:8:24:.:0|1:8553248_T_G:.:.:0,0,3,5:.	0|1:15:99:100:0|1:8553248_T_G:0:8546232:4,0,7,4:.	./.:.:.:.:.:.:.:.:.:.	./.:.:.:.:.:.:.:.:.:.	0|1:15:99:100:0|1:8553248_T_G:0:8552853:6,4,2,3:.	1|0:14:99:100:0|1:8553248_T_G:0:8550897:2,6,4,2:.	./.:.:.:.:.:.:.:.:.:.	0|1:15:99:100:0|1:8553248_T_G:0:8550897:5,5,4,1:.	0|1:23:99:100:0|1:8553248_T_G:0:8550897:3,4,5,11:.	0|1:12:54:100:0|1:8553248_T_G:0:8551828:5,5,1,1:.	1/1:18:54:.:0|1:8553248_T_G:.:.:0,0,10,8:.	1/1:13:39:.:0|1:8553248_T_G:.:.:0,0,6,7:.	1|0:13:99:100:0|1:8553248_T_G:0:8551828:4,2,2,5:.	1|0:14:99:100:0|1:8553248_T_G:0:8551828:5,2,1,6:.	0|1:18:99:100:0|1:8553248_T_G:0:8551828:3,6,5,4:.	./.:.:.:.:.:.:.:.:.:.	1/1:16:48:.:0|1:8553248_T_G:.:.:0,0,9,7:.	0|1:11:99:100:0|1:8553248_T_G:0:8551828:2,4,2,3:.	./.:.:.:.:.:.:.:.:.:.	./.:.:.:.:.:.:.:.:.:.	./.:.:.:.:.:.:.:.:.:.	./.:.:.:.:.:.:.:.:.:.	./.:.:.:.:.:.:.:.:.:.	1|0:11:12:100:0|1:8553248_T_G:0:8553090:1,0,5,5:.	0|1:19:99:100:0|1:8553248_T_G:0:8546232:7,3,3,6:.	./.:.:.:.:.:.:.:.:.:.	1|0:10:99:100:0|1:8553248_T_G:0:8552853:1,2,0,7:.	0|1:16:99:100:0|1:8553248_T_G:0:8552853:7,0,4,5:.	./.:.:.:.:.:.:.:.:.:.	0|1:15:99:100:0|1:8553248_T_G:0:8550897:2,3,7,3:.	0|1:9:99:100:0|1:8553248_T_G:0:8551828:1,3,3,2:.	0|1:13:99:100:0|1:8553248_T_G:0:8551828:3,3,3,4:.	1/1:14:42:.:0|1:8553248_T_G:.:.:0,0,5,9:.	./.:.:.:.:.:.:.:.:.:.	./.:.:.:.:.:.:.:.:.:.	./.:.:.:.:.:.:.:.:.:.	1|0:24:99:100:0|1:8553248_T_G:0:8547860:6,6,6,6:.	./.:.:.:.:.:.:.:.:.:.	0|1:23:99:100:0|1:8553248_T_G:0:8551404:3,5,7,8:.	0|1:7:99:100:0|1:8553248_T_G:0:8546215:1,2,2,2:.	0|1:14:99:100:0|1:8553248_T_G:0:8547853:3,3,4,4:.	1/1:18:54:.:0|1:8553248_T_G:.:.:0,0,9,9:.	./.:.:.:.:.:.:.:.:.:.	1|0:16:99:100:0|1:8553248_T_G:0:8546574:3,6,2,5:.	./.:.:.:.:.:.:.:.:.:.	0|1:18:99:100:0|1:8553248_T_G:0:8546574:5,3,5,5:.	0|1:10:99:100:0|1:8553248_T_G:0:8551895:2,2,4,2:.	./.:.:.:.:.:.:.:.:.:.	1/1:11:33:.:0|1:8553248_T_G:.:.:0,0,7,4:.	1/1:21:66:.:0|1:8553248_T_G:.:.:0,0,11,10:.	./.:.:.:.:.:.:.:.:.:.	./.:.:.:.:.:.:.:.:.:.	./.:.:.:.:.:.:.:.:.:.	./.:.:.:.:.:.:.:.:.:.	./.:.:.:.:.:.:.:.:.:.	./.:.:.:.:.:.:.:.:.:.	./.:.:.:.:.:.:.:.:.:.	./.:.:.:.:.:.:.:.:.:.	./.:.:.:.:.:.:.:.:.:.	./.:.:.:.:.:.:.:.:.:.	./.:.:.:.:.:.:.:.:.:.	./.:.:.:.:.:.:.:.:.:.	./.:.:.:.:.:.:.:.:.:.
chr4	8553271	.	T	C	227.77	PASS	BaseQRankSum=0.208;ClippingRankSum=0;ExcessHet=3.0103;MQRankSum=0;RAW_MQ=86400;ReadPosRankSum=-1.391;DP=24;MLEAC=1;MLEAF=0.5	GT:DP:GQ:NE:PR:PS:SB:SE	./.:.:.:.:.:.:.:.	./.:.:.:.:.:.:.:.	./.:.:.:.:.:.:.:.	./.:.:.:.:.:.:.:.	./.:.:.:.:.:.:.:.	./.:.:.:.:.:.:.:.	./.:.:.:.:.:.:.:.	./.:.:.:.:.:.:.:.	./.:.:.:.:.:.:.:.	./.:.:.:.:.:.:.:.	./.:.:.:.:.:.:.:.	./.:.:.:.:.:.:.:.	./.:.:.:.:.:.:.:.	./.:.:.:.:.:.:.:.	./.:.:.:.:.:.:.:.	./.:.:.:.:.:.:.:.	0|1:24:99:100:0:8551828:7,6,7,4:.	./.:.:.:.:.:.:.:.	./.:.:.:.:.:.:.:.	./.:.:.:.:.:.:.:.	./.:.:.:.:.:.:.:.	./.:.:.:.:.:.:.:.	./.:.:.:.:.:.:.:.	./.:.:.:.:.:.:.:.	./.:.:.:.:.:.:.:.	./.:.:.:.:.:.:.:.	./.:.:.:.:.:.:.:.	./.:.:.:.:.:.:.:.	./.:.:.:.:.:.:.:.	./.:.:.:.:.:.:.:.	./.:.:.:.:.:.:.:.	./.:.:.:.:.:.:.:.	./.:.:.:.:.:.:.:.	./.:.:.:.:.:.:.:.	./.:.:.:.:.:.:.:.	./.:.:.:.:.:.:.:.	./.:.:.:.:.:.:.:.	./.:.:.:.:.:.:.:.	./.:.:.:.:.:.:.:.	./.:.:.:.:.:.:.:.	./.:.:.:.:.:.:.:.	./.:.:.:.:.:.:.:.	./.:.:.:.:.:.:.:.	./.:.:.:.:.:.:.:.	./.:.:.:.:.:.:.:.	./.:.:.:.:.:.:.:.	./.:.:.:.:.:.:.:.	./.:.:.:.:.:.:.:.	./.:.:.:.:.:.:.:.	./.:.:.:.:.:.:.:.	./.:.:.:.:.:.:.:.	./.:.:.:.:.:.:.:.	./.:.:.:.:.:.:.:.	./.:.:.:.:.:.:.:.	./.:.:.:.:.:.:.:.	./.:.:.:.:.:.:.:.	./.:.:.:.:.:.:.:.	./.:.:.:.:.:.:.:.	./.:.:.:.:.:.:.:.	./.:.:.:.:.:.:.:.	./.:.:.:.:.:.:.:.	./.:.:.:.:.:.:.:.	./.:.:.:.:.:.:.:.	./.:.:.:.:.:.:.:.	./.:.:.:.:.:.:.:.	./.:.:.:.:.:.:.:.	./.:.:.:.:.:.:.:.	./.:.:.:.:.:.:.:.	./.:.:.:.:.:.:.:.	./.:.:.:.:.:.:.:.	./.:.:.:.:.:.:.:.	./.:.:.:.:.:.:.:.	./.:.:.:.:.:.:.:.	./.:.:.:.:.:.:.:.	./.:.:.:.:.:.:.:.	./.:.:.:.:.:.:.:.	./.:.:.:.:.:.:.:.	./.:.:.:.:.:.:.:.	./.:.:.:.:.:.:.:.	./.:.:.:.:.:.:.:.	./.:.:.:.:.:.:.:.	./.:.:.:.:.:.:.:.	./.:.:.:.:.:.:.:.	./.:.:.:.:.:.:.:.	./.:.:.:.:.:.:.:.	./.:.:.:.:.:.:.:.	./.:.:.:.:.:.:.:.	./.:.:.:.:.:.:.:.	./.:.:.:.:.:.:.:.	./.:.:.:.:.:.:.:.	./.:.:.:.:.:.:.:.	./.:.:.:.:.:.:.:.	./.:.:.:.:.:.:.:.	./.:.:.:.:.:.:.:.	./.:.:.:.:.:.:.:.	./.:.:.:.:.:.:.:.	./.:.:.:.:.:.:.:.	./.:.:.:.:.:.:.:.	./.:.:.:.:.:.:.:.	./.:.:.:.:.:.:.:.	./.:.:.:.:.:.:.:.	./.:.:.:.:.:.:.:.	./.:.:.:.:.:.:.:.	./.:.:.:.:.:.:.:.	./.:.:.:.:.:.:.:.	./.:.:.:.:.:.:.:.	./.:.:.:.:.:.:.:.	./.:.:.:.:.:.:.:.	./.:.:.:.:.:.:.:.	./.:.:.:.:.:.:.:.	./.:.:.:.:.:.:.:.	./.:.:.:.:.:.:.:.	./.:.:.:.:.:.:.:.	./.:.:.:.:.:.:.:.	./.:.:.:.:.:.:.:.	./.:.:.:.:.:.:.:.	./.:.:.:.:.:.:.:.	./.:.:.:.:.:.:.:.	./.:.:.:.:.:.:.:.	./.:.:.:.:.:.:.:.	./.:.:.:.:.:.:.:.	./.:.:.:.:.:.:.:.	./.:.:.:.:.:.:.:.	./.:.:.:.:.:.:.:.
[truncated: 906,748 more chars]
