# Supplementary material for: Population genomics of apricots unravels domestication history and adaptive events
Source: Nat Commun. 2021 Jun 25;12:3956. doi: 10.1038/s41467-021-24283-6 (PMC8233370; doi:10.1038/s41467-021-24283-6)
Supplement: Supplementary file 29 — Source Data [file 41467_2021_24283_MOESM29_ESM.zip › Source_data_folder_Groppi_et_al/CG_European_MDHC_LG4_merged.vcf]

##fileformat=VCFv4.2
##FILTER=<ID=PASS,Description="All filters passed">
##ALT=<ID=NON_REF,Description="Represents any possible alternative allele at this location">
##FILTER=<ID=LowQual,Description="Low quality">
##FORMAT=<ID=DP,Number=1,Type=Integer,Description="Approximate read depth (reads with MQ=255 or with bad mates are filtered)">
##FORMAT=<ID=FT,Number=.,Type=String,Description="Genotype-level filter">
##FORMAT=<ID=GQ,Number=1,Type=Integer,Description="Genotype Quality">
##FORMAT=<ID=GT,Number=1,Type=String,Description="Genotype">
##FORMAT=<ID=MIN_DP,Number=1,Type=Integer,Description="Minimum DP observed within the GVCF block">
##FORMAT=<ID=NE,Number=1,Type=Float,Description="The confidence (phred-scaled) that the SNV is not a mismatch (single SNV) error.">
##FORMAT=<ID=PGT,Number=1,Type=String,Description="Physical phasing haplotype information, describing how the alternate alleles are phased in relation to one another">
##FORMAT=<ID=PID,Number=1,Type=String,Description="Physical phasing ID information, where each unique ID within a given sample (but not across samples) connects records within a phasing group">
##FORMAT=<ID=PR,Number=1,Type=Integer,Description="1 if HapCut2 pruned this variant when using --discrete_pruning, 0 otherwise">
##FORMAT=<ID=PS,Number=1,Type=Integer,Description="Phase set for the genotype (position of the first variant)">
##FORMAT=<ID=SB,Number=4,Type=Integer,Description="Per-sample component statistics which comprise the Fisher's Exact Test to detect strand bias.">
##FORMAT=<ID=SE,Number=1,Type=Float,Description="The confidence (phred-scaled) that there is not a switch error occurring immediately before the SNV">
##GATKCommandLine.HaplotypeCaller=<ID=HaplotypeCaller,Version=3.8-0-ge9d806836,Date="Sat Dec 12 07:16:32 CET 2020",Epoch=1607753792844,CommandLineOptions="analysis_type=HaplotypeCaller input_file=[/gpfs/scratch/sdecroocq/mapping/re_mapping/Against_marouch_v3.1/2_vcf_calling/A0076_marouch_v3.sorted.markdup.realign.BQSR.bam] showFullBamList=false read_buffer_size=null read_filter=[] disable_read_filter=[] intervals=null excludeIntervals=null interval_set_rule=UNION interval_merging=ALL interval_padding=0 reference_sequence=/gpfs/scratch/sdecroocq/Reference_genome/Parmeniaca_Marouch/Marouch_genome_v3.1.fasta nonDeterministicRandomSeed=false disableDithering=false maxRuntime=-1 maxRuntimeUnits=MINUTES downsampling_type=BY_SAMPLE downsample_to_fraction=null downsample_to_coverage=500 baq=OFF baqGapOpenPenalty=40.0 refactor_NDN_cigar_string=false fix_misencoded_quality_scores=false allow_potentially_misencoded_quality_scores=false useOriginalQualities=false defaultBaseQualities=-1 performanceLog=null BQSR=null quantize_quals=0 static_quantized_quals=null round_down_quantized=false disable_indel_quals=false emit_original_quals=false preserve_qscores_less_than=6 globalQScorePrior=-1.0 secondsBetweenProgressUpdates=10 validation_strictness=SILENT remove_program_records=false keep_program_records=false sample_rename_mapping_file=null unsafe=null use_jdk_deflater=false use_jdk_inflater=false disable_auto_index_creation_and_locking_when_reading_rods=false no_cmdline_in_header=false sites_only=false never_trim_vcf_format_field=false bcf=false bam_compression=null simplifyBAM=false disable_bam_indexing=false generate_md5=false num_threads=1 num_cpu_threads_per_data_thread=5 num_io_threads=0 monitorThreadEfficiency=false num_bam_file_handles=null read_group_black_list=null pedigree=[] pedigreeString=[] pedigreeValidationType=STRICT allow_intervals_with_unindexed_bam=false generateShadowBCF=false variant_index_type=DYNAMIC_SEEK variant_index_parameter=-1 reference_window_stop=0 phone_home= gatk_key=null tag=NA logging_level=INFO log_to_file=null help=false version=false likelihoodCalculationEngine=PairHMM heterogeneousKmerSizeResolution=COMBO_MIN dbsnp=(RodBinding name= source=UNBOUND) dontTrimActiveRegions=false maxDiscARExtension=25 maxGGAARExtension=300 paddingAroundIndels=150 paddingAroundSNPs=20 comp=[] annotation=[StrandBiasBySample] excludeAnnotation=[ChromosomeCounts, FisherStrand, StrandOddsRatio, QualByDepth] group=[StandardAnnotation, StandardHCAnnotation] debug=false useFilteredReadsForAnnotations=false emitRefConfidence=GVCF bamOutput=null bamWriterType=CALLED_HAPLOTYPES emitDroppedReads=false disableOptimizations=false annotateNDA=false useNewAFCalculator=false heterozygosity=0.001 indel_heterozygosity=1.25E-4 heterozygosity_stdev=0.01 standard_min_confidence_threshold_for_calling=-0.0 standard_min_confidence_threshold_for_emitting=30.0 max_alternate_alleles=6 max_genotype_count=1024 max_num_PL_values=100 input_prior=[] sample_ploidy=2 genotyping_mode=DISCOVERY alleles=(RodBinding name= source=UNBOUND) contamination_fraction_to_filter=0.0 contamination_fraction_per_sample_file=null p_nonref_model=null exactcallslog=null output_mode=EMIT_VARIANTS_ONLY allSitePLs=true gcpHMM=10 pair_hmm_implementation=FASTEST_AVAILABLE phredScaledGlobalReadMismappingRate=45 noFpga=false nativePairHmmThreads=1 useDoublePrecision=false sample_name=null kmerSize=[10, 25] dontIncreaseKmerSizesForCycles=false allowNonUniqueKmersInRef=false numPruningSamples=1 recoverDanglingHeads=false doNotRecoverDanglingBranches=false minDanglingBranchLength=4 consensus=false maxNumHaplotypesInPopulation=128 errorCorrectKmers=false minPruning=2 debugGraphTransformations=false allowCyclesInKmerGraphToGeneratePaths=false graphOutput=null kmerLengthForReadErrorCorrection=25 minObservationsForKmerToBeSolid=20 GVCFGQBands=[1, 2, 3, 4, 5, 6, 7, 8, 9, 10, 11, 12, 13, 14, 15, 16, 17, 18, 19, 20, 21, 22, 23, 24, 25, 26, 27, 28, 29, 30, 31, 32, 33, 34, 35, 36, 37, 38, 39, 40, 41, 42, 43, 44, 45, 46, 47, 48, 49, 50, 51, 52, 53, 54, 55, 56, 57, 58, 59, 60, 70, 80, 90, 99] indelSizeToEliminateInRefModel=10 min_base_quality_score=10 includeUmappedReads=false useAllelesTrigger=false doNotRunPhysicalPhasing=false keepRG=null justDetermineActiveRegions=false dontGenotype=false dontUseSoftClippedBases=false captureAssemblyFailureBAM=false errorCorrectReads=false pcr_indel_model=CONSERVATIVE maxReadsInRegionPerSample=10000 minReadsPerAlignmentStart=10 mergeVariantsViaLD=false activityProfileOut=null activeRegionOut=null activeRegionIn=null activeRegionExtension=null forceActive=false activeRegionMaxSize=null bandPassSigma=null maxReadsInMemoryPerSample=30000 maxTotalReadsInMemory=10000000 maxProbPropagationDistance=50 activeProbabilityThreshold=0.002 min_mapping_quality_score=20 filter_reads_with_N_cigar=false filter_mismatching_base_and_quals=false filter_bases_not_stored=false">
##GVCFBlock0-1=minGQ=0(inclusive),maxGQ=1(exclusive)
##GVCFBlock1-2=minGQ=1(inclusive),maxGQ=2(exclusive)
##GVCFBlock10-11=minGQ=10(inclusive),maxGQ=11(exclusive)
##GVCFBlock11-12=minGQ=11(inclusive),maxGQ=12(exclusive)
##GVCFBlock12-13=minGQ=12(inclusive),maxGQ=13(exclusive)
##GVCFBlock13-14=minGQ=13(inclusive),maxGQ=14(exclusive)
##GVCFBlock14-15=minGQ=14(inclusive),maxGQ=15(exclusive)
##GVCFBlock15-16=minGQ=15(inclusive),maxGQ=16(exclusive)
##GVCFBlock16-17=minGQ=16(inclusive),maxGQ=17(exclusive)
##GVCFBlock17-18=minGQ=17(inclusive),maxGQ=18(exclusive)
##GVCFBlock18-19=minGQ=18(inclusive),maxGQ=19(exclusive)
##GVCFBlock19-20=minGQ=19(inclusive),maxGQ=20(exclusive)
##GVCFBlock2-3=minGQ=2(inclusive),maxGQ=3(exclusive)
##GVCFBlock20-21=minGQ=20(inclusive),maxGQ=21(exclusive)
##GVCFBlock21-22=minGQ=21(inclusive),maxGQ=22(exclusive)
##GVCFBlock22-23=minGQ=22(inclusive),maxGQ=23(exclusive)
##GVCFBlock23-24=minGQ=23(inclusive),maxGQ=24(exclusive)
##GVCFBlock24-25=minGQ=24(inclusive),maxGQ=25(exclusive)
##GVCFBlock25-26=minGQ=25(inclusive),maxGQ=26(exclusive)
##GVCFBlock26-27=minGQ=26(inclusive),maxGQ=27(exclusive)
##GVCFBlock27-28=minGQ=27(inclusive),maxGQ=28(exclusive)
##GVCFBlock28-29=minGQ=28(inclusive),maxGQ=29(exclusive)
##GVCFBlock29-30=minGQ=29(inclusive),maxGQ=30(exclusive)
##GVCFBlock3-4=minGQ=3(inclusive),maxGQ=4(exclusive)
##GVCFBlock30-31=minGQ=30(inclusive),maxGQ=31(exclusive)
##GVCFBlock31-32=minGQ=31(inclusive),maxGQ=32(exclusive)
##GVCFBlock32-33=minGQ=32(inclusive),maxGQ=33(exclusive)
##GVCFBlock33-34=minGQ=33(inclusive),maxGQ=34(exclusive)
##GVCFBlock34-35=minGQ=34(inclusive),maxGQ=35(exclusive)
##GVCFBlock35-36=minGQ=35(inclusive),maxGQ=36(exclusive)
##GVCFBlock36-37=minGQ=36(inclusive),maxGQ=37(exclusive)
##GVCFBlock37-38=minGQ=37(inclusive),maxGQ=38(exclusive)
##GVCFBlock38-39=minGQ=38(inclusive),maxGQ=39(exclusive)
##GVCFBlock39-40=minGQ=39(inclusive),maxGQ=40(exclusive)
##GVCFBlock4-5=minGQ=4(inclusive),maxGQ=5(exclusive)
##GVCFBlock40-41=minGQ=40(inclusive),maxGQ=41(exclusive)
##GVCFBlock41-42=minGQ=41(inclusive),maxGQ=42(exclusive)
##GVCFBlock42-43=minGQ=42(inclusive),maxGQ=43(exclusive)
##GVCFBlock43-44=minGQ=43(inclusive),maxGQ=44(exclusive)
##GVCFBlock44-45=minGQ=44(inclusive),maxGQ=45(exclusive)
##GVCFBlock45-46=minGQ=45(inclusive),maxGQ=46(exclusive)
##GVCFBlock46-47=minGQ=46(inclusive),maxGQ=47(exclusive)
##GVCFBlock47-48=minGQ=47(inclusive),maxGQ=48(exclusive)
##GVCFBlock48-49=minGQ=48(inclusive),maxGQ=49(exclusive)
##GVCFBlock49-50=minGQ=49(inclusive),maxGQ=50(exclusive)
##GVCFBlock5-6=minGQ=5(inclusive),maxGQ=6(exclusive)
##GVCFBlock50-51=minGQ=50(inclusive),maxGQ=51(exclusive)
##GVCFBlock51-52=minGQ=51(inclusive),maxGQ=52(exclusive)
##GVCFBlock52-53=minGQ=52(inclusive),maxGQ=53(exclusive)
##GVCFBlock53-54=minGQ=53(inclusive),maxGQ=54(exclusive)
##GVCFBlock54-55=minGQ=54(inclusive),maxGQ=55(exclusive)
##GVCFBlock55-56=minGQ=55(inclusive),maxGQ=56(exclusive)
##GVCFBlock56-57=minGQ=56(inclusive),maxGQ=57(exclusive)
##GVCFBlock57-58=minGQ=57(inclusive),maxGQ=58(exclusive)
##GVCFBlock58-59=minGQ=58(inclusive),maxGQ=59(exclusive)
##GVCFBlock59-60=minGQ=59(inclusive),maxGQ=60(exclusive)
##GVCFBlock6-7=minGQ=6(inclusive),maxGQ=7(exclusive)
##GVCFBlock60-70=minGQ=60(inclusive),maxGQ=70(exclusive)
##GVCFBlock7-8=minGQ=7(inclusive),maxGQ=8(exclusive)
##GVCFBlock70-80=minGQ=70(inclusive),maxGQ=80(exclusive)
##GVCFBlock8-9=minGQ=8(inclusive),maxGQ=9(exclusive)
##GVCFBlock80-90=minGQ=80(inclusive),maxGQ=90(exclusive)
##GVCFBlock9-10=minGQ=9(inclusive),maxGQ=10(exclusive)
##GVCFBlock90-99=minGQ=90(inclusive),maxGQ=99(exclusive)
##GVCFBlock99-100=minGQ=99(inclusive),maxGQ=100(exclusive)
##INFO=<ID=BaseQRankSum,Number=1,Type=Float,Description="Z-score from Wilcoxon rank sum test of Alt Vs. Ref base qualities">
##INFO=<ID=ClippingRankSum,Number=1,Type=Float,Description="Z-score From Wilcoxon rank sum test of Alt vs. Ref number of hard clipped bases">
##INFO=<ID=DP,Number=1,Type=Integer,Description="Approximate read depth; some reads may have been filtered">
##INFO=<ID=DS,Number=0,Type=Flag,Description="Were any of the samples downsampled?">
##INFO=<ID=END,Number=1,Type=Integer,Description="Stop position of the interval">
##INFO=<ID=ExcessHet,Number=1,Type=Float,Description="Phred-scaled p-value for exact test of excess heterozygosity">
##INFO=<ID=HaplotypeScore,Number=1,Type=Float,Description="Consistency of the site with at most two segregating haplotypes">
##INFO=<ID=InbreedingCoeff,Number=1,Type=Float,Description="Inbreeding coefficient as estimated from the genotype likelihoods per-sample when compared against the Hardy-Weinberg expectation">
##INFO=<ID=MLEAC,Number=A,Type=Integer,Description="Maximum likelihood expectation (MLE) for the allele counts (not necessarily the same as the AC), for each ALT allele, in the same order as listed">
##INFO=<ID=MLEAF,Number=A,Type=Float,Description="Maximum likelihood expectation (MLE) for the allele frequency (not necessarily the same as the AF), for each ALT allele, in the same order as listed">
##INFO=<ID=MQ,Number=1,Type=Float,Description="RMS Mapping Quality">
##INFO=<ID=MQRankSum,Number=1,Type=Float,Description="Z-score From Wilcoxon rank sum test of Alt vs. Ref read mapping qualities">
##INFO=<ID=RAW_MQ,Number=1,Type=Float,Description="Raw data for RMS Mapping Quality">
##INFO=<ID=ReadPosRankSum,Number=1,Type=Float,Description="Z-score from Wilcoxon rank sum test of Alt vs. Ref read position bias">
##contig=<ID=chr1,length=44417728>
##contig=<ID=chr2,length=26987261>
##contig=<ID=chr3,length=22808868>
##contig=<ID=chr4,length=25153521>
##contig=<ID=chr5,length=16905553>
##contig=<ID=chr6,length=26898773>
##contig=<ID=chr7,length=20746019>
##contig=<ID=chr8,length=20013186>
##filter="MLEAC > 0"
##reference=file:///gpfs/scratch/sdecroocq/Reference_genome/Parmeniaca_Marouch/Marouch_genome_v3.1.fasta
##bcftools_viewVersion=1.9+htslib-1.9
##bcftools_viewCommand=view -Oz -o /scratch/apricot_data_shared/CG_European/mapped_loci/A0076.vcf.gz /scratch/apricot_data_shared/CG_European/mapped_loci/A0076_haplotype.vcf; Date=Fri Jan  8 17:27:52 2021
##bcftools_filterVersion=1.9+htslib-1.9
##bcftools_filterCommand=filter -r chr4:7709019-7712179 -o /scratch/apricot_data_shared/CG_European/mapped_loci/MDHC_LG4/A0076_MDHC_LG4.vcf /scratch/apricot_data_shared/CG_European/mapped_loci/A0076.vcf.gz; Date=Fri Jan  8 17:28:18 2021
##bcftools_annotateVersion=1.9+htslib-1.9
##bcftools_annotateCommand=annotate -x FORMAT/PL,FORMAT/AD MDHC_LG4/A0076_MDHC_LG4.vcf; Date=Mon Feb  8 16:46:17 2021
##bcftools_viewCommand=view -Oz -o MDHC_LG4/A0076_MDHC_LG4.vcf.cleaned.gz; Date=Mon Feb  8 16:46:17 2021
##bcftools_mergeVersion=1.9+htslib-1.9
##bcftools_mergeCommand=merge MDHC_LG4/A0076_MDHC_LG4.vcf.cleaned.gz MDHC_LG4/A0380_MDHC_LG4.vcf.cleaned.gz MDHC_LG4/A0654_MDHC_LG4.vcf.cleaned.gz MDHC_LG4/A0804_MDHC_LG4.vcf.cleaned.gz MDHC_LG4/A0862_MDHC_LG4.vcf.cleaned.gz MDHC_LG4/A0882_MDHC_LG4.vcf.cleaned.gz MDHC_LG4/A0892_MDHC_LG4.vcf.cleaned.gz MDHC_LG4/A1236_MDHC_LG4.vcf.cleaned.gz MDHC_LG4/A1314_MDHC_LG4.vcf.cleaned.gz MDHC_LG4/A1343_MDHC_LG4.vcf.cleaned.gz MDHC_LG4/A1711_MDHC_LG4.vcf.cleaned.gz MDHC_LG4/A1727_MDHC_LG4.vcf.cleaned.gz MDHC_LG4/A1729_MDHC_LG4.vcf.cleaned.gz MDHC_LG4/A1731_MDHC_LG4.vcf.cleaned.gz MDHC_LG4/A1793_MDHC_LG4.vcf.cleaned.gz MDHC_LG4/A1939_MDHC_LG4.vcf.cleaned.gz MDHC_LG4/A2065_MDHC_LG4.vcf.cleaned.gz MDHC_LG4/A2067_MDHC_LG4.vcf.cleaned.gz MDHC_LG4/A2069_MDHC_LG4.vcf.cleaned.gz MDHC_LG4/A2204_MDHC_LG4.vcf.cleaned.gz MDHC_LG4/A2241_MDHC_LG4.vcf.cleaned.gz MDHC_LG4/A2243_MDHC_LG4.vcf.cleaned.gz MDHC_LG4/A2265_MDHC_LG4.vcf.cleaned.gz MDHC_LG4/A2340_MDHC_LG4.vcf.cleaned.gz MDHC_LG4/A2343_MDHC_LG4.vcf.cleaned.gz MDHC_LG4/A2346_MDHC_LG4.vcf.cleaned.gz MDHC_LG4/A2358_MDHC_LG4.vcf.cleaned.gz MDHC_LG4/A2360_MDHC_LG4.vcf.cleaned.gz MDHC_LG4/A2388_MDHC_LG4.vcf.cleaned.gz MDHC_LG4/A2458_MDHC_LG4.vcf.cleaned.gz MDHC_LG4/A2481_MDHC_LG4.vcf.cleaned.gz MDHC_LG4/A2490_MDHC_LG4.vcf.cleaned.gz MDHC_LG4/A4034L_MDHC_LG4.vcf.cleaned.gz MDHC_LG4/BERGERON_MDHC_LG4.vcf.cleaned.gz MDHC_LG4/Bulida_MDHC_LG4.vcf.cleaned.gz MDHC_LG4/CH122_MDHC_LG4.vcf.cleaned.gz MDHC_LG4/CH_124_seq1_MDHC_LG4.vcf.cleaned.gz MDHC_LG4/CH128_MDHC_LG4.vcf.cleaned.gz MDHC_LG4/CH_138_seq1_MDHC_LG4.vcf.cleaned.gz MDHC_LG4/CURROT_MDHC_LG4.vcf.cleaned.gz MDHC_LG4/KR_004_1_seq1_MDHC_LG4.vcf.cleaned.gz MDHC_LG4/KR_008_1_seq1_MDHC_LG4.vcf.cleaned.gz MDHC_LG4/KR_011_1_seq1_MDHC_LG4.vcf.cleaned.gz MDHC_LG4/KR_012_1_seq1_MDHC_LG4.vcf.cleaned.gz MDHC_LG4/KR_013_1_seq1_MDHC_LG4.vcf.cleaned.gz MDHC_LG4/KR_014_1_seq1_MDHC_LG4.vcf.cleaned.gz MDHC_LG4/KR_015_1_seq1_MDHC_LG4.vcf.cleaned.gz MDHC_LG4/KR_073_1_seq1_MDHC_LG4.vcf.cleaned.gz MDHC_LG4/KR_075_1_seq1_MDHC_LG4.vcf.cleaned.gz MDHC_LG4/KR_077_1_seq1_MDHC_LG4.vcf.cleaned.gz MDHC_LG4/KR_080_1_seq1_MDHC_LG4.vcf.cleaned.gz MDHC_LG4/KR_082_1_seq1_MDHC_LG4.vcf.cleaned.gz MDHC_LG4/KR_102_1_seq1_MDHC_LG4.vcf.cleaned.gz MDHC_LG4/KR_104_1_seq1_MDHC_LG4.vcf.cleaned.gz MDHC_LG4/KR_105_1_seq1_MDHC_LG4.vcf.cleaned.gz MDHC_LG4/KR_107_1_seq1_MDHC_LG4.vcf.cleaned.gz MDHC_LG4/KR_110_1_seq1_MDHC_LG4.vcf.cleaned.gz MDHC_LG4/KR_112_1_seq1_MDHC_LG4.vcf.cleaned.gz MDHC_LG4/KR_113_1_seq1_MDHC_LG4.vcf.cleaned.gz MDHC_LG4/KR_114_1_seq1_MDHC_LG4.vcf.cleaned.gz MDHC_LG4/KR119_1_MDHC_LG4.vcf.cleaned.gz MDHC_LG4/KR_137_1_seq1_MDHC_LG4.vcf.cleaned.gz MDHC_LG4/KR_142_1_seq1_MDHC_LG4.vcf.cleaned.gz MDHC_LG4/KR_165_1_seq1_MDHC_LG4.vcf.cleaned.gz MDHC_LG4/KR175_1_MDHC_LG4.vcf.cleaned.gz MDHC_LG4/KR183_1_MDHC_LG4.vcf.cleaned.gz MDHC_LG4/KR186_1_MDHC_LG4.vcf.cleaned.gz MDHC_LG4/KR190_1_MDHC_LG4.vcf.cleaned.gz MDHC_LG4/KR192_1_MDHC_LG4.vcf.cleaned.gz MDHC_LG4/KR72_1_MDHC_LG4.vcf.cleaned.gz MDHC_LG4/KR76_1_MDHC_LG4.vcf.cleaned.gz MDHC_LG4/KR78_1_MDHC_LG4.vcf.cleaned.gz MDHC_LG4/KR79_1_MDHC_LG4.vcf.cleaned.gz MDHC_LG4/KR81_1_MDHC_LG4.vcf.cleaned.gz MDHC_LG4/KR83_1_MDHC_LG4.vcf.cleaned.gz MDHC_LG4/KR87_1_MDHC_LG4.vcf.cleaned.gz MDHC_LG4/KR88_1_MDHC_LG4.vcf.cleaned.gz MDHC_LG4/KR89_1_MDHC_LG4.vcf.cleaned.gz MDHC_LG4/KR90_1_MDHC_LG4.vcf.cleaned.gz MDHC_LG4/KR91_1_MDHC_LG4.vcf.cleaned.gz MDHC_LG4/KR92_1_MDHC_LG4.vcf.cleaned.gz MDHC_LG4/KZ_007_1_seq1_MDHC_LG4.vcf.cleaned.gz MDHC_LG4/KZ_009_1_seq1_MDHC_LG4.vcf.cleaned.gz MDHC_LG4/KZ_066_1_seq1_MDHC_LG4.vcf.cleaned.gz MDHC_LG4/KZ_109_seq1_MDHC_LG4.vcf.cleaned.gz MDHC_LG4/KZ_115_3_seq1_MDHC_LG4.vcf.cleaned.gz MDHC_LG4/KZ_117_1_seq1_MDHC_LG4.vcf.cleaned.gz MDHC_LG4/KZ122_1_MDHC_LG4.vcf.cleaned.gz MDHC_LG4/KZ123_2_MDHC_LG4.vcf.cleaned.gz MDHC_LG4/KZ_130_1_seq1_MDHC_LG4.vcf.cleaned.gz MDHC_LG4/KZ147_1_MDHC_LG4.vcf.cleaned.gz MDHC_LG4/KZ151_4_MDHC_LG4.vcf.cleaned.gz MDHC_LG4/KZ152_2_MDHC_LG4.vcf.cleaned.gz MDHC_LG4/KZ_159_1_seq1_MDHC_LG4.vcf.cleaned.gz MDHC_LG4/KZ_182_1_seq1_MDHC_LG4.vcf.cleaned.gz MDHC_LG4/KZ_187_1_seq1_MDHC_LG4.vcf.cleaned.gz MDHC_LG4/KZ_197_1_seq1_MDHC_LG4.vcf.cleaned.gz MDHC_LG4/KZ_204_1_seq1_MDHC_LG4.vcf.cleaned.gz MDHC_LG4/KZ_233_1_seq1_MDHC_LG4.vcf.cleaned.gz MDHC_LG4/KZ_239_1_seq1_MDHC_LG4.vcf.cleaned.gz MDHC_LG4/KZ_241_1_seq1_MDHC_LG4.vcf.cleaned.gz MDHC_LG4/KZ_243_1_seq1_MDHC_LG4.vcf.cleaned.gz MDHC_LG4/KZ_245_1_seq1_MDHC_LG4.vcf.cleaned.gz MDHC_LG4/KZ_260_1_seq1_MDHC_LG4.vcf.cleaned.gz MDHC_LG4/KZ_261_1_seq1_MDHC_LG4.vcf.cleaned.gz MDHC_LG4/KZ_263_1_seq1_MDHC_LG4.vcf.cleaned.gz MDHC_LG4/KZ_272_1_seq1_MDHC_LG4.vcf.cleaned.gz MDHC_LG4/KZ_273_1_seq1_MDHC_LG4.vcf.cleaned.gz MDHC_LG4/KZ_276_1_seq1_MDHC_LG4.vcf.cleaned.gz MDHC_LG4/KZ40_4_MDHC_LG4.vcf.cleaned.gz MDHC_LG4/KZ82_1_MDHC_LG4.vcf.cleaned.gz MDHC_LG4/Mandorla_MDHC_LG4.vcf.cleaned.gz MDHC_LG4/MORDEN_MDHC_LG4.vcf.cleaned.gz MDHC_LG4/PAz0018b_seq1_MDHC_LG4.vcf.cleaned.gz MDHC_LG4/PAz0103b_seq1_MDHC_LG4.vcf.cleaned.gz MDHC_LG4/PAz0105b_seq1_MDHC_LG4.vcf.cleaned.gz MDHC_LG4/PAz0207b_seq1_MDHC_LG4.vcf.cleaned.gz MDHC_LG4/PAz0225b_seq1_MDHC_LG4.vcf.cleaned.gz MDHC_LG4/PAz0292b_seq1_MDHC_LG4.vcf.cleaned.gz MDHC_LG4/PAz0521b_seq1_MDHC_LG4.vcf.cleaned.gz MDHC_LG4/PAz0581b_seq1_MDHC_LG4.vcf.cleaned.gz MDHC_LG4/PAz0716b_seq1_MDHC_LG4.vcf.cleaned.gz MDHC_LG4/PAz0950b_seq1_MDHC_LG4.vcf.cleaned.gz MDHC_LG4/Velasques_MDHC_LG4.vcf.cleaned.gz; Date=Mon Feb  8 16:46:19 2021
#CHROM	POS	ID	REF	ALT	QUAL	FILTER	INFO	FORMAT	A0076_marouch_v3	A0380_marouch_v3	A0654_marouch_v3	A0804_marouch_v3	A0862_marouch_v3	A0882_marouch_v3	A0892_marouch_v3	A1236_marouch_v3	A1314_marouch_v3	A1343_marouch_v3	A1711_marouch_v3	A1727_marouch_v3	A1729_marouch_v3	A1731_marouch_v3	A1793_marouch_v3	A1939_marouch_v3	A2065_marouch_v3	A2067_marouch_v3	A2069_marouch_v3	A2204_marouch_v3	A2241_marouch_v3	A2243_marouch_v3	A2265_marouch_v3	A2340_marouch_v3	A2343_marouch_v3	A2346_marouch_v3	A2358_marouch_v3	A2360_marouch_v3	A2388_marouch_v3	A2458_marouch_v3	A2481_marouch_v3	A2490_marouch_v3	A4034L_marouch_v3	BERGERON_marouch_v3	Bulida_marouch_v3	CH122_marouch_v3	CH_124_marouch_v3	CH128_marouch_v3	CH_138_marouch_v3	CURROT_marouch_v3	KR_004_1_marouch_v3	KR_008_1_marouch_v3	KR_011_1_marouch_v3	KR_012_1_marouch_v3	KR_013_1_marouch_v3	KR_014_1_marouch_v3	KR_015_1_marouch_v3	KR_073_1_marouch_v3	KR_075_1_marouch_v3	KR_077_1_marouch_v3	KR_080_1_marouch_v3	KR_082_1_marouch_v3	KR_102_1_marouch_v3	KR_104_1_marouch_v3	KR_105_1_seq1_marouch_v3	KR_107_1_seq1_marouch_v3	KR_110_1_seq1_marouch_v3	KR_112_1_seq1_marouch_v3	KR_113_1_seq1_marouch_v3	KR_114_1_seq1_marouch_v3	KR119_1_marouch_v3	KR_137_1_marouch_v3	KR_142_1_marouch_v3	KR_165_1_marouch_v3	KR175_1_marouch_v3	KR183_1_marouch_v3	KR186_1_marouch_v3	KR190_1_marouch_v3	KR192_1_marouch_v3	KR72_1_marouch_v3	KR76_1_marouch_v3	KR78_1_marouch_v3	KR79_1_marouch_v3	KR81_1_marouch_v3	KR83_1_marouch_v3	KR87_1_marouch_v3	KR88_1_marouch_v3	KR89_1_marouch_v3	KR90_1_marouch_v3	KR91_1_marouch_v3	KR92_1_marouch_v3	KZ_007_1_marouch_v3	KZ_009_1_marouch_v3	KZ_066_1_marouch_v3	KZ_109_marouch_v3	KZ_115_3_marouch_v3	KZ_117_1_marouch_v3	KZ122_1_marouch_v3	KZ_123_2_marouch_v3	KZ_130_1_marouch_v3	KZ147_1_marouch_v3	KZ151_4_marouch_v3	KZ152_2_marouch_v3	KZ_159_1_marouch_v3	KZ_182_1_marouch_v3	KZ_187_1_marouch_v3	KZ_197_1_seq1_marouch_v3	KZ_204_1_marouch_v3	KZ_233_1_marouch_v3	KZ_239_1_marouch_v3	KZ_241_1_marouch_v3	KZ_243_1_marouch_v3	KZ_245_1_marouch_v3	KZ_260_1_marouch_v3	KZ_261_1_marouch_v3	KZ_263_1_marouch_v3	KZ_272_1_marouch_v3	KZ_273_1_marouch_v3	KZ_276_1_marouch_v3	KZ40_4_marouch_v3	KZ82_1_marouch_v3	Mandorla_marouch_v3	MORDEN_marouch_v3	PAz0018b_marouch_v3	PAz0103b_marouch_v3	PAz0105b_marouch_v3	PAz0207b_marouch_v3	PAz0225b_marouch_v3	PAz0292b_marouch_v3	PAz0521b_marouch_v3	PAz0581b_marouch_v3	PAz0716b_marouch_v3	PAz0950b_marouch_v3	Velasques_marouch_v3
chr4	7709020	.	G	GAAAGGGTTTAT,GAAAGGTTTTAT	1015.73	PASS	ExcessHet=3.0103;RAW_MQ=64800;BaseQRankSum=0.172;ClippingRankSum=0;MQRankSum=0;ReadPosRankSum=0.234;DP=659;MLEAC=2,1;MLEAF=1,0.5	GT:DP:GQ:SB:NE:PR:PS:SE:PGT:PID	./.:.:.:.:.:.:.:.:.:.	./.:.:.:.:.:.:.:.:.:.	./.:.:.:.:.:.:.:.:.:.	./.:.:.:.:.:.:.:.:.:.	./.:.:.:.:.:.:.:.:.:.	./.:.:.:.:.:.:.:.:.:.	./.:.:.:.:.:.:.:.:.:.	./.:.:.:.:.:.:.:.:.:.	./.:.:.:.:.:.:.:.:.:.	./.:.:.:.:.:.:.:.:.:.	./.:.:.:.:.:.:.:.:.:.	./.:.:.:.:.:.:.:.:.:.	./.:.:.:.:.:.:.:.:.:.	./.:.:.:.:.:.:.:.:.:.	./.:.:.:.:.:.:.:.:.:.	./.:.:.:.:.:.:.:.:.:.	./.:.:.:.:.:.:.:.:.:.	./.:.:.:.:.:.:.:.:.:.	./.:.:.:.:.:.:.:.:.:.	./.:.:.:.:.:.:.:.:.:.	./.:.:.:.:.:.:.:.:.:.	./.:.:.:.:.:.:.:.:.:.	./.:.:.:.:.:.:.:.:.:.	./.:.:.:.:.:.:.:.:.:.	./.:.:.:.:.:.:.:.:.:.	./.:.:.:.:.:.:.:.:.:.	./.:.:.:.:.:.:.:.:.:.	./.:.:.:.:.:.:.:.:.:.	./.:.:.:.:.:.:.:.:.:.	./.:.:.:.:.:.:.:.:.:.	./.:.:.:.:.:.:.:.:.:.	./.:.:.:.:.:.:.:.:.:.	./.:.:.:.:.:.:.:.:.:.	./.:.:.:.:.:.:.:.:.:.	./.:.:.:.:.:.:.:.:.:.	1/1:17:60:0,0,8,9:.:.:.:.:.:.	./.:.:.:.:.:.:.:.:.:.	0|1:22:99:8,5,2,7:100:0:7706522:.:.:.	./.:.:.:.:.:.:.:.:.:.	./.:.:.:.:.:.:.:.:.:.	./.:.:.:.:.:.:.:.:.:.	./.:.:.:.:.:.:.:.:.:.	./.:.:.:.:.:.:.:.:.:.	1|0:11:99:2,4,0,5:100:0:7706522:.:0|1:7708981_T_A	0|1:5:27:1,0,2,2:100:0:7708641:.:.:.	1|0:9:99:1,2,2,4:100:0:7702784:.:.:.	0|1:13:99:3,2,2,6:100:0:7707835:.:.:.	./.:.:.:.:.:.:.:.:.:.	./.:.:.:.:.:.:.:.:.:.	./.:.:.:.:.:.:.:.:.:.	./.:.:.:.:.:.:.:.:.:.	./.:.:.:.:.:.:.:.:.:.	./.:.:.:.:.:.:.:.:.:.	0|1:15:99:4,3,3,5:100:0:7707835:.:.:.	./.:.:.:.:.:.:.:.:.:.	0|1:9:99:2,3,4,0:100:0:7704375:.:0|1:7708981_T_A	./.:.:.:.:.:.:.:.:.:.	./.:.:.:.:.:.:.:.:.:.	0|1:11:99:5,2,3,1:100:0:7708030:.:.:.	0|1:7:69:2,3,1,1:100:0:7709004:.:.:.	0|1:18:99:5,7,3,3:100:0:7706522:.:0|1:7709020_G_GAAAGGGTTTAT	1/1:11:33:0,0,7,4:.:.:.:.:.:.	1/1:10:30:0,0,5,5:.:.:.:.:.:.	1|0:8:99:3,1,1,3:100:0:7707866:.:0|1:7709020_G_GAAAGGGTTTAT	1/1:6:18:0,0,4,2:.:.:.:.:.:.	0|1:19:99:4,5,7,3:100:0:7706522:.:.:.	1/1:17:54:0,0,9,8:.:.:.:.:.:.	./.:.:.:.:.:.:.:.:.:.	0|1:23:99:6,8,4,5:100:0:7706522:.:0|1:7708981_T_A	1|2:24:99:0,0,9,15:100:0:7706522:.:.:.	./.:.:.:.:.:.:.:.:.:.	1/1:15:51:0,0,7,8:.:.:.:.:.:.	./.:.:.:.:.:.:.:.:.:.	./.:.:.:.:.:.:.:.:.:.	./.:.:.:.:.:.:.:.:.:.	./.:.:.:.:.:.:.:.:.:.	./.:.:.:.:.:.:.:.:.:.	0|1:15:99:8,3,3,1:100:0:7706522:.:.:.	0|1:21:99:8,4,3,6:100:0:7706522:.:0|1:7709020_G_GAAAGGGTTTAT	0|1:15:99:4,0,7,4:100:0:7706522:.:.:.	0|1:20:99:3,3,8,6:100:0:7706522:.:.:.	0|1:19:99:3,5,4,7:100:0:7701284:.:.:.	1|0:10:99:1,5,3,1:100:0:7701995:.:.:.	1/1:5:24:0,0,3,2:.:.:.:.:.:.	1|0:17:47:1,0,6,10:100:0:7707060:.:.:.	1/1:12:36:0,0,8,4:.:.:.:.:.:.	1|0:22:99:8,8,2,4:100:0:7706522:.:0|1:7709020_G_GAAAGGGTTTAT	./.:.:.:.:.:.:.:.:.:.	./.:.:.:.:.:.:.:.:.:.	1|0:10:99:2,3,1,4:100:0:7706522:.:.:.	0|1:18:99:8,3,5,2:100:0:7704375:.:.:.	1/1:20:66:0,0,10,10:.:.:.:.:.:.	0|1:15:99:3,4,3,5:100:0:7706522:.:.:.	1/1:17:51:0,0,11,6:.:.:.:.:.:.	./.:.:.:.:.:.:.:.:.:.	0|1:10:99:3,2,0,5:100:0:7706223:.:0|1:7709020_G_GAAAGGGTTTAT	./.:.:.:.:.:.:.:.:.:.	1|0:20:99:5,4,4,7:100:0:7701995:.:.:.	./.:.:.:.:.:.:.:.:.:.	./.:.:.:.:.:.:.:.:.:.	1|0:12:99:3,3,3,3:100:0:7706223:.:0|1:7708981_T_A	0|1:13:99:2,4,2,5:100:0:7708605:.:0|1:7708981_T_A	1/1:11:36:0,0,5,6:.:.:.:.:.:.	1|0:15:45:7,6,2,0:100:0:7707835:.:.:.	./.:.:.:.:.:.:.:.:.:.	./.:.:.:.:.:.:.:.:.:.	./.:.:.:.:.:.:.:.:.:.	1|0:8:15:0,1,3,4:100:0:7707883:.:.:.	0|1:12:99:4,3,3,2:100:0:7700930:.:.:.	1/1:18:60:0,0,15,3:.:.:.:.:.:.	1/1:15:57:0,0,6,9:.:.:.:.:.:.	./.:.:.:.:.:.:.:.:.:.	./.:.:.:.:.:.:.:.:.:.	./.:.:.:.:.:.:.:.:.:.	./.:.:.:.:.:.:.:.:.:.	./.:.:.:.:.:.:.:.:.:.	./.:.:.:.:.:.:.:.:.:.	./.:.:.:.:.:.:.:.:.:.	./.:.:.:.:.:.:.:.:.:.	./.:.:.:.:.:.:.:.:.:.	./.:.:.:.:.:.:.:.:.:.	./.:.:.:.:.:.:.:.:.:.	./.:.:.:.:.:.:.:.:.:.	./.:.:.:.:.:.:.:.:.:.
chr4	7709043	.	C	A	545.77	PASS	ExcessHet=3.0103;RAW_MQ=61200;BaseQRankSum=1.123;ClippingRankSum=0;MQRankSum=0;ReadPosRankSum=-1.103;DP=667;MLEAC=2;MLEAF=1	GT:DP:GQ:SB:NE:PR:PS:SE:PGT:PID	./.:.:.:.:.:.:.:.:.:.	./.:.:.:.:.:.:.:.:.:.	./.:.:.:.:.:.:.:.:.:.	./.:.:.:.:.:.:.:.:.:.	./.:.:.:.:.:.:.:.:.:.	./.:.:.:.:.:.:.:.:.:.	./.:.:.:.:.:.:.:.:.:.	./.:.:.:.:.:.:.:.:.:.	./.:.:.:.:.:.:.:.:.:.	./.:.:.:.:.:.:.:.:.:.	./.:.:.:.:.:.:.:.:.:.	./.:.:.:.:.:.:.:.:.:.	./.:.:.:.:.:.:.:.:.:.	./.:.:.:.:.:.:.:.:.:.	./.:.:.:.:.:.:.:.:.:.	./.:.:.:.:.:.:.:.:.:.	./.:.:.:.:.:.:.:.:.:.	./.:.:.:.:.:.:.:.:.:.	./.:.:.:.:.:.:.:.:.:.	./.:.:.:.:.:.:.:.:.:.	./.:.:.:.:.:.:.:.:.:.	./.:.:.:.:.:.:.:.:.:.	./.:.:.:.:.:.:.:.:.:.	./.:.:.:.:.:.:.:.:.:.	./.:.:.:.:.:.:.:.:.:.	./.:.:.:.:.:.:.:.:.:.	./.:.:.:.:.:.:.:.:.:.	./.:.:.:.:.:.:.:.:.:.	./.:.:.:.:.:.:.:.:.:.	./.:.:.:.:.:.:.:.:.:.	./.:.:.:.:.:.:.:.:.:.	./.:.:.:.:.:.:.:.:.:.	./.:.:.:.:.:.:.:.:.:.	./.:.:.:.:.:.:.:.:.:.	./.:.:.:.:.:.:.:.:.:.	1/1:17:51:0,0,7,10:.:.:.:.:.:.	./.:.:.:.:.:.:.:.:.:.	0|1:19:99:7,3,3,6:100:0:7706522:.:.:.	./.:.:.:.:.:.:.:.:.:.	./.:.:.:.:.:.:.:.:.:.	./.:.:.:.:.:.:.:.:.:.	./.:.:.:.:.:.:.:.:.:.	./.:.:.:.:.:.:.:.:.:.	1|0:11:99:3,3,1,4:100:0:7706522:.:0|1:7708981_T_A	1/1:5:15:0,0,1,4:.:.:.:.:0|1:7709043_C_A	1|0:9:99:1,3,2,3:100:0:7702784:.:.:.	0|1:17:99:3,2,6,6:100:0:7707835:.:.:.	./.:.:.:.:.:.:.:.:.:.	./.:.:.:.:.:.:.:.:.:.	./.:.:.:.:.:.:.:.:.:.	./.:.:.:.:.:.:.:.:.:.	./.:.:.:.:.:.:.:.:.:.	./.:.:.:.:.:.:.:.:.:.	0|1:16:99:5,4,2,5:100:0:7707835:.:.:.	./.:.:.:.:.:.:.:.:.:.	0|1:9:99:2,3,4,0:100:0:7704375:.:0|1:7708981_T_A	./.:.:.:.:.:.:.:.:.:.	./.:.:.:.:.:.:.:.:.:.	0|1:9:99:4,2,1,2:100:0:7708030:.:.:.	0|1:10:19:4,4,1,1:100:0:7709004:.:.:.	0|1:17:99:7,5,2,3:100:0:7706522:.:0|1:7709020_G_GAAAGGGTTTAT	1/1:11:33:0,0,9,2:.:.:.:.:.:.	1/1:12:36:0,0,8,4:.:.:.:.:.:.	1|0:10:99:4,3,1,2:100:0:7707866:.:0|1:7709020_G_GAAAGGGTTTAT	1/1:5:15:0,0,3,2:.:.:.:.:.:.	0|1:18:99:3,4,8,3:100:0:7706522:.:.:.	1/1:16:48:0,0,11,5:.:.:.:.:.:.	./.:.:.:.:.:.:.:.:.:.	0|1:15:99:5,5,2,3:100:0:7706522:.:0|1:7708981_T_A	1|0:19:99:9,4,1,5:100:0:7706522:.:0|1:7709043_C_A	./.:.:.:.:.:.:.:.:.:.	1/1:19:57:0,0,10,9:.:.:.:.:.:.	./.:.:.:.:.:.:.:.:.:.	./.:.:.:.:.:.:.:.:.:.	0|1:15:90:7,5,3,0:100:0:7706522:.:0|1:7709043_C_A	./.:.:.:.:.:.:.:.:.:.	./.:.:.:.:.:.:.:.:.:.	0|1:20:99:8,6,5,1:100:0:7706522:.:.:.	0|1:23:99:8,7,5,3:100:0:7706522:.:0|1:7709020_G_GAAAGGGTTTAT	0|1:18:99:5,2,7,4:100:0:7706522:.:.:.	0|1:21:99:5,4,5,7:100:0:7706522:.:.:.	0|1:18:99:3,5,4,6:100:0:7701284:.:.:.	1|0:9:63:3,4,2,0:100:0:7701995:.:.:.	1/1:7:21:0,0,6,1:.:.:.:.:.:.	1|0:15:54:1,0,7,7:100:0:7707060:.:.:.	1/1:12:36:0,0,8,4:.:.:.:.:.:.	1|0:24:99:9,9,3,3:100:0:7706522:.:0|1:7709020_G_GAAAGGGTTTAT	./.:.:.:.:.:.:.:.:.:.	./.:.:.:.:.:.:.:.:.:.	1|0:13:99:4,3,1,5:100:0:7706522:.:.:.	0|1:18:99:6,5,4,3:100:0:7704375:.:.:.	1/1:18:54:0,0,8,10:.:.:.:.:.:.	0|1:10:99:1,4,1,4:100:0:7706522:.:.:.	1/1:15:45:0,0,11,4:.:.:.:.:.:.	./.:.:.:.:.:.:.:.:.:.	0|1:13:99:5,3,1,4:100:0:7706223:.:.:.	./.:.:.:.:.:.:.:.:.:.	1|0:18:99:5,4,4,5:100:0:7701995:.:.:.	./.:.:.:.:.:.:.:.:.:.	./.:.:.:.:.:.:.:.:.:.	1|0:13:99:3,3,4,3:100:0:7706223:.:.:.	0|1:12:99:2,5,1,4:100:0:7708605:.:0|1:7708981_T_A	1/1:11:33:0,0,6,5:.:.:.:.:.:.	1|0:15:45:7,6,2,0:100:0:7707835:.:.:.	./.:.:.:.:.:.:.:.:.:.	./.:.:.:.:.:.:.:.:.:.	./.:.:.:.:.:.:.:.:.:.	1|0:12:9:0,1,7,4:100:0:7707883:.:.:.	0|1:11:99:4,3,3,1:100:0:7700930:.:.:.	1/1:18:54:0,0,14,4:.:.:.:.:.:.	1/1:21:63:0,0,13,8:.:.:.:.:.:.	./.:.:.:.:.:.:.:.:.:.	./.:.:.:.:.:.:.:.:.:.	./.:.:.:.:.:.:.:.:.:.	./.:.:.:.:.:.:.:.:.:.	./.:.:.:.:.:.:.:.:.:.	./.:.:.:.:.:.:.:.:.:.	./.:.:.:.:.:.:.:.:.:.	./.:.:.:.:.:.:.:.:.:.	./.:.:.:.:.:.:.:.:.:.	./.:.:.:.:.:.:.:.:.:.	./.:.:.:.:.:.:.:.:.:.	./.:.:.:.:.:.:.:.:.:.	./.:.:.:.:.:.:.:.:.:.
chr4	7709057	.	C	A	556.77	PASS	ExcessHet=3.0103;RAW_MQ=68400;BaseQRankSum=-0.092;ClippingRankSum=0;MQRankSum=0;ReadPosRankSum=-0.408;DP=662;MLEAC=2;MLEAF=1	GT:DP:GQ:SB:NE:PR:PS:SE:PGT:PID	./.:.:.:.:.:.:.:.:.:.	./.:.:.:.:.:.:.:.:.:.	./.:.:.:.:.:.:.:.:.:.	./.:.:.:.:.:.:.:.:.:.	./.:.:.:.:.:.:.:.:.:.	./.:.:.:.:.:.:.:.:.:.	./.:.:.:.:.:.:.:.:.:.	./.:.:.:.:.:.:.:.:.:.	./.:.:.:.:.:.:.:.:.:.	./.:.:.:.:.:.:.:.:.:.	./.:.:.:.:.:.:.:.:.:.	./.:.:.:.:.:.:.:.:.:.	./.:.:.:.:.:.:.:.:.:.	./.:.:.:.:.:.:.:.:.:.	./.:.:.:.:.:.:.:.:.:.	./.:.:.:.:.:.:.:.:.:.	./.:.:.:.:.:.:.:.:.:.	./.:.:.:.:.:.:.:.:.:.	./.:.:.:.:.:.:.:.:.:.	./.:.:.:.:.:.:.:.:.:.	./.:.:.:.:.:.:.:.:.:.	./.:.:.:.:.:.:.:.:.:.	./.:.:.:.:.:.:.:.:.:.	./.:.:.:.:.:.:.:.:.:.	./.:.:.:.:.:.:.:.:.:.	./.:.:.:.:.:.:.:.:.:.	./.:.:.:.:.:.:.:.:.:.	./.:.:.:.:.:.:.:.:.:.	./.:.:.:.:.:.:.:.:.:.	./.:.:.:.:.:.:.:.:.:.	./.:.:.:.:.:.:.:.:.:.	./.:.:.:.:.:.:.:.:.:.	./.:.:.:.:.:.:.:.:.:.	./.:.:.:.:.:.:.:.:.:.	./.:.:.:.:.:.:.:.:.:.	1/1:19:57:0,0,8,11:.:.:.:.:.:.	./.:.:.:.:.:.:.:.:.:.	0|1:18:99:6,5,3,4:100:0:7706522:.:.:.	./.:.:.:.:.:.:.:.:.:.	./.:.:.:.:.:.:.:.:.:.	./.:.:.:.:.:.:.:.:.:.	./.:.:.:.:.:.:.:.:.:.	./.:.:.:.:.:.:.:.:.:.	1|0:12:99:3,3,1,5:100:0:7706522:.:.:.	1/1:5:15:0,0,1,4:.:.:.:.:0|1:7709043_C_A	1|0:8:92:1,4,1,2:100:0:7702784:.:.:.	0|1:17:99:3,2,6,6:100:0:7707835:.:.:.	./.:.:.:.:.:.:.:.:.:.	./.:.:.:.:.:.:.:.:.:.	./.:.:.:.:.:.:.:.:.:.	./.:.:.:.:.:.:.:.:.:.	./.:.:.:.:.:.:.:.:.:.	./.:.:.:.:.:.:.:.:.:.	0|1:15:99:6,3,2,4:100:0:7707835:.:.:.	./.:.:.:.:.:.:.:.:.:.	0|1:10:99:3,3,4,0:100:0:7704375:.:0|1:7708981_T_A	./.:.:.:.:.:.:.:.:.:.	./.:.:.:.:.:.:.:.:.:.	0|1:9:99:4,2,1,2:100:0:7708030:.:.:.	0|1:12:14:6,4,1,1:100:0:7709004:.:.:.	0|1:18:99:8,3,4,3:100:0:7706522:.:.:.	1/1:12:36:0,0,10,2:.:.:.:.:.:.	1/1:11:33:0,0,7,4:.:.:.:.:.:.	1|0:10:99:4,3,2,1:100:0:7707866:.:.:.	1/1:5:15:0,0,3,2:.:.:.:.:.:.	0|1:18:99:2,4,9,3:100:0:7706522:.:.:.	1/1:16:48:0,0,11,5:.:.:.:.:.:.	./.:.:.:.:.:.:.:.:.:.	0|1:16:99:7,5,2,2:100:0:7706522:.:0|1:7708981_T_A	1|0:17:99:9,3,1,4:100:0:7706522:.:0|1:7709043_C_A	./.:.:.:.:.:.:.:.:.:.	1/1:15:45:0,0,8,7:.:.:.:.:.:.	./.:.:.:.:.:.:.:.:.:.	./.:.:.:.:.:.:.:.:.:.	0|1:13:96:7,3,3,0:100:0:7706522:.:0|1:7709043_C_A	./.:.:.:.:.:.:.:.:.:.	./.:.:.:.:.:.:.:.:.:.	0|1:25:99:9,8,6,2:100:0:7706522:.:.:.	0|1:25:99:7,9,6,3:100:0:7706522:.:0|1:7709020_G_GAAAGGGTTTAT	0|1:20:99:6,3,7,4:100:0:7706522:.:.:.	0|1:21:99:5,3,5,8:100:0:7706522:.:.:.	0|1:18:99:3,5,4,6:100:0:7701284:.:.:.	./.:.:.:.:.:.:.:.:.:.	1/1:10:30:0,0,9,1:.:.:.:.:.:.	1|0:13:60:1,0,6,6:100:0:7707060:.:.:.	1/1:13:38:0,0,8,5:.:.:.:.:.:.	1|0:21:99:8,8,3,2:100:0:7706522:.:0|1:7709020_G_GAAAGGGTTTAT	./.:.:.:.:.:.:.:.:.:.	./.:.:.:.:.:.:.:.:.:.	1|0:13:99:4,3,1,5:100:0:7706522:.:.:.	0|1:17:99:5,5,4,3:100:0:7704375:.:.:.	1/1:17:51:0,0,8,9:.:.:.:.:.:.	0|1:8:49:0,2,2,4:100:0:7706522:.:0|1:7709057_C_A	1/1:15:45:0,0,11,4:.:.:.:.:.:.	./.:.:.:.:.:.:.:.:.:.	0|1:12:96:6,3,0,3:100:0:7706223:.:0|1:7709020_G_GAAAGGGTTTAT	./.:.:.:.:.:.:.:.:.:.	1|0:15:99:6,3,3,3:100:0:7701995:.:.:.	./.:.:.:.:.:.:.:.:.:.	./.:.:.:.:.:.:.:.:.:.	1|0:13:99:3,3,4,3:100:0:7706223:.:.:.	0|1:11:99:2,5,1,3:100:0:7708605:.:0|1:7708981_T_A	1/1:11:33:0,0,6,5:.:.:.:.:.:.	1|0:15:45:8,5,2,0:100:0:7707835:.:.:.	./.:.:.:.:.:.:.:.:.:.	./.:.:.:.:.:.:.:.:.:.	./.:.:.:.:.:.:.:.:.:.	1|0:14:3:0,1,8,5:100:0:7707883:.:.:.	0|1:12:99:3,5,3,1:100:0:7700930:.:.:.	1/1:19:57:0,0,15,4:.:.:.:.:.:.	1/1:22:66:0,0,12,10:.:.:.:.:.:.	./.:.:.:.:.:.:.:.:.:.	./.:.:.:.:.:.:.:.:.:.	./.:.:.:.:.:.:.:.:.:.	./.:.:.:.:.:.:.:.:.:.	./.:.:.:.:.:.:.:.:.:.	./.:.:.:.:.:.:.:.:.:.	./.:.:.:.:.:.:.:.:.:.	./.:.:.:.:.:.:.:.:.:.	./.:.:.:.:.:.:.:.:.:.	./.:.:.:.:.:.:.:.:.:.	./.:.:.:.:.:.:.:.:.:.	./.:.:.:.:.:.:.:.:.:.	./.:.:.:.:.:.:.:.:.:.
chr4	7709072	.	T	C	559.77	PASS	ExcessHet=3.0103;RAW_MQ=72000;BaseQRankSum=-1.526;ClippingRankSum=0;MQRankSum=0;ReadPosRankSum=-0.704;DP=613;MLEAC=2;MLEAF=1	GT:DP:GQ:SB:NE:PR:PS:SE:PGT:PID	./.:.:.:.:.:.:.:.:.:.	./.:.:.:.:.:.:.:.:.:.	./.:.:.:.:.:.:.:.:.:.	./.:.:.:.:.:.:.:.:.:.	./.:.:.:.:.:.:.:.:.:.	./.:.:.:.:.:.:.:.:.:.	./.:.:.:.:.:.:.:.:.:.	./.:.:.:.:.:.:.:.:.:.	./.:.:.:.:.:.:.:.:.:.	./.:.:.:.:.:.:.:.:.:.	./.:.:.:.:.:.:.:.:.:.	./.:.:.:.:.:.:.:.:.:.	./.:.:.:.:.:.:.:.:.:.	./.:.:.:.:.:.:.:.:.:.	./.:.:.:.:.:.:.:.:.:.	./.:.:.:.:.:.:.:.:.:.	./.:.:.:.:.:.:.:.:.:.	./.:.:.:.:.:.:.:.:.:.	./.:.:.:.:.:.:.:.:.:.	./.:.:.:.:.:.:.:.:.:.	./.:.:.:.:.:.:.:.:.:.	./.:.:.:.:.:.:.:.:.:.	./.:.:.:.:.:.:.:.:.:.	./.:.:.:.:.:.:.:.:.:.	./.:.:.:.:.:.:.:.:.:.	./.:.:.:.:.:.:.:.:.:.	./.:.:.:.:.:.:.:.:.:.	./.:.:.:.:.:.:.:.:.:.	./.:.:.:.:.:.:.:.:.:.	./.:.:.:.:.:.:.:.:.:.	./.:.:.:.:.:.:.:.:.:.	./.:.:.:.:.:.:.:.:.:.	./.:.:.:.:.:.:.:.:.:.	./.:.:.:.:.:.:.:.:.:.	./.:.:.:.:.:.:.:.:.:.	1/1:20:60:0,0,8,12:.:.:.:.:.:.	./.:.:.:.:.:.:.:.:.:.	0|1:17:99:5,6,2,4:100:0:7706522:.:.:.	./.:.:.:.:.:.:.:.:.:.	./.:.:.:.:.:.:.:.:.:.	./.:.:.:.:.:.:.:.:.:.	./.:.:.:.:.:.:.:.:.:.	./.:.:.:.:.:.:.:.:.:.	1|0:14:95:3,2,3,6:100:0:7706522:.:.:.	1/1:5:15:0,0,1,4:.:.:.:.:0|1:7709043_C_A	1|0:7:99:1,3,1,2:100:0:7702784:.:.:.	0|1:16:99:3,3,6,4:100:0:7707835:.:.:.	./.:.:.:.:.:.:.:.:.:.	./.:.:.:.:.:.:.:.:.:.	./.:.:.:.:.:.:.:.:.:.	./.:.:.:.:.:.:.:.:.:.	./.:.:.:.:.:.:.:.:.:.	./.:.:.:.:.:.:.:.:.:.	0|1:10:99:4,2,2,2:100:0:7707835:.:.:.	./.:.:.:.:.:.:.:.:.:.	0|1:13:99:3,3,5,2:100:0:7704375:.:0|1:7708981_T_A	./.:.:.:.:.:.:.:.:.:.	./.:.:.:.:.:.:.:.:.:.	0|1:7:69:4,1,1,1:100:0:7708030:.:.:.	./.:.:.:.:.:.:.:.:.:.	0|1:16:99:6,2,4,4:100:0:7706522:.:.:.	1/1:10:30:0,0,9,1:.:.:.:.:.:.	1/1:13:12:1,0,6,6:.:.:.:.:.:.	1|0:11:99:5,3,2,1:100:0:7707866:.:0|1:7709020_G_GAAAGGGTTTAT	1/1:5:15:0,0,2,3:.:.:.:.:.:.	0|1:17:99:3,4,6,4:100:0:7706522:.:.:.	1/1:12:36:0,0,7,5:.:.:.:.:.:.	./.:.:.:.:.:.:.:.:.:.	0|1:13:99:7,3,2,1:100:0:7706522:.:0|1:7708981_T_A	1/1:16:48:0,0,9,7:.:.:.:.:.:.	./.:.:.:.:.:.:.:.:.:.	1/1:18:54:0,0,10,8:.:.:.:.:.:.	./.:.:.:.:.:.:.:.:.:.	./.:.:.:.:.:.:.:.:.:.	0|1:13:99:7,1,5,0:100:0:7706522:.:.:.	./.:.:.:.:.:.:.:.:.:.	./.:.:.:.:.:.:.:.:.:.	0|1:21:99:6,8,5,2:100:0:7706522:.:.:.	0|1:19:99:5,8,4,2:100:0:7706522:.:0|1:7709020_G_GAAAGGGTTTAT	0|1:15:85:5,5,3,2:100:0:7706522:.:.:.	0|1:18:99:5,2,5,6:100:0:7706522:.:.:.	0|1:20:99:4,5,5,6:100:0:7701284:.:0|1:7709004_G_C	./.:.:.:.:.:.:.:.:.:.	1/1:10:30:0,0,9,1:.:.:.:.:.:.	1|0:10:79:1,1,5,3:100:0:7707060:.:.:.	1/1:11:33:0,0,8,3:.:.:.:.:.:.	1|0:20:99:9,7,3,1:100:0:7706522:.:0|1:7709020_G_GAAAGGGTTTAT	./.:.:.:.:.:.:.:.:.:.	./.:.:.:.:.:.:.:.:.:.	1|0:12:99:4,2,0,6:100:0:7706522:.:.:.	0|1:17:99:2,9,3,3:100:0:7704375:.:.:.	1/1:19:57:0,0,9,10:.:.:.:.:.:.	0|1:8:21:0,1,4,3:100:0:7706522:.:0|1:7709057_C_A	1/1:12:36:0,0,10,2:.:.:.:.:.:.	./.:.:.:.:.:.:.:.:.:.	0|1:12:99:5,4,0,3:100:0:7706223:.:0|1:7709020_G_GAAAGGGTTTAT	./.:.:.:.:.:.:.:.:.:.	1|0:16:99:7,3,4,2:100:0:7701995:.:.:.	./.:.:.:.:.:.:.:.:.:.	./.:.:.:.:.:.:.:.:.:.	1|0:12:96:3,2,4,3:100:0:7706223:.:.:.	0|1:10:99:1,5,1,3:100:0:7708605:.:0|1:7708981_T_A	1/1:9:27:0,0,5,4:.:.:.:.:.:.	1|0:16:99:7,4,5,0:100:0:7707835:.:.:.	./.:.:.:.:.:.:.:.:.:.	./.:.:.:.:.:.:.:.:.:.	./.:.:.:.:.:.:.:.:.:.	1/1:17:5:0,1,11,5:.:.:.:.:.:.	0|1:12:99:4,4,3,1:100:0:7700930:.:.:.	1/1:16:48:0,0,11,5:.:.:.:.:.:.	1/1:22:66:0,0,13,9:.:.:.:.:.:.	./.:.:.:.:.:.:.:.:.:.	./.:.:.:.:.:.:.:.:.:.	./.:.:.:.:.:.:.:.:.:.	./.:.:.:.:.:.:.:.:.:.	./.:.:.:.:.:.:.:.:.:.	./.:.:.:.:.:.:.:.:.:.	./.:.:.:.:.:.:.:.:.:.	./.:.:.:.:.:.:.:.:.:.	./.:.:.:.:.:.:.:.:.:.	./.:.:.:.:.:.:.:.:.:.	./.:.:.:.:.:.:.:.:.:.	./.:.:.:.:.:.:.:.:.:.	./.:.:.:.:.:.:.:.:.:.
chr4	7709108	.	T	G	297.77	PASS	BaseQRankSum=-0.878;ClippingRankSum=0;ExcessHet=3.0103;MQRankSum=0;RAW_MQ=75600;ReadPosRankSum=1.569;DP=21;MLEAC=1;MLEAF=0.5	GT:DP:GQ:NE:PR:PS:SB:SE	./.:.:.:.:.:.:.:.	./.:.:.:.:.:.:.:.	./.:.:.:.:.:.:.:.	./.:.:.:.:.:.:.:.	./.:.:.:.:.:.:.:.	./.:.:.:.:.:.:.:.	./.:.:.:.:.:.:.:.	./.:.:.:.:.:.:.:.	./.:.:.:.:.:.:.:.	./.:.:.:.:.:.:.:.	./.:.:.:.:.:.:.:.	./.:.:.:.:.:.:.:.	./.:.:.:.:.:.:.:.	./.:.:.:.:.:.:.:.	./.:.:.:.:.:.:.:.	./.:.:.:.:.:.:.:.	./.:.:.:.:.:.:.:.	./.:.:.:.:.:.:.:.	./.:.:.:.:.:.:.:.	./.:.:.:.:.:.:.:.	./.:.:.:.:.:.:.:.	./.:.:.:.:.:.:.:.	./.:.:.:.:.:.:.:.	./.:.:.:.:.:.:.:.	./.:.:.:.:.:.:.:.	./.:.:.:.:.:.:.:.	./.:.:.:.:.:.:.:.	./.:.:.:.:.:.:.:.	./.:.:.:.:.:.:.:.	./.:.:.:.:.:.:.:.	./.:.:.:.:.:.:.:.	./.:.:.:.:.:.:.:.	./.:.:.:.:.:.:.:.	./.:.:.:.:.:.:.:.	./.:.:.:.:.:.:.:.	./.:.:.:.:.:.:.:.	./.:.:.:.:.:.:.:.	./.:.:.:.:.:.:.:.	./.:.:.:.:.:.:.:.	./.:.:.:.:.:.:.:.	./.:.:.:.:.:.:.:.	./.:.:.:.:.:.:.:.	./.:.:.:.:.:.:.:.	./.:.:.:.:.:.:.:.	./.:.:.:.:.:.:.:.	./.:.:.:.:.:.:.:.	./.:.:.:.:.:.:.:.	./.:.:.:.:.:.:.:.	./.:.:.:.:.:.:.:.	./.:.:.:.:.:.:.:.	./.:.:.:.:.:.:.:.	./.:.:.:.:.:.:.:.	./.:.:.:.:.:.:.:.	./.:.:.:.:.:.:.:.	./.:.:.:.:.:.:.:.	./.:.:.:.:.:.:.:.	./.:.:.:.:.:.:.:.	./.:.:.:.:.:.:.:.	./.:.:.:.:.:.:.:.	./.:.:.:.:.:.:.:.	./.:.:.:.:.:.:.:.	./.:.:.:.:.:.:.:.	./.:.:.:.:.:.:.:.	./.:.:.:.:.:.:.:.	./.:.:.:.:.:.:.:.	./.:.:.:.:.:.:.:.	./.:.:.:.:.:.:.:.	./.:.:.:.:.:.:.:.	./.:.:.:.:.:.:.:.	0|1:21:99:100:0:7706522:4,3,6,8:.	./.:.:.:.:.:.:.:.	./.:.:.:.:.:.:.:.	./.:.:.:.:.:.:.:.	./.:.:.:.:.:.:.:.	./.:.:.:.:.:.:.:.	./.:.:.:.:.:.:.:.	./.:.:.:.:.:.:.:.	./.:.:.:.:.:.:.:.	./.:.:.:.:.:.:.:.	./.:.:.:.:.:.:.:.	./.:.:.:.:.:.:.:.	./.:.:.:.:.:.:.:.	./.:.:.:.:.:.:.:.	./.:.:.:.:.:.:.:.	./.:.:.:.:.:.:.:.	./.:.:.:.:.:.:.:.	./.:.:.:.:.:.:.:.	./.:.:.:.:.:.:.:.	./.:.:.:.:.:.:.:.	./.:.:.:.:.:.:.:.	./.:.:.:.:.:.:.:.	./.:.:.:.:.:.:.:.	./.:.:.:.:.:.:.:.	./.:.:.:.:.:.:.:.	./.:.:.:.:.:.:.:.	./.:.:.:.:.:.:.:.	./.:.:.:.:.:.:.:.	./.:.:.:.:.:.:.:.	./.:.:.:.:.:.:.:.	./.:.:.:.:.:.:.:.	./.:.:.:.:.:.:.:.	./.:.:.:.:.:.:.:.	./.:.:.:.:.:.:.:.	./.:.:.:.:.:.:.:.	./.:.:.:.:.:.:.:.	./.:.:.:.:.:.:.:.	./.:.:.:.:.:.:.:.	./.:.:.:.:.:.:.:.	./.:.:.:.:.:.:.:.	./.:.:.:.:.:.:.:.	./.:.:.:.:.:.:.:.	./.:.:.:.:.:.:.:.	./.:.:.:.:.:.:.:.	./.:.:.:.:.:.:.:.	./.:.:.:.:.:.:.:.	./.:.:.:.:.:.:.:.	./.:.:.:.:.:.:.:.	./.:.:.:.:.:.:.:.	./.:.:.:.:.:.:.:.	./.:.:.:.:.:.:.:.	./.:.:.:.:.:.:.:.	./.:.:.:.:.:.:.:.	./.:.:.:.:.:.:.:.	./.:.:.:.:.:.:.:.
chr4	7709112	.	T	TTCC	547.73	PASS	BaseQRankSum=-0.83;ClippingRankSum=0;ExcessHet=3.0103;MQRankSum=0;RAW_MQ=68400;ReadPosRankSum=-0.169;DP=181;MLEAC=1;MLEAF=0.5	GT:DP:GQ:NE:PGT:PID:PR:PS:SB:SE	./.:.:.:.:.:.:.:.:.:.	./.:.:.:.:.:.:.:.:.:.	./.:.:.:.:.:.:.:.:.:.	./.:.:.:.:.:.:.:.:.:.	./.:.:.:.:.:.:.:.:.:.	./.:.:.:.:.:.:.:.:.:.	./.:.:.:.:.:.:.:.:.:.	./.:.:.:.:.:.:.:.:.:.	./.:.:.:.:.:.:.:.:.:.	./.:.:.:.:.:.:.:.:.:.	./.:.:.:.:.:.:.:.:.:.	./.:.:.:.:.:.:.:.:.:.	./.:.:.:.:.:.:.:.:.:.	./.:.:.:.:.:.:.:.:.:.	./.:.:.:.:.:.:.:.:.:.	./.:.:.:.:.:.:.:.:.:.	./.:.:.:.:.:.:.:.:.:.	./.:.:.:.:.:.:.:.:.:.	./.:.:.:.:.:.:.:.:.:.	./.:.:.:.:.:.:.:.:.:.	./.:.:.:.:.:.:.:.:.:.	./.:.:.:.:.:.:.:.:.:.	./.:.:.:.:.:.:.:.:.:.	./.:.:.:.:.:.:.:.:.:.	./.:.:.:.:.:.:.:.:.:.	./.:.:.:.:.:.:.:.:.:.	./.:.:.:.:.:.:.:.:.:.	./.:.:.:.:.:.:.:.:.:.	./.:.:.:.:.:.:.:.:.:.	./.:.:.:.:.:.:.:.:.:.	./.:.:.:.:.:.:.:.:.:.	./.:.:.:.:.:.:.:.:.:.	./.:.:.:.:.:.:.:.:.:.	./.:.:.:.:.:.:.:.:.:.	./.:.:.:.:.:.:.:.:.:.	./.:.:.:.:.:.:.:.:.:.	./.:.:.:.:.:.:.:.:.:.	0|1:19:99:100:0|1:7709112_T_TTCC:0:7706522:7,5,4,3:.	./.:.:.:.:.:.:.:.:.:.	./.:.:.:.:.:.:.:.:.:.	./.:.:.:.:.:.:.:.:.:.	./.:.:.:.:.:.:.:.:.:.	./.:.:.:.:.:.:.:.:.:.	1|0:16:99:100:0|1:7709112_T_TTCC:0:7706522:5,3,1,7:.	1/1:3:9:.:0|1:7709112_T_TTCC:.:.:0,0,0,3:.	./.:.:.:.:.:.:.:.:.:.	./.:.:.:.:.:.:.:.:.:.	./.:.:.:.:.:.:.:.:.:.	./.:.:.:.:.:.:.:.:.:.	./.:.:.:.:.:.:.:.:.:.	./.:.:.:.:.:.:.:.:.:.	./.:.:.:.:.:.:.:.:.:.	./.:.:.:.:.:.:.:.:.:.	./.:.:.:.:.:.:.:.:.:.	./.:.:.:.:.:.:.:.:.:.	./.:.:.:.:.:.:.:.:.:.	./.:.:.:.:.:.:.:.:.:.	./.:.:.:.:.:.:.:.:.:.	./.:.:.:.:.:.:.:.:.:.	./.:.:.:.:.:.:.:.:.:.	./.:.:.:.:.:.:.:.:.:.	./.:.:.:.:.:.:.:.:.:.	0|1:12:63:100:.:.:0:7709112:2,0,5,5:.	./.:.:.:.:.:.:.:.:.:.	./.:.:.:.:.:.:.:.:.:.	./.:.:.:.:.:.:.:.:.:.	./.:.:.:.:.:.:.:.:.:.	./.:.:.:.:.:.:.:.:.:.	./.:.:.:.:.:.:.:.:.:.	1|0:20:99:100:0|1:7709112_T_TTCC:0:7706522:6,8,4,2:.	./.:.:.:.:.:.:.:.:.:.	1/1:13:39:.:0|1:7709112_T_TTCC:.:.:0,0,7,6:.	./.:.:.:.:.:.:.:.:.:.	./.:.:.:.:.:.:.:.:.:.	0|1:15:99:100:0|1:7709112_T_TTCC:0:7706522:4,3,5,3:.	./.:.:.:.:.:.:.:.:.:.	./.:.:.:.:.:.:.:.:.:.	0|1:20:99:100:0|1:7709112_T_TTCC:0:7706522:5,10,2,3:.	./.:.:.:.:.:.:.:.:.:.	./.:.:.:.:.:.:.:.:.:.	./.:.:.:.:.:.:.:.:.:.	./.:.:.:.:.:.:.:.:.:.	./.:.:.:.:.:.:.:.:.:.	0|1:9:48:100:.:.:0:7708685:3,0,3,3:.	./.:.:.:.:.:.:.:.:.:.	1|0:14:11:100:.:.:0:7709112:2,0,4,8:.	./.:.:.:.:.:.:.:.:.:.	./.:.:.:.:.:.:.:.:.:.	./.:.:.:.:.:.:.:.:.:.	1|0:12:99:100:0|1:7709112_T_TTCC:0:7706522:3,2,2,5:.	./.:.:.:.:.:.:.:.:.:.	0|1:12:99:68.63:.:.:0:7709112:3,3,1,5:.	0|1:13:99:100:0|1:7709112_T_TTCC:0:7706522:1,3,5,4:.	./.:.:.:.:.:.:.:.:.:.	./.:.:.:.:.:.:.:.:.:.	./.:.:.:.:.:.:.:.:.:.	./.:.:.:.:.:.:.:.:.:.	./.:.:.:.:.:.:.:.:.:.	./.:.:.:.:.:.:.:.:.:.	./.:.:.:.:.:.:.:.:.:.	./.:.:.:.:.:.:.:.:.:.	./.:.:.:.:.:.:.:.:.:.	./.:.:.:.:.:.:.:.:.:.	./.:.:.:.:.:.:.:.:.:.	./.:.:.:.:.:.:.:.:.:.	./.:.:.:.:.:.:.:.:.:.	./.:.:.:.:.:.:.:.:.:.	./.:.:.:.:.:.:.:.:.:.	./.:.:.:.:.:.:.:.:.:.	./.:.:.:.:.:.:.:.:.:.	./.:.:.:.:.:.:.:.:.:.	./.:.:.:.:.:.:.:.:.:.	./.:.:.:.:.:.:.:.:.:.	./.:.:.:.:.:.:.:.:.:.	./.:.:.:.:.:.:.:.:.:.	./.:.:.:.:.:.:.:.:.:.	./.:.:.:.:.:.:.:.:.:.	./.:.:.:.:.:.:.:.:.:.	./.:.:.:.:.:.:.:.:.:.	./.:.:.:.:.:.:.:.:.:.	./.:.:.:.:.:.:.:.:.:.	./.:.:.:.:.:.:.:.:.:.	./.:.:.:.:.:.:.:.:.:.	./.:.:.:.:.:.:.:.:.:.
chr4	7709113	.	T	TCCTG	817.73	PASS	ExcessHet=3.0103;RAW_MQ=64800;BaseQRankSum=-1.309;ClippingRankSum=0;MQRankSum=0;ReadPosRankSum=0.792;DP=140;MLEAC=2;MLEAF=1	GT:DP:GQ:PGT:PID:SB:NE:PR:PS:SE	./.:.:.:.:.:.:.:.:.:.	./.:.:.:.:.:.:.:.:.:.	./.:.:.:.:.:.:.:.:.:.	./.:.:.:.:.:.:.:.:.:.	./.:.:.:.:.:.:.:.:.:.	./.:.:.:.:.:.:.:.:.:.	./.:.:.:.:.:.:.:.:.:.	./.:.:.:.:.:.:.:.:.:.	./.:.:.:.:.:.:.:.:.:.	./.:.:.:.:.:.:.:.:.:.	./.:.:.:.:.:.:.:.:.:.	./.:.:.:.:.:.:.:.:.:.	./.:.:.:.:.:.:.:.:.:.	./.:.:.:.:.:.:.:.:.:.	./.:.:.:.:.:.:.:.:.:.	./.:.:.:.:.:.:.:.:.:.	./.:.:.:.:.:.:.:.:.:.	./.:.:.:.:.:.:.:.:.:.	./.:.:.:.:.:.:.:.:.:.	./.:.:.:.:.:.:.:.:.:.	./.:.:.:.:.:.:.:.:.:.	./.:.:.:.:.:.:.:.:.:.	./.:.:.:.:.:.:.:.:.:.	./.:.:.:.:.:.:.:.:.:.	./.:.:.:.:.:.:.:.:.:.	./.:.:.:.:.:.:.:.:.:.	./.:.:.:.:.:.:.:.:.:.	./.:.:.:.:.:.:.:.:.:.	./.:.:.:.:.:.:.:.:.:.	./.:.:.:.:.:.:.:.:.:.	./.:.:.:.:.:.:.:.:.:.	./.:.:.:.:.:.:.:.:.:.	./.:.:.:.:.:.:.:.:.:.	./.:.:.:.:.:.:.:.:.:.	./.:.:.:.:.:.:.:.:.:.	1/1:18:57:0|1:7709113_T_TCCTG:0,0,11,7:.:.:.:.	./.:.:.:.:.:.:.:.:.:.	./.:.:.:.:.:.:.:.:.:.	./.:.:.:.:.:.:.:.:.:.	./.:.:.:.:.:.:.:.:.:.	./.:.:.:.:.:.:.:.:.:.	./.:.:.:.:.:.:.:.:.:.	./.:.:.:.:.:.:.:.:.:.	./.:.:.:.:.:.:.:.:.:.	./.:.:.:.:.:.:.:.:.:.	./.:.:.:.:.:.:.:.:.:.	./.:.:.:.:.:.:.:.:.:.	./.:.:.:.:.:.:.:.:.:.	./.:.:.:.:.:.:.:.:.:.	./.:.:.:.:.:.:.:.:.:.	./.:.:.:.:.:.:.:.:.:.	./.:.:.:.:.:.:.:.:.:.	./.:.:.:.:.:.:.:.:.:.	./.:.:.:.:.:.:.:.:.:.	./.:.:.:.:.:.:.:.:.:.	./.:.:.:.:.:.:.:.:.:.	./.:.:.:.:.:.:.:.:.:.	./.:.:.:.:.:.:.:.:.:.	./.:.:.:.:.:.:.:.:.:.	./.:.:.:.:.:.:.:.:.:.	./.:.:.:.:.:.:.:.:.:.	1|0:7:32:.:.:0,2,5,0:100:0:7706692:.	./.:.:.:.:.:.:.:.:.:.	1|0:14:3:0|1:7709113_T_TCCTG:7,6,0,1:100:0:7707866:.	1|0:10:88:.:.:3,1,3,3:100:0:7708983:.	0|1:18:99:0|1:7709113_T_TCCTG:3,5,5,5:100:0:7706522:.	0|1:10:99:.:.:3,1,4,2:100:0:7708704:.	./.:.:.:.:.:.:.:.:.:.	./.:.:.:.:.:.:.:.:.:.	./.:.:.:.:.:.:.:.:.:.	./.:.:.:.:.:.:.:.:.:.	./.:.:.:.:.:.:.:.:.:.	./.:.:.:.:.:.:.:.:.:.	./.:.:.:.:.:.:.:.:.:.	./.:.:.:.:.:.:.:.:.:.	./.:.:.:.:.:.:.:.:.:.	./.:.:.:.:.:.:.:.:.:.	./.:.:.:.:.:.:.:.:.:.	./.:.:.:.:.:.:.:.:.:.	./.:.:.:.:.:.:.:.:.:.	./.:.:.:.:.:.:.:.:.:.	./.:.:.:.:.:.:.:.:.:.	./.:.:.:.:.:.:.:.:.:.	./.:.:.:.:.:.:.:.:.:.	./.:.:.:.:.:.:.:.:.:.	./.:.:.:.:.:.:.:.:.:.	./.:.:.:.:.:.:.:.:.:.	./.:.:.:.:.:.:.:.:.:.	./.:.:.:.:.:.:.:.:.:.	./.:.:.:.:.:.:.:.:.:.	./.:.:.:.:.:.:.:.:.:.	./.:.:.:.:.:.:.:.:.:.	./.:.:.:.:.:.:.:.:.:.	1/1:9:27:0|1:7709113_T_TCCTG:0,0,4,5:.:.:.:.	./.:.:.:.:.:.:.:.:.:.	./.:.:.:.:.:.:.:.:.:.	./.:.:.:.:.:.:.:.:.:.	1|0:10:99:0|1:7709113_T_TCCTG:6,2,1,1:60.84:0:7701995:.	./.:.:.:.:.:.:.:.:.:.	./.:.:.:.:.:.:.:.:.:.	./.:.:.:.:.:.:.:.:.:.	./.:.:.:.:.:.:.:.:.:.	./.:.:.:.:.:.:.:.:.:.	1|0:13:99:0|1:7709113_T_TCCTG:4,4,3,2:100:0:7707835:.	./.:.:.:.:.:.:.:.:.:.	./.:.:.:.:.:.:.:.:.:.	./.:.:.:.:.:.:.:.:.:.	1|0:11:88:.:.:3,1,5,2:100:0:7707883:.	./.:.:.:.:.:.:.:.:.:.	1/1:13:39:0|1:7709113_T_TCCTG:0,0,6,7:.:.:.:.	./.:.:.:.:.:.:.:.:.:.	./.:.:.:.:.:.:.:.:.:.	./.:.:.:.:.:.:.:.:.:.	./.:.:.:.:.:.:.:.:.:.	./.:.:.:.:.:.:.:.:.:.	./.:.:.:.:.:.:.:.:.:.	./.:.:.:.:.:.:.:.:.:.	./.:.:.:.:.:.:.:.:.:.	./.:.:.:.:.:.:.:.:.:.	./.:.:.:.:.:.:.:.:.:.	./.:.:.:.:.:.:.:.:.:.	./.:.:.:.:.:.:.:.:.:.	./.:.:.:.:.:.:.:.:.:.	./.:.:.:.:.:.:.:.:.:.
chr4	7709114	.	TCA	CCA,T	653.77	PASS	BaseQRankSum=0;ClippingRankSum=0;ExcessHet=3.0103;MQRankSum=0;RAW_MQ=32400;ReadPosRankSum=-1.465;DP=328;MLEAC=2,1;MLEAF=1,0.5	GT:DP:GQ:NE:PGT:PID:PR:PS:SB:SE	./.:.:.:.:.:.:.:.:.:.	./.:.:.:.:.:.:.:.:.:.	./.:.:.:.:.:.:.:.:.:.	./.:.:.:.:.:.:.:.:.:.	./.:.:.:.:.:.:.:.:.:.	./.:.:.:.:.:.:.:.:.:.	./.:.:.:.:.:.:.:.:.:.	./.:.:.:.:.:.:.:.:.:.	./.:.:.:.:.:.:.:.:.:.	./.:.:.:.:.:.:.:.:.:.	./.:.:.:.:.:.:.:.:.:.	./.:.:.:.:.:.:.:.:.:.	./.:.:.:.:.:.:.:.:.:.	./.:.:.:.:.:.:.:.:.:.	./.:.:.:.:.:.:.:.:.:.	./.:.:.:.:.:.:.:.:.:.	./.:.:.:.:.:.:.:.:.:.	./.:.:.:.:.:.:.:.:.:.	./.:.:.:.:.:.:.:.:.:.	./.:.:.:.:.:.:.:.:.:.	./.:.:.:.:.:.:.:.:.:.	./.:.:.:.:.:.:.:.:.:.	./.:.:.:.:.:.:.:.:.:.	./.:.:.:.:.:.:.:.:.:.	./.:.:.:.:.:.:.:.:.:.	./.:.:.:.:.:.:.:.:.:.	./.:.:.:.:.:.:.:.:.:.	./.:.:.:.:.:.:.:.:.:.	./.:.:.:.:.:.:.:.:.:.	./.:.:.:.:.:.:.:.:.:.	./.:.:.:.:.:.:.:.:.:.	./.:.:.:.:.:.:.:.:.:.	./.:.:.:.:.:.:.:.:.:.	./.:.:.:.:.:.:.:.:.:.	./.:.:.:.:.:.:.:.:.:.	./.:.:.:.:.:.:.:.:.:.	./.:.:.:.:.:.:.:.:.:.	./.:.:.:.:.:.:.:.:.:.	./.:.:.:.:.:.:.:.:.:.	./.:.:.:.:.:.:.:.:.:.	./.:.:.:.:.:.:.:.:.:.	./.:.:.:.:.:.:.:.:.:.	./.:.:.:.:.:.:.:.:.:.	./.:.:.:.:.:.:.:.:.:.	./.:.:.:.:.:.:.:.:.:.	1|0:7:3:100:0|1:7709114_T_C:0:7702784:3,3,0,1:.	0|1:15:99:100:0|1:7709114_T_C:0:7707835:2,7,3,3:.	./.:.:.:.:.:.:.:.:.:.	./.:.:.:.:.:.:.:.:.:.	./.:.:.:.:.:.:.:.:.:.	./.:.:.:.:.:.:.:.:.:.	./.:.:.:.:.:.:.:.:.:.	./.:.:.:.:.:.:.:.:.:.	0|1:9:21:100:0|1:7709114_T_C:0:7707835:4,3,2,0:.	./.:.:.:.:.:.:.:.:.:.	0|1:7:99:100:0|1:7709114_T_C:0:7704375:1,2,3,1:.	./.:.:.:.:.:.:.:.:.:.	./.:.:.:.:.:.:.:.:.:.	0|1:8:99:100:0|1:7709114_T_C:0:7708030:4,1,1,2:.	./.:.:.:.:.:.:.:.:.:.	0|1:17:99:100:0|1:7709114_T_C:0:7706522:6,4,4,3:.	1/2:7:32:.:.:.:.:.:0,0,5,2:.	./.:.:.:.:.:.:.:.:.:.	./.:.:.:.:.:.:.:.:.:.	1/2:11:99:.:.:.:.:.:0,0,6,5:.	./.:.:.:.:.:.:.:.:.:.	1/2:11:99:.:.:.:.:.:0,0,8,3:.	./.:.:.:.:.:.:.:.:.:.	0|1:16:99:100:0|1:7709114_T_C:0:7706522:6,4,3,3:.	./.:.:.:.:.:.:.:.:.:.	./.:.:.:.:.:.:.:.:.:.	./.:.:.:.:.:.:.:.:.:.	./.:.:.:.:.:.:.:.:.:.	./.:.:.:.:.:.:.:.:.:.	./.:.:.:.:.:.:.:.:.:.	./.:.:.:.:.:.:.:.:.:.	./.:.:.:.:.:.:.:.:.:.	./.:.:.:.:.:.:.:.:.:.	0|1:23:99:100:0|1:7709114_T_C:0:7706522:6,10,4,3:.	0|1:14:99:100:0|1:7709114_T_C:0:7706522:4,5,2,3:.	0|1:17:99:100:0|1:7709114_T_C:0:7706522:6,2,3,6:.	0|1:15:99:100:0|1:7709114_T_C:0:7701284:4,3,3,5:.	./.:.:.:.:.:.:.:.:.:.	1|0:9:48:100:.:.:0:7708685:3,3,3,0:.	1|0:5:57:100:0|1:7709114_T_C:0:7707060:0,1,2,2:.	0|1:14:11:100:.:.:0:7709112:4,8,2,0:.	1|0:17:99:100:0|1:7709114_T_C:0:7706522:9,4,4,0:.	./.:.:.:.:.:.:.:.:.:.	./.:.:.:.:.:.:.:.:.:.	./.:.:.:.:.:.:.:.:.:.	0|1:13:99:100:0|1:7709114_T_C:0:7704375:1,8,2,2:.	1|0:12:99:68.63:.:.:0:7709112:1,5,3,3:.	./.:.:.:.:.:.:.:.:.:.	./.:.:.:.:.:.:.:.:.:.	./.:.:.:.:.:.:.:.:.:.	./.:.:.:.:.:.:.:.:.:.	./.:.:.:.:.:.:.:.:.:.	./.:.:.:.:.:.:.:.:.:.	./.:.:.:.:.:.:.:.:.:.	./.:.:.:.:.:.:.:.:.:.	1|0:8:21:100:0|1:7709114_T_C:0:7706223:4,3,0,1:.	0|1:10:99:100:0|1:7709114_T_C:0:7708605:1,5,2,2:.	1/1:8:24:.:0|1:7709114_T_C:.:.:0,0,2,6:.	./.:.:.:.:.:.:.:.:.:.	./.:.:.:.:.:.:.:.:.:.	./.:.:.:.:.:.:.:.:.:.	1|0:8:21:100:0|1:7709114_T_C:0:7707835:4,3,0,1:.	2/1:11:34:.:.:.:.:.:0,1,8,2:.	0|1:16:99:100:0|1:7709114_T_C:0:7700930:6,5,2,3:.	./.:.:.:.:.:.:.:.:.:.	1/1:16:48:.:0|1:7709114_T_C:.:.:0,0,8,8:.	./.:.:.:.:.:.:.:.:.:.	./.:.:.:.:.:.:.:.:.:.	./.:.:.:.:.:.:.:.:.:.	./.:.:.:.:.:.:.:.:.:.	./.:.:.:.:.:.:.:.:.:.	./.:.:.:.:.:.:.:.:.:.	./.:.:.:.:.:.:.:.:.:.	./.:.:.:.:.:.:.:.:.:.	./.:.:.:.:.:.:.:.:.:.	./.:.:.:.:.:.:.:.:.:.	./.:.:.:.:.:.:.:.:.:.	./.:.:.:.:.:.:.:.:.:.	./.:.:.:.:.:.:.:.:.:.
chr4	7709114	.	TCA	T	817.73	PASS	ExcessHet=3.0103;RAW_MQ=64800;BaseQRankSum=1.885;ClippingRankSum=0;MQRankSum=0;ReadPosRankSum=1.493;DP=99;MLEAC=2;MLEAF=1	GT:DP:GQ:PGT:PID:SB:NE:PR:PS:SE	./.:.:.:.:.:.:.:.:.:.	./.:.:.:.:.:.:.:.:.:.	./.:.:.:.:.:.:.:.:.:.	./.:.:.:.:.:.:.:.:.:.	./.:.:.:.:.:.:.:.:.:.	./.:.:.:.:.:.:.:.:.:.	./.:.:.:.:.:.:.:.:.:.	./.:.:.:.:.:.:.:.:.:.	./.:.:.:.:.:.:.:.:.:.	./.:.:.:.:.:.:.:.:.:.	./.:.:.:.:.:.:.:.:.:.	./.:.:.:.:.:.:.:.:.:.	./.:.:.:.:.:.:.:.:.:.	./.:.:.:.:.:.:.:.:.:.	./.:.:.:.:.:.:.:.:.:.	./.:.:.:.:.:.:.:.:.:.	./.:.:.:.:.:.:.:.:.:.	./.:.:.:.:.:.:.:.:.:.	./.:.:.:.:.:.:.:.:.:.	./.:.:.:.:.:.:.:.:.:.	./.:.:.:.:.:.:.:.:.:.	./.:.:.:.:.:.:.:.:.:.	./.:.:.:.:.:.:.:.:.:.	./.:.:.:.:.:.:.:.:.:.	./.:.:.:.:.:.:.:.:.:.	./.:.:.:.:.:.:.:.:.:.	./.:.:.:.:.:.:.:.:.:.	./.:.:.:.:.:.:.:.:.:.	./.:.:.:.:.:.:.:.:.:.	./.:.:.:.:.:.:.:.:.:.	./.:.:.:.:.:.:.:.:.:.	./.:.:.:.:.:.:.:.:.:.	./.:.:.:.:.:.:.:.:.:.	./.:.:.:.:.:.:.:.:.:.	./.:.:.:.:.:.:.:.:.:.	1/1:18:57:0|1:7709113_T_TCCTG:0,0,11,7:.:.:.:.	./.:.:.:.:.:.:.:.:.:.	./.:.:.:.:.:.:.:.:.:.	./.:.:.:.:.:.:.:.:.:.	./.:.:.:.:.:.:.:.:.:.	./.:.:.:.:.:.:.:.:.:.	./.:.:.:.:.:.:.:.:.:.	./.:.:.:.:.:.:.:.:.:.	./.:.:.:.:.:.:.:.:.:.	./.:.:.:.:.:.:.:.:.:.	./.:.:.:.:.:.:.:.:.:.	./.:.:.:.:.:.:.:.:.:.	./.:.:.:.:.:.:.:.:.:.	./.:.:.:.:.:.:.:.:.:.	./.:.:.:.:.:.:.:.:.:.	./.:.:.:.:.:.:.:.:.:.	./.:.:.:.:.:.:.:.:.:.	./.:.:.:.:.:.:.:.:.:.	./.:.:.:.:.:.:.:.:.:.	./.:.:.:.:.:.:.:.:.:.	./.:.:.:.:.:.:.:.:.:.	./.:.:.:.:.:.:.:.:.:.	./.:.:.:.:.:.:.:.:.:.	./.:.:.:.:.:.:.:.:.:.	./.:.:.:.:.:.:.:.:.:.	./.:.:.:.:.:.:.:.:.:.	./.:.:.:.:.:.:.:.:.:.	./.:.:.:.:.:.:.:.:.:.	1|0:14:3:0|1:7709113_T_TCCTG:7,6,0,1:100:0:7707866:.	./.:.:.:.:.:.:.:.:.:.	0|1:17:99:0|1:7709113_T_TCCTG:4,5,3,5:100:0:7706522:.	./.:.:.:.:.:.:.:.:.:.	./.:.:.:.:.:.:.:.:.:.	./.:.:.:.:.:.:.:.:.:.	./.:.:.:.:.:.:.:.:.:.	./.:.:.:.:.:.:.:.:.:.	./.:.:.:.:.:.:.:.:.:.	./.:.:.:.:.:.:.:.:.:.	./.:.:.:.:.:.:.:.:.:.	./.:.:.:.:.:.:.:.:.:.	./.:.:.:.:.:.:.:.:.:.	./.:.:.:.:.:.:.:.:.:.	./.:.:.:.:.:.:.:.:.:.	./.:.:.:.:.:.:.:.:.:.	./.:.:.:.:.:.:.:.:.:.	./.:.:.:.:.:.:.:.:.:.	./.:.:.:.:.:.:.:.:.:.	./.:.:.:.:.:.:.:.:.:.	./.:.:.:.:.:.:.:.:.:.	./.:.:.:.:.:.:.:.:.:.	./.:.:.:.:.:.:.:.:.:.	./.:.:.:.:.:.:.:.:.:.	./.:.:.:.:.:.:.:.:.:.	./.:.:.:.:.:.:.:.:.:.	./.:.:.:.:.:.:.:.:.:.	./.:.:.:.:.:.:.:.:.:.	./.:.:.:.:.:.:.:.:.:.	./.:.:.:.:.:.:.:.:.:.	1/1:9:27:0|1:7709113_T_TCCTG:0,0,4,5:.:.:.:.	./.:.:.:.:.:.:.:.:.:.	./.:.:.:.:.:.:.:.:.:.	./.:.:.:.:.:.:.:.:.:.	1|0:10:99:0|1:7709113_T_TCCTG:5,2,2,1:100:0:7701995:.	./.:.:.:.:.:.:.:.:.:.	./.:.:.:.:.:.:.:.:.:.	./.:.:.:.:.:.:.:.:.:.	./.:.:.:.:.:.:.:.:.:.	./.:.:.:.:.:.:.:.:.:.	1|0:13:99:0|1:7709113_T_TCCTG:4,4,3,2:100:0:7707835:.	./.:.:.:.:.:.:.:.:.:.	./.:.:.:.:.:.:.:.:.:.	./.:.:.:.:.:.:.:.:.:.	./.:.:.:.:.:.:.:.:.:.	./.:.:.:.:.:.:.:.:.:.	1/1:12:39:0|1:7709113_T_TCCTG:0,0,5,7:.:.:.:.	./.:.:.:.:.:.:.:.:.:.	./.:.:.:.:.:.:.:.:.:.	./.:.:.:.:.:.:.:.:.:.	./.:.:.:.:.:.:.:.:.:.	./.:.:.:.:.:.:.:.:.:.	./.:.:.:.:.:.:.:.:.:.	./.:.:.:.:.:.:.:.:.:.	./.:.:.:.:.:.:.:.:.:.	./.:.:.:.:.:.:.:.:.:.	./.:.:.:.:.:.:.:.:.:.	./.:.:.:.:.:.:.:.:.:.	./.:.:.:.:.:.:.:.:.:.	./.:.:.:.:.:.:.:.:.:.	./.:.:.:.:.:.:.:.:.:.
chr4	7709116	.	A	T	653.77	PASS	BaseQRankSum=-0.966;ClippingRankSum=0;ExcessHet=3.0103;MQRankSum=0;RAW_MQ=68400;ReadPosRankSum=-0.828;DP=469;MLEAC=2;MLEAF=1	GT:DP:GQ:NE:PGT:PID:PR:PS:SB:SE	./.:.:.:.:.:.:.:.:.:.	./.:.:.:.:.:.:.:.:.:.	./.:.:.:.:.:.:.:.:.:.	./.:.:.:.:.:.:.:.:.:.	./.:.:.:.:.:.:.:.:.:.	./.:.:.:.:.:.:.:.:.:.	./.:.:.:.:.:.:.:.:.:.	./.:.:.:.:.:.:.:.:.:.	./.:.:.:.:.:.:.:.:.:.	./.:.:.:.:.:.:.:.:.:.	./.:.:.:.:.:.:.:.:.:.	./.:.:.:.:.:.:.:.:.:.	./.:.:.:.:.:.:.:.:.:.	./.:.:.:.:.:.:.:.:.:.	./.:.:.:.:.:.:.:.:.:.	./.:.:.:.:.:.:.:.:.:.	./.:.:.:.:.:.:.:.:.:.	./.:.:.:.:.:.:.:.:.:.	./.:.:.:.:.:.:.:.:.:.	./.:.:.:.:.:.:.:.:.:.	./.:.:.:.:.:.:.:.:.:.	./.:.:.:.:.:.:.:.:.:.	./.:.:.:.:.:.:.:.:.:.	./.:.:.:.:.:.:.:.:.:.	./.:.:.:.:.:.:.:.:.:.	./.:.:.:.:.:.:.:.:.:.	./.:.:.:.:.:.:.:.:.:.	./.:.:.:.:.:.:.:.:.:.	./.:.:.:.:.:.:.:.:.:.	./.:.:.:.:.:.:.:.:.:.	./.:.:.:.:.:.:.:.:.:.	./.:.:.:.:.:.:.:.:.:.	./.:.:.:.:.:.:.:.:.:.	./.:.:.:.:.:.:.:.:.:.	./.:.:.:.:.:.:.:.:.:.	./.:.:.:.:.:.:.:.:.:.	./.:.:.:.:.:.:.:.:.:.	0|1:19:99:100:0|1:7709112_T_TTCC:0:7706522:6,5,4,4:.	./.:.:.:.:.:.:.:.:.:.	./.:.:.:.:.:.:.:.:.:.	./.:.:.:.:.:.:.:.:.:.	./.:.:.:.:.:.:.:.:.:.	./.:.:.:.:.:.:.:.:.:.	1|0:17:99:100:0|1:7709112_T_TTCC:0:7706522:6,3,1,7:.	1/1:2:9:.:0|1:7709112_T_TTCC:.:.:0,0,0,2:.	1|0:6:3:100:0|1:7709114_T_C:0:7702784:3,3,0,0:.	0|1:15:99:100:0|1:7709114_T_C:0:7707835:2,7,3,3:.	./.:.:.:.:.:.:.:.:.:.	./.:.:.:.:.:.:.:.:.:.	./.:.:.:.:.:.:.:.:.:.	./.:.:.:.:.:.:.:.:.:.	./.:.:.:.:.:.:.:.:.:.	./.:.:.:.:.:.:.:.:.:.	0|1:8:21:100:0|1:7709114_T_C:0:7707835:4,4,0,0:.	./.:.:.:.:.:.:.:.:.:.	0|1:7:99:100:0|1:7709114_T_C:0:7704375:1,2,3,1:.	./.:.:.:.:.:.:.:.:.:.	./.:.:.:.:.:.:.:.:.:.	0|1:8:99:100:0|1:7709114_T_C:0:7708030:4,1,1,2:.	./.:.:.:.:.:.:.:.:.:.	0|1:18:99:100:0|1:7709114_T_C:0:7706522:6,5,4,3:.	1|0:7:32:100:.:.:0:7706692:5,0,0,2:.	0|1:12:37:100:0|1:7709116_A_T:0:7709112:1,0,6,5:.	./.:.:.:.:.:.:.:.:.:.	1|0:11:99:100:.:.:0:7708983:3,3,3,2:.	./.:.:.:.:.:.:.:.:.:.	0|1:11:99:100:.:.:0:7708704:4,2,4,1:.	./.:.:.:.:.:.:.:.:.:.	0|1:16:99:100:0|1:7709114_T_C:0:7706522:6,4,3,3:.	1|0:22:99:100:0|1:7709112_T_TTCC:0:7706522:6,10,4,2:.	./.:.:.:.:.:.:.:.:.:.	1/1:12:39:.:0|1:7709112_T_TTCC:.:.:0,0,7,5:.	./.:.:.:.:.:.:.:.:.:.	./.:.:.:.:.:.:.:.:.:.	0|1:15:99:100:0|1:7709112_T_TTCC:0:7706522:4,3,5,3:.	./.:.:.:.:.:.:.:.:.:.	./.:.:.:.:.:.:.:.:.:.	0|1:21:99:100:0|1:7709112_T_TTCC:0:7706522:5,11,2,3:.	0|1:22:99:100:0|1:7709114_T_C:0:7706522:5,10,4,3:.	0|1:14:99:100:0|1:7709114_T_C:0:7706522:4,5,2,3:.	0|1:16:99:100:0|1:7709114_T_C:0:7706522:5,2,3,6:.	0|1:15:99:100:0|1:7709114_T_C:0:7701284:4,3,3,5:.	./.:.:.:.:.:.:.:.:.:.	1/1:9:27:.:0|1:7709116_A_T:.:.:0,0,6,3:.	1|0:5:57:100:0|1:7709114_T_C:0:7707060:0,1,2,2:.	1/1:14:42:.:0|1:7709116_A_T:.:.:0,0,6,8:.	1|0:17:99:100:0|1:7709114_T_C:0:7706522:9,4,4,0:.	./.:.:.:.:.:.:.:.:.:.	./.:.:.:.:.:.:.:.:.:.	1|0:11:99:100:0|1:7709112_T_TTCC:0:7706522:3,2,2,4:.	0|1:14:99:100:0|1:7709114_T_C:0:7704375:1,9,2,2:.	1/1:12:39:.:0|1:7709116_A_T:.:.:0,0,4,8:.	0|1:15:99:100:0|1:7709112_T_TTCC:0:7706522:1,4,6,4:.	./.:.:.:.:.:.:.:.:.:.	./.:.:.:.:.:.:.:.:.:.	./.:.:.:.:.:.:.:.:.:.	./.:.:.:.:.:.:.:.:.:.	./.:.:.:.:.:.:.:.:.:.	./.:.:.:.:.:.:.:.:.:.	./.:.:.:.:.:.:.:.:.:.	1|0:8:18:100:0|1:7709114_T_C:0:7706223:4,3,0,1:.	0|1:10:99:100:0|1:7709114_T_C:0:7708605:1,5,2,2:.	1/1:8:24:.:0|1:7709114_T_C:.:.:0,0,2,6:.	./.:.:.:.:.:.:.:.:.:.	./.:.:.:.:.:.:.:.:.:.	./.:.:.:.:.:.:.:.:.:.	1|0:8:21:100:0|1:7709114_T_C:0:7707835:4,3,0,1:.	1|0:11:43:100:.:.:0:7707883:5,3,3,0:.	0|1:16:99:100:0|1:7709114_T_C:0:7700930:6,5,2,3:.	./.:.:.:.:.:.:.:.:.:.	1/1:14:48:.:0|1:7709114_T_C:.:.:0,0,7,7:.	./.:.:.:.:.:.:.:.:.:.	./.:.:.:.:.:.:.:.:.:.	./.:.:.:.:.:.:.:.:.:.	./.:.:.:.:.:.:.:.:.:.	./.:.:.:.:.:.:.:.:.:.	./.:.:.:.:.:.:.:.:.:.	./.:.:.:.:.:.:.:.:.:.	./.:.:.:.:.:.:.:.:.:.	./.:.:.:.:.:.:.:.:.:.	./.:.:.:.:.:.:.:.:.:.	./.:.:.:.:.:.:.:.:.:.	./.:.:.:.:.:.:.:.:.:.	./.:.:.:.:.:.:.:.:.:.
chr4	7709123	.	G	T	781.77	PASS	ExcessHet=3.0103;RAW_MQ=64800;BaseQRankSum=0.17;ClippingRankSum=0;MQRankSum=0;ReadPosRankSum=-0.368;DP=541;MLEAC=2;MLEAF=1	GT:DP:GQ:PGT:PID:SB:NE:PR:PS:SE	./.:.:.:.:.:.:.:.:.:.	./.:.:.:.:.:.:.:.:.:.	./.:.:.:.:.:.:.:.:.:.	./.:.:.:.:.:.:.:.:.:.	./.:.:.:.:.:.:.:.:.:.	./.:.:.:.:.:.:.:.:.:.	./.:.:.:.:.:.:.:.:.:.	./.:.:.:.:.:.:.:.:.:.	./.:.:.:.:.:.:.:.:.:.	./.:.:.:.:.:.:.:.:.:.	./.:.:.:.:.:.:.:.:.:.	./.:.:.:.:.:.:.:.:.:.	./.:.:.:.:.:.:.:.:.:.	./.:.:.:.:.:.:.:.:.:.	./.:.:.:.:.:.:.:.:.:.	./.:.:.:.:.:.:.:.:.:.	./.:.:.:.:.:.:.:.:.:.	./.:.:.:.:.:.:.:.:.:.	./.:.:.:.:.:.:.:.:.:.	./.:.:.:.:.:.:.:.:.:.	./.:.:.:.:.:.:.:.:.:.	./.:.:.:.:.:.:.:.:.:.	./.:.:.:.:.:.:.:.:.:.	./.:.:.:.:.:.:.:.:.:.	./.:.:.:.:.:.:.:.:.:.	./.:.:.:.:.:.:.:.:.:.	./.:.:.:.:.:.:.:.:.:.	./.:.:.:.:.:.:.:.:.:.	./.:.:.:.:.:.:.:.:.:.	./.:.:.:.:.:.:.:.:.:.	./.:.:.:.:.:.:.:.:.:.	./.:.:.:.:.:.:.:.:.:.	./.:.:.:.:.:.:.:.:.:.	./.:.:.:.:.:.:.:.:.:.	./.:.:.:.:.:.:.:.:.:.	1/1:18:54:0|1:7709113_T_TCCTG:0,0,10,8:.:.:.:.	./.:.:.:.:.:.:.:.:.:.	0|1:22:99:0|1:7709112_T_TTCC:7,6,5,4:100:0:7706522:.	./.:.:.:.:.:.:.:.:.:.	./.:.:.:.:.:.:.:.:.:.	./.:.:.:.:.:.:.:.:.:.	./.:.:.:.:.:.:.:.:.:.	./.:.:.:.:.:.:.:.:.:.	1|0:16:99:0|1:7709112_T_TTCC:6,3,1,6:100:0:7706522:.	1/1:2:6:0|1:7709112_T_TTCC:0,0,0,2:.:.:.:.	./.:.:.:.:.:.:.:.:.:.	0|1:15:99:0|1:7709114_T_C:2,7,3,3:100:0:7707835:.	./.:.:.:.:.:.:.:.:.:.	./.:.:.:.:.:.:.:.:.:.	./.:.:.:.:.:.:.:.:.:.	./.:.:.:.:.:.:.:.:.:.	./.:.:.:.:.:.:.:.:.:.	./.:.:.:.:.:.:.:.:.:.	./.:.:.:.:.:.:.:.:.:.	./.:.:.:.:.:.:.:.:.:.	0|1:8:99:0|1:7709114_T_C:2,2,3,1:100:0:7704375:.	./.:.:.:.:.:.:.:.:.:.	./.:.:.:.:.:.:.:.:.:.	0|1:8:99:0|1:7709114_T_C:4,1,1,2:100:0:7708030:.	./.:.:.:.:.:.:.:.:.:.	0|1:18:99:0|1:7709114_T_C:6,4,4,4:100:0:7706522:.	1/1:7:27:.:.:0,0,5,2:.:.:.:.	0|1:12:34:0|1:7709116_A_T:1,0,6,5:100:0:7709112:.	1|0:12:9:0|1:7709113_T_TCCTG:6,5,0,1:100:0:7707866:.	1/1:11:33:.:.:0,0,6,5:.:.:.:.	0|1:16:99:0|1:7709113_T_TCCTG:4,4,3,5:100:0:7706522:.	1/1:11:33:.:.:0,0,8,3:.:.:.:.	./.:.:.:.:.:.:.:.:.:.	0|1:15:99:0|1:7709114_T_C:5,4,3,3:100:0:7706522:.	1|0:23:99:0|1:7709112_T_TTCC:6,10,5,2:100:0:7706522:.	./.:.:.:.:.:.:.:.:.:.	1/1:13:39:0|1:7709112_T_TTCC:0,0,7,6:.:.:.:.	./.:.:.:.:.:.:.:.:.:.	./.:.:.:.:.:.:.:.:.:.	0|1:12:99:0|1:7709112_T_TTCC:3,3,3,3:100:0:7706522:.	./.:.:.:.:.:.:.:.:.:.	./.:.:.:.:.:.:.:.:.:.	0|1:22:99:0|1:7709112_T_TTCC:4,12,2,4:100:0:7706522:.	0|1:21:99:0|1:7709114_T_C:4,10,3,4:100:0:7706522:.	0|1:14:99:0|1:7709114_T_C:3,6,2,3:100:0:7706522:.	0|1:17:99:0|1:7709114_T_C:4,3,3,7:100:0:7706522:.	0|1:15:99:0|1:7709114_T_C:4,3,3,5:100:0:7701284:.	./.:.:.:.:.:.:.:.:.:.	1/1:10:30:0|1:7709116_A_T:0,0,7,3:.:.:.:.	1|0:5:57:0|1:7709114_T_C:0,1,2,2:100:0:7707060:.	1/1:14:48:0|1:7709116_A_T:0,0,6,8:.:.:.:.	1|0:18:99:0|1:7709114_T_C:9,4,4,1:100:0:7706522:.	./.:.:.:.:.:.:.:.:.:.	./.:.:.:.:.:.:.:.:.:.	1|0:12:99:0|1:7709112_T_TTCC:3,3,2,4:100:0:7706522:.	0|1:14:99:0|1:7709114_T_C:1,9,2,2:100:0:7704375:.	1/1:10:33:0|1:7709116_A_T:0,0,4,6:.:.:.:.	0|1:14:99:0|1:7709112_T_TTCC:1,4,6,3:100:0:7706522:.	1/1:10:33:.:.:0,0,5,5:.:.:.:.	./.:.:.:.:.:.:.:.:.:.	./.:.:.:.:.:.:.:.:.:.	./.:.:.:.:.:.:.:.:.:.	1|0:10:99:0|1:7709113_T_TCCTG:5,2,2,1:100:0:7701995:.	./.:.:.:.:.:.:.:.:.:.	./.:.:.:.:.:.:.:.:.:.	1|0:8:21:0|1:7709114_T_C:4,3,0,1:100:0:7706223:.	0|1:8:99:0|1:7709114_T_C:1,5,2,0:100:0:7708605:.	1/1:8:24:0|1:7709114_T_C:0,0,3,5:.:.:.:.	1|0:13:99:0|1:7709113_T_TCCTG:4,4,3,2:100:0:7707835:.	./.:.:.:.:.:.:.:.:.:.	./.:.:.:.:.:.:.:.:.:.	1|0:7:63:0|1:7709114_T_C:3,3,0,1:100:0:7707835:.	1|0:10:12:.:.:0,1,7,2:100:0:7707883:.	0|1:15:99:0|1:7709114_T_C:6,4,2,3:100:0:7700930:.	1/1:11:33:0|1:7709113_T_TCCTG:0,0,4,7:.:.:.:.	1/1:13:45:0|1:7709114_T_C:0,0,6,7:.:.:.:.	./.:.:.:.:.:.:.:.:.:.	./.:.:.:.:.:.:.:.:.:.	./.:.:.:.:.:.:.:.:.:.	./.:.:.:.:.:.:.:.:.:.	./.:.:.:.:.:.:.:.:.:.	./.:.:.:.:.:.:.:.:.:.	./.:.:.:.:.:.:.:.:.:.	./.:.:.:.:.:.:.:.:.:.	./.:.:.:.:.:.:.:.:.:.	./.:.:.:.:.:.:.:.:.:.	./.:.:.:.:.:.:.:.:.:.	./.:.:.:.:.:.:.:.:.:.	./.:.:.:.:.:.:.:.:.:.
chr4	7709124	.	T	C,TTTC	604.73	PASS	BaseQRankSum=0.578;ClippingRankSum=0;ExcessHet=3.0103;MQRankSum=0;RAW_MQ=79200;ReadPosRankSum=-0.401;DP=185;MLEAC=1,1;MLEAF=0.5,0.5	GT:DP:GQ:NE:PGT:PID:PR:PS:SB:SE	./.:.:.:.:.:.:.:.:.:.	./.:.:.:.:.:.:.:.:.:.	./.:.:.:.:.:.:.:.:.:.	./.:.:.:.:.:.:.:.:.:.	./.:.:.:.:.:.:.:.:.:.	./.:.:.:.:.:.:.:.:.:.	./.:.:.:.:.:.:.:.:.:.	./.:.:.:.:.:.:.:.:.:.	./.:.:.:.:.:.:.:.:.:.	./.:.:.:.:.:.:.:.:.:.	./.:.:.:.:.:.:.:.:.:.	./.:.:.:.:.:.:.:.:.:.	./.:.:.:.:.:.:.:.:.:.	./.:.:.:.:.:.:.:.:.:.	./.:.:.:.:.:.:.:.:.:.	./.:.:.:.:.:.:.:.:.:.	./.:.:.:.:.:.:.:.:.:.	./.:.:.:.:.:.:.:.:.:.	./.:.:.:.:.:.:.:.:.:.	./.:.:.:.:.:.:.:.:.:.	./.:.:.:.:.:.:.:.:.:.	./.:.:.:.:.:.:.:.:.:.	./.:.:.:.:.:.:.:.:.:.	./.:.:.:.:.:.:.:.:.:.	./.:.:.:.:.:.:.:.:.:.	./.:.:.:.:.:.:.:.:.:.	./.:.:.:.:.:.:.:.:.:.	./.:.:.:.:.:.:.:.:.:.	./.:.:.:.:.:.:.:.:.:.	./.:.:.:.:.:.:.:.:.:.	./.:.:.:.:.:.:.:.:.:.	./.:.:.:.:.:.:.:.:.:.	./.:.:.:.:.:.:.:.:.:.	./.:.:.:.:.:.:.:.:.:.	./.:.:.:.:.:.:.:.:.:.	./.:.:.:.:.:.:.:.:.:.	./.:.:.:.:.:.:.:.:.:.	0|1:22:99:100:0|1:7709112_T_TTCC:0:7706522:7,6,5,4:.	./.:.:.:.:.:.:.:.:.:.	./.:.:.:.:.:.:.:.:.:.	./.:.:.:.:.:.:.:.:.:.	./.:.:.:.:.:.:.:.:.:.	./.:.:.:.:.:.:.:.:.:.	1|0:15:99:100:0|1:7709112_T_TTCC:0:7706522:5,3,1,6:.	1/1:2:6:.:0|1:7709112_T_TTCC:.:.:0,0,0,2:.	./.:.:.:.:.:.:.:.:.:.	./.:.:.:.:.:.:.:.:.:.	./.:.:.:.:.:.:.:.:.:.	./.:.:.:.:.:.:.:.:.:.	./.:.:.:.:.:.:.:.:.:.	./.:.:.:.:.:.:.:.:.:.	./.:.:.:.:.:.:.:.:.:.	./.:.:.:.:.:.:.:.:.:.	./.:.:.:.:.:.:.:.:.:.	./.:.:.:.:.:.:.:.:.:.	./.:.:.:.:.:.:.:.:.:.	./.:.:.:.:.:.:.:.:.:.	./.:.:.:.:.:.:.:.:.:.	./.:.:.:.:.:.:.:.:.:.	./.:.:.:.:.:.:.:.:.:.	./.:.:.:.:.:.:.:.:.:.	./.:.:.:.:.:.:.:.:.:.	0|1:11:34:100:.:.:0:7709112:1,0,6,4:.	./.:.:.:.:.:.:.:.:.:.	./.:.:.:.:.:.:.:.:.:.	./.:.:.:.:.:.:.:.:.:.	./.:.:.:.:.:.:.:.:.:.	./.:.:.:.:.:.:.:.:.:.	./.:.:.:.:.:.:.:.:.:.	1|0:23:99:100:0|1:7709112_T_TTCC:0:7706522:6,10,5,2:.	./.:.:.:.:.:.:.:.:.:.	1/1:13:39:.:0|1:7709112_T_TTCC:.:.:0,0,7,6:.	./.:.:.:.:.:.:.:.:.:.	./.:.:.:.:.:.:.:.:.:.	0|1:12:99:100:0|1:7709112_T_TTCC:0:7706522:3,3,3,3:.	./.:.:.:.:.:.:.:.:.:.	./.:.:.:.:.:.:.:.:.:.	0|1:22:99:100:0|1:7709112_T_TTCC:0:7706522:4,12,2,4:.	./.:.:.:.:.:.:.:.:.:.	./.:.:.:.:.:.:.:.:.:.	./.:.:.:.:.:.:.:.:.:.	./.:.:.:.:.:.:.:.:.:.	./.:.:.:.:.:.:.:.:.:.	1/2:9:79:.:.:.:.:.:0,0,6,3:.	./.:.:.:.:.:.:.:.:.:.	1/2:14:11:.:.:.:.:.:0,0,6,8:.	./.:.:.:.:.:.:.:.:.:.	./.:.:.:.:.:.:.:.:.:.	./.:.:.:.:.:.:.:.:.:.	1|0:12:99:100:0|1:7709112_T_TTCC:0:7706522:3,3,2,4:.	./.:.:.:.:.:.:.:.:.:.	1/2:10:99:.:.:.:.:.:0,0,4,6:.	0|1:14:99:100:0|1:7709112_T_TTCC:0:7706522:1,4,6,3:.	./.:.:.:.:.:.:.:.:.:.	./.:.:.:.:.:.:.:.:.:.	./.:.:.:.:.:.:.:.:.:.	./.:.:.:.:.:.:.:.:.:.	./.:.:.:.:.:.:.:.:.:.	./.:.:.:.:.:.:.:.:.:.	./.:.:.:.:.:.:.:.:.:.	./.:.:.:.:.:.:.:.:.:.	./.:.:.:.:.:.:.:.:.:.	./.:.:.:.:.:.:.:.:.:.	./.:.:.:.:.:.:.:.:.:.	./.:.:.:.:.:.:.:.:.:.	./.:.:.:.:.:.:.:.:.:.	./.:.:.:.:.:.:.:.:.:.	./.:.:.:.:.:.:.:.:.:.	./.:.:.:.:.:.:.:.:.:.	./.:.:.:.:.:.:.:.:.:.	./.:.:.:.:.:.:.:.:.:.	./.:.:.:.:.:.:.:.:.:.	./.:.:.:.:.:.:.:.:.:.	./.:.:.:.:.:.:.:.:.:.	./.:.:.:.:.:.:.:.:.:.	./.:.:.:.:.:.:.:.:.:.	./.:.:.:.:.:.:.:.:.:.	./.:.:.:.:.:.:.:.:.:.	./.:.:.:.:.:.:.:.:.:.	./.:.:.:.:.:.:.:.:.:.	./.:.:.:.:.:.:.:.:.:.	./.:.:.:.:.:.:.:.:.:.	./.:.:.:.:.:.:.:.:.:.	./.:.:.:.:.:.:.:.:.:.
chr4	7709124	.	T	TTC,TTTC,TTTTC	772.73	PASS	ExcessHet=3.0103;RAW_MQ=64800;BaseQRankSum=0.33;ClippingRankSum=0;MQRankSum=0;ReadPosRankSum=-1.466;DP=357;MLEAC=2,2,1;MLEAF=1,1,0.5	GT:DP:GQ:PGT:PID:SB:NE:PR:PS:SE	./.:.:.:.:.:.:.:.:.:.	./.:.:.:.:.:.:.:.:.:.	./.:.:.:.:.:.:.:.:.:.	./.:.:.:.:.:.:.:.:.:.	./.:.:.:.:.:.:.:.:.:.	./.:.:.:.:.:.:.:.:.:.	./.:.:.:.:.:.:.:.:.:.	./.:.:.:.:.:.:.:.:.:.	./.:.:.:.:.:.:.:.:.:.	./.:.:.:.:.:.:.:.:.:.	./.:.:.:.:.:.:.:.:.:.	./.:.:.:.:.:.:.:.:.:.	./.:.:.:.:.:.:.:.:.:.	./.:.:.:.:.:.:.:.:.:.	./.:.:.:.:.:.:.:.:.:.	./.:.:.:.:.:.:.:.:.:.	./.:.:.:.:.:.:.:.:.:.	./.:.:.:.:.:.:.:.:.:.	./.:.:.:.:.:.:.:.:.:.	./.:.:.:.:.:.:.:.:.:.	./.:.:.:.:.:.:.:.:.:.	./.:.:.:.:.:.:.:.:.:.	./.:.:.:.:.:.:.:.:.:.	./.:.:.:.:.:.:.:.:.:.	./.:.:.:.:.:.:.:.:.:.	./.:.:.:.:.:.:.:.:.:.	./.:.:.:.:.:.:.:.:.:.	./.:.:.:.:.:.:.:.:.:.	./.:.:.:.:.:.:.:.:.:.	./.:.:.:.:.:.:.:.:.:.	./.:.:.:.:.:.:.:.:.:.	./.:.:.:.:.:.:.:.:.:.	./.:.:.:.:.:.:.:.:.:.	./.:.:.:.:.:.:.:.:.:.	./.:.:.:.:.:.:.:.:.:.	1/1:18:54:0|1:7709113_T_TCCTG:0,0,10,8:.:.:.:.	./.:.:.:.:.:.:.:.:.:.	./.:.:.:.:.:.:.:.:.:.	./.:.:.:.:.:.:.:.:.:.	./.:.:.:.:.:.:.:.:.:.	./.:.:.:.:.:.:.:.:.:.	./.:.:.:.:.:.:.:.:.:.	./.:.:.:.:.:.:.:.:.:.	./.:.:.:.:.:.:.:.:.:.	./.:.:.:.:.:.:.:.:.:.	./.:.:.:.:.:.:.:.:.:.	0|2:15:99:0|1:7709114_T_C:2,7,3,3:100:0:7707835:.	./.:.:.:.:.:.:.:.:.:.	./.:.:.:.:.:.:.:.:.:.	./.:.:.:.:.:.:.:.:.:.	./.:.:.:.:.:.:.:.:.:.	./.:.:.:.:.:.:.:.:.:.	./.:.:.:.:.:.:.:.:.:.	./.:.:.:.:.:.:.:.:.:.	./.:.:.:.:.:.:.:.:.:.	0|2:8:99:0|1:7709114_T_C:2,2,3,1:100:0:7704375:.	./.:.:.:.:.:.:.:.:.:.	./.:.:.:.:.:.:.:.:.:.	0|2:8:99:0|1:7709114_T_C:4,1,1,2:100:0:7708030:.	./.:.:.:.:.:.:.:.:.:.	0|2:18:99:0|1:7709114_T_C:6,4,4,4:100:0:7706522:.	2/1:7:32:.:.:0,0,5,2:.:.:.:.	./.:.:.:.:.:.:.:.:.:.	1|0:12:9:0|1:7709113_T_TCCTG:6,5,0,1:100:0:7707866:.	2/1:11:99:.:.:0,0,6,5:.:.:.:.	0|1:16:99:0|1:7709113_T_TCCTG:4,4,3,5:100:0:7706522:.	2/1:10:99:.:.:0,0,7,3:.:.:.:.	./.:.:.:.:.:.:.:.:.:.	0|2:15:99:0|1:7709114_T_C:5,4,3,3:100:0:7706522:.	./.:.:.:.:.:.:.:.:.:.	./.:.:.:.:.:.:.:.:.:.	./.:.:.:.:.:.:.:.:.:.	./.:.:.:.:.:.:.:.:.:.	./.:.:.:.:.:.:.:.:.:.	./.:.:.:.:.:.:.:.:.:.	./.:.:.:.:.:.:.:.:.:.	./.:.:.:.:.:.:.:.:.:.	./.:.:.:.:.:.:.:.:.:.	0|2:21:99:0|1:7709114_T_C:4,10,3,4:100:0:7706522:.	0|2:14:99:0|1:7709114_T_C:3,6,2,3:100:0:7706522:.	0|2:17:99:0|1:7709114_T_C:4,3,3,7:100:0:7706522:.	0|2:15:99:0|1:7709114_T_C:4,3,3,5:100:0:7701284:.	./.:.:.:.:.:.:.:.:.:.	./.:.:.:.:.:.:.:.:.:.	2|0:3:38:.:.:0,1,1,1:100:0:7707060:.	./.:.:.:.:.:.:.:.:.:.	3|0:18:99:0|1:7709114_T_C:9,4,4,1:100:0:7706522:.	./.:.:.:.:.:.:.:.:.:.	./.:.:.:.:.:.:.:.:.:.	./.:.:.:.:.:.:.:.:.:.	0|2:14:99:0|1:7709114_T_C:1,9,2,2:100:0:7704375:.	./.:.:.:.:.:.:.:.:.:.	./.:.:.:.:.:.:.:.:.:.	1/1:9:27:.:.:0,0,4,5:.:.:.:.	./.:.:.:.:.:.:.:.:.:.	./.:.:.:.:.:.:.:.:.:.	./.:.:.:.:.:.:.:.:.:.	1|0:10:99:0|1:7709113_T_TCCTG:5,2,2,1:20:0:7701995:.	./.:.:.:.:.:.:.:.:.:.	./.:.:.:.:.:.:.:.:.:.	3|0:7:21:0|1:7709114_T_C:4,2,0,1:100:0:7706223:.	0|3:8:99:0|1:7709114_T_C:1,5,2,0:100:0:7708605:.	2/2:8:24:0|1:7709114_T_C:0,0,3,5:.:.:.:.	1|0:13:99:0|1:7709113_T_TCCTG:4,4,3,2:100:0:7707835:.	./.:.:.:.:.:.:.:.:.:.	./.:.:.:.:.:.:.:.:.:.	3|0:7:66:0|1:7709114_T_C:3,3,0,1:100:0:7707835:.	1/3:10:12:.:.:0,1,7,2:.:.:.:.	0|2:15:99:0|1:7709114_T_C:6,4,2,3:100:0:7700930:.	1/1:11:33:0|1:7709113_T_TCCTG:0,0,4,7:.:.:.:.	2/2:13:45:0|1:7709114_T_C:0,0,6,7:.:.:.:.	./.:.:.:.:.:.:.:.:.:.	./.:.:.:.:.:.:.:.:.:.	./.:.:.:.:.:.:.:.:.:.	./.:.:.:.:.:.:.:.:.:.	./.:.:.:.:.:.:.:.:.:.	./.:.:.:.:.:.:.:.:.:.	./.:.:.:.:.:.:.:.:.:.	./.:.:.:.:.:.:.:.:.:.	./.:.:.:.:.:.:.:.:.:.	./.:.:.:.:.:.:.:.:.:.	./.:.:.:.:.:.:.:.:.:.	./.:.:.:.:.:.:.:.:.:.	./.:.:.:.:.:.:.:.:.:.
chr4	7709139	.	T	A	399.77	PASS	ExcessHet=3.0103;RAW_MQ=54000;BaseQRankSum=0.852;ClippingRankSum=0;MQRankSum=0;ReadPosRankSum=-0.362;DP=560;MLEAC=2;MLEAF=1	GT:DP:GQ:SB:NE:PR:PS:SE:PGT:PID	./.:.:.:.:.:.:.:.:.:.	./.:.:.:.:.:.:.:.:.:.	./.:.:.:.:.:.:.:.:.:.	./.:.:.:.:.:.:.:.:.:.	./.:.:.:.:.:.:.:.:.:.	./.:.:.:.:.:.:.:.:.:.	./.:.:.:.:.:.:.:.:.:.	./.:.:.:.:.:.:.:.:.:.	./.:.:.:.:.:.:.:.:.:.	./.:.:.:.:.:.:.:.:.:.	./.:.:.:.:.:.:.:.:.:.	./.:.:.:.:.:.:.:.:.:.	./.:.:.:.:.:.:.:.:.:.	./.:.:.:.:.:.:.:.:.:.	./.:.:.:.:.:.:.:.:.:.	./.:.:.:.:.:.:.:.:.:.	./.:.:.:.:.:.:.:.:.:.	./.:.:.:.:.:.:.:.:.:.	./.:.:.:.:.:.:.:.:.:.	./.:.:.:.:.:.:.:.:.:.	./.:.:.:.:.:.:.:.:.:.	./.:.:.:.:.:.:.:.:.:.	./.:.:.:.:.:.:.:.:.:.	./.:.:.:.:.:.:.:.:.:.	./.:.:.:.:.:.:.:.:.:.	./.:.:.:.:.:.:.:.:.:.	./.:.:.:.:.:.:.:.:.:.	./.:.:.:.:.:.:.:.:.:.	./.:.:.:.:.:.:.:.:.:.	./.:.:.:.:.:.:.:.:.:.	./.:.:.:.:.:.:.:.:.:.	./.:.:.:.:.:.:.:.:.:.	./.:.:.:.:.:.:.:.:.:.	./.:.:.:.:.:.:.:.:.:.	./.:.:.:.:.:.:.:.:.:.	1/1:15:45:0,0,9,6:.:.:.:.:.:.	./.:.:.:.:.:.:.:.:.:.	0|1:21:99:6,7,5,3:100:0:7706522:.:.:.	./.:.:.:.:.:.:.:.:.:.	./.:.:.:.:.:.:.:.:.:.	./.:.:.:.:.:.:.:.:.:.	./.:.:.:.:.:.:.:.:.:.	./.:.:.:.:.:.:.:.:.:.	1|0:17:99:6,4,1,6:100:0:7706522:.:.:.	0|1:3:17:1,0,0,2:100:0:7708641:.:.:.	./.:.:.:.:.:.:.:.:.:.	0|1:11:59:2,5,2,2:100:0:7707835:.:.:.	./.:.:.:.:.:.:.:.:.:.	./.:.:.:.:.:.:.:.:.:.	./.:.:.:.:.:.:.:.:.:.	./.:.:.:.:.:.:.:.:.:.	./.:.:.:.:.:.:.:.:.:.	./.:.:.:.:.:.:.:.:.:.	./.:.:.:.:.:.:.:.:.:.	./.:.:.:.:.:.:.:.:.:.	0|1:9:92:2,1,4,2:100:0:7704375:.:.:.	./.:.:.:.:.:.:.:.:.:.	./.:.:.:.:.:.:.:.:.:.	0|1:7:78:4,0,1,2:100:0:7708030:.:.:.	./.:.:.:.:.:.:.:.:.:.	0|1:18:82:6,5,4,3:100:0:7706522:.:.:.	1/1:12:35:0,0,8,4:.:.:.:.:.:.	0|1:17:23:1,0,7,9:100:0:7709112:.:.:.	1|0:13:4:6,6,0,1:100:0:7707866:.:.:.	1/1:11:33:0,0,7,4:.:.:.:.:.:.	0|1:15:99:4,4,3,4:100:0:7706522:.:.:.	1/1:11:33:0,0,6,5:.:.:.:.:.:.	./.:.:.:.:.:.:.:.:.:.	0|1:19:99:4,6,4,5:100:0:7706522:.:.:.	1|0:23:99:5,11,4,3:100:0:7706522:.:.:.	./.:.:.:.:.:.:.:.:.:.	1/1:11:33:0,0,7,4:.:.:.:.:.:.	./.:.:.:.:.:.:.:.:.:.	./.:.:.:.:.:.:.:.:.:.	0|1:13:99:3,5,2,3:100:0:7706522:.:.:.	./.:.:.:.:.:.:.:.:.:.	./.:.:.:.:.:.:.:.:.:.	0|1:18:99:4,7,3,4:100:0:7706522:.:.:.	0|1:22:99:7,9,1,5:100:0:7706522:.:.:.	0|1:14:99:3,3,2,6:100:0:7706522:.:.:.	0|1:15:99:3,3,3,6:100:0:7706522:.:.:.	0|1:14:99:5,3,4,2:100:0:7701284:.:.:.	./.:.:.:.:.:.:.:.:.:.	1/1:10:30:0,0,6,4:.:.:.:.:.:.	1|0:5:57:0,1,4,0:100:0:7707060:.:.:.	1/1:15:45:0,0,7,8:.:.:.:.:.:.	1|0:20:99:9,5,5,1:100:0:7706522:.:.:.	./.:.:.:.:.:.:.:.:.:.	./.:.:.:.:.:.:.:.:.:.	1|0:14:99:4,5,2,3:100:0:7706522:.:.:.	0|1:16:99:2,8,3,3:100:0:7704375:.:.:.	1/1:15:45:0,0,8,7:.:.:.:.:.:.	0|1:20:99:2,5,10,3:100:0:7706522:.:.:.	1/1:10:29:0,0,4,6:.:.:.:.:.:.	./.:.:.:.:.:.:.:.:.:.	./.:.:.:.:.:.:.:.:.:.	./.:.:.:.:.:.:.:.:.:.	1|0:12:99:5,4,2,1:100:0:7701995:.:.:.	./.:.:.:.:.:.:.:.:.:.	./.:.:.:.:.:.:.:.:.:.	./.:.:.:.:.:.:.:.:.:.	0|1:9:99:2,4,3,0:100:0:7708605:.:0|1:7709114_T_C	1/1:8:24:0,0,4,4:.:.:.:.:.:.	1|0:10:86:3,3,3,1:100:0:7707835:.:.:.	./.:.:.:.:.:.:.:.:.:.	./.:.:.:.:.:.:.:.:.:.	1|0:9:99:3,3,1,2:100:0:7707835:.:0|1:7709139_T_A	1|0:11:12:0,1,9,1:100:0:7707883:.:.:.	0|1:13:57:6,4,1,2:100:0:7700930:.:.:.	1/1:12:36:0,0,6,6:.:.:.:.:.:.	1/1:13:39:0,0,4,9:.:.:.:.:.:.	./.:.:.:.:.:.:.:.:.:.	./.:.:.:.:.:.:.:.:.:.	./.:.:.:.:.:.:.:.:.:.	./.:.:.:.:.:.:.:.:.:.	./.:.:.:.:.:.:.:.:.:.	./.:.:.:.:.:.:.:.:.:.	./.:.:.:.:.:.:.:.:.:.	./.:.:.:.:.:.:.:.:.:.	./.:.:.:.:.:.:.:.:.:.	./.:.:.:.:.:.:.:.:.:.	./.:.:.:.:.:.:.:.:.:.	./.:.:.:.:.:.:.:.:.:.	./.:.:.:.:.:.:.:.:.:.
chr4	7709140	.	T	G	159.73	PASS	BaseQRankSum=-0.524;ClippingRankSum=0;ExcessHet=3.0103;MQRankSum=0;RAW_MQ=18000;ReadPosRankSum=-1.282;DP=56;MLEAC=1;MLEAF=0.5	GT:DP:GQ:NE:PR:PS:SB:SE:PGT:PID	./.:.:.:.:.:.:.:.:.:.	./.:.:.:.:.:.:.:.:.:.	./.:.:.:.:.:.:.:.:.:.	./.:.:.:.:.:.:.:.:.:.	./.:.:.:.:.:.:.:.:.:.	./.:.:.:.:.:.:.:.:.:.	./.:.:.:.:.:.:.:.:.:.	./.:.:.:.:.:.:.:.:.:.	./.:.:.:.:.:.:.:.:.:.	./.:.:.:.:.:.:.:.:.:.	./.:.:.:.:.:.:.:.:.:.	./.:.:.:.:.:.:.:.:.:.	./.:.:.:.:.:.:.:.:.:.	./.:.:.:.:.:.:.:.:.:.	./.:.:.:.:.:.:.:.:.:.	./.:.:.:.:.:.:.:.:.:.	./.:.:.:.:.:.:.:.:.:.	./.:.:.:.:.:.:.:.:.:.	./.:.:.:.:.:.:.:.:.:.	./.:.:.:.:.:.:.:.:.:.	./.:.:.:.:.:.:.:.:.:.	./.:.:.:.:.:.:.:.:.:.	./.:.:.:.:.:.:.:.:.:.	./.:.:.:.:.:.:.:.:.:.	./.:.:.:.:.:.:.:.:.:.	./.:.:.:.:.:.:.:.:.:.	./.:.:.:.:.:.:.:.:.:.	./.:.:.:.:.:.:.:.:.:.	./.:.:.:.:.:.:.:.:.:.	./.:.:.:.:.:.:.:.:.:.	./.:.:.:.:.:.:.:.:.:.	./.:.:.:.:.:.:.:.:.:.	./.:.:.:.:.:.:.:.:.:.	./.:.:.:.:.:.:.:.:.:.	./.:.:.:.:.:.:.:.:.:.	./.:.:.:.:.:.:.:.:.:.	./.:.:.:.:.:.:.:.:.:.	./.:.:.:.:.:.:.:.:.:.	./.:.:.:.:.:.:.:.:.:.	./.:.:.:.:.:.:.:.:.:.	./.:.:.:.:.:.:.:.:.:.	./.:.:.:.:.:.:.:.:.:.	./.:.:.:.:.:.:.:.:.:.	./.:.:.:.:.:.:.:.:.:.	./.:.:.:.:.:.:.:.:.:.	./.:.:.:.:.:.:.:.:.:.	./.:.:.:.:.:.:.:.:.:.	./.:.:.:.:.:.:.:.:.:.	./.:.:.:.:.:.:.:.:.:.	./.:.:.:.:.:.:.:.:.:.	./.:.:.:.:.:.:.:.:.:.	./.:.:.:.:.:.:.:.:.:.	./.:.:.:.:.:.:.:.:.:.	./.:.:.:.:.:.:.:.:.:.	./.:.:.:.:.:.:.:.:.:.	./.:.:.:.:.:.:.:.:.:.	./.:.:.:.:.:.:.:.:.:.	./.:.:.:.:.:.:.:.:.:.	./.:.:.:.:.:.:.:.:.:.	./.:.:.:.:.:.:.:.:.:.	./.:.:.:.:.:.:.:.:.:.	./.:.:.:.:.:.:.:.:.:.	./.:.:.:.:.:.:.:.:.:.	./.:.:.:.:.:.:.:.:.:.	./.:.:.:.:.:.:.:.:.:.	./.:.:.:.:.:.:.:.:.:.	./.:.:.:.:.:.:.:.:.:.	./.:.:.:.:.:.:.:.:.:.	./.:.:.:.:.:.:.:.:.:.	./.:.:.:.:.:.:.:.:.:.	./.:.:.:.:.:.:.:.:.:.	./.:.:.:.:.:.:.:.:.:.	./.:.:.:.:.:.:.:.:.:.	./.:.:.:.:.:.:.:.:.:.	./.:.:.:.:.:.:.:.:.:.	./.:.:.:.:.:.:.:.:.:.	./.:.:.:.:.:.:.:.:.:.	./.:.:.:.:.:.:.:.:.:.	./.:.:.:.:.:.:.:.:.:.	./.:.:.:.:.:.:.:.:.:.	./.:.:.:.:.:.:.:.:.:.	./.:.:.:.:.:.:.:.:.:.	./.:.:.:.:.:.:.:.:.:.	./.:.:.:.:.:.:.:.:.:.	0|1:5:11:31.93:0:7707060:3,1,1,0:.:.:.	./.:.:.:.:.:.:.:.:.:.	1|0:20:99:100:0:7706522:7,5,7,1:.:.:.	./.:.:.:.:.:.:.:.:.:.	./.:.:.:.:.:.:.:.:.:.	./.:.:.:.:.:.:.:.:.:.	./.:.:.:.:.:.:.:.:.:.	./.:.:.:.:.:.:.:.:.:.	./.:.:.:.:.:.:.:.:.:.	./.:.:.:.:.:.:.:.:.:.	./.:.:.:.:.:.:.:.:.:.	./.:.:.:.:.:.:.:.:.:.	./.:.:.:.:.:.:.:.:.:.	./.:.:.:.:.:.:.:.:.:.	./.:.:.:.:.:.:.:.:.:.	./.:.:.:.:.:.:.:.:.:.	./.:.:.:.:.:.:.:.:.:.	0|1:9:99:100:0:7708605:2,4,3,0:.:0|1:7709114_T_C	./.:.:.:.:.:.:.:.:.:.	./.:.:.:.:.:.:.:.:.:.	./.:.:.:.:.:.:.:.:.:.	./.:.:.:.:.:.:.:.:.:.	1|0:9:99:100:0:7707835:3,3,1,2:.:0|1:7709139_T_A	0|1:12:3:100:0:7707883:7,3,2,0:.:.:.	./.:.:.:.:.:.:.:.:.:.	./.:.:.:.:.:.:.:.:.:.	./.:.:.:.:.:.:.:.:.:.	./.:.:.:.:.:.:.:.:.:.	./.:.:.:.:.:.:.:.:.:.	./.:.:.:.:.:.:.:.:.:.	./.:.:.:.:.:.:.:.:.:.	./.:.:.:.:.:.:.:.:.:.	./.:.:.:.:.:.:.:.:.:.	./.:.:.:.:.:.:.:.:.:.	./.:.:.:.:.:.:.:.:.:.	./.:.:.:.:.:.:.:.:.:.	./.:.:.:.:.:.:.:.:.:.	./.:.:.:.:.:.:.:.:.:.	./.:.:.:.:.:.:.:.:.:.	./.:.:.:.:.:.:.:.:.:.
chr4	7709157	.	T	C	507.77	PASS	ExcessHet=3.0103;RAW_MQ=72000;BaseQRankSum=-0.927;ClippingRankSum=0;MQRankSum=0;ReadPosRankSum=-0.462;DP=591;MLEAC=2;MLEAF=1	GT:DP:GQ:SB:NE:PR:PS:SE:PGT:PID	./.:.:.:.:.:.:.:.:.:.	./.:.:.:.:.:.:.:.:.:.	./.:.:.:.:.:.:.:.:.:.	./.:.:.:.:.:.:.:.:.:.	./.:.:.:.:.:.:.:.:.:.	./.:.:.:.:.:.:.:.:.:.	./.:.:.:.:.:.:.:.:.:.	./.:.:.:.:.:.:.:.:.:.	./.:.:.:.:.:.:.:.:.:.	./.:.:.:.:.:.:.:.:.:.	./.:.:.:.:.:.:.:.:.:.	./.:.:.:.:.:.:.:.:.:.	./.:.:.:.:.:.:.:.:.:.	./.:.:.:.:.:.:.:.:.:.	./.:.:.:.:.:.:.:.:.:.	./.:.:.:.:.:.:.:.:.:.	./.:.:.:.:.:.:.:.:.:.	./.:.:.:.:.:.:.:.:.:.	./.:.:.:.:.:.:.:.:.:.	./.:.:.:.:.:.:.:.:.:.	./.:.:.:.:.:.:.:.:.:.	./.:.:.:.:.:.:.:.:.:.	./.:.:.:.:.:.:.:.:.:.	./.:.:.:.:.:.:.:.:.:.	./.:.:.:.:.:.:.:.:.:.	./.:.:.:.:.:.:.:.:.:.	./.:.:.:.:.:.:.:.:.:.	./.:.:.:.:.:.:.:.:.:.	./.:.:.:.:.:.:.:.:.:.	./.:.:.:.:.:.:.:.:.:.	./.:.:.:.:.:.:.:.:.:.	./.:.:.:.:.:.:.:.:.:.	./.:.:.:.:.:.:.:.:.:.	./.:.:.:.:.:.:.:.:.:.	./.:.:.:.:.:.:.:.:.:.	1/1:20:60:0,0,11,9:.:.:.:.:.:.	./.:.:.:.:.:.:.:.:.:.	0|1:22:99:5,7,5,5:100:0:7706522:.:.:.	./.:.:.:.:.:.:.:.:.:.	./.:.:.:.:.:.:.:.:.:.	./.:.:.:.:.:.:.:.:.:.	./.:.:.:.:.:.:.:.:.:.	./.:.:.:.:.:.:.:.:.:.	1|0:16:99:6,5,1,4:100:0:7706522:.:.:.	0|1:5:34:1,1,1,2:100:0:7708641:.:.:.	./.:.:.:.:.:.:.:.:.:.	0|1:12:90:2,6,2,2:100:0:7707835:.:.:.	./.:.:.:.:.:.:.:.:.:.	./.:.:.:.:.:.:.:.:.:.	./.:.:.:.:.:.:.:.:.:.	./.:.:.:.:.:.:.:.:.:.	./.:.:.:.:.:.:.:.:.:.	./.:.:.:.:.:.:.:.:.:.	0|1:7:5:3,3,1,0:100:0:7707835:.:.:.	./.:.:.:.:.:.:.:.:.:.	0|1:7:59:3,0,2,2:100:0:7704375:.:.:.	0|1:7:99:2,2,2,1:100:0:7701284:.:0|1:7709157_T_C	./.:.:.:.:.:.:.:.:.:.	0|1:6:60:3,0,1,2:100:0:7708030:.:.:.	./.:.:.:.:.:.:.:.:.:.	0|1:19:99:5,6,4,4:100:0:7706522:.:.:.	1/1:14:41:0,0,10,4:.:.:.:.:.:.	0|1:18:19:1,0,6,11:100:0:7709112:.:.:.	1|0:14:75:6,4,3,1:100:0:7707866:.:.:.	1/1:10:30:0,0,6,4:.:.:.:.:.:.	0|1:14:95:5,6,1,2:100:0:7706522:.:.:.	1/1:12:36:0,0,7,5:.:.:.:.:.:.	./.:.:.:.:.:.:.:.:.:.	0|1:17:99:2,6,4,5:100:0:7706522:.:.:.	1|0:27:99:8,11,5,3:100:0:7706522:.:.:.	./.:.:.:.:.:.:.:.:.:.	1/1:15:45:0,0,8,7:.:.:.:.:.:.	./.:.:.:.:.:.:.:.:.:.	./.:.:.:.:.:.:.:.:.:.	0|1:16:99:3,7,2,4:100:0:7706522:.:.:.	./.:.:.:.:.:.:.:.:.:.	./.:.:.:.:.:.:.:.:.:.	0|1:11:99:1,5,2,3:100:0:7706522:.:.:.	0|1:18:99:6,5,2,5:100:0:7706522:.:.:.	0|1:16:99:2,5,2,7:100:0:7706522:.:.:.	0|1:14:99:2,4,3,5:100:0:7706522:.:.:.	0|1:11:99:4,2,4,1:100:0:7701284:.:.:.	1|0:6:7:4,1,0,1:100:0:7701995:.:.:.	1/1:11:33:0,0,7,4:.:.:.:.:.:.	1|0:9:45:0,1,6,2:100:0:7707060:.:.:.	1/1:15:45:0,0,7,8:.:.:.:.:.:.	1|0:16:67:6,5,4,1:100:0:7706522:.:.:.	./.:.:.:.:.:.:.:.:.:.	./.:.:.:.:.:.:.:.:.:.	1|0:14:99:4,5,2,3:100:0:7706522:.:.:.	0|1:18:99:1,8,6,3:100:0:7704375:.:.:.	1/1:15:45:0,0,9,6:.:.:.:.:.:.	0|1:19:99:3,5,8,3:100:0:7706522:.:.:.	1/1:9:26:0,0,2,7:.:.:.:.:.:.	./.:.:.:.:.:.:.:.:.:.	./.:.:.:.:.:.:.:.:.:.	./.:.:.:.:.:.:.:.:.:.	1|0:12:99:5,3,2,2:100:0:7701995:.:.:.	./.:.:.:.:.:.:.:.:.:.	./.:.:.:.:.:.:.:.:.:.	./.:.:.:.:.:.:.:.:.:.	0|1:9:99:2,2,3,2:100:0:7708605:.:0|1:7709114_T_C	1/1:6:18:0,0,2,4:.:.:.:.:.:.	1|0:11:62:4,3,2,2:100:0:7707835:.:.:.	./.:.:.:.:.:.:.:.:.:.	./.:.:.:.:.:.:.:.:.:.	1|0:11:98:3,3,3,2:100:0:7707835:.:.:.	1|0:10:12:0,0,8,2:100:0:7707883:.:.:.	0|1:13:65:6,4,1,2:100:0:7700930:.:.:.	1/1:14:42:0,0,5,9:.:.:.:.:.:.	1/1:13:39:0,0,4,9:.:.:.:.:.:.	./.:.:.:.:.:.:.:.:.:.	./.:.:.:.:.:.:.:.:.:.	./.:.:.:.:.:.:.:.:.:.	./.:.:.:.:.:.:.:.:.:.	./.:.:.:.:.:.:.:.:.:.	./.:.:.:.:.:.:.:.:.:.	./.:.:.:.:.:.:.:.:.:.	./.:.:.:.:.:.:.:.:.:.	./.:.:.:.:.:.:.:.:.:.	./.:.:.:.:.:.:.:.:.:.	./.:.:.:.:.:.:.:.:.:.	./.:.:.:.:.:.:.:.:.:.	./.:.:.:.:.:.:.:.:.:.
chr4	7709171	.	A	G	447.77	PASS	ExcessHet=3.0103;RAW_MQ=64800;BaseQRankSum=0.664;ClippingRankSum=0;MQRankSum=0;ReadPosRankSum=1.034;DP=615;MLEAC=2;MLEAF=1	GT:DP:GQ:SB:NE:PR:PS:SE:PGT:PID	./.:.:.:.:.:.:.:.:.:.	./.:.:.:.:.:.:.:.:.:.	./.:.:.:.:.:.:.:.:.:.	./.:.:.:.:.:.:.:.:.:.	./.:.:.:.:.:.:.:.:.:.	./.:.:.:.:.:.:.:.:.:.	./.:.:.:.:.:.:.:.:.:.	./.:.:.:.:.:.:.:.:.:.	./.:.:.:.:.:.:.:.:.:.	./.:.:.:.:.:.:.:.:.:.	./.:.:.:.:.:.:.:.:.:.	./.:.:.:.:.:.:.:.:.:.	./.:.:.:.:.:.:.:.:.:.	./.:.:.:.:.:.:.:.:.:.	./.:.:.:.:.:.:.:.:.:.	./.:.:.:.:.:.:.:.:.:.	./.:.:.:.:.:.:.:.:.:.	./.:.:.:.:.:.:.:.:.:.	./.:.:.:.:.:.:.:.:.:.	./.:.:.:.:.:.:.:.:.:.	./.:.:.:.:.:.:.:.:.:.	./.:.:.:.:.:.:.:.:.:.	./.:.:.:.:.:.:.:.:.:.	./.:.:.:.:.:.:.:.:.:.	./.:.:.:.:.:.:.:.:.:.	./.:.:.:.:.:.:.:.:.:.	./.:.:.:.:.:.:.:.:.:.	./.:.:.:.:.:.:.:.:.:.	./.:.:.:.:.:.:.:.:.:.	./.:.:.:.:.:.:.:.:.:.	./.:.:.:.:.:.:.:.:.:.	./.:.:.:.:.:.:.:.:.:.	./.:.:.:.:.:.:.:.:.:.	./.:.:.:.:.:.:.:.:.:.	./.:.:.:.:.:.:.:.:.:.	1/1:18:54:0,0,11,7:.:.:.:.:.:.	./.:.:.:.:.:.:.:.:.:.	0|1:23:99:5,10,4,4:100:0:7706522:.:.:.	./.:.:.:.:.:.:.:.:.:.	./.:.:.:.:.:.:.:.:.:.	./.:.:.:.:.:.:.:.:.:.	./.:.:.:.:.:.:.:.:.:.	./.:.:.:.:.:.:.:.:.:.	1|0:16:99:6,5,1,4:100:0:7706522:.:.:.	0|1:5:36:2,1,1,1:100:0:7708641:.:.:.	1|0:8:7:4,2,2,0:100:0:7702784:.:.:.	0|1:9:45:1,6,1,1:100:0:7707835:.:.:.	./.:.:.:.:.:.:.:.:.:.	./.:.:.:.:.:.:.:.:.:.	./.:.:.:.:.:.:.:.:.:.	./.:.:.:.:.:.:.:.:.:.	./.:.:.:.:.:.:.:.:.:.	./.:.:.:.:.:.:.:.:.:.	0|1:6:5:2,3,1,0:100:0:7707835:.:.:.	0|1:10:19:3,5,0,2:100:0:7701284:.:.:.	0|1:10:90:3,0,3,4:100:0:7704375:.:.:.	0|1:6:99:2,1,2,1:100:0:7701284:.:0|1:7709157_T_C	./.:.:.:.:.:.:.:.:.:.	0|1:7:61:3,0,2,2:100:0:7708030:.:.:.	./.:.:.:.:.:.:.:.:.:.	0|1:19:99:4,7,4,4:100:0:7706522:.:.:.	1/1:14:40:0,0,10,4:.:.:.:.:.:.	0|1:18:20:1,0,6,11:100:0:7709112:.:.:.	1|0:16:99:6,4,5,1:100:0:7707866:.:.:.	1/1:9:27:0,0,6,3:.:.:.:.:.:.	0|1:15:99:6,4,2,3:100:0:7706522:.:.:.	1/1:14:42:0,0,8,6:.:.:.:.:.:.	./.:.:.:.:.:.:.:.:.:.	0|1:15:99:1,6,2,6:100:0:7706522:.:.:.	1|0:28:99:10,10,4,4:100:0:7706522:.:.:.	./.:.:.:.:.:.:.:.:.:.	1/1:12:36:0,0,5,7:.:.:.:.:.:.	./.:.:.:.:.:.:.:.:.:.	./.:.:.:.:.:.:.:.:.:.	0|1:18:99:3,8,1,6:100:0:7706522:.:.:.	./.:.:.:.:.:.:.:.:.:.	./.:.:.:.:.:.:.:.:.:.	0|1:11:99:2,4,1,4:100:0:7706522:.:.:.	0|1:21:99:6,7,3,5:100:0:7706522:.:.:.	0|1:15:99:3,4,3,5:100:0:7706522:.:.:.	0|1:15:99:2,5,2,6:100:0:7706522:.:.:.	0|1:10:99:4,1,4,1:100:0:7701284:.:.:.	1|0:7:6:4,2,0,1:100:0:7701995:.:.:.	1/1:10:30:0,0,6,4:.:.:.:.:.:.	1|0:12:36:0,1,8,3:100:0:7707060:.:.:.	1/1:15:45:0,0,7,8:.:.:.:.:.:.	1|0:14:96:4,4,4,2:100:0:7706522:.:.:.	./.:.:.:.:.:.:.:.:.:.	./.:.:.:.:.:.:.:.:.:.	1|0:14:99:4,3,2,5:100:0:7706522:.:.:.	0|1:16:99:2,5,6,3:100:0:7704375:.:.:.	1/1:15:45:0,0,9,6:.:.:.:.:.:.	0|1:18:99:4,5,7,2:100:0:7706522:.:.:.	1/1:9:26:0,0,2,7:.:.:.:.:.:.	./.:.:.:.:.:.:.:.:.:.	./.:.:.:.:.:.:.:.:.:.	./.:.:.:.:.:.:.:.:.:.	1|0:16:99:6,6,2,2:100:0:7701995:.:.:.	./.:.:.:.:.:.:.:.:.:.	./.:.:.:.:.:.:.:.:.:.	./.:.:.:.:.:.:.:.:.:.	0|1:8:99:1,2,3,2:100:0:7708605:.:0|1:7709114_T_C	0|1:8:18:1,0,2,5:100:0:7708355:.:0|1:7709171_A_G	1|0:8:36:3,2,2,1:100:0:7707835:.:.:.	./.:.:.:.:.:.:.:.:.:.	./.:.:.:.:.:.:.:.:.:.	1|0:11:95:3,3,3,2:100:0:7707835:.:.:.	1/1:9:27:0,0,6,3:.:.:.:.:.:.	0|1:16:84:7,5,2,2:100:0:7700930:.:.:.	1/1:16:48:0,0,8,8:.:.:.:.:.:.	1/1:14:42:0,0,4,10:.:.:.:.:.:.	./.:.:.:.:.:.:.:.:.:.	./.:.:.:.:.:.:.:.:.:.	./.:.:.:.:.:.:.:.:.:.	./.:.:.:.:.:.:.:.:.:.	./.:.:.:.:.:.:.:.:.:.	./.:.:.:.:.:.:.:.:.:.	./.:.:.:.:.:.:.:.:.:.	./.:.:.:.:.:.:.:.:.:.	./.:.:.:.:.:.:.:.:.:.	./.:.:.:.:.:.:.:.:.:.	./.:.:.:.:.:.:.:.:.:.	./.:.:.:.:.:.:.:.:.:.	./.:.:.:.:.:.:.:.:.:.
chr4	7709173	.	A	G	286.84	PASS	BaseQRankSum=1.593;ClippingRankSum=0;ExcessHet=3.0103;MQRankSum=0;RAW_MQ=32400;ReadPosRankSum=0.765;DP=9;MLEAC=1;MLEAF=0.5	GT:DP:GQ:NE:PGT:PID:PR:PS:SB:SE	./.:.:.:.:.:.:.:.:.:.	./.:.:.:.:.:.:.:.:.:.	./.:.:.:.:.:.:.:.:.:.	./.:.:.:.:.:.:.:.:.:.	./.:.:.:.:.:.:.:.:.:.	./.:.:.:.:.:.:.:.:.:.	./.:.:.:.:.:.:.:.:.:.	./.:.:.:.:.:.:.:.:.:.	./.:.:.:.:.:.:.:.:.:.	./.:.:.:.:.:.:.:.:.:.	./.:.:.:.:.:.:.:.:.:.	./.:.:.:.:.:.:.:.:.:.	./.:.:.:.:.:.:.:.:.:.	./.:.:.:.:.:.:.:.:.:.	./.:.:.:.:.:.:.:.:.:.	./.:.:.:.:.:.:.:.:.:.	./.:.:.:.:.:.:.:.:.:.	./.:.:.:.:.:.:.:.:.:.	./.:.:.:.:.:.:.:.:.:.	./.:.:.:.:.:.:.:.:.:.	./.:.:.:.:.:.:.:.:.:.	./.:.:.:.:.:.:.:.:.:.	./.:.:.:.:.:.:.:.:.:.	./.:.:.:.:.:.:.:.:.:.	./.:.:.:.:.:.:.:.:.:.	./.:.:.:.:.:.:.:.:.:.	./.:.:.:.:.:.:.:.:.:.	./.:.:.:.:.:.:.:.:.:.	./.:.:.:.:.:.:.:.:.:.	./.:.:.:.:.:.:.:.:.:.	./.:.:.:.:.:.:.:.:.:.	./.:.:.:.:.:.:.:.:.:.	./.:.:.:.:.:.:.:.:.:.	./.:.:.:.:.:.:.:.:.:.	./.:.:.:.:.:.:.:.:.:.	./.:.:.:.:.:.:.:.:.:.	./.:.:.:.:.:.:.:.:.:.	./.:.:.:.:.:.:.:.:.:.	./.:.:.:.:.:.:.:.:.:.	./.:.:.:.:.:.:.:.:.:.	./.:.:.:.:.:.:.:.:.:.	./.:.:.:.:.:.:.:.:.:.	./.:.:.:.:.:.:.:.:.:.	./.:.:.:.:.:.:.:.:.:.	./.:.:.:.:.:.:.:.:.:.	./.:.:.:.:.:.:.:.:.:.	./.:.:.:.:.:.:.:.:.:.	./.:.:.:.:.:.:.:.:.:.	./.:.:.:.:.:.:.:.:.:.	./.:.:.:.:.:.:.:.:.:.	./.:.:.:.:.:.:.:.:.:.	./.:.:.:.:.:.:.:.:.:.	./.:.:.:.:.:.:.:.:.:.	./.:.:.:.:.:.:.:.:.:.	./.:.:.:.:.:.:.:.:.:.	./.:.:.:.:.:.:.:.:.:.	./.:.:.:.:.:.:.:.:.:.	./.:.:.:.:.:.:.:.:.:.	./.:.:.:.:.:.:.:.:.:.	./.:.:.:.:.:.:.:.:.:.	./.:.:.:.:.:.:.:.:.:.	./.:.:.:.:.:.:.:.:.:.	./.:.:.:.:.:.:.:.:.:.	./.:.:.:.:.:.:.:.:.:.	./.:.:.:.:.:.:.:.:.:.	./.:.:.:.:.:.:.:.:.:.	./.:.:.:.:.:.:.:.:.:.	./.:.:.:.:.:.:.:.:.:.	./.:.:.:.:.:.:.:.:.:.	./.:.:.:.:.:.:.:.:.:.	./.:.:.:.:.:.:.:.:.:.	./.:.:.:.:.:.:.:.:.:.	./.:.:.:.:.:.:.:.:.:.	./.:.:.:.:.:.:.:.:.:.	./.:.:.:.:.:.:.:.:.:.	./.:.:.:.:.:.:.:.:.:.	./.:.:.:.:.:.:.:.:.:.	./.:.:.:.:.:.:.:.:.:.	./.:.:.:.:.:.:.:.:.:.	./.:.:.:.:.:.:.:.:.:.	./.:.:.:.:.:.:.:.:.:.	./.:.:.:.:.:.:.:.:.:.	./.:.:.:.:.:.:.:.:.:.	./.:.:.:.:.:.:.:.:.:.	./.:.:.:.:.:.:.:.:.:.	./.:.:.:.:.:.:.:.:.:.	./.:.:.:.:.:.:.:.:.:.	./.:.:.:.:.:.:.:.:.:.	./.:.:.:.:.:.:.:.:.:.	./.:.:.:.:.:.:.:.:.:.	./.:.:.:.:.:.:.:.:.:.	./.:.:.:.:.:.:.:.:.:.	./.:.:.:.:.:.:.:.:.:.	./.:.:.:.:.:.:.:.:.:.	./.:.:.:.:.:.:.:.:.:.	./.:.:.:.:.:.:.:.:.:.	./.:.:.:.:.:.:.:.:.:.	./.:.:.:.:.:.:.:.:.:.	./.:.:.:.:.:.:.:.:.:.	./.:.:.:.:.:.:.:.:.:.	./.:.:.:.:.:.:.:.:.:.	./.:.:.:.:.:.:.:.:.:.	0|1:9:18:100:0|1:7709171_A_G:0:7708355:1,0,3,5:.	./.:.:.:.:.:.:.:.:.:.	./.:.:.:.:.:.:.:.:.:.	./.:.:.:.:.:.:.:.:.:.	./.:.:.:.:.:.:.:.:.:.	./.:.:.:.:.:.:.:.:.:.	./.:.:.:.:.:.:.:.:.:.	./.:.:.:.:.:.:.:.:.:.	./.:.:.:.:.:.:.:.:.:.	./.:.:.:.:.:.:.:.:.:.	./.:.:.:.:.:.:.:.:.:.	./.:.:.:.:.:.:.:.:.:.	./.:.:.:.:.:.:.:.:.:.	./.:.:.:.:.:.:.:.:.:.	./.:.:.:.:.:.:.:.:.:.	./.:.:.:.:.:.:.:.:.:.	./.:.:.:.:.:.:.:.:.:.	./.:.:.:.:.:.:.:.:.:.	./.:.:.:.:.:.:.:.:.:.	./.:.:.:.:.:.:.:.:.:.	./.:.:.:.:.:.:.:.:.:.	./.:.:.:.:.:.:.:.:.:.
chr4	7709206	.	G	T	617.77	PASS	ExcessHet=3.0103;RAW_MQ=72000;BaseQRankSum=-0.558;ClippingRankSum=0;MQRankSum=0;ReadPosRankSum=-0.817;DP=686;MLEAC=2;MLEAF=1	GT:DP:GQ:SB:NE:PR:PS:SE:PGT:PID	./.:.:.:.:.:.:.:.:.:.	./.:.:.:.:.:.:.:.:.:.	./.:.:.:.:.:.:.:.:.:.	./.:.:.:.:.:.:.:.:.:.	./.:.:.:.:.:.:.:.:.:.	./.:.:.:.:.:.:.:.:.:.	./.:.:.:.:.:.:.:.:.:.	./.:.:.:.:.:.:.:.:.:.	./.:.:.:.:.:.:.:.:.:.	./.:.:.:.:.:.:.:.:.:.	./.:.:.:.:.:.:.:.:.:.	./.:.:.:.:.:.:.:.:.:.	./.:.:.:.:.:.:.:.:.:.	./.:.:.:.:.:.:.:.:.:.	./.:.:.:.:.:.:.:.:.:.	./.:.:.:.:.:.:.:.:.:.	./.:.:.:.:.:.:.:.:.:.	./.:.:.:.:.:.:.:.:.:.	./.:.:.:.:.:.:.:.:.:.	./.:.:.:.:.:.:.:.:.:.	./.:.:.:.:.:.:.:.:.:.	./.:.:.:.:.:.:.:.:.:.	./.:.:.:.:.:.:.:.:.:.	./.:.:.:.:.:.:.:.:.:.	./.:.:.:.:.:.:.:.:.:.	./.:.:.:.:.:.:.:.:.:.	./.:.:.:.:.:.:.:.:.:.	./.:.:.:.:.:.:.:.:.:.	./.:.:.:.:.:.:.:.:.:.	./.:.:.:.:.:.:.:.:.:.	./.:.:.:.:.:.:.:.:.:.	./.:.:.:.:.:.:.:.:.:.	./.:.:.:.:.:.:.:.:.:.	./.:.:.:.:.:.:.:.:.:.	./.:.:.:.:.:.:.:.:.:.	1/1:20:60:0,0,12,8:.:.:.:.:.:.	./.:.:.:.:.:.:.:.:.:.	0|1:19:99:1,9,5,4:100:0:7706522:.:.:.	./.:.:.:.:.:.:.:.:.:.	./.:.:.:.:.:.:.:.:.:.	./.:.:.:.:.:.:.:.:.:.	./.:.:.:.:.:.:.:.:.:.	./.:.:.:.:.:.:.:.:.:.	1|0:18:99:6,6,1,5:100:0:7706522:.:.:.	./.:.:.:.:.:.:.:.:.:.	1|0:10:49:6,1,1,2:100:0:7702784:.:.:.	0|1:12:67:2,6,2,2:100:0:7707835:.:.:.	./.:.:.:.:.:.:.:.:.:.	./.:.:.:.:.:.:.:.:.:.	./.:.:.:.:.:.:.:.:.:.	./.:.:.:.:.:.:.:.:.:.	./.:.:.:.:.:.:.:.:.:.	./.:.:.:.:.:.:.:.:.:.	0|1:11:95:3,2,3,3:100:0:7707835:.:.:.	0|1:9:50:1,5,1,2:100:0:7701284:.:.:.	0|1:13:9:2,0,3,8:100:0:7704375:.:.:.	0|1:7:55:2,2,2,1:100:0:7701284:.:.:.	./.:.:.:.:.:.:.:.:.:.	0|1:10:88:4,1,3,2:100:0:7708030:.:.:.	./.:.:.:.:.:.:.:.:.:.	0|1:20:99:3,6,8,3:100:0:7706522:.:.:.	1/1:18:54:0,0,11,7:.:.:.:.:.:.	1/1:15:17:1,0,4,10:.:.:.:.:.:.	1|0:23:99:9,4,6,4:100:0:7707866:.:.:.	1/1:12:36:0,0,9,3:.:.:.:.:.:.	0|1:16:99:6,1,3,6:100:0:7706522:.:.:.	1/1:19:57:0,0,11,8:.:.:.:.:.:.	./.:.:.:.:.:.:.:.:.:.	0|1:12:99:2,4,2,4:100:0:7706522:.:.:.	1|0:20:99:8,6,4,2:100:0:7706522:.:.:.	./.:.:.:.:.:.:.:.:.:.	1/1:13:39:0,0,6,7:.:.:.:.:.:.	./.:.:.:.:.:.:.:.:.:.	./.:.:.:.:.:.:.:.:.:.	0|1:16:99:3,7,1,5:100:0:7706522:.:.:.	./.:.:.:.:.:.:.:.:.:.	./.:.:.:.:.:.:.:.:.:.	0|1:18:99:6,5,3,4:100:0:7706522:.:.:.	0|1:22:99:8,6,4,4:100:0:7706522:.:.:.	0|1:16:99:3,4,2,7:100:0:7706522:.:.:.	0|1:12:99:1,6,1,4:100:0:7706522:.:.:.	0|1:12:35:8,1,2,1:100:0:7701284:.:.:.	./.:.:.:.:.:.:.:.:.:.	1/1:13:39:0,0,6,7:.:.:.:.:.:.	1/1:17:24:0,1,10,6:.:.:.:.:.:.	1/1:13:39:0,0,5,8:.:.:.:.:.:.	1|0:15:99:4,3,3,5:100:0:7706522:.:0|1:7709206_G_T	./.:.:.:.:.:.:.:.:.:.	./.:.:.:.:.:.:.:.:.:.	1|0:14:84:3,6,2,3:100:0:7706522:.:.:.	0|1:22:99:4,6,5,7:100:0:7704375:.:.:.	1/1:17:51:0,0,10,7:.:.:.:.:.:.	0|1:15:99:5,2,6,2:100:0:7706522:.:.:.	1/1:7:21:0,0,0,7:.:.:.:.:.:.	./.:.:.:.:.:.:.:.:.:.	0|1:9:99:2,5,2,0:100:0:7706223:.:0|1:7709206_G_T	./.:.:.:.:.:.:.:.:.:.	1|0:16:84:5,6,3,2:100:0:7701995:.:.:.	./.:.:.:.:.:.:.:.:.:.	./.:.:.:.:.:.:.:.:.:.	1|0:13:99:5,4,2,2:100:0:7706223:.:0|1:7709206_G_T	0|1:10:99:1,2,4,3:100:0:7708605:.:0|1:7709206_G_T	0|1:9:0:1,0,3,5:100:0:7708355:.:.:.	1|0:11:83:2,4,2,3:100:0:7707835:.:.:.	./.:.:.:.:.:.:.:.:.:.	./.:.:.:.:.:.:.:.:.:.	1|0:11:83:0,2,5,4:100:0:7707835:.:0|1:7709206_G_T	1/1:12:36:0,0,7,5:.:.:.:.:.:.	0|1:17:99:8,3,3,3:100:0:7700930:.:.:.	1/1:23:69:0,0,11,12:.:.:.:.:.:.	1/1:19:57:0,0,8,11:.:.:.:.:.:.	./.:.:.:.:.:.:.:.:.:.	./.:.:.:.:.:.:.:.:.:.	./.:.:.:.:.:.:.:.:.:.	./.:.:.:.:.:.:.:.:.:.	./.:.:.:.:.:.:.:.:.:.	./.:.:.:.:.:.:.:.:.:.	./.:.:.:.:.:.:.:.:.:.	./.:.:.:.:.:.:.:.:.:.	./.:.:.:.:.:.:.:.:.:.	./.:.:.:.:.:.:.:.:.:.	./.:.:.:.:.:.:.:.:.:.	./.:.:.:.:.:.:.:.:.:.	./.:.:.:.:.:.:.:.:.:.
chr4	7709213	.	G	T	340.77	PASS	BaseQRankSum=-0.748;ClippingRankSum=0;ExcessHet=3.0103;MQRankSum=0;RAW_MQ=93600;ReadPosRankSum=1.04;DP=115;MLEAC=1;MLEAF=0.5	GT:DP:GQ:NE:PGT:PID:PR:PS:SB:SE	./.:.:.:.:.:.:.:.:.:.	./.:.:.:.:.:.:.:.:.:.	./.:.:.:.:.:.:.:.:.:.	./.:.:.:.:.:.:.:.:.:.	./.:.:.:.:.:.:.:.:.:.	./.:.:.:.:.:.:.:.:.:.	./.:.:.:.:.:.:.:.:.:.	./.:.:.:.:.:.:.:.:.:.	./.:.:.:.:.:.:.:.:.:.	./.:.:.:.:.:.:.:.:.:.	./.:.:.:.:.:.:.:.:.:.	./.:.:.:.:.:.:.:.:.:.	./.:.:.:.:.:.:.:.:.:.	./.:.:.:.:.:.:.:.:.:.	./.:.:.:.:.:.:.:.:.:.	./.:.:.:.:.:.:.:.:.:.	./.:.:.:.:.:.:.:.:.:.	./.:.:.:.:.:.:.:.:.:.	./.:.:.:.:.:.:.:.:.:.	./.:.:.:.:.:.:.:.:.:.	./.:.:.:.:.:.:.:.:.:.	./.:.:.:.:.:.:.:.:.:.	./.:.:.:.:.:.:.:.:.:.	./.:.:.:.:.:.:.:.:.:.	./.:.:.:.:.:.:.:.:.:.	./.:.:.:.:.:.:.:.:.:.	./.:.:.:.:.:.:.:.:.:.	./.:.:.:.:.:.:.:.:.:.	./.:.:.:.:.:.:.:.:.:.	./.:.:.:.:.:.:.:.:.:.	./.:.:.:.:.:.:.:.:.:.	./.:.:.:.:.:.:.:.:.:.	./.:.:.:.:.:.:.:.:.:.	./.:.:.:.:.:.:.:.:.:.	./.:.:.:.:.:.:.:.:.:.	./.:.:.:.:.:.:.:.:.:.	./.:.:.:.:.:.:.:.:.:.	./.:.:.:.:.:.:.:.:.:.	./.:.:.:.:.:.:.:.:.:.	./.:.:.:.:.:.:.:.:.:.	./.:.:.:.:.:.:.:.:.:.	./.:.:.:.:.:.:.:.:.:.	./.:.:.:.:.:.:.:.:.:.	./.:.:.:.:.:.:.:.:.:.	./.:.:.:.:.:.:.:.:.:.	./.:.:.:.:.:.:.:.:.:.	./.:.:.:.:.:.:.:.:.:.	./.:.:.:.:.:.:.:.:.:.	./.:.:.:.:.:.:.:.:.:.	./.:.:.:.:.:.:.:.:.:.	./.:.:.:.:.:.:.:.:.:.	./.:.:.:.:.:.:.:.:.:.	./.:.:.:.:.:.:.:.:.:.	./.:.:.:.:.:.:.:.:.:.	./.:.:.:.:.:.:.:.:.:.	./.:.:.:.:.:.:.:.:.:.	./.:.:.:.:.:.:.:.:.:.	./.:.:.:.:.:.:.:.:.:.	./.:.:.:.:.:.:.:.:.:.	./.:.:.:.:.:.:.:.:.:.	./.:.:.:.:.:.:.:.:.:.	./.:.:.:.:.:.:.:.:.:.	./.:.:.:.:.:.:.:.:.:.	1|0:23:21:100:0|1:7709213_G_T:0:7707866:14,7,1,1:.	./.:.:.:.:.:.:.:.:.:.	./.:.:.:.:.:.:.:.:.:.	./.:.:.:.:.:.:.:.:.:.	./.:.:.:.:.:.:.:.:.:.	./.:.:.:.:.:.:.:.:.:.	./.:.:.:.:.:.:.:.:.:.	./.:.:.:.:.:.:.:.:.:.	./.:.:.:.:.:.:.:.:.:.	./.:.:.:.:.:.:.:.:.:.	./.:.:.:.:.:.:.:.:.:.	./.:.:.:.:.:.:.:.:.:.	./.:.:.:.:.:.:.:.:.:.	./.:.:.:.:.:.:.:.:.:.	./.:.:.:.:.:.:.:.:.:.	./.:.:.:.:.:.:.:.:.:.	./.:.:.:.:.:.:.:.:.:.	./.:.:.:.:.:.:.:.:.:.	./.:.:.:.:.:.:.:.:.:.	./.:.:.:.:.:.:.:.:.:.	./.:.:.:.:.:.:.:.:.:.	0|1:17:99:100:0|1:7709213_G_T:0:7707060:7,5,3,2:.	./.:.:.:.:.:.:.:.:.:.	1|0:16:99:100:0|1:7709206_G_T:0:7706522:4,3,3,6:.	./.:.:.:.:.:.:.:.:.:.	./.:.:.:.:.:.:.:.:.:.	./.:.:.:.:.:.:.:.:.:.	./.:.:.:.:.:.:.:.:.:.	./.:.:.:.:.:.:.:.:.:.	./.:.:.:.:.:.:.:.:.:.	./.:.:.:.:.:.:.:.:.:.	./.:.:.:.:.:.:.:.:.:.	0|1:9:99:100:0|1:7709206_G_T:0:7706223:2,4,2,1:.	./.:.:.:.:.:.:.:.:.:.	./.:.:.:.:.:.:.:.:.:.	./.:.:.:.:.:.:.:.:.:.	./.:.:.:.:.:.:.:.:.:.	1|0:13:99:100:0|1:7709206_G_T:0:7706223:4,5,2,2:.	0|1:11:99:100:0|1:7709206_G_T:0:7708605:1,2,4,4:.	./.:.:.:.:.:.:.:.:.:.	./.:.:.:.:.:.:.:.:.:.	./.:.:.:.:.:.:.:.:.:.	./.:.:.:.:.:.:.:.:.:.	1|0:11:99:100:0|1:7709206_G_T:0:7707835:0,2,5,4:.	0|1:11:48:100:0|1:7709213_G_T:0:7707883:4,5,1,1:.	./.:.:.:.:.:.:.:.:.:.	./.:.:.:.:.:.:.:.:.:.	./.:.:.:.:.:.:.:.:.:.	./.:.:.:.:.:.:.:.:.:.	./.:.:.:.:.:.:.:.:.:.	./.:.:.:.:.:.:.:.:.:.	./.:.:.:.:.:.:.:.:.:.	./.:.:.:.:.:.:.:.:.:.	./.:.:.:.:.:.:.:.:.:.	./.:.:.:.:.:.:.:.:.:.	./.:.:.:.:.:.:.:.:.:.	./.:.:.:.:.:.:.:.:.:.	./.:.:.:.:.:.:.:.:.:.	./.:.:.:.:.:.:.:.:.:.	./.:.:.:.:.:.:.:.:.:.	./.:.:.:.:.:.:.:.:.:.
chr4	7709214	.	G	A	340.77	PASS	BaseQRankSum=0.439;ClippingRankSum=0;ExcessHet=3.0103;MQRankSum=0;RAW_MQ=93600;ReadPosRankSum=1.26;DP=116;MLEAC=1;MLEAF=0.5	GT:DP:GQ:NE:PGT:PID:PR:PS:SB:SE	./.:.:.:.:.:.:.:.:.:.	./.:.:.:.:.:.:.:.:.:.	./.:.:.:.:.:.:.:.:.:.	./.:.:.:.:.:.:.:.:.:.	./.:.:.:.:.:.:.:.:.:.	./.:.:.:.:.:.:.:.:.:.	./.:.:.:.:.:.:.:.:.:.	./.:.:.:.:.:.:.:.:.:.	./.:.:.:.:.:.:.:.:.:.	./.:.:.:.:.:.:.:.:.:.	./.:.:.:.:.:.:.:.:.:.	./.:.:.:.:.:.:.:.:.:.	./.:.:.:.:.:.:.:.:.:.	./.:.:.:.:.:.:.:.:.:.	./.:.:.:.:.:.:.:.:.:.	./.:.:.:.:.:.:.:.:.:.	./.:.:.:.:.:.:.:.:.:.	./.:.:.:.:.:.:.:.:.:.	./.:.:.:.:.:.:.:.:.:.	./.:.:.:.:.:.:.:.:.:.	./.:.:.:.:.:.:.:.:.:.	./.:.:.:.:.:.:.:.:.:.	./.:.:.:.:.:.:.:.:.:.	./.:.:.:.:.:.:.:.:.:.	./.:.:.:.:.:.:.:.:.:.	./.:.:.:.:.:.:.:.:.:.	./.:.:.:.:.:.:.:.:.:.	./.:.:.:.:.:.:.:.:.:.	./.:.:.:.:.:.:.:.:.:.	./.:.:.:.:.:.:.:.:.:.	./.:.:.:.:.:.:.:.:.:.	./.:.:.:.:.:.:.:.:.:.	./.:.:.:.:.:.:.:.:.:.	./.:.:.:.:.:.:.:.:.:.	./.:.:.:.:.:.:.:.:.:.	./.:.:.:.:.:.:.:.:.:.	./.:.:.:.:.:.:.:.:.:.	./.:.:.:.:.:.:.:.:.:.	./.:.:.:.:.:.:.:.:.:.	./.:.:.:.:.:.:.:.:.:.	./.:.:.:.:.:.:.:.:.:.	./.:.:.:.:.:.:.:.:.:.	./.:.:.:.:.:.:.:.:.:.	./.:.:.:.:.:.:.:.:.:.	./.:.:.:.:.:.:.:.:.:.	./.:.:.:.:.:.:.:.:.:.	./.:.:.:.:.:.:.:.:.:.	./.:.:.:.:.:.:.:.:.:.	./.:.:.:.:.:.:.:.:.:.	./.:.:.:.:.:.:.:.:.:.	./.:.:.:.:.:.:.:.:.:.	./.:.:.:.:.:.:.:.:.:.	./.:.:.:.:.:.:.:.:.:.	./.:.:.:.:.:.:.:.:.:.	./.:.:.:.:.:.:.:.:.:.	./.:.:.:.:.:.:.:.:.:.	./.:.:.:.:.:.:.:.:.:.	./.:.:.:.:.:.:.:.:.:.	./.:.:.:.:.:.:.:.:.:.	./.:.:.:.:.:.:.:.:.:.	./.:.:.:.:.:.:.:.:.:.	./.:.:.:.:.:.:.:.:.:.	./.:.:.:.:.:.:.:.:.:.	1|0:23:21:100:0|1:7709213_G_T:0:7707866:14,7,1,1:.	./.:.:.:.:.:.:.:.:.:.	./.:.:.:.:.:.:.:.:.:.	./.:.:.:.:.:.:.:.:.:.	./.:.:.:.:.:.:.:.:.:.	./.:.:.:.:.:.:.:.:.:.	./.:.:.:.:.:.:.:.:.:.	./.:.:.:.:.:.:.:.:.:.	./.:.:.:.:.:.:.:.:.:.	./.:.:.:.:.:.:.:.:.:.	./.:.:.:.:.:.:.:.:.:.	./.:.:.:.:.:.:.:.:.:.	./.:.:.:.:.:.:.:.:.:.	./.:.:.:.:.:.:.:.:.:.	./.:.:.:.:.:.:.:.:.:.	./.:.:.:.:.:.:.:.:.:.	./.:.:.:.:.:.:.:.:.:.	./.:.:.:.:.:.:.:.:.:.	./.:.:.:.:.:.:.:.:.:.	./.:.:.:.:.:.:.:.:.:.	./.:.:.:.:.:.:.:.:.:.	0|1:17:99:100:0|1:7709213_G_T:0:7707060:7,5,3,2:.	./.:.:.:.:.:.:.:.:.:.	1|0:16:99:100:0|1:7709206_G_T:0:7706522:4,3,3,6:.	./.:.:.:.:.:.:.:.:.:.	./.:.:.:.:.:.:.:.:.:.	./.:.:.:.:.:.:.:.:.:.	./.:.:.:.:.:.:.:.:.:.	./.:.:.:.:.:.:.:.:.:.	./.:.:.:.:.:.:.:.:.:.	./.:.:.:.:.:.:.:.:.:.	./.:.:.:.:.:.:.:.:.:.	0|1:9:99:100:0|1:7709206_G_T:0:7706223:2,4,2,1:.	./.:.:.:.:.:.:.:.:.:.	./.:.:.:.:.:.:.:.:.:.	./.:.:.:.:.:.:.:.:.:.	./.:.:.:.:.:.:.:.:.:.	1|0:13:99:100:0|1:7709206_G_T:0:7706223:4,5,2,2:.	0|1:11:99:100:0|1:7709206_G_T:0:7708605:1,2,4,4:.	./.:.:.:.:.:.:.:.:.:.	./.:.:.:.:.:.:.:.:.:.	./.:.:.:.:.:.:.:.:.:.	./.:.:.:.:.:.:.:.:.:.	1|0:12:99:100:0|1:7709206_G_T:0:7707835:0,3,5,4:.	0|1:11:48:100:0|1:7709213_G_T:0:7707883:4,5,1,1:.	./.:.:.:.:.:.:.:.:.:.	./.:.:.:.:.:.:.:.:.:.	./.:.:.:.:.:.:.:.:.:.	./.:.:.:.:.:.:.:.:.:.	./.:.:.:.:.:.:.:.:.:.	./.:.:.:.:.:.:.:.:.:.	./.:.:.:.:.:.:.:.:.:.	./.:.:.:.:.:.:.:.:.:.	./.:.:.:.:.:.:.:.:.:.	./.:.:.:.:.:.:.:.:.:.	./.:.:.:.:.:.:.:.:.:.	./.:.:.:.:.:.:.:.:.:.	./.:.:.:.:.:.:.:.:.:.	./.:.:.:.:.:.:.:.:.:.	./.:.:.:.:.:.:.:.:.:.	./.:.:.:.:.:.:.:.:.:.
chr4	7709285	.	C	CA	290.73	PASS	BaseQRankSum=0.51;ClippingRankSum=0;ExcessHet=3.0103;MQRankSum=0.965;RAW_MQ=84100;ReadPosRankSum=0.062;DP=23;MLEAC=1;MLEAF=0.5	GT:DP:GQ:NE:PR:PS:SB:SE	./.:.:.:.:.:.:.:.	./.:.:.:.:.:.:.:.	./.:.:.:.:.:.:.:.	./.:.:.:.:.:.:.:.	./.:.:.:.:.:.:.:.	./.:.:.:.:.:.:.:.	./.:.:.:.:.:.:.:.	./.:.:.:.:.:.:.:.	./.:.:.:.:.:.:.:.	./.:.:.:.:.:.:.:.	./.:.:.:.:.:.:.:.	./.:.:.:.:.:.:.:.	./.:.:.:.:.:.:.:.	./.:.:.:.:.:.:.:.	./.:.:.:.:.:.:.:.	./.:.:.:.:.:.:.:.	./.:.:.:.:.:.:.:.	./.:.:.:.:.:.:.:.	./.:.:.:.:.:.:.:.	./.:.:.:.:.:.:.:.	./.:.:.:.:.:.:.:.	./.:.:.:.:.:.:.:.	./.:.:.:.:.:.:.:.	./.:.:.:.:.:.:.:.	./.:.:.:.:.:.:.:.	./.:.:.:.:.:.:.:.	./.:.:.:.:.:.:.:.	./.:.:.:.:.:.:.:.	./.:.:.:.:.:.:.:.	./.:.:.:.:.:.:.:.	./.:.:.:.:.:.:.:.	./.:.:.:.:.:.:.:.	./.:.:.:.:.:.:.:.	./.:.:.:.:.:.:.:.	./.:.:.:.:.:.:.:.	./.:.:.:.:.:.:.:.	./.:.:.:.:.:.:.:.	./.:.:.:.:.:.:.:.	./.:.:.:.:.:.:.:.	./.:.:.:.:.:.:.:.	./.:.:.:.:.:.:.:.	./.:.:.:.:.:.:.:.	./.:.:.:.:.:.:.:.	./.:.:.:.:.:.:.:.	./.:.:.:.:.:.:.:.	./.:.:.:.:.:.:.:.	./.:.:.:.:.:.:.:.	./.:.:.:.:.:.:.:.	./.:.:.:.:.:.:.:.	./.:.:.:.:.:.:.:.	./.:.:.:.:.:.:.:.	./.:.:.:.:.:.:.:.	./.:.:.:.:.:.:.:.	./.:.:.:.:.:.:.:.	./.:.:.:.:.:.:.:.	./.:.:.:.:.:.:.:.	./.:.:.:.:.:.:.:.	./.:.:.:.:.:.:.:.	./.:.:.:.:.:.:.:.	./.:.:.:.:.:.:.:.	./.:.:.:.:.:.:.:.	./.:.:.:.:.:.:.:.	./.:.:.:.:.:.:.:.	./.:.:.:.:.:.:.:.	./.:.:.:.:.:.:.:.	./.:.:.:.:.:.:.:.	./.:.:.:.:.:.:.:.	./.:.:.:.:.:.:.:.	./.:.:.:.:.:.:.:.	0|1:23:99:100:0:7706522:6,4,7,6:.	./.:.:.:.:.:.:.:.	./.:.:.:.:.:.:.:.	./.:.:.:.:.:.:.:.	./.:.:.:.:.:.:.:.	./.:.:.:.:.:.:.:.	./.:.:.:.:.:.:.:.	./.:.:.:.:.:.:.:.	./.:.:.:.:.:.:.:.	./.:.:.:.:.:.:.:.	./.:.:.:.:.:.:.:.	./.:.:.:.:.:.:.:.	./.:.:.:.:.:.:.:.	./.:.:.:.:.:.:.:.	./.:.:.:.:.:.:.:.	./.:.:.:.:.:.:.:.	./.:.:.:.:.:.:.:.	./.:.:.:.:.:.:.:.	./.:.:.:.:.:.:.:.	./.:.:.:.:.:.:.:.	./.:.:.:.:.:.:.:.	./.:.:.:.:.:.:.:.	./.:.:.:.:.:.:.:.	./.:.:.:.:.:.:.:.	./.:.:.:.:.:.:.:.	./.:.:.:.:.:.:.:.	./.:.:.:.:.:.:.:.	./.:.:.:.:.:.:.:.	./.:.:.:.:.:.:.:.	./.:.:.:.:.:.:.:.	./.:.:.:.:.:.:.:.	./.:.:.:.:.:.:.:.	./.:.:.:.:.:.:.:.	./.:.:.:.:.:.:.:.	./.:.:.:.:.:.:.:.	./.:.:.:.:.:.:.:.	./.:.:.:.:.:.:.:.	./.:.:.:.:.:.:.:.	./.:.:.:.:.:.:.:.	./.:.:.:.:.:.:.:.	./.:.:.:.:.:.:.:.	./.:.:.:.:.:.:.:.	./.:.:.:.:.:.:.:.	./.:.:.:.:.:.:.:.	./.:.:.:.:.:.:.:.	./.:.:.:.:.:.:.:.	./.:.:.:.:.:.:.:.	./.:.:.:.:.:.:.:.	./.:.:.:.:.:.:.:.	./.:.:.:.:.:.:.:.	./.:.:.:.:.:.:.:.	./.:.:.:.:.:.:.:.	./.:.:.:.:.:.:.:.	./.:.:.:.:.:.:.:.	./.:.:.:.:.:.:.:.
chr4	7709286	.	A	AC	129.75	PASS	BaseQRankSum=-0.401;ClippingRankSum=0;ExcessHet=3.0103;MQRankSum=0;RAW_MQ=68400;ReadPosRankSum=1.798;DP=85;MLEAC=1;MLEAF=0.5	GT:DP:GQ:NE:PR:PS:SB:SE:PGT:PID	./.:.:.:.:.:.:.:.:.:.	./.:.:.:.:.:.:.:.:.:.	./.:.:.:.:.:.:.:.:.:.	./.:.:.:.:.:.:.:.:.:.	./.:.:.:.:.:.:.:.:.:.	./.:.:.:.:.:.:.:.:.:.	./.:.:.:.:.:.:.:.:.:.	./.:.:.:.:.:.:.:.:.:.	./.:.:.:.:.:.:.:.:.:.	./.:.:.:.:.:.:.:.:.:.	./.:.:.:.:.:.:.:.:.:.	./.:.:.:.:.:.:.:.:.:.	./.:.:.:.:.:.:.:.:.:.	./.:.:.:.:.:.:.:.:.:.	./.:.:.:.:.:.:.:.:.:.	./.:.:.:.:.:.:.:.:.:.	./.:.:.:.:.:.:.:.:.:.	./.:.:.:.:.:.:.:.:.:.	./.:.:.:.:.:.:.:.:.:.	./.:.:.:.:.:.:.:.:.:.	./.:.:.:.:.:.:.:.:.:.	./.:.:.:.:.:.:.:.:.:.	./.:.:.:.:.:.:.:.:.:.	./.:.:.:.:.:.:.:.:.:.	./.:.:.:.:.:.:.:.:.:.	./.:.:.:.:.:.:.:.:.:.	./.:.:.:.:.:.:.:.:.:.	./.:.:.:.:.:.:.:.:.:.	./.:.:.:.:.:.:.:.:.:.	./.:.:.:.:.:.:.:.:.:.	./.:.:.:.:.:.:.:.:.:.	./.:.:.:.:.:.:.:.:.:.	./.:.:.:.:.:.:.:.:.:.	./.:.:.:.:.:.:.:.:.:.	./.:.:.:.:.:.:.:.:.:.	./.:.:.:.:.:.:.:.:.:.	./.:.:.:.:.:.:.:.:.:.	./.:.:.:.:.:.:.:.:.:.	./.:.:.:.:.:.:.:.:.:.	./.:.:.:.:.:.:.:.:.:.	./.:.:.:.:.:.:.:.:.:.	./.:.:.:.:.:.:.:.:.:.	./.:.:.:.:.:.:.:.:.:.	./.:.:.:.:.:.:.:.:.:.	./.:.:.:.:.:.:.:.:.:.	./.:.:.:.:.:.:.:.:.:.	./.:.:.:.:.:.:.:.:.:.	./.:.:.:.:.:.:.:.:.:.	./.:.:.:.:.:.:.:.:.:.	./.:.:.:.:.:.:.:.:.:.	./.:.:.:.:.:.:.:.:.:.	./.:.:.:.:.:.:.:.:.:.	./.:.:.:.:.:.:.:.:.:.	./.:.:.:.:.:.:.:.:.:.	./.:.:.:.:.:.:.:.:.:.	./.:.:.:.:.:.:.:.:.:.	./.:.:.:.:.:.:.:.:.:.	./.:.:.:.:.:.:.:.:.:.	./.:.:.:.:.:.:.:.:.:.	./.:.:.:.:.:.:.:.:.:.	./.:.:.:.:.:.:.:.:.:.	./.:.:.:.:.:.:.:.:.:.	./.:.:.:.:.:.:.:.:.:.	./.:.:.:.:.:.:.:.:.:.	./.:.:.:.:.:.:.:.:.:.	1|0:16:95:100:0:7706522:6,4,2,4:.:.:.	./.:.:.:.:.:.:.:.:.:.	./.:.:.:.:.:.:.:.:.:.	./.:.:.:.:.:.:.:.:.:.	./.:.:.:.:.:.:.:.:.:.	./.:.:.:.:.:.:.:.:.:.	./.:.:.:.:.:.:.:.:.:.	./.:.:.:.:.:.:.:.:.:.	./.:.:.:.:.:.:.:.:.:.	./.:.:.:.:.:.:.:.:.:.	./.:.:.:.:.:.:.:.:.:.	./.:.:.:.:.:.:.:.:.:.	./.:.:.:.:.:.:.:.:.:.	./.:.:.:.:.:.:.:.:.:.	./.:.:.:.:.:.:.:.:.:.	./.:.:.:.:.:.:.:.:.:.	./.:.:.:.:.:.:.:.:.:.	0|1:10:24:100:0:7701995:1,1,5,3:.:.:.	./.:.:.:.:.:.:.:.:.:.	./.:.:.:.:.:.:.:.:.:.	./.:.:.:.:.:.:.:.:.:.	./.:.:.:.:.:.:.:.:.:.	0|1:9:83:100:0:7709286:2,2,3,2:.:.:.	0|1:19:99:100:0:7709286:4,8,3,4:.:.:.	./.:.:.:.:.:.:.:.:.:.	./.:.:.:.:.:.:.:.:.:.	./.:.:.:.:.:.:.:.:.:.	./.:.:.:.:.:.:.:.:.:.	./.:.:.:.:.:.:.:.:.:.	./.:.:.:.:.:.:.:.:.:.	./.:.:.:.:.:.:.:.:.:.	./.:.:.:.:.:.:.:.:.:.	0|1:12:87:100:0:7701995:3,4,4,1:.:.:.	./.:.:.:.:.:.:.:.:.:.	./.:.:.:.:.:.:.:.:.:.	0|1:14:99:100:0:7706223:5,5,2,2:.:0|1:7709286_A_AC	./.:.:.:.:.:.:.:.:.:.	./.:.:.:.:.:.:.:.:.:.	./.:.:.:.:.:.:.:.:.:.	./.:.:.:.:.:.:.:.:.:.	./.:.:.:.:.:.:.:.:.:.	./.:.:.:.:.:.:.:.:.:.	./.:.:.:.:.:.:.:.:.:.	./.:.:.:.:.:.:.:.:.:.	./.:.:.:.:.:.:.:.:.:.	./.:.:.:.:.:.:.:.:.:.	./.:.:.:.:.:.:.:.:.:.	./.:.:.:.:.:.:.:.:.:.	./.:.:.:.:.:.:.:.:.:.	./.:.:.:.:.:.:.:.:.:.	./.:.:.:.:.:.:.:.:.:.	./.:.:.:.:.:.:.:.:.:.	./.:.:.:.:.:.:.:.:.:.	./.:.:.:.:.:.:.:.:.:.	./.:.:.:.:.:.:.:.:.:.	./.:.:.:.:.:.:.:.:.:.	./.:.:.:.:.:.:.:.:.:.	./.:.:.:.:.:.:.:.:.:.	./.:.:.:.:.:.:.:.:.:.
chr4	7709303	.	A	T	209.77	PASS	BaseQRankSum=-1.483;ClippingRankSum=0;ExcessHet=3.0103;MQRankSum=0;RAW_MQ=57600;ReadPosRankSum=0.163;DP=108;MLEAC=1;MLEAF=0.5	GT:DP:GQ:NE:PR:PS:SB:SE:PGT:PID	./.:.:.:.:.:.:.:.:.:.	./.:.:.:.:.:.:.:.:.:.	./.:.:.:.:.:.:.:.:.:.	./.:.:.:.:.:.:.:.:.:.	./.:.:.:.:.:.:.:.:.:.	./.:.:.:.:.:.:.:.:.:.	./.:.:.:.:.:.:.:.:.:.	./.:.:.:.:.:.:.:.:.:.	./.:.:.:.:.:.:.:.:.:.	./.:.:.:.:.:.:.:.:.:.	./.:.:.:.:.:.:.:.:.:.	./.:.:.:.:.:.:.:.:.:.	./.:.:.:.:.:.:.:.:.:.	./.:.:.:.:.:.:.:.:.:.	./.:.:.:.:.:.:.:.:.:.	./.:.:.:.:.:.:.:.:.:.	./.:.:.:.:.:.:.:.:.:.	./.:.:.:.:.:.:.:.:.:.	./.:.:.:.:.:.:.:.:.:.	./.:.:.:.:.:.:.:.:.:.	./.:.:.:.:.:.:.:.:.:.	./.:.:.:.:.:.:.:.:.:.	./.:.:.:.:.:.:.:.:.:.	./.:.:.:.:.:.:.:.:.:.	./.:.:.:.:.:.:.:.:.:.	./.:.:.:.:.:.:.:.:.:.	./.:.:.:.:.:.:.:.:.:.	./.:.:.:.:.:.:.:.:.:.	./.:.:.:.:.:.:.:.:.:.	./.:.:.:.:.:.:.:.:.:.	./.:.:.:.:.:.:.:.:.:.	./.:.:.:.:.:.:.:.:.:.	./.:.:.:.:.:.:.:.:.:.	./.:.:.:.:.:.:.:.:.:.	./.:.:.:.:.:.:.:.:.:.	./.:.:.:.:.:.:.:.:.:.	./.:.:.:.:.:.:.:.:.:.	./.:.:.:.:.:.:.:.:.:.	./.:.:.:.:.:.:.:.:.:.	./.:.:.:.:.:.:.:.:.:.	./.:.:.:.:.:.:.:.:.:.	./.:.:.:.:.:.:.:.:.:.	./.:.:.:.:.:.:.:.:.:.	./.:.:.:.:.:.:.:.:.:.	./.:.:.:.:.:.:.:.:.:.	./.:.:.:.:.:.:.:.:.:.	./.:.:.:.:.:.:.:.:.:.	./.:.:.:.:.:.:.:.:.:.	./.:.:.:.:.:.:.:.:.:.	./.:.:.:.:.:.:.:.:.:.	./.:.:.:.:.:.:.:.:.:.	./.:.:.:.:.:.:.:.:.:.	./.:.:.:.:.:.:.:.:.:.	./.:.:.:.:.:.:.:.:.:.	./.:.:.:.:.:.:.:.:.:.	./.:.:.:.:.:.:.:.:.:.	./.:.:.:.:.:.:.:.:.:.	./.:.:.:.:.:.:.:.:.:.	./.:.:.:.:.:.:.:.:.:.	./.:.:.:.:.:.:.:.:.:.	./.:.:.:.:.:.:.:.:.:.	./.:.:.:.:.:.:.:.:.:.	./.:.:.:.:.:.:.:.:.:.	./.:.:.:.:.:.:.:.:.:.	./.:.:.:.:.:.:.:.:.:.	1|0:16:99:100:0:7706522:6,4,2,4:.:.:.	./.:.:.:.:.:.:.:.:.:.	./.:.:.:.:.:.:.:.:.:.	./.:.:.:.:.:.:.:.:.:.	0|1:20:99:100:0:7706522:5,4,5,6:.:.:.	./.:.:.:.:.:.:.:.:.:.	./.:.:.:.:.:.:.:.:.:.	./.:.:.:.:.:.:.:.:.:.	./.:.:.:.:.:.:.:.:.:.	./.:.:.:.:.:.:.:.:.:.	./.:.:.:.:.:.:.:.:.:.	./.:.:.:.:.:.:.:.:.:.	./.:.:.:.:.:.:.:.:.:.	./.:.:.:.:.:.:.:.:.:.	./.:.:.:.:.:.:.:.:.:.	./.:.:.:.:.:.:.:.:.:.	./.:.:.:.:.:.:.:.:.:.	0|1:14:59:100:0:7701995:2,2,7,3:.:.:.	./.:.:.:.:.:.:.:.:.:.	./.:.:.:.:.:.:.:.:.:.	./.:.:.:.:.:.:.:.:.:.	./.:.:.:.:.:.:.:.:.:.	0|1:9:82:100:0:7709286:1,4,3,1:.:.:.	0|1:20:99:100:0:7709286:5,6,4,5:.:.:.	./.:.:.:.:.:.:.:.:.:.	./.:.:.:.:.:.:.:.:.:.	./.:.:.:.:.:.:.:.:.:.	./.:.:.:.:.:.:.:.:.:.	./.:.:.:.:.:.:.:.:.:.	./.:.:.:.:.:.:.:.:.:.	./.:.:.:.:.:.:.:.:.:.	./.:.:.:.:.:.:.:.:.:.	0|1:11:99:100:0:7701995:3,2,4,2:.:.:.	./.:.:.:.:.:.:.:.:.:.	./.:.:.:.:.:.:.:.:.:.	0|1:16:99:100:0:7706223:5,6,3,2:.:0|1:7709286_A_AC	./.:.:.:.:.:.:.:.:.:.	./.:.:.:.:.:.:.:.:.:.	./.:.:.:.:.:.:.:.:.:.	./.:.:.:.:.:.:.:.:.:.	./.:.:.:.:.:.:.:.:.:.	./.:.:.:.:.:.:.:.:.:.	./.:.:.:.:.:.:.:.:.:.	./.:.:.:.:.:.:.:.:.:.	./.:.:.:.:.:.:.:.:.:.	./.:.:.:.:.:.:.:.:.:.	./.:.:.:.:.:.:.:.:.:.	./.:.:.:.:.:.:.:.:.:.	./.:.:.:.:.:.:.:.:.:.	./.:.:.:.:.:.:.:.:.:.	./.:.:.:.:.:.:.:.:.:.	./.:.:.:.:.:.:.:.:.:.	./.:.:.:.:.:.:.:.:.:.	./.:.:.:.:.:.:.:.:.:.	./.:.:.:.:.:.:.:.:.:.	./.:.:.:.:.:.:.:.:.:.	./.:.:.:.:.:.:.:.:.:.	./.:.:.:.:.:.:.:.:.:.	./.:.:.:.:.:.:.:.:.:.
chr4	7709343	.	C	T	228.77	PASS	BaseQRankSum=2.642;ClippingRankSum=0;ExcessHet=3.0103;MQRankSum=0;RAW_MQ=72000;ReadPosRankSum=-1.63;DP=116;MLEAC=1;MLEAF=0.5	GT:DP:GQ:NE:PR:PS:SB:SE	./.:.:.:.:.:.:.:.	./.:.:.:.:.:.:.:.	./.:.:.:.:.:.:.:.	./.:.:.:.:.:.:.:.	./.:.:.:.:.:.:.:.	./.:.:.:.:.:.:.:.	./.:.:.:.:.:.:.:.	./.:.:.:.:.:.:.:.	./.:.:.:.:.:.:.:.	./.:.:.:.:.:.:.:.	./.:.:.:.:.:.:.:.	./.:.:.:.:.:.:.:.	./.:.:.:.:.:.:.:.	./.:.:.:.:.:.:.:.	./.:.:.:.:.:.:.:.	./.:.:.:.:.:.:.:.	./.:.:.:.:.:.:.:.	./.:.:.:.:.:.:.:.	./.:.:.:.:.:.:.:.	./.:.:.:.:.:.:.:.	./.:.:.:.:.:.:.:.	./.:.:.:.:.:.:.:.	./.:.:.:.:.:.:.:.	./.:.:.:.:.:.:.:.	./.:.:.:.:.:.:.:.	./.:.:.:.:.:.:.:.	./.:.:.:.:.:.:.:.	./.:.:.:.:.:.:.:.	./.:.:.:.:.:.:.:.	./.:.:.:.:.:.:.:.	./.:.:.:.:.:.:.:.	./.:.:.:.:.:.:.:.	./.:.:.:.:.:.:.:.	./.:.:.:.:.:.:.:.	./.:.:.:.:.:.:.:.	./.:.:.:.:.:.:.:.	./.:.:.:.:.:.:.:.	./.:.:.:.:.:.:.:.	./.:.:.:.:.:.:.:.	./.:.:.:.:.:.:.:.	./.:.:.:.:.:.:.:.	./.:.:.:.:.:.:.:.	./.:.:.:.:.:.:.:.	./.:.:.:.:.:.:.:.	./.:.:.:.:.:.:.:.	./.:.:.:.:.:.:.:.	./.:.:.:.:.:.:.:.	./.:.:.:.:.:.:.:.	./.:.:.:.:.:.:.:.	./.:.:.:.:.:.:.:.	./.:.:.:.:.:.:.:.	./.:.:.:.:.:.:.:.	./.:.:.:.:.:.:.:.	./.:.:.:.:.:.:.:.	./.:.:.:.:.:.:.:.	./.:.:.:.:.:.:.:.	./.:.:.:.:.:.:.:.	./.:.:.:.:.:.:.:.	./.:.:.:.:.:.:.:.	./.:.:.:.:.:.:.:.	./.:.:.:.:.:.:.:.	./.:.:.:.:.:.:.:.	./.:.:.:.:.:.:.:.	./.:.:.:.:.:.:.:.	./.:.:.:.:.:.:.:.	1|0:20:99:100:0:7706522:7,4,3,6:.	./.:.:.:.:.:.:.:.	./.:.:.:.:.:.:.:.	./.:.:.:.:.:.:.:.	./.:.:.:.:.:.:.:.	./.:.:.:.:.:.:.:.	./.:.:.:.:.:.:.:.	./.:.:.:.:.:.:.:.	./.:.:.:.:.:.:.:.	./.:.:.:.:.:.:.:.	./.:.:.:.:.:.:.:.	./.:.:.:.:.:.:.:.	./.:.:.:.:.:.:.:.	./.:.:.:.:.:.:.:.	./.:.:.:.:.:.:.:.	./.:.:.:.:.:.:.:.	./.:.:.:.:.:.:.:.	1/1:10:4:.:.:.:1,0,5,4:.	./.:.:.:.:.:.:.:.	./.:.:.:.:.:.:.:.	./.:.:.:.:.:.:.:.	./.:.:.:.:.:.:.:.	0|1:16:99:100:0:7709286:4,4,4,4:.	0|1:17:99:100:0:7709286:5,5,3,4:.	./.:.:.:.:.:.:.:.	./.:.:.:.:.:.:.:.	./.:.:.:.:.:.:.:.	./.:.:.:.:.:.:.:.	./.:.:.:.:.:.:.:.	1|0:20:49:100:0:7707835:6,10,2,2:.	./.:.:.:.:.:.:.:.	./.:.:.:.:.:.:.:.	0|1:19:99:100:0:7701995:4,3,6,6:.	./.:.:.:.:.:.:.:.	./.:.:.:.:.:.:.:.	0|1:14:99:100:0:7706223:4,4,4,2:.	./.:.:.:.:.:.:.:.	./.:.:.:.:.:.:.:.	./.:.:.:.:.:.:.:.	./.:.:.:.:.:.:.:.	./.:.:.:.:.:.:.:.	./.:.:.:.:.:.:.:.	./.:.:.:.:.:.:.:.	./.:.:.:.:.:.:.:.	./.:.:.:.:.:.:.:.	./.:.:.:.:.:.:.:.	./.:.:.:.:.:.:.:.	./.:.:.:.:.:.:.:.	./.:.:.:.:.:.:.:.	./.:.:.:.:.:.:.:.	./.:.:.:.:.:.:.:.	./.:.:.:.:.:.:.:.	./.:.:.:.:.:.:.:.	./.:.:.:.:.:.:.:.	./.:.:.:.:.:.:.:.	./.:.:.:.:.:.:.:.	./.:.:.:.:.:.:.:.	./.:.:.:.:.:.:.:.	./.:.:.:.:.:.:.:.
chr4	7709369	.	A	G	229.28	PASS	BaseQRankSum=-0.621;ClippingRankSum=0;ExcessHet=3.0103;MQRankSum=0;RAW_MQ=43200;ReadPosRankSum=2.288;DP=12;MLEAC=2;MLEAF=1	GT:DP:GQ:SB	./.:.:.:.	./.:.:.:.	./.:.:.:.	./.:.:.:.	./.:.:.:.	./.:.:.:.	./.:.:.:.	./.:.:.:.	./.:.:.:.	./.:.:.:.	./.:.:.:.	./.:.:.:.	./.:.:.:.	./.:.:.:.	./.:.:.:.	./.:.:.:.	./.:.:.:.	./.:.:.:.	./.:.:.:.	./.:.:.:.	./.:.:.:.	./.:.:.:.	./.:.:.:.	./.:.:.:.	./.:.:.:.	./.:.:.:.	./.:.:.:.	./.:.:.:.	./.:.:.:.	./.:.:.:.	./.:.:.:.	./.:.:.:.	./.:.:.:.	./.:.:.:.	./.:.:.:.	./.:.:.:.	./.:.:.:.	./.:.:.:.	./.:.:.:.	./.:.:.:.	./.:.:.:.	./.:.:.:.	./.:.:.:.	./.:.:.:.	./.:.:.:.	./.:.:.:.	./.:.:.:.	./.:.:.:.	./.:.:.:.	./.:.:.:.	./.:.:.:.	./.:.:.:.	./.:.:.:.	./.:.:.:.	./.:.:.:.	./.:.:.:.	./.:.:.:.	./.:.:.:.	./.:.:.:.	./.:.:.:.	./.:.:.:.	./.:.:.:.	./.:.:.:.	./.:.:.:.	./.:.:.:.	./.:.:.:.	./.:.:.:.	./.:.:.:.	./.:.:.:.	./.:.:.:.	./.:.:.:.	./.:.:.:.	./.:.:.:.	./.:.:.:.	./.:.:.:.	./.:.:.:.	./.:.:.:.	./.:.:.:.	./.:.:.:.	./.:.:.:.	./.:.:.:.	./.:.:.:.	./.:.:.:.	./.:.:.:.	./.:.:.:.	./.:.:.:.	./.:.:.:.	./.:.:.:.	./.:.:.:.	./.:.:.:.	./.:.:.:.	./.:.:.:.	./.:.:.:.	./.:.:.:.	./.:.:.:.	./.:.:.:.	./.:.:.:.	./.:.:.:.	./.:.:.:.	./.:.:.:.	./.:.:.:.	./.:.:.:.	1/1:12:9:1,0,6,5	./.:.:.:.	./.:.:.:.	./.:.:.:.	./.:.:.:.	./.:.:.:.	./.:.:.:.	./.:.:.:.	./.:.:.:.	./.:.:.:.	./.:.:.:.	./.:.:.:.	./.:.:.:.	./.:.:.:.	./.:.:.:.	./.:.:.:.	./.:.:.:.	./.:.:.:.	./.:.:.:.	./.:.:.:.	./.:.:.:.	./.:.:.:.
chr4	7709432	.	G	A	662.77	PASS	ExcessHet=3.0103;RAW_MQ=68400;BaseQRankSum=2.134;ClippingRankSum=0;MQRankSum=0;ReadPosRankSum=-0.83;DP=342;MLEAC=2;MLEAF=1	GT:DP:GQ:SB:NE:PR:PS:SE	./.:.:.:.:.:.:.:.	./.:.:.:.:.:.:.:.	./.:.:.:.:.:.:.:.	./.:.:.:.:.:.:.:.	./.:.:.:.:.:.:.:.	./.:.:.:.:.:.:.:.	./.:.:.:.:.:.:.:.	./.:.:.:.:.:.:.:.	./.:.:.:.:.:.:.:.	./.:.:.:.:.:.:.:.	./.:.:.:.:.:.:.:.	./.:.:.:.:.:.:.:.	./.:.:.:.:.:.:.:.	./.:.:.:.:.:.:.:.	./.:.:.:.:.:.:.:.	./.:.:.:.:.:.:.:.	./.:.:.:.:.:.:.:.	./.:.:.:.:.:.:.:.	./.:.:.:.:.:.:.:.	./.:.:.:.:.:.:.:.	./.:.:.:.:.:.:.:.	./.:.:.:.:.:.:.:.	./.:.:.:.:.:.:.:.	./.:.:.:.:.:.:.:.	./.:.:.:.:.:.:.:.	./.:.:.:.:.:.:.:.	./.:.:.:.:.:.:.:.	./.:.:.:.:.:.:.:.	./.:.:.:.:.:.:.:.	./.:.:.:.:.:.:.:.	./.:.:.:.:.:.:.:.	./.:.:.:.:.:.:.:.	./.:.:.:.:.:.:.:.	./.:.:.:.:.:.:.:.	./.:.:.:.:.:.:.:.	1/1:19:57:0,0,11,8:.:.:.:.	./.:.:.:.:.:.:.:.	./.:.:.:.:.:.:.:.	./.:.:.:.:.:.:.:.	./.:.:.:.:.:.:.:.	./.:.:.:.:.:.:.:.	./.:.:.:.:.:.:.:.	./.:.:.:.:.:.:.:.	./.:.:.:.:.:.:.:.	./.:.:.:.:.:.:.:.	./.:.:.:.:.:.:.:.	./.:.:.:.:.:.:.:.	./.:.:.:.:.:.:.:.	./.:.:.:.:.:.:.:.	./.:.:.:.:.:.:.:.	./.:.:.:.:.:.:.:.	./.:.:.:.:.:.:.:.	./.:.:.:.:.:.:.:.	./.:.:.:.:.:.:.:.	./.:.:.:.:.:.:.:.	./.:.:.:.:.:.:.:.	./.:.:.:.:.:.:.:.	./.:.:.:.:.:.:.:.	./.:.:.:.:.:.:.:.	./.:.:.:.:.:.:.:.	./.:.:.:.:.:.:.:.	1|0:12:83:4,1,3,4:41.05:0:7706692:.	./.:.:.:.:.:.:.:.	1|0:15:99:3,5,3,4:100:0:7707866:.	0/1:17:99:2,5,3,7:.:.:.:.	1/1:15:45:0,0,5,10:.:.:.:.	0|1:12:99:0,7,0,5:39:0:7708704:.	./.:.:.:.:.:.:.:.	./.:.:.:.:.:.:.:.	./.:.:.:.:.:.:.:.	./.:.:.:.:.:.:.:.	./.:.:.:.:.:.:.:.	./.:.:.:.:.:.:.:.	./.:.:.:.:.:.:.:.	./.:.:.:.:.:.:.:.	./.:.:.:.:.:.:.:.	./.:.:.:.:.:.:.:.	./.:.:.:.:.:.:.:.	./.:.:.:.:.:.:.:.	./.:.:.:.:.:.:.:.	./.:.:.:.:.:.:.:.	./.:.:.:.:.:.:.:.	1/1:12:36:0,0,6,6:.:.:.:.	./.:.:.:.:.:.:.:.	0|1:17:99:5,5,6,1:100:0:7707060:.	./.:.:.:.:.:.:.:.	1|0:21:99:5,6,4,6:100:0:7706522:.	0|1:15:99:5,2,4,4:100:0:7709286:.	0|1:15:99:3,6,4,2:100:0:7709286:.	./.:.:.:.:.:.:.:.	./.:.:.:.:.:.:.:.	./.:.:.:.:.:.:.:.	./.:.:.:.:.:.:.:.	1/1:17:51:0,0,10,7:.:.:.:.	1|0:11:80:4,2,2,3:100:0:7707835:.	./.:.:.:.:.:.:.:.	./.:.:.:.:.:.:.:.	1/1:22:66:0,0,10,12:.:.:.:.	./.:.:.:.:.:.:.:.	./.:.:.:.:.:.:.:.	1/1:15:45:0,0,9,6:.:.:.:.	0/1:14:90:5,1,4,4:.:.:.:.	0|1:10:42:1,2,2,5:27:0:7708355:.	1|0:25:99:10,7,4,4:100:0:7707835:.	./.:.:.:.:.:.:.:.	./.:.:.:.:.:.:.:.	1|0:13:46:2,2,3,6:100:0:7707835:.	1/1:18:6:1,1,8,8:.:.:.:.	./.:.:.:.:.:.:.:.	1/1:25:75:0,0,11,14:.:.:.:.	./.:.:.:.:.:.:.:.	./.:.:.:.:.:.:.:.	./.:.:.:.:.:.:.:.	./.:.:.:.:.:.:.:.	./.:.:.:.:.:.:.:.	./.:.:.:.:.:.:.:.	./.:.:.:.:.:.:.:.	./.:.:.:.:.:.:.:.	./.:.:.:.:.:.:.:.	./.:.:.:.:.:.:.:.	./.:.:.:.:.:.:.:.	./.:.:.:.:.:.:.:.	./.:.:.:.:.:.:.:.	./.:.:.:.:.:.:.:.
chr4	7709449	.	G	T	0.13	PASS	BaseQRankSum=-1.506;ClippingRankSum=0;ExcessHet=3.0103;MQRankSum=0;RAW_MQ=43200;ReadPosRankSum=1.833;DP=12;MLEAC=1;MLEAF=0.5	GT:DP:GQ:NE:PR:PS:SB:SE	./.:.:.:.:.:.:.:.	./.:.:.:.:.:.:.:.	./.:.:.:.:.:.:.:.	./.:.:.:.:.:.:.:.	./.:.:.:.:.:.:.:.	./.:.:.:.:.:.:.:.	./.:.:.:.:.:.:.:.	./.:.:.:.:.:.:.:.	./.:.:.:.:.:.:.:.	./.:.:.:.:.:.:.:.	./.:.:.:.:.:.:.:.	./.:.:.:.:.:.:.:.	./.:.:.:.:.:.:.:.	./.:.:.:.:.:.:.:.	./.:.:.:.:.:.:.:.	./.:.:.:.:.:.:.:.	./.:.:.:.:.:.:.:.	./.:.:.:.:.:.:.:.	./.:.:.:.:.:.:.:.	./.:.:.:.:.:.:.:.	./.:.:.:.:.:.:.:.	./.:.:.:.:.:.:.:.	./.:.:.:.:.:.:.:.	./.:.:.:.:.:.:.:.	./.:.:.:.:.:.:.:.	./.:.:.:.:.:.:.:.	./.:.:.:.:.:.:.:.	./.:.:.:.:.:.:.:.	./.:.:.:.:.:.:.:.	./.:.:.:.:.:.:.:.	./.:.:.:.:.:.:.:.	./.:.:.:.:.:.:.:.	./.:.:.:.:.:.:.:.	./.:.:.:.:.:.:.:.	./.:.:.:.:.:.:.:.	./.:.:.:.:.:.:.:.	./.:.:.:.:.:.:.:.	./.:.:.:.:.:.:.:.	./.:.:.:.:.:.:.:.	./.:.:.:.:.:.:.:.	./.:.:.:.:.:.:.:.	./.:.:.:.:.:.:.:.	./.:.:.:.:.:.:.:.	./.:.:.:.:.:.:.:.	./.:.:.:.:.:.:.:.	./.:.:.:.:.:.:.:.	./.:.:.:.:.:.:.:.	./.:.:.:.:.:.:.:.	./.:.:.:.:.:.:.:.	./.:.:.:.:.:.:.:.	./.:.:.:.:.:.:.:.	./.:.:.:.:.:.:.:.	./.:.:.:.:.:.:.:.	./.:.:.:.:.:.:.:.	./.:.:.:.:.:.:.:.	./.:.:.:.:.:.:.:.	./.:.:.:.:.:.:.:.	./.:.:.:.:.:.:.:.	./.:.:.:.:.:.:.:.	./.:.:.:.:.:.:.:.	./.:.:.:.:.:.:.:.	./.:.:.:.:.:.:.:.	./.:.:.:.:.:.:.:.	./.:.:.:.:.:.:.:.	./.:.:.:.:.:.:.:.	./.:.:.:.:.:.:.:.	./.:.:.:.:.:.:.:.	./.:.:.:.:.:.:.:.	./.:.:.:.:.:.:.:.	./.:.:.:.:.:.:.:.	./.:.:.:.:.:.:.:.	./.:.:.:.:.:.:.:.	./.:.:.:.:.:.:.:.	./.:.:.:.:.:.:.:.	./.:.:.:.:.:.:.:.	./.:.:.:.:.:.:.:.	./.:.:.:.:.:.:.:.	./.:.:.:.:.:.:.:.	./.:.:.:.:.:.:.:.	./.:.:.:.:.:.:.:.	./.:.:.:.:.:.:.:.	./.:.:.:.:.:.:.:.	1|0:12:13:100:0:7701995:5,5,1,1:.	./.:.:.:.:.:.:.:.	./.:.:.:.:.:.:.:.	./.:.:.:.:.:.:.:.	./.:.:.:.:.:.:.:.	./.:.:.:.:.:.:.:.	./.:.:.:.:.:.:.:.	./.:.:.:.:.:.:.:.	./.:.:.:.:.:.:.:.	./.:.:.:.:.:.:.:.	./.:.:.:.:.:.:.:.	./.:.:.:.:.:.:.:.	./.:.:.:.:.:.:.:.	./.:.:.:.:.:.:.:.	./.:.:.:.:.:.:.:.	./.:.:.:.:.:.:.:.	./.:.:.:.:.:.:.:.	./.:.:.:.:.:.:.:.	./.:.:.:.:.:.:.:.	./.:.:.:.:.:.:.:.	./.:.:.:.:.:.:.:.	./.:.:.:.:.:.:.:.	./.:.:.:.:.:.:.:.	./.:.:.:.:.:.:.:.	./.:.:.:.:.:.:.:.	./.:.:.:.:.:.:.:.	./.:.:.:.:.:.:.:.	./.:.:.:.:.:.:.:.	./.:.:.:.:.:.:.:.	./.:.:.:.:.:.:.:.	./.:.:.:.:.:.:.:.	./.:.:.:.:.:.:.:.	./.:.:.:.:.:.:.:.	./.:.:.:.:.:.:.:.	./.:.:.:.:.:.:.:.	./.:.:.:.:.:.:.:.	./.:.:.:.:.:.:.:.	./.:.:.:.:.:.:.:.	./.:.:.:.:.:.:.:.	./.:.:.:.:.:.:.:.	./.:.:.:.:.:.:.:.	./.:.:.:.:.:.:.:.
chr4	7709453	.	TTCC	T	311.73	PASS	BaseQRankSum=0.961;ClippingRankSum=0;ExcessHet=3.0103;MQRankSum=0;RAW_MQ=43200;ReadPosRankSum=-1.602;DP=84;MLEAC=1;MLEAF=0.5	GT:DP:GQ:NE:PR:PS:SB:SE	./.:.:.:.:.:.:.:.	./.:.:.:.:.:.:.:.	./.:.:.:.:.:.:.:.	./.:.:.:.:.:.:.:.	./.:.:.:.:.:.:.:.	./.:.:.:.:.:.:.:.	./.:.:.:.:.:.:.:.	./.:.:.:.:.:.:.:.	./.:.:.:.:.:.:.:.	./.:.:.:.:.:.:.:.	./.:.:.:.:.:.:.:.	./.:.:.:.:.:.:.:.	./.:.:.:.:.:.:.:.	./.:.:.:.:.:.:.:.	./.:.:.:.:.:.:.:.	./.:.:.:.:.:.:.:.	./.:.:.:.:.:.:.:.	./.:.:.:.:.:.:.:.	./.:.:.:.:.:.:.:.	./.:.:.:.:.:.:.:.	./.:.:.:.:.:.:.:.	./.:.:.:.:.:.:.:.	./.:.:.:.:.:.:.:.	./.:.:.:.:.:.:.:.	./.:.:.:.:.:.:.:.	./.:.:.:.:.:.:.:.	./.:.:.:.:.:.:.:.	./.:.:.:.:.:.:.:.	./.:.:.:.:.:.:.:.	./.:.:.:.:.:.:.:.	./.:.:.:.:.:.:.:.	./.:.:.:.:.:.:.:.	./.:.:.:.:.:.:.:.	./.:.:.:.:.:.:.:.	./.:.:.:.:.:.:.:.	./.:.:.:.:.:.:.:.	./.:.:.:.:.:.:.:.	./.:.:.:.:.:.:.:.	./.:.:.:.:.:.:.:.	./.:.:.:.:.:.:.:.	./.:.:.:.:.:.:.:.	./.:.:.:.:.:.:.:.	./.:.:.:.:.:.:.:.	./.:.:.:.:.:.:.:.	./.:.:.:.:.:.:.:.	./.:.:.:.:.:.:.:.	./.:.:.:.:.:.:.:.	./.:.:.:.:.:.:.:.	./.:.:.:.:.:.:.:.	./.:.:.:.:.:.:.:.	./.:.:.:.:.:.:.:.	./.:.:.:.:.:.:.:.	./.:.:.:.:.:.:.:.	./.:.:.:.:.:.:.:.	./.:.:.:.:.:.:.:.	./.:.:.:.:.:.:.:.	./.:.:.:.:.:.:.:.	./.:.:.:.:.:.:.:.	./.:.:.:.:.:.:.:.	./.:.:.:.:.:.:.:.	./.:.:.:.:.:.:.:.	./.:.:.:.:.:.:.:.	./.:.:.:.:.:.:.:.	./.:.:.:.:.:.:.:.	./.:.:.:.:.:.:.:.	1|0:12:99:100:0:7706522:3,6,1,2:.	./.:.:.:.:.:.:.:.	./.:.:.:.:.:.:.:.	./.:.:.:.:.:.:.:.	./.:.:.:.:.:.:.:.	./.:.:.:.:.:.:.:.	./.:.:.:.:.:.:.:.	./.:.:.:.:.:.:.:.	./.:.:.:.:.:.:.:.	./.:.:.:.:.:.:.:.	./.:.:.:.:.:.:.:.	./.:.:.:.:.:.:.:.	./.:.:.:.:.:.:.:.	./.:.:.:.:.:.:.:.	./.:.:.:.:.:.:.:.	./.:.:.:.:.:.:.:.	./.:.:.:.:.:.:.:.	0|1:11:57:100:0:7701995:2,0,3,6:.	./.:.:.:.:.:.:.:.	./.:.:.:.:.:.:.:.	./.:.:.:.:.:.:.:.	./.:.:.:.:.:.:.:.	0|1:17:99:100:0:7709286:6,4,4,3:.	0|1:14:99:100:0:7709286:3,5,5,1:.	./.:.:.:.:.:.:.:.	./.:.:.:.:.:.:.:.	./.:.:.:.:.:.:.:.	./.:.:.:.:.:.:.:.	./.:.:.:.:.:.:.:.	./.:.:.:.:.:.:.:.	./.:.:.:.:.:.:.:.	./.:.:.:.:.:.:.:.	0|1:16:99:100:0:7701995:5,4,1,6:.	./.:.:.:.:.:.:.:.	./.:.:.:.:.:.:.:.	0|1:13:99:100:0:7706223:5,3,3,2:.	./.:.:.:.:.:.:.:.	./.:.:.:.:.:.:.:.	./.:.:.:.:.:.:.:.	./.:.:.:.:.:.:.:.	./.:.:.:.:.:.:.:.	./.:.:.:.:.:.:.:.	./.:.:.:.:.:.:.:.	./.:.:.:.:.:.:.:.	./.:.:.:.:.:.:.:.	./.:.:.:.:.:.:.:.	./.:.:.:.:.:.:.:.	./.:.:.:.:.:.:.:.	./.:.:.:.:.:.:.:.	./.:.:.:.:.:.:.:.	./.:.:.:.:.:.:.:.	./.:.:.:.:.:.:.:.	./.:.:.:.:.:.:.:.	./.:.:.:.:.:.:.:.	./.:.:.:.:.:.:.:.	./.:.:.:.:.:.:.:.	./.:.:.:.:.:.:.:.	./.:.:.:.:.:.:.:.	./.:.:.:.:.:.:.:.
chr4	7709481	.	G	C	297.77	PASS	BaseQRankSum=-0.619;ClippingRankSum=0;ExcessHet=3.0103;MQRankSum=0;RAW_MQ=28800;ReadPosRankSum=0.135;DP=104;MLEAC=1;MLEAF=0.5	GT:DP:GQ:NE:PR:PS:SB:SE:PGT:PID	./.:.:.:.:.:.:.:.:.:.	./.:.:.:.:.:.:.:.:.:.	./.:.:.:.:.:.:.:.:.:.	./.:.:.:.:.:.:.:.:.:.	./.:.:.:.:.:.:.:.:.:.	./.:.:.:.:.:.:.:.:.:.	./.:.:.:.:.:.:.:.:.:.	./.:.:.:.:.:.:.:.:.:.	./.:.:.:.:.:.:.:.:.:.	./.:.:.:.:.:.:.:.:.:.	./.:.:.:.:.:.:.:.:.:.	./.:.:.:.:.:.:.:.:.:.	./.:.:.:.:.:.:.:.:.:.	./.:.:.:.:.:.:.:.:.:.	./.:.:.:.:.:.:.:.:.:.	./.:.:.:.:.:.:.:.:.:.	./.:.:.:.:.:.:.:.:.:.	./.:.:.:.:.:.:.:.:.:.	./.:.:.:.:.:.:.:.:.:.	./.:.:.:.:.:.:.:.:.:.	./.:.:.:.:.:.:.:.:.:.	./.:.:.:.:.:.:.:.:.:.	./.:.:.:.:.:.:.:.:.:.	./.:.:.:.:.:.:.:.:.:.	./.:.:.:.:.:.:.:.:.:.	./.:.:.:.:.:.:.:.:.:.	./.:.:.:.:.:.:.:.:.:.	./.:.:.:.:.:.:.:.:.:.	./.:.:.:.:.:.:.:.:.:.	./.:.:.:.:.:.:.:.:.:.	./.:.:.:.:.:.:.:.:.:.	./.:.:.:.:.:.:.:.:.:.	./.:.:.:.:.:.:.:.:.:.	./.:.:.:.:.:.:.:.:.:.	./.:.:.:.:.:.:.:.:.:.	./.:.:.:.:.:.:.:.:.:.	./.:.:.:.:.:.:.:.:.:.	./.:.:.:.:.:.:.:.:.:.	./.:.:.:.:.:.:.:.:.:.	./.:.:.:.:.:.:.:.:.:.	1|0:8:11:100:0:7709481:3,3,1,1:.:.:.	./.:.:.:.:.:.:.:.:.:.	./.:.:.:.:.:.:.:.:.:.	./.:.:.:.:.:.:.:.:.:.	./.:.:.:.:.:.:.:.:.:.	./.:.:.:.:.:.:.:.:.:.	./.:.:.:.:.:.:.:.:.:.	./.:.:.:.:.:.:.:.:.:.	./.:.:.:.:.:.:.:.:.:.	./.:.:.:.:.:.:.:.:.:.	./.:.:.:.:.:.:.:.:.:.	./.:.:.:.:.:.:.:.:.:.	./.:.:.:.:.:.:.:.:.:.	./.:.:.:.:.:.:.:.:.:.	./.:.:.:.:.:.:.:.:.:.	./.:.:.:.:.:.:.:.:.:.	./.:.:.:.:.:.:.:.:.:.	./.:.:.:.:.:.:.:.:.:.	./.:.:.:.:.:.:.:.:.:.	./.:.:.:.:.:.:.:.:.:.	./.:.:.:.:.:.:.:.:.:.	./.:.:.:.:.:.:.:.:.:.	./.:.:.:.:.:.:.:.:.:.	./.:.:.:.:.:.:.:.:.:.	./.:.:.:.:.:.:.:.:.:.	1|0:11:49:100:0:7706522:3,5,1,2:.:.:.	./.:.:.:.:.:.:.:.:.:.	./.:.:.:.:.:.:.:.:.:.	./.:.:.:.:.:.:.:.:.:.	0|1:19:99:100:0:7706522:5,5,3,6:.:0|1:7709481_G_C	./.:.:.:.:.:.:.:.:.:.	./.:.:.:.:.:.:.:.:.:.	./.:.:.:.:.:.:.:.:.:.	./.:.:.:.:.:.:.:.:.:.	./.:.:.:.:.:.:.:.:.:.	./.:.:.:.:.:.:.:.:.:.	./.:.:.:.:.:.:.:.:.:.	./.:.:.:.:.:.:.:.:.:.	./.:.:.:.:.:.:.:.:.:.	./.:.:.:.:.:.:.:.:.:.	./.:.:.:.:.:.:.:.:.:.	./.:.:.:.:.:.:.:.:.:.	0|1:11:49:100:0:7701995:2,1,3,5:.:.:.	./.:.:.:.:.:.:.:.:.:.	./.:.:.:.:.:.:.:.:.:.	./.:.:.:.:.:.:.:.:.:.	./.:.:.:.:.:.:.:.:.:.	0|1:16:91:100:0:7709286:8,3,3,2:.:.:.	0|1:9:82:100:0:7709286:1,4,4,0:.:.:.	./.:.:.:.:.:.:.:.:.:.	./.:.:.:.:.:.:.:.:.:.	./.:.:.:.:.:.:.:.:.:.	./.:.:.:.:.:.:.:.:.:.	./.:.:.:.:.:.:.:.:.:.	./.:.:.:.:.:.:.:.:.:.	./.:.:.:.:.:.:.:.:.:.	./.:.:.:.:.:.:.:.:.:.	0|1:15:99:100:0:7701995:6,3,3,3:.:.:.	./.:.:.:.:.:.:.:.:.:.	./.:.:.:.:.:.:.:.:.:.	0|1:15:99:100:0:7706223:4,4,4,3:.:.:.	./.:.:.:.:.:.:.:.:.:.	./.:.:.:.:.:.:.:.:.:.	./.:.:.:.:.:.:.:.:.:.	./.:.:.:.:.:.:.:.:.:.	./.:.:.:.:.:.:.:.:.:.	./.:.:.:.:.:.:.:.:.:.	./.:.:.:.:.:.:.:.:.:.	./.:.:.:.:.:.:.:.:.:.	./.:.:.:.:.:.:.:.:.:.	./.:.:.:.:.:.:.:.:.:.	./.:.:.:.:.:.:.:.:.:.	./.:.:.:.:.:.:.:.:.:.	./.:.:.:.:.:.:.:.:.:.	./.:.:.:.:.:.:.:.:.:.	./.:.:.:.:.:.:.:.:.:.	./.:.:.:.:.:.:.:.:.:.	./.:.:.:.:.:.:.:.:.:.	./.:.:.:.:.:.:.:.:.:.	./.:.:.:.:.:.:.:.:.:.	./.:.:.:.:.:.:.:.:.:.	./.:.:.:.:.:.:.:.:.:.	./.:.:.:.:.:.:.:.:.:.	./.:.:.:.:.:.:.:.:.:.
chr4	7709483	.	C	A	297.77	PASS	BaseQRankSum=0.3;ClippingRankSum=0;ExcessHet=3.0103;MQRankSum=0;RAW_MQ=68400;ReadPosRankSum=0.552;DP=19;MLEAC=1;MLEAF=0.5	GT:DP:GQ:NE:PGT:PID:PR:PS:SB:SE	./.:.:.:.:.:.:.:.:.:.	./.:.:.:.:.:.:.:.:.:.	./.:.:.:.:.:.:.:.:.:.	./.:.:.:.:.:.:.:.:.:.	./.:.:.:.:.:.:.:.:.:.	./.:.:.:.:.:.:.:.:.:.	./.:.:.:.:.:.:.:.:.:.	./.:.:.:.:.:.:.:.:.:.	./.:.:.:.:.:.:.:.:.:.	./.:.:.:.:.:.:.:.:.:.	./.:.:.:.:.:.:.:.:.:.	./.:.:.:.:.:.:.:.:.:.	./.:.:.:.:.:.:.:.:.:.	./.:.:.:.:.:.:.:.:.:.	./.:.:.:.:.:.:.:.:.:.	./.:.:.:.:.:.:.:.:.:.	./.:.:.:.:.:.:.:.:.:.	./.:.:.:.:.:.:.:.:.:.	./.:.:.:.:.:.:.:.:.:.	./.:.:.:.:.:.:.:.:.:.	./.:.:.:.:.:.:.:.:.:.	./.:.:.:.:.:.:.:.:.:.	./.:.:.:.:.:.:.:.:.:.	./.:.:.:.:.:.:.:.:.:.	./.:.:.:.:.:.:.:.:.:.	./.:.:.:.:.:.:.:.:.:.	./.:.:.:.:.:.:.:.:.:.	./.:.:.:.:.:.:.:.:.:.	./.:.:.:.:.:.:.:.:.:.	./.:.:.:.:.:.:.:.:.:.	./.:.:.:.:.:.:.:.:.:.	./.:.:.:.:.:.:.:.:.:.	./.:.:.:.:.:.:.:.:.:.	./.:.:.:.:.:.:.:.:.:.	./.:.:.:.:.:.:.:.:.:.	./.:.:.:.:.:.:.:.:.:.	./.:.:.:.:.:.:.:.:.:.	./.:.:.:.:.:.:.:.:.:.	./.:.:.:.:.:.:.:.:.:.	./.:.:.:.:.:.:.:.:.:.	./.:.:.:.:.:.:.:.:.:.	./.:.:.:.:.:.:.:.:.:.	./.:.:.:.:.:.:.:.:.:.	./.:.:.:.:.:.:.:.:.:.	./.:.:.:.:.:.:.:.:.:.	./.:.:.:.:.:.:.:.:.:.	./.:.:.:.:.:.:.:.:.:.	./.:.:.:.:.:.:.:.:.:.	./.:.:.:.:.:.:.:.:.:.	./.:.:.:.:.:.:.:.:.:.	./.:.:.:.:.:.:.:.:.:.	./.:.:.:.:.:.:.:.:.:.	./.:.:.:.:.:.:.:.:.:.	./.:.:.:.:.:.:.:.:.:.	./.:.:.:.:.:.:.:.:.:.	./.:.:.:.:.:.:.:.:.:.	./.:.:.:.:.:.:.:.:.:.	./.:.:.:.:.:.:.:.:.:.	./.:.:.:.:.:.:.:.:.:.	./.:.:.:.:.:.:.:.:.:.	./.:.:.:.:.:.:.:.:.:.	./.:.:.:.:.:.:.:.:.:.	./.:.:.:.:.:.:.:.:.:.	./.:.:.:.:.:.:.:.:.:.	./.:.:.:.:.:.:.:.:.:.	./.:.:.:.:.:.:.:.:.:.	./.:.:.:.:.:.:.:.:.:.	./.:.:.:.:.:.:.:.:.:.	./.:.:.:.:.:.:.:.:.:.	0|1:19:99:100:0|1:7709481_G_C:0:7706522:6,5,2,6:.	./.:.:.:.:.:.:.:.:.:.	./.:.:.:.:.:.:.:.:.:.	./.:.:.:.:.:.:.:.:.:.	./.:.:.:.:.:.:.:.:.:.	./.:.:.:.:.:.:.:.:.:.	./.:.:.:.:.:.:.:.:.:.	./.:.:.:.:.:.:.:.:.:.	./.:.:.:.:.:.:.:.:.:.	./.:.:.:.:.:.:.:.:.:.	./.:.:.:.:.:.:.:.:.:.	./.:.:.:.:.:.:.:.:.:.	./.:.:.:.:.:.:.:.:.:.	./.:.:.:.:.:.:.:.:.:.	./.:.:.:.:.:.:.:.:.:.	./.:.:.:.:.:.:.:.:.:.	./.:.:.:.:.:.:.:.:.:.	./.:.:.:.:.:.:.:.:.:.	./.:.:.:.:.:.:.:.:.:.	./.:.:.:.:.:.:.:.:.:.	./.:.:.:.:.:.:.:.:.:.	./.:.:.:.:.:.:.:.:.:.	./.:.:.:.:.:.:.:.:.:.	./.:.:.:.:.:.:.:.:.:.	./.:.:.:.:.:.:.:.:.:.	./.:.:.:.:.:.:.:.:.:.	./.:.:.:.:.:.:.:.:.:.	./.:.:.:.:.:.:.:.:.:.	./.:.:.:.:.:.:.:.:.:.	./.:.:.:.:.:.:.:.:.:.	./.:.:.:.:.:.:.:.:.:.	./.:.:.:.:.:.:.:.:.:.	./.:.:.:.:.:.:.:.:.:.	./.:.:.:.:.:.:.:.:.:.	./.:.:.:.:.:.:.:.:.:.	./.:.:.:.:.:.:.:.:.:.	./.:.:.:.:.:.:.:.:.:.	./.:.:.:.:.:.:.:.:.:.	./.:.:.:.:.:.:.:.:.:.	./.:.:.:.:.:.:.:.:.:.	./.:.:.:.:.:.:.:.:.:.	./.:.:.:.:.:.:.:.:.:.	./.:.:.:.:.:.:.:.:.:.	./.:.:.:.:.:.:.:.:.:.	./.:.:.:.:.:.:.:.:.:.	./.:.:.:.:.:.:.:.:.:.	./.:.:.:.:.:.:.:.:.:.	./.:.:.:.:.:.:.:.:.:.	./.:.:.:.:.:.:.:.:.:.	./.:.:.:.:.:.:.:.:.:.	./.:.:.:.:.:.:.:.:.:.	./.:.:.:.:.:.:.:.:.:.	./.:.:.:.:.:.:.:.:.:.	./.:.:.:.:.:.:.:.:.:.	./.:.:.:.:.:.:.:.:.:.
chr4	7709495	.	C	A	165.77	PASS	BaseQRankSum=1.465;ClippingRankSum=0;ExcessHet=3.0103;MQRankSum=0;RAW_MQ=25200;ReadPosRankSum=1.18;DP=103;MLEAC=1;MLEAF=0.5	GT:DP:GQ:NE:PR:PS:SB:SE	./.:.:.:.:.:.:.:.	./.:.:.:.:.:.:.:.	./.:.:.:.:.:.:.:.	./.:.:.:.:.:.:.:.	./.:.:.:.:.:.:.:.	./.:.:.:.:.:.:.:.	./.:.:.:.:.:.:.:.	./.:.:.:.:.:.:.:.	./.:.:.:.:.:.:.:.	./.:.:.:.:.:.:.:.	./.:.:.:.:.:.:.:.	./.:.:.:.:.:.:.:.	./.:.:.:.:.:.:.:.	./.:.:.:.:.:.:.:.	./.:.:.:.:.:.:.:.	./.:.:.:.:.:.:.:.	./.:.:.:.:.:.:.:.	./.:.:.:.:.:.:.:.	./.:.:.:.:.:.:.:.	./.:.:.:.:.:.:.:.	./.:.:.:.:.:.:.:.	./.:.:.:.:.:.:.:.	./.:.:.:.:.:.:.:.	./.:.:.:.:.:.:.:.	./.:.:.:.:.:.:.:.	./.:.:.:.:.:.:.:.	./.:.:.:.:.:.:.:.	./.:.:.:.:.:.:.:.	./.:.:.:.:.:.:.:.	./.:.:.:.:.:.:.:.	./.:.:.:.:.:.:.:.	./.:.:.:.:.:.:.:.	./.:.:.:.:.:.:.:.	./.:.:.:.:.:.:.:.	./.:.:.:.:.:.:.:.	./.:.:.:.:.:.:.:.	./.:.:.:.:.:.:.:.	./.:.:.:.:.:.:.:.	./.:.:.:.:.:.:.:.	./.:.:.:.:.:.:.:.	1|0:7:29:100:0:7709481:4,1,1,1:.	./.:.:.:.:.:.:.:.	./.:.:.:.:.:.:.:.	./.:.:.:.:.:.:.:.	./.:.:.:.:.:.:.:.	./.:.:.:.:.:.:.:.	./.:.:.:.:.:.:.:.	./.:.:.:.:.:.:.:.	./.:.:.:.:.:.:.:.	./.:.:.:.:.:.:.:.	./.:.:.:.:.:.:.:.	./.:.:.:.:.:.:.:.	./.:.:.:.:.:.:.:.	./.:.:.:.:.:.:.:.	./.:.:.:.:.:.:.:.	./.:.:.:.:.:.:.:.	./.:.:.:.:.:.:.:.	./.:.:.:.:.:.:.:.	./.:.:.:.:.:.:.:.	./.:.:.:.:.:.:.:.	./.:.:.:.:.:.:.:.	./.:.:.:.:.:.:.:.	./.:.:.:.:.:.:.:.	./.:.:.:.:.:.:.:.	./.:.:.:.:.:.:.:.	1|0:14:94:100:0:7706522:4,5,2,3:.	./.:.:.:.:.:.:.:.	./.:.:.:.:.:.:.:.	./.:.:.:.:.:.:.:.	0|1:16:99:100:0:7706522:5,5,2,4:.	./.:.:.:.:.:.:.:.	./.:.:.:.:.:.:.:.	./.:.:.:.:.:.:.:.	./.:.:.:.:.:.:.:.	./.:.:.:.:.:.:.:.	./.:.:.:.:.:.:.:.	./.:.:.:.:.:.:.:.	./.:.:.:.:.:.:.:.	./.:.:.:.:.:.:.:.	./.:.:.:.:.:.:.:.	./.:.:.:.:.:.:.:.	./.:.:.:.:.:.:.:.	0|1:12:41:100:0:7701995:2,1,3,6:.	./.:.:.:.:.:.:.:.	./.:.:.:.:.:.:.:.	./.:.:.:.:.:.:.:.	./.:.:.:.:.:.:.:.	0|1:15:64:100:0:7709286:7,4,3,1:.	0|1:9:86:100:0:7709286:3,2,4,0:.	./.:.:.:.:.:.:.:.	./.:.:.:.:.:.:.:.	./.:.:.:.:.:.:.:.	./.:.:.:.:.:.:.:.	./.:.:.:.:.:.:.:.	./.:.:.:.:.:.:.:.	./.:.:.:.:.:.:.:.	./.:.:.:.:.:.:.:.	0|1:14:89:100:0:7701995:6,3,3,2:.	./.:.:.:.:.:.:.:.	./.:.:.:.:.:.:.:.	0|1:16:99:100:0:7706223:5,5,3,3:.	./.:.:.:.:.:.:.:.	./.:.:.:.:.:.:.:.	./.:.:.:.:.:.:.:.	./.:.:.:.:.:.:.:.	./.:.:.:.:.:.:.:.	./.:.:.:.:.:.:.:.	./.:.:.:.:.:.:.:.	./.:.:.:.:.:.:.:.	./.:.:.:.:.:.:.:.	./.:.:.:.:.:.:.:.	./.:.:.:.:.:.:.:.	./.:.:.:.:.:.:.:.	./.:.:.:.:.:.:.:.	./.:.:.:.:.:.:.:.	./.:.:.:.:.:.:.:.	./.:.:.:.:.:.:.:.	./.:.:.:.:.:.:.:.	./.:.:.:.:.:.:.:.	./.:.:.:.:.:.:.:.	./.:.:.:.:.:.:.:.	./.:.:.:.:.:.:.:.	./.:.:.:.:.:.:.:.	./.:.:.:.:.:.:.:.
chr4	7709566	.	C	G	268.77	PASS	BaseQRankSum=0.226;ClippingRankSum=0;ExcessHet=3.0103;MQRankSum=0;RAW_MQ=28800;ReadPosRankSum=-0.489;DP=103;MLEAC=1;MLEAF=0.5	GT:DP:GQ:NE:PR:PS:SB:SE:PGT:PID	./.:.:.:.:.:.:.:.:.:.	./.:.:.:.:.:.:.:.:.:.	./.:.:.:.:.:.:.:.:.:.	./.:.:.:.:.:.:.:.:.:.	./.:.:.:.:.:.:.:.:.:.	./.:.:.:.:.:.:.:.:.:.	./.:.:.:.:.:.:.:.:.:.	./.:.:.:.:.:.:.:.:.:.	./.:.:.:.:.:.:.:.:.:.	./.:.:.:.:.:.:.:.:.:.	./.:.:.:.:.:.:.:.:.:.	./.:.:.:.:.:.:.:.:.:.	./.:.:.:.:.:.:.:.:.:.	./.:.:.:.:.:.:.:.:.:.	./.:.:.:.:.:.:.:.:.:.	./.:.:.:.:.:.:.:.:.:.	./.:.:.:.:.:.:.:.:.:.	./.:.:.:.:.:.:.:.:.:.	./.:.:.:.:.:.:.:.:.:.	./.:.:.:.:.:.:.:.:.:.	./.:.:.:.:.:.:.:.:.:.	./.:.:.:.:.:.:.:.:.:.	./.:.:.:.:.:.:.:.:.:.	./.:.:.:.:.:.:.:.:.:.	./.:.:.:.:.:.:.:.:.:.	./.:.:.:.:.:.:.:.:.:.	./.:.:.:.:.:.:.:.:.:.	./.:.:.:.:.:.:.:.:.:.	./.:.:.:.:.:.:.:.:.:.	./.:.:.:.:.:.:.:.:.:.	./.:.:.:.:.:.:.:.:.:.	./.:.:.:.:.:.:.:.:.:.	./.:.:.:.:.:.:.:.:.:.	./.:.:.:.:.:.:.:.:.:.	./.:.:.:.:.:.:.:.:.:.	./.:.:.:.:.:.:.:.:.:.	./.:.:.:.:.:.:.:.:.:.	./.:.:.:.:.:.:.:.:.:.	./.:.:.:.:.:.:.:.:.:.	./.:.:.:.:.:.:.:.:.:.	./.:.:.:.:.:.:.:.:.:.	./.:.:.:.:.:.:.:.:.:.	./.:.:.:.:.:.:.:.:.:.	./.:.:.:.:.:.:.:.:.:.	./.:.:.:.:.:.:.:.:.:.	./.:.:.:.:.:.:.:.:.:.	./.:.:.:.:.:.:.:.:.:.	./.:.:.:.:.:.:.:.:.:.	./.:.:.:.:.:.:.:.:.:.	./.:.:.:.:.:.:.:.:.:.	./.:.:.:.:.:.:.:.:.:.	./.:.:.:.:.:.:.:.:.:.	./.:.:.:.:.:.:.:.:.:.	./.:.:.:.:.:.:.:.:.:.	./.:.:.:.:.:.:.:.:.:.	./.:.:.:.:.:.:.:.:.:.	./.:.:.:.:.:.:.:.:.:.	./.:.:.:.:.:.:.:.:.:.	./.:.:.:.:.:.:.:.:.:.	./.:.:.:.:.:.:.:.:.:.	./.:.:.:.:.:.:.:.:.:.	./.:.:.:.:.:.:.:.:.:.	./.:.:.:.:.:.:.:.:.:.	./.:.:.:.:.:.:.:.:.:.	./.:.:.:.:.:.:.:.:.:.	1|0:8:53:100:0:7706522:2,1,3,2:.:.:.	./.:.:.:.:.:.:.:.:.:.	./.:.:.:.:.:.:.:.:.:.	./.:.:.:.:.:.:.:.:.:.	0|1:19:99:100:0:7706522:7,3,9,0:.:.:.	./.:.:.:.:.:.:.:.:.:.	./.:.:.:.:.:.:.:.:.:.	./.:.:.:.:.:.:.:.:.:.	./.:.:.:.:.:.:.:.:.:.	./.:.:.:.:.:.:.:.:.:.	./.:.:.:.:.:.:.:.:.:.	./.:.:.:.:.:.:.:.:.:.	./.:.:.:.:.:.:.:.:.:.	./.:.:.:.:.:.:.:.:.:.	./.:.:.:.:.:.:.:.:.:.	./.:.:.:.:.:.:.:.:.:.	./.:.:.:.:.:.:.:.:.:.	0|1:11:76:100:0:7701995:3,1,3,4:.:.:.	./.:.:.:.:.:.:.:.:.:.	./.:.:.:.:.:.:.:.:.:.	./.:.:.:.:.:.:.:.:.:.	./.:.:.:.:.:.:.:.:.:.	0|1:21:99:100:0:7709286:4,9,3,5:.:0|1:7709566_C_G	0|1:18:99:100:0:7709286:5,4,4,5:.:.:.	./.:.:.:.:.:.:.:.:.:.	./.:.:.:.:.:.:.:.:.:.	./.:.:.:.:.:.:.:.:.:.	./.:.:.:.:.:.:.:.:.:.	./.:.:.:.:.:.:.:.:.:.	./.:.:.:.:.:.:.:.:.:.	./.:.:.:.:.:.:.:.:.:.	./.:.:.:.:.:.:.:.:.:.	0|1:16:99:100:0:7701995:4,2,6,4:.:.:.	./.:.:.:.:.:.:.:.:.:.	./.:.:.:.:.:.:.:.:.:.	0|1:10:96:100:0:7706223:3,2,3,2:.:.:.	./.:.:.:.:.:.:.:.:.:.	./.:.:.:.:.:.:.:.:.:.	./.:.:.:.:.:.:.:.:.:.	./.:.:.:.:.:.:.:.:.:.	./.:.:.:.:.:.:.:.:.:.	./.:.:.:.:.:.:.:.:.:.	./.:.:.:.:.:.:.:.:.:.	./.:.:.:.:.:.:.:.:.:.	./.:.:.:.:.:.:.:.:.:.	./.:.:.:.:.:.:.:.:.:.	./.:.:.:.:.:.:.:.:.:.	./.:.:.:.:.:.:.:.:.:.	./.:.:.:.:.:.:.:.:.:.	./.:.:.:.:.:.:.:.:.:.	./.:.:.:.:.:.:.:.:.:.	./.:.:.:.:.:.:.:.:.:.	./.:.:.:.:.:.:.:.:.:.	./.:.:.:.:.:.:.:.:.:.	./.:.:.:.:.:.:.:.:.:.	./.:.:.:.:.:.:.:.:.:.	./.:.:.:.:.:.:.:.:.:.	./.:.:.:.:.:.:.:.:.:.	./.:.:.:.:.:.:.:.:.:.
chr4	7709585	.	C	T	392.77	PASS	BaseQRankSum=0.682;ClippingRankSum=0;ExcessHet=3.0103;MQRankSum=0;RAW_MQ=36000;ReadPosRankSum=-0.816;DP=108;MLEAC=1;MLEAF=0.5	GT:DP:GQ:NE:PR:PS:SB:SE:PGT:PID	./.:.:.:.:.:.:.:.:.:.	./.:.:.:.:.:.:.:.:.:.	./.:.:.:.:.:.:.:.:.:.	./.:.:.:.:.:.:.:.:.:.	./.:.:.:.:.:.:.:.:.:.	./.:.:.:.:.:.:.:.:.:.	./.:.:.:.:.:.:.:.:.:.	./.:.:.:.:.:.:.:.:.:.	./.:.:.:.:.:.:.:.:.:.	./.:.:.:.:.:.:.:.:.:.	./.:.:.:.:.:.:.:.:.:.	./.:.:.:.:.:.:.:.:.:.	./.:.:.:.:.:.:.:.:.:.	./.:.:.:.:.:.:.:.:.:.	./.:.:.:.:.:.:.:.:.:.	./.:.:.:.:.:.:.:.:.:.	./.:.:.:.:.:.:.:.:.:.	./.:.:.:.:.:.:.:.:.:.	./.:.:.:.:.:.:.:.:.:.	./.:.:.:.:.:.:.:.:.:.	./.:.:.:.:.:.:.:.:.:.	./.:.:.:.:.:.:.:.:.:.	./.:.:.:.:.:.:.:.:.:.	./.:.:.:.:.:.:.:.:.:.	./.:.:.:.:.:.:.:.:.:.	./.:.:.:.:.:.:.:.:.:.	./.:.:.:.:.:.:.:.:.:.	./.:.:.:.:.:.:.:.:.:.	./.:.:.:.:.:.:.:.:.:.	./.:.:.:.:.:.:.:.:.:.	./.:.:.:.:.:.:.:.:.:.	./.:.:.:.:.:.:.:.:.:.	./.:.:.:.:.:.:.:.:.:.	./.:.:.:.:.:.:.:.:.:.	./.:.:.:.:.:.:.:.:.:.	./.:.:.:.:.:.:.:.:.:.	./.:.:.:.:.:.:.:.:.:.	./.:.:.:.:.:.:.:.:.:.	./.:.:.:.:.:.:.:.:.:.	./.:.:.:.:.:.:.:.:.:.	./.:.:.:.:.:.:.:.:.:.	./.:.:.:.:.:.:.:.:.:.	./.:.:.:.:.:.:.:.:.:.	./.:.:.:.:.:.:.:.:.:.	./.:.:.:.:.:.:.:.:.:.	./.:.:.:.:.:.:.:.:.:.	./.:.:.:.:.:.:.:.:.:.	./.:.:.:.:.:.:.:.:.:.	./.:.:.:.:.:.:.:.:.:.	./.:.:.:.:.:.:.:.:.:.	./.:.:.:.:.:.:.:.:.:.	./.:.:.:.:.:.:.:.:.:.	./.:.:.:.:.:.:.:.:.:.	./.:.:.:.:.:.:.:.:.:.	./.:.:.:.:.:.:.:.:.:.	./.:.:.:.:.:.:.:.:.:.	./.:.:.:.:.:.:.:.:.:.	./.:.:.:.:.:.:.:.:.:.	./.:.:.:.:.:.:.:.:.:.	./.:.:.:.:.:.:.:.:.:.	./.:.:.:.:.:.:.:.:.:.	./.:.:.:.:.:.:.:.:.:.	./.:.:.:.:.:.:.:.:.:.	./.:.:.:.:.:.:.:.:.:.	./.:.:.:.:.:.:.:.:.:.	1|0:10:78:100:0:7706522:3,1,3,3:.:.:.	./.:.:.:.:.:.:.:.:.:.	./.:.:.:.:.:.:.:.:.:.	./.:.:.:.:.:.:.:.:.:.	0|1:19:99:100:0:7706522:5,4,9,1:.:0|1:7709585_C_T	./.:.:.:.:.:.:.:.:.:.	./.:.:.:.:.:.:.:.:.:.	./.:.:.:.:.:.:.:.:.:.	./.:.:.:.:.:.:.:.:.:.	./.:.:.:.:.:.:.:.:.:.	./.:.:.:.:.:.:.:.:.:.	./.:.:.:.:.:.:.:.:.:.	./.:.:.:.:.:.:.:.:.:.	./.:.:.:.:.:.:.:.:.:.	./.:.:.:.:.:.:.:.:.:.	./.:.:.:.:.:.:.:.:.:.	./.:.:.:.:.:.:.:.:.:.	0|1:11:99:100:0:7701995:3,2,3,3:.:.:.	./.:.:.:.:.:.:.:.:.:.	./.:.:.:.:.:.:.:.:.:.	./.:.:.:.:.:.:.:.:.:.	./.:.:.:.:.:.:.:.:.:.	0|1:19:99:100:0:7709286:2,9,3,5:.:0|1:7709566_C_G	0|1:20:99:100:0:7709286:6,4,5,5:.:.:.	./.:.:.:.:.:.:.:.:.:.	./.:.:.:.:.:.:.:.:.:.	./.:.:.:.:.:.:.:.:.:.	./.:.:.:.:.:.:.:.:.:.	./.:.:.:.:.:.:.:.:.:.	./.:.:.:.:.:.:.:.:.:.	./.:.:.:.:.:.:.:.:.:.	./.:.:.:.:.:.:.:.:.:.	0|1:17:99:100:0:7701995:5,2,6,4:.:.:.	./.:.:.:.:.:.:.:.:.:.	./.:.:.:.:.:.:.:.:.:.	0|1:12:98:100:0:7706223:3,2,3,4:.:.:.	./.:.:.:.:.:.:.:.:.:.	./.:.:.:.:.:.:.:.:.:.	./.:.:.:.:.:.:.:.:.:.	./.:.:.:.:.:.:.:.:.:.	./.:.:.:.:.:.:.:.:.:.	./.:.:.:.:.:.:.:.:.:.	./.:.:.:.:.:.:.:.:.:.	./.:.:.:.:.:.:.:.:.:.	./.:.:.:.:.:.:.:.:.:.	./.:.:.:.:.:.:.:.:.:.	./.:.:.:.:.:.:.:.:.:.	./.:.:.:.:.:.:.:.:.:.	./.:.:.:.:.:.:.:.:.:.	./.:.:.:.:.:.:.:.:.:.	./.:.:.:.:.:.:.:.:.:.	./.:.:.:.:.:.:.:.:.:.	./.:.:.:.:.:.:.:.:.:.	./.:.:.:.:.:.:.:.:.:.	./.:.:.:.:.:.:.:.:.:.	./.:.:.:.:.:.:.:.:.:.	./.:.:.:.:.:.:.:.:.:.	./.:.:.:.:.:.:.:.:.:.	./.:.:.:.:.:.:.:.:.:.
chr4	7709591	.	C	T	416.77	PASS	BaseQRankSum=2.124;ClippingRankSum=0;ExcessHet=3.0103;MQRankSum=0;RAW_MQ=75600;ReadPosRankSum=-1.032;DP=21;MLEAC=1;MLEAF=0.5	GT:DP:GQ:NE:PGT:PID:PR:PS:SB:SE	./.:.:.:.:.:.:.:.:.:.	./.:.:.:.:.:.:.:.:.:.	./.:.:.:.:.:.:.:.:.:.	./.:.:.:.:.:.:.:.:.:.	./.:.:.:.:.:.:.:.:.:.	./.:.:.:.:.:.:.:.:.:.	./.:.:.:.:.:.:.:.:.:.	./.:.:.:.:.:.:.:.:.:.	./.:.:.:.:.:.:.:.:.:.	./.:.:.:.:.:.:.:.:.:.	./.:.:.:.:.:.:.:.:.:.	./.:.:.:.:.:.:.:.:.:.	./.:.:.:.:.:.:.:.:.:.	./.:.:.:.:.:.:.:.:.:.	./.:.:.:.:.:.:.:.:.:.	./.:.:.:.:.:.:.:.:.:.	./.:.:.:.:.:.:.:.:.:.	./.:.:.:.:.:.:.:.:.:.	./.:.:.:.:.:.:.:.:.:.	./.:.:.:.:.:.:.:.:.:.	./.:.:.:.:.:.:.:.:.:.	./.:.:.:.:.:.:.:.:.:.	./.:.:.:.:.:.:.:.:.:.	./.:.:.:.:.:.:.:.:.:.	./.:.:.:.:.:.:.:.:.:.	./.:.:.:.:.:.:.:.:.:.	./.:.:.:.:.:.:.:.:.:.	./.:.:.:.:.:.:.:.:.:.	./.:.:.:.:.:.:.:.:.:.	./.:.:.:.:.:.:.:.:.:.	./.:.:.:.:.:.:.:.:.:.	./.:.:.:.:.:.:.:.:.:.	./.:.:.:.:.:.:.:.:.:.	./.:.:.:.:.:.:.:.:.:.	./.:.:.:.:.:.:.:.:.:.	./.:.:.:.:.:.:.:.:.:.	./.:.:.:.:.:.:.:.:.:.	./.:.:.:.:.:.:.:.:.:.	./.:.:.:.:.:.:.:.:.:.	./.:.:.:.:.:.:.:.:.:.	./.:.:.:.:.:.:.:.:.:.	./.:.:.:.:.:.:.:.:.:.	./.:.:.:.:.:.:.:.:.:.	./.:.:.:.:.:.:.:.:.:.	./.:.:.:.:.:.:.:.:.:.	./.:.:.:.:.:.:.:.:.:.	./.:.:.:.:.:.:.:.:.:.	./.:.:.:.:.:.:.:.:.:.	./.:.:.:.:.:.:.:.:.:.	./.:.:.:.:.:.:.:.:.:.	./.:.:.:.:.:.:.:.:.:.	./.:.:.:.:.:.:.:.:.:.	./.:.:.:.:.:.:.:.:.:.	./.:.:.:.:.:.:.:.:.:.	./.:.:.:.:.:.:.:.:.:.	./.:.:.:.:.:.:.:.:.:.	./.:.:.:.:.:.:.:.:.:.	./.:.:.:.:.:.:.:.:.:.	./.:.:.:.:.:.:.:.:.:.	./.:.:.:.:.:.:.:.:.:.	./.:.:.:.:.:.:.:.:.:.	./.:.:.:.:.:.:.:.:.:.	./.:.:.:.:.:.:.:.:.:.	./.:.:.:.:.:.:.:.:.:.	./.:.:.:.:.:.:.:.:.:.	./.:.:.:.:.:.:.:.:.:.	./.:.:.:.:.:.:.:.:.:.	./.:.:.:.:.:.:.:.:.:.	./.:.:.:.:.:.:.:.:.:.	0|1:21:99:100:0|1:7709585_C_T:0:7706522:5,4,10,2:.	./.:.:.:.:.:.:.:.:.:.	./.:.:.:.:.:.:.:.:.:.	./.:.:.:.:.:.:.:.:.:.	./.:.:.:.:.:.:.:.:.:.	./.:.:.:.:.:.:.:.:.:.	./.:.:.:.:.:.:.:.:.:.	./.:.:.:.:.:.:.:.:.:.	./.:.:.:.:.:.:.:.:.:.	./.:.:.:.:.:.:.:.:.:.	./.:.:.:.:.:.:.:.:.:.	./.:.:.:.:.:.:.:.:.:.	./.:.:.:.:.:.:.:.:.:.	./.:.:.:.:.:.:.:.:.:.	./.:.:.:.:.:.:.:.:.:.	./.:.:.:.:.:.:.:.:.:.	./.:.:.:.:.:.:.:.:.:.	./.:.:.:.:.:.:.:.:.:.	./.:.:.:.:.:.:.:.:.:.	./.:.:.:.:.:.:.:.:.:.	./.:.:.:.:.:.:.:.:.:.	./.:.:.:.:.:.:.:.:.:.	./.:.:.:.:.:.:.:.:.:.	./.:.:.:.:.:.:.:.:.:.	./.:.:.:.:.:.:.:.:.:.	./.:.:.:.:.:.:.:.:.:.	./.:.:.:.:.:.:.:.:.:.	./.:.:.:.:.:.:.:.:.:.	./.:.:.:.:.:.:.:.:.:.	./.:.:.:.:.:.:.:.:.:.	./.:.:.:.:.:.:.:.:.:.	./.:.:.:.:.:.:.:.:.:.	./.:.:.:.:.:.:.:.:.:.	./.:.:.:.:.:.:.:.:.:.	./.:.:.:.:.:.:.:.:.:.	./.:.:.:.:.:.:.:.:.:.	./.:.:.:.:.:.:.:.:.:.	./.:.:.:.:.:.:.:.:.:.	./.:.:.:.:.:.:.:.:.:.	./.:.:.:.:.:.:.:.:.:.	./.:.:.:.:.:.:.:.:.:.	./.:.:.:.:.:.:.:.:.:.	./.:.:.:.:.:.:.:.:.:.	./.:.:.:.:.:.:.:.:.:.	./.:.:.:.:.:.:.:.:.:.	./.:.:.:.:.:.:.:.:.:.	./.:.:.:.:.:.:.:.:.:.	./.:.:.:.:.:.:.:.:.:.	./.:.:.:.:.:.:.:.:.:.	./.:.:.:.:.:.:.:.:.:.	./.:.:.:.:.:.:.:.:.:.	./.:.:.:.:.:.:.:.:.:.	./.:.:.:.:.:.:.:.:.:.	./.:.:.:.:.:.:.:.:.:.	./.:.:.:.:.:.:.:.:.:.
chr4	7709612	.	C	T	329.77	PASS	BaseQRankSum=1.155;ClippingRankSum=0;ExcessHet=3.0103;MQRankSum=0;RAW_MQ=75600;ReadPosRankSum=0.811;DP=21;MLEAC=1;MLEAF=0.5	GT:DP:GQ:NE:PGT:PID:PR:PS:SB:SE	./.:.:.:.:.:.:.:.:.:.	./.:.:.:.:.:.:.:.:.:.	./.:.:.:.:.:.:.:.:.:.	./.:.:.:.:.:.:.:.:.:.	./.:.:.:.:.:.:.:.:.:.	./.:.:.:.:.:.:.:.:.:.	./.:.:.:.:.:.:.:.:.:.	./.:.:.:.:.:.:.:.:.:.	./.:.:.:.:.:.:.:.:.:.	./.:.:.:.:.:.:.:.:.:.	./.:.:.:.:.:.:.:.:.:.	./.:.:.:.:.:.:.:.:.:.	./.:.:.:.:.:.:.:.:.:.	./.:.:.:.:.:.:.:.:.:.	./.:.:.:.:.:.:.:.:.:.	./.:.:.:.:.:.:.:.:.:.	./.:.:.:.:.:.:.:.:.:.	./.:.:.:.:.:.:.:.:.:.	./.:.:.:.:.:.:.:.:.:.	./.:.:.:.:.:.:.:.:.:.	./.:.:.:.:.:.:.:.:.:.	./.:.:.:.:.:.:.:.:.:.	./.:.:.:.:.:.:.:.:.:.	./.:.:.:.:.:.:.:.:.:.	./.:.:.:.:.:.:.:.:.:.	./.:.:.:.:.:.:.:.:.:.	./.:.:.:.:.:.:.:.:.:.	./.:.:.:.:.:.:.:.:.:.	./.:.:.:.:.:.:.:.:.:.	./.:.:.:.:.:.:.:.:.:.	./.:.:.:.:.:.:.:.:.:.	./.:.:.:.:.:.:.:.:.:.	./.:.:.:.:.:.:.:.:.:.	./.:.:.:.:.:.:.:.:.:.	./.:.:.:.:.:.:.:.:.:.	./.:.:.:.:.:.:.:.:.:.	./.:.:.:.:.:.:.:.:.:.	./.:.:.:.:.:.:.:.:.:.	./.:.:.:.:.:.:.:.:.:.	./.:.:.:.:.:.:.:.:.:.	./.:.:.:.:.:.:.:.:.:.	./.:.:.:.:.:.:.:.:.:.	./.:.:.:.:.:.:.:.:.:.	./.:.:.:.:.:.:.:.:.:.	./.:.:.:.:.:.:.:.:.:.	./.:.:.:.:.:.:.:.:.:.	./.:.:.:.:.:.:.:.:.:.	./.:.:.:.:.:.:.:.:.:.	./.:.:.:.:.:.:.:.:.:.	./.:.:.:.:.:.:.:.:.:.	./.:.:.:.:.:.:.:.:.:.	./.:.:.:.:.:.:.:.:.:.	./.:.:.:.:.:.:.:.:.:.	./.:.:.:.:.:.:.:.:.:.	./.:.:.:.:.:.:.:.:.:.	./.:.:.:.:.:.:.:.:.:.	./.:.:.:.:.:.:.:.:.:.	./.:.:.:.:.:.:.:.:.:.	./.:.:.:.:.:.:.:.:.:.	./.:.:.:.:.:.:.:.:.:.	./.:.:.:.:.:.:.:.:.:.	./.:.:.:.:.:.:.:.:.:.	./.:.:.:.:.:.:.:.:.:.	./.:.:.:.:.:.:.:.:.:.	./.:.:.:.:.:.:.:.:.:.	./.:.:.:.:.:.:.:.:.:.	./.:.:.:.:.:.:.:.:.:.	./.:.:.:.:.:.:.:.:.:.	./.:.:.:.:.:.:.:.:.:.	0|1:21:99:100:0|1:7709612_C_T:0:7706522:5,6,7,3:.	./.:.:.:.:.:.:.:.:.:.	./.:.:.:.:.:.:.:.:.:.	./.:.:.:.:.:.:.:.:.:.	./.:.:.:.:.:.:.:.:.:.	./.:.:.:.:.:.:.:.:.:.	./.:.:.:.:.:.:.:.:.:.	./.:.:.:.:.:.:.:.:.:.	./.:.:.:.:.:.:.:.:.:.	./.:.:.:.:.:.:.:.:.:.	./.:.:.:.:.:.:.:.:.:.	./.:.:.:.:.:.:.:.:.:.	./.:.:.:.:.:.:.:.:.:.	./.:.:.:.:.:.:.:.:.:.	./.:.:.:.:.:.:.:.:.:.	./.:.:.:.:.:.:.:.:.:.	./.:.:.:.:.:.:.:.:.:.	./.:.:.:.:.:.:.:.:.:.	./.:.:.:.:.:.:.:.:.:.	./.:.:.:.:.:.:.:.:.:.	./.:.:.:.:.:.:.:.:.:.	./.:.:.:.:.:.:.:.:.:.	./.:.:.:.:.:.:.:.:.:.	./.:.:.:.:.:.:.:.:.:.	./.:.:.:.:.:.:.:.:.:.	./.:.:.:.:.:.:.:.:.:.	./.:.:.:.:.:.:.:.:.:.	./.:.:.:.:.:.:.:.:.:.	./.:.:.:.:.:.:.:.:.:.	./.:.:.:.:.:.:.:.:.:.	./.:.:.:.:.:.:.:.:.:.	./.:.:.:.:.:.:.:.:.:.	./.:.:.:.:.:.:.:.:.:.	./.:.:.:.:.:.:.:.:.:.	./.:.:.:.:.:.:.:.:.:.	./.:.:.:.:.:.:.:.:.:.	./.:.:.:.:.:.:.:.:.:.	./.:.:.:.:.:.:.:.:.:.	./.:.:.:.:.:.:.:.:.:.	./.:.:.:.:.:.:.:.:.:.	./.:.:.:.:.:.:.:.:.:.	./.:.:.:.:.:.:.:.:.:.	./.:.:.:.:.:.:.:.:.:.	./.:.:.:.:.:.:.:.:.:.	./.:.:.:.:.:.:.:.:.:.	./.:.:.:.:.:.:.:.:.:.	./.:.:.:.:.:.:.:.:.:.	./.:.:.:.:.:.:.:.:.:.	./.:.:.:.:.:.:.:.:.:.	./.:.:.:.:.:.:.:.:.:.	./.:.:.:.:.:.:.:.:.:.	./.:.:.:.:.:.:.:.:.:.	./.:.:.:.:.:.:.:.:.:.	./.:.:.:.:.:.:.:.:.:.	./.:.:.:.:.:.:.:.:.:.
chr4	7709618	.	A	G	196.77	PASS	BaseQRankSum=-2.383;ClippingRankSum=0;ExcessHet=3.0103;MQRankSum=0;RAW_MQ=64800;ReadPosRankSum=0.52;DP=92;MLEAC=1;MLEAF=0.5	GT:DP:GQ:NE:PR:PS:SB:SE	./.:.:.:.:.:.:.:.	./.:.:.:.:.:.:.:.	./.:.:.:.:.:.:.:.	./.:.:.:.:.:.:.:.	./.:.:.:.:.:.:.:.	./.:.:.:.:.:.:.:.	./.:.:.:.:.:.:.:.	./.:.:.:.:.:.:.:.	./.:.:.:.:.:.:.:.	./.:.:.:.:.:.:.:.	./.:.:.:.:.:.:.:.	./.:.:.:.:.:.:.:.	./.:.:.:.:.:.:.:.	./.:.:.:.:.:.:.:.	./.:.:.:.:.:.:.:.	./.:.:.:.:.:.:.:.	./.:.:.:.:.:.:.:.	./.:.:.:.:.:.:.:.	./.:.:.:.:.:.:.:.	./.:.:.:.:.:.:.:.	./.:.:.:.:.:.:.:.	./.:.:.:.:.:.:.:.	./.:.:.:.:.:.:.:.	./.:.:.:.:.:.:.:.	./.:.:.:.:.:.:.:.	./.:.:.:.:.:.:.:.	./.:.:.:.:.:.:.:.	./.:.:.:.:.:.:.:.	./.:.:.:.:.:.:.:.	./.:.:.:.:.:.:.:.	./.:.:.:.:.:.:.:.	./.:.:.:.:.:.:.:.	./.:.:.:.:.:.:.:.	./.:.:.:.:.:.:.:.	./.:.:.:.:.:.:.:.	./.:.:.:.:.:.:.:.	./.:.:.:.:.:.:.:.	./.:.:.:.:.:.:.:.	./.:.:.:.:.:.:.:.	./.:.:.:.:.:.:.:.	./.:.:.:.:.:.:.:.	./.:.:.:.:.:.:.:.	./.:.:.:.:.:.:.:.	./.:.:.:.:.:.:.:.	./.:.:.:.:.:.:.:.	./.:.:.:.:.:.:.:.	./.:.:.:.:.:.:.:.	./.:.:.:.:.:.:.:.	./.:.:.:.:.:.:.:.	./.:.:.:.:.:.:.:.	./.:.:.:.:.:.:.:.	./.:.:.:.:.:.:.:.	./.:.:.:.:.:.:.:.	./.:.:.:.:.:.:.:.	./.:.:.:.:.:.:.:.	./.:.:.:.:.:.:.:.	./.:.:.:.:.:.:.:.	./.:.:.:.:.:.:.:.	./.:.:.:.:.:.:.:.	./.:.:.:.:.:.:.:.	./.:.:.:.:.:.:.:.	./.:.:.:.:.:.:.:.	./.:.:.:.:.:.:.:.	./.:.:.:.:.:.:.:.	./.:.:.:.:.:.:.:.	./.:.:.:.:.:.:.:.	./.:.:.:.:.:.:.:.	./.:.:.:.:.:.:.:.	./.:.:.:.:.:.:.:.	./.:.:.:.:.:.:.:.	./.:.:.:.:.:.:.:.	./.:.:.:.:.:.:.:.	./.:.:.:.:.:.:.:.	./.:.:.:.:.:.:.:.	./.:.:.:.:.:.:.:.	./.:.:.:.:.:.:.:.	./.:.:.:.:.:.:.:.	./.:.:.:.:.:.:.:.	./.:.:.:.:.:.:.:.	./.:.:.:.:.:.:.:.	./.:.:.:.:.:.:.:.	./.:.:.:.:.:.:.:.	./.:.:.:.:.:.:.:.	./.:.:.:.:.:.:.:.	0|1:18:99:100:0:7707060:4,5,3,6:.	./.:.:.:.:.:.:.:.	1|0:14:92:100:0:7706522:4,4,4,2:.	./.:.:.:.:.:.:.:.	./.:.:.:.:.:.:.:.	./.:.:.:.:.:.:.:.	./.:.:.:.:.:.:.:.	./.:.:.:.:.:.:.:.	./.:.:.:.:.:.:.:.	./.:.:.:.:.:.:.:.	./.:.:.:.:.:.:.:.	0|1:13:98:100:0:7706223:4,1,3,5:.	./.:.:.:.:.:.:.:.	./.:.:.:.:.:.:.:.	./.:.:.:.:.:.:.:.	./.:.:.:.:.:.:.:.	1|0:16:99:100:0:7706223:2,3,6,5:.	0/1:12:47:.:.:.:1,2,5,4:.	./.:.:.:.:.:.:.:.	./.:.:.:.:.:.:.:.	./.:.:.:.:.:.:.:.	./.:.:.:.:.:.:.:.	1|0:8:25:41:0:7707835:1,1,1,5:.	1|0:9:27:37.99:0:7709618:1,1,5,2:.	./.:.:.:.:.:.:.:.	./.:.:.:.:.:.:.:.	./.:.:.:.:.:.:.:.	./.:.:.:.:.:.:.:.	./.:.:.:.:.:.:.:.	./.:.:.:.:.:.:.:.	./.:.:.:.:.:.:.:.	./.:.:.:.:.:.:.:.	./.:.:.:.:.:.:.:.	./.:.:.:.:.:.:.:.	./.:.:.:.:.:.:.:.	./.:.:.:.:.:.:.:.	./.:.:.:.:.:.:.:.	./.:.:.:.:.:.:.:.	./.:.:.:.:.:.:.:.	./.:.:.:.:.:.:.:.
chr4	7709621	.	G	A	284.77	PASS	BaseQRankSum=-1.219;ClippingRankSum=0;ExcessHet=3.0103;MQRankSum=0;RAW_MQ=61200;ReadPosRankSum=0.423;DP=17;MLEAC=1;MLEAF=0.5	GT:DP:GQ:NE:PGT:PID:PR:PS:SB:SE	./.:.:.:.:.:.:.:.:.:.	./.:.:.:.:.:.:.:.:.:.	./.:.:.:.:.:.:.:.:.:.	./.:.:.:.:.:.:.:.:.:.	./.:.:.:.:.:.:.:.:.:.	./.:.:.:.:.:.:.:.:.:.	./.:.:.:.:.:.:.:.:.:.	./.:.:.:.:.:.:.:.:.:.	./.:.:.:.:.:.:.:.:.:.	./.:.:.:.:.:.:.:.:.:.	./.:.:.:.:.:.:.:.:.:.	./.:.:.:.:.:.:.:.:.:.	./.:.:.:.:.:.:.:.:.:.	./.:.:.:.:.:.:.:.:.:.	./.:.:.:.:.:.:.:.:.:.	./.:.:.:.:.:.:.:.:.:.	./.:.:.:.:.:.:.:.:.:.	./.:.:.:.:.:.:.:.:.:.	./.:.:.:.:.:.:.:.:.:.	./.:.:.:.:.:.:.:.:.:.	./.:.:.:.:.:.:.:.:.:.	./.:.:.:.:.:.:.:.:.:.	./.:.:.:.:.:.:.:.:.:.	./.:.:.:.:.:.:.:.:.:.	./.:.:.:.:.:.:.:.:.:.	./.:.:.:.:.:.:.:.:.:.	./.:.:.:.:.:.:.:.:.:.	./.:.:.:.:.:.:.:.:.:.	./.:.:.:.:.:.:.:.:.:.	./.:.:.:.:.:.:.:.:.:.	./.:.:.:.:.:.:.:.:.:.	./.:.:.:.:.:.:.:.:.:.	./.:.:.:.:.:.:.:.:.:.	./.:.:.:.:.:.:.:.:.:.	./.:.:.:.:.:.:.:.:.:.	./.:.:.:.:.:.:.:.:.:.	./.:.:.:.:.:.:.:.:.:.	./.:.:.:.:.:.:.:.:.:.	./.:.:.:.:.:.:.:.:.:.	./.:.:.:.:.:.:.:.:.:.	./.:.:.:.:.:.:.:.:.:.	./.:.:.:.:.:.:.:.:.:.	./.:.:.:.:.:.:.:.:.:.	./.:.:.:.:.:.:.:.:.:.	./.:.:.:.:.:.:.:.:.:.	./.:.:.:.:.:.:.:.:.:.	./.:.:.:.:.:.:.:.:.:.	./.:.:.:.:.:.:.:.:.:.	./.:.:.:.:.:.:.:.:.:.	./.:.:.:.:.:.:.:.:.:.	./.:.:.:.:.:.:.:.:.:.	./.:.:.:.:.:.:.:.:.:.	./.:.:.:.:.:.:.:.:.:.	./.:.:.:.:.:.:.:.:.:.	./.:.:.:.:.:.:.:.:.:.	./.:.:.:.:.:.:.:.:.:.	./.:.:.:.:.:.:.:.:.:.	./.:.:.:.:.:.:.:.:.:.	./.:.:.:.:.:.:.:.:.:.	./.:.:.:.:.:.:.:.:.:.	./.:.:.:.:.:.:.:.:.:.	./.:.:.:.:.:.:.:.:.:.	./.:.:.:.:.:.:.:.:.:.	./.:.:.:.:.:.:.:.:.:.	./.:.:.:.:.:.:.:.:.:.	./.:.:.:.:.:.:.:.:.:.	./.:.:.:.:.:.:.:.:.:.	./.:.:.:.:.:.:.:.:.:.	./.:.:.:.:.:.:.:.:.:.	0|1:17:99:100:0|1:7709612_C_T:0:7706522:3,5,6,3:.	./.:.:.:.:.:.:.:.:.:.	./.:.:.:.:.:.:.:.:.:.	./.:.:.:.:.:.:.:.:.:.	./.:.:.:.:.:.:.:.:.:.	./.:.:.:.:.:.:.:.:.:.	./.:.:.:.:.:.:.:.:.:.	./.:.:.:.:.:.:.:.:.:.	./.:.:.:.:.:.:.:.:.:.	./.:.:.:.:.:.:.:.:.:.	./.:.:.:.:.:.:.:.:.:.	./.:.:.:.:.:.:.:.:.:.	./.:.:.:.:.:.:.:.:.:.	./.:.:.:.:.:.:.:.:.:.	./.:.:.:.:.:.:.:.:.:.	./.:.:.:.:.:.:.:.:.:.	./.:.:.:.:.:.:.:.:.:.	./.:.:.:.:.:.:.:.:.:.	./.:.:.:.:.:.:.:.:.:.	./.:.:.:.:.:.:.:.:.:.	./.:.:.:.:.:.:.:.:.:.	./.:.:.:.:.:.:.:.:.:.	./.:.:.:.:.:.:.:.:.:.	./.:.:.:.:.:.:.:.:.:.	./.:.:.:.:.:.:.:.:.:.	./.:.:.:.:.:.:.:.:.:.	./.:.:.:.:.:.:.:.:.:.	./.:.:.:.:.:.:.:.:.:.	./.:.:.:.:.:.:.:.:.:.	./.:.:.:.:.:.:.:.:.:.	./.:.:.:.:.:.:.:.:.:.	./.:.:.:.:.:.:.:.:.:.	./.:.:.:.:.:.:.:.:.:.	./.:.:.:.:.:.:.:.:.:.	./.:.:.:.:.:.:.:.:.:.	./.:.:.:.:.:.:.:.:.:.	./.:.:.:.:.:.:.:.:.:.	./.:.:.:.:.:.:.:.:.:.	./.:.:.:.:.:.:.:.:.:.	./.:.:.:.:.:.:.:.:.:.	./.:.:.:.:.:.:.:.:.:.	./.:.:.:.:.:.:.:.:.:.	./.:.:.:.:.:.:.:.:.:.	./.:.:.:.:.:.:.:.:.:.	./.:.:.:.:.:.:.:.:.:.	./.:.:.:.:.:.:.:.:.:.	./.:.:.:.:.:.:.:.:.:.	./.:.:.:.:.:.:.:.:.:.	./.:.:.:.:.:.:.:.:.:.	./.:.:.:.:.:.:.:.:.:.	./.:.:.:.:.:.:.:.:.:.	./.:.:.:.:.:.:.:.:.:.	./.:.:.:.:.:.:.:.:.:.	./.:.:.:.:.:.:.:.:.:.	./.:.:.:.:.:.:.:.:.:.
chr4	7709631	.	T	A	365.77	PASS	BaseQRankSum=-1.052;ClippingRankSum=0;ExcessHet=3.0103;MQRankSum=0;RAW_MQ=57600;ReadPosRankSum=0.38;DP=92;MLEAC=1;MLEAF=0.5	GT:DP:GQ:NE:PR:PS:SB:SE:PGT:PID	./.:.:.:.:.:.:.:.:.:.	./.:.:.:.:.:.:.:.:.:.	./.:.:.:.:.:.:.:.:.:.	./.:.:.:.:.:.:.:.:.:.	./.:.:.:.:.:.:.:.:.:.	./.:.:.:.:.:.:.:.:.:.	./.:.:.:.:.:.:.:.:.:.	./.:.:.:.:.:.:.:.:.:.	./.:.:.:.:.:.:.:.:.:.	./.:.:.:.:.:.:.:.:.:.	./.:.:.:.:.:.:.:.:.:.	./.:.:.:.:.:.:.:.:.:.	./.:.:.:.:.:.:.:.:.:.	./.:.:.:.:.:.:.:.:.:.	./.:.:.:.:.:.:.:.:.:.	./.:.:.:.:.:.:.:.:.:.	./.:.:.:.:.:.:.:.:.:.	./.:.:.:.:.:.:.:.:.:.	./.:.:.:.:.:.:.:.:.:.	./.:.:.:.:.:.:.:.:.:.	./.:.:.:.:.:.:.:.:.:.	./.:.:.:.:.:.:.:.:.:.	./.:.:.:.:.:.:.:.:.:.	./.:.:.:.:.:.:.:.:.:.	./.:.:.:.:.:.:.:.:.:.	./.:.:.:.:.:.:.:.:.:.	./.:.:.:.:.:.:.:.:.:.	./.:.:.:.:.:.:.:.:.:.	./.:.:.:.:.:.:.:.:.:.	./.:.:.:.:.:.:.:.:.:.	./.:.:.:.:.:.:.:.:.:.	./.:.:.:.:.:.:.:.:.:.	./.:.:.:.:.:.:.:.:.:.	./.:.:.:.:.:.:.:.:.:.	./.:.:.:.:.:.:.:.:.:.	./.:.:.:.:.:.:.:.:.:.	./.:.:.:.:.:.:.:.:.:.	./.:.:.:.:.:.:.:.:.:.	./.:.:.:.:.:.:.:.:.:.	./.:.:.:.:.:.:.:.:.:.	./.:.:.:.:.:.:.:.:.:.	./.:.:.:.:.:.:.:.:.:.	./.:.:.:.:.:.:.:.:.:.	./.:.:.:.:.:.:.:.:.:.	./.:.:.:.:.:.:.:.:.:.	./.:.:.:.:.:.:.:.:.:.	./.:.:.:.:.:.:.:.:.:.	./.:.:.:.:.:.:.:.:.:.	./.:.:.:.:.:.:.:.:.:.	./.:.:.:.:.:.:.:.:.:.	./.:.:.:.:.:.:.:.:.:.	./.:.:.:.:.:.:.:.:.:.	./.:.:.:.:.:.:.:.:.:.	./.:.:.:.:.:.:.:.:.:.	./.:.:.:.:.:.:.:.:.:.	./.:.:.:.:.:.:.:.:.:.	./.:.:.:.:.:.:.:.:.:.	./.:.:.:.:.:.:.:.:.:.	./.:.:.:.:.:.:.:.:.:.	./.:.:.:.:.:.:.:.:.:.	./.:.:.:.:.:.:.:.:.:.	./.:.:.:.:.:.:.:.:.:.	./.:.:.:.:.:.:.:.:.:.	./.:.:.:.:.:.:.:.:.:.	./.:.:.:.:.:.:.:.:.:.	1|0:16:99:100:0:7706522:4,6,4,2:.:.:.	./.:.:.:.:.:.:.:.:.:.	./.:.:.:.:.:.:.:.:.:.	./.:.:.:.:.:.:.:.:.:.	./.:.:.:.:.:.:.:.:.:.	./.:.:.:.:.:.:.:.:.:.	./.:.:.:.:.:.:.:.:.:.	./.:.:.:.:.:.:.:.:.:.	./.:.:.:.:.:.:.:.:.:.	./.:.:.:.:.:.:.:.:.:.	./.:.:.:.:.:.:.:.:.:.	./.:.:.:.:.:.:.:.:.:.	./.:.:.:.:.:.:.:.:.:.	./.:.:.:.:.:.:.:.:.:.	./.:.:.:.:.:.:.:.:.:.	./.:.:.:.:.:.:.:.:.:.	./.:.:.:.:.:.:.:.:.:.	0|1:7:54:100:0:7701995:2,2,1,2:.:.:.	./.:.:.:.:.:.:.:.:.:.	./.:.:.:.:.:.:.:.:.:.	./.:.:.:.:.:.:.:.:.:.	./.:.:.:.:.:.:.:.:.:.	0|1:20:99:100:0:7709286:3,7,6,4:.:0|1:7709631_T_A	0|1:15:99:100:0:7709286:2,4,5,4:.:.:.	./.:.:.:.:.:.:.:.:.:.	./.:.:.:.:.:.:.:.:.:.	./.:.:.:.:.:.:.:.:.:.	./.:.:.:.:.:.:.:.:.:.	./.:.:.:.:.:.:.:.:.:.	./.:.:.:.:.:.:.:.:.:.	./.:.:.:.:.:.:.:.:.:.	./.:.:.:.:.:.:.:.:.:.	0|1:19:99:100:0:7701995:4,4,4,7:.:.:.	./.:.:.:.:.:.:.:.:.:.	./.:.:.:.:.:.:.:.:.:.	0|1:15:75:100:0:7706223:7,4,2,2:.:.:.	./.:.:.:.:.:.:.:.:.:.	./.:.:.:.:.:.:.:.:.:.	./.:.:.:.:.:.:.:.:.:.	./.:.:.:.:.:.:.:.:.:.	./.:.:.:.:.:.:.:.:.:.	./.:.:.:.:.:.:.:.:.:.	./.:.:.:.:.:.:.:.:.:.	./.:.:.:.:.:.:.:.:.:.	./.:.:.:.:.:.:.:.:.:.	./.:.:.:.:.:.:.:.:.:.	./.:.:.:.:.:.:.:.:.:.	./.:.:.:.:.:.:.:.:.:.	./.:.:.:.:.:.:.:.:.:.	./.:.:.:.:.:.:.:.:.:.	./.:.:.:.:.:.:.:.:.:.	./.:.:.:.:.:.:.:.:.:.	./.:.:.:.:.:.:.:.:.:.	./.:.:.:.:.:.:.:.:.:.	./.:.:.:.:.:.:.:.:.:.	./.:.:.:.:.:.:.:.:.:.	./.:.:.:.:.:.:.:.:.:.	./.:.:.:.:.:.:.:.:.:.	./.:.:.:.:.:.:.:.:.:.
chr4	7709631	.	T	TA	245.73	PASS	BaseQRankSum=0.416;ClippingRankSum=0;ExcessHet=3.0103;MQRankSum=0;RAW_MQ=68400;ReadPosRankSum=-0.756;DP=19;MLEAC=1;MLEAF=0.5	GT:DP:GQ:NE:PR:PS:SB:SE	./.:.:.:.:.:.:.:.	./.:.:.:.:.:.:.:.	./.:.:.:.:.:.:.:.	./.:.:.:.:.:.:.:.	./.:.:.:.:.:.:.:.	./.:.:.:.:.:.:.:.	./.:.:.:.:.:.:.:.	./.:.:.:.:.:.:.:.	./.:.:.:.:.:.:.:.	./.:.:.:.:.:.:.:.	./.:.:.:.:.:.:.:.	./.:.:.:.:.:.:.:.	./.:.:.:.:.:.:.:.	./.:.:.:.:.:.:.:.	./.:.:.:.:.:.:.:.	./.:.:.:.:.:.:.:.	./.:.:.:.:.:.:.:.	./.:.:.:.:.:.:.:.	./.:.:.:.:.:.:.:.	./.:.:.:.:.:.:.:.	./.:.:.:.:.:.:.:.	./.:.:.:.:.:.:.:.	./.:.:.:.:.:.:.:.	./.:.:.:.:.:.:.:.	./.:.:.:.:.:.:.:.	./.:.:.:.:.:.:.:.	./.:.:.:.:.:.:.:.	./.:.:.:.:.:.:.:.	./.:.:.:.:.:.:.:.	./.:.:.:.:.:.:.:.	./.:.:.:.:.:.:.:.	./.:.:.:.:.:.:.:.	./.:.:.:.:.:.:.:.	./.:.:.:.:.:.:.:.	./.:.:.:.:.:.:.:.	./.:.:.:.:.:.:.:.	./.:.:.:.:.:.:.:.	./.:.:.:.:.:.:.:.	./.:.:.:.:.:.:.:.	./.:.:.:.:.:.:.:.	./.:.:.:.:.:.:.:.	./.:.:.:.:.:.:.:.	./.:.:.:.:.:.:.:.	./.:.:.:.:.:.:.:.	./.:.:.:.:.:.:.:.	./.:.:.:.:.:.:.:.	./.:.:.:.:.:.:.:.	./.:.:.:.:.:.:.:.	./.:.:.:.:.:.:.:.	./.:.:.:.:.:.:.:.	./.:.:.:.:.:.:.:.	./.:.:.:.:.:.:.:.	./.:.:.:.:.:.:.:.	./.:.:.:.:.:.:.:.	./.:.:.:.:.:.:.:.	./.:.:.:.:.:.:.:.	./.:.:.:.:.:.:.:.	./.:.:.:.:.:.:.:.	./.:.:.:.:.:.:.:.	./.:.:.:.:.:.:.:.	./.:.:.:.:.:.:.:.	./.:.:.:.:.:.:.:.	./.:.:.:.:.:.:.:.	./.:.:.:.:.:.:.:.	./.:.:.:.:.:.:.:.	./.:.:.:.:.:.:.:.	./.:.:.:.:.:.:.:.	./.:.:.:.:.:.:.:.	./.:.:.:.:.:.:.:.	0|1:17:99:100:0:7706522:2,4,7,4:.	./.:.:.:.:.:.:.:.	./.:.:.:.:.:.:.:.	./.:.:.:.:.:.:.:.	./.:.:.:.:.:.:.:.	./.:.:.:.:.:.:.:.	./.:.:.:.:.:.:.:.	./.:.:.:.:.:.:.:.	./.:.:.:.:.:.:.:.	./.:.:.:.:.:.:.:.	./.:.:.:.:.:.:.:.	./.:.:.:.:.:.:.:.	./.:.:.:.:.:.:.:.	./.:.:.:.:.:.:.:.	./.:.:.:.:.:.:.:.	./.:.:.:.:.:.:.:.	./.:.:.:.:.:.:.:.	./.:.:.:.:.:.:.:.	./.:.:.:.:.:.:.:.	./.:.:.:.:.:.:.:.	./.:.:.:.:.:.:.:.	./.:.:.:.:.:.:.:.	./.:.:.:.:.:.:.:.	./.:.:.:.:.:.:.:.	./.:.:.:.:.:.:.:.	./.:.:.:.:.:.:.:.	./.:.:.:.:.:.:.:.	./.:.:.:.:.:.:.:.	./.:.:.:.:.:.:.:.	./.:.:.:.:.:.:.:.	./.:.:.:.:.:.:.:.	./.:.:.:.:.:.:.:.	./.:.:.:.:.:.:.:.	./.:.:.:.:.:.:.:.	./.:.:.:.:.:.:.:.	./.:.:.:.:.:.:.:.	./.:.:.:.:.:.:.:.	./.:.:.:.:.:.:.:.	./.:.:.:.:.:.:.:.	./.:.:.:.:.:.:.:.	./.:.:.:.:.:.:.:.	./.:.:.:.:.:.:.:.	./.:.:.:.:.:.:.:.	./.:.:.:.:.:.:.:.	./.:.:.:.:.:.:.:.	./.:.:.:.:.:.:.:.	./.:.:.:.:.:.:.:.	./.:.:.:.:.:.:.:.	./.:.:.:.:.:.:.:.	./.:.:.:.:.:.:.:.	./.:.:.:.:.:.:.:.	./.:.:.:.:.:.:.:.	./.:.:.:.:.:.:.:.	./.:.:.:.:.:.:.:.	./.:.:.:.:.:.:.:.
chr4	7709649	.	C	T	418.77	PASS	BaseQRankSum=-0.982;ClippingRankSum=0;ExcessHet=3.0103;MQRankSum=0;RAW_MQ=61200;ReadPosRankSum=-0.908;DP=92;MLEAC=1;MLEAF=0.5	GT:DP:GQ:NE:PGT:PID:PR:PS:SB:SE	./.:.:.:.:.:.:.:.:.:.	./.:.:.:.:.:.:.:.:.:.	./.:.:.:.:.:.:.:.:.:.	./.:.:.:.:.:.:.:.:.:.	./.:.:.:.:.:.:.:.:.:.	./.:.:.:.:.:.:.:.:.:.	./.:.:.:.:.:.:.:.:.:.	./.:.:.:.:.:.:.:.:.:.	./.:.:.:.:.:.:.:.:.:.	./.:.:.:.:.:.:.:.:.:.	./.:.:.:.:.:.:.:.:.:.	./.:.:.:.:.:.:.:.:.:.	./.:.:.:.:.:.:.:.:.:.	./.:.:.:.:.:.:.:.:.:.	./.:.:.:.:.:.:.:.:.:.	./.:.:.:.:.:.:.:.:.:.	./.:.:.:.:.:.:.:.:.:.	./.:.:.:.:.:.:.:.:.:.	./.:.:.:.:.:.:.:.:.:.	./.:.:.:.:.:.:.:.:.:.	./.:.:.:.:.:.:.:.:.:.	./.:.:.:.:.:.:.:.:.:.	./.:.:.:.:.:.:.:.:.:.	./.:.:.:.:.:.:.:.:.:.	./.:.:.:.:.:.:.:.:.:.	./.:.:.:.:.:.:.:.:.:.	./.:.:.:.:.:.:.:.:.:.	./.:.:.:.:.:.:.:.:.:.	./.:.:.:.:.:.:.:.:.:.	./.:.:.:.:.:.:.:.:.:.	./.:.:.:.:.:.:.:.:.:.	./.:.:.:.:.:.:.:.:.:.	./.:.:.:.:.:.:.:.:.:.	./.:.:.:.:.:.:.:.:.:.	./.:.:.:.:.:.:.:.:.:.	./.:.:.:.:.:.:.:.:.:.	./.:.:.:.:.:.:.:.:.:.	./.:.:.:.:.:.:.:.:.:.	./.:.:.:.:.:.:.:.:.:.	./.:.:.:.:.:.:.:.:.:.	./.:.:.:.:.:.:.:.:.:.	./.:.:.:.:.:.:.:.:.:.	./.:.:.:.:.:.:.:.:.:.	./.:.:.:.:.:.:.:.:.:.	./.:.:.:.:.:.:.:.:.:.	./.:.:.:.:.:.:.:.:.:.	./.:.:.:.:.:.:.:.:.:.	./.:.:.:.:.:.:.:.:.:.	./.:.:.:.:.:.:.:.:.:.	./.:.:.:.:.:.:.:.:.:.	./.:.:.:.:.:.:.:.:.:.	./.:.:.:.:.:.:.:.:.:.	./.:.:.:.:.:.:.:.:.:.	./.:.:.:.:.:.:.:.:.:.	./.:.:.:.:.:.:.:.:.:.	./.:.:.:.:.:.:.:.:.:.	./.:.:.:.:.:.:.:.:.:.	./.:.:.:.:.:.:.:.:.:.	./.:.:.:.:.:.:.:.:.:.	./.:.:.:.:.:.:.:.:.:.	./.:.:.:.:.:.:.:.:.:.	./.:.:.:.:.:.:.:.:.:.	./.:.:.:.:.:.:.:.:.:.	./.:.:.:.:.:.:.:.:.:.	./.:.:.:.:.:.:.:.:.:.	1|0:17:99:100:0|1:7709649_C_T:0:7706522:6,5,4,2:.	./.:.:.:.:.:.:.:.:.:.	./.:.:.:.:.:.:.:.:.:.	./.:.:.:.:.:.:.:.:.:.	./.:.:.:.:.:.:.:.:.:.	./.:.:.:.:.:.:.:.:.:.	./.:.:.:.:.:.:.:.:.:.	./.:.:.:.:.:.:.:.:.:.	./.:.:.:.:.:.:.:.:.:.	./.:.:.:.:.:.:.:.:.:.	./.:.:.:.:.:.:.:.:.:.	./.:.:.:.:.:.:.:.:.:.	./.:.:.:.:.:.:.:.:.:.	./.:.:.:.:.:.:.:.:.:.	./.:.:.:.:.:.:.:.:.:.	./.:.:.:.:.:.:.:.:.:.	./.:.:.:.:.:.:.:.:.:.	0|1:8:66:100:0|1:7709649_C_T:0:7701995:3,3,1,1:.	./.:.:.:.:.:.:.:.:.:.	./.:.:.:.:.:.:.:.:.:.	./.:.:.:.:.:.:.:.:.:.	./.:.:.:.:.:.:.:.:.:.	0|1:19:99:100:0|1:7709631_T_A:0:7709286:5,5,5,4:.	0|1:16:99:100:0|1:7709649_C_T:0:7709286:2,3,5,6:.	./.:.:.:.:.:.:.:.:.:.	./.:.:.:.:.:.:.:.:.:.	./.:.:.:.:.:.:.:.:.:.	./.:.:.:.:.:.:.:.:.:.	./.:.:.:.:.:.:.:.:.:.	./.:.:.:.:.:.:.:.:.:.	./.:.:.:.:.:.:.:.:.:.	./.:.:.:.:.:.:.:.:.:.	0|1:19:99:100:0|1:7709649_C_T:0:7701995:4,5,3,7:.	./.:.:.:.:.:.:.:.:.:.	./.:.:.:.:.:.:.:.:.:.	0|1:13:99:100:0|1:7709649_C_T:0:7706223:5,3,2,3:.	./.:.:.:.:.:.:.:.:.:.	./.:.:.:.:.:.:.:.:.:.	./.:.:.:.:.:.:.:.:.:.	./.:.:.:.:.:.:.:.:.:.	./.:.:.:.:.:.:.:.:.:.	./.:.:.:.:.:.:.:.:.:.	./.:.:.:.:.:.:.:.:.:.	./.:.:.:.:.:.:.:.:.:.	./.:.:.:.:.:.:.:.:.:.	./.:.:.:.:.:.:.:.:.:.	./.:.:.:.:.:.:.:.:.:.	./.:.:.:.:.:.:.:.:.:.	./.:.:.:.:.:.:.:.:.:.	./.:.:.:.:.:.:.:.:.:.	./.:.:.:.:.:.:.:.:.:.	./.:.:.:.:.:.:.:.:.:.	./.:.:.:.:.:.:.:.:.:.	./.:.:.:.:.:.:.:.:.:.	./.:.:.:.:.:.:.:.:.:.	./.:.:.:.:.:.:.:.:.:.	./.:.:.:.:.:.:.:.:.:.	./.:.:.:.:.:.:.:.:.:.	./.:.:.:.:.:.:.:.:.:.
chr4	7709653	.	T	A	376.77	PASS	BaseQRankSum=0.475;ClippingRankSum=0;ExcessHet=3.0103;MQRankSum=0;RAW_MQ=61200;ReadPosRankSum=-1.159;DP=90;MLEAC=1;MLEAF=0.5	GT:DP:GQ:NE:PGT:PID:PR:PS:SB:SE	./.:.:.:.:.:.:.:.:.:.	./.:.:.:.:.:.:.:.:.:.	./.:.:.:.:.:.:.:.:.:.	./.:.:.:.:.:.:.:.:.:.	./.:.:.:.:.:.:.:.:.:.	./.:.:.:.:.:.:.:.:.:.	./.:.:.:.:.:.:.:.:.:.	./.:.:.:.:.:.:.:.:.:.	./.:.:.:.:.:.:.:.:.:.	./.:.:.:.:.:.:.:.:.:.	./.:.:.:.:.:.:.:.:.:.	./.:.:.:.:.:.:.:.:.:.	./.:.:.:.:.:.:.:.:.:.	./.:.:.:.:.:.:.:.:.:.	./.:.:.:.:.:.:.:.:.:.	./.:.:.:.:.:.:.:.:.:.	./.:.:.:.:.:.:.:.:.:.	./.:.:.:.:.:.:.:.:.:.	./.:.:.:.:.:.:.:.:.:.	./.:.:.:.:.:.:.:.:.:.	./.:.:.:.:.:.:.:.:.:.	./.:.:.:.:.:.:.:.:.:.	./.:.:.:.:.:.:.:.:.:.	./.:.:.:.:.:.:.:.:.:.	./.:.:.:.:.:.:.:.:.:.	./.:.:.:.:.:.:.:.:.:.	./.:.:.:.:.:.:.:.:.:.	./.:.:.:.:.:.:.:.:.:.	./.:.:.:.:.:.:.:.:.:.	./.:.:.:.:.:.:.:.:.:.	./.:.:.:.:.:.:.:.:.:.	./.:.:.:.:.:.:.:.:.:.	./.:.:.:.:.:.:.:.:.:.	./.:.:.:.:.:.:.:.:.:.	./.:.:.:.:.:.:.:.:.:.	./.:.:.:.:.:.:.:.:.:.	./.:.:.:.:.:.:.:.:.:.	./.:.:.:.:.:.:.:.:.:.	./.:.:.:.:.:.:.:.:.:.	./.:.:.:.:.:.:.:.:.:.	./.:.:.:.:.:.:.:.:.:.	./.:.:.:.:.:.:.:.:.:.	./.:.:.:.:.:.:.:.:.:.	./.:.:.:.:.:.:.:.:.:.	./.:.:.:.:.:.:.:.:.:.	./.:.:.:.:.:.:.:.:.:.	./.:.:.:.:.:.:.:.:.:.	./.:.:.:.:.:.:.:.:.:.	./.:.:.:.:.:.:.:.:.:.	./.:.:.:.:.:.:.:.:.:.	./.:.:.:.:.:.:.:.:.:.	./.:.:.:.:.:.:.:.:.:.	./.:.:.:.:.:.:.:.:.:.	./.:.:.:.:.:.:.:.:.:.	./.:.:.:.:.:.:.:.:.:.	./.:.:.:.:.:.:.:.:.:.	./.:.:.:.:.:.:.:.:.:.	./.:.:.:.:.:.:.:.:.:.	./.:.:.:.:.:.:.:.:.:.	./.:.:.:.:.:.:.:.:.:.	./.:.:.:.:.:.:.:.:.:.	./.:.:.:.:.:.:.:.:.:.	./.:.:.:.:.:.:.:.:.:.	./.:.:.:.:.:.:.:.:.:.	./.:.:.:.:.:.:.:.:.:.	1|0:17:99:100:0|1:7709649_C_T:0:7706522:6,5,4,2:.	./.:.:.:.:.:.:.:.:.:.	./.:.:.:.:.:.:.:.:.:.	./.:.:.:.:.:.:.:.:.:.	./.:.:.:.:.:.:.:.:.:.	./.:.:.:.:.:.:.:.:.:.	./.:.:.:.:.:.:.:.:.:.	./.:.:.:.:.:.:.:.:.:.	./.:.:.:.:.:.:.:.:.:.	./.:.:.:.:.:.:.:.:.:.	./.:.:.:.:.:.:.:.:.:.	./.:.:.:.:.:.:.:.:.:.	./.:.:.:.:.:.:.:.:.:.	./.:.:.:.:.:.:.:.:.:.	./.:.:.:.:.:.:.:.:.:.	./.:.:.:.:.:.:.:.:.:.	./.:.:.:.:.:.:.:.:.:.	0|1:8:66:100:0|1:7709649_C_T:0:7701995:3,3,1,1:.	./.:.:.:.:.:.:.:.:.:.	./.:.:.:.:.:.:.:.:.:.	./.:.:.:.:.:.:.:.:.:.	./.:.:.:.:.:.:.:.:.:.	0|1:19:99:100:0|1:7709631_T_A:0:7709286:5,6,4,4:.	0|1:15:99:100:0|1:7709649_C_T:0:7709286:2,3,5,5:.	./.:.:.:.:.:.:.:.:.:.	./.:.:.:.:.:.:.:.:.:.	./.:.:.:.:.:.:.:.:.:.	./.:.:.:.:.:.:.:.:.:.	./.:.:.:.:.:.:.:.:.:.	./.:.:.:.:.:.:.:.:.:.	./.:.:.:.:.:.:.:.:.:.	./.:.:.:.:.:.:.:.:.:.	0|1:18:99:100:0|1:7709649_C_T:0:7701995:4,5,3,6:.	./.:.:.:.:.:.:.:.:.:.	./.:.:.:.:.:.:.:.:.:.	0|1:13:99:100:0|1:7709649_C_T:0:7706223:5,3,2,3:.	./.:.:.:.:.:.:.:.:.:.	./.:.:.:.:.:.:.:.:.:.	./.:.:.:.:.:.:.:.:.:.	./.:.:.:.:.:.:.:.:.:.	./.:.:.:.:.:.:.:.:.:.	./.:.:.:.:.:.:.:.:.:.	./.:.:.:.:.:.:.:.:.:.	./.:.:.:.:.:.:.:.:.:.	./.:.:.:.:.:.:.:.:.:.	./.:.:.:.:.:.:.:.:.:.	./.:.:.:.:.:.:.:.:.:.	./.:.:.:.:.:.:.:.:.:.	./.:.:.:.:.:.:.:.:.:.	./.:.:.:.:.:.:.:.:.:.	./.:.:.:.:.:.:.:.:.:.	./.:.:.:.:.:.:.:.:.:.	./.:.:.:.:.:.:.:.:.:.	./.:.:.:.:.:.:.:.:.:.	./.:.:.:.:.:.:.:.:.:.	./.:.:.:.:.:.:.:.:.:.	./.:.:.:.:.:.:.:.:.:.	./.:.:.:.:.:.:.:.:.:.	./.:.:.:.:.:.:.:.:.:.
chr4	7709661	.	G	A	379.77	PASS	BaseQRankSum=-0.207;ClippingRankSum=0;ExcessHet=3.0103;MQRankSum=0;RAW_MQ=61200;ReadPosRankSum=-0.604;DP=88;MLEAC=1;MLEAF=0.5	GT:DP:GQ:NE:PGT:PID:PR:PS:SB:SE	./.:.:.:.:.:.:.:.:.:.	./.:.:.:.:.:.:.:.:.:.	./.:.:.:.:.:.:.:.:.:.	./.:.:.:.:.:.:.:.:.:.	./.:.:.:.:.:.:.:.:.:.	./.:.:.:.:.:.:.:.:.:.	./.:.:.:.:.:.:.:.:.:.	./.:.:.:.:.:.:.:.:.:.	./.:.:.:.:.:.:.:.:.:.	./.:.:.:.:.:.:.:.:.:.	./.:.:.:.:.:.:.:.:.:.	./.:.:.:.:.:.:.:.:.:.	./.:.:.:.:.:.:.:.:.:.	./.:.:.:.:.:.:.:.:.:.	./.:.:.:.:.:.:.:.:.:.	./.:.:.:.:.:.:.:.:.:.	./.:.:.:.:.:.:.:.:.:.	./.:.:.:.:.:.:.:.:.:.	./.:.:.:.:.:.:.:.:.:.	./.:.:.:.:.:.:.:.:.:.	./.:.:.:.:.:.:.:.:.:.	./.:.:.:.:.:.:.:.:.:.	./.:.:.:.:.:.:.:.:.:.	./.:.:.:.:.:.:.:.:.:.	./.:.:.:.:.:.:.:.:.:.	./.:.:.:.:.:.:.:.:.:.	./.:.:.:.:.:.:.:.:.:.	./.:.:.:.:.:.:.:.:.:.	./.:.:.:.:.:.:.:.:.:.	./.:.:.:.:.:.:.:.:.:.	./.:.:.:.:.:.:.:.:.:.	./.:.:.:.:.:.:.:.:.:.	./.:.:.:.:.:.:.:.:.:.	./.:.:.:.:.:.:.:.:.:.	./.:.:.:.:.:.:.:.:.:.	./.:.:.:.:.:.:.:.:.:.	./.:.:.:.:.:.:.:.:.:.	./.:.:.:.:.:.:.:.:.:.	./.:.:.:.:.:.:.:.:.:.	./.:.:.:.:.:.:.:.:.:.	./.:.:.:.:.:.:.:.:.:.	./.:.:.:.:.:.:.:.:.:.	./.:.:.:.:.:.:.:.:.:.	./.:.:.:.:.:.:.:.:.:.	./.:.:.:.:.:.:.:.:.:.	./.:.:.:.:.:.:.:.:.:.	./.:.:.:.:.:.:.:.:.:.	./.:.:.:.:.:.:.:.:.:.	./.:.:.:.:.:.:.:.:.:.	./.:.:.:.:.:.:.:.:.:.	./.:.:.:.:.:.:.:.:.:.	./.:.:.:.:.:.:.:.:.:.	./.:.:.:.:.:.:.:.:.:.	./.:.:.:.:.:.:.:.:.:.	./.:.:.:.:.:.:.:.:.:.	./.:.:.:.:.:.:.:.:.:.	./.:.:.:.:.:.:.:.:.:.	./.:.:.:.:.:.:.:.:.:.	./.:.:.:.:.:.:.:.:.:.	./.:.:.:.:.:.:.:.:.:.	./.:.:.:.:.:.:.:.:.:.	./.:.:.:.:.:.:.:.:.:.	./.:.:.:.:.:.:.:.:.:.	./.:.:.:.:.:.:.:.:.:.	./.:.:.:.:.:.:.:.:.:.	1|0:17:99:100:0|1:7709649_C_T:0:7706522:6,5,4,2:.	./.:.:.:.:.:.:.:.:.:.	./.:.:.:.:.:.:.:.:.:.	./.:.:.:.:.:.:.:.:.:.	./.:.:.:.:.:.:.:.:.:.	./.:.:.:.:.:.:.:.:.:.	./.:.:.:.:.:.:.:.:.:.	./.:.:.:.:.:.:.:.:.:.	./.:.:.:.:.:.:.:.:.:.	./.:.:.:.:.:.:.:.:.:.	./.:.:.:.:.:.:.:.:.:.	./.:.:.:.:.:.:.:.:.:.	./.:.:.:.:.:.:.:.:.:.	./.:.:.:.:.:.:.:.:.:.	./.:.:.:.:.:.:.:.:.:.	./.:.:.:.:.:.:.:.:.:.	./.:.:.:.:.:.:.:.:.:.	0|1:7:66:100:0|1:7709649_C_T:0:7701995:2,3,1,1:.	./.:.:.:.:.:.:.:.:.:.	./.:.:.:.:.:.:.:.:.:.	./.:.:.:.:.:.:.:.:.:.	./.:.:.:.:.:.:.:.:.:.	0|1:19:99:100:0|1:7709631_T_A:0:7709286:5,5,5,4:.	0|1:14:99:100:0|1:7709649_C_T:0:7709286:1,3,5,5:.	./.:.:.:.:.:.:.:.:.:.	./.:.:.:.:.:.:.:.:.:.	./.:.:.:.:.:.:.:.:.:.	./.:.:.:.:.:.:.:.:.:.	./.:.:.:.:.:.:.:.:.:.	./.:.:.:.:.:.:.:.:.:.	./.:.:.:.:.:.:.:.:.:.	./.:.:.:.:.:.:.:.:.:.	0|1:16:99:100:0|1:7709649_C_T:0:7701995:4,3,3,6:.	./.:.:.:.:.:.:.:.:.:.	./.:.:.:.:.:.:.:.:.:.	0|1:15:99:100:0|1:7709649_C_T:0:7706223:6,3,2,4:.	./.:.:.:.:.:.:.:.:.:.	./.:.:.:.:.:.:.:.:.:.	./.:.:.:.:.:.:.:.:.:.	./.:.:.:.:.:.:.:.:.:.	./.:.:.:.:.:.:.:.:.:.	./.:.:.:.:.:.:.:.:.:.	./.:.:.:.:.:.:.:.:.:.	./.:.:.:.:.:.:.:.:.:.	./.:.:.:.:.:.:.:.:.:.	./.:.:.:.:.:.:.:.:.:.	./.:.:.:.:.:.:.:.:.:.	./.:.:.:.:.:.:.:.:.:.	./.:.:.:.:.:.:.:.:.:.	./.:.:.:.:.:.:.:.:.:.	./.:.:.:.:.:.:.:.:.:.	./.:.:.:.:.:.:.:.:.:.	./.:.:.:.:.:.:.:.:.:.	./.:.:.:.:.:.:.:.:.:.	./.:.:.:.:.:.:.:.:.:.	./.:.:.:.:.:.:.:.:.:.	./.:.:.:.:.:.:.:.:.:.	./.:.:.:.:.:.:.:.:.:.	./.:.:.:.:.:.:.:.:.:.
chr4	7709662	.	C	G	259.77	PASS	BaseQRankSum=1.001;ClippingRankSum=0;ExcessHet=3.0103;MQRankSum=0;RAW_MQ=79200;ReadPosRankSum=0.067;DP=22;MLEAC=1;MLEAF=0.5	GT:DP:GQ:NE:PR:PS:SB:SE	./.:.:.:.:.:.:.:.	./.:.:.:.:.:.:.:.	./.:.:.:.:.:.:.:.	./.:.:.:.:.:.:.:.	./.:.:.:.:.:.:.:.	./.:.:.:.:.:.:.:.	./.:.:.:.:.:.:.:.	./.:.:.:.:.:.:.:.	./.:.:.:.:.:.:.:.	./.:.:.:.:.:.:.:.	./.:.:.:.:.:.:.:.	./.:.:.:.:.:.:.:.	./.:.:.:.:.:.:.:.	./.:.:.:.:.:.:.:.	./.:.:.:.:.:.:.:.	./.:.:.:.:.:.:.:.	./.:.:.:.:.:.:.:.	./.:.:.:.:.:.:.:.	./.:.:.:.:.:.:.:.	./.:.:.:.:.:.:.:.	./.:.:.:.:.:.:.:.	./.:.:.:.:.:.:.:.	./.:.:.:.:.:.:.:.	./.:.:.:.:.:.:.:.	./.:.:.:.:.:.:.:.	./.:.:.:.:.:.:.:.	./.:.:.:.:.:.:.:.	./.:.:.:.:.:.:.:.	./.:.:.:.:.:.:.:.	./.:.:.:.:.:.:.:.	./.:.:.:.:.:.:.:.	./.:.:.:.:.:.:.:.	./.:.:.:.:.:.:.:.	./.:.:.:.:.:.:.:.	./.:.:.:.:.:.:.:.	./.:.:.:.:.:.:.:.	./.:.:.:.:.:.:.:.	./.:.:.:.:.:.:.:.	./.:.:.:.:.:.:.:.	./.:.:.:.:.:.:.:.	./.:.:.:.:.:.:.:.	./.:.:.:.:.:.:.:.	./.:.:.:.:.:.:.:.	./.:.:.:.:.:.:.:.	./.:.:.:.:.:.:.:.	./.:.:.:.:.:.:.:.	./.:.:.:.:.:.:.:.	./.:.:.:.:.:.:.:.	./.:.:.:.:.:.:.:.	./.:.:.:.:.:.:.:.	./.:.:.:.:.:.:.:.	./.:.:.:.:.:.:.:.	./.:.:.:.:.:.:.:.	./.:.:.:.:.:.:.:.	./.:.:.:.:.:.:.:.	./.:.:.:.:.:.:.:.	./.:.:.:.:.:.:.:.	./.:.:.:.:.:.:.:.	./.:.:.:.:.:.:.:.	./.:.:.:.:.:.:.:.	./.:.:.:.:.:.:.:.	./.:.:.:.:.:.:.:.	./.:.:.:.:.:.:.:.	./.:.:.:.:.:.:.:.	./.:.:.:.:.:.:.:.	./.:.:.:.:.:.:.:.	./.:.:.:.:.:.:.:.	./.:.:.:.:.:.:.:.	./.:.:.:.:.:.:.:.	0|1:22:99:100:0:7706522:4,5,7,6:.	./.:.:.:.:.:.:.:.	./.:.:.:.:.:.:.:.	./.:.:.:.:.:.:.:.	./.:.:.:.:.:.:.:.	./.:.:.:.:.:.:.:.	./.:.:.:.:.:.:.:.	./.:.:.:.:.:.:.:.	./.:.:.:.:.:.:.:.	./.:.:.:.:.:.:.:.	./.:.:.:.:.:.:.:.	./.:.:.:.:.:.:.:.	./.:.:.:.:.:.:.:.	./.:.:.:.:.:.:.:.	./.:.:.:.:.:.:.:.	./.:.:.:.:.:.:.:.	./.:.:.:.:.:.:.:.	./.:.:.:.:.:.:.:.	./.:.:.:.:.:.:.:.	./.:.:.:.:.:.:.:.	./.:.:.:.:.:.:.:.	./.:.:.:.:.:.:.:.	./.:.:.:.:.:.:.:.	./.:.:.:.:.:.:.:.	./.:.:.:.:.:.:.:.	./.:.:.:.:.:.:.:.	./.:.:.:.:.:.:.:.	./.:.:.:.:.:.:.:.	./.:.:.:.:.:.:.:.	./.:.:.:.:.:.:.:.	./.:.:.:.:.:.:.:.	./.:.:.:.:.:.:.:.	./.:.:.:.:.:.:.:.	./.:.:.:.:.:.:.:.	./.:.:.:.:.:.:.:.	./.:.:.:.:.:.:.:.	./.:.:.:.:.:.:.:.	./.:.:.:.:.:.:.:.	./.:.:.:.:.:.:.:.	./.:.:.:.:.:.:.:.	./.:.:.:.:.:.:.:.	./.:.:.:.:.:.:.:.	./.:.:.:.:.:.:.:.	./.:.:.:.:.:.:.:.	./.:.:.:.:.:.:.:.	./.:.:.:.:.:.:.:.	./.:.:.:.:.:.:.:.	./.:.:.:.:.:.:.:.	./.:.:.:.:.:.:.:.	./.:.:.:.:.:.:.:.	./.:.:.:.:.:.:.:.	./.:.:.:.:.:.:.:.	./.:.:.:.:.:.:.:.	./.:.:.:.:.:.:.:.	./.:.:.:.:.:.:.:.
chr4	7709698	.	T	A	361.77	PASS	BaseQRankSum=-2.094;ClippingRankSum=0;ExcessHet=3.0103;MQRankSum=0;RAW_MQ=97200;ReadPosRankSum=-0.025;DP=27;MLEAC=1;MLEAF=0.5	GT:DP:GQ:NE:PR:PS:SB:SE	./.:.:.:.:.:.:.:.	./.:.:.:.:.:.:.:.	./.:.:.:.:.:.:.:.	./.:.:.:.:.:.:.:.	./.:.:.:.:.:.:.:.	./.:.:.:.:.:.:.:.	./.:.:.:.:.:.:.:.	./.:.:.:.:.:.:.:.	./.:.:.:.:.:.:.:.	./.:.:.:.:.:.:.:.	./.:.:.:.:.:.:.:.	./.:.:.:.:.:.:.:.	./.:.:.:.:.:.:.:.	./.:.:.:.:.:.:.:.	./.:.:.:.:.:.:.:.	./.:.:.:.:.:.:.:.	./.:.:.:.:.:.:.:.	./.:.:.:.:.:.:.:.	./.:.:.:.:.:.:.:.	./.:.:.:.:.:.:.:.	./.:.:.:.:.:.:.:.	./.:.:.:.:.:.:.:.	./.:.:.:.:.:.:.:.	./.:.:.:.:.:.:.:.	./.:.:.:.:.:.:.:.	./.:.:.:.:.:.:.:.	./.:.:.:.:.:.:.:.	./.:.:.:.:.:.:.:.	./.:.:.:.:.:.:.:.	./.:.:.:.:.:.:.:.	./.:.:.:.:.:.:.:.	./.:.:.:.:.:.:.:.	./.:.:.:.:.:.:.:.	./.:.:.:.:.:.:.:.	./.:.:.:.:.:.:.:.	./.:.:.:.:.:.:.:.	./.:.:.:.:.:.:.:.	./.:.:.:.:.:.:.:.	./.:.:.:.:.:.:.:.	./.:.:.:.:.:.:.:.	./.:.:.:.:.:.:.:.	./.:.:.:.:.:.:.:.	./.:.:.:.:.:.:.:.	./.:.:.:.:.:.:.:.	./.:.:.:.:.:.:.:.	./.:.:.:.:.:.:.:.	./.:.:.:.:.:.:.:.	./.:.:.:.:.:.:.:.	./.:.:.:.:.:.:.:.	./.:.:.:.:.:.:.:.	./.:.:.:.:.:.:.:.	./.:.:.:.:.:.:.:.	./.:.:.:.:.:.:.:.	./.:.:.:.:.:.:.:.	./.:.:.:.:.:.:.:.	./.:.:.:.:.:.:.:.	./.:.:.:.:.:.:.:.	./.:.:.:.:.:.:.:.	./.:.:.:.:.:.:.:.	./.:.:.:.:.:.:.:.	./.:.:.:.:.:.:.:.	./.:.:.:.:.:.:.:.	./.:.:.:.:.:.:.:.	./.:.:.:.:.:.:.:.	./.:.:.:.:.:.:.:.	./.:.:.:.:.:.:.:.	./.:.:.:.:.:.:.:.	./.:.:.:.:.:.:.:.	./.:.:.:.:.:.:.:.	0|1:27:99:100:0:7706522:4,6,11,6:.	./.:.:.:.:.:.:.:.	./.:.:.:.:.:.:.:.	./.:.:.:.:.:.:.:.	./.:.:.:.:.:.:.:.	./.:.:.:.:.:.:.:.	./.:.:.:.:.:.:.:.	./.:.:.:.:.:.:.:.	./.:.:.:.:.:.:.:.	./.:.:.:.:.:.:.:.	./.:.:.:.:.:.:.:.	./.:.:.:.:.:.:.:.	./.:.:.:.:.:.:.:.	./.:.:.:.:.:.:.:.	./.:.:.:.:.:.:.:.	./.:.:.:.:.:.:.:.	./.:.:.:.:.:.:.:.	./.:.:.:.:.:.:.:.	./.:.:.:.:.:.:.:.	./.:.:.:.:.:.:.:.	./.:.:.:.:.:.:.:.	./.:.:.:.:.:.:.:.	./.:.:.:.:.:.:.:.	./.:.:.:.:.:.:.:.	./.:.:.:.:.:.:.:.	./.:.:.:.:.:.:.:.	./.:.:.:.:.:.:.:.	./.:.:.:.:.:.:.:.	./.:.:.:.:.:.:.:.	./.:.:.:.:.:.:.:.	./.:.:.:.:.:.:.:.	./.:.:.:.:.:.:.:.	./.:.:.:.:.:.:.:.	./.:.:.:.:.:.:.:.	./.:.:.:.:.:.:.:.	./.:.:.:.:.:.:.:.	./.:.:.:.:.:.:.:.	./.:.:.:.:.:.:.:.	./.:.:.:.:.:.:.:.	./.:.:.:.:.:.:.:.	./.:.:.:.:.:.:.:.	./.:.:.:.:.:.:.:.	./.:.:.:.:.:.:.:.	./.:.:.:.:.:.:.:.	./.:.:.:.:.:.:.:.	./.:.:.:.:.:.:.:.	./.:.:.:.:.:.:.:.	./.:.:.:.:.:.:.:.	./.:.:.:.:.:.:.:.	./.:.:.:.:.:.:.:.	./.:.:.:.:.:.:.:.	./.:.:.:.:.:.:.:.	./.:.:.:.:.:.:.:.	./.:.:.:.:.:.:.:.	./.:.:.:.:.:.:.:.
chr4	7709723	.	G	T	444.77	PASS	BaseQRankSum=-0.601;ClippingRankSum=0;ExcessHet=3.0103;MQRankSum=0;RAW_MQ=43200;ReadPosRankSum=0.233;DP=141;MLEAC=1;MLEAF=0.5	GT:DP:GQ:NE:PR:PS:SB:SE:PGT:PID	./.:.:.:.:.:.:.:.:.:.	./.:.:.:.:.:.:.:.:.:.	./.:.:.:.:.:.:.:.:.:.	./.:.:.:.:.:.:.:.:.:.	./.:.:.:.:.:.:.:.:.:.	./.:.:.:.:.:.:.:.:.:.	./.:.:.:.:.:.:.:.:.:.	./.:.:.:.:.:.:.:.:.:.	./.:.:.:.:.:.:.:.:.:.	./.:.:.:.:.:.:.:.:.:.	./.:.:.:.:.:.:.:.:.:.	./.:.:.:.:.:.:.:.:.:.	./.:.:.:.:.:.:.:.:.:.	./.:.:.:.:.:.:.:.:.:.	./.:.:.:.:.:.:.:.:.:.	./.:.:.:.:.:.:.:.:.:.	./.:.:.:.:.:.:.:.:.:.	./.:.:.:.:.:.:.:.:.:.	./.:.:.:.:.:.:.:.:.:.	./.:.:.:.:.:.:.:.:.:.	./.:.:.:.:.:.:.:.:.:.	./.:.:.:.:.:.:.:.:.:.	./.:.:.:.:.:.:.:.:.:.	./.:.:.:.:.:.:.:.:.:.	./.:.:.:.:.:.:.:.:.:.	./.:.:.:.:.:.:.:.:.:.	./.:.:.:.:.:.:.:.:.:.	./.:.:.:.:.:.:.:.:.:.	./.:.:.:.:.:.:.:.:.:.	./.:.:.:.:.:.:.:.:.:.	./.:.:.:.:.:.:.:.:.:.	./.:.:.:.:.:.:.:.:.:.	./.:.:.:.:.:.:.:.:.:.	./.:.:.:.:.:.:.:.:.:.	./.:.:.:.:.:.:.:.:.:.	./.:.:.:.:.:.:.:.:.:.	./.:.:.:.:.:.:.:.:.:.	./.:.:.:.:.:.:.:.:.:.	./.:.:.:.:.:.:.:.:.:.	./.:.:.:.:.:.:.:.:.:.	./.:.:.:.:.:.:.:.:.:.	./.:.:.:.:.:.:.:.:.:.	./.:.:.:.:.:.:.:.:.:.	./.:.:.:.:.:.:.:.:.:.	./.:.:.:.:.:.:.:.:.:.	./.:.:.:.:.:.:.:.:.:.	./.:.:.:.:.:.:.:.:.:.	./.:.:.:.:.:.:.:.:.:.	./.:.:.:.:.:.:.:.:.:.	./.:.:.:.:.:.:.:.:.:.	./.:.:.:.:.:.:.:.:.:.	./.:.:.:.:.:.:.:.:.:.	./.:.:.:.:.:.:.:.:.:.	./.:.:.:.:.:.:.:.:.:.	./.:.:.:.:.:.:.:.:.:.	./.:.:.:.:.:.:.:.:.:.	./.:.:.:.:.:.:.:.:.:.	./.:.:.:.:.:.:.:.:.:.	./.:.:.:.:.:.:.:.:.:.	./.:.:.:.:.:.:.:.:.:.	./.:.:.:.:.:.:.:.:.:.	./.:.:.:.:.:.:.:.:.:.	./.:.:.:.:.:.:.:.:.:.	./.:.:.:.:.:.:.:.:.:.	./.:.:.:.:.:.:.:.:.:.	1|0:12:99:100:0:7706522:6,1,2,3:.:.:.	./.:.:.:.:.:.:.:.:.:.	./.:.:.:.:.:.:.:.:.:.	./.:.:.:.:.:.:.:.:.:.	0|1:29:99:100:0:7706522:4,6,10,9:.:.:.	./.:.:.:.:.:.:.:.:.:.	./.:.:.:.:.:.:.:.:.:.	./.:.:.:.:.:.:.:.:.:.	./.:.:.:.:.:.:.:.:.:.	./.:.:.:.:.:.:.:.:.:.	./.:.:.:.:.:.:.:.:.:.	./.:.:.:.:.:.:.:.:.:.	./.:.:.:.:.:.:.:.:.:.	./.:.:.:.:.:.:.:.:.:.	./.:.:.:.:.:.:.:.:.:.	./.:.:.:.:.:.:.:.:.:.	./.:.:.:.:.:.:.:.:.:.	0|1:14:97:100:0:7701995:5,5,2,2:.:.:.	./.:.:.:.:.:.:.:.:.:.	./.:.:.:.:.:.:.:.:.:.	./.:.:.:.:.:.:.:.:.:.	./.:.:.:.:.:.:.:.:.:.	0|1:20:99:100:0:7709286:8,5,4,3:.:0|1:7709723_G_T	0|1:23:99:100:0:7709286:7,2,7,7:.:.:.	./.:.:.:.:.:.:.:.:.:.	./.:.:.:.:.:.:.:.:.:.	./.:.:.:.:.:.:.:.:.:.	./.:.:.:.:.:.:.:.:.:.	./.:.:.:.:.:.:.:.:.:.	1|0:14:39:100:0:7707835:3,8,1,2:.:.:.	./.:.:.:.:.:.:.:.:.:.	./.:.:.:.:.:.:.:.:.:.	0|1:16:99:100:0:7701995:4,5,3,4:.:.:.	./.:.:.:.:.:.:.:.:.:.	./.:.:.:.:.:.:.:.:.:.	0|1:12:80:100:0:7706223:6,3,0,3:.:.:.	./.:.:.:.:.:.:.:.:.:.	./.:.:.:.:.:.:.:.:.:.	./.:.:.:.:.:.:.:.:.:.	./.:.:.:.:.:.:.:.:.:.	./.:.:.:.:.:.:.:.:.:.	./.:.:.:.:.:.:.:.:.:.	./.:.:.:.:.:.:.:.:.:.	./.:.:.:.:.:.:.:.:.:.	./.:.:.:.:.:.:.:.:.:.	./.:.:.:.:.:.:.:.:.:.	./.:.:.:.:.:.:.:.:.:.	./.:.:.:.:.:.:.:.:.:.	./.:.:.:.:.:.:.:.:.:.	./.:.:.:.:.:.:.:.:.:.	./.:.:.:.:.:.:.:.:.:.	./.:.:.:.:.:.:.:.:.:.	./.:.:.:.:.:.:.:.:.:.	./.:.:.:.:.:.:.:.:.:.	./.:.:.:.:.:.:.:.:.:.	./.:.:.:.:.:.:.:.:.:.	./.:.:.:.:.:.:.:.:.:.	./.:.:.:.:.:.:.:.:.:.	./.:.:.:.:.:.:.:.:.:.
chr4	7709744	.	A	C	424.77	PASS	BaseQRankSum=0.685;ClippingRankSum=0;ExcessHet=3.0103;MQRankSum=0;RAW_MQ=54000;ReadPosRankSum=0.982;DP=141;MLEAC=1;MLEAF=0.5	GT:DP:GQ:NE:PR:PS:SB:SE:PGT:PID	./.:.:.:.:.:.:.:.:.:.	./.:.:.:.:.:.:.:.:.:.	./.:.:.:.:.:.:.:.:.:.	./.:.:.:.:.:.:.:.:.:.	./.:.:.:.:.:.:.:.:.:.	./.:.:.:.:.:.:.:.:.:.	./.:.:.:.:.:.:.:.:.:.	./.:.:.:.:.:.:.:.:.:.	./.:.:.:.:.:.:.:.:.:.	./.:.:.:.:.:.:.:.:.:.	./.:.:.:.:.:.:.:.:.:.	./.:.:.:.:.:.:.:.:.:.	./.:.:.:.:.:.:.:.:.:.	./.:.:.:.:.:.:.:.:.:.	./.:.:.:.:.:.:.:.:.:.	./.:.:.:.:.:.:.:.:.:.	./.:.:.:.:.:.:.:.:.:.	./.:.:.:.:.:.:.:.:.:.	./.:.:.:.:.:.:.:.:.:.	./.:.:.:.:.:.:.:.:.:.	./.:.:.:.:.:.:.:.:.:.	./.:.:.:.:.:.:.:.:.:.	./.:.:.:.:.:.:.:.:.:.	./.:.:.:.:.:.:.:.:.:.	./.:.:.:.:.:.:.:.:.:.	./.:.:.:.:.:.:.:.:.:.	./.:.:.:.:.:.:.:.:.:.	./.:.:.:.:.:.:.:.:.:.	./.:.:.:.:.:.:.:.:.:.	./.:.:.:.:.:.:.:.:.:.	./.:.:.:.:.:.:.:.:.:.	./.:.:.:.:.:.:.:.:.:.	./.:.:.:.:.:.:.:.:.:.	./.:.:.:.:.:.:.:.:.:.	./.:.:.:.:.:.:.:.:.:.	./.:.:.:.:.:.:.:.:.:.	./.:.:.:.:.:.:.:.:.:.	./.:.:.:.:.:.:.:.:.:.	./.:.:.:.:.:.:.:.:.:.	./.:.:.:.:.:.:.:.:.:.	./.:.:.:.:.:.:.:.:.:.	./.:.:.:.:.:.:.:.:.:.	./.:.:.:.:.:.:.:.:.:.	./.:.:.:.:.:.:.:.:.:.	./.:.:.:.:.:.:.:.:.:.	./.:.:.:.:.:.:.:.:.:.	./.:.:.:.:.:.:.:.:.:.	./.:.:.:.:.:.:.:.:.:.	./.:.:.:.:.:.:.:.:.:.	./.:.:.:.:.:.:.:.:.:.	./.:.:.:.:.:.:.:.:.:.	./.:.:.:.:.:.:.:.:.:.	./.:.:.:.:.:.:.:.:.:.	./.:.:.:.:.:.:.:.:.:.	./.:.:.:.:.:.:.:.:.:.	./.:.:.:.:.:.:.:.:.:.	./.:.:.:.:.:.:.:.:.:.	./.:.:.:.:.:.:.:.:.:.	./.:.:.:.:.:.:.:.:.:.	./.:.:.:.:.:.:.:.:.:.	./.:.:.:.:.:.:.:.:.:.	./.:.:.:.:.:.:.:.:.:.	./.:.:.:.:.:.:.:.:.:.	./.:.:.:.:.:.:.:.:.:.	./.:.:.:.:.:.:.:.:.:.	1|0:15:99:100:0:7706522:6,4,1,4:.:.:.	./.:.:.:.:.:.:.:.:.:.	./.:.:.:.:.:.:.:.:.:.	./.:.:.:.:.:.:.:.:.:.	0|1:28:99:100:0:7706522:2,7,9,10:.:.:.	./.:.:.:.:.:.:.:.:.:.	./.:.:.:.:.:.:.:.:.:.	./.:.:.:.:.:.:.:.:.:.	./.:.:.:.:.:.:.:.:.:.	./.:.:.:.:.:.:.:.:.:.	./.:.:.:.:.:.:.:.:.:.	./.:.:.:.:.:.:.:.:.:.	./.:.:.:.:.:.:.:.:.:.	./.:.:.:.:.:.:.:.:.:.	./.:.:.:.:.:.:.:.:.:.	./.:.:.:.:.:.:.:.:.:.	./.:.:.:.:.:.:.:.:.:.	0|1:15:94:100:0:7701995:6,5,2,2:.:.:.	./.:.:.:.:.:.:.:.:.:.	./.:.:.:.:.:.:.:.:.:.	./.:.:.:.:.:.:.:.:.:.	./.:.:.:.:.:.:.:.:.:.	0|1:20:99:100:0:7709286:8,5,4,3:.:0|1:7709723_G_T	0|1:21:99:100:0:7709286:8,2,6,5:.:.:.	./.:.:.:.:.:.:.:.:.:.	./.:.:.:.:.:.:.:.:.:.	./.:.:.:.:.:.:.:.:.:.	./.:.:.:.:.:.:.:.:.:.	./.:.:.:.:.:.:.:.:.:.	1|0:15:64:100:0:7707835:4,7,1,3:.:.:.	./.:.:.:.:.:.:.:.:.:.	./.:.:.:.:.:.:.:.:.:.	0|1:16:99:100:0:7701995:4,4,4,4:.:.:.	./.:.:.:.:.:.:.:.:.:.	./.:.:.:.:.:.:.:.:.:.	0|1:11:57:100:0:7706223:5,4,0,2:.:.:.	./.:.:.:.:.:.:.:.:.:.	./.:.:.:.:.:.:.:.:.:.	./.:.:.:.:.:.:.:.:.:.	./.:.:.:.:.:.:.:.:.:.	./.:.:.:.:.:.:.:.:.:.	./.:.:.:.:.:.:.:.:.:.	./.:.:.:.:.:.:.:.:.:.	./.:.:.:.:.:.:.:.:.:.	./.:.:.:.:.:.:.:.:.:.	./.:.:.:.:.:.:.:.:.:.	./.:.:.:.:.:.:.:.:.:.	./.:.:.:.:.:.:.:.:.:.	./.:.:.:.:.:.:.:.:.:.	./.:.:.:.:.:.:.:.:.:.	./.:.:.:.:.:.:.:.:.:.	./.:.:.:.:.:.:.:.:.:.	./.:.:.:.:.:.:.:.:.:.	./.:.:.:.:.:.:.:.:.:.	./.:.:.:.:.:.:.:.:.:.	./.:.:.:.:.:.:.:.:.:.	./.:.:.:.:.:.:.:.:.:.	./.:.:.:.:.:.:.:.:.:.	./.:.:.:.:.:.:.:.:.:.
chr4	7709758	.	T	C	416.77	PASS	BaseQRankSum=0.636;ClippingRankSum=0;ExcessHet=3.0103;MQRankSum=0;RAW_MQ=50400;ReadPosRankSum=-0.709;DP=133;MLEAC=1;MLEAF=0.5	GT:DP:GQ:NE:PR:PS:SB:SE:PGT:PID	./.:.:.:.:.:.:.:.:.:.	./.:.:.:.:.:.:.:.:.:.	./.:.:.:.:.:.:.:.:.:.	./.:.:.:.:.:.:.:.:.:.	./.:.:.:.:.:.:.:.:.:.	./.:.:.:.:.:.:.:.:.:.	./.:.:.:.:.:.:.:.:.:.	./.:.:.:.:.:.:.:.:.:.	./.:.:.:.:.:.:.:.:.:.	./.:.:.:.:.:.:.:.:.:.	./.:.:.:.:.:.:.:.:.:.	./.:.:.:.:.:.:.:.:.:.	./.:.:.:.:.:.:.:.:.:.	./.:.:.:.:.:.:.:.:.:.	./.:.:.:.:.:.:.:.:.:.	./.:.:.:.:.:.:.:.:.:.	./.:.:.:.:.:.:.:.:.:.	./.:.:.:.:.:.:.:.:.:.	./.:.:.:.:.:.:.:.:.:.	./.:.:.:.:.:.:.:.:.:.	./.:.:.:.:.:.:.:.:.:.	./.:.:.:.:.:.:.:.:.:.	./.:.:.:.:.:.:.:.:.:.	./.:.:.:.:.:.:.:.:.:.	./.:.:.:.:.:.:.:.:.:.	./.:.:.:.:.:.:.:.:.:.	./.:.:.:.:.:.:.:.:.:.	./.:.:.:.:.:.:.:.:.:.	./.:.:.:.:.:.:.:.:.:.	./.:.:.:.:.:.:.:.:.:.	./.:.:.:.:.:.:.:.:.:.	./.:.:.:.:.:.:.:.:.:.	./.:.:.:.:.:.:.:.:.:.	./.:.:.:.:.:.:.:.:.:.	./.:.:.:.:.:.:.:.:.:.	./.:.:.:.:.:.:.:.:.:.	./.:.:.:.:.:.:.:.:.:.	./.:.:.:.:.:.:.:.:.:.	./.:.:.:.:.:.:.:.:.:.	./.:.:.:.:.:.:.:.:.:.	./.:.:.:.:.:.:.:.:.:.	./.:.:.:.:.:.:.:.:.:.	./.:.:.:.:.:.:.:.:.:.	./.:.:.:.:.:.:.:.:.:.	./.:.:.:.:.:.:.:.:.:.	./.:.:.:.:.:.:.:.:.:.	./.:.:.:.:.:.:.:.:.:.	./.:.:.:.:.:.:.:.:.:.	./.:.:.:.:.:.:.:.:.:.	./.:.:.:.:.:.:.:.:.:.	./.:.:.:.:.:.:.:.:.:.	./.:.:.:.:.:.:.:.:.:.	./.:.:.:.:.:.:.:.:.:.	./.:.:.:.:.:.:.:.:.:.	./.:.:.:.:.:.:.:.:.:.	./.:.:.:.:.:.:.:.:.:.	./.:.:.:.:.:.:.:.:.:.	./.:.:.:.:.:.:.:.:.:.	./.:.:.:.:.:.:.:.:.:.	./.:.:.:.:.:.:.:.:.:.	./.:.:.:.:.:.:.:.:.:.	./.:.:.:.:.:.:.:.:.:.	./.:.:.:.:.:.:.:.:.:.	./.:.:.:.:.:.:.:.:.:.	./.:.:.:.:.:.:.:.:.:.	1|0:14:99:100:0:7706522:5,4,1,4:.:.:.	./.:.:.:.:.:.:.:.:.:.	./.:.:.:.:.:.:.:.:.:.	./.:.:.:.:.:.:.:.:.:.	0|1:28:99:100:0:7706522:2,7,9,10:.:.:.	./.:.:.:.:.:.:.:.:.:.	./.:.:.:.:.:.:.:.:.:.	./.:.:.:.:.:.:.:.:.:.	./.:.:.:.:.:.:.:.:.:.	./.:.:.:.:.:.:.:.:.:.	./.:.:.:.:.:.:.:.:.:.	./.:.:.:.:.:.:.:.:.:.	./.:.:.:.:.:.:.:.:.:.	./.:.:.:.:.:.:.:.:.:.	./.:.:.:.:.:.:.:.:.:.	./.:.:.:.:.:.:.:.:.:.	./.:.:.:.:.:.:.:.:.:.	0|1:14:70:100:0:7701995:6,6,1,1:.:.:.	./.:.:.:.:.:.:.:.:.:.	./.:.:.:.:.:.:.:.:.:.	./.:.:.:.:.:.:.:.:.:.	./.:.:.:.:.:.:.:.:.:.	0|1:16:99:100:0:7709286:6,4,3,3:.:0|1:7709723_G_T	0|1:21:99:100:0:7709286:9,3,5,4:.:.:.	./.:.:.:.:.:.:.:.:.:.	./.:.:.:.:.:.:.:.:.:.	./.:.:.:.:.:.:.:.:.:.	./.:.:.:.:.:.:.:.:.:.	./.:.:.:.:.:.:.:.:.:.	1|0:15:63:100:0:7707835:5,6,1,3:.:.:.	./.:.:.:.:.:.:.:.:.:.	./.:.:.:.:.:.:.:.:.:.	0|1:15:99:100:0:7701995:4,5,4,2:.:.:.	./.:.:.:.:.:.:.:.:.:.	./.:.:.:.:.:.:.:.:.:.	0|1:10:60:100:0:7706223:5,3,0,2:.:.:.	./.:.:.:.:.:.:.:.:.:.	./.:.:.:.:.:.:.:.:.:.	./.:.:.:.:.:.:.:.:.:.	./.:.:.:.:.:.:.:.:.:.	./.:.:.:.:.:.:.:.:.:.	./.:.:.:.:.:.:.:.:.:.	./.:.:.:.:.:.:.:.:.:.	./.:.:.:.:.:.:.:.:.:.	./.:.:.:.:.:.:.:.:.:.	./.:.:.:.:.:.:.:.:.:.	./.:.:.:.:.:.:.:.:.:.	./.:.:.:.:.:.:.:.:.:.	./.:.:.:.:.:.:.:.:.:.	./.:.:.:.:.:.:.:.:.:.	./.:.:.:.:.:.:.:.:.:.	./.:.:.:.:.:.:.:.:.:.	./.:.:.:.:.:.:.:.:.:.	./.:.:.:.:.:.:.:.:.:.	./.:.:.:.:.:.:.:.:.:.	./.:.:.:.:.:.:.:.:.:.	./.:.:.:.:.:.:.:.:.:.	./.:.:.:.:.:.:.:.:.:.	./.:.:.:.:.:.:.:.:.:.
chr4	7709760	.	A	C	625.77	PASS	ExcessHet=3.0103;RAW_MQ=86400;BaseQRankSum=-0.208;ClippingRankSum=0;MQRankSum=0;ReadPosRankSum=-0.591;DP=194;MLEAC=2;MLEAF=1	GT:DP:GQ:SB:NE:PR:PS:SE	./.:.:.:.:.:.:.:.	./.:.:.:.:.:.:.:.	./.:.:.:.:.:.:.:.	./.:.:.:.:.:.:.:.	./.:.:.:.:.:.:.:.	./.:.:.:.:.:.:.:.	./.:.:.:.:.:.:.:.	./.:.:.:.:.:.:.:.	./.:.:.:.:.:.:.:.	./.:.:.:.:.:.:.:.	./.:.:.:.:.:.:.:.	./.:.:.:.:.:.:.:.	./.:.:.:.:.:.:.:.	./.:.:.:.:.:.:.:.	./.:.:.:.:.:.:.:.	./.:.:.:.:.:.:.:.	./.:.:.:.:.:.:.:.	./.:.:.:.:.:.:.:.	./.:.:.:.:.:.:.:.	./.:.:.:.:.:.:.:.	./.:.:.:.:.:.:.:.	./.:.:.:.:.:.:.:.	./.:.:.:.:.:.:.:.	./.:.:.:.:.:.:.:.	./.:.:.:.:.:.:.:.	./.:.:.:.:.:.:.:.	./.:.:.:.:.:.:.:.	./.:.:.:.:.:.:.:.	./.:.:.:.:.:.:.:.	./.:.:.:.:.:.:.:.	./.:.:.:.:.:.:.:.	./.:.:.:.:.:.:.:.	./.:.:.:.:.:.:.:.	./.:.:.:.:.:.:.:.	./.:.:.:.:.:.:.:.	1/1:24:72:0,0,11,13:.:.:.:.	./.:.:.:.:.:.:.:.	./.:.:.:.:.:.:.:.	./.:.:.:.:.:.:.:.	./.:.:.:.:.:.:.:.	./.:.:.:.:.:.:.:.	./.:.:.:.:.:.:.:.	./.:.:.:.:.:.:.:.	./.:.:.:.:.:.:.:.	./.:.:.:.:.:.:.:.	./.:.:.:.:.:.:.:.	./.:.:.:.:.:.:.:.	./.:.:.:.:.:.:.:.	./.:.:.:.:.:.:.:.	./.:.:.:.:.:.:.:.	./.:.:.:.:.:.:.:.	./.:.:.:.:.:.:.:.	./.:.:.:.:.:.:.:.	./.:.:.:.:.:.:.:.	./.:.:.:.:.:.:.:.	./.:.:.:.:.:.:.:.	./.:.:.:.:.:.:.:.	./.:.:.:.:.:.:.:.	./.:.:.:.:.:.:.:.	./.:.:.:.:.:.:.:.	./.:.:.:.:.:.:.:.	0|1:17:99:4,6,4,3:100:0:7706692:.	./.:.:.:.:.:.:.:.	1|0:15:99:3,6,3,3:100:0:7707866:.	0/1:13:99:4,2,5,2:.:.:.:.	0|1:14:99:1,4,5,4:100:0:7706522:.	0/1:14:99:3,3,3,5:.:.:.:.	./.:.:.:.:.:.:.:.	./.:.:.:.:.:.:.:.	./.:.:.:.:.:.:.:.	./.:.:.:.:.:.:.:.	./.:.:.:.:.:.:.:.	./.:.:.:.:.:.:.:.	./.:.:.:.:.:.:.:.	./.:.:.:.:.:.:.:.	./.:.:.:.:.:.:.:.	./.:.:.:.:.:.:.:.	./.:.:.:.:.:.:.:.	./.:.:.:.:.:.:.:.	./.:.:.:.:.:.:.:.	./.:.:.:.:.:.:.:.	./.:.:.:.:.:.:.:.	1|0:14:73:1,2,6,5:100:0:7701995:.	./.:.:.:.:.:.:.:.	./.:.:.:.:.:.:.:.	./.:.:.:.:.:.:.:.	./.:.:.:.:.:.:.:.	./.:.:.:.:.:.:.:.	./.:.:.:.:.:.:.:.	./.:.:.:.:.:.:.:.	./.:.:.:.:.:.:.:.	./.:.:.:.:.:.:.:.	./.:.:.:.:.:.:.:.	1/1:10:30:0,0,7,3:.:.:.:.	./.:.:.:.:.:.:.:.	./.:.:.:.:.:.:.:.	./.:.:.:.:.:.:.:.	1|0:16:99:5,2,4,5:100:0:7701995:.	./.:.:.:.:.:.:.:.	./.:.:.:.:.:.:.:.	./.:.:.:.:.:.:.:.	./.:.:.:.:.:.:.:.	./.:.:.:.:.:.:.:.	1|0:19:96:6,7,5,1:100:0:7707835:.	./.:.:.:.:.:.:.:.	./.:.:.:.:.:.:.:.	./.:.:.:.:.:.:.:.	0|1:17:99:3,6,5,3:100:0:7709618:.	./.:.:.:.:.:.:.:.	1/1:19:57:0,0,7,12:.:.:.:.	./.:.:.:.:.:.:.:.	./.:.:.:.:.:.:.:.	./.:.:.:.:.:.:.:.	./.:.:.:.:.:.:.:.	./.:.:.:.:.:.:.:.	./.:.:.:.:.:.:.:.	./.:.:.:.:.:.:.:.	./.:.:.:.:.:.:.:.	./.:.:.:.:.:.:.:.	./.:.:.:.:.:.:.:.	./.:.:.:.:.:.:.:.	./.:.:.:.:.:.:.:.	./.:.:.:.:.:.:.:.	./.:.:.:.:.:.:.:.
chr4	7709783	.	G	T	316.77	PASS	BaseQRankSum=1.074;ClippingRankSum=0;ExcessHet=3.0103;MQRankSum=0;RAW_MQ=54000;ReadPosRankSum=-2.018;DP=118;MLEAC=1;MLEAF=0.5	GT:DP:GQ:NE:PGT:PID:PR:PS:SB:SE	./.:.:.:.:.:.:.:.:.:.	./.:.:.:.:.:.:.:.:.:.	./.:.:.:.:.:.:.:.:.:.	./.:.:.:.:.:.:.:.:.:.	./.:.:.:.:.:.:.:.:.:.	./.:.:.:.:.:.:.:.:.:.	./.:.:.:.:.:.:.:.:.:.	./.:.:.:.:.:.:.:.:.:.	./.:.:.:.:.:.:.:.:.:.	./.:.:.:.:.:.:.:.:.:.	./.:.:.:.:.:.:.:.:.:.	./.:.:.:.:.:.:.:.:.:.	./.:.:.:.:.:.:.:.:.:.	./.:.:.:.:.:.:.:.:.:.	./.:.:.:.:.:.:.:.:.:.	./.:.:.:.:.:.:.:.:.:.	./.:.:.:.:.:.:.:.:.:.	./.:.:.:.:.:.:.:.:.:.	./.:.:.:.:.:.:.:.:.:.	./.:.:.:.:.:.:.:.:.:.	./.:.:.:.:.:.:.:.:.:.	./.:.:.:.:.:.:.:.:.:.	./.:.:.:.:.:.:.:.:.:.	./.:.:.:.:.:.:.:.:.:.	./.:.:.:.:.:.:.:.:.:.	./.:.:.:.:.:.:.:.:.:.	./.:.:.:.:.:.:.:.:.:.	./.:.:.:.:.:.:.:.:.:.	./.:.:.:.:.:.:.:.:.:.	./.:.:.:.:.:.:.:.:.:.	./.:.:.:.:.:.:.:.:.:.	./.:.:.:.:.:.:.:.:.:.	./.:.:.:.:.:.:.:.:.:.	./.:.:.:.:.:.:.:.:.:.	./.:.:.:.:.:.:.:.:.:.	./.:.:.:.:.:.:.:.:.:.	./.:.:.:.:.:.:.:.:.:.	./.:.:.:.:.:.:.:.:.:.	./.:.:.:.:.:.:.:.:.:.	./.:.:.:.:.:.:.:.:.:.	./.:.:.:.:.:.:.:.:.:.	./.:.:.:.:.:.:.:.:.:.	./.:.:.:.:.:.:.:.:.:.	./.:.:.:.:.:.:.:.:.:.	./.:.:.:.:.:.:.:.:.:.	./.:.:.:.:.:.:.:.:.:.	./.:.:.:.:.:.:.:.:.:.	./.:.:.:.:.:.:.:.:.:.	./.:.:.:.:.:.:.:.:.:.	./.:.:.:.:.:.:.:.:.:.	./.:.:.:.:.:.:.:.:.:.	./.:.:.:.:.:.:.:.:.:.	./.:.:.:.:.:.:.:.:.:.	./.:.:.:.:.:.:.:.:.:.	./.:.:.:.:.:.:.:.:.:.	./.:.:.:.:.:.:.:.:.:.	./.:.:.:.:.:.:.:.:.:.	./.:.:.:.:.:.:.:.:.:.	./.:.:.:.:.:.:.:.:.:.	./.:.:.:.:.:.:.:.:.:.	./.:.:.:.:.:.:.:.:.:.	./.:.:.:.:.:.:.:.:.:.	./.:.:.:.:.:.:.:.:.:.	./.:.:.:.:.:.:.:.:.:.	./.:.:.:.:.:.:.:.:.:.	1|0:15:99:100:0|1:7709783_G_T:0:7706522:5,4,2,4:.	./.:.:.:.:.:.:.:.:.:.	./.:.:.:.:.:.:.:.:.:.	./.:.:.:.:.:.:.:.:.:.	./.:.:.:.:.:.:.:.:.:.	./.:.:.:.:.:.:.:.:.:.	./.:.:.:.:.:.:.:.:.:.	./.:.:.:.:.:.:.:.:.:.	./.:.:.:.:.:.:.:.:.:.	./.:.:.:.:.:.:.:.:.:.	./.:.:.:.:.:.:.:.:.:.	./.:.:.:.:.:.:.:.:.:.	./.:.:.:.:.:.:.:.:.:.	./.:.:.:.:.:.:.:.:.:.	./.:.:.:.:.:.:.:.:.:.	./.:.:.:.:.:.:.:.:.:.	./.:.:.:.:.:.:.:.:.:.	0|1:15:99:100:0|1:7709783_G_T:0:7701995:6,5,1,3:.	./.:.:.:.:.:.:.:.:.:.	./.:.:.:.:.:.:.:.:.:.	./.:.:.:.:.:.:.:.:.:.	./.:.:.:.:.:.:.:.:.:.	0|1:22:99:100:0|1:7709723_G_T:0:7709286:7,6,3,6:.	0|1:19:99:100:0|1:7709783_G_T:0:7709286:7,3,5,4:.	./.:.:.:.:.:.:.:.:.:.	./.:.:.:.:.:.:.:.:.:.	./.:.:.:.:.:.:.:.:.:.	./.:.:.:.:.:.:.:.:.:.	./.:.:.:.:.:.:.:.:.:.	1|0:16:99:100:0|1:7709783_G_T:0:7707835:6,5,2,3:.	./.:.:.:.:.:.:.:.:.:.	./.:.:.:.:.:.:.:.:.:.	0|1:17:99:100:0|1:7709783_G_T:0:7701995:4,6,5,2:.	./.:.:.:.:.:.:.:.:.:.	./.:.:.:.:.:.:.:.:.:.	0|1:14:99:100:0|1:7709783_G_T:0:7706223:6,3,1,4:.	./.:.:.:.:.:.:.:.:.:.	./.:.:.:.:.:.:.:.:.:.	./.:.:.:.:.:.:.:.:.:.	./.:.:.:.:.:.:.:.:.:.	./.:.:.:.:.:.:.:.:.:.	./.:.:.:.:.:.:.:.:.:.	./.:.:.:.:.:.:.:.:.:.	./.:.:.:.:.:.:.:.:.:.	./.:.:.:.:.:.:.:.:.:.	./.:.:.:.:.:.:.:.:.:.	./.:.:.:.:.:.:.:.:.:.	./.:.:.:.:.:.:.:.:.:.	./.:.:.:.:.:.:.:.:.:.	./.:.:.:.:.:.:.:.:.:.	./.:.:.:.:.:.:.:.:.:.	./.:.:.:.:.:.:.:.:.:.	./.:.:.:.:.:.:.:.:.:.	./.:.:.:.:.:.:.:.:.:.	./.:.:.:.:.:.:.:.:.:.	./.:.:.:.:.:.:.:.:.:.	./.:.:.:.:.:.:.:.:.:.	./.:.:.:.:.:.:.:.:.:.	./.:.:.:.:.:.:.:.:.:.
chr4	7709789	.	C	T	405.77	PASS	BaseQRankSum=1.996;ClippingRankSum=0;ExcessHet=3.0103;MQRankSum=0;RAW_MQ=50400;ReadPosRankSum=-1.853;DP=146;MLEAC=1;MLEAF=0.5	GT:DP:GQ:NE:PGT:PID:PR:PS:SB:SE	./.:.:.:.:.:.:.:.:.:.	./.:.:.:.:.:.:.:.:.:.	./.:.:.:.:.:.:.:.:.:.	./.:.:.:.:.:.:.:.:.:.	./.:.:.:.:.:.:.:.:.:.	./.:.:.:.:.:.:.:.:.:.	./.:.:.:.:.:.:.:.:.:.	./.:.:.:.:.:.:.:.:.:.	./.:.:.:.:.:.:.:.:.:.	./.:.:.:.:.:.:.:.:.:.	./.:.:.:.:.:.:.:.:.:.	./.:.:.:.:.:.:.:.:.:.	./.:.:.:.:.:.:.:.:.:.	./.:.:.:.:.:.:.:.:.:.	./.:.:.:.:.:.:.:.:.:.	./.:.:.:.:.:.:.:.:.:.	./.:.:.:.:.:.:.:.:.:.	./.:.:.:.:.:.:.:.:.:.	./.:.:.:.:.:.:.:.:.:.	./.:.:.:.:.:.:.:.:.:.	./.:.:.:.:.:.:.:.:.:.	./.:.:.:.:.:.:.:.:.:.	./.:.:.:.:.:.:.:.:.:.	./.:.:.:.:.:.:.:.:.:.	./.:.:.:.:.:.:.:.:.:.	./.:.:.:.:.:.:.:.:.:.	./.:.:.:.:.:.:.:.:.:.	./.:.:.:.:.:.:.:.:.:.	./.:.:.:.:.:.:.:.:.:.	./.:.:.:.:.:.:.:.:.:.	./.:.:.:.:.:.:.:.:.:.	./.:.:.:.:.:.:.:.:.:.	./.:.:.:.:.:.:.:.:.:.	./.:.:.:.:.:.:.:.:.:.	./.:.:.:.:.:.:.:.:.:.	./.:.:.:.:.:.:.:.:.:.	./.:.:.:.:.:.:.:.:.:.	./.:.:.:.:.:.:.:.:.:.	./.:.:.:.:.:.:.:.:.:.	./.:.:.:.:.:.:.:.:.:.	./.:.:.:.:.:.:.:.:.:.	./.:.:.:.:.:.:.:.:.:.	./.:.:.:.:.:.:.:.:.:.	./.:.:.:.:.:.:.:.:.:.	./.:.:.:.:.:.:.:.:.:.	./.:.:.:.:.:.:.:.:.:.	./.:.:.:.:.:.:.:.:.:.	./.:.:.:.:.:.:.:.:.:.	./.:.:.:.:.:.:.:.:.:.	./.:.:.:.:.:.:.:.:.:.	./.:.:.:.:.:.:.:.:.:.	./.:.:.:.:.:.:.:.:.:.	./.:.:.:.:.:.:.:.:.:.	./.:.:.:.:.:.:.:.:.:.	./.:.:.:.:.:.:.:.:.:.	./.:.:.:.:.:.:.:.:.:.	./.:.:.:.:.:.:.:.:.:.	./.:.:.:.:.:.:.:.:.:.	./.:.:.:.:.:.:.:.:.:.	./.:.:.:.:.:.:.:.:.:.	./.:.:.:.:.:.:.:.:.:.	./.:.:.:.:.:.:.:.:.:.	./.:.:.:.:.:.:.:.:.:.	./.:.:.:.:.:.:.:.:.:.	./.:.:.:.:.:.:.:.:.:.	1|0:14:99:100:0|1:7709783_G_T:0:7706522:5,4,1,4:.	./.:.:.:.:.:.:.:.:.:.	./.:.:.:.:.:.:.:.:.:.	./.:.:.:.:.:.:.:.:.:.	0|1:24:76:100:.:.:0:7706522:1,5,4,14:.	./.:.:.:.:.:.:.:.:.:.	./.:.:.:.:.:.:.:.:.:.	./.:.:.:.:.:.:.:.:.:.	./.:.:.:.:.:.:.:.:.:.	./.:.:.:.:.:.:.:.:.:.	./.:.:.:.:.:.:.:.:.:.	./.:.:.:.:.:.:.:.:.:.	./.:.:.:.:.:.:.:.:.:.	./.:.:.:.:.:.:.:.:.:.	./.:.:.:.:.:.:.:.:.:.	./.:.:.:.:.:.:.:.:.:.	./.:.:.:.:.:.:.:.:.:.	0|1:16:99:100:0|1:7709783_G_T:0:7701995:6,5,1,4:.	./.:.:.:.:.:.:.:.:.:.	./.:.:.:.:.:.:.:.:.:.	./.:.:.:.:.:.:.:.:.:.	./.:.:.:.:.:.:.:.:.:.	0|1:21:99:100:0|1:7709723_G_T:0:7709286:6,6,3,6:.	0|1:20:99:100:0|1:7709783_G_T:0:7709286:8,3,5,4:.	./.:.:.:.:.:.:.:.:.:.	./.:.:.:.:.:.:.:.:.:.	./.:.:.:.:.:.:.:.:.:.	./.:.:.:.:.:.:.:.:.:.	./.:.:.:.:.:.:.:.:.:.	1|0:16:99:100:0|1:7709783_G_T:0:7707835:6,5,2,3:.	./.:.:.:.:.:.:.:.:.:.	./.:.:.:.:.:.:.:.:.:.	0|1:19:99:100:0|1:7709783_G_T:0:7701995:6,6,5,2:.	./.:.:.:.:.:.:.:.:.:.	./.:.:.:.:.:.:.:.:.:.	0|1:16:99:100:0|1:7709783_G_T:0:7706223:6,5,1,4:.	./.:.:.:.:.:.:.:.:.:.	./.:.:.:.:.:.:.:.:.:.	./.:.:.:.:.:.:.:.:.:.	./.:.:.:.:.:.:.:.:.:.	./.:.:.:.:.:.:.:.:.:.	./.:.:.:.:.:.:.:.:.:.	./.:.:.:.:.:.:.:.:.:.	./.:.:.:.:.:.:.:.:.:.	./.:.:.:.:.:.:.:.:.:.	./.:.:.:.:.:.:.:.:.:.	./.:.:.:.:.:.:.:.:.:.	./.:.:.:.:.:.:.:.:.:.	./.:.:.:.:.:.:.:.:.:.	./.:.:.:.:.:.:.:.:.:.	./.:.:.:.:.:.:.:.:.:.	./.:.:.:.:.:.:.:.:.:.	./.:.:.:.:.:.:.:.:.:.	./.:.:.:.:.:.:.:.:.:.	./.:.:.:.:.:.:.:.:.:.	./.:.:.:.:.:.:.:.:.:.	./.:.:.:.:.:.:.:.:.:.	./.:.:.:.:.:.:.:.:.:.	./.:.:.:.:.:.:.:.:.:.
chr4	7709856	.	G	A	100.77	PASS	BaseQRankSum=0.528;ClippingRankSum=0;ExcessHet=3.0103;MQRankSum=0;RAW_MQ=39600;ReadPosRankSum=-0.759;DP=109;MLEAC=1;MLEAF=0.5	GT:DP:GQ:NE:PR:PS:SB:SE	./.:.:.:.:.:.:.:.	./.:.:.:.:.:.:.:.	./.:.:.:.:.:.:.:.	./.:.:.:.:.:.:.:.	./.:.:.:.:.:.:.:.	./.:.:.:.:.:.:.:.	./.:.:.:.:.:.:.:.	./.:.:.:.:.:.:.:.	./.:.:.:.:.:.:.:.	./.:.:.:.:.:.:.:.	./.:.:.:.:.:.:.:.	./.:.:.:.:.:.:.:.	./.:.:.:.:.:.:.:.	./.:.:.:.:.:.:.:.	./.:.:.:.:.:.:.:.	./.:.:.:.:.:.:.:.	./.:.:.:.:.:.:.:.	./.:.:.:.:.:.:.:.	./.:.:.:.:.:.:.:.	./.:.:.:.:.:.:.:.	./.:.:.:.:.:.:.:.	./.:.:.:.:.:.:.:.	./.:.:.:.:.:.:.:.	./.:.:.:.:.:.:.:.	./.:.:.:.:.:.:.:.	./.:.:.:.:.:.:.:.	./.:.:.:.:.:.:.:.	./.:.:.:.:.:.:.:.	./.:.:.:.:.:.:.:.	./.:.:.:.:.:.:.:.	./.:.:.:.:.:.:.:.	./.:.:.:.:.:.:.:.	./.:.:.:.:.:.:.:.	./.:.:.:.:.:.:.:.	./.:.:.:.:.:.:.:.	./.:.:.:.:.:.:.:.	./.:.:.:.:.:.:.:.	./.:.:.:.:.:.:.:.	./.:.:.:.:.:.:.:.	./.:.:.:.:.:.:.:.	./.:.:.:.:.:.:.:.	./.:.:.:.:.:.:.:.	./.:.:.:.:.:.:.:.	./.:.:.:.:.:.:.:.	./.:.:.:.:.:.:.:.	./.:.:.:.:.:.:.:.	./.:.:.:.:.:.:.:.	./.:.:.:.:.:.:.:.	./.:.:.:.:.:.:.:.	./.:.:.:.:.:.:.:.	./.:.:.:.:.:.:.:.	./.:.:.:.:.:.:.:.	./.:.:.:.:.:.:.:.	./.:.:.:.:.:.:.:.	./.:.:.:.:.:.:.:.	./.:.:.:.:.:.:.:.	./.:.:.:.:.:.:.:.	./.:.:.:.:.:.:.:.	./.:.:.:.:.:.:.:.	./.:.:.:.:.:.:.:.	./.:.:.:.:.:.:.:.	./.:.:.:.:.:.:.:.	./.:.:.:.:.:.:.:.	./.:.:.:.:.:.:.:.	./.:.:.:.:.:.:.:.	1|0:11:93:100:0:7706522:3,3,2,3:.	./.:.:.:.:.:.:.:.	./.:.:.:.:.:.:.:.	./.:.:.:.:.:.:.:.	./.:.:.:.:.:.:.:.	./.:.:.:.:.:.:.:.	./.:.:.:.:.:.:.:.	./.:.:.:.:.:.:.:.	./.:.:.:.:.:.:.:.	./.:.:.:.:.:.:.:.	./.:.:.:.:.:.:.:.	./.:.:.:.:.:.:.:.	./.:.:.:.:.:.:.:.	./.:.:.:.:.:.:.:.	./.:.:.:.:.:.:.:.	./.:.:.:.:.:.:.:.	./.:.:.:.:.:.:.:.	0|1:10:58:100:0:7701995:4,2,1,3:.	./.:.:.:.:.:.:.:.	./.:.:.:.:.:.:.:.	./.:.:.:.:.:.:.:.	./.:.:.:.:.:.:.:.	0|1:21:66:100:0:7709286:5,11,3,2:.	0|1:14:99:100:0:7709286:2,6,0,6:.	./.:.:.:.:.:.:.:.	./.:.:.:.:.:.:.:.	./.:.:.:.:.:.:.:.	./.:.:.:.:.:.:.:.	./.:.:.:.:.:.:.:.	1|0:14:71:100:0:7707835:5,4,2,3:.	./.:.:.:.:.:.:.:.	./.:.:.:.:.:.:.:.	0|1:19:47:100:0:7701995:6,8,2,3:.	./.:.:.:.:.:.:.:.	./.:.:.:.:.:.:.:.	0|1:13:11:100:0:7706223:5,6,0,2:.	./.:.:.:.:.:.:.:.	./.:.:.:.:.:.:.:.	./.:.:.:.:.:.:.:.	./.:.:.:.:.:.:.:.	./.:.:.:.:.:.:.:.	./.:.:.:.:.:.:.:.	./.:.:.:.:.:.:.:.	./.:.:.:.:.:.:.:.	./.:.:.:.:.:.:.:.	./.:.:.:.:.:.:.:.	./.:.:.:.:.:.:.:.	./.:.:.:.:.:.:.:.	./.:.:.:.:.:.:.:.	./.:.:.:.:.:.:.:.	./.:.:.:.:.:.:.:.	./.:.:.:.:.:.:.:.	./.:.:.:.:.:.:.:.	./.:.:.:.:.:.:.:.	./.:.:.:.:.:.:.:.	./.:.:.:.:.:.:.:.	./.:.:.:.:.:.:.:.	./.:.:.:.:.:.:.:.	./.:.:.:.:.:.:.:.
chr4	7709930	.	A	G	280.77	PASS	BaseQRankSum=-1.213;ClippingRankSum=0;ExcessHet=3.0103;MQRankSum=0.748;RAW_MQ=40900;ReadPosRankSum=-0.263;DP=86;MLEAC=1;MLEAF=0.5	GT:DP:GQ:NE:PGT:PID:PR:PS:SB:SE	./.:.:.:.:.:.:.:.:.:.	./.:.:.:.:.:.:.:.:.:.	./.:.:.:.:.:.:.:.:.:.	./.:.:.:.:.:.:.:.:.:.	./.:.:.:.:.:.:.:.:.:.	./.:.:.:.:.:.:.:.:.:.	./.:.:.:.:.:.:.:.:.:.	./.:.:.:.:.:.:.:.:.:.	./.:.:.:.:.:.:.:.:.:.	./.:.:.:.:.:.:.:.:.:.	./.:.:.:.:.:.:.:.:.:.	./.:.:.:.:.:.:.:.:.:.	./.:.:.:.:.:.:.:.:.:.	./.:.:.:.:.:.:.:.:.:.	./.:.:.:.:.:.:.:.:.:.	./.:.:.:.:.:.:.:.:.:.	./.:.:.:.:.:.:.:.:.:.	./.:.:.:.:.:.:.:.:.:.	./.:.:.:.:.:.:.:.:.:.	./.:.:.:.:.:.:.:.:.:.	./.:.:.:.:.:.:.:.:.:.	./.:.:.:.:.:.:.:.:.:.	./.:.:.:.:.:.:.:.:.:.	./.:.:.:.:.:.:.:.:.:.	./.:.:.:.:.:.:.:.:.:.	./.:.:.:.:.:.:.:.:.:.	./.:.:.:.:.:.:.:.:.:.	./.:.:.:.:.:.:.:.:.:.	./.:.:.:.:.:.:.:.:.:.	./.:.:.:.:.:.:.:.:.:.	./.:.:.:.:.:.:.:.:.:.	./.:.:.:.:.:.:.:.:.:.	./.:.:.:.:.:.:.:.:.:.	./.:.:.:.:.:.:.:.:.:.	./.:.:.:.:.:.:.:.:.:.	./.:.:.:.:.:.:.:.:.:.	./.:.:.:.:.:.:.:.:.:.	./.:.:.:.:.:.:.:.:.:.	./.:.:.:.:.:.:.:.:.:.	./.:.:.:.:.:.:.:.:.:.	./.:.:.:.:.:.:.:.:.:.	./.:.:.:.:.:.:.:.:.:.	./.:.:.:.:.:.:.:.:.:.	./.:.:.:.:.:.:.:.:.:.	./.:.:.:.:.:.:.:.:.:.	./.:.:.:.:.:.:.:.:.:.	./.:.:.:.:.:.:.:.:.:.	./.:.:.:.:.:.:.:.:.:.	./.:.:.:.:.:.:.:.:.:.	./.:.:.:.:.:.:.:.:.:.	./.:.:.:.:.:.:.:.:.:.	./.:.:.:.:.:.:.:.:.:.	./.:.:.:.:.:.:.:.:.:.	./.:.:.:.:.:.:.:.:.:.	./.:.:.:.:.:.:.:.:.:.	./.:.:.:.:.:.:.:.:.:.	./.:.:.:.:.:.:.:.:.:.	./.:.:.:.:.:.:.:.:.:.	./.:.:.:.:.:.:.:.:.:.	./.:.:.:.:.:.:.:.:.:.	./.:.:.:.:.:.:.:.:.:.	./.:.:.:.:.:.:.:.:.:.	./.:.:.:.:.:.:.:.:.:.	./.:.:.:.:.:.:.:.:.:.	./.:.:.:.:.:.:.:.:.:.	./.:.:.:.:.:.:.:.:.:.	./.:.:.:.:.:.:.:.:.:.	./.:.:.:.:.:.:.:.:.:.	./.:.:.:.:.:.:.:.:.:.	0|1:11:99:100:0|1:7709930_A_G:0:7706522:4,2,2,3:.	./.:.:.:.:.:.:.:.:.:.	./.:.:.:.:.:.:.:.:.:.	./.:.:.:.:.:.:.:.:.:.	./.:.:.:.:.:.:.:.:.:.	./.:.:.:.:.:.:.:.:.:.	./.:.:.:.:.:.:.:.:.:.	./.:.:.:.:.:.:.:.:.:.	./.:.:.:.:.:.:.:.:.:.	./.:.:.:.:.:.:.:.:.:.	./.:.:.:.:.:.:.:.:.:.	./.:.:.:.:.:.:.:.:.:.	./.:.:.:.:.:.:.:.:.:.	0|1:5:75:100:0|1:7709930_A_G:0:7701995:1,2,0,2:.	./.:.:.:.:.:.:.:.:.:.	./.:.:.:.:.:.:.:.:.:.	./.:.:.:.:.:.:.:.:.:.	./.:.:.:.:.:.:.:.:.:.	0|1:19:99:100:0|1:7709930_A_G:0:7709286:4,7,4,4:.	0|1:12:99:100:0|1:7709930_A_G:0:7709286:2,6,0,4:.	./.:.:.:.:.:.:.:.:.:.	./.:.:.:.:.:.:.:.:.:.	./.:.:.:.:.:.:.:.:.:.	./.:.:.:.:.:.:.:.:.:.	./.:.:.:.:.:.:.:.:.:.	1|0:9:18:100:0|1:7709930_A_G:0:7707835:4,4,0,1:.	./.:.:.:.:.:.:.:.:.:.	./.:.:.:.:.:.:.:.:.:.	0|1:18:99:100:0|1:7709930_A_G:0:7701995:4,5,4,5:.	./.:.:.:.:.:.:.:.:.:.	./.:.:.:.:.:.:.:.:.:.	0|1:12:99:100:0|1:7709930_A_G:0:7706223:3,6,0,3:.	./.:.:.:.:.:.:.:.:.:.	./.:.:.:.:.:.:.:.:.:.	./.:.:.:.:.:.:.:.:.:.	./.:.:.:.:.:.:.:.:.:.	./.:.:.:.:.:.:.:.:.:.	./.:.:.:.:.:.:.:.:.:.	./.:.:.:.:.:.:.:.:.:.	./.:.:.:.:.:.:.:.:.:.	./.:.:.:.:.:.:.:.:.:.	./.:.:.:.:.:.:.:.:.:.	./.:.:.:.:.:.:.:.:.:.	./.:.:.:.:.:.:.:.:.:.	./.:.:.:.:.:.:.:.:.:.	./.:.:.:.:.:.:.:.:.:.	./.:.:.:.:.:.:.:.:.:.	./.:.:.:.:.:.:.:.:.:.	./.:.:.:.:.:.:.:.:.:.	./.:.:.:.:.:.:.:.:.:.	./.:.:.:.:.:.:.:.:.:.	./.:.:.:.:.:.:.:.:.:.	./.:.:.:.:.:.:.:.:.:.	./.:.:.:.:.:.:.:.:.:.	./.:.:.:.:.:.:.:.:.:.
chr4	7709932	.	G	T	280.77	PASS	BaseQRankSum=-1.057;ClippingRankSum=0;ExcessHet=3.0103;MQRankSum=0.842;RAW_MQ=37300;ReadPosRankSum=0;DP=82;MLEAC=1;MLEAF=0.5	GT:DP:GQ:NE:PGT:PID:PR:PS:SB:SE	./.:.:.:.:.:.:.:.:.:.	./.:.:.:.:.:.:.:.:.:.	./.:.:.:.:.:.:.:.:.:.	./.:.:.:.:.:.:.:.:.:.	./.:.:.:.:.:.:.:.:.:.	./.:.:.:.:.:.:.:.:.:.	./.:.:.:.:.:.:.:.:.:.	./.:.:.:.:.:.:.:.:.:.	./.:.:.:.:.:.:.:.:.:.	./.:.:.:.:.:.:.:.:.:.	./.:.:.:.:.:.:.:.:.:.	./.:.:.:.:.:.:.:.:.:.	./.:.:.:.:.:.:.:.:.:.	./.:.:.:.:.:.:.:.:.:.	./.:.:.:.:.:.:.:.:.:.	./.:.:.:.:.:.:.:.:.:.	./.:.:.:.:.:.:.:.:.:.	./.:.:.:.:.:.:.:.:.:.	./.:.:.:.:.:.:.:.:.:.	./.:.:.:.:.:.:.:.:.:.	./.:.:.:.:.:.:.:.:.:.	./.:.:.:.:.:.:.:.:.:.	./.:.:.:.:.:.:.:.:.:.	./.:.:.:.:.:.:.:.:.:.	./.:.:.:.:.:.:.:.:.:.	./.:.:.:.:.:.:.:.:.:.	./.:.:.:.:.:.:.:.:.:.	./.:.:.:.:.:.:.:.:.:.	./.:.:.:.:.:.:.:.:.:.	./.:.:.:.:.:.:.:.:.:.	./.:.:.:.:.:.:.:.:.:.	./.:.:.:.:.:.:.:.:.:.	./.:.:.:.:.:.:.:.:.:.	./.:.:.:.:.:.:.:.:.:.	./.:.:.:.:.:.:.:.:.:.	./.:.:.:.:.:.:.:.:.:.	./.:.:.:.:.:.:.:.:.:.	./.:.:.:.:.:.:.:.:.:.	./.:.:.:.:.:.:.:.:.:.	./.:.:.:.:.:.:.:.:.:.	./.:.:.:.:.:.:.:.:.:.	./.:.:.:.:.:.:.:.:.:.	./.:.:.:.:.:.:.:.:.:.	./.:.:.:.:.:.:.:.:.:.	./.:.:.:.:.:.:.:.:.:.	./.:.:.:.:.:.:.:.:.:.	./.:.:.:.:.:.:.:.:.:.	./.:.:.:.:.:.:.:.:.:.	./.:.:.:.:.:.:.:.:.:.	./.:.:.:.:.:.:.:.:.:.	./.:.:.:.:.:.:.:.:.:.	./.:.:.:.:.:.:.:.:.:.	./.:.:.:.:.:.:.:.:.:.	./.:.:.:.:.:.:.:.:.:.	./.:.:.:.:.:.:.:.:.:.	./.:.:.:.:.:.:.:.:.:.	./.:.:.:.:.:.:.:.:.:.	./.:.:.:.:.:.:.:.:.:.	./.:.:.:.:.:.:.:.:.:.	./.:.:.:.:.:.:.:.:.:.	./.:.:.:.:.:.:.:.:.:.	./.:.:.:.:.:.:.:.:.:.	./.:.:.:.:.:.:.:.:.:.	./.:.:.:.:.:.:.:.:.:.	./.:.:.:.:.:.:.:.:.:.	./.:.:.:.:.:.:.:.:.:.	./.:.:.:.:.:.:.:.:.:.	./.:.:.:.:.:.:.:.:.:.	./.:.:.:.:.:.:.:.:.:.	0|1:10:99:100:0|1:7709930_A_G:0:7706522:4,2,1,3:.	./.:.:.:.:.:.:.:.:.:.	./.:.:.:.:.:.:.:.:.:.	./.:.:.:.:.:.:.:.:.:.	./.:.:.:.:.:.:.:.:.:.	./.:.:.:.:.:.:.:.:.:.	./.:.:.:.:.:.:.:.:.:.	./.:.:.:.:.:.:.:.:.:.	./.:.:.:.:.:.:.:.:.:.	./.:.:.:.:.:.:.:.:.:.	./.:.:.:.:.:.:.:.:.:.	./.:.:.:.:.:.:.:.:.:.	./.:.:.:.:.:.:.:.:.:.	0|1:5:75:100:0|1:7709930_A_G:0:7701995:1,2,0,2:.	./.:.:.:.:.:.:.:.:.:.	./.:.:.:.:.:.:.:.:.:.	./.:.:.:.:.:.:.:.:.:.	./.:.:.:.:.:.:.:.:.:.	0|1:18:99:100:0|1:7709930_A_G:0:7709286:4,6,4,4:.	0|1:12:99:100:0|1:7709930_A_G:0:7709286:2,6,0,4:.	./.:.:.:.:.:.:.:.:.:.	./.:.:.:.:.:.:.:.:.:.	./.:.:.:.:.:.:.:.:.:.	./.:.:.:.:.:.:.:.:.:.	./.:.:.:.:.:.:.:.:.:.	1|0:9:18:100:0|1:7709930_A_G:0:7707835:4,4,0,1:.	./.:.:.:.:.:.:.:.:.:.	./.:.:.:.:.:.:.:.:.:.	0|1:16:99:100:0|1:7709930_A_G:0:7701995:4,5,3,4:.	./.:.:.:.:.:.:.:.:.:.	./.:.:.:.:.:.:.:.:.:.	0|1:12:99:100:0|1:7709930_A_G:0:7706223:3,6,0,3:.	./.:.:.:.:.:.:.:.:.:.	./.:.:.:.:.:.:.:.:.:.	./.:.:.:.:.:.:.:.:.:.	./.:.:.:.:.:.:.:.:.:.	./.:.:.:.:.:.:.:.:.:.	./.:.:.:.:.:.:.:.:.:.	./.:.:.:.:.:.:.:.:.:.	./.:.:.:.:.:.:.:.:.:.	./.:.:.:.:.:.:.:.:.:.	./.:.:.:.:.:.:.:.:.:.	./.:.:.:.:.:.:.:.:.:.	./.:.:.:.:.:.:.:.:.:.	./.:.:.:.:.:.:.:.:.:.	./.:.:.:.:.:.:.:.:.:.	./.:.:.:.:.:.:.:.:.:.	./.:.:.:.:.:.:.:.:.:.	./.:.:.:.:.:.:.:.:.:.	./.:.:.:.:.:.:.:.:.:.	./.:.:.:.:.:.:.:.:.:.	./.:.:.:.:.:.:.:.:.:.	./.:.:.:.:.:.:.:.:.:.	./.:.:.:.:.:.:.:.:.:.	./.:.:.:.:.:.:.:.:.:.
chr4	7709933	.	T	C	274.77	PASS	BaseQRankSum=0.967;ClippingRankSum=0;ExcessHet=3.0103;MQRankSum=0.842;RAW_MQ=37300;ReadPosRankSum=-0.204;DP=82;MLEAC=1;MLEAF=0.5	GT:DP:GQ:NE:PGT:PID:PR:PS:SB:SE	./.:.:.:.:.:.:.:.:.:.	./.:.:.:.:.:.:.:.:.:.	./.:.:.:.:.:.:.:.:.:.	./.:.:.:.:.:.:.:.:.:.	./.:.:.:.:.:.:.:.:.:.	./.:.:.:.:.:.:.:.:.:.	./.:.:.:.:.:.:.:.:.:.	./.:.:.:.:.:.:.:.:.:.	./.:.:.:.:.:.:.:.:.:.	./.:.:.:.:.:.:.:.:.:.	./.:.:.:.:.:.:.:.:.:.	./.:.:.:.:.:.:.:.:.:.	./.:.:.:.:.:.:.:.:.:.	./.:.:.:.:.:.:.:.:.:.	./.:.:.:.:.:.:.:.:.:.	./.:.:.:.:.:.:.:.:.:.	./.:.:.:.:.:.:.:.:.:.	./.:.:.:.:.:.:.:.:.:.	./.:.:.:.:.:.:.:.:.:.	./.:.:.:.:.:.:.:.:.:.	./.:.:.:.:.:.:.:.:.:.	./.:.:.:.:.:.:.:.:.:.	./.:.:.:.:.:.:.:.:.:.	./.:.:.:.:.:.:.:.:.:.	./.:.:.:.:.:.:.:.:.:.	./.:.:.:.:.:.:.:.:.:.	./.:.:.:.:.:.:.:.:.:.	./.:.:.:.:.:.:.:.:.:.	./.:.:.:.:.:.:.:.:.:.	./.:.:.:.:.:.:.:.:.:.	./.:.:.:.:.:.:.:.:.:.	./.:.:.:.:.:.:.:.:.:.	./.:.:.:.:.:.:.:.:.:.	./.:.:.:.:.:.:.:.:.:.	./.:.:.:.:.:.:.:.:.:.	./.:.:.:.:.:.:.:.:.:.	./.:.:.:.:.:.:.:.:.:.	./.:.:.:.:.:.:.:.:.:.	./.:.:.:.:.:.:.:.:.:.	./.:.:.:.:.:.:.:.:.:.	./.:.:.:.:.:.:.:.:.:.	./.:.:.:.:.:.:.:.:.:.	./.:.:.:.:.:.:.:.:.:.	./.:.:.:.:.:.:.:.:.:.	./.:.:.:.:.:.:.:.:.:.	./.:.:.:.:.:.:.:.:.:.	./.:.:.:.:.:.:.:.:.:.	./.:.:.:.:.:.:.:.:.:.	./.:.:.:.:.:.:.:.:.:.	./.:.:.:.:.:.:.:.:.:.	./.:.:.:.:.:.:.:.:.:.	./.:.:.:.:.:.:.:.:.:.	./.:.:.:.:.:.:.:.:.:.	./.:.:.:.:.:.:.:.:.:.	./.:.:.:.:.:.:.:.:.:.	./.:.:.:.:.:.:.:.:.:.	./.:.:.:.:.:.:.:.:.:.	./.:.:.:.:.:.:.:.:.:.	./.:.:.:.:.:.:.:.:.:.	./.:.:.:.:.:.:.:.:.:.	./.:.:.:.:.:.:.:.:.:.	./.:.:.:.:.:.:.:.:.:.	./.:.:.:.:.:.:.:.:.:.	./.:.:.:.:.:.:.:.:.:.	./.:.:.:.:.:.:.:.:.:.	./.:.:.:.:.:.:.:.:.:.	./.:.:.:.:.:.:.:.:.:.	./.:.:.:.:.:.:.:.:.:.	./.:.:.:.:.:.:.:.:.:.	0|1:10:99:100:0|1:7709930_A_G:0:7706522:4,2,1,3:.	./.:.:.:.:.:.:.:.:.:.	./.:.:.:.:.:.:.:.:.:.	./.:.:.:.:.:.:.:.:.:.	./.:.:.:.:.:.:.:.:.:.	./.:.:.:.:.:.:.:.:.:.	./.:.:.:.:.:.:.:.:.:.	./.:.:.:.:.:.:.:.:.:.	./.:.:.:.:.:.:.:.:.:.	./.:.:.:.:.:.:.:.:.:.	./.:.:.:.:.:.:.:.:.:.	./.:.:.:.:.:.:.:.:.:.	./.:.:.:.:.:.:.:.:.:.	0|1:5:75:100:0|1:7709930_A_G:0:7701995:1,2,0,2:.	./.:.:.:.:.:.:.:.:.:.	./.:.:.:.:.:.:.:.:.:.	./.:.:.:.:.:.:.:.:.:.	./.:.:.:.:.:.:.:.:.:.	0|1:19:99:100:0|1:7709930_A_G:0:7709286:5,6,4,4:.	0|1:12:99:100:0|1:7709930_A_G:0:7709286:2,6,0,4:.	./.:.:.:.:.:.:.:.:.:.	./.:.:.:.:.:.:.:.:.:.	./.:.:.:.:.:.:.:.:.:.	./.:.:.:.:.:.:.:.:.:.	./.:.:.:.:.:.:.:.:.:.	1|0:9:18:100:0|1:7709930_A_G:0:7707835:4,4,0,1:.	./.:.:.:.:.:.:.:.:.:.	./.:.:.:.:.:.:.:.:.:.	0|1:16:99:100:0|1:7709930_A_G:0:7701995:4,5,3,4:.	./.:.:.:.:.:.:.:.:.:.	./.:.:.:.:.:.:.:.:.:.	0|1:11:99:100:0|1:7709930_A_G:0:7706223:2,6,0,3:.	./.:.:.:.:.:.:.:.:.:.	./.:.:.:.:.:.:.:.:.:.	./.:.:.:.:.:.:.:.:.:.	./.:.:.:.:.:.:.:.:.:.	./.:.:.:.:.:.:.:.:.:.	./.:.:.:.:.:.:.:.:.:.	./.:.:.:.:.:.:.:.:.:.	./.:.:.:.:.:.:.:.:.:.	./.:.:.:.:.:.:.:.:.:.	./.:.:.:.:.:.:.:.:.:.	./.:.:.:.:.:.:.:.:.:.	./.:.:.:.:.:.:.:.:.:.	./.:.:.:.:.:.:.:.:.:.	./.:.:.:.:.:.:.:.:.:.	./.:.:.:.:.:.:.:.:.:.	./.:.:.:.:.:.:.:.:.:.	./.:.:.:.:.:.:.:.:.:.	./.:.:.:.:.:.:.:.:.:.	./.:.:.:.:.:.:.:.:.:.	./.:.:.:.:.:.:.:.:.:.	./.:.:.:.:.:.:.:.:.:.	./.:.:.:.:.:.:.:.:.:.	./.:.:.:.:.:.:.:.:.:.
chr4	7709957	.	C	T	166.77	PASS	BaseQRankSum=-1.419;ClippingRankSum=0;ExcessHet=3.0103;MQRankSum=0.674;RAW_MQ=44500;ReadPosRankSum=-1.756;DP=56;MLEAC=1;MLEAF=0.5	GT:DP:GQ:NE:PR:PS:SB:SE:PGT:PID	./.:.:.:.:.:.:.:.:.:.	./.:.:.:.:.:.:.:.:.:.	./.:.:.:.:.:.:.:.:.:.	./.:.:.:.:.:.:.:.:.:.	./.:.:.:.:.:.:.:.:.:.	./.:.:.:.:.:.:.:.:.:.	./.:.:.:.:.:.:.:.:.:.	./.:.:.:.:.:.:.:.:.:.	./.:.:.:.:.:.:.:.:.:.	./.:.:.:.:.:.:.:.:.:.	./.:.:.:.:.:.:.:.:.:.	./.:.:.:.:.:.:.:.:.:.	./.:.:.:.:.:.:.:.:.:.	./.:.:.:.:.:.:.:.:.:.	./.:.:.:.:.:.:.:.:.:.	./.:.:.:.:.:.:.:.:.:.	./.:.:.:.:.:.:.:.:.:.	./.:.:.:.:.:.:.:.:.:.	./.:.:.:.:.:.:.:.:.:.	./.:.:.:.:.:.:.:.:.:.	./.:.:.:.:.:.:.:.:.:.	./.:.:.:.:.:.:.:.:.:.	./.:.:.:.:.:.:.:.:.:.	./.:.:.:.:.:.:.:.:.:.	./.:.:.:.:.:.:.:.:.:.	./.:.:.:.:.:.:.:.:.:.	./.:.:.:.:.:.:.:.:.:.	./.:.:.:.:.:.:.:.:.:.	./.:.:.:.:.:.:.:.:.:.	./.:.:.:.:.:.:.:.:.:.	./.:.:.:.:.:.:.:.:.:.	./.:.:.:.:.:.:.:.:.:.	./.:.:.:.:.:.:.:.:.:.	./.:.:.:.:.:.:.:.:.:.	./.:.:.:.:.:.:.:.:.:.	./.:.:.:.:.:.:.:.:.:.	./.:.:.:.:.:.:.:.:.:.	./.:.:.:.:.:.:.:.:.:.	./.:.:.:.:.:.:.:.:.:.	./.:.:.:.:.:.:.:.:.:.	./.:.:.:.:.:.:.:.:.:.	./.:.:.:.:.:.:.:.:.:.	./.:.:.:.:.:.:.:.:.:.	./.:.:.:.:.:.:.:.:.:.	./.:.:.:.:.:.:.:.:.:.	./.:.:.:.:.:.:.:.:.:.	./.:.:.:.:.:.:.:.:.:.	./.:.:.:.:.:.:.:.:.:.	./.:.:.:.:.:.:.:.:.:.	./.:.:.:.:.:.:.:.:.:.	./.:.:.:.:.:.:.:.:.:.	./.:.:.:.:.:.:.:.:.:.	./.:.:.:.:.:.:.:.:.:.	./.:.:.:.:.:.:.:.:.:.	./.:.:.:.:.:.:.:.:.:.	./.:.:.:.:.:.:.:.:.:.	./.:.:.:.:.:.:.:.:.:.	./.:.:.:.:.:.:.:.:.:.	./.:.:.:.:.:.:.:.:.:.	./.:.:.:.:.:.:.:.:.:.	./.:.:.:.:.:.:.:.:.:.	./.:.:.:.:.:.:.:.:.:.	./.:.:.:.:.:.:.:.:.:.	./.:.:.:.:.:.:.:.:.:.	./.:.:.:.:.:.:.:.:.:.	./.:.:.:.:.:.:.:.:.:.	./.:.:.:.:.:.:.:.:.:.	./.:.:.:.:.:.:.:.:.:.	./.:.:.:.:.:.:.:.:.:.	0|1:12:99:100:0:7706522:4,2,2,4:.:.:.	./.:.:.:.:.:.:.:.:.:.	./.:.:.:.:.:.:.:.:.:.	./.:.:.:.:.:.:.:.:.:.	./.:.:.:.:.:.:.:.:.:.	./.:.:.:.:.:.:.:.:.:.	./.:.:.:.:.:.:.:.:.:.	./.:.:.:.:.:.:.:.:.:.	./.:.:.:.:.:.:.:.:.:.	./.:.:.:.:.:.:.:.:.:.	./.:.:.:.:.:.:.:.:.:.	./.:.:.:.:.:.:.:.:.:.	./.:.:.:.:.:.:.:.:.:.	0|1:6:8:100:0:7701995:3,2,0,1:.:.:.	./.:.:.:.:.:.:.:.:.:.	./.:.:.:.:.:.:.:.:.:.	./.:.:.:.:.:.:.:.:.:.	./.:.:.:.:.:.:.:.:.:.	0|1:15:99:100:0:7709286:4,4,4,3:.:.:.	0|1:7:7:100:0:7709286:2,4,0,1:.:.:.	./.:.:.:.:.:.:.:.:.:.	./.:.:.:.:.:.:.:.:.:.	./.:.:.:.:.:.:.:.:.:.	./.:.:.:.:.:.:.:.:.:.	./.:.:.:.:.:.:.:.:.:.	./.:.:.:.:.:.:.:.:.:.	./.:.:.:.:.:.:.:.:.:.	./.:.:.:.:.:.:.:.:.:.	0|1:10:97:100:0:7701995:2,3,3,2:.:.:.	./.:.:.:.:.:.:.:.:.:.	./.:.:.:.:.:.:.:.:.:.	0|1:6:27:100:0:7706223:2,3,0,1:.:0|1:7709930_A_G	./.:.:.:.:.:.:.:.:.:.	./.:.:.:.:.:.:.:.:.:.	./.:.:.:.:.:.:.:.:.:.	./.:.:.:.:.:.:.:.:.:.	./.:.:.:.:.:.:.:.:.:.	./.:.:.:.:.:.:.:.:.:.	./.:.:.:.:.:.:.:.:.:.	./.:.:.:.:.:.:.:.:.:.	./.:.:.:.:.:.:.:.:.:.	./.:.:.:.:.:.:.:.:.:.	./.:.:.:.:.:.:.:.:.:.	./.:.:.:.:.:.:.:.:.:.	./.:.:.:.:.:.:.:.:.:.	./.:.:.:.:.:.:.:.:.:.	./.:.:.:.:.:.:.:.:.:.	./.:.:.:.:.:.:.:.:.:.	./.:.:.:.:.:.:.:.:.:.	./.:.:.:.:.:.:.:.:.:.	./.:.:.:.:.:.:.:.:.:.	./.:.:.:.:.:.:.:.:.:.	./.:.:.:.:.:.:.:.:.:.	./.:.:.:.:.:.:.:.:.:.	./.:.:.:.:.:.:.:.:.:.
chr4	7709970	.	G	C	273.77	PASS	BaseQRankSum=-0.792;ClippingRankSum=0;ExcessHet=3.0103;MQRankSum=0.765;RAW_MQ=33700;ReadPosRankSum=-1.18;DP=45;MLEAC=1;MLEAF=0.5	GT:DP:GQ:NE:PR:PS:SB:SE:PGT:PID	./.:.:.:.:.:.:.:.:.:.	./.:.:.:.:.:.:.:.:.:.	./.:.:.:.:.:.:.:.:.:.	./.:.:.:.:.:.:.:.:.:.	./.:.:.:.:.:.:.:.:.:.	./.:.:.:.:.:.:.:.:.:.	./.:.:.:.:.:.:.:.:.:.	./.:.:.:.:.:.:.:.:.:.	./.:.:.:.:.:.:.:.:.:.	./.:.:.:.:.:.:.:.:.:.	./.:.:.:.:.:.:.:.:.:.	./.:.:.:.:.:.:.:.:.:.	./.:.:.:.:.:.:.:.:.:.	./.:.:.:.:.:.:.:.:.:.	./.:.:.:.:.:.:.:.:.:.	./.:.:.:.:.:.:.:.:.:.	./.:.:.:.:.:.:.:.:.:.	./.:.:.:.:.:.:.:.:.:.	./.:.:.:.:.:.:.:.:.:.	./.:.:.:.:.:.:.:.:.:.	./.:.:.:.:.:.:.:.:.:.	./.:.:.:.:.:.:.:.:.:.	./.:.:.:.:.:.:.:.:.:.	./.:.:.:.:.:.:.:.:.:.	./.:.:.:.:.:.:.:.:.:.	./.:.:.:.:.:.:.:.:.:.	./.:.:.:.:.:.:.:.:.:.	./.:.:.:.:.:.:.:.:.:.	./.:.:.:.:.:.:.:.:.:.	./.:.:.:.:.:.:.:.:.:.	./.:.:.:.:.:.:.:.:.:.	./.:.:.:.:.:.:.:.:.:.	./.:.:.:.:.:.:.:.:.:.	./.:.:.:.:.:.:.:.:.:.	./.:.:.:.:.:.:.:.:.:.	./.:.:.:.:.:.:.:.:.:.	./.:.:.:.:.:.:.:.:.:.	./.:.:.:.:.:.:.:.:.:.	./.:.:.:.:.:.:.:.:.:.	./.:.:.:.:.:.:.:.:.:.	./.:.:.:.:.:.:.:.:.:.	./.:.:.:.:.:.:.:.:.:.	./.:.:.:.:.:.:.:.:.:.	./.:.:.:.:.:.:.:.:.:.	./.:.:.:.:.:.:.:.:.:.	./.:.:.:.:.:.:.:.:.:.	./.:.:.:.:.:.:.:.:.:.	./.:.:.:.:.:.:.:.:.:.	./.:.:.:.:.:.:.:.:.:.	./.:.:.:.:.:.:.:.:.:.	./.:.:.:.:.:.:.:.:.:.	./.:.:.:.:.:.:.:.:.:.	./.:.:.:.:.:.:.:.:.:.	./.:.:.:.:.:.:.:.:.:.	./.:.:.:.:.:.:.:.:.:.	./.:.:.:.:.:.:.:.:.:.	./.:.:.:.:.:.:.:.:.:.	./.:.:.:.:.:.:.:.:.:.	./.:.:.:.:.:.:.:.:.:.	./.:.:.:.:.:.:.:.:.:.	./.:.:.:.:.:.:.:.:.:.	./.:.:.:.:.:.:.:.:.:.	./.:.:.:.:.:.:.:.:.:.	./.:.:.:.:.:.:.:.:.:.	./.:.:.:.:.:.:.:.:.:.	./.:.:.:.:.:.:.:.:.:.	./.:.:.:.:.:.:.:.:.:.	./.:.:.:.:.:.:.:.:.:.	./.:.:.:.:.:.:.:.:.:.	0|1:9:99:100:0:7706522:3,2,2,2:.:.:.	./.:.:.:.:.:.:.:.:.:.	./.:.:.:.:.:.:.:.:.:.	./.:.:.:.:.:.:.:.:.:.	./.:.:.:.:.:.:.:.:.:.	./.:.:.:.:.:.:.:.:.:.	./.:.:.:.:.:.:.:.:.:.	./.:.:.:.:.:.:.:.:.:.	./.:.:.:.:.:.:.:.:.:.	./.:.:.:.:.:.:.:.:.:.	./.:.:.:.:.:.:.:.:.:.	./.:.:.:.:.:.:.:.:.:.	./.:.:.:.:.:.:.:.:.:.	./.:.:.:.:.:.:.:.:.:.	./.:.:.:.:.:.:.:.:.:.	./.:.:.:.:.:.:.:.:.:.	./.:.:.:.:.:.:.:.:.:.	./.:.:.:.:.:.:.:.:.:.	0|1:15:99:100:0:7709286:3,4,5,3:.:.:.	./.:.:.:.:.:.:.:.:.:.	./.:.:.:.:.:.:.:.:.:.	./.:.:.:.:.:.:.:.:.:.	./.:.:.:.:.:.:.:.:.:.	./.:.:.:.:.:.:.:.:.:.	./.:.:.:.:.:.:.:.:.:.	./.:.:.:.:.:.:.:.:.:.	./.:.:.:.:.:.:.:.:.:.	./.:.:.:.:.:.:.:.:.:.	0|1:15:99:100:0:7701995:4,5,3,3:.:.:.	./.:.:.:.:.:.:.:.:.:.	./.:.:.:.:.:.:.:.:.:.	0|1:6:27:100:0:7706223:2,3,0,1:.:0|1:7709930_A_G	./.:.:.:.:.:.:.:.:.:.	./.:.:.:.:.:.:.:.:.:.	./.:.:.:.:.:.:.:.:.:.	./.:.:.:.:.:.:.:.:.:.	./.:.:.:.:.:.:.:.:.:.	./.:.:.:.:.:.:.:.:.:.	./.:.:.:.:.:.:.:.:.:.	./.:.:.:.:.:.:.:.:.:.	./.:.:.:.:.:.:.:.:.:.	./.:.:.:.:.:.:.:.:.:.	./.:.:.:.:.:.:.:.:.:.	./.:.:.:.:.:.:.:.:.:.	./.:.:.:.:.:.:.:.:.:.	./.:.:.:.:.:.:.:.:.:.	./.:.:.:.:.:.:.:.:.:.	./.:.:.:.:.:.:.:.:.:.	./.:.:.:.:.:.:.:.:.:.	./.:.:.:.:.:.:.:.:.:.	./.:.:.:.:.:.:.:.:.:.	./.:.:.:.:.:.:.:.:.:.	./.:.:.:.:.:.:.:.:.:.	./.:.:.:.:.:.:.:.:.:.	./.:.:.:.:.:.:.:.:.:.
chr4	7709973	.	G	GAACGAAAA,GAACGA	226.73	PASS	BaseQRankSum=-0.619;ClippingRankSum=0;ExcessHet=3.0103;MQRankSum=0;RAW_MQ=33700;ReadPosRankSum=-0.272;DP=44;MLEAC=1,1;MLEAF=0.5,0.5	GT:DP:GQ:NE:PR:PS:SB:SE:PGT:PID	./.:.:.:.:.:.:.:.:.:.	./.:.:.:.:.:.:.:.:.:.	./.:.:.:.:.:.:.:.:.:.	./.:.:.:.:.:.:.:.:.:.	./.:.:.:.:.:.:.:.:.:.	./.:.:.:.:.:.:.:.:.:.	./.:.:.:.:.:.:.:.:.:.	./.:.:.:.:.:.:.:.:.:.	./.:.:.:.:.:.:.:.:.:.	./.:.:.:.:.:.:.:.:.:.	./.:.:.:.:.:.:.:.:.:.	./.:.:.:.:.:.:.:.:.:.	./.:.:.:.:.:.:.:.:.:.	./.:.:.:.:.:.:.:.:.:.	./.:.:.:.:.:.:.:.:.:.	./.:.:.:.:.:.:.:.:.:.	./.:.:.:.:.:.:.:.:.:.	./.:.:.:.:.:.:.:.:.:.	./.:.:.:.:.:.:.:.:.:.	./.:.:.:.:.:.:.:.:.:.	./.:.:.:.:.:.:.:.:.:.	./.:.:.:.:.:.:.:.:.:.	./.:.:.:.:.:.:.:.:.:.	./.:.:.:.:.:.:.:.:.:.	./.:.:.:.:.:.:.:.:.:.	./.:.:.:.:.:.:.:.:.:.	./.:.:.:.:.:.:.:.:.:.	./.:.:.:.:.:.:.:.:.:.	./.:.:.:.:.:.:.:.:.:.	./.:.:.:.:.:.:.:.:.:.	./.:.:.:.:.:.:.:.:.:.	./.:.:.:.:.:.:.:.:.:.	./.:.:.:.:.:.:.:.:.:.	./.:.:.:.:.:.:.:.:.:.	./.:.:.:.:.:.:.:.:.:.	./.:.:.:.:.:.:.:.:.:.	./.:.:.:.:.:.:.:.:.:.	./.:.:.:.:.:.:.:.:.:.	./.:.:.:.:.:.:.:.:.:.	./.:.:.:.:.:.:.:.:.:.	./.:.:.:.:.:.:.:.:.:.	./.:.:.:.:.:.:.:.:.:.	./.:.:.:.:.:.:.:.:.:.	./.:.:.:.:.:.:.:.:.:.	./.:.:.:.:.:.:.:.:.:.	./.:.:.:.:.:.:.:.:.:.	./.:.:.:.:.:.:.:.:.:.	./.:.:.:.:.:.:.:.:.:.	./.:.:.:.:.:.:.:.:.:.	./.:.:.:.:.:.:.:.:.:.	./.:.:.:.:.:.:.:.:.:.	./.:.:.:.:.:.:.:.:.:.	./.:.:.:.:.:.:.:.:.:.	./.:.:.:.:.:.:.:.:.:.	./.:.:.:.:.:.:.:.:.:.	./.:.:.:.:.:.:.:.:.:.	./.:.:.:.:.:.:.:.:.:.	./.:.:.:.:.:.:.:.:.:.	./.:.:.:.:.:.:.:.:.:.	./.:.:.:.:.:.:.:.:.:.	./.:.:.:.:.:.:.:.:.:.	./.:.:.:.:.:.:.:.:.:.	./.:.:.:.:.:.:.:.:.:.	./.:.:.:.:.:.:.:.:.:.	./.:.:.:.:.:.:.:.:.:.	./.:.:.:.:.:.:.:.:.:.	./.:.:.:.:.:.:.:.:.:.	./.:.:.:.:.:.:.:.:.:.	./.:.:.:.:.:.:.:.:.:.	0|1:8:85:100:0:7706522:3,2,2,1:.:.:.	./.:.:.:.:.:.:.:.:.:.	./.:.:.:.:.:.:.:.:.:.	./.:.:.:.:.:.:.:.:.:.	./.:.:.:.:.:.:.:.:.:.	./.:.:.:.:.:.:.:.:.:.	./.:.:.:.:.:.:.:.:.:.	./.:.:.:.:.:.:.:.:.:.	./.:.:.:.:.:.:.:.:.:.	./.:.:.:.:.:.:.:.:.:.	./.:.:.:.:.:.:.:.:.:.	./.:.:.:.:.:.:.:.:.:.	./.:.:.:.:.:.:.:.:.:.	./.:.:.:.:.:.:.:.:.:.	./.:.:.:.:.:.:.:.:.:.	./.:.:.:.:.:.:.:.:.:.	./.:.:.:.:.:.:.:.:.:.	./.:.:.:.:.:.:.:.:.:.	0|2:14:99:100:0:7709286:3,4,4,3:.:.:.	./.:.:.:.:.:.:.:.:.:.	./.:.:.:.:.:.:.:.:.:.	./.:.:.:.:.:.:.:.:.:.	./.:.:.:.:.:.:.:.:.:.	./.:.:.:.:.:.:.:.:.:.	./.:.:.:.:.:.:.:.:.:.	./.:.:.:.:.:.:.:.:.:.	./.:.:.:.:.:.:.:.:.:.	./.:.:.:.:.:.:.:.:.:.	0|2:15:99:100:0:7701995:4,5,3,3:.:0|1:7709973_G_GAACGA	./.:.:.:.:.:.:.:.:.:.	./.:.:.:.:.:.:.:.:.:.	0|2:6:27:100:0:7706223:2,3,0,1:.:0|1:7709930_A_G	./.:.:.:.:.:.:.:.:.:.	./.:.:.:.:.:.:.:.:.:.	./.:.:.:.:.:.:.:.:.:.	./.:.:.:.:.:.:.:.:.:.	./.:.:.:.:.:.:.:.:.:.	./.:.:.:.:.:.:.:.:.:.	./.:.:.:.:.:.:.:.:.:.	./.:.:.:.:.:.:.:.:.:.	./.:.:.:.:.:.:.:.:.:.	./.:.:.:.:.:.:.:.:.:.	./.:.:.:.:.:.:.:.:.:.	./.:.:.:.:.:.:.:.:.:.	./.:.:.:.:.:.:.:.:.:.	./.:.:.:.:.:.:.:.:.:.	./.:.:.:.:.:.:.:.:.:.	./.:.:.:.:.:.:.:.:.:.	./.:.:.:.:.:.:.:.:.:.	./.:.:.:.:.:.:.:.:.:.	./.:.:.:.:.:.:.:.:.:.	./.:.:.:.:.:.:.:.:.:.	./.:.:.:.:.:.:.:.:.:.	./.:.:.:.:.:.:.:.:.:.	./.:.:.:.:.:.:.:.:.:.
chr4	7709977	.	G	A,GA	406.73	PASS	BaseQRankSum=-0.637;ClippingRankSum=0;ExcessHet=3.0103;MQRankSum=0;RAW_MQ=44500;ReadPosRankSum=0.601;DP=46;MLEAC=1,1;MLEAF=0.5,0.5	GT:DP:GQ:NE:PR:PS:SB:SE:PGT:PID	./.:.:.:.:.:.:.:.:.:.	./.:.:.:.:.:.:.:.:.:.	./.:.:.:.:.:.:.:.:.:.	./.:.:.:.:.:.:.:.:.:.	./.:.:.:.:.:.:.:.:.:.	./.:.:.:.:.:.:.:.:.:.	./.:.:.:.:.:.:.:.:.:.	./.:.:.:.:.:.:.:.:.:.	./.:.:.:.:.:.:.:.:.:.	./.:.:.:.:.:.:.:.:.:.	./.:.:.:.:.:.:.:.:.:.	./.:.:.:.:.:.:.:.:.:.	./.:.:.:.:.:.:.:.:.:.	./.:.:.:.:.:.:.:.:.:.	./.:.:.:.:.:.:.:.:.:.	./.:.:.:.:.:.:.:.:.:.	./.:.:.:.:.:.:.:.:.:.	./.:.:.:.:.:.:.:.:.:.	./.:.:.:.:.:.:.:.:.:.	./.:.:.:.:.:.:.:.:.:.	./.:.:.:.:.:.:.:.:.:.	./.:.:.:.:.:.:.:.:.:.	./.:.:.:.:.:.:.:.:.:.	./.:.:.:.:.:.:.:.:.:.	./.:.:.:.:.:.:.:.:.:.	./.:.:.:.:.:.:.:.:.:.	./.:.:.:.:.:.:.:.:.:.	./.:.:.:.:.:.:.:.:.:.	./.:.:.:.:.:.:.:.:.:.	./.:.:.:.:.:.:.:.:.:.	./.:.:.:.:.:.:.:.:.:.	./.:.:.:.:.:.:.:.:.:.	./.:.:.:.:.:.:.:.:.:.	./.:.:.:.:.:.:.:.:.:.	./.:.:.:.:.:.:.:.:.:.	./.:.:.:.:.:.:.:.:.:.	./.:.:.:.:.:.:.:.:.:.	./.:.:.:.:.:.:.:.:.:.	./.:.:.:.:.:.:.:.:.:.	./.:.:.:.:.:.:.:.:.:.	./.:.:.:.:.:.:.:.:.:.	./.:.:.:.:.:.:.:.:.:.	./.:.:.:.:.:.:.:.:.:.	./.:.:.:.:.:.:.:.:.:.	./.:.:.:.:.:.:.:.:.:.	./.:.:.:.:.:.:.:.:.:.	./.:.:.:.:.:.:.:.:.:.	./.:.:.:.:.:.:.:.:.:.	./.:.:.:.:.:.:.:.:.:.	./.:.:.:.:.:.:.:.:.:.	./.:.:.:.:.:.:.:.:.:.	./.:.:.:.:.:.:.:.:.:.	./.:.:.:.:.:.:.:.:.:.	./.:.:.:.:.:.:.:.:.:.	./.:.:.:.:.:.:.:.:.:.	./.:.:.:.:.:.:.:.:.:.	./.:.:.:.:.:.:.:.:.:.	./.:.:.:.:.:.:.:.:.:.	./.:.:.:.:.:.:.:.:.:.	./.:.:.:.:.:.:.:.:.:.	./.:.:.:.:.:.:.:.:.:.	./.:.:.:.:.:.:.:.:.:.	./.:.:.:.:.:.:.:.:.:.	./.:.:.:.:.:.:.:.:.:.	./.:.:.:.:.:.:.:.:.:.	./.:.:.:.:.:.:.:.:.:.	./.:.:.:.:.:.:.:.:.:.	./.:.:.:.:.:.:.:.:.:.	./.:.:.:.:.:.:.:.:.:.	0|1:9:99:100:0:7706522:4,2,2,1:.:.:.	./.:.:.:.:.:.:.:.:.:.	./.:.:.:.:.:.:.:.:.:.	./.:.:.:.:.:.:.:.:.:.	./.:.:.:.:.:.:.:.:.:.	./.:.:.:.:.:.:.:.:.:.	./.:.:.:.:.:.:.:.:.:.	./.:.:.:.:.:.:.:.:.:.	./.:.:.:.:.:.:.:.:.:.	./.:.:.:.:.:.:.:.:.:.	./.:.:.:.:.:.:.:.:.:.	./.:.:.:.:.:.:.:.:.:.	./.:.:.:.:.:.:.:.:.:.	./.:.:.:.:.:.:.:.:.:.	./.:.:.:.:.:.:.:.:.:.	./.:.:.:.:.:.:.:.:.:.	./.:.:.:.:.:.:.:.:.:.	./.:.:.:.:.:.:.:.:.:.	2/1:12:99:.:.:.:0,0,7,5:.:.:.	./.:.:.:.:.:.:.:.:.:.	./.:.:.:.:.:.:.:.:.:.	./.:.:.:.:.:.:.:.:.:.	./.:.:.:.:.:.:.:.:.:.	./.:.:.:.:.:.:.:.:.:.	./.:.:.:.:.:.:.:.:.:.	./.:.:.:.:.:.:.:.:.:.	./.:.:.:.:.:.:.:.:.:.	./.:.:.:.:.:.:.:.:.:.	0|1:15:99:100:0:7701995:4,5,3,3:.:0|1:7709973_G_GAACGA	./.:.:.:.:.:.:.:.:.:.	./.:.:.:.:.:.:.:.:.:.	0|1:6:27:100:0:7706223:2,3,0,1:.:0|1:7709930_A_G	./.:.:.:.:.:.:.:.:.:.	./.:.:.:.:.:.:.:.:.:.	./.:.:.:.:.:.:.:.:.:.	./.:.:.:.:.:.:.:.:.:.	./.:.:.:.:.:.:.:.:.:.	./.:.:.:.:.:.:.:.:.:.	./.:.:.:.:.:.:.:.:.:.	./.:.:.:.:.:.:.:.:.:.	./.:.:.:.:.:.:.:.:.:.	./.:.:.:.:.:.:.:.:.:.	./.:.:.:.:.:.:.:.:.:.	./.:.:.:.:.:.:.:.:.:.	./.:.:.:.:.:.:.:.:.:.	./.:.:.:.:.:.:.:.:.:.	./.:.:.:.:.:.:.:.:.:.	./.:.:.:.:.:.:.:.:.:.	./.:.:.:.:.:.:.:.:.:.	./.:.:.:.:.:.:.:.:.:.	./.:.:.:.:.:.:.:.:.:.	./.:.:.:.:.:.:.:.:.:.	./.:.:.:.:.:.:.:.:.:.	./.:.:.:.:.:.:.:.:.:.	./.:.:.:.:.:.:.:.:.:.
chr4	7709977	.	G	GA,GAA	544.73	PASS	ExcessHet=3.0103;RAW_MQ=43200;BaseQRankSum=-1.276;ClippingRankSum=0;MQRankSum=0.555;ReadPosRankSum=0.124;DP=1027;MLEAC=2,2;MLEAF=1,1	GT:DP:GQ:SB:NE:PR:PS:SE	1/1:9:27:0,0,5,4:.:.:.:.	1/1:14:18:1,0,8,5:.:.:.:.	./.:.:.:.:.:.:.:.	1/1:15:44:0,0,9,6:.:.:.:.	1/1:2:6:0,0,0,2:.:.:.:.	1/1:8:24:0,0,6,2:.:.:.:.	1/1:9:27:0,0,5,4:.:.:.:.	1/1:12:36:0,0,6,6:.:.:.:.	1/1:12:36:0,0,4,8:.:.:.:.	1/1:11:33:0,0,5,6:.:.:.:.	1/1:13:38:0,0,5,8:.:.:.:.	1/1:7:21:0,0,4,3:.:.:.:.	1/1:16:47:0,0,8,8:.:.:.:.	1/1:10:30:0,0,4,6:.:.:.:.	1/1:14:42:0,0,7,7:.:.:.:.	1/1:5:18:0,0,0,5:.:.:.:.	1/1:11:33:0,0,9,2:.:.:.:.	1/1:10:30:0,0,7,3:.:.:.:.	1/1:21:62:0,0,7,14:.:.:.:.	1/1:11:33:0,0,3,8:.:.:.:.	1/1:13:20:1,0,6,6:.:.:.:.	1/1:19:56:0,0,9,10:.:.:.:.	1/1:16:47:0,0,10,6:.:.:.:.	1/1:23:68:0,0,8,15:.:.:.:.	1/1:11:32:0,0,7,4:.:.:.:.	1/1:30:89:0,0,23,7:.:.:.:.	1/1:14:41:0,0,10,4:.:.:.:.	1/1:14:41:0,0,11,3:.:.:.:.	1/1:16:47:0,0,5,11:.:.:.:.	1/1:8:1:0,1,3,4:.:.:.:.	1/1:11:25:0,1,8,2:.:.:.:.	1/1:3:9:0,0,2,1:.:.:.:.	1/1:13:38:0,0,10,3:.:.:.:.	1/1:7:21:0,0,5,2:.:.:.:.	1/1:18:53:0,0,7,11:.:.:.:.	./.:.:.:.:.:.:.:.	./.:.:.:.:.:.:.:.	1|0:6:23:1,1,2,2:34.03:0:7709977:.	./.:.:.:.:.:.:.:.	1/1:14:41:0,0,10,4:.:.:.:.	1/1:6:18:0,0,3,3:.:.:.:.	1/1:3:9:0,0,2,1:.:.:.:.	1/1:3:9:0,0,1,2:.:.:.:.	0|1:7:21:1,1,3,2:100:0:7709977:.	./.:.:.:.:.:.:.:.	0|1:9:53:2,2,3,2:60.84:0:7709977:.	1|0:10:24:3,4,1,2:60.84:0:7709977:.	1/1:13:38:0,0,5,8:.:.:.:.	./.:.:.:.:.:.:.:.	./.:.:.:.:.:.:.:.	0/1:13:54:3,5,3,2:.:.:.:.	0/1:9:53:2,2,1,4:.:.:.:.	1/1:8:24:0,0,5,3:.:.:.:.	0|1:8:30:0,5,3,0:100:0:7709977:.	0|1:10:41:5,1,3,1:100:0:7709977:.	./.:.:.:.:.:.:.:.	./.:.:.:.:.:.:.:.	1/1:6:18:0,0,4,2:.:.:.:.	0|1:4:23:2,0,2,0:60.84:0:7709977:.	./.:.:.:.:.:.:.:.	1|0:18:99:2,6,2,8:71.64:0:7709977:.	./.:.:.:.:.:.:.:.	./.:.:.:.:.:.:.:.	0|1:7:37:0,4,2,1:39.56:0:7707866:.	./.:.:.:.:.:.:.:.	./.:.:.:.:.:.:.:.	./.:.:.:.:.:.:.:.	1/1:12:35:0,0,7,5:.:.:.:.	./.:.:.:.:.:.:.:.	./.:.:.:.:.:.:.:.	0/1:16:91:6,3,2,5:.:.:.:.	./.:.:.:.:.:.:.:.	./.:.:.:.:.:.:.:.	0/1:19:99:7,2,6,4:.:.:.:.	./.:.:.:.:.:.:.:.	1/1:13:38:0,0,7,6:.:.:.:.	1/1:15:8:0,0,10,5:.:.:.:.	0|1:13:74:3,4,4,2:100:0:7709977:.	0|1:12:43:1,3,5,3:100:0:7709977:.	./.:.:.:.:.:.:.:.	0|1:18:99:3,5,6,4:100:0:7709977:.	./.:.:.:.:.:.:.:.	./.:.:.:.:.:.:.:.	./.:.:.:.:.:.:.:.	./.:.:.:.:.:.:.:.	./.:.:.:.:.:.:.:.	0|1:10:27:4,3,1,2:39.62:0:7706522:.	./.:.:.:.:.:.:.:.	1/1:3:9:0,0,1,2:.:.:.:.	1|0:10:10:1,1,2,6:50.74:0:7709977:.	1|0:18:76:4,7,3,4:100:0:7709977:.	./.:.:.:.:.:.:.:.	1/1:9:6:1,0,4,4:.:.:.:.	./.:.:.:.:.:.:.:.	1/1:6:18:0,0,3,3:.:.:.:.	0/1:5:20:1,2,0,2:.:.:.:.	1/1:4:18:0,0,3,1:.:.:.:.	./.:.:.:.:.:.:.:.	1/1:11:32:0,0,7,4:.:.:.:.	1/1:7:20:0,0,7,0:.:.:.:.	./.:.:.:.:.:.:.:.	0/1:9:29:2,4,1,2:.:.:.:.	2/2:5:15:0,0,3,2:.:.:.:.	0|1:11:64:4,2,3,2:39.88:0:7707835:.	1/1:11:32:0,0,6,5:.:.:.:.	0/1:4:8:1,0,2,1:.:.:.:.	./.:.:.:.:.:.:.:.	./.:.:.:.:.:.:.:.	0|1:13:63:2,3,3,5:37.99:0:7709977:.	./.:.:.:.:.:.:.:.	./.:.:.:.:.:.:.:.	1/1:15:44:0,0,8,7:.:.:.:.	1/1:4:12:0,0,2,2:.:.:.:.	1/1:9:30:0,0,6,3:.:.:.:.	1/1:6:18:0,0,4,2:.:.:.:.	1/1:4:12:0,0,3,1:.:.:.:.	1/1:4:12:0,0,2,2:.:.:.:.	1/1:5:15:0,0,2,3:.:.:.:.	1/1:9:27:0,0,5,4:.:.:.:.	1/1:6:20:0,0,3,3:.:.:.:.	1/1:7:21:0,0,3,4:.:.:.:.	1/1:12:35:0,0,6,6:.:.:.:.	./.:.:.:.:.:.:.:.	1/1:13:38:0,0,9,4:.:.:.:.
chr4	7709998	.	G	T	265.77	PASS	BaseQRankSum=-0.163;ClippingRankSum=0;ExcessHet=3.0103;MQRankSum=0;RAW_MQ=54000;ReadPosRankSum=0.622;DP=61;MLEAC=1;MLEAF=0.5	GT:DP:GQ:NE:PR:PS:SB:SE:PGT:PID	./.:.:.:.:.:.:.:.:.:.	./.:.:.:.:.:.:.:.:.:.	./.:.:.:.:.:.:.:.:.:.	./.:.:.:.:.:.:.:.:.:.	./.:.:.:.:.:.:.:.:.:.	./.:.:.:.:.:.:.:.:.:.	./.:.:.:.:.:.:.:.:.:.	./.:.:.:.:.:.:.:.:.:.	./.:.:.:.:.:.:.:.:.:.	./.:.:.:.:.:.:.:.:.:.	./.:.:.:.:.:.:.:.:.:.	./.:.:.:.:.:.:.:.:.:.	./.:.:.:.:.:.:.:.:.:.	./.:.:.:.:.:.:.:.:.:.	./.:.:.:.:.:.:.:.:.:.	./.:.:.:.:.:.:.:.:.:.	./.:.:.:.:.:.:.:.:.:.	./.:.:.:.:.:.:.:.:.:.	./.:.:.:.:.:.:.:.:.:.	./.:.:.:.:.:.:.:.:.:.	./.:.:.:.:.:.:.:.:.:.	./.:.:.:.:.:.:.:.:.:.	./.:.:.:.:.:.:.:.:.:.	./.:.:.:.:.:.:.:.:.:.	./.:.:.:.:.:.:.:.:.:.	./.:.:.:.:.:.:.:.:.:.	./.:.:.:.:.:.:.:.:.:.	./.:.:.:.:.:.:.:.:.:.	./.:.:.:.:.:.:.:.:.:.	./.:.:.:.:.:.:.:.:.:.	./.:.:.:.:.:.:.:.:.:.	./.:.:.:.:.:.:.:.:.:.	./.:.:.:.:.:.:.:.:.:.	./.:.:.:.:.:.:.:.:.:.	./.:.:.:.:.:.:.:.:.:.	./.:.:.:.:.:.:.:.:.:.	./.:.:.:.:.:.:.:.:.:.	./.:.:.:.:.:.:.:.:.:.	./.:.:.:.:.:.:.:.:.:.	./.:.:.:.:.:.:.:.:.:.	./.:.:.:.:.:.:.:.:.:.	./.:.:.:.:.:.:.:.:.:.	./.:.:.:.:.:.:.:.:.:.	./.:.:.:.:.:.:.:.:.:.	./.:.:.:.:.:.:.:.:.:.	./.:.:.:.:.:.:.:.:.:.	./.:.:.:.:.:.:.:.:.:.	./.:.:.:.:.:.:.:.:.:.	./.:.:.:.:.:.:.:.:.:.	./.:.:.:.:.:.:.:.:.:.	./.:.:.:.:.:.:.:.:.:.	./.:.:.:.:.:.:.:.:.:.	./.:.:.:.:.:.:.:.:.:.	./.:.:.:.:.:.:.:.:.:.	./.:.:.:.:.:.:.:.:.:.	./.:.:.:.:.:.:.:.:.:.	./.:.:.:.:.:.:.:.:.:.	./.:.:.:.:.:.:.:.:.:.	./.:.:.:.:.:.:.:.:.:.	./.:.:.:.:.:.:.:.:.:.	./.:.:.:.:.:.:.:.:.:.	./.:.:.:.:.:.:.:.:.:.	./.:.:.:.:.:.:.:.:.:.	./.:.:.:.:.:.:.:.:.:.	./.:.:.:.:.:.:.:.:.:.	./.:.:.:.:.:.:.:.:.:.	./.:.:.:.:.:.:.:.:.:.	./.:.:.:.:.:.:.:.:.:.	./.:.:.:.:.:.:.:.:.:.	0|1:15:99:100:0:7706522:5,3,5,2:.:.:.	./.:.:.:.:.:.:.:.:.:.	./.:.:.:.:.:.:.:.:.:.	./.:.:.:.:.:.:.:.:.:.	./.:.:.:.:.:.:.:.:.:.	./.:.:.:.:.:.:.:.:.:.	./.:.:.:.:.:.:.:.:.:.	./.:.:.:.:.:.:.:.:.:.	./.:.:.:.:.:.:.:.:.:.	./.:.:.:.:.:.:.:.:.:.	./.:.:.:.:.:.:.:.:.:.	./.:.:.:.:.:.:.:.:.:.	./.:.:.:.:.:.:.:.:.:.	./.:.:.:.:.:.:.:.:.:.	./.:.:.:.:.:.:.:.:.:.	./.:.:.:.:.:.:.:.:.:.	./.:.:.:.:.:.:.:.:.:.	./.:.:.:.:.:.:.:.:.:.	0|1:15:99:100:0:7709286:3,3,6,3:.:.:.	0|1:9:59:100:0:7709286:4,2,3,0:.:.:.	./.:.:.:.:.:.:.:.:.:.	./.:.:.:.:.:.:.:.:.:.	./.:.:.:.:.:.:.:.:.:.	./.:.:.:.:.:.:.:.:.:.	./.:.:.:.:.:.:.:.:.:.	./.:.:.:.:.:.:.:.:.:.	./.:.:.:.:.:.:.:.:.:.	./.:.:.:.:.:.:.:.:.:.	0|1:17:99:100:0:7701995:5,3,6,3:.:.:.	./.:.:.:.:.:.:.:.:.:.	./.:.:.:.:.:.:.:.:.:.	0|1:5:30:100:0:7706223:1,3,0,1:.:0|1:7709930_A_G	./.:.:.:.:.:.:.:.:.:.	./.:.:.:.:.:.:.:.:.:.	./.:.:.:.:.:.:.:.:.:.	./.:.:.:.:.:.:.:.:.:.	./.:.:.:.:.:.:.:.:.:.	./.:.:.:.:.:.:.:.:.:.	./.:.:.:.:.:.:.:.:.:.	./.:.:.:.:.:.:.:.:.:.	./.:.:.:.:.:.:.:.:.:.	./.:.:.:.:.:.:.:.:.:.	./.:.:.:.:.:.:.:.:.:.	./.:.:.:.:.:.:.:.:.:.	./.:.:.:.:.:.:.:.:.:.	./.:.:.:.:.:.:.:.:.:.	./.:.:.:.:.:.:.:.:.:.	./.:.:.:.:.:.:.:.:.:.	./.:.:.:.:.:.:.:.:.:.	./.:.:.:.:.:.:.:.:.:.	./.:.:.:.:.:.:.:.:.:.	./.:.:.:.:.:.:.:.:.:.	./.:.:.:.:.:.:.:.:.:.	./.:.:.:.:.:.:.:.:.:.	./.:.:.:.:.:.:.:.:.:.
chr4	7710048	.	A	G	209.77	PASS	BaseQRankSum=-1.922;ClippingRankSum=0;ExcessHet=3.0103;MQRankSum=0;RAW_MQ=43200;ReadPosRankSum=0.794;DP=86;MLEAC=1;MLEAF=0.5	GT:DP:GQ:NE:PR:PS:SB:SE	./.:.:.:.:.:.:.:.	./.:.:.:.:.:.:.:.	./.:.:.:.:.:.:.:.	./.:.:.:.:.:.:.:.	./.:.:.:.:.:.:.:.	./.:.:.:.:.:.:.:.	./.:.:.:.:.:.:.:.	./.:.:.:.:.:.:.:.	./.:.:.:.:.:.:.:.	./.:.:.:.:.:.:.:.	./.:.:.:.:.:.:.:.	./.:.:.:.:.:.:.:.	./.:.:.:.:.:.:.:.	./.:.:.:.:.:.:.:.	./.:.:.:.:.:.:.:.	./.:.:.:.:.:.:.:.	./.:.:.:.:.:.:.:.	./.:.:.:.:.:.:.:.	./.:.:.:.:.:.:.:.	./.:.:.:.:.:.:.:.	./.:.:.:.:.:.:.:.	./.:.:.:.:.:.:.:.	./.:.:.:.:.:.:.:.	./.:.:.:.:.:.:.:.	./.:.:.:.:.:.:.:.	./.:.:.:.:.:.:.:.	./.:.:.:.:.:.:.:.	./.:.:.:.:.:.:.:.	./.:.:.:.:.:.:.:.	./.:.:.:.:.:.:.:.	./.:.:.:.:.:.:.:.	./.:.:.:.:.:.:.:.	./.:.:.:.:.:.:.:.	./.:.:.:.:.:.:.:.	./.:.:.:.:.:.:.:.	./.:.:.:.:.:.:.:.	./.:.:.:.:.:.:.:.	./.:.:.:.:.:.:.:.	./.:.:.:.:.:.:.:.	./.:.:.:.:.:.:.:.	./.:.:.:.:.:.:.:.	./.:.:.:.:.:.:.:.	./.:.:.:.:.:.:.:.	./.:.:.:.:.:.:.:.	./.:.:.:.:.:.:.:.	./.:.:.:.:.:.:.:.	./.:.:.:.:.:.:.:.	./.:.:.:.:.:.:.:.	./.:.:.:.:.:.:.:.	./.:.:.:.:.:.:.:.	./.:.:.:.:.:.:.:.	./.:.:.:.:.:.:.:.	./.:.:.:.:.:.:.:.	./.:.:.:.:.:.:.:.	./.:.:.:.:.:.:.:.	./.:.:.:.:.:.:.:.	./.:.:.:.:.:.:.:.	./.:.:.:.:.:.:.:.	./.:.:.:.:.:.:.:.	./.:.:.:.:.:.:.:.	./.:.:.:.:.:.:.:.	./.:.:.:.:.:.:.:.	./.:.:.:.:.:.:.:.	./.:.:.:.:.:.:.:.	./.:.:.:.:.:.:.:.	./.:.:.:.:.:.:.:.	./.:.:.:.:.:.:.:.	./.:.:.:.:.:.:.:.	./.:.:.:.:.:.:.:.	0|1:12:43:100:0:7706522:6,3,3,0:.	./.:.:.:.:.:.:.:.	./.:.:.:.:.:.:.:.	./.:.:.:.:.:.:.:.	./.:.:.:.:.:.:.:.	./.:.:.:.:.:.:.:.	./.:.:.:.:.:.:.:.	./.:.:.:.:.:.:.:.	./.:.:.:.:.:.:.:.	./.:.:.:.:.:.:.:.	./.:.:.:.:.:.:.:.	./.:.:.:.:.:.:.:.	./.:.:.:.:.:.:.:.	0|1:11:17:100:0:7701995:5,4,1,1:.	./.:.:.:.:.:.:.:.	./.:.:.:.:.:.:.:.	./.:.:.:.:.:.:.:.	./.:.:.:.:.:.:.:.	0|1:18:99:100:0:7709286:4,5,4,5:.	0|1:12:99:100:0:7709286:5,1,5,1:.	./.:.:.:.:.:.:.:.	./.:.:.:.:.:.:.:.	./.:.:.:.:.:.:.:.	./.:.:.:.:.:.:.:.	./.:.:.:.:.:.:.:.	./.:.:.:.:.:.:.:.	./.:.:.:.:.:.:.:.	./.:.:.:.:.:.:.:.	0|1:22:99:100:0:7701995:6,4,6,6:.	./.:.:.:.:.:.:.:.	./.:.:.:.:.:.:.:.	0|1:10:75:100:0:7706223:0,4,3,3:.	./.:.:.:.:.:.:.:.	./.:.:.:.:.:.:.:.	./.:.:.:.:.:.:.:.	./.:.:.:.:.:.:.:.	./.:.:.:.:.:.:.:.	./.:.:.:.:.:.:.:.	./.:.:.:.:.:.:.:.	./.:.:.:.:.:.:.:.	./.:.:.:.:.:.:.:.	./.:.:.:.:.:.:.:.	./.:.:.:.:.:.:.:.	./.:.:.:.:.:.:.:.	./.:.:.:.:.:.:.:.	./.:.:.:.:.:.:.:.	./.:.:.:.:.:.:.:.	./.:.:.:.:.:.:.:.	./.:.:.:.:.:.:.:.	./.:.:.:.:.:.:.:.	./.:.:.:.:.:.:.:.	./.:.:.:.:.:.:.:.	./.:.:.:.:.:.:.:.	./.:.:.:.:.:.:.:.	./.:.:.:.:.:.:.:.
chr4	7710132	.	G	A	491.77	PASS	BaseQRankSum=0.987;ClippingRankSum=0;ExcessHet=3.0103;MQRankSum=0;RAW_MQ=43200;ReadPosRankSum=-1.092;DP=503;MLEAC=2;MLEAF=1	GT:DP:GQ:NE:PR:PS:SB:SE	./.:.:.:.:.:.:.:.	./.:.:.:.:.:.:.:.	./.:.:.:.:.:.:.:.	./.:.:.:.:.:.:.:.	./.:.:.:.:.:.:.:.	./.:.:.:.:.:.:.:.	./.:.:.:.:.:.:.:.	./.:.:.:.:.:.:.:.	./.:.:.:.:.:.:.:.	./.:.:.:.:.:.:.:.	./.:.:.:.:.:.:.:.	./.:.:.:.:.:.:.:.	./.:.:.:.:.:.:.:.	./.:.:.:.:.:.:.:.	./.:.:.:.:.:.:.:.	./.:.:.:.:.:.:.:.	./.:.:.:.:.:.:.:.	./.:.:.:.:.:.:.:.	./.:.:.:.:.:.:.:.	./.:.:.:.:.:.:.:.	./.:.:.:.:.:.:.:.	./.:.:.:.:.:.:.:.	./.:.:.:.:.:.:.:.	./.:.:.:.:.:.:.:.	./.:.:.:.:.:.:.:.	./.:.:.:.:.:.:.:.	./.:.:.:.:.:.:.:.	./.:.:.:.:.:.:.:.	./.:.:.:.:.:.:.:.	./.:.:.:.:.:.:.:.	./.:.:.:.:.:.:.:.	./.:.:.:.:.:.:.:.	./.:.:.:.:.:.:.:.	./.:.:.:.:.:.:.:.	./.:.:.:.:.:.:.:.	./.:.:.:.:.:.:.:.	./.:.:.:.:.:.:.:.	1|0:12:99:100:0:7709977:3,3,3,3:.	./.:.:.:.:.:.:.:.	./.:.:.:.:.:.:.:.	./.:.:.:.:.:.:.:.	./.:.:.:.:.:.:.:.	./.:.:.:.:.:.:.:.	1|0:17:99:100:0:7709977:6,4,5,2:.	1|0:8:31:100:0:7710132:3,3,0,2:.	1|0:7:54:100:0:7709977:1,2,2,2:.	0|1:11:24:100:0:7709977:6,3,2,0:.	./.:.:.:.:.:.:.:.	./.:.:.:.:.:.:.:.	./.:.:.:.:.:.:.:.	./.:.:.:.:.:.:.:.	./.:.:.:.:.:.:.:.	./.:.:.:.:.:.:.:.	1|0:13:68:100:0:7709977:3,6,3,1:.	1|0:10:5:100:0:7709977:1,1,5,3:.	0|1:11:46:100:0:7710132:1,3,2,5:.	1|0:16:56:100:0:7710132:3,3,6,4:.	./.:.:.:.:.:.:.:.	1|0:18:49:100:0:7709977:9,5,2,2:.	./.:.:.:.:.:.:.:.	0|1:8:56:100:0:7709977:3,2,1,2:.	1|0:9:1:100:0:7706692:0,1,5,3:.	1/1:12:36:.:.:.:0,0,6,6:.	./.:.:.:.:.:.:.:.	1|0:5:37:33.99:0:7710132:1,1,1,2:.	1|0:9:54:100:0:7706522:4,2,1,2:.	0|1:18:99:32.46:0:7710132:4,7,3,4:.	./.:.:.:.:.:.:.:.	./.:.:.:.:.:.:.:.	1/1:16:48:.:.:.:0,0,9,7:.	./.:.:.:.:.:.:.:.	1/1:12:36:.:.:.:0,0,2,10:.	./.:.:.:.:.:.:.:.	./.:.:.:.:.:.:.:.	1|0:10:77:100:0:7710132:1,3,5,1:.	./.:.:.:.:.:.:.:.	./.:.:.:.:.:.:.:.	1|0:10:89:100:0:7709977:1,4,0,5:.	1|0:17:99:100:0:7709977:2,6,4,5:.	0|1:14:99:100:0:7710132:7,2,4,1:.	1|0:20:99:100:0:7709977:4,8,4,4:.	1|0:12:72:100:0:7710132:5,3,2,2:.	0|1:9:51:100:0:7701995:3,3,1,2:.	1/1:11:33:.:.:.:0,0,6,5:.	1|0:18:99:100:0:7707060:4,6,4,4:.	1/1:22:65:.:.:.:0,0,10,12:.	./.:.:.:.:.:.:.:.	0|1:12:99:100:0:7709286:2,5,1,4:.	0|1:10:52:100:0:7709286:0,3,3,4:.	0|1:7:32:100:0:7709977:3,2,1,1:.	0|1:22:99:100:0:7709977:7,5,5,5:.	1/1:16:48:.:.:.:0,0,9,7:.	0|1:13:67:100:0:7710132:0,4,7,2:.	./.:.:.:.:.:.:.:.	./.:.:.:.:.:.:.:.	./.:.:.:.:.:.:.:.	./.:.:.:.:.:.:.:.	0|1:18:99:100:0:7701995:4,3,7,4:.	./.:.:.:.:.:.:.:.	./.:.:.:.:.:.:.:.	0|1:12:89:100:0:7706223:1,4,5,2:.	./.:.:.:.:.:.:.:.	./.:.:.:.:.:.:.:.	./.:.:.:.:.:.:.:.	./.:.:.:.:.:.:.:.	./.:.:.:.:.:.:.:.	./.:.:.:.:.:.:.:.	./.:.:.:.:.:.:.:.	1|0:18:99:100:0:7709977:6,4,5,3:.	./.:.:.:.:.:.:.:.	1/1:17:51:.:.:.:0,0,2,15:.	./.:.:.:.:.:.:.:.	./.:.:.:.:.:.:.:.	./.:.:.:.:.:.:.:.	./.:.:.:.:.:.:.:.	./.:.:.:.:.:.:.:.	./.:.:.:.:.:.:.:.	./.:.:.:.:.:.:.:.	./.:.:.:.:.:.:.:.	./.:.:.:.:.:.:.:.	./.:.:.:.:.:.:.:.	./.:.:.:.:.:.:.:.	./.:.:.:.:.:.:.:.	./.:.:.:.:.:.:.:.
chr4	7710184	.	A	G	207.77	PASS	BaseQRankSum=-0.967;ClippingRankSum=0;ExcessHet=3.0103;MQRankSum=0;RAW_MQ=10800;ReadPosRankSum=-0.967;DP=92;MLEAC=1;MLEAF=0.5	GT:DP:GQ:SB:NE:PR:PS:SE	./.:.:.:.:.:.:.:.	./.:.:.:.:.:.:.:.	./.:.:.:.:.:.:.:.	./.:.:.:.:.:.:.:.	./.:.:.:.:.:.:.:.	./.:.:.:.:.:.:.:.	./.:.:.:.:.:.:.:.	./.:.:.:.:.:.:.:.	./.:.:.:.:.:.:.:.	./.:.:.:.:.:.:.:.	./.:.:.:.:.:.:.:.	./.:.:.:.:.:.:.:.	./.:.:.:.:.:.:.:.	./.:.:.:.:.:.:.:.	./.:.:.:.:.:.:.:.	./.:.:.:.:.:.:.:.	./.:.:.:.:.:.:.:.	./.:.:.:.:.:.:.:.	./.:.:.:.:.:.:.:.	./.:.:.:.:.:.:.:.	./.:.:.:.:.:.:.:.	./.:.:.:.:.:.:.:.	./.:.:.:.:.:.:.:.	./.:.:.:.:.:.:.:.	./.:.:.:.:.:.:.:.	./.:.:.:.:.:.:.:.	./.:.:.:.:.:.:.:.	./.:.:.:.:.:.:.:.	./.:.:.:.:.:.:.:.	./.:.:.:.:.:.:.:.	./.:.:.:.:.:.:.:.	./.:.:.:.:.:.:.:.	./.:.:.:.:.:.:.:.	./.:.:.:.:.:.:.:.	./.:.:.:.:.:.:.:.	./.:.:.:.:.:.:.:.	./.:.:.:.:.:.:.:.	./.:.:.:.:.:.:.:.	./.:.:.:.:.:.:.:.	./.:.:.:.:.:.:.:.	0/1:3:16:0,2,1,0:.:.:.:.	./.:.:.:.:.:.:.:.	./.:.:.:.:.:.:.:.	./.:.:.:.:.:.:.:.	./.:.:.:.:.:.:.:.	./.:.:.:.:.:.:.:.	./.:.:.:.:.:.:.:.	./.:.:.:.:.:.:.:.	./.:.:.:.:.:.:.:.	./.:.:.:.:.:.:.:.	./.:.:.:.:.:.:.:.	./.:.:.:.:.:.:.:.	./.:.:.:.:.:.:.:.	./.:.:.:.:.:.:.:.	./.:.:.:.:.:.:.:.	./.:.:.:.:.:.:.:.	./.:.:.:.:.:.:.:.	./.:.:.:.:.:.:.:.	./.:.:.:.:.:.:.:.	./.:.:.:.:.:.:.:.	./.:.:.:.:.:.:.:.	./.:.:.:.:.:.:.:.	./.:.:.:.:.:.:.:.	./.:.:.:.:.:.:.:.	./.:.:.:.:.:.:.:.	1|0:14:99:3,5,5,1:100:0:7706522:.	./.:.:.:.:.:.:.:.	./.:.:.:.:.:.:.:.	./.:.:.:.:.:.:.:.	0|1:21:99:5,5,4,7:100:0:7706522:.	./.:.:.:.:.:.:.:.	./.:.:.:.:.:.:.:.	./.:.:.:.:.:.:.:.	./.:.:.:.:.:.:.:.	./.:.:.:.:.:.:.:.	./.:.:.:.:.:.:.:.	./.:.:.:.:.:.:.:.	./.:.:.:.:.:.:.:.	./.:.:.:.:.:.:.:.	./.:.:.:.:.:.:.:.	./.:.:.:.:.:.:.:.	./.:.:.:.:.:.:.:.	./.:.:.:.:.:.:.:.	./.:.:.:.:.:.:.:.	./.:.:.:.:.:.:.:.	./.:.:.:.:.:.:.:.	./.:.:.:.:.:.:.:.	0|1:14:99:1,5,4,4:100:0:7709286:.	0|1:12:99:2,5,3,2:100:0:7709286:.	./.:.:.:.:.:.:.:.	./.:.:.:.:.:.:.:.	./.:.:.:.:.:.:.:.	./.:.:.:.:.:.:.:.	./.:.:.:.:.:.:.:.	./.:.:.:.:.:.:.:.	./.:.:.:.:.:.:.:.	./.:.:.:.:.:.:.:.	0|1:15:76:5,5,1,4:100:0:7701995:.	./.:.:.:.:.:.:.:.	./.:.:.:.:.:.:.:.	0|1:13:63:2,2,5,4:100:0:7706223:.	./.:.:.:.:.:.:.:.	./.:.:.:.:.:.:.:.	./.:.:.:.:.:.:.:.	./.:.:.:.:.:.:.:.	./.:.:.:.:.:.:.:.	./.:.:.:.:.:.:.:.	./.:.:.:.:.:.:.:.	./.:.:.:.:.:.:.:.	./.:.:.:.:.:.:.:.	./.:.:.:.:.:.:.:.	./.:.:.:.:.:.:.:.	./.:.:.:.:.:.:.:.	./.:.:.:.:.:.:.:.	./.:.:.:.:.:.:.:.	./.:.:.:.:.:.:.:.	./.:.:.:.:.:.:.:.	./.:.:.:.:.:.:.:.	./.:.:.:.:.:.:.:.	./.:.:.:.:.:.:.:.	./.:.:.:.:.:.:.:.	./.:.:.:.:.:.:.:.	./.:.:.:.:.:.:.:.	./.:.:.:.:.:.:.:.
chr4	7710200	.	A	T	241.77	PASS	BaseQRankSum=-0.2;ClippingRankSum=0;ExcessHet=3.0103;MQRankSum=0;RAW_MQ=50400;ReadPosRankSum=0.584;DP=86;MLEAC=1;MLEAF=0.5	GT:DP:GQ:NE:PR:PS:SB:SE	./.:.:.:.:.:.:.:.	./.:.:.:.:.:.:.:.	./.:.:.:.:.:.:.:.	./.:.:.:.:.:.:.:.	./.:.:.:.:.:.:.:.	./.:.:.:.:.:.:.:.	./.:.:.:.:.:.:.:.	./.:.:.:.:.:.:.:.	./.:.:.:.:.:.:.:.	./.:.:.:.:.:.:.:.	./.:.:.:.:.:.:.:.	./.:.:.:.:.:.:.:.	./.:.:.:.:.:.:.:.	./.:.:.:.:.:.:.:.	./.:.:.:.:.:.:.:.	./.:.:.:.:.:.:.:.	./.:.:.:.:.:.:.:.	./.:.:.:.:.:.:.:.	./.:.:.:.:.:.:.:.	./.:.:.:.:.:.:.:.	./.:.:.:.:.:.:.:.	./.:.:.:.:.:.:.:.	./.:.:.:.:.:.:.:.	./.:.:.:.:.:.:.:.	./.:.:.:.:.:.:.:.	./.:.:.:.:.:.:.:.	./.:.:.:.:.:.:.:.	./.:.:.:.:.:.:.:.	./.:.:.:.:.:.:.:.	./.:.:.:.:.:.:.:.	./.:.:.:.:.:.:.:.	./.:.:.:.:.:.:.:.	./.:.:.:.:.:.:.:.	./.:.:.:.:.:.:.:.	./.:.:.:.:.:.:.:.	./.:.:.:.:.:.:.:.	./.:.:.:.:.:.:.:.	./.:.:.:.:.:.:.:.	./.:.:.:.:.:.:.:.	./.:.:.:.:.:.:.:.	./.:.:.:.:.:.:.:.	./.:.:.:.:.:.:.:.	./.:.:.:.:.:.:.:.	./.:.:.:.:.:.:.:.	./.:.:.:.:.:.:.:.	./.:.:.:.:.:.:.:.	./.:.:.:.:.:.:.:.	./.:.:.:.:.:.:.:.	./.:.:.:.:.:.:.:.	./.:.:.:.:.:.:.:.	./.:.:.:.:.:.:.:.	./.:.:.:.:.:.:.:.	./.:.:.:.:.:.:.:.	./.:.:.:.:.:.:.:.	./.:.:.:.:.:.:.:.	./.:.:.:.:.:.:.:.	./.:.:.:.:.:.:.:.	./.:.:.:.:.:.:.:.	./.:.:.:.:.:.:.:.	./.:.:.:.:.:.:.:.	./.:.:.:.:.:.:.:.	./.:.:.:.:.:.:.:.	./.:.:.:.:.:.:.:.	./.:.:.:.:.:.:.:.	./.:.:.:.:.:.:.:.	1|0:14:99:100:0:7706522:2,6,5,1:.	./.:.:.:.:.:.:.:.	./.:.:.:.:.:.:.:.	./.:.:.:.:.:.:.:.	0|1:20:99:100:0:7706522:5,3,5,7:.	./.:.:.:.:.:.:.:.	./.:.:.:.:.:.:.:.	./.:.:.:.:.:.:.:.	./.:.:.:.:.:.:.:.	./.:.:.:.:.:.:.:.	./.:.:.:.:.:.:.:.	./.:.:.:.:.:.:.:.	./.:.:.:.:.:.:.:.	./.:.:.:.:.:.:.:.	./.:.:.:.:.:.:.:.	./.:.:.:.:.:.:.:.	./.:.:.:.:.:.:.:.	./.:.:.:.:.:.:.:.	./.:.:.:.:.:.:.:.	./.:.:.:.:.:.:.:.	./.:.:.:.:.:.:.:.	./.:.:.:.:.:.:.:.	0|1:12:77:100:0:7709286:1,3,3,5:.	0|1:11:99:100:0:7709286:2,4,3,2:.	./.:.:.:.:.:.:.:.	./.:.:.:.:.:.:.:.	./.:.:.:.:.:.:.:.	./.:.:.:.:.:.:.:.	./.:.:.:.:.:.:.:.	./.:.:.:.:.:.:.:.	./.:.:.:.:.:.:.:.	./.:.:.:.:.:.:.:.	0|1:15:67:100:0:7701995:5,6,1,3:.	./.:.:.:.:.:.:.:.	./.:.:.:.:.:.:.:.	0|1:14:86:100:0:7706223:3,2,6,3:.	./.:.:.:.:.:.:.:.	./.:.:.:.:.:.:.:.	./.:.:.:.:.:.:.:.	./.:.:.:.:.:.:.:.	./.:.:.:.:.:.:.:.	./.:.:.:.:.:.:.:.	./.:.:.:.:.:.:.:.	./.:.:.:.:.:.:.:.	./.:.:.:.:.:.:.:.	./.:.:.:.:.:.:.:.	./.:.:.:.:.:.:.:.	./.:.:.:.:.:.:.:.	./.:.:.:.:.:.:.:.	./.:.:.:.:.:.:.:.	./.:.:.:.:.:.:.:.	./.:.:.:.:.:.:.:.	./.:.:.:.:.:.:.:.	./.:.:.:.:.:.:.:.	./.:.:.:.:.:.:.:.	./.:.:.:.:.:.:.:.	./.:.:.:.:.:.:.:.	./.:.:.:.:.:.:.:.	./.:.:.:.:.:.:.:.
chr4	7710214	.	G	T	424.77	PASS	BaseQRankSum=-0.869;ClippingRankSum=0;ExcessHet=3.0103;MQRankSum=0;RAW_MQ=46800;ReadPosRankSum=-0.393;DP=467;MLEAC=2;MLEAF=1	GT:DP:GQ:NE:PR:PS:SB:SE	./.:.:.:.:.:.:.:.	./.:.:.:.:.:.:.:.	./.:.:.:.:.:.:.:.	./.:.:.:.:.:.:.:.	./.:.:.:.:.:.:.:.	./.:.:.:.:.:.:.:.	./.:.:.:.:.:.:.:.	./.:.:.:.:.:.:.:.	./.:.:.:.:.:.:.:.	./.:.:.:.:.:.:.:.	./.:.:.:.:.:.:.:.	./.:.:.:.:.:.:.:.	./.:.:.:.:.:.:.:.	./.:.:.:.:.:.:.:.	./.:.:.:.:.:.:.:.	./.:.:.:.:.:.:.:.	./.:.:.:.:.:.:.:.	./.:.:.:.:.:.:.:.	./.:.:.:.:.:.:.:.	./.:.:.:.:.:.:.:.	./.:.:.:.:.:.:.:.	./.:.:.:.:.:.:.:.	./.:.:.:.:.:.:.:.	./.:.:.:.:.:.:.:.	./.:.:.:.:.:.:.:.	./.:.:.:.:.:.:.:.	./.:.:.:.:.:.:.:.	./.:.:.:.:.:.:.:.	./.:.:.:.:.:.:.:.	./.:.:.:.:.:.:.:.	./.:.:.:.:.:.:.:.	./.:.:.:.:.:.:.:.	./.:.:.:.:.:.:.:.	./.:.:.:.:.:.:.:.	./.:.:.:.:.:.:.:.	./.:.:.:.:.:.:.:.	./.:.:.:.:.:.:.:.	1|0:13:99:100:0:7709977:5,2,3,3:.	./.:.:.:.:.:.:.:.	./.:.:.:.:.:.:.:.	./.:.:.:.:.:.:.:.	./.:.:.:.:.:.:.:.	./.:.:.:.:.:.:.:.	1|0:10:50:100:0:7709977:3,0,4,3:.	1|0:7:54:100:0:7710132:3,1,1,2:.	1|0:9:53:100:0:7709977:4,2,2,1:.	0|1:19:99:100:0:7709977:5,5,5,4:.	./.:.:.:.:.:.:.:.	./.:.:.:.:.:.:.:.	./.:.:.:.:.:.:.:.	./.:.:.:.:.:.:.:.	./.:.:.:.:.:.:.:.	./.:.:.:.:.:.:.:.	1|0:12:67:100:0:7709977:2,6,2,2:.	1|0:20:99:100:0:7709977:4,3,6,7:.	0|1:9:68:100:0:7710132:3,1,2,3:.	1|0:23:99:100:0:7710132:7,4,7,5:.	./.:.:.:.:.:.:.:.	1|0:11:44:100:0:7709977:4,4,1,2:.	./.:.:.:.:.:.:.:.	0|1:10:53:100:0:7709977:5,2,2,1:.	1|0:19:99:100:0:7706692:3,6,7,3:.	1/1:13:39:.:.:.:0,0,9,4:.	./.:.:.:.:.:.:.:.	1|0:6:61:33.99:0:7710132:1,2,1,2:.	./.:.:.:.:.:.:.:.	0|1:8:56:32.46:0:7710132:4,1,2,1:.	./.:.:.:.:.:.:.:.	0/1:18:99:.:.:.:5,6,6,1:.	1|0:22:99:100:0:7706522:5,8,4,5:.	./.:.:.:.:.:.:.:.	1/1:16:48:.:.:.:0,0,7,9:.	./.:.:.:.:.:.:.:.	./.:.:.:.:.:.:.:.	1|0:21:72:100:0:7710132:2,3,9,7:.	./.:.:.:.:.:.:.:.	./.:.:.:.:.:.:.:.	1|0:14:41:71.64:0:7709977:7,4,3,0:.	1|0:12:99:100:0:7709977:5,0,3,4:.	0|1:17:99:100:0:7710132:3,5,6,3:.	1|0:12:99:100:0:7709977:2,3,2,5:.	1|0:16:99:100:0:7710132:4,6,2,4:.	./.:.:.:.:.:.:.:.	1/1:14:42:.:.:.:0,0,7,7:.	1|0:13:49:100:0:7707060:4,5,2,2:.	1/1:16:48:.:.:.:0,0,7,9:.	./.:.:.:.:.:.:.:.	./.:.:.:.:.:.:.:.	./.:.:.:.:.:.:.:.	0|1:15:99:100:0:7709977:4,5,3,3:.	0|1:14:99:100:0:7709977:3,3,4,4:.	1/1:14:42:.:.:.:0,0,6,8:.	0|1:10:80:100:0:7710132:4,0,4,2:.	./.:.:.:.:.:.:.:.	./.:.:.:.:.:.:.:.	./.:.:.:.:.:.:.:.	./.:.:.:.:.:.:.:.	./.:.:.:.:.:.:.:.	./.:.:.:.:.:.:.:.	./.:.:.:.:.:.:.:.	./.:.:.:.:.:.:.:.	./.:.:.:.:.:.:.:.	./.:.:.:.:.:.:.:.	./.:.:.:.:.:.:.:.	./.:.:.:.:.:.:.:.	./.:.:.:.:.:.:.:.	./.:.:.:.:.:.:.:.	./.:.:.:.:.:.:.:.	1|0:22:99:100:0:7709977:6,5,7,4:.	./.:.:.:.:.:.:.:.	1/1:10:30:.:.:.:0,0,3,7:.	./.:.:.:.:.:.:.:.	./.:.:.:.:.:.:.:.	./.:.:.:.:.:.:.:.	./.:.:.:.:.:.:.:.	./.:.:.:.:.:.:.:.	./.:.:.:.:.:.:.:.	./.:.:.:.:.:.:.:.	./.:.:.:.:.:.:.:.	./.:.:.:.:.:.:.:.	./.:.:.:.:.:.:.:.	./.:.:.:.:.:.:.:.	./.:.:.:.:.:.:.:.	./.:.:.:.:.:.:.:.
chr4	7710512	.	T	C	516.77	PASS	ExcessHet=3.0103;RAW_MQ=82800;BaseQRankSum=-1.976;ClippingRankSum=0;MQRankSum=0;ReadPosRankSum=-0.514;DP=185;MLEAC=2;MLEAF=1	GT:DP:GQ:SB:NE:PR:PS:SE	./.:.:.:.:.:.:.:.	./.:.:.:.:.:.:.:.	./.:.:.:.:.:.:.:.	./.:.:.:.:.:.:.:.	./.:.:.:.:.:.:.:.	./.:.:.:.:.:.:.:.	./.:.:.:.:.:.:.:.	./.:.:.:.:.:.:.:.	./.:.:.:.:.:.:.:.	./.:.:.:.:.:.:.:.	./.:.:.:.:.:.:.:.	./.:.:.:.:.:.:.:.	./.:.:.:.:.:.:.:.	./.:.:.:.:.:.:.:.	./.:.:.:.:.:.:.:.	./.:.:.:.:.:.:.:.	./.:.:.:.:.:.:.:.	./.:.:.:.:.:.:.:.	./.:.:.:.:.:.:.:.	./.:.:.:.:.:.:.:.	./.:.:.:.:.:.:.:.	./.:.:.:.:.:.:.:.	./.:.:.:.:.:.:.:.	./.:.:.:.:.:.:.:.	./.:.:.:.:.:.:.:.	./.:.:.:.:.:.:.:.	./.:.:.:.:.:.:.:.	./.:.:.:.:.:.:.:.	./.:.:.:.:.:.:.:.	./.:.:.:.:.:.:.:.	./.:.:.:.:.:.:.:.	./.:.:.:.:.:.:.:.	./.:.:.:.:.:.:.:.	./.:.:.:.:.:.:.:.	./.:.:.:.:.:.:.:.	1/1:23:68:0,0,12,11:.:.:.:.	./.:.:.:.:.:.:.:.	./.:.:.:.:.:.:.:.	./.:.:.:.:.:.:.:.	./.:.:.:.:.:.:.:.	./.:.:.:.:.:.:.:.	./.:.:.:.:.:.:.:.	./.:.:.:.:.:.:.:.	./.:.:.:.:.:.:.:.	./.:.:.:.:.:.:.:.	./.:.:.:.:.:.:.:.	./.:.:.:.:.:.:.:.	./.:.:.:.:.:.:.:.	./.:.:.:.:.:.:.:.	./.:.:.:.:.:.:.:.	./.:.:.:.:.:.:.:.	./.:.:.:.:.:.:.:.	./.:.:.:.:.:.:.:.	./.:.:.:.:.:.:.:.	./.:.:.:.:.:.:.:.	./.:.:.:.:.:.:.:.	./.:.:.:.:.:.:.:.	./.:.:.:.:.:.:.:.	./.:.:.:.:.:.:.:.	./.:.:.:.:.:.:.:.	./.:.:.:.:.:.:.:.	0|1:17:99:2,8,4,3:100:0:7706692:.	./.:.:.:.:.:.:.:.	1|0:14:78:6,3,2,3:100:0:7710512:.	1|0:12:99:3,3,2,4:51.81:0:7710512:.	0|1:16:99:3,4,2,7:100:0:7710512:.	1|0:11:99:2,3,5,1:100:0:7710512:.	./.:.:.:.:.:.:.:.	./.:.:.:.:.:.:.:.	./.:.:.:.:.:.:.:.	./.:.:.:.:.:.:.:.	./.:.:.:.:.:.:.:.	./.:.:.:.:.:.:.:.	./.:.:.:.:.:.:.:.	./.:.:.:.:.:.:.:.	./.:.:.:.:.:.:.:.	./.:.:.:.:.:.:.:.	./.:.:.:.:.:.:.:.	./.:.:.:.:.:.:.:.	./.:.:.:.:.:.:.:.	./.:.:.:.:.:.:.:.	./.:.:.:.:.:.:.:.	1|0:8:54:2,1,4,1:100:0:7701995:.	./.:.:.:.:.:.:.:.	./.:.:.:.:.:.:.:.	./.:.:.:.:.:.:.:.	./.:.:.:.:.:.:.:.	./.:.:.:.:.:.:.:.	./.:.:.:.:.:.:.:.	./.:.:.:.:.:.:.:.	./.:.:.:.:.:.:.:.	./.:.:.:.:.:.:.:.	./.:.:.:.:.:.:.:.	1/1:17:25:1,0,6,10:.:.:.:.	./.:.:.:.:.:.:.:.	./.:.:.:.:.:.:.:.	./.:.:.:.:.:.:.:.	1|0:22:99:3,5,6,8:100:0:7701995:.	./.:.:.:.:.:.:.:.	./.:.:.:.:.:.:.:.	./.:.:.:.:.:.:.:.	./.:.:.:.:.:.:.:.	./.:.:.:.:.:.:.:.	1|0:18:99:4,6,5,3:100:0:7707835:.	./.:.:.:.:.:.:.:.	./.:.:.:.:.:.:.:.	./.:.:.:.:.:.:.:.	0|1:16:58:3,1,5,7:100:0:7709618:.	./.:.:.:.:.:.:.:.	1/1:11:33:0,0,3,8:.:.:.:.	./.:.:.:.:.:.:.:.	./.:.:.:.:.:.:.:.	./.:.:.:.:.:.:.:.	./.:.:.:.:.:.:.:.	./.:.:.:.:.:.:.:.	./.:.:.:.:.:.:.:.	./.:.:.:.:.:.:.:.	./.:.:.:.:.:.:.:.	./.:.:.:.:.:.:.:.	./.:.:.:.:.:.:.:.	./.:.:.:.:.:.:.:.	./.:.:.:.:.:.:.:.	./.:.:.:.:.:.:.:.	./.:.:.:.:.:.:.:.
chr4	7710566	.	TA	T	0.16	PASS	BaseQRankSum=-1.051;ClippingRankSum=0;ExcessHet=3.0103;MQRankSum=0;RAW_MQ=50400;ReadPosRankSum=-0.099;DP=14;MLEAC=1;MLEAF=0.5	GT:DP:GQ:NE:PR:PS:SB:SE	./.:.:.:.:.:.:.:.	./.:.:.:.:.:.:.:.	./.:.:.:.:.:.:.:.	./.:.:.:.:.:.:.:.	./.:.:.:.:.:.:.:.	./.:.:.:.:.:.:.:.	./.:.:.:.:.:.:.:.	./.:.:.:.:.:.:.:.	./.:.:.:.:.:.:.:.	./.:.:.:.:.:.:.:.	./.:.:.:.:.:.:.:.	./.:.:.:.:.:.:.:.	./.:.:.:.:.:.:.:.	./.:.:.:.:.:.:.:.	./.:.:.:.:.:.:.:.	./.:.:.:.:.:.:.:.	./.:.:.:.:.:.:.:.	./.:.:.:.:.:.:.:.	./.:.:.:.:.:.:.:.	./.:.:.:.:.:.:.:.	./.:.:.:.:.:.:.:.	./.:.:.:.:.:.:.:.	./.:.:.:.:.:.:.:.	./.:.:.:.:.:.:.:.	./.:.:.:.:.:.:.:.	./.:.:.:.:.:.:.:.	./.:.:.:.:.:.:.:.	./.:.:.:.:.:.:.:.	./.:.:.:.:.:.:.:.	./.:.:.:.:.:.:.:.	./.:.:.:.:.:.:.:.	./.:.:.:.:.:.:.:.	./.:.:.:.:.:.:.:.	./.:.:.:.:.:.:.:.	./.:.:.:.:.:.:.:.	./.:.:.:.:.:.:.:.	./.:.:.:.:.:.:.:.	./.:.:.:.:.:.:.:.	./.:.:.:.:.:.:.:.	./.:.:.:.:.:.:.:.	./.:.:.:.:.:.:.:.	./.:.:.:.:.:.:.:.	./.:.:.:.:.:.:.:.	./.:.:.:.:.:.:.:.	./.:.:.:.:.:.:.:.	./.:.:.:.:.:.:.:.	./.:.:.:.:.:.:.:.	./.:.:.:.:.:.:.:.	./.:.:.:.:.:.:.:.	./.:.:.:.:.:.:.:.	./.:.:.:.:.:.:.:.	./.:.:.:.:.:.:.:.	./.:.:.:.:.:.:.:.	./.:.:.:.:.:.:.:.	./.:.:.:.:.:.:.:.	./.:.:.:.:.:.:.:.	./.:.:.:.:.:.:.:.	./.:.:.:.:.:.:.:.	./.:.:.:.:.:.:.:.	./.:.:.:.:.:.:.:.	./.:.:.:.:.:.:.:.	./.:.:.:.:.:.:.:.	./.:.:.:.:.:.:.:.	./.:.:.:.:.:.:.:.	./.:.:.:.:.:.:.:.	./.:.:.:.:.:.:.:.	./.:.:.:.:.:.:.:.	./.:.:.:.:.:.:.:.	./.:.:.:.:.:.:.:.	./.:.:.:.:.:.:.:.	./.:.:.:.:.:.:.:.	./.:.:.:.:.:.:.:.	./.:.:.:.:.:.:.:.	./.:.:.:.:.:.:.:.	./.:.:.:.:.:.:.:.	./.:.:.:.:.:.:.:.	./.:.:.:.:.:.:.:.	./.:.:.:.:.:.:.:.	./.:.:.:.:.:.:.:.	./.:.:.:.:.:.:.:.	./.:.:.:.:.:.:.:.	./.:.:.:.:.:.:.:.	./.:.:.:.:.:.:.:.	./.:.:.:.:.:.:.:.	./.:.:.:.:.:.:.:.	./.:.:.:.:.:.:.:.	./.:.:.:.:.:.:.:.	./.:.:.:.:.:.:.:.	./.:.:.:.:.:.:.:.	./.:.:.:.:.:.:.:.	./.:.:.:.:.:.:.:.	./.:.:.:.:.:.:.:.	./.:.:.:.:.:.:.:.	./.:.:.:.:.:.:.:.	./.:.:.:.:.:.:.:.	./.:.:.:.:.:.:.:.	./.:.:.:.:.:.:.:.	./.:.:.:.:.:.:.:.	./.:.:.:.:.:.:.:.	./.:.:.:.:.:.:.:.	./.:.:.:.:.:.:.:.	0|1:13:23:59.59:0:7710566:7,4,0,2:.	./.:.:.:.:.:.:.:.	./.:.:.:.:.:.:.:.	./.:.:.:.:.:.:.:.	./.:.:.:.:.:.:.:.	./.:.:.:.:.:.:.:.	./.:.:.:.:.:.:.:.	./.:.:.:.:.:.:.:.	./.:.:.:.:.:.:.:.	./.:.:.:.:.:.:.:.	./.:.:.:.:.:.:.:.	./.:.:.:.:.:.:.:.	./.:.:.:.:.:.:.:.	./.:.:.:.:.:.:.:.	./.:.:.:.:.:.:.:.	./.:.:.:.:.:.:.:.	./.:.:.:.:.:.:.:.	./.:.:.:.:.:.:.:.	./.:.:.:.:.:.:.:.	./.:.:.:.:.:.:.:.	./.:.:.:.:.:.:.:.	./.:.:.:.:.:.:.:.	./.:.:.:.:.:.:.:.
chr4	7710615	.	A	C	312.77	PASS	ExcessHet=3.0103;RAW_MQ=25200;BaseQRankSum=-1.93;ClippingRankSum=0;MQRankSum=0;ReadPosRankSum=0.319;DP=348;MLEAC=1;MLEAF=0.5	GT:DP:GQ:SB:NE:PR:PS:SE	./.:.:.:.:.:.:.:.	./.:.:.:.:.:.:.:.	./.:.:.:.:.:.:.:.	./.:.:.:.:.:.:.:.	./.:.:.:.:.:.:.:.	./.:.:.:.:.:.:.:.	./.:.:.:.:.:.:.:.	./.:.:.:.:.:.:.:.	./.:.:.:.:.:.:.:.	./.:.:.:.:.:.:.:.	./.:.:.:.:.:.:.:.	./.:.:.:.:.:.:.:.	./.:.:.:.:.:.:.:.	./.:.:.:.:.:.:.:.	./.:.:.:.:.:.:.:.	./.:.:.:.:.:.:.:.	./.:.:.:.:.:.:.:.	./.:.:.:.:.:.:.:.	./.:.:.:.:.:.:.:.	./.:.:.:.:.:.:.:.	./.:.:.:.:.:.:.:.	./.:.:.:.:.:.:.:.	./.:.:.:.:.:.:.:.	./.:.:.:.:.:.:.:.	./.:.:.:.:.:.:.:.	./.:.:.:.:.:.:.:.	./.:.:.:.:.:.:.:.	./.:.:.:.:.:.:.:.	./.:.:.:.:.:.:.:.	./.:.:.:.:.:.:.:.	./.:.:.:.:.:.:.:.	./.:.:.:.:.:.:.:.	./.:.:.:.:.:.:.:.	./.:.:.:.:.:.:.:.	./.:.:.:.:.:.:.:.	./.:.:.:.:.:.:.:.	./.:.:.:.:.:.:.:.	./.:.:.:.:.:.:.:.	./.:.:.:.:.:.:.:.	./.:.:.:.:.:.:.:.	./.:.:.:.:.:.:.:.	./.:.:.:.:.:.:.:.	./.:.:.:.:.:.:.:.	./.:.:.:.:.:.:.:.	./.:.:.:.:.:.:.:.	./.:.:.:.:.:.:.:.	./.:.:.:.:.:.:.:.	./.:.:.:.:.:.:.:.	1/1:7:21:0,0,5,2:.:.:.:.	1|0:8:58:2,1,3,2:100:0:7710615:.	1|0:18:99:4,5,6,3:100:0:7710615:.	1|0:12:43:0,3,5,4:100:0:7710615:.	./.:.:.:.:.:.:.:.	./.:.:.:.:.:.:.:.	./.:.:.:.:.:.:.:.	./.:.:.:.:.:.:.:.	0|1:21:99:2,8,5,6:100:0:7710132:.	./.:.:.:.:.:.:.:.	./.:.:.:.:.:.:.:.	1|0:8:54:1,2,2,3:100:0:7710615:.	./.:.:.:.:.:.:.:.	./.:.:.:.:.:.:.:.	./.:.:.:.:.:.:.:.	./.:.:.:.:.:.:.:.	./.:.:.:.:.:.:.:.	1|0:16:99:5,4,5,2:100:0:7710512:.	./.:.:.:.:.:.:.:.	./.:.:.:.:.:.:.:.	./.:.:.:.:.:.:.:.	./.:.:.:.:.:.:.:.	0|1:13:45:1,2,4,6:100:0:7710615:.	./.:.:.:.:.:.:.:.	1/1:13:39:0,0,6,7:.:.:.:.	1|0:8:85:3,1,3,1:100:0:7710615:.	1|0:12:70:4,4,3,1:100:0:7710615:.	./.:.:.:.:.:.:.:.	./.:.:.:.:.:.:.:.	./.:.:.:.:.:.:.:.	./.:.:.:.:.:.:.:.	1|0:14:88:5,4,2,3:100:0:7710615:.	./.:.:.:.:.:.:.:.	./.:.:.:.:.:.:.:.	0|1:8:67:2,2,2,2:100:0:7701995:.	./.:.:.:.:.:.:.:.	0|1:10:87:3,2,2,3:100:0:7707060:.	./.:.:.:.:.:.:.:.	1|0:30:99:7,6,11,6:100:0:7706522:.	1|0:19:99:5,5,4,5:100:0:7710615:.	1|0:21:99:0,8,5,8:100:0:7710615:.	./.:.:.:.:.:.:.:.	./.:.:.:.:.:.:.:.	./.:.:.:.:.:.:.:.	./.:.:.:.:.:.:.:.	./.:.:.:.:.:.:.:.	1|0:18:45:8,6,2,2:100:0:7710615:.	1/1:11:7:0,1,6,4:.:.:.:.	./.:.:.:.:.:.:.:.	0|1:17:51:7,6,2,2:100:0:7701995:.	./.:.:.:.:.:.:.:.	./.:.:.:.:.:.:.:.	1/1:7:21:0,0,3,4:.:.:.:.	0|1:17:99:3,5,6,3:100:0:7710566:.	1/1:13:39:0,0,7,6:.:.:.:.	./.:.:.:.:.:.:.:.	./.:.:.:.:.:.:.:.	./.:.:.:.:.:.:.:.	1|0:9:63:3,2,3,1:100:0:7710615:.	1|0:15:87:5,5,2,3:100:0:7709618:.	./.:.:.:.:.:.:.:.	./.:.:.:.:.:.:.:.	./.:.:.:.:.:.:.:.	./.:.:.:.:.:.:.:.	./.:.:.:.:.:.:.:.	./.:.:.:.:.:.:.:.	./.:.:.:.:.:.:.:.	./.:.:.:.:.:.:.:.	./.:.:.:.:.:.:.:.	./.:.:.:.:.:.:.:.	./.:.:.:.:.:.:.:.	./.:.:.:.:.:.:.:.	./.:.:.:.:.:.:.:.	./.:.:.:.:.:.:.:.	./.:.:.:.:.:.:.:.	./.:.:.:.:.:.:.:.
chr4	7710665	.	A	T	646.77	PASS	ExcessHet=3.0103;RAW_MQ=61200;BaseQRankSum=-0.087;ClippingRankSum=0;MQRankSum=0;ReadPosRankSum=-0.274;DP=885;MLEAC=2;MLEAF=1	GT:DP:GQ:SB:NE:PR:PS:SE:PGT:PID	./.:.:.:.:.:.:.:.:.:.	./.:.:.:.:.:.:.:.:.:.	./.:.:.:.:.:.:.:.:.:.	./.:.:.:.:.:.:.:.:.:.	./.:.:.:.:.:.:.:.:.:.	./.:.:.:.:.:.:.:.:.:.	./.:.:.:.:.:.:.:.:.:.	./.:.:.:.:.:.:.:.:.:.	./.:.:.:.:.:.:.:.:.:.	./.:.:.:.:.:.:.:.:.:.	./.:.:.:.:.:.:.:.:.:.	./.:.:.:.:.:.:.:.:.:.	./.:.:.:.:.:.:.:.:.:.	./.:.:.:.:.:.:.:.:.:.	./.:.:.:.:.:.:.:.:.:.	./.:.:.:.:.:.:.:.:.:.	./.:.:.:.:.:.:.:.:.:.	./.:.:.:.:.:.:.:.:.:.	./.:.:.:.:.:.:.:.:.:.	./.:.:.:.:.:.:.:.:.:.	./.:.:.:.:.:.:.:.:.:.	./.:.:.:.:.:.:.:.:.:.	./.:.:.:.:.:.:.:.:.:.	./.:.:.:.:.:.:.:.:.:.	./.:.:.:.:.:.:.:.:.:.	./.:.:.:.:.:.:.:.:.:.	./.:.:.:.:.:.:.:.:.:.	./.:.:.:.:.:.:.:.:.:.	./.:.:.:.:.:.:.:.:.:.	./.:.:.:.:.:.:.:.:.:.	./.:.:.:.:.:.:.:.:.:.	./.:.:.:.:.:.:.:.:.:.	./.:.:.:.:.:.:.:.:.:.	./.:.:.:.:.:.:.:.:.:.	./.:.:.:.:.:.:.:.:.:.	1/1:17:51:0,0,9,8:.:.:.:.:.:.	./.:.:.:.:.:.:.:.:.:.	1|0:19:99:9,3,2,5:100:0:7710665:.:.:.	./.:.:.:.:.:.:.:.:.:.	./.:.:.:.:.:.:.:.:.:.	./.:.:.:.:.:.:.:.:.:.	./.:.:.:.:.:.:.:.:.:.	./.:.:.:.:.:.:.:.:.:.	1|0:18:99:5,4,4,5:100:0:7709977:.:.:.	1|0:4:15:1,0,1,2:100:0:7710132:.:.:.	1|0:18:93:9,3,4,2:100:0:7710665:.:.:.	0|1:10:99:4,1,2,3:100:0:7709977:.:.:.	./.:.:.:.:.:.:.:.:.:.	1/1:11:33:0,0,7,4:.:.:.:.:0|1:7710665_A_T	1|0:7:99:3,1,3,0:100:0:7710615:.:0|1:7710665_A_T	1|0:19:99:4,4,6,5:100:0:7710615:.:.:.	1/1:11:33:0,0,3,8:.:.:.:.:.:.	./.:.:.:.:.:.:.:.:.:.	1|0:19:71:8,6,3,2:100:0:7709977:.:.:.	1|0:17:99:7,2,3,5:100:0:7710665:.:.:.	0|1:12:87:2,3,4,3:100:0:7710132:.:.:.	1/1:18:57:0,0,8,10:.:.:.:.:.:.	./.:.:.:.:.:.:.:.:.:.	1|0:15:85:1,4,6,4:100:0:7709977:.:.:.	1|0:6:72:1,3,1,1:100:0:7710615:.:0|1:7710665_A_T	0|1:14:99:6,2,3,3:100:0:7710665:.:.:.	1/1:16:48:0,0,8,8:.:.:.:.:.:.	1/1:19:57:0,0,14,5:.:.:.:.:.:.	1|0:19:99:2,6,6,5:100:0:7710512:.:.:.	1/1:8:24:0,0,3,5:.:.:.:.:.:.	1/1:12:39:0,0,8,4:.:.:.:.:.:.	1/1:14:42:0,0,7,7:.:.:.:.:.:.	./.:.:.:.:.:.:.:.:.:.	1|0:24:99:8,6,4,6:100:0:7710665:.:.:.	1/1:17:51:0,0,8,9:.:.:.:.:.:.	0|1:18:99:3,4,4,7:100:0:7710615:.:0|1:7710665_A_T	1/1:16:48:0,0,8,8:.:.:.:.:.:.	1/1:10:30:0,0,4,6:.:.:.:.:0|1:7710665_A_T	1|0:16:99:2,5,5,4:100:0:7710615:.:0|1:7710665_A_T	1/1:15:45:0,0,8,7:.:.:.:.:.:.	./.:.:.:.:.:.:.:.:.:.	./.:.:.:.:.:.:.:.:.:.	1|0:15:99:4,3,4,4:100:0:7710665:.:.:.	1|0:17:99:6,5,3,3:100:0:7710665:.:.:.	1/1:13:39:0,0,6,7:.:.:.:.:.:.	0|1:12:99:4,2,2,4:100:0:7710665:.:.:.	1|0:18:79:4,1,6,7:100:0:7710132:.:.:.	1/1:7:21:0,0,6,1:.:.:.:.:.:.	1/1:9:27:0,0,4,5:.:.:.:.:.:.	1/1:17:1:1,1,10,5:.:.:.:.:.:.	1/1:26:78:0,0,13,13:.:.:.:.:.:.	1|0:27:99:7,4,11,5:100:0:7706522:.:.:.	1|0:12:99:3,5,2,2:100:0:7710615:.:0|1:7710665_A_T	1|0:11:99:2,3,2,4:100:0:7710615:.:0|1:7710665_A_T	0|1:19:99:6,2,8,3:100:0:7710665:.:.:.	0|1:25:99:7,5,10,3:100:0:7710665:.:.:.	1/1:18:54:0,0,9,9:.:.:.:.:.:.	1|0:17:99:2,4,5,6:100:0:7710665:.:.:.	1|0:12:17:1,1,5,5:100:0:7710665:.:.:.	1|0:10:98:4,1,2,3:100:0:7710615:.:.:.	0|1:12:72:2,2,5,3:100:0:7710665:.:.:.	./.:.:.:.:.:.:.:.:.:.	1/1:15:45:0,0,8,7:.:.:.:.:.:.	./.:.:.:.:.:.:.:.:.:.	./.:.:.:.:.:.:.:.:.:.	1/1:16:21:1,0,8,7:.:.:.:.:.:.	0|1:22:99:3,6,10,3:100:0:7710566:.:.:.	1/1:13:39:0,0,8,5:.:.:.:.:0|1:7710665_A_T	1|0:14:99:4,2,3,5:100:0:7707835:.:.:.	./.:.:.:.:.:.:.:.:.:.	./.:.:.:.:.:.:.:.:.:.	1|0:12:73:4,4,3,1:100:0:7710615:.:.:.	1|0:18:19:2,1,6,9:100:0:7709618:.:.:.	./.:.:.:.:.:.:.:.:.:.	1/1:15:45:0,0,10,5:.:.:.:.:.:.	1/1:21:63:0,0,11,10:.:.:.:.:.:.	./.:.:.:.:.:.:.:.:.:.	./.:.:.:.:.:.:.:.:.:.	./.:.:.:.:.:.:.:.:.:.	./.:.:.:.:.:.:.:.:.:.	./.:.:.:.:.:.:.:.:.:.	./.:.:.:.:.:.:.:.:.:.	./.:.:.:.:.:.:.:.:.:.	./.:.:.:.:.:.:.:.:.:.	./.:.:.:.:.:.:.:.:.:.	./.:.:.:.:.:.:.:.:.:.	./.:.:.:.:.:.:.:.:.:.	./.:.:.:.:.:.:.:.:.:.	./.:.:.:.:.:.:.:.:.:.
chr4	7710669	.	A	G	556.77	PASS	ExcessHet=3.0103;RAW_MQ=36000;BaseQRankSum=-1.465;ClippingRankSum=0;MQRankSum=0;ReadPosRankSum=0.566;DP=231;MLEAC=2;MLEAF=1	GT:DP:GQ:PGT:PID:SB:NE:PR:PS:SE	./.:.:.:.:.:.:.:.:.:.	./.:.:.:.:.:.:.:.:.:.	./.:.:.:.:.:.:.:.:.:.	./.:.:.:.:.:.:.:.:.:.	./.:.:.:.:.:.:.:.:.:.	./.:.:.:.:.:.:.:.:.:.	./.:.:.:.:.:.:.:.:.:.	./.:.:.:.:.:.:.:.:.:.	./.:.:.:.:.:.:.:.:.:.	./.:.:.:.:.:.:.:.:.:.	./.:.:.:.:.:.:.:.:.:.	./.:.:.:.:.:.:.:.:.:.	./.:.:.:.:.:.:.:.:.:.	./.:.:.:.:.:.:.:.:.:.	./.:.:.:.:.:.:.:.:.:.	./.:.:.:.:.:.:.:.:.:.	./.:.:.:.:.:.:.:.:.:.	./.:.:.:.:.:.:.:.:.:.	./.:.:.:.:.:.:.:.:.:.	./.:.:.:.:.:.:.:.:.:.	./.:.:.:.:.:.:.:.:.:.	./.:.:.:.:.:.:.:.:.:.	./.:.:.:.:.:.:.:.:.:.	./.:.:.:.:.:.:.:.:.:.	./.:.:.:.:.:.:.:.:.:.	./.:.:.:.:.:.:.:.:.:.	./.:.:.:.:.:.:.:.:.:.	./.:.:.:.:.:.:.:.:.:.	./.:.:.:.:.:.:.:.:.:.	./.:.:.:.:.:.:.:.:.:.	./.:.:.:.:.:.:.:.:.:.	./.:.:.:.:.:.:.:.:.:.	./.:.:.:.:.:.:.:.:.:.	./.:.:.:.:.:.:.:.:.:.	./.:.:.:.:.:.:.:.:.:.	./.:.:.:.:.:.:.:.:.:.	./.:.:.:.:.:.:.:.:.:.	./.:.:.:.:.:.:.:.:.:.	./.:.:.:.:.:.:.:.:.:.	./.:.:.:.:.:.:.:.:.:.	./.:.:.:.:.:.:.:.:.:.	./.:.:.:.:.:.:.:.:.:.	./.:.:.:.:.:.:.:.:.:.	./.:.:.:.:.:.:.:.:.:.	./.:.:.:.:.:.:.:.:.:.	./.:.:.:.:.:.:.:.:.:.	./.:.:.:.:.:.:.:.:.:.	./.:.:.:.:.:.:.:.:.:.	1/1:10:30:0|1:7710665_A_T:0,0,6,4:.:.:.:.	1|0:7:99:0|1:7710665_A_T:3,1,3,0:100:0:7710615:.	1|0:19:99:.:.:5,5,6,3:100:0:7710615:.	1|0:10:66:.:.:0,4,3,3:100:0:7710615:.	./.:.:.:.:.:.:.:.:.:.	./.:.:.:.:.:.:.:.:.:.	./.:.:.:.:.:.:.:.:.:.	./.:.:.:.:.:.:.:.:.:.	0|1:18:99:.:.:4,6,4,4:100:0:7710132:.	./.:.:.:.:.:.:.:.:.:.	./.:.:.:.:.:.:.:.:.:.	1|0:7:69:0|1:7710665_A_T:2,3,1,1:100:0:7710615:.	./.:.:.:.:.:.:.:.:.:.	./.:.:.:.:.:.:.:.:.:.	./.:.:.:.:.:.:.:.:.:.	./.:.:.:.:.:.:.:.:.:.	./.:.:.:.:.:.:.:.:.:.	1|0:14:96:.:.:5,3,3,3:100:0:7710512:.	./.:.:.:.:.:.:.:.:.:.	./.:.:.:.:.:.:.:.:.:.	./.:.:.:.:.:.:.:.:.:.	./.:.:.:.:.:.:.:.:.:.	0|1:17:99:0|1:7710665_A_T:3,4,4,6:100:0:7710615:.	./.:.:.:.:.:.:.:.:.:.	1/1:10:30:0|1:7710665_A_T:0,0,4,6:.:.:.:.	1|0:17:99:0|1:7710665_A_T:2,6,5,4:100:0:7710615:.	1|0:17:99:.:.:2,5,6,4:100:0:7710615:.	./.:.:.:.:.:.:.:.:.:.	./.:.:.:.:.:.:.:.:.:.	./.:.:.:.:.:.:.:.:.:.	./.:.:.:.:.:.:.:.:.:.	1|0:12:99:.:.:4,1,2,5:100:0:7710615:.	./.:.:.:.:.:.:.:.:.:.	./.:.:.:.:.:.:.:.:.:.	0|1:7:34:.:.:2,0,4,1:100:0:7701995:.	./.:.:.:.:.:.:.:.:.:.	./.:.:.:.:.:.:.:.:.:.	./.:.:.:.:.:.:.:.:.:.	./.:.:.:.:.:.:.:.:.:.	1|0:10:99:0|1:7710665_A_T:1,5,2,2:100:0:7710615:.	1|0:11:99:0|1:7710665_A_T:2,3,2,4:100:0:7710615:.	./.:.:.:.:.:.:.:.:.:.	./.:.:.:.:.:.:.:.:.:.	./.:.:.:.:.:.:.:.:.:.	./.:.:.:.:.:.:.:.:.:.	./.:.:.:.:.:.:.:.:.:.	./.:.:.:.:.:.:.:.:.:.	./.:.:.:.:.:.:.:.:.:.	./.:.:.:.:.:.:.:.:.:.	0|1:15:99:.:.:5,4,3,3:100:0:7701995:.	./.:.:.:.:.:.:.:.:.:.	./.:.:.:.:.:.:.:.:.:.	0|1:16:60:.:.:6,5,3,2:100:0:7706223:.	./.:.:.:.:.:.:.:.:.:.	1/1:13:39:0|1:7710665_A_T:0,0,8,5:.:.:.:.	./.:.:.:.:.:.:.:.:.:.	./.:.:.:.:.:.:.:.:.:.	./.:.:.:.:.:.:.:.:.:.	./.:.:.:.:.:.:.:.:.:.	./.:.:.:.:.:.:.:.:.:.	./.:.:.:.:.:.:.:.:.:.	./.:.:.:.:.:.:.:.:.:.	./.:.:.:.:.:.:.:.:.:.	./.:.:.:.:.:.:.:.:.:.	./.:.:.:.:.:.:.:.:.:.	./.:.:.:.:.:.:.:.:.:.	./.:.:.:.:.:.:.:.:.:.	./.:.:.:.:.:.:.:.:.:.	./.:.:.:.:.:.:.:.:.:.	./.:.:.:.:.:.:.:.:.:.	./.:.:.:.:.:.:.:.:.:.	./.:.:.:.:.:.:.:.:.:.	./.:.:.:.:.:.:.:.:.:.	./.:.:.:.:.:.:.:.:.:.	./.:.:.:.:.:.:.:.:.:.	./.:.:.:.:.:.:.:.:.:.
chr4	7710676	.	G	A	1158.77	PASS	ExcessHet=3.0103;RAW_MQ=57600;BaseQRankSum=3.047;ClippingRankSum=0;MQRankSum=0;ReadPosRankSum=0.315;DP=906;MLEAC=2;MLEAF=1	GT:DP:GQ:PGT:PID:SB:NE:PR:PS:SE	./.:.:.:.:.:.:.:.:.:.	./.:.:.:.:.:.:.:.:.:.	./.:.:.:.:.:.:.:.:.:.	./.:.:.:.:.:.:.:.:.:.	./.:.:.:.:.:.:.:.:.:.	./.:.:.:.:.:.:.:.:.:.	./.:.:.:.:.:.:.:.:.:.	./.:.:.:.:.:.:.:.:.:.	./.:.:.:.:.:.:.:.:.:.	./.:.:.:.:.:.:.:.:.:.	./.:.:.:.:.:.:.:.:.:.	./.:.:.:.:.:.:.:.:.:.	./.:.:.:.:.:.:.:.:.:.	./.:.:.:.:.:.:.:.:.:.	./.:.:.:.:.:.:.:.:.:.	./.:.:.:.:.:.:.:.:.:.	./.:.:.:.:.:.:.:.:.:.	./.:.:.:.:.:.:.:.:.:.	./.:.:.:.:.:.:.:.:.:.	./.:.:.:.:.:.:.:.:.:.	./.:.:.:.:.:.:.:.:.:.	./.:.:.:.:.:.:.:.:.:.	./.:.:.:.:.:.:.:.:.:.	./.:.:.:.:.:.:.:.:.:.	./.:.:.:.:.:.:.:.:.:.	./.:.:.:.:.:.:.:.:.:.	./.:.:.:.:.:.:.:.:.:.	./.:.:.:.:.:.:.:.:.:.	./.:.:.:.:.:.:.:.:.:.	./.:.:.:.:.:.:.:.:.:.	./.:.:.:.:.:.:.:.:.:.	./.:.:.:.:.:.:.:.:.:.	./.:.:.:.:.:.:.:.:.:.	./.:.:.:.:.:.:.:.:.:.	./.:.:.:.:.:.:.:.:.:.	1/1:16:48:0|1:7710676_G_A:0,0,9,7:.:.:.:.	./.:.:.:.:.:.:.:.:.:.	1|0:20:99:0|1:7710676_G_A:8,4,4,4:100:0:7710665:.	./.:.:.:.:.:.:.:.:.:.	./.:.:.:.:.:.:.:.:.:.	./.:.:.:.:.:.:.:.:.:.	./.:.:.:.:.:.:.:.:.:.	./.:.:.:.:.:.:.:.:.:.	1|0:16:99:0|1:7710676_G_A:5,4,4,3:100:0:7709977:.	1|0:5:66:0|1:7710676_G_A:1,1,1,2:100:0:7710132:.	1|0:18:99:0|1:7710676_G_A:10,3,3,2:100:0:7710665:.	0|1:10:99:0|1:7710676_G_A:3,1,3,3:100:0:7709977:.	./.:.:.:.:.:.:.:.:.:.	1/1:13:39:0|1:7710665_A_T:0,0,8,5:.:.:.:.	1|0:8:99:0|1:7710665_A_T:4,1,3,0:100:0:7710615:.	1|0:18:99:0|1:7710676_G_A:3,4,7,4:100:0:7710615:.	1/1:8:24:0|1:7710676_G_A:0,0,2,6:.:.:.:.	./.:.:.:.:.:.:.:.:.:.	1|0:21:99:0|1:7710676_G_A:9,7,3,2:100:0:7709977:.	1|0:14:99:0|1:7710676_G_A:6,2,1,5:100:0:7710665:.	0|1:12:99:0|1:7710676_G_A:2,3,5,2:100:0:7710132:.	1/1:17:51:0|1:7710676_G_A:0,0,8,9:.:.:.:.	./.:.:.:.:.:.:.:.:.:.	1|0:16:99:0|1:7710676_G_A:2,4,6,4:100:0:7709977:.	1|0:7:69:0|1:7710676_G_A:2,3,1,1:100:0:7710615:.	0|1:16:99:0|1:7710676_G_A:9,2,3,2:100:0:7710665:.	1/1:15:45:0|1:7710676_G_A:0,0,7,8:.:.:.:.	1/1:20:60:0|1:7710676_G_A:0,0,14,6:.:.:.:.	1|0:22:99:0|1:7710676_G_A:3,6,7,6:100:0:7710512:.	1/1:11:33:0|1:7710676_G_A:0,0,6,5:.:.:.:.	1/1:10:33:0|1:7710676_G_A:0,0,4,6:.:.:.:.	1/1:15:48:0|1:7710676_G_A:0,0,8,7:.:.:.:.	./.:.:.:.:.:.:.:.:.:.	1|0:20:99:0|1:7710676_G_A:7,5,3,5:100:0:7710665:.	1/1:21:63:0|1:7710676_G_A:0,0,11,10:.:.:.:.	0|1:18:99:0|1:7710665_A_T:3,4,5,6:100:0:7710615:.	1/1:13:45:0|1:7710676_G_A:0,0,6,7:.:.:.:.	1/1:9:27:0|1:7710665_A_T:0,0,4,5:.:.:.:.	1|0:18:99:0|1:7710665_A_T:2,6,5,5:100:0:7710615:.	1/1:18:54:0|1:7710676_G_A:0,0,9,9:.:.:.:.	./.:.:.:.:.:.:.:.:.:.	./.:.:.:.:.:.:.:.:.:.	1|0:19:99:0|1:7710676_G_A:6,3,5,5:100:0:7710665:.	1|0:15:99:0|1:7710676_G_A:7,3,3,2:100:0:7710665:.	1/1:14:45:0|1:7710676_G_A:0,0,8,6:.:.:.:.	0|1:13:99:0|1:7710676_G_A:4,2,3,4:100:0:7710665:.	1|0:16:99:0|1:7710676_G_A:4,0,6,6:100:0:7710132:.	1/1:8:24:0|1:7710676_G_A:0,0,7,1:.:.:.:.	1/1:9:27:0|1:7710676_G_A:0,0,4,5:.:.:.:.	0|1:15:48:0|1:7710676_G_A:1,1,10,3:100:0:7707060:.	1/1:28:84:0|1:7710676_G_A:0,0,14,14:.:.:.:.	1|0:24:99:0|1:7710676_G_A:6,2,11,5:100:0:7706522:.	1|0:13:99:0|1:7710665_A_T:2,7,2,2:100:0:7710615:.	1|0:12:99:0|1:7710665_A_T:3,2,2,5:100:0:7710615:.	0|1:20:99:0|1:7710676_G_A:7,2,8,3:100:0:7710665:.	0|1:21:99:0|1:7710676_G_A:5,3,10,3:100:0:7710665:.	1/1:22:66:0|1:7710676_G_A:0,0,10,12:.:.:.:.	1|0:16:99:0|1:7710676_G_A:2,3,5,6:100:0:7710665:.	1|0:12:99:0|1:7710676_G_A:1,1,5,5:100:0:7710665:.	1|0:10:99:0|1:7710676_G_A:4,1,2,3:100:0:7710615:.	0|1:14:99:0|1:7710676_G_A:4,2,5,3:100:0:7710665:.	./.:.:.:.:.:.:.:.:.:.	1/1:18:57:0|1:7710676_G_A:0,0,10,8:.:.:.:.	./.:.:.:.:.:.:.:.:.:.	./.:.:.:.:.:.:.:.:.:.	1/1:16:3:0|1:7710676_G_A:1,0,8,7:.:.:.:.	0|1:27:99:0|1:7710676_G_A:3,6,13,5:100:0:7710566:.	1/1:13:39:0|1:7710665_A_T:0,0,8,5:.:.:.:.	1|0:14:99:0|1:7710676_G_A:4,2,3,5:100:0:7707835:.	./.:.:.:.:.:.:.:.:.:.	./.:.:.:.:.:.:.:.:.:.	1|0:14:99:0|1:7710676_G_A:4,4,4,2:100:0:7710615:.	1|0:19:78:0|1:7710676_G_A:2,1,6,10:100:0:7709618:.	./.:.:.:.:.:.:.:.:.:.	1/1:14:42:0|1:7710676_G_A:0,0,9,5:.:.:.:.	1/1:22:66:0|1:7710676_G_A:0,0,11,11:.:.:.:.	./.:.:.:.:.:.:.:.:.:.	./.:.:.:.:.:.:.:.:.:.	./.:.:.:.:.:.:.:.:.:.	./.:.:.:.:.:.:.:.:.:.	./.:.:.:.:.:.:.:.:.:.	./.:.:.:.:.:.:.:.:.:.	./.:.:.:.:.:.:.:.:.:.	./.:.:.:.:.:.:.:.:.:.	./.:.:.:.:.:.:.:.:.:.	./.:.:.:.:.:.:.:.:.:.	./.:.:.:.:.:.:.:.:.:.	./.:.:.:.:.:.:.:.:.:.	./.:.:.:.:.:.:.:.:.:.
chr4	7710684	.	T	C	1161.77	PASS	ExcessHet=3.0103;RAW_MQ=57600;BaseQRankSum=-0.298;ClippingRankSum=0;MQRankSum=0;ReadPosRankSum=0.317;DP=909;MLEAC=2;MLEAF=1	GT:DP:GQ:PGT:PID:SB:NE:PR:PS:SE	./.:.:.:.:.:.:.:.:.:.	./.:.:.:.:.:.:.:.:.:.	./.:.:.:.:.:.:.:.:.:.	./.:.:.:.:.:.:.:.:.:.	./.:.:.:.:.:.:.:.:.:.	./.:.:.:.:.:.:.:.:.:.	./.:.:.:.:.:.:.:.:.:.	./.:.:.:.:.:.:.:.:.:.	./.:.:.:.:.:.:.:.:.:.	./.:.:.:.:.:.:.:.:.:.	./.:.:.:.:.:.:.:.:.:.	./.:.:.:.:.:.:.:.:.:.	./.:.:.:.:.:.:.:.:.:.	./.:.:.:.:.:.:.:.:.:.	./.:.:.:.:.:.:.:.:.:.	./.:.:.:.:.:.:.:.:.:.	./.:.:.:.:.:.:.:.:.:.	./.:.:.:.:.:.:.:.:.:.	./.:.:.:.:.:.:.:.:.:.	./.:.:.:.:.:.:.:.:.:.	./.:.:.:.:.:.:.:.:.:.	./.:.:.:.:.:.:.:.:.:.	./.:.:.:.:.:.:.:.:.:.	./.:.:.:.:.:.:.:.:.:.	./.:.:.:.:.:.:.:.:.:.	./.:.:.:.:.:.:.:.:.:.	./.:.:.:.:.:.:.:.:.:.	./.:.:.:.:.:.:.:.:.:.	./.:.:.:.:.:.:.:.:.:.	./.:.:.:.:.:.:.:.:.:.	./.:.:.:.:.:.:.:.:.:.	./.:.:.:.:.:.:.:.:.:.	./.:.:.:.:.:.:.:.:.:.	./.:.:.:.:.:.:.:.:.:.	./.:.:.:.:.:.:.:.:.:.	1/1:16:51:0|1:7710676_G_A:0,0,9,7:.:.:.:.	./.:.:.:.:.:.:.:.:.:.	1|0:17:99:0|1:7710676_G_A:6,4,4,3:100:0:7710665:.	./.:.:.:.:.:.:.:.:.:.	./.:.:.:.:.:.:.:.:.:.	./.:.:.:.:.:.:.:.:.:.	./.:.:.:.:.:.:.:.:.:.	./.:.:.:.:.:.:.:.:.:.	1|0:16:99:0|1:7710676_G_A:5,4,4,3:100:0:7709977:.	1|0:5:66:0|1:7710676_G_A:1,1,1,2:100:0:7710132:.	1|0:18:99:0|1:7710676_G_A:10,3,3,2:100:0:7710665:.	0|1:10:99:0|1:7710676_G_A:3,1,3,3:100:0:7709977:.	./.:.:.:.:.:.:.:.:.:.	1/1:13:39:0|1:7710665_A_T:0,0,8,5:.:.:.:.	1|0:8:99:0|1:7710665_A_T:4,1,3,0:100:0:7710615:.	1|0:18:99:0|1:7710676_G_A:4,4,6,4:100:0:7710615:.	1/1:7:24:0|1:7710676_G_A:0,0,1,6:.:.:.:.	./.:.:.:.:.:.:.:.:.:.	1|0:20:99:0|1:7710676_G_A:9,7,3,1:100:0:7709977:.	1|0:14:99:0|1:7710676_G_A:6,2,1,5:100:0:7710665:.	0|1:12:99:0|1:7710676_G_A:2,3,5,2:100:0:7710132:.	1/1:17:54:0|1:7710676_G_A:0,0,8,9:.:.:.:.	./.:.:.:.:.:.:.:.:.:.	1|0:18:99:0|1:7710676_G_A:3,5,7,3:100:0:7709977:.	1|0:6:72:0|1:7710676_G_A:2,2,1,1:100:0:7710615:.	0|1:14:99:0|1:7710676_G_A:7,2,3,2:100:0:7710665:.	1/1:15:45:0|1:7710676_G_A:0,0,7,8:.:.:.:.	1/1:20:63:0|1:7710676_G_A:0,0,15,5:.:.:.:.	1|0:20:99:0|1:7710676_G_A:3,6,6,5:100:0:7710512:.	1/1:10:30:0|1:7710676_G_A:0,0,6,4:.:.:.:.	1/1:10:30:0|1:7710676_G_A:0,0,4,6:.:.:.:.	1/1:19:57:0|1:7710676_G_A:0,0,8,11:.:.:.:.	./.:.:.:.:.:.:.:.:.:.	1|0:21:99:0|1:7710676_G_A:6,7,4,4:100:0:7710665:.	1/1:20:60:0|1:7710676_G_A:0,0,10,10:.:.:.:.	0|1:19:99:0|1:7710665_A_T:3,4,5,7:100:0:7710615:.	1/1:14:45:0|1:7710676_G_A:0,0,7,7:.:.:.:.	1/1:10:30:0|1:7710665_A_T:0,0,5,5:.:.:.:.	1|0:18:99:0|1:7710665_A_T:2,6,5,5:100:0:7710615:.	1/1:20:60:0|1:7710676_G_A:0,0,9,11:.:.:.:.	./.:.:.:.:.:.:.:.:.:.	./.:.:.:.:.:.:.:.:.:.	1|0:19:99:0|1:7710676_G_A:6,1,6,6:100:0:7710665:.	1|0:15:99:0|1:7710676_G_A:7,3,3,2:100:0:7710665:.	1/1:17:51:0|1:7710676_G_A:0,0,9,8:.:.:.:.	0|1:12:99:0|1:7710676_G_A:3,3,3,3:100:0:7710665:.	1|0:18:99:0|1:7710676_G_A:5,1,6,6:100:0:7710132:.	1/1:9:27:0|1:7710676_G_A:0,0,7,2:.:.:.:.	1/1:8:24:0|1:7710676_G_A:0,0,4,4:.:.:.:.	0|1:14:51:0|1:7710676_G_A:1,1,9,3:100:0:7707060:.	1/1:27:84:0|1:7710676_G_A:0,0,13,14:.:.:.:.	1|0:24:99:0|1:7710676_G_A:6,2,11,5:100:0:7706522:.	1|0:12:99:0|1:7710665_A_T:2,6,2,2:100:0:7710615:.	1|0:14:99:0|1:7710665_A_T:4,0,3,7:100:0:7710615:.	0|1:23:99:0|1:7710676_G_A:10,2,8,3:100:0:7710665:.	0|1:22:99:0|1:7710676_G_A:5,4,10,3:100:0:7710665:.	1/1:23:69:0|1:7710676_G_A:0,0,10,13:.:.:.:.	1|0:18:99:0|1:7710676_G_A:3,4,5,6:100:0:7710665:.	1|0:15:98:0|1:7710676_G_A:1,1,8,5:100:0:7710665:.	1|0:9:99:0|1:7710676_G_A:4,1,2,2:100:0:7710615:.	0|1:13:99:0|1:7710676_G_A:4,2,4,3:100:0:7710665:.	./.:.:.:.:.:.:.:.:.:.	1/1:18:57:0|1:7710676_G_A:0,0,10,8:.:.:.:.	./.:.:.:.:.:.:.:.:.:.	./.:.:.:.:.:.:.:.:.:.	1/1:16:3:0|1:7710676_G_A:1,0,8,7:.:.:.:.	0|1:27:99:0|1:7710676_G_A:3,6,13,5:100:0:7710566:.	1/1:12:36:0|1:7710665_A_T:0,0,7,5:.:.:.:.	1|0:13:99:0|1:7710676_G_A:3,2,3,5:100:0:7707835:.	./.:.:.:.:.:.:.:.:.:.	./.:.:.:.:.:.:.:.:.:.	1|0:14:99:0|1:7710676_G_A:4,5,3,2:100:0:7710615:.	1|0:17:61:0|1:7710676_G_A:1,1,7,8:100:0:7709618:.	./.:.:.:.:.:.:.:.:.:.	1/1:11:33:0|1:7710676_G_A:0,0,8,3:.:.:.:.	1/1:21:63:0|1:7710676_G_A:0,0,10,11:.:.:.:.	./.:.:.:.:.:.:.:.:.:.	./.:.:.:.:.:.:.:.:.:.	./.:.:.:.:.:.:.:.:.:.	./.:.:.:.:.:.:.:.:.:.	./.:.:.:.:.:.:.:.:.:.	./.:.:.:.:.:.:.:.:.:.	./.:.:.:.:.:.:.:.:.:.	./.:.:.:.:.:.:.:.:.:.	./.:.:.:.:.:.:.:.:.:.	./.:.:.:.:.:.:.:.:.:.	./.:.:.:.:.:.:.:.:.:.	./.:.:.:.:.:.:.:.:.:.	./.:.:.:.:.:.:.:.:.:.
chr4	7710694	.	C	T	700.77	PASS	ExcessHet=3.0103;RAW_MQ=57600;BaseQRankSum=-2.285;ClippingRankSum=0;MQRankSum=0;ReadPosRankSum=-1.335;DP=309;MLEAC=2;MLEAF=1	GT:DP:GQ:PGT:PID:SB:NE:PR:PS:SE	./.:.:.:.:.:.:.:.:.:.	./.:.:.:.:.:.:.:.:.:.	./.:.:.:.:.:.:.:.:.:.	./.:.:.:.:.:.:.:.:.:.	./.:.:.:.:.:.:.:.:.:.	./.:.:.:.:.:.:.:.:.:.	./.:.:.:.:.:.:.:.:.:.	./.:.:.:.:.:.:.:.:.:.	./.:.:.:.:.:.:.:.:.:.	./.:.:.:.:.:.:.:.:.:.	./.:.:.:.:.:.:.:.:.:.	./.:.:.:.:.:.:.:.:.:.	./.:.:.:.:.:.:.:.:.:.	./.:.:.:.:.:.:.:.:.:.	./.:.:.:.:.:.:.:.:.:.	./.:.:.:.:.:.:.:.:.:.	./.:.:.:.:.:.:.:.:.:.	./.:.:.:.:.:.:.:.:.:.	./.:.:.:.:.:.:.:.:.:.	./.:.:.:.:.:.:.:.:.:.	./.:.:.:.:.:.:.:.:.:.	./.:.:.:.:.:.:.:.:.:.	./.:.:.:.:.:.:.:.:.:.	./.:.:.:.:.:.:.:.:.:.	./.:.:.:.:.:.:.:.:.:.	./.:.:.:.:.:.:.:.:.:.	./.:.:.:.:.:.:.:.:.:.	./.:.:.:.:.:.:.:.:.:.	./.:.:.:.:.:.:.:.:.:.	./.:.:.:.:.:.:.:.:.:.	./.:.:.:.:.:.:.:.:.:.	./.:.:.:.:.:.:.:.:.:.	./.:.:.:.:.:.:.:.:.:.	./.:.:.:.:.:.:.:.:.:.	./.:.:.:.:.:.:.:.:.:.	1/1:16:48:0|1:7710676_G_A:0,0,9,7:.:.:.:.	./.:.:.:.:.:.:.:.:.:.	./.:.:.:.:.:.:.:.:.:.	./.:.:.:.:.:.:.:.:.:.	./.:.:.:.:.:.:.:.:.:.	./.:.:.:.:.:.:.:.:.:.	./.:.:.:.:.:.:.:.:.:.	./.:.:.:.:.:.:.:.:.:.	./.:.:.:.:.:.:.:.:.:.	./.:.:.:.:.:.:.:.:.:.	./.:.:.:.:.:.:.:.:.:.	./.:.:.:.:.:.:.:.:.:.	./.:.:.:.:.:.:.:.:.:.	./.:.:.:.:.:.:.:.:.:.	./.:.:.:.:.:.:.:.:.:.	./.:.:.:.:.:.:.:.:.:.	./.:.:.:.:.:.:.:.:.:.	./.:.:.:.:.:.:.:.:.:.	./.:.:.:.:.:.:.:.:.:.	./.:.:.:.:.:.:.:.:.:.	./.:.:.:.:.:.:.:.:.:.	./.:.:.:.:.:.:.:.:.:.	./.:.:.:.:.:.:.:.:.:.	./.:.:.:.:.:.:.:.:.:.	./.:.:.:.:.:.:.:.:.:.	./.:.:.:.:.:.:.:.:.:.	0|1:17:58:.:.:2,2,7,6:100:0:7706692:.	./.:.:.:.:.:.:.:.:.:.	1|0:20:99:0|1:7710676_G_A:3,6,6,5:100:0:7710512:.	1|0:10:49:.:.:3,4,3,0:100:0:7710512:.	0|1:10:51:.:.:0,3,4,3:100:0:7710512:.	1|0:17:99:.:.:3,6,4,4:100:0:7710512:.	./.:.:.:.:.:.:.:.:.:.	./.:.:.:.:.:.:.:.:.:.	1|0:21:99:.:.:7,6,3,5:100:0:7710694:.	./.:.:.:.:.:.:.:.:.:.	./.:.:.:.:.:.:.:.:.:.	./.:.:.:.:.:.:.:.:.:.	./.:.:.:.:.:.:.:.:.:.	./.:.:.:.:.:.:.:.:.:.	./.:.:.:.:.:.:.:.:.:.	./.:.:.:.:.:.:.:.:.:.	./.:.:.:.:.:.:.:.:.:.	./.:.:.:.:.:.:.:.:.:.	./.:.:.:.:.:.:.:.:.:.	./.:.:.:.:.:.:.:.:.:.	./.:.:.:.:.:.:.:.:.:.	1|0:10:46:.:.:5,2,2,1:100:0:7701995:.	./.:.:.:.:.:.:.:.:.:.	0|1:16:99:.:.:6,3,5,2:100:0:7707060:.	./.:.:.:.:.:.:.:.:.:.	1|0:19:99:0|1:7710676_G_A:4,2,8,5:100:0:7706522:.	./.:.:.:.:.:.:.:.:.:.	./.:.:.:.:.:.:.:.:.:.	./.:.:.:.:.:.:.:.:.:.	./.:.:.:.:.:.:.:.:.:.	./.:.:.:.:.:.:.:.:.:.	./.:.:.:.:.:.:.:.:.:.	1|0:13:99:0|1:7710676_G_A:1,1,7,4:100:0:7710665:.	1|0:10:99:0|1:7710676_G_A:4,2,2,2:100:0:7710615:.	0|1:13:99:0|1:7710676_G_A:4,3,3,3:100:0:7710665:.	./.:.:.:.:.:.:.:.:.:.	1|0:18:99:.:.:4,2,6,6:100:0:7701995:.	./.:.:.:.:.:.:.:.:.:.	./.:.:.:.:.:.:.:.:.:.	1|0:16:99:.:.:4,2,5,5:100:0:7706223:.	0|1:27:99:0|1:7710676_G_A:3,6,13,5:100:0:7710566:.	./.:.:.:.:.:.:.:.:.:.	1|0:13:99:0|1:7710676_G_A:3,2,3,5:100:0:7707835:.	./.:.:.:.:.:.:.:.:.:.	./.:.:.:.:.:.:.:.:.:.	1|0:13:99:0|1:7710676_G_A:3,5,3,2:100:0:7710615:.	1|0:18:61:0|1:7710676_G_A:1,1,8,8:100:0:7709618:.	./.:.:.:.:.:.:.:.:.:.	1/1:10:30:0|1:7710676_G_A:0,0,7,3:.:.:.:.	./.:.:.:.:.:.:.:.:.:.	./.:.:.:.:.:.:.:.:.:.	./.:.:.:.:.:.:.:.:.:.	./.:.:.:.:.:.:.:.:.:.	./.:.:.:.:.:.:.:.:.:.	./.:.:.:.:.:.:.:.:.:.	./.:.:.:.:.:.:.:.:.:.	./.:.:.:.:.:.:.:.:.:.	./.:.:.:.:.:.:.:.:.:.	./.:.:.:.:.:.:.:.:.:.	./.:.:.:.:.:.:.:.:.:.	./.:.:.:.:.:.:.:.:.:.	./.:.:.:.:.:.:.:.:.:.	./.:.:.:.:.:.:.:.:.:.
chr4	7710888	.	A	T	713.77	PASS	ExcessHet=3.0103;RAW_MQ=54000;BaseQRankSum=0.013;ClippingRankSum=0;MQRankSum=0;ReadPosRankSum=0.094;DP=539;MLEAC=2;MLEAF=1	GT:DP:GQ:SB:NE:PR:PS:SE	./.:.:.:.:.:.:.:.	./.:.:.:.:.:.:.:.	./.:.:.:.:.:.:.:.	./.:.:.:.:.:.:.:.	./.:.:.:.:.:.:.:.	./.:.:.:.:.:.:.:.	./.:.:.:.:.:.:.:.	./.:.:.:.:.:.:.:.	./.:.:.:.:.:.:.:.	./.:.:.:.:.:.:.:.	./.:.:.:.:.:.:.:.	./.:.:.:.:.:.:.:.	./.:.:.:.:.:.:.:.	./.:.:.:.:.:.:.:.	./.:.:.:.:.:.:.:.	./.:.:.:.:.:.:.:.	./.:.:.:.:.:.:.:.	./.:.:.:.:.:.:.:.	./.:.:.:.:.:.:.:.	./.:.:.:.:.:.:.:.	./.:.:.:.:.:.:.:.	./.:.:.:.:.:.:.:.	./.:.:.:.:.:.:.:.	./.:.:.:.:.:.:.:.	./.:.:.:.:.:.:.:.	./.:.:.:.:.:.:.:.	./.:.:.:.:.:.:.:.	./.:.:.:.:.:.:.:.	./.:.:.:.:.:.:.:.	./.:.:.:.:.:.:.:.	./.:.:.:.:.:.:.:.	./.:.:.:.:.:.:.:.	./.:.:.:.:.:.:.:.	./.:.:.:.:.:.:.:.	./.:.:.:.:.:.:.:.	1/1:15:45:0,0,7,8:.:.:.:.	./.:.:.:.:.:.:.:.	./.:.:.:.:.:.:.:.	./.:.:.:.:.:.:.:.	./.:.:.:.:.:.:.:.	./.:.:.:.:.:.:.:.	./.:.:.:.:.:.:.:.	./.:.:.:.:.:.:.:.	./.:.:.:.:.:.:.:.	./.:.:.:.:.:.:.:.	./.:.:.:.:.:.:.:.	./.:.:.:.:.:.:.:.	./.:.:.:.:.:.:.:.	1/1:10:30:0,0,3,7:.:.:.:.	1|0:12:66:0,4,5,3:100:0:7710615:.	1|0:21:99:6,7,5,3:100:0:7710615:.	1|0:12:94:4,3,3,2:100:0:7710615:.	./.:.:.:.:.:.:.:.	./.:.:.:.:.:.:.:.	./.:.:.:.:.:.:.:.	./.:.:.:.:.:.:.:.	0|1:7:57:1,2,1,3:100:0:7710132:.	./.:.:.:.:.:.:.:.	./.:.:.:.:.:.:.:.	1|0:8:84:1,3,2,2:100:0:7710615:.	./.:.:.:.:.:.:.:.	0|1:22:99:2,6,8,6:100:0:7706692:.	./.:.:.:.:.:.:.:.	1|0:8:51:0,3,2,3:100:0:7710512:.	1|0:12:43:2,1,4,5:100:0:7710512:.	1/1:10:30:0,0,6,4:.:.:.:.	1|0:17:99:5,4,2,6:100:0:7710512:.	./.:.:.:.:.:.:.:.	./.:.:.:.:.:.:.:.	1|0:29:99:9,11,6,3:100:0:7710694:.	0|1:26:99:7,6,3,10:100:0:7710615:.	./.:.:.:.:.:.:.:.	1/1:8:24:0,0,4,4:.:.:.:.	1|0:16:99:6,3,4,3:100:0:7710615:.	1|0:26:99:11,4,4,7:100:0:7710615:.	./.:.:.:.:.:.:.:.	./.:.:.:.:.:.:.:.	./.:.:.:.:.:.:.:.	./.:.:.:.:.:.:.:.	1|0:26:99:9,7,7,3:100:0:7710615:.	./.:.:.:.:.:.:.:.	./.:.:.:.:.:.:.:.	0|1:7:28:1,1,1,4:100:0:7701995:.	./.:.:.:.:.:.:.:.	0|1:17:85:5,7,3,2:100:0:7707060:.	./.:.:.:.:.:.:.:.	1|0:21:99:6,4,3,8:100:0:7706522:.	0|1:10:76:5,1,1,3:100:0:7710888:.	1|0:20:99:3,6,5,6:100:0:7710615:.	./.:.:.:.:.:.:.:.	./.:.:.:.:.:.:.:.	./.:.:.:.:.:.:.:.	./.:.:.:.:.:.:.:.	1/1:15:19:0,1,6,8:.:.:.:.	1|0:14:88:6,3,3,2:100:0:7710615:.	0|1:10:75:2,2,3,3:100:0:7710665:.	./.:.:.:.:.:.:.:.	1/1:29:87:0,0,13,16:.:.:.:.	./.:.:.:.:.:.:.:.	./.:.:.:.:.:.:.:.	1/1:14:42:0,0,8,6:.:.:.:.	0|1:16:79:3,2,3,8:100:0:7710566:.	1/1:16:48:0,0,6,10:.:.:.:.	1|0:16:99:2,7,2,5:100:0:7707835:.	./.:.:.:.:.:.:.:.	./.:.:.:.:.:.:.:.	1|0:10:75:4,2,2,2:100:0:7710615:.	1/1:19:31:0,1,9,9:.:.:.:.	./.:.:.:.:.:.:.:.	1/1:17:51:0,0,6,11:.:.:.:.	./.:.:.:.:.:.:.:.	./.:.:.:.:.:.:.:.	./.:.:.:.:.:.:.:.	./.:.:.:.:.:.:.:.	./.:.:.:.:.:.:.:.	./.:.:.:.:.:.:.:.	./.:.:.:.:.:.:.:.	./.:.:.:.:.:.:.:.	./.:.:.:.:.:.:.:.	./.:.:.:.:.:.:.:.	./.:.:.:.:.:.:.:.	./.:.:.:.:.:.:.:.	./.:.:.:.:.:.:.:.	./.:.:.:.:.:.:.:.
chr4	7710913	.	C	A	780.77	PASS	ExcessHet=3.0103;RAW_MQ=64800;BaseQRankSum=-1.478;ClippingRankSum=0;MQRankSum=0;ReadPosRankSum=-0.967;DP=513;MLEAC=2;MLEAF=1	GT:DP:GQ:SB:NE:PR:PS:SE	./.:.:.:.:.:.:.:.	./.:.:.:.:.:.:.:.	./.:.:.:.:.:.:.:.	./.:.:.:.:.:.:.:.	./.:.:.:.:.:.:.:.	./.:.:.:.:.:.:.:.	./.:.:.:.:.:.:.:.	./.:.:.:.:.:.:.:.	./.:.:.:.:.:.:.:.	./.:.:.:.:.:.:.:.	./.:.:.:.:.:.:.:.	./.:.:.:.:.:.:.:.	./.:.:.:.:.:.:.:.	./.:.:.:.:.:.:.:.	./.:.:.:.:.:.:.:.	./.:.:.:.:.:.:.:.	./.:.:.:.:.:.:.:.	./.:.:.:.:.:.:.:.	./.:.:.:.:.:.:.:.	./.:.:.:.:.:.:.:.	./.:.:.:.:.:.:.:.	./.:.:.:.:.:.:.:.	./.:.:.:.:.:.:.:.	./.:.:.:.:.:.:.:.	./.:.:.:.:.:.:.:.	./.:.:.:.:.:.:.:.	./.:.:.:.:.:.:.:.	./.:.:.:.:.:.:.:.	./.:.:.:.:.:.:.:.	./.:.:.:.:.:.:.:.	./.:.:.:.:.:.:.:.	./.:.:.:.:.:.:.:.	./.:.:.:.:.:.:.:.	./.:.:.:.:.:.:.:.	./.:.:.:.:.:.:.:.	1/1:18:54:0,0,10,8:.:.:.:.	./.:.:.:.:.:.:.:.	./.:.:.:.:.:.:.:.	./.:.:.:.:.:.:.:.	./.:.:.:.:.:.:.:.	./.:.:.:.:.:.:.:.	./.:.:.:.:.:.:.:.	./.:.:.:.:.:.:.:.	./.:.:.:.:.:.:.:.	./.:.:.:.:.:.:.:.	./.:.:.:.:.:.:.:.	./.:.:.:.:.:.:.:.	./.:.:.:.:.:.:.:.	1/1:16:48:0,0,5,11:.:.:.:.	1|0:11:72:1,3,3,4:100:0:7710615:.	1|0:19:99:4,5,6,4:100:0:7710615:.	1|0:16:99:6,3,5,2:100:0:7710615:.	./.:.:.:.:.:.:.:.	./.:.:.:.:.:.:.:.	./.:.:.:.:.:.:.:.	./.:.:.:.:.:.:.:.	0|1:7:58:1,2,2,2:100:0:7710132:.	./.:.:.:.:.:.:.:.	./.:.:.:.:.:.:.:.	1|0:9:78:1,3,2,3:100:0:7710615:.	./.:.:.:.:.:.:.:.	0|1:21:99:2,5,7,7:100:0:7706692:.	./.:.:.:.:.:.:.:.	1|0:7:32:0,2,1,4:100:0:7710512:.	1|0:14:97:3,2,4,5:100:0:7710512:.	1/1:12:36:0,0,6,6:.:.:.:.	1|0:8:57:4,1,1,2:100:0:7710512:.	./.:.:.:.:.:.:.:.	./.:.:.:.:.:.:.:.	1|0:31:99:10,10,6,5:100:0:7710694:.	0|1:23:99:5,6,6,6:100:0:7710615:.	./.:.:.:.:.:.:.:.	1/1:8:24:0,0,4,4:.:.:.:.	1|0:13:99:4,3,4,2:100:0:7710615:.	1|0:24:99:8,6,5,5:100:0:7710615:.	./.:.:.:.:.:.:.:.	./.:.:.:.:.:.:.:.	./.:.:.:.:.:.:.:.	./.:.:.:.:.:.:.:.	1|0:20:99:7,2,8,3:100:0:7710615:.	./.:.:.:.:.:.:.:.	./.:.:.:.:.:.:.:.	0|1:8:25:1,1,1,5:100:0:7701995:.	./.:.:.:.:.:.:.:.	0|1:14:92:4,5,3,2:100:0:7707060:.	./.:.:.:.:.:.:.:.	1|0:18:99:4,3,7,4:100:0:7706522:.	0|1:16:99:4,2,7,3:100:0:7710888:.	1|0:19:99:3,4,5,7:100:0:7710615:.	./.:.:.:.:.:.:.:.	./.:.:.:.:.:.:.:.	./.:.:.:.:.:.:.:.	./.:.:.:.:.:.:.:.	1/1:16:21:0,1,7,8:.:.:.:.	1|0:12:56:5,3,3,1:100:0:7710615:.	0|1:9:53:2,1,3,3:100:0:7710665:.	./.:.:.:.:.:.:.:.	1/1:32:96:0,0,15,17:.:.:.:.	./.:.:.:.:.:.:.:.	./.:.:.:.:.:.:.:.	1/1:17:51:0,0,9,8:.:.:.:.	0|1:10:69:2,2,1,5:100:0:7710566:.	1/1:12:36:0,0,5,7:.:.:.:.	1|0:11:93:2,3,1,5:100:0:7707835:.	./.:.:.:.:.:.:.:.	./.:.:.:.:.:.:.:.	1|0:7:31:2,3,2,0:100:0:7710615:.	1/1:15:45:0,0,7,8:.:.:.:.	./.:.:.:.:.:.:.:.	1/1:17:51:0,0,8,9:.:.:.:.	./.:.:.:.:.:.:.:.	./.:.:.:.:.:.:.:.	./.:.:.:.:.:.:.:.	./.:.:.:.:.:.:.:.	./.:.:.:.:.:.:.:.	./.:.:.:.:.:.:.:.	./.:.:.:.:.:.:.:.	./.:.:.:.:.:.:.:.	./.:.:.:.:.:.:.:.	./.:.:.:.:.:.:.:.	./.:.:.:.:.:.:.:.	./.:.:.:.:.:.:.:.	./.:.:.:.:.:.:.:.	./.:.:.:.:.:.:.:.
chr4	7710945	.	T	C	845.77	PASS	ExcessHet=3.0103;RAW_MQ=72000;BaseQRankSum=2.014;ClippingRankSum=0;MQRankSum=0;ReadPosRankSum=-0.249;DP=259;MLEAC=2;MLEAF=1	GT:DP:GQ:PGT:PID:SB:NE:PR:PS:SE	./.:.:.:.:.:.:.:.:.:.	./.:.:.:.:.:.:.:.:.:.	./.:.:.:.:.:.:.:.:.:.	./.:.:.:.:.:.:.:.:.:.	./.:.:.:.:.:.:.:.:.:.	./.:.:.:.:.:.:.:.:.:.	./.:.:.:.:.:.:.:.:.:.	./.:.:.:.:.:.:.:.:.:.	./.:.:.:.:.:.:.:.:.:.	./.:.:.:.:.:.:.:.:.:.	./.:.:.:.:.:.:.:.:.:.	./.:.:.:.:.:.:.:.:.:.	./.:.:.:.:.:.:.:.:.:.	./.:.:.:.:.:.:.:.:.:.	./.:.:.:.:.:.:.:.:.:.	./.:.:.:.:.:.:.:.:.:.	./.:.:.:.:.:.:.:.:.:.	./.:.:.:.:.:.:.:.:.:.	./.:.:.:.:.:.:.:.:.:.	./.:.:.:.:.:.:.:.:.:.	./.:.:.:.:.:.:.:.:.:.	./.:.:.:.:.:.:.:.:.:.	./.:.:.:.:.:.:.:.:.:.	./.:.:.:.:.:.:.:.:.:.	./.:.:.:.:.:.:.:.:.:.	./.:.:.:.:.:.:.:.:.:.	./.:.:.:.:.:.:.:.:.:.	./.:.:.:.:.:.:.:.:.:.	./.:.:.:.:.:.:.:.:.:.	./.:.:.:.:.:.:.:.:.:.	./.:.:.:.:.:.:.:.:.:.	./.:.:.:.:.:.:.:.:.:.	./.:.:.:.:.:.:.:.:.:.	./.:.:.:.:.:.:.:.:.:.	./.:.:.:.:.:.:.:.:.:.	1/1:20:60:0|1:7710945_T_C:0,0,11,9:.:.:.:.	./.:.:.:.:.:.:.:.:.:.	./.:.:.:.:.:.:.:.:.:.	./.:.:.:.:.:.:.:.:.:.	./.:.:.:.:.:.:.:.:.:.	./.:.:.:.:.:.:.:.:.:.	./.:.:.:.:.:.:.:.:.:.	./.:.:.:.:.:.:.:.:.:.	./.:.:.:.:.:.:.:.:.:.	./.:.:.:.:.:.:.:.:.:.	./.:.:.:.:.:.:.:.:.:.	./.:.:.:.:.:.:.:.:.:.	./.:.:.:.:.:.:.:.:.:.	./.:.:.:.:.:.:.:.:.:.	./.:.:.:.:.:.:.:.:.:.	./.:.:.:.:.:.:.:.:.:.	./.:.:.:.:.:.:.:.:.:.	./.:.:.:.:.:.:.:.:.:.	./.:.:.:.:.:.:.:.:.:.	./.:.:.:.:.:.:.:.:.:.	./.:.:.:.:.:.:.:.:.:.	./.:.:.:.:.:.:.:.:.:.	./.:.:.:.:.:.:.:.:.:.	./.:.:.:.:.:.:.:.:.:.	./.:.:.:.:.:.:.:.:.:.	./.:.:.:.:.:.:.:.:.:.	0|1:19:99:.:.:5,3,6,5:100:0:7706692:.	./.:.:.:.:.:.:.:.:.:.	1|0:9:99:0|1:7710945_T_C:0,2,3,4:100:0:7710512:.	1|0:10:99:0|1:7710945_T_C:3,1,2,4:100:0:7710512:.	0|1:8:82:.:.:2,2,1,3:100:0:7710512:.	1|0:7:99:0|1:7710945_T_C:2,1,1,3:100:0:7710512:.	./.:.:.:.:.:.:.:.:.:.	./.:.:.:.:.:.:.:.:.:.	./.:.:.:.:.:.:.:.:.:.	./.:.:.:.:.:.:.:.:.:.	./.:.:.:.:.:.:.:.:.:.	./.:.:.:.:.:.:.:.:.:.	./.:.:.:.:.:.:.:.:.:.	./.:.:.:.:.:.:.:.:.:.	./.:.:.:.:.:.:.:.:.:.	./.:.:.:.:.:.:.:.:.:.	./.:.:.:.:.:.:.:.:.:.	./.:.:.:.:.:.:.:.:.:.	./.:.:.:.:.:.:.:.:.:.	./.:.:.:.:.:.:.:.:.:.	./.:.:.:.:.:.:.:.:.:.	1|0:10:99:.:.:2,3,0,5:100:0:7701995:.	./.:.:.:.:.:.:.:.:.:.	0|1:12:99:0|1:7710945_T_C:3,2,6,1:100:0:7707060:.	./.:.:.:.:.:.:.:.:.:.	1|0:23:99:0|1:7710945_T_C:5,4,9,5:100:0:7706522:.	./.:.:.:.:.:.:.:.:.:.	./.:.:.:.:.:.:.:.:.:.	./.:.:.:.:.:.:.:.:.:.	./.:.:.:.:.:.:.:.:.:.	./.:.:.:.:.:.:.:.:.:.	./.:.:.:.:.:.:.:.:.:.	1/1:12:36:0|1:7710945_T_C:0,0,7,5:.:.:.:.	1|0:12:99:0|1:7710945_T_C:6,3,2,1:100:0:7710615:.	0|1:10:99:0|1:7710945_T_C:2,1,3,4:100:0:7710665:.	./.:.:.:.:.:.:.:.:.:.	1|0:26:99:.:.:4,3,9,10:100:0:7701995:.	./.:.:.:.:.:.:.:.:.:.	./.:.:.:.:.:.:.:.:.:.	1|0:12:65:.:.:3,5,3,1:100:0:7706223:.	0|1:10:99:0|1:7710945_T_C:2,2,1,5:100:0:7710566:.	./.:.:.:.:.:.:.:.:.:.	1|0:13:99:0|1:7710945_T_C:4,3,2,4:100:0:7707835:.	./.:.:.:.:.:.:.:.:.:.	./.:.:.:.:.:.:.:.:.:.	1|0:8:99:0|1:7710945_T_C:2,3,2,1:100:0:7710615:.	1/1:16:48:0|1:7710945_T_C:0,0,10,6:.:.:.:.	./.:.:.:.:.:.:.:.:.:.	1/1:18:57:0|1:7710945_T_C:0,0,8,10:.:.:.:.	./.:.:.:.:.:.:.:.:.:.	./.:.:.:.:.:.:.:.:.:.	./.:.:.:.:.:.:.:.:.:.	./.:.:.:.:.:.:.:.:.:.	./.:.:.:.:.:.:.:.:.:.	./.:.:.:.:.:.:.:.:.:.	./.:.:.:.:.:.:.:.:.:.	./.:.:.:.:.:.:.:.:.:.	./.:.:.:.:.:.:.:.:.:.	./.:.:.:.:.:.:.:.:.:.	./.:.:.:.:.:.:.:.:.:.	./.:.:.:.:.:.:.:.:.:.	./.:.:.:.:.:.:.:.:.:.	./.:.:.:.:.:.:.:.:.:.
chr4	7710951	.	A	T	1006.77	PASS	ExcessHet=3.0103;RAW_MQ=72000;BaseQRankSum=-0.205;ClippingRankSum=0;MQRankSum=0;ReadPosRankSum=0.092;DP=510;MLEAC=2;MLEAF=1	GT:DP:GQ:PGT:PID:SB:NE:PR:PS:SE	./.:.:.:.:.:.:.:.:.:.	./.:.:.:.:.:.:.:.:.:.	./.:.:.:.:.:.:.:.:.:.	./.:.:.:.:.:.:.:.:.:.	./.:.:.:.:.:.:.:.:.:.	./.:.:.:.:.:.:.:.:.:.	./.:.:.:.:.:.:.:.:.:.	./.:.:.:.:.:.:.:.:.:.	./.:.:.:.:.:.:.:.:.:.	./.:.:.:.:.:.:.:.:.:.	./.:.:.:.:.:.:.:.:.:.	./.:.:.:.:.:.:.:.:.:.	./.:.:.:.:.:.:.:.:.:.	./.:.:.:.:.:.:.:.:.:.	./.:.:.:.:.:.:.:.:.:.	./.:.:.:.:.:.:.:.:.:.	./.:.:.:.:.:.:.:.:.:.	./.:.:.:.:.:.:.:.:.:.	./.:.:.:.:.:.:.:.:.:.	./.:.:.:.:.:.:.:.:.:.	./.:.:.:.:.:.:.:.:.:.	./.:.:.:.:.:.:.:.:.:.	./.:.:.:.:.:.:.:.:.:.	./.:.:.:.:.:.:.:.:.:.	./.:.:.:.:.:.:.:.:.:.	./.:.:.:.:.:.:.:.:.:.	./.:.:.:.:.:.:.:.:.:.	./.:.:.:.:.:.:.:.:.:.	./.:.:.:.:.:.:.:.:.:.	./.:.:.:.:.:.:.:.:.:.	./.:.:.:.:.:.:.:.:.:.	./.:.:.:.:.:.:.:.:.:.	./.:.:.:.:.:.:.:.:.:.	./.:.:.:.:.:.:.:.:.:.	./.:.:.:.:.:.:.:.:.:.	1/1:20:60:0|1:7710945_T_C:0,0,11,9:.:.:.:.	./.:.:.:.:.:.:.:.:.:.	./.:.:.:.:.:.:.:.:.:.	./.:.:.:.:.:.:.:.:.:.	./.:.:.:.:.:.:.:.:.:.	./.:.:.:.:.:.:.:.:.:.	./.:.:.:.:.:.:.:.:.:.	./.:.:.:.:.:.:.:.:.:.	./.:.:.:.:.:.:.:.:.:.	./.:.:.:.:.:.:.:.:.:.	./.:.:.:.:.:.:.:.:.:.	./.:.:.:.:.:.:.:.:.:.	./.:.:.:.:.:.:.:.:.:.	1/1:12:36:.:.:0,0,7,5:.:.:.:.	1|0:11:95:.:.:2,3,2,4:100:0:7710615:.	1|0:26:99:.:.:8,5,8,5:100:0:7710615:.	1|0:20:99:.:.:8,4,4,4:100:0:7710615:.	./.:.:.:.:.:.:.:.:.:.	./.:.:.:.:.:.:.:.:.:.	./.:.:.:.:.:.:.:.:.:.	./.:.:.:.:.:.:.:.:.:.	0|1:13:99:.:.:4,2,5,2:100:0:7710132:.	./.:.:.:.:.:.:.:.:.:.	./.:.:.:.:.:.:.:.:.:.	1|0:16:99:.:.:4,4,3,5:100:0:7710615:.	./.:.:.:.:.:.:.:.:.:.	0|1:19:93:.:.:4,2,7,6:100:0:7706692:.	./.:.:.:.:.:.:.:.:.:.	1|0:14:99:0|1:7710945_T_C:2,4,4,4:100:0:7710512:.	1|0:8:99:0|1:7710945_T_C:2,1,2,3:100:0:7710512:.	1/1:8:24:.:.:0,0,3,5:.:.:.:.	1|0:6:99:0|1:7710945_T_C:2,1,1,2:100:0:7710512:.	./.:.:.:.:.:.:.:.:.:.	./.:.:.:.:.:.:.:.:.:.	./.:.:.:.:.:.:.:.:.:.	0|1:24:99:.:.:6,7,7,4:100:0:7710615:.	./.:.:.:.:.:.:.:.:.:.	1/1:11:33:.:.:0,0,5,6:.:.:.:.	1|0:21:99:.:.:4,6,5,6:100:0:7710615:.	1|0:19:27:.:.:7,9,2,1:100:0:7710615:.	./.:.:.:.:.:.:.:.:.:.	./.:.:.:.:.:.:.:.:.:.	./.:.:.:.:.:.:.:.:.:.	./.:.:.:.:.:.:.:.:.:.	1|0:25:99:.:.:9,5,6,5:100:0:7710615:.	./.:.:.:.:.:.:.:.:.:.	./.:.:.:.:.:.:.:.:.:.	1/1:10:30:.:.:0,0,2,8:.:.:.:.	./.:.:.:.:.:.:.:.:.:.	0|1:11:99:0|1:7710945_T_C:3,2,5,1:100:0:7707060:.	./.:.:.:.:.:.:.:.:.:.	1|0:26:99:0|1:7710945_T_C:5,4,11,6:100:0:7706522:.	0|1:16:90:.:.:3,2,10,1:100:0:7710888:.	1|0:18:99:.:.:5,5,2,6:100:0:7710615:.	./.:.:.:.:.:.:.:.:.:.	./.:.:.:.:.:.:.:.:.:.	./.:.:.:.:.:.:.:.:.:.	./.:.:.:.:.:.:.:.:.:.	1/1:13:39:0|1:7710945_T_C:0,0,7,6:.:.:.:.	1|0:12:99:0|1:7710945_T_C:6,3,2,1:100:0:7710615:.	0|1:10:99:0|1:7710945_T_C:2,1,3,4:100:0:7710665:.	./.:.:.:.:.:.:.:.:.:.	1/1:26:78:.:.:0,0,13,13:.:.:.:.	./.:.:.:.:.:.:.:.:.:.	./.:.:.:.:.:.:.:.:.:.	1/1:12:36:.:.:0,0,6,6:.:.:.:.	0|1:10:99:0|1:7710945_T_C:2,2,1,5:100:0:7710566:.	1/1:16:22:.:.:1,0,7,8:.:.:.:.	1|0:12:99:0|1:7710945_T_C:5,1,2,4:100:0:7707835:.	./.:.:.:.:.:.:.:.:.:.	./.:.:.:.:.:.:.:.:.:.	1|0:8:99:0|1:7710945_T_C:1,4,2,1:100:0:7710615:.	1/1:14:42:0|1:7710945_T_C:0,0,8,6:.:.:.:.	./.:.:.:.:.:.:.:.:.:.	1/1:18:57:0|1:7710945_T_C:0,0,8,10:.:.:.:.	./.:.:.:.:.:.:.:.:.:.	./.:.:.:.:.:.:.:.:.:.	./.:.:.:.:.:.:.:.:.:.	./.:.:.:.:.:.:.:.:.:.	./.:.:.:.:.:.:.:.:.:.	./.:.:.:.:.:.:.:.:.:.	./.:.:.:.:.:.:.:.:.:.	./.:.:.:.:.:.:.:.:.:.	./.:.:.:.:.:.:.:.:.:.	./.:.:.:.:.:.:.:.:.:.	./.:.:.:.:.:.:.:.:.:.	./.:.:.:.:.:.:.:.:.:.	./.:.:.:.:.:.:.:.:.:.	./.:.:.:.:.:.:.:.:.:.
chr4	7710989	.	A	G	1208.77	PASS	ExcessHet=3.0103;RAW_MQ=97200;BaseQRankSum=-0.723;ClippingRankSum=0;MQRankSum=0;ReadPosRankSum=1.55;DP=519;MLEAC=2;MLEAF=1	GT:DP:GQ:PGT:PID:SB:NE:PR:PS:SE	./.:.:.:.:.:.:.:.:.:.	./.:.:.:.:.:.:.:.:.:.	./.:.:.:.:.:.:.:.:.:.	./.:.:.:.:.:.:.:.:.:.	./.:.:.:.:.:.:.:.:.:.	./.:.:.:.:.:.:.:.:.:.	./.:.:.:.:.:.:.:.:.:.	./.:.:.:.:.:.:.:.:.:.	./.:.:.:.:.:.:.:.:.:.	./.:.:.:.:.:.:.:.:.:.	./.:.:.:.:.:.:.:.:.:.	./.:.:.:.:.:.:.:.:.:.	./.:.:.:.:.:.:.:.:.:.	./.:.:.:.:.:.:.:.:.:.	./.:.:.:.:.:.:.:.:.:.	./.:.:.:.:.:.:.:.:.:.	./.:.:.:.:.:.:.:.:.:.	./.:.:.:.:.:.:.:.:.:.	./.:.:.:.:.:.:.:.:.:.	./.:.:.:.:.:.:.:.:.:.	./.:.:.:.:.:.:.:.:.:.	./.:.:.:.:.:.:.:.:.:.	./.:.:.:.:.:.:.:.:.:.	./.:.:.:.:.:.:.:.:.:.	./.:.:.:.:.:.:.:.:.:.	./.:.:.:.:.:.:.:.:.:.	./.:.:.:.:.:.:.:.:.:.	./.:.:.:.:.:.:.:.:.:.	./.:.:.:.:.:.:.:.:.:.	./.:.:.:.:.:.:.:.:.:.	./.:.:.:.:.:.:.:.:.:.	./.:.:.:.:.:.:.:.:.:.	./.:.:.:.:.:.:.:.:.:.	./.:.:.:.:.:.:.:.:.:.	./.:.:.:.:.:.:.:.:.:.	1/1:27:87:0|1:7710989_A_G:0,0,13,14:.:.:.:.	./.:.:.:.:.:.:.:.:.:.	./.:.:.:.:.:.:.:.:.:.	./.:.:.:.:.:.:.:.:.:.	./.:.:.:.:.:.:.:.:.:.	./.:.:.:.:.:.:.:.:.:.	./.:.:.:.:.:.:.:.:.:.	./.:.:.:.:.:.:.:.:.:.	./.:.:.:.:.:.:.:.:.:.	./.:.:.:.:.:.:.:.:.:.	./.:.:.:.:.:.:.:.:.:.	./.:.:.:.:.:.:.:.:.:.	./.:.:.:.:.:.:.:.:.:.	1/1:15:45:0|1:7710989_A_G:0,0,9,6:.:.:.:.	1|0:12:99:0|1:7710989_A_G:4,2,2,4:100:0:7710615:.	1|0:28:99:0|1:7710989_A_G:10,6,6,6:100:0:7710615:.	1|0:21:99:0|1:7710989_A_G:7,4,5,5:100:0:7710615:.	./.:.:.:.:.:.:.:.:.:.	./.:.:.:.:.:.:.:.:.:.	./.:.:.:.:.:.:.:.:.:.	./.:.:.:.:.:.:.:.:.:.	0|1:13:99:0|1:7710989_A_G:4,1,5,3:100:0:7710132:.	./.:.:.:.:.:.:.:.:.:.	./.:.:.:.:.:.:.:.:.:.	1|0:13:99:0|1:7710989_A_G:4,3,2,4:100:0:7710615:.	./.:.:.:.:.:.:.:.:.:.	0|1:17:99:0|1:7710989_A_G:4,2,5,6:100:0:7706692:.	./.:.:.:.:.:.:.:.:.:.	1|0:14:99:0|1:7710989_A_G:4,1,5,4:100:0:7710512:.	1|0:7:99:0|1:7710989_A_G:3,1,1,2:100:0:7710512:.	1/1:10:30:0|1:7710989_A_G:0,0,6,4:.:.:.:.	1|0:7:58:0|1:7710989_A_G:2,0,3,2:100:0:7710512:.	./.:.:.:.:.:.:.:.:.:.	./.:.:.:.:.:.:.:.:.:.	./.:.:.:.:.:.:.:.:.:.	0|1:21:99:0|1:7710989_A_G:5,7,6,3:100:0:7710615:.	./.:.:.:.:.:.:.:.:.:.	1/1:11:33:0|1:7710989_A_G:0,0,4,7:.:.:.:.	1|0:20:99:0|1:7710989_A_G:4,6,3,7:100:0:7710615:.	1|0:19:99:0|1:7710989_A_G:2,10,4,3:100:0:7710615:.	./.:.:.:.:.:.:.:.:.:.	./.:.:.:.:.:.:.:.:.:.	./.:.:.:.:.:.:.:.:.:.	./.:.:.:.:.:.:.:.:.:.	1|0:23:99:0|1:7710989_A_G:7,6,5,5:100:0:7710615:.	./.:.:.:.:.:.:.:.:.:.	./.:.:.:.:.:.:.:.:.:.	1/1:14:42:0|1:7710989_A_G:0,0,7,7:.:.:.:.	./.:.:.:.:.:.:.:.:.:.	0|1:12:99:0|1:7710989_A_G:4,2,5,1:100:0:7707060:.	./.:.:.:.:.:.:.:.:.:.	1|0:22:99:0|1:7710989_A_G:4,3,11,4:100:0:7706522:.	0|1:21:99:0|1:7710989_A_G:4,4,9,4:100:0:7710888:.	1|0:20:99:0|1:7710989_A_G:6,5,2,7:100:0:7710615:.	./.:.:.:.:.:.:.:.:.:.	./.:.:.:.:.:.:.:.:.:.	./.:.:.:.:.:.:.:.:.:.	./.:.:.:.:.:.:.:.:.:.	1/1:15:45:0|1:7710989_A_G:0,0,11,4:.:.:.:.	1|0:8:21:.:.:5,2,1,0:100:0:7710615:.	0|1:11:99:0|1:7710989_A_G:2,1,4,4:100:0:7710665:.	./.:.:.:.:.:.:.:.:.:.	1/1:17:6:0|1:7710989_A_G:1,0,10,6:.:.:.:.	./.:.:.:.:.:.:.:.:.:.	./.:.:.:.:.:.:.:.:.:.	1/1:9:30:0|1:7710989_A_G:0,0,6,3:.:.:.:.	0|1:10:99:0|1:7710989_A_G:2,2,2,4:100:0:7710566:.	0|1:14:3:0|1:7710989_A_G:1,0,6,7:100:0:7710989:.	1|0:12:99:0|1:7710989_A_G:6,0,2,4:100:0:7707835:.	./.:.:.:.:.:.:.:.:.:.	./.:.:.:.:.:.:.:.:.:.	1|0:12:99:0|1:7710989_A_G:2,4,3,3:100:0:7710615:.	1/1:17:51:0|1:7710989_A_G:0,0,9,8:.:.:.:.	./.:.:.:.:.:.:.:.:.:.	1/1:23:69:0|1:7710989_A_G:0,0,13,10:.:.:.:.	./.:.:.:.:.:.:.:.:.:.	./.:.:.:.:.:.:.:.:.:.	./.:.:.:.:.:.:.:.:.:.	./.:.:.:.:.:.:.:.:.:.	./.:.:.:.:.:.:.:.:.:.	./.:.:.:.:.:.:.:.:.:.	./.:.:.:.:.:.:.:.:.:.	./.:.:.:.:.:.:.:.:.:.	./.:.:.:.:.:.:.:.:.:.	./.:.:.:.:.:.:.:.:.:.	./.:.:.:.:.:.:.:.:.:.	./.:.:.:.:.:.:.:.:.:.	./.:.:.:.:.:.:.:.:.:.	./.:.:.:.:.:.:.:.:.:.
chr4	7710995	.	G	A	1212.77	PASS	ExcessHet=3.0103;RAW_MQ=104400;BaseQRankSum=2.515;ClippingRankSum=0;MQRankSum=0;ReadPosRankSum=1.169;DP=562;MLEAC=2;MLEAF=1	GT:DP:GQ:PGT:PID:SB:NE:PR:PS:SE	./.:.:.:.:.:.:.:.:.:.	./.:.:.:.:.:.:.:.:.:.	./.:.:.:.:.:.:.:.:.:.	./.:.:.:.:.:.:.:.:.:.	./.:.:.:.:.:.:.:.:.:.	./.:.:.:.:.:.:.:.:.:.	./.:.:.:.:.:.:.:.:.:.	./.:.:.:.:.:.:.:.:.:.	./.:.:.:.:.:.:.:.:.:.	./.:.:.:.:.:.:.:.:.:.	./.:.:.:.:.:.:.:.:.:.	./.:.:.:.:.:.:.:.:.:.	./.:.:.:.:.:.:.:.:.:.	./.:.:.:.:.:.:.:.:.:.	./.:.:.:.:.:.:.:.:.:.	./.:.:.:.:.:.:.:.:.:.	./.:.:.:.:.:.:.:.:.:.	./.:.:.:.:.:.:.:.:.:.	./.:.:.:.:.:.:.:.:.:.	./.:.:.:.:.:.:.:.:.:.	./.:.:.:.:.:.:.:.:.:.	./.:.:.:.:.:.:.:.:.:.	./.:.:.:.:.:.:.:.:.:.	./.:.:.:.:.:.:.:.:.:.	./.:.:.:.:.:.:.:.:.:.	./.:.:.:.:.:.:.:.:.:.	./.:.:.:.:.:.:.:.:.:.	./.:.:.:.:.:.:.:.:.:.	./.:.:.:.:.:.:.:.:.:.	./.:.:.:.:.:.:.:.:.:.	./.:.:.:.:.:.:.:.:.:.	./.:.:.:.:.:.:.:.:.:.	./.:.:.:.:.:.:.:.:.:.	./.:.:.:.:.:.:.:.:.:.	./.:.:.:.:.:.:.:.:.:.	1/1:29:87:0|1:7710989_A_G:0,0,16,13:.:.:.:.	./.:.:.:.:.:.:.:.:.:.	./.:.:.:.:.:.:.:.:.:.	./.:.:.:.:.:.:.:.:.:.	./.:.:.:.:.:.:.:.:.:.	./.:.:.:.:.:.:.:.:.:.	./.:.:.:.:.:.:.:.:.:.	./.:.:.:.:.:.:.:.:.:.	./.:.:.:.:.:.:.:.:.:.	./.:.:.:.:.:.:.:.:.:.	./.:.:.:.:.:.:.:.:.:.	./.:.:.:.:.:.:.:.:.:.	./.:.:.:.:.:.:.:.:.:.	1/1:18:54:0|1:7710989_A_G:0,0,11,7:.:.:.:.	1|0:12:99:0|1:7710989_A_G:5,1,2,4:100:0:7710615:.	1|0:28:99:0|1:7710989_A_G:10,7,5,6:100:0:7710615:.	1|0:21:99:0|1:7710989_A_G:8,4,5,4:100:0:7710615:.	./.:.:.:.:.:.:.:.:.:.	./.:.:.:.:.:.:.:.:.:.	./.:.:.:.:.:.:.:.:.:.	./.:.:.:.:.:.:.:.:.:.	0|1:13:99:0|1:7710989_A_G:4,1,5,3:100:0:7710132:.	./.:.:.:.:.:.:.:.:.:.	./.:.:.:.:.:.:.:.:.:.	1|0:13:99:0|1:7710989_A_G:4,3,2,4:100:0:7710615:.	./.:.:.:.:.:.:.:.:.:.	0|1:19:99:0|1:7710989_A_G:4,3,6,6:100:0:7706692:.	./.:.:.:.:.:.:.:.:.:.	1|0:16:99:0|1:7710989_A_G:5,2,5,4:100:0:7710512:.	1|0:8:99:0|1:7710989_A_G:3,2,1,2:100:0:7710512:.	1/1:11:33:0|1:7710989_A_G:0,0,6,5:.:.:.:.	1|0:13:99:0|1:7710989_A_G:4,4,3,2:100:0:7710512:.	./.:.:.:.:.:.:.:.:.:.	./.:.:.:.:.:.:.:.:.:.	1|0:28:99:.:.:1,10,9,8:100:0:7710694:.	0|1:20:99:0|1:7710989_A_G:5,7,5,3:100:0:7710615:.	./.:.:.:.:.:.:.:.:.:.	1/1:10:36:0|1:7710989_A_G:0,0,4,6:.:.:.:.	1|0:20:99:0|1:7710989_A_G:4,6,3,7:100:0:7710615:.	1|0:20:99:0|1:7710989_A_G:3,10,5,2:100:0:7710615:.	./.:.:.:.:.:.:.:.:.:.	./.:.:.:.:.:.:.:.:.:.	./.:.:.:.:.:.:.:.:.:.	./.:.:.:.:.:.:.:.:.:.	1|0:29:99:0|1:7710989_A_G:7,10,4,8:100:0:7710615:.	./.:.:.:.:.:.:.:.:.:.	./.:.:.:.:.:.:.:.:.:.	1/1:14:42:0|1:7710989_A_G:0,0,7,7:.:.:.:.	./.:.:.:.:.:.:.:.:.:.	0|1:12:99:0|1:7710989_A_G:4,2,5,1:100:0:7707060:.	./.:.:.:.:.:.:.:.:.:.	1|0:23:99:0|1:7710989_A_G:5,3,11,4:100:0:7706522:.	0|1:20:99:0|1:7710989_A_G:4,4,7,5:100:0:7710888:.	1|0:21:99:0|1:7710989_A_G:5,6,2,8:100:0:7710615:.	./.:.:.:.:.:.:.:.:.:.	./.:.:.:.:.:.:.:.:.:.	./.:.:.:.:.:.:.:.:.:.	./.:.:.:.:.:.:.:.:.:.	1/1:16:48:0|1:7710989_A_G:0,0,12,4:.:.:.:.	./.:.:.:.:.:.:.:.:.:.	0|1:11:99:0|1:7710989_A_G:2,1,4,4:100:0:7710665:.	./.:.:.:.:.:.:.:.:.:.	1/1:17:6:0|1:7710989_A_G:1,0,10,6:.:.:.:.	./.:.:.:.:.:.:.:.:.:.	./.:.:.:.:.:.:.:.:.:.	1/1:11:33:0|1:7710989_A_G:0,0,7,4:.:.:.:.	0|1:10:99:0|1:7710989_A_G:2,2,2,4:100:0:7710566:.	0|1:13:0:0|1:7710989_A_G:1,0,5,7:100:0:7710989:.	1|0:12:99:0|1:7710989_A_G:6,0,2,4:100:0:7707835:.	./.:.:.:.:.:.:.:.:.:.	./.:.:.:.:.:.:.:.:.:.	1|0:11:99:0|1:7710989_A_G:2,4,2,3:100:0:7710615:.	1/1:16:48:0|1:7710989_A_G:0,0,8,8:.:.:.:.	./.:.:.:.:.:.:.:.:.:.	1/1:23:72:0|1:7710989_A_G:0,0,11,12:.:.:.:.	./.:.:.:.:.:.:.:.:.:.	./.:.:.:.:.:.:.:.:.:.	./.:.:.:.:.:.:.:.:.:.	./.:.:.:.:.:.:.:.:.:.	./.:.:.:.:.:.:.:.:.:.	./.:.:.:.:.:.:.:.:.:.	./.:.:.:.:.:.:.:.:.:.	./.:.:.:.:.:.:.:.:.:.	./.:.:.:.:.:.:.:.:.:.	./.:.:.:.:.:.:.:.:.:.	./.:.:.:.:.:.:.:.:.:.	./.:.:.:.:.:.:.:.:.:.	./.:.:.:.:.:.:.:.:.:.	./.:.:.:.:.:.:.:.:.:.
chr4	7711171	.	T	C	0.01	PASS	BaseQRankSum=-1.59;ClippingRankSum=0;ExcessHet=3.0103;MQRankSum=0;RAW_MQ=57600;ReadPosRankSum=-1.141;DP=16;MLEAC=1;MLEAF=0.5	GT:DP:GQ:NE:PR:PS:SB:SE	./.:.:.:.:.:.:.:.	./.:.:.:.:.:.:.:.	./.:.:.:.:.:.:.:.	./.:.:.:.:.:.:.:.	./.:.:.:.:.:.:.:.	./.:.:.:.:.:.:.:.	./.:.:.:.:.:.:.:.	./.:.:.:.:.:.:.:.	./.:.:.:.:.:.:.:.	./.:.:.:.:.:.:.:.	./.:.:.:.:.:.:.:.	./.:.:.:.:.:.:.:.	./.:.:.:.:.:.:.:.	./.:.:.:.:.:.:.:.	./.:.:.:.:.:.:.:.	./.:.:.:.:.:.:.:.	./.:.:.:.:.:.:.:.	./.:.:.:.:.:.:.:.	./.:.:.:.:.:.:.:.	./.:.:.:.:.:.:.:.	./.:.:.:.:.:.:.:.	./.:.:.:.:.:.:.:.	./.:.:.:.:.:.:.:.	./.:.:.:.:.:.:.:.	./.:.:.:.:.:.:.:.	./.:.:.:.:.:.:.:.	./.:.:.:.:.:.:.:.	./.:.:.:.:.:.:.:.	./.:.:.:.:.:.:.:.	./.:.:.:.:.:.:.:.	./.:.:.:.:.:.:.:.	./.:.:.:.:.:.:.:.	./.:.:.:.:.:.:.:.	./.:.:.:.:.:.:.:.	./.:.:.:.:.:.:.:.	./.:.:.:.:.:.:.:.	./.:.:.:.:.:.:.:.	./.:.:.:.:.:.:.:.	./.:.:.:.:.:.:.:.	./.:.:.:.:.:.:.:.	./.:.:.:.:.:.:.:.	./.:.:.:.:.:.:.:.	./.:.:.:.:.:.:.:.	./.:.:.:.:.:.:.:.	./.:.:.:.:.:.:.:.	./.:.:.:.:.:.:.:.	./.:.:.:.:.:.:.:.	./.:.:.:.:.:.:.:.	./.:.:.:.:.:.:.:.	./.:.:.:.:.:.:.:.	./.:.:.:.:.:.:.:.	./.:.:.:.:.:.:.:.	./.:.:.:.:.:.:.:.	./.:.:.:.:.:.:.:.	./.:.:.:.:.:.:.:.	./.:.:.:.:.:.:.:.	./.:.:.:.:.:.:.:.	./.:.:.:.:.:.:.:.	./.:.:.:.:.:.:.:.	./.:.:.:.:.:.:.:.	./.:.:.:.:.:.:.:.	./.:.:.:.:.:.:.:.	./.:.:.:.:.:.:.:.	./.:.:.:.:.:.:.:.	./.:.:.:.:.:.:.:.	./.:.:.:.:.:.:.:.	./.:.:.:.:.:.:.:.	./.:.:.:.:.:.:.:.	./.:.:.:.:.:.:.:.	./.:.:.:.:.:.:.:.	./.:.:.:.:.:.:.:.	./.:.:.:.:.:.:.:.	./.:.:.:.:.:.:.:.	./.:.:.:.:.:.:.:.	./.:.:.:.:.:.:.:.	./.:.:.:.:.:.:.:.	./.:.:.:.:.:.:.:.	./.:.:.:.:.:.:.:.	./.:.:.:.:.:.:.:.	./.:.:.:.:.:.:.:.	./.:.:.:.:.:.:.:.	./.:.:.:.:.:.:.:.	./.:.:.:.:.:.:.:.	./.:.:.:.:.:.:.:.	./.:.:.:.:.:.:.:.	./.:.:.:.:.:.:.:.	./.:.:.:.:.:.:.:.	./.:.:.:.:.:.:.:.	./.:.:.:.:.:.:.:.	./.:.:.:.:.:.:.:.	./.:.:.:.:.:.:.:.	./.:.:.:.:.:.:.:.	./.:.:.:.:.:.:.:.	./.:.:.:.:.:.:.:.	./.:.:.:.:.:.:.:.	./.:.:.:.:.:.:.:.	./.:.:.:.:.:.:.:.	./.:.:.:.:.:.:.:.	./.:.:.:.:.:.:.:.	1|0:16:1:100:0:7711171:8,6,2,0:.	./.:.:.:.:.:.:.:.	./.:.:.:.:.:.:.:.	./.:.:.:.:.:.:.:.	./.:.:.:.:.:.:.:.	./.:.:.:.:.:.:.:.	./.:.:.:.:.:.:.:.	./.:.:.:.:.:.:.:.	./.:.:.:.:.:.:.:.	./.:.:.:.:.:.:.:.	./.:.:.:.:.:.:.:.	./.:.:.:.:.:.:.:.	./.:.:.:.:.:.:.:.	./.:.:.:.:.:.:.:.	./.:.:.:.:.:.:.:.	./.:.:.:.:.:.:.:.	./.:.:.:.:.:.:.:.	./.:.:.:.:.:.:.:.	./.:.:.:.:.:.:.:.	./.:.:.:.:.:.:.:.	./.:.:.:.:.:.:.:.	./.:.:.:.:.:.:.:.	./.:.:.:.:.:.:.:.	./.:.:.:.:.:.:.:.	./.:.:.:.:.:.:.:.
chr4	7711181	.	G	T	449.77	PASS	BaseQRankSum=-1.224;ClippingRankSum=0;ExcessHet=3.0103;MQRankSum=0;RAW_MQ=50400;ReadPosRankSum=1.608;DP=94;MLEAC=2;MLEAF=1	GT:DP:GQ:NE:PGT:PID:PR:PS:SB:SE	./.:.:.:.:.:.:.:.:.:.	./.:.:.:.:.:.:.:.:.:.	./.:.:.:.:.:.:.:.:.:.	./.:.:.:.:.:.:.:.:.:.	./.:.:.:.:.:.:.:.:.:.	./.:.:.:.:.:.:.:.:.:.	./.:.:.:.:.:.:.:.:.:.	./.:.:.:.:.:.:.:.:.:.	./.:.:.:.:.:.:.:.:.:.	./.:.:.:.:.:.:.:.:.:.	./.:.:.:.:.:.:.:.:.:.	./.:.:.:.:.:.:.:.:.:.	./.:.:.:.:.:.:.:.:.:.	./.:.:.:.:.:.:.:.:.:.	./.:.:.:.:.:.:.:.:.:.	./.:.:.:.:.:.:.:.:.:.	./.:.:.:.:.:.:.:.:.:.	./.:.:.:.:.:.:.:.:.:.	./.:.:.:.:.:.:.:.:.:.	./.:.:.:.:.:.:.:.:.:.	./.:.:.:.:.:.:.:.:.:.	./.:.:.:.:.:.:.:.:.:.	./.:.:.:.:.:.:.:.:.:.	./.:.:.:.:.:.:.:.:.:.	./.:.:.:.:.:.:.:.:.:.	./.:.:.:.:.:.:.:.:.:.	./.:.:.:.:.:.:.:.:.:.	./.:.:.:.:.:.:.:.:.:.	./.:.:.:.:.:.:.:.:.:.	./.:.:.:.:.:.:.:.:.:.	./.:.:.:.:.:.:.:.:.:.	./.:.:.:.:.:.:.:.:.:.	./.:.:.:.:.:.:.:.:.:.	./.:.:.:.:.:.:.:.:.:.	./.:.:.:.:.:.:.:.:.:.	./.:.:.:.:.:.:.:.:.:.	./.:.:.:.:.:.:.:.:.:.	./.:.:.:.:.:.:.:.:.:.	./.:.:.:.:.:.:.:.:.:.	./.:.:.:.:.:.:.:.:.:.	./.:.:.:.:.:.:.:.:.:.	./.:.:.:.:.:.:.:.:.:.	./.:.:.:.:.:.:.:.:.:.	./.:.:.:.:.:.:.:.:.:.	./.:.:.:.:.:.:.:.:.:.	./.:.:.:.:.:.:.:.:.:.	./.:.:.:.:.:.:.:.:.:.	./.:.:.:.:.:.:.:.:.:.	./.:.:.:.:.:.:.:.:.:.	./.:.:.:.:.:.:.:.:.:.	./.:.:.:.:.:.:.:.:.:.	./.:.:.:.:.:.:.:.:.:.	./.:.:.:.:.:.:.:.:.:.	./.:.:.:.:.:.:.:.:.:.	./.:.:.:.:.:.:.:.:.:.	./.:.:.:.:.:.:.:.:.:.	./.:.:.:.:.:.:.:.:.:.	./.:.:.:.:.:.:.:.:.:.	./.:.:.:.:.:.:.:.:.:.	./.:.:.:.:.:.:.:.:.:.	./.:.:.:.:.:.:.:.:.:.	./.:.:.:.:.:.:.:.:.:.	./.:.:.:.:.:.:.:.:.:.	./.:.:.:.:.:.:.:.:.:.	./.:.:.:.:.:.:.:.:.:.	1|0:14:99:100:0|1:7711181_G_T:0:7711181:5,3,3,3:.	./.:.:.:.:.:.:.:.:.:.	./.:.:.:.:.:.:.:.:.:.	./.:.:.:.:.:.:.:.:.:.	./.:.:.:.:.:.:.:.:.:.	./.:.:.:.:.:.:.:.:.:.	./.:.:.:.:.:.:.:.:.:.	./.:.:.:.:.:.:.:.:.:.	./.:.:.:.:.:.:.:.:.:.	./.:.:.:.:.:.:.:.:.:.	./.:.:.:.:.:.:.:.:.:.	./.:.:.:.:.:.:.:.:.:.	./.:.:.:.:.:.:.:.:.:.	./.:.:.:.:.:.:.:.:.:.	./.:.:.:.:.:.:.:.:.:.	./.:.:.:.:.:.:.:.:.:.	./.:.:.:.:.:.:.:.:.:.	0|1:13:99:100:0|1:7711181_G_T:0:7701995:2,2,3,6:.	./.:.:.:.:.:.:.:.:.:.	./.:.:.:.:.:.:.:.:.:.	./.:.:.:.:.:.:.:.:.:.	./.:.:.:.:.:.:.:.:.:.	0|1:12:99:100:0|1:7711181_G_T:0:7710888:3,2,3,4:.	1|0:13:99:100:0|1:7711181_G_T:0:7710615:7,1,4,1:.	./.:.:.:.:.:.:.:.:.:.	./.:.:.:.:.:.:.:.:.:.	./.:.:.:.:.:.:.:.:.:.	./.:.:.:.:.:.:.:.:.:.	./.:.:.:.:.:.:.:.:.:.	./.:.:.:.:.:.:.:.:.:.	./.:.:.:.:.:.:.:.:.:.	./.:.:.:.:.:.:.:.:.:.	0|1:12:99:100:0|1:7711181_G_T:0:7701995:2,2,5,3:.	./.:.:.:.:.:.:.:.:.:.	./.:.:.:.:.:.:.:.:.:.	0|1:19:99:100:0|1:7711181_G_T:0:7706223:5,6,4,4:.	./.:.:.:.:.:.:.:.:.:.	1/1:11:33:.:0|1:7711181_G_T:.:.:0,0,5,6:.	./.:.:.:.:.:.:.:.:.:.	./.:.:.:.:.:.:.:.:.:.	./.:.:.:.:.:.:.:.:.:.	./.:.:.:.:.:.:.:.:.:.	./.:.:.:.:.:.:.:.:.:.	./.:.:.:.:.:.:.:.:.:.	./.:.:.:.:.:.:.:.:.:.	./.:.:.:.:.:.:.:.:.:.	./.:.:.:.:.:.:.:.:.:.	./.:.:.:.:.:.:.:.:.:.	./.:.:.:.:.:.:.:.:.:.	./.:.:.:.:.:.:.:.:.:.	./.:.:.:.:.:.:.:.:.:.	./.:.:.:.:.:.:.:.:.:.	./.:.:.:.:.:.:.:.:.:.	./.:.:.:.:.:.:.:.:.:.	./.:.:.:.:.:.:.:.:.:.	./.:.:.:.:.:.:.:.:.:.	./.:.:.:.:.:.:.:.:.:.	./.:.:.:.:.:.:.:.:.:.	./.:.:.:.:.:.:.:.:.:.
chr4	7711188	.	C	A	466.77	PASS	BaseQRankSum=-0.767;ClippingRankSum=0;ExcessHet=3.0103;MQRankSum=0;RAW_MQ=46800;ReadPosRankSum=0.906;DP=97;MLEAC=2;MLEAF=1	GT:DP:GQ:NE:PGT:PID:PR:PS:SB:SE	./.:.:.:.:.:.:.:.:.:.	./.:.:.:.:.:.:.:.:.:.	./.:.:.:.:.:.:.:.:.:.	./.:.:.:.:.:.:.:.:.:.	./.:.:.:.:.:.:.:.:.:.	./.:.:.:.:.:.:.:.:.:.	./.:.:.:.:.:.:.:.:.:.	./.:.:.:.:.:.:.:.:.:.	./.:.:.:.:.:.:.:.:.:.	./.:.:.:.:.:.:.:.:.:.	./.:.:.:.:.:.:.:.:.:.	./.:.:.:.:.:.:.:.:.:.	./.:.:.:.:.:.:.:.:.:.	./.:.:.:.:.:.:.:.:.:.	./.:.:.:.:.:.:.:.:.:.	./.:.:.:.:.:.:.:.:.:.	./.:.:.:.:.:.:.:.:.:.	./.:.:.:.:.:.:.:.:.:.	./.:.:.:.:.:.:.:.:.:.	./.:.:.:.:.:.:.:.:.:.	./.:.:.:.:.:.:.:.:.:.	./.:.:.:.:.:.:.:.:.:.	./.:.:.:.:.:.:.:.:.:.	./.:.:.:.:.:.:.:.:.:.	./.:.:.:.:.:.:.:.:.:.	./.:.:.:.:.:.:.:.:.:.	./.:.:.:.:.:.:.:.:.:.	./.:.:.:.:.:.:.:.:.:.	./.:.:.:.:.:.:.:.:.:.	./.:.:.:.:.:.:.:.:.:.	./.:.:.:.:.:.:.:.:.:.	./.:.:.:.:.:.:.:.:.:.	./.:.:.:.:.:.:.:.:.:.	./.:.:.:.:.:.:.:.:.:.	./.:.:.:.:.:.:.:.:.:.	./.:.:.:.:.:.:.:.:.:.	./.:.:.:.:.:.:.:.:.:.	./.:.:.:.:.:.:.:.:.:.	./.:.:.:.:.:.:.:.:.:.	./.:.:.:.:.:.:.:.:.:.	./.:.:.:.:.:.:.:.:.:.	./.:.:.:.:.:.:.:.:.:.	./.:.:.:.:.:.:.:.:.:.	./.:.:.:.:.:.:.:.:.:.	./.:.:.:.:.:.:.:.:.:.	./.:.:.:.:.:.:.:.:.:.	./.:.:.:.:.:.:.:.:.:.	./.:.:.:.:.:.:.:.:.:.	./.:.:.:.:.:.:.:.:.:.	./.:.:.:.:.:.:.:.:.:.	./.:.:.:.:.:.:.:.:.:.	./.:.:.:.:.:.:.:.:.:.	./.:.:.:.:.:.:.:.:.:.	./.:.:.:.:.:.:.:.:.:.	./.:.:.:.:.:.:.:.:.:.	./.:.:.:.:.:.:.:.:.:.	./.:.:.:.:.:.:.:.:.:.	./.:.:.:.:.:.:.:.:.:.	./.:.:.:.:.:.:.:.:.:.	./.:.:.:.:.:.:.:.:.:.	./.:.:.:.:.:.:.:.:.:.	./.:.:.:.:.:.:.:.:.:.	./.:.:.:.:.:.:.:.:.:.	./.:.:.:.:.:.:.:.:.:.	./.:.:.:.:.:.:.:.:.:.	1|0:13:99:100:0|1:7711181_G_T:0:7711181:5,2,3,3:.	./.:.:.:.:.:.:.:.:.:.	./.:.:.:.:.:.:.:.:.:.	./.:.:.:.:.:.:.:.:.:.	./.:.:.:.:.:.:.:.:.:.	./.:.:.:.:.:.:.:.:.:.	./.:.:.:.:.:.:.:.:.:.	./.:.:.:.:.:.:.:.:.:.	./.:.:.:.:.:.:.:.:.:.	./.:.:.:.:.:.:.:.:.:.	./.:.:.:.:.:.:.:.:.:.	./.:.:.:.:.:.:.:.:.:.	./.:.:.:.:.:.:.:.:.:.	./.:.:.:.:.:.:.:.:.:.	./.:.:.:.:.:.:.:.:.:.	./.:.:.:.:.:.:.:.:.:.	./.:.:.:.:.:.:.:.:.:.	0|1:14:99:100:0|1:7711181_G_T:0:7701995:2,3,3,6:.	./.:.:.:.:.:.:.:.:.:.	./.:.:.:.:.:.:.:.:.:.	./.:.:.:.:.:.:.:.:.:.	./.:.:.:.:.:.:.:.:.:.	0|1:14:99:100:0|1:7711181_G_T:0:7710888:4,2,4,4:.	1|0:13:99:100:0|1:7711181_G_T:0:7710615:7,2,3,1:.	./.:.:.:.:.:.:.:.:.:.	./.:.:.:.:.:.:.:.:.:.	./.:.:.:.:.:.:.:.:.:.	./.:.:.:.:.:.:.:.:.:.	./.:.:.:.:.:.:.:.:.:.	./.:.:.:.:.:.:.:.:.:.	./.:.:.:.:.:.:.:.:.:.	./.:.:.:.:.:.:.:.:.:.	0|1:13:99:100:0|1:7711181_G_T:0:7701995:2,3,5,3:.	./.:.:.:.:.:.:.:.:.:.	./.:.:.:.:.:.:.:.:.:.	0|1:19:99:100:0|1:7711181_G_T:0:7706223:5,6,4,4:.	./.:.:.:.:.:.:.:.:.:.	1/1:11:33:.:0|1:7711181_G_T:.:.:0,0,4,7:.	./.:.:.:.:.:.:.:.:.:.	./.:.:.:.:.:.:.:.:.:.	./.:.:.:.:.:.:.:.:.:.	./.:.:.:.:.:.:.:.:.:.	./.:.:.:.:.:.:.:.:.:.	./.:.:.:.:.:.:.:.:.:.	./.:.:.:.:.:.:.:.:.:.	./.:.:.:.:.:.:.:.:.:.	./.:.:.:.:.:.:.:.:.:.	./.:.:.:.:.:.:.:.:.:.	./.:.:.:.:.:.:.:.:.:.	./.:.:.:.:.:.:.:.:.:.	./.:.:.:.:.:.:.:.:.:.	./.:.:.:.:.:.:.:.:.:.	./.:.:.:.:.:.:.:.:.:.	./.:.:.:.:.:.:.:.:.:.	./.:.:.:.:.:.:.:.:.:.	./.:.:.:.:.:.:.:.:.:.	./.:.:.:.:.:.:.:.:.:.	./.:.:.:.:.:.:.:.:.:.	./.:.:.:.:.:.:.:.:.:.
chr4	7711202	.	TCAC	T	380	PASS	BaseQRankSum=-0.951;ClippingRankSum=0;ExcessHet=3.0103;MQRankSum=0;RAW_MQ=46800;ReadPosRankSum=0.066;DP=92;MLEAC=1;MLEAF=0.5	GT:DP:GQ:NE:PGT:PID:PR:PS:SB:SE	./.:.:.:.:.:.:.:.:.:.	./.:.:.:.:.:.:.:.:.:.	./.:.:.:.:.:.:.:.:.:.	./.:.:.:.:.:.:.:.:.:.	./.:.:.:.:.:.:.:.:.:.	./.:.:.:.:.:.:.:.:.:.	./.:.:.:.:.:.:.:.:.:.	./.:.:.:.:.:.:.:.:.:.	./.:.:.:.:.:.:.:.:.:.	./.:.:.:.:.:.:.:.:.:.	./.:.:.:.:.:.:.:.:.:.	./.:.:.:.:.:.:.:.:.:.	./.:.:.:.:.:.:.:.:.:.	./.:.:.:.:.:.:.:.:.:.	./.:.:.:.:.:.:.:.:.:.	./.:.:.:.:.:.:.:.:.:.	./.:.:.:.:.:.:.:.:.:.	./.:.:.:.:.:.:.:.:.:.	./.:.:.:.:.:.:.:.:.:.	./.:.:.:.:.:.:.:.:.:.	./.:.:.:.:.:.:.:.:.:.	./.:.:.:.:.:.:.:.:.:.	./.:.:.:.:.:.:.:.:.:.	./.:.:.:.:.:.:.:.:.:.	./.:.:.:.:.:.:.:.:.:.	./.:.:.:.:.:.:.:.:.:.	./.:.:.:.:.:.:.:.:.:.	./.:.:.:.:.:.:.:.:.:.	./.:.:.:.:.:.:.:.:.:.	./.:.:.:.:.:.:.:.:.:.	./.:.:.:.:.:.:.:.:.:.	./.:.:.:.:.:.:.:.:.:.	./.:.:.:.:.:.:.:.:.:.	./.:.:.:.:.:.:.:.:.:.	./.:.:.:.:.:.:.:.:.:.	./.:.:.:.:.:.:.:.:.:.	./.:.:.:.:.:.:.:.:.:.	./.:.:.:.:.:.:.:.:.:.	./.:.:.:.:.:.:.:.:.:.	./.:.:.:.:.:.:.:.:.:.	./.:.:.:.:.:.:.:.:.:.	./.:.:.:.:.:.:.:.:.:.	./.:.:.:.:.:.:.:.:.:.	./.:.:.:.:.:.:.:.:.:.	./.:.:.:.:.:.:.:.:.:.	./.:.:.:.:.:.:.:.:.:.	./.:.:.:.:.:.:.:.:.:.	./.:.:.:.:.:.:.:.:.:.	./.:.:.:.:.:.:.:.:.:.	./.:.:.:.:.:.:.:.:.:.	./.:.:.:.:.:.:.:.:.:.	./.:.:.:.:.:.:.:.:.:.	./.:.:.:.:.:.:.:.:.:.	./.:.:.:.:.:.:.:.:.:.	./.:.:.:.:.:.:.:.:.:.	./.:.:.:.:.:.:.:.:.:.	./.:.:.:.:.:.:.:.:.:.	./.:.:.:.:.:.:.:.:.:.	./.:.:.:.:.:.:.:.:.:.	./.:.:.:.:.:.:.:.:.:.	./.:.:.:.:.:.:.:.:.:.	./.:.:.:.:.:.:.:.:.:.	./.:.:.:.:.:.:.:.:.:.	./.:.:.:.:.:.:.:.:.:.	./.:.:.:.:.:.:.:.:.:.	1|0:13:99:100:0|1:7711181_G_T:0:7711181:5,2,3,3:.	./.:.:.:.:.:.:.:.:.:.	./.:.:.:.:.:.:.:.:.:.	./.:.:.:.:.:.:.:.:.:.	./.:.:.:.:.:.:.:.:.:.	./.:.:.:.:.:.:.:.:.:.	./.:.:.:.:.:.:.:.:.:.	./.:.:.:.:.:.:.:.:.:.	./.:.:.:.:.:.:.:.:.:.	./.:.:.:.:.:.:.:.:.:.	./.:.:.:.:.:.:.:.:.:.	./.:.:.:.:.:.:.:.:.:.	./.:.:.:.:.:.:.:.:.:.	./.:.:.:.:.:.:.:.:.:.	./.:.:.:.:.:.:.:.:.:.	./.:.:.:.:.:.:.:.:.:.	./.:.:.:.:.:.:.:.:.:.	0|1:14:99:100:0|1:7711181_G_T:0:7701995:2,4,3,5:.	./.:.:.:.:.:.:.:.:.:.	./.:.:.:.:.:.:.:.:.:.	./.:.:.:.:.:.:.:.:.:.	./.:.:.:.:.:.:.:.:.:.	0|1:14:99:100:0|1:7711181_G_T:0:7710888:6,2,3,3:.	1|0:12:54:100:0|1:7711181_G_T:0:7710615:7,3,2,0:.	./.:.:.:.:.:.:.:.:.:.	./.:.:.:.:.:.:.:.:.:.	./.:.:.:.:.:.:.:.:.:.	./.:.:.:.:.:.:.:.:.:.	./.:.:.:.:.:.:.:.:.:.	./.:.:.:.:.:.:.:.:.:.	./.:.:.:.:.:.:.:.:.:.	./.:.:.:.:.:.:.:.:.:.	0|1:12:99:100:0|1:7711181_G_T:0:7701995:3,2,4,3:.	./.:.:.:.:.:.:.:.:.:.	./.:.:.:.:.:.:.:.:.:.	0|1:17:99:100:0|1:7711181_G_T:0:7706223:4,6,3,4:.	./.:.:.:.:.:.:.:.:.:.	0|1:10:12:100:0|1:7711181_G_T:0:7710989:0,1,3,6:.	./.:.:.:.:.:.:.:.:.:.	./.:.:.:.:.:.:.:.:.:.	./.:.:.:.:.:.:.:.:.:.	./.:.:.:.:.:.:.:.:.:.	./.:.:.:.:.:.:.:.:.:.	./.:.:.:.:.:.:.:.:.:.	./.:.:.:.:.:.:.:.:.:.	./.:.:.:.:.:.:.:.:.:.	./.:.:.:.:.:.:.:.:.:.	./.:.:.:.:.:.:.:.:.:.	./.:.:.:.:.:.:.:.:.:.	./.:.:.:.:.:.:.:.:.:.	./.:.:.:.:.:.:.:.:.:.	./.:.:.:.:.:.:.:.:.:.	./.:.:.:.:.:.:.:.:.:.	./.:.:.:.:.:.:.:.:.:.	./.:.:.:.:.:.:.:.:.:.	./.:.:.:.:.:.:.:.:.:.	./.:.:.:.:.:.:.:.:.:.	./.:.:.:.:.:.:.:.:.:.	./.:.:.:.:.:.:.:.:.:.
chr4	7711208	.	C	A	16.86	PASS	BaseQRankSum=-1.977;ClippingRankSum=0;ExcessHet=3.0103;MQRankSum=0;RAW_MQ=64800;ReadPosRankSum=-1.678;DP=18;MLEAC=1;MLEAF=0.5	GT:DP:GQ:NE:PR:PS:SB:SE	./.:.:.:.:.:.:.:.	./.:.:.:.:.:.:.:.	./.:.:.:.:.:.:.:.	./.:.:.:.:.:.:.:.	./.:.:.:.:.:.:.:.	./.:.:.:.:.:.:.:.	./.:.:.:.:.:.:.:.	./.:.:.:.:.:.:.:.	./.:.:.:.:.:.:.:.	./.:.:.:.:.:.:.:.	./.:.:.:.:.:.:.:.	./.:.:.:.:.:.:.:.	./.:.:.:.:.:.:.:.	./.:.:.:.:.:.:.:.	./.:.:.:.:.:.:.:.	./.:.:.:.:.:.:.:.	./.:.:.:.:.:.:.:.	./.:.:.:.:.:.:.:.	./.:.:.:.:.:.:.:.	./.:.:.:.:.:.:.:.	./.:.:.:.:.:.:.:.	./.:.:.:.:.:.:.:.	./.:.:.:.:.:.:.:.	./.:.:.:.:.:.:.:.	./.:.:.:.:.:.:.:.	./.:.:.:.:.:.:.:.	./.:.:.:.:.:.:.:.	./.:.:.:.:.:.:.:.	./.:.:.:.:.:.:.:.	./.:.:.:.:.:.:.:.	./.:.:.:.:.:.:.:.	./.:.:.:.:.:.:.:.	./.:.:.:.:.:.:.:.	./.:.:.:.:.:.:.:.	./.:.:.:.:.:.:.:.	./.:.:.:.:.:.:.:.	./.:.:.:.:.:.:.:.	./.:.:.:.:.:.:.:.	./.:.:.:.:.:.:.:.	./.:.:.:.:.:.:.:.	./.:.:.:.:.:.:.:.	./.:.:.:.:.:.:.:.	./.:.:.:.:.:.:.:.	./.:.:.:.:.:.:.:.	./.:.:.:.:.:.:.:.	./.:.:.:.:.:.:.:.	./.:.:.:.:.:.:.:.	./.:.:.:.:.:.:.:.	./.:.:.:.:.:.:.:.	./.:.:.:.:.:.:.:.	./.:.:.:.:.:.:.:.	./.:.:.:.:.:.:.:.	./.:.:.:.:.:.:.:.	./.:.:.:.:.:.:.:.	./.:.:.:.:.:.:.:.	./.:.:.:.:.:.:.:.	./.:.:.:.:.:.:.:.	./.:.:.:.:.:.:.:.	./.:.:.:.:.:.:.:.	./.:.:.:.:.:.:.:.	./.:.:.:.:.:.:.:.	./.:.:.:.:.:.:.:.	./.:.:.:.:.:.:.:.	./.:.:.:.:.:.:.:.	./.:.:.:.:.:.:.:.	./.:.:.:.:.:.:.:.	./.:.:.:.:.:.:.:.	./.:.:.:.:.:.:.:.	./.:.:.:.:.:.:.:.	./.:.:.:.:.:.:.:.	./.:.:.:.:.:.:.:.	./.:.:.:.:.:.:.:.	./.:.:.:.:.:.:.:.	./.:.:.:.:.:.:.:.	./.:.:.:.:.:.:.:.	./.:.:.:.:.:.:.:.	./.:.:.:.:.:.:.:.	./.:.:.:.:.:.:.:.	./.:.:.:.:.:.:.:.	./.:.:.:.:.:.:.:.	./.:.:.:.:.:.:.:.	./.:.:.:.:.:.:.:.	./.:.:.:.:.:.:.:.	./.:.:.:.:.:.:.:.	./.:.:.:.:.:.:.:.	./.:.:.:.:.:.:.:.	./.:.:.:.:.:.:.:.	./.:.:.:.:.:.:.:.	./.:.:.:.:.:.:.:.	./.:.:.:.:.:.:.:.	./.:.:.:.:.:.:.:.	./.:.:.:.:.:.:.:.	./.:.:.:.:.:.:.:.	./.:.:.:.:.:.:.:.	./.:.:.:.:.:.:.:.	./.:.:.:.:.:.:.:.	./.:.:.:.:.:.:.:.	./.:.:.:.:.:.:.:.	./.:.:.:.:.:.:.:.	1|0:18:45:100:0:7711171:10,4,2,2:.	./.:.:.:.:.:.:.:.	./.:.:.:.:.:.:.:.	./.:.:.:.:.:.:.:.	./.:.:.:.:.:.:.:.	./.:.:.:.:.:.:.:.	./.:.:.:.:.:.:.:.	./.:.:.:.:.:.:.:.	./.:.:.:.:.:.:.:.	./.:.:.:.:.:.:.:.	./.:.:.:.:.:.:.:.	./.:.:.:.:.:.:.:.	./.:.:.:.:.:.:.:.	./.:.:.:.:.:.:.:.	./.:.:.:.:.:.:.:.	./.:.:.:.:.:.:.:.	./.:.:.:.:.:.:.:.	./.:.:.:.:.:.:.:.	./.:.:.:.:.:.:.:.	./.:.:.:.:.:.:.:.	./.:.:.:.:.:.:.:.	./.:.:.:.:.:.:.:.	./.:.:.:.:.:.:.:.	./.:.:.:.:.:.:.:.	./.:.:.:.:.:.:.:.
chr4	7711249	.	C	T	323.77	PASS	BaseQRankSum=2.136;ClippingRankSum=0;ExcessHet=3.0103;MQRankSum=0;RAW_MQ=75600;ReadPosRankSum=-0.429;DP=93;MLEAC=1;MLEAF=0.5	GT:DP:GQ:NE:PGT:PID:PR:PS:SB:SE	./.:.:.:.:.:.:.:.:.:.	./.:.:.:.:.:.:.:.:.:.	./.:.:.:.:.:.:.:.:.:.	./.:.:.:.:.:.:.:.:.:.	./.:.:.:.:.:.:.:.:.:.	./.:.:.:.:.:.:.:.:.:.	./.:.:.:.:.:.:.:.:.:.	./.:.:.:.:.:.:.:.:.:.	./.:.:.:.:.:.:.:.:.:.	./.:.:.:.:.:.:.:.:.:.	./.:.:.:.:.:.:.:.:.:.	./.:.:.:.:.:.:.:.:.:.	./.:.:.:.:.:.:.:.:.:.	./.:.:.:.:.:.:.:.:.:.	./.:.:.:.:.:.:.:.:.:.	./.:.:.:.:.:.:.:.:.:.	./.:.:.:.:.:.:.:.:.:.	./.:.:.:.:.:.:.:.:.:.	./.:.:.:.:.:.:.:.:.:.	./.:.:.:.:.:.:.:.:.:.	./.:.:.:.:.:.:.:.:.:.	./.:.:.:.:.:.:.:.:.:.	./.:.:.:.:.:.:.:.:.:.	./.:.:.:.:.:.:.:.:.:.	./.:.:.:.:.:.:.:.:.:.	./.:.:.:.:.:.:.:.:.:.	./.:.:.:.:.:.:.:.:.:.	./.:.:.:.:.:.:.:.:.:.	./.:.:.:.:.:.:.:.:.:.	./.:.:.:.:.:.:.:.:.:.	./.:.:.:.:.:.:.:.:.:.	./.:.:.:.:.:.:.:.:.:.	./.:.:.:.:.:.:.:.:.:.	./.:.:.:.:.:.:.:.:.:.	./.:.:.:.:.:.:.:.:.:.	./.:.:.:.:.:.:.:.:.:.	./.:.:.:.:.:.:.:.:.:.	./.:.:.:.:.:.:.:.:.:.	./.:.:.:.:.:.:.:.:.:.	./.:.:.:.:.:.:.:.:.:.	./.:.:.:.:.:.:.:.:.:.	./.:.:.:.:.:.:.:.:.:.	./.:.:.:.:.:.:.:.:.:.	./.:.:.:.:.:.:.:.:.:.	./.:.:.:.:.:.:.:.:.:.	./.:.:.:.:.:.:.:.:.:.	./.:.:.:.:.:.:.:.:.:.	./.:.:.:.:.:.:.:.:.:.	./.:.:.:.:.:.:.:.:.:.	./.:.:.:.:.:.:.:.:.:.	./.:.:.:.:.:.:.:.:.:.	./.:.:.:.:.:.:.:.:.:.	./.:.:.:.:.:.:.:.:.:.	./.:.:.:.:.:.:.:.:.:.	./.:.:.:.:.:.:.:.:.:.	./.:.:.:.:.:.:.:.:.:.	./.:.:.:.:.:.:.:.:.:.	./.:.:.:.:.:.:.:.:.:.	./.:.:.:.:.:.:.:.:.:.	./.:.:.:.:.:.:.:.:.:.	./.:.:.:.:.:.:.:.:.:.	./.:.:.:.:.:.:.:.:.:.	./.:.:.:.:.:.:.:.:.:.	./.:.:.:.:.:.:.:.:.:.	./.:.:.:.:.:.:.:.:.:.	1|0:21:99:100:0|1:7711249_C_T:0:7711181:11,4,3,3:.	./.:.:.:.:.:.:.:.:.:.	./.:.:.:.:.:.:.:.:.:.	./.:.:.:.:.:.:.:.:.:.	./.:.:.:.:.:.:.:.:.:.	./.:.:.:.:.:.:.:.:.:.	./.:.:.:.:.:.:.:.:.:.	./.:.:.:.:.:.:.:.:.:.	./.:.:.:.:.:.:.:.:.:.	./.:.:.:.:.:.:.:.:.:.	./.:.:.:.:.:.:.:.:.:.	./.:.:.:.:.:.:.:.:.:.	./.:.:.:.:.:.:.:.:.:.	./.:.:.:.:.:.:.:.:.:.	./.:.:.:.:.:.:.:.:.:.	./.:.:.:.:.:.:.:.:.:.	./.:.:.:.:.:.:.:.:.:.	0|1:14:99:100:0|1:7711249_C_T:0:7701995:2,3,5,4:.	./.:.:.:.:.:.:.:.:.:.	./.:.:.:.:.:.:.:.:.:.	./.:.:.:.:.:.:.:.:.:.	./.:.:.:.:.:.:.:.:.:.	0|1:15:99:100:0|1:7711249_C_T:0:7710888:3,2,6,4:.	1|0:18:99:100:0|1:7711249_C_T:0:7710615:8,5,4,1:.	./.:.:.:.:.:.:.:.:.:.	./.:.:.:.:.:.:.:.:.:.	./.:.:.:.:.:.:.:.:.:.	./.:.:.:.:.:.:.:.:.:.	./.:.:.:.:.:.:.:.:.:.	./.:.:.:.:.:.:.:.:.:.	./.:.:.:.:.:.:.:.:.:.	./.:.:.:.:.:.:.:.:.:.	0|1:14:99:100:0|1:7711249_C_T:0:7701995:4,2,5,3:.	./.:.:.:.:.:.:.:.:.:.	./.:.:.:.:.:.:.:.:.:.	0|1:11:99:100:0|1:7711249_C_T:0:7706223:3,3,3,2:.	./.:.:.:.:.:.:.:.:.:.	./.:.:.:.:.:.:.:.:.:.	./.:.:.:.:.:.:.:.:.:.	./.:.:.:.:.:.:.:.:.:.	./.:.:.:.:.:.:.:.:.:.	./.:.:.:.:.:.:.:.:.:.	./.:.:.:.:.:.:.:.:.:.	./.:.:.:.:.:.:.:.:.:.	./.:.:.:.:.:.:.:.:.:.	./.:.:.:.:.:.:.:.:.:.	./.:.:.:.:.:.:.:.:.:.	./.:.:.:.:.:.:.:.:.:.	./.:.:.:.:.:.:.:.:.:.	./.:.:.:.:.:.:.:.:.:.	./.:.:.:.:.:.:.:.:.:.	./.:.:.:.:.:.:.:.:.:.	./.:.:.:.:.:.:.:.:.:.	./.:.:.:.:.:.:.:.:.:.	./.:.:.:.:.:.:.:.:.:.	./.:.:.:.:.:.:.:.:.:.	./.:.:.:.:.:.:.:.:.:.	./.:.:.:.:.:.:.:.:.:.	./.:.:.:.:.:.:.:.:.:.
chr4	7711270	.	A	T	310.77	PASS	BaseQRankSum=1.19;ClippingRankSum=0;ExcessHet=3.0103;MQRankSum=0;RAW_MQ=82800;ReadPosRankSum=-0.569;DP=109;MLEAC=1;MLEAF=0.5	GT:DP:GQ:NE:PGT:PID:PR:PS:SB:SE	./.:.:.:.:.:.:.:.:.:.	./.:.:.:.:.:.:.:.:.:.	./.:.:.:.:.:.:.:.:.:.	./.:.:.:.:.:.:.:.:.:.	./.:.:.:.:.:.:.:.:.:.	./.:.:.:.:.:.:.:.:.:.	./.:.:.:.:.:.:.:.:.:.	./.:.:.:.:.:.:.:.:.:.	./.:.:.:.:.:.:.:.:.:.	./.:.:.:.:.:.:.:.:.:.	./.:.:.:.:.:.:.:.:.:.	./.:.:.:.:.:.:.:.:.:.	./.:.:.:.:.:.:.:.:.:.	./.:.:.:.:.:.:.:.:.:.	./.:.:.:.:.:.:.:.:.:.	./.:.:.:.:.:.:.:.:.:.	./.:.:.:.:.:.:.:.:.:.	./.:.:.:.:.:.:.:.:.:.	./.:.:.:.:.:.:.:.:.:.	./.:.:.:.:.:.:.:.:.:.	./.:.:.:.:.:.:.:.:.:.	./.:.:.:.:.:.:.:.:.:.	./.:.:.:.:.:.:.:.:.:.	./.:.:.:.:.:.:.:.:.:.	./.:.:.:.:.:.:.:.:.:.	./.:.:.:.:.:.:.:.:.:.	./.:.:.:.:.:.:.:.:.:.	./.:.:.:.:.:.:.:.:.:.	./.:.:.:.:.:.:.:.:.:.	./.:.:.:.:.:.:.:.:.:.	./.:.:.:.:.:.:.:.:.:.	./.:.:.:.:.:.:.:.:.:.	./.:.:.:.:.:.:.:.:.:.	./.:.:.:.:.:.:.:.:.:.	./.:.:.:.:.:.:.:.:.:.	./.:.:.:.:.:.:.:.:.:.	./.:.:.:.:.:.:.:.:.:.	./.:.:.:.:.:.:.:.:.:.	./.:.:.:.:.:.:.:.:.:.	./.:.:.:.:.:.:.:.:.:.	./.:.:.:.:.:.:.:.:.:.	./.:.:.:.:.:.:.:.:.:.	./.:.:.:.:.:.:.:.:.:.	./.:.:.:.:.:.:.:.:.:.	./.:.:.:.:.:.:.:.:.:.	./.:.:.:.:.:.:.:.:.:.	./.:.:.:.:.:.:.:.:.:.	./.:.:.:.:.:.:.:.:.:.	./.:.:.:.:.:.:.:.:.:.	./.:.:.:.:.:.:.:.:.:.	./.:.:.:.:.:.:.:.:.:.	./.:.:.:.:.:.:.:.:.:.	./.:.:.:.:.:.:.:.:.:.	./.:.:.:.:.:.:.:.:.:.	./.:.:.:.:.:.:.:.:.:.	./.:.:.:.:.:.:.:.:.:.	./.:.:.:.:.:.:.:.:.:.	./.:.:.:.:.:.:.:.:.:.	./.:.:.:.:.:.:.:.:.:.	./.:.:.:.:.:.:.:.:.:.	./.:.:.:.:.:.:.:.:.:.	./.:.:.:.:.:.:.:.:.:.	./.:.:.:.:.:.:.:.:.:.	./.:.:.:.:.:.:.:.:.:.	./.:.:.:.:.:.:.:.:.:.	1|0:23:99:100:0|1:7711249_C_T:0:7711181:11,5,2,5:.	./.:.:.:.:.:.:.:.:.:.	./.:.:.:.:.:.:.:.:.:.	./.:.:.:.:.:.:.:.:.:.	./.:.:.:.:.:.:.:.:.:.	./.:.:.:.:.:.:.:.:.:.	./.:.:.:.:.:.:.:.:.:.	./.:.:.:.:.:.:.:.:.:.	./.:.:.:.:.:.:.:.:.:.	./.:.:.:.:.:.:.:.:.:.	./.:.:.:.:.:.:.:.:.:.	./.:.:.:.:.:.:.:.:.:.	./.:.:.:.:.:.:.:.:.:.	./.:.:.:.:.:.:.:.:.:.	./.:.:.:.:.:.:.:.:.:.	./.:.:.:.:.:.:.:.:.:.	./.:.:.:.:.:.:.:.:.:.	0|1:11:99:100:0|1:7711249_C_T:0:7701995:2,3,4,2:.	./.:.:.:.:.:.:.:.:.:.	./.:.:.:.:.:.:.:.:.:.	./.:.:.:.:.:.:.:.:.:.	./.:.:.:.:.:.:.:.:.:.	0|1:16:99:100:0|1:7711249_C_T:0:7710888:4,4,6,2:.	1|0:19:99:100:0|1:7711249_C_T:0:7710615:8,4,4,3:.	./.:.:.:.:.:.:.:.:.:.	./.:.:.:.:.:.:.:.:.:.	./.:.:.:.:.:.:.:.:.:.	./.:.:.:.:.:.:.:.:.:.	./.:.:.:.:.:.:.:.:.:.	./.:.:.:.:.:.:.:.:.:.	./.:.:.:.:.:.:.:.:.:.	./.:.:.:.:.:.:.:.:.:.	0|1:16:99:100:0|1:7711249_C_T:0:7701995:6,2,5,3:.	./.:.:.:.:.:.:.:.:.:.	./.:.:.:.:.:.:.:.:.:.	0|1:15:99:100:0|1:7711249_C_T:0:7706223:4,4,4,3:.	./.:.:.:.:.:.:.:.:.:.	0|1:9:99:100:0|1:7711270_A_T:0:7710989:1,2,2,4:.	./.:.:.:.:.:.:.:.:.:.	./.:.:.:.:.:.:.:.:.:.	./.:.:.:.:.:.:.:.:.:.	./.:.:.:.:.:.:.:.:.:.	./.:.:.:.:.:.:.:.:.:.	./.:.:.:.:.:.:.:.:.:.	./.:.:.:.:.:.:.:.:.:.	./.:.:.:.:.:.:.:.:.:.	./.:.:.:.:.:.:.:.:.:.	./.:.:.:.:.:.:.:.:.:.	./.:.:.:.:.:.:.:.:.:.	./.:.:.:.:.:.:.:.:.:.	./.:.:.:.:.:.:.:.:.:.	./.:.:.:.:.:.:.:.:.:.	./.:.:.:.:.:.:.:.:.:.	./.:.:.:.:.:.:.:.:.:.	./.:.:.:.:.:.:.:.:.:.	./.:.:.:.:.:.:.:.:.:.	./.:.:.:.:.:.:.:.:.:.	./.:.:.:.:.:.:.:.:.:.	./.:.:.:.:.:.:.:.:.:.
chr4	7711278	.	G	A	325.77	PASS	BaseQRankSum=2.077;ClippingRankSum=0;ExcessHet=3.0103;MQRankSum=0;RAW_MQ=75600;ReadPosRankSum=-0.859;DP=104;MLEAC=1;MLEAF=0.5	GT:DP:GQ:NE:PGT:PID:PR:PS:SB:SE	./.:.:.:.:.:.:.:.:.:.	./.:.:.:.:.:.:.:.:.:.	./.:.:.:.:.:.:.:.:.:.	./.:.:.:.:.:.:.:.:.:.	./.:.:.:.:.:.:.:.:.:.	./.:.:.:.:.:.:.:.:.:.	./.:.:.:.:.:.:.:.:.:.	./.:.:.:.:.:.:.:.:.:.	./.:.:.:.:.:.:.:.:.:.	./.:.:.:.:.:.:.:.:.:.	./.:.:.:.:.:.:.:.:.:.	./.:.:.:.:.:.:.:.:.:.	./.:.:.:.:.:.:.:.:.:.	./.:.:.:.:.:.:.:.:.:.	./.:.:.:.:.:.:.:.:.:.	./.:.:.:.:.:.:.:.:.:.	./.:.:.:.:.:.:.:.:.:.	./.:.:.:.:.:.:.:.:.:.	./.:.:.:.:.:.:.:.:.:.	./.:.:.:.:.:.:.:.:.:.	./.:.:.:.:.:.:.:.:.:.	./.:.:.:.:.:.:.:.:.:.	./.:.:.:.:.:.:.:.:.:.	./.:.:.:.:.:.:.:.:.:.	./.:.:.:.:.:.:.:.:.:.	./.:.:.:.:.:.:.:.:.:.	./.:.:.:.:.:.:.:.:.:.	./.:.:.:.:.:.:.:.:.:.	./.:.:.:.:.:.:.:.:.:.	./.:.:.:.:.:.:.:.:.:.	./.:.:.:.:.:.:.:.:.:.	./.:.:.:.:.:.:.:.:.:.	./.:.:.:.:.:.:.:.:.:.	./.:.:.:.:.:.:.:.:.:.	./.:.:.:.:.:.:.:.:.:.	./.:.:.:.:.:.:.:.:.:.	./.:.:.:.:.:.:.:.:.:.	./.:.:.:.:.:.:.:.:.:.	./.:.:.:.:.:.:.:.:.:.	./.:.:.:.:.:.:.:.:.:.	./.:.:.:.:.:.:.:.:.:.	./.:.:.:.:.:.:.:.:.:.	./.:.:.:.:.:.:.:.:.:.	./.:.:.:.:.:.:.:.:.:.	./.:.:.:.:.:.:.:.:.:.	./.:.:.:.:.:.:.:.:.:.	./.:.:.:.:.:.:.:.:.:.	./.:.:.:.:.:.:.:.:.:.	./.:.:.:.:.:.:.:.:.:.	./.:.:.:.:.:.:.:.:.:.	./.:.:.:.:.:.:.:.:.:.	./.:.:.:.:.:.:.:.:.:.	./.:.:.:.:.:.:.:.:.:.	./.:.:.:.:.:.:.:.:.:.	./.:.:.:.:.:.:.:.:.:.	./.:.:.:.:.:.:.:.:.:.	./.:.:.:.:.:.:.:.:.:.	./.:.:.:.:.:.:.:.:.:.	./.:.:.:.:.:.:.:.:.:.	./.:.:.:.:.:.:.:.:.:.	./.:.:.:.:.:.:.:.:.:.	./.:.:.:.:.:.:.:.:.:.	./.:.:.:.:.:.:.:.:.:.	./.:.:.:.:.:.:.:.:.:.	./.:.:.:.:.:.:.:.:.:.	1|0:21:99:100:0|1:7711249_C_T:0:7711181:10,4,2,5:.	./.:.:.:.:.:.:.:.:.:.	./.:.:.:.:.:.:.:.:.:.	./.:.:.:.:.:.:.:.:.:.	./.:.:.:.:.:.:.:.:.:.	./.:.:.:.:.:.:.:.:.:.	./.:.:.:.:.:.:.:.:.:.	./.:.:.:.:.:.:.:.:.:.	./.:.:.:.:.:.:.:.:.:.	./.:.:.:.:.:.:.:.:.:.	./.:.:.:.:.:.:.:.:.:.	./.:.:.:.:.:.:.:.:.:.	./.:.:.:.:.:.:.:.:.:.	./.:.:.:.:.:.:.:.:.:.	./.:.:.:.:.:.:.:.:.:.	./.:.:.:.:.:.:.:.:.:.	./.:.:.:.:.:.:.:.:.:.	0|1:10:99:100:0|1:7711249_C_T:0:7701995:2,3,4,1:.	./.:.:.:.:.:.:.:.:.:.	./.:.:.:.:.:.:.:.:.:.	./.:.:.:.:.:.:.:.:.:.	./.:.:.:.:.:.:.:.:.:.	0|1:17:99:100:0|1:7711249_C_T:0:7710888:4,4,6,3:.	1|0:16:99:100:0|1:7711249_C_T:0:7710615:5,4,4,3:.	./.:.:.:.:.:.:.:.:.:.	./.:.:.:.:.:.:.:.:.:.	./.:.:.:.:.:.:.:.:.:.	./.:.:.:.:.:.:.:.:.:.	./.:.:.:.:.:.:.:.:.:.	./.:.:.:.:.:.:.:.:.:.	./.:.:.:.:.:.:.:.:.:.	./.:.:.:.:.:.:.:.:.:.	0|1:16:99:100:0|1:7711249_C_T:0:7701995:7,2,4,3:.	./.:.:.:.:.:.:.:.:.:.	./.:.:.:.:.:.:.:.:.:.	0|1:14:99:100:0|1:7711278_G_A:0:7706223:3,4,4,3:.	./.:.:.:.:.:.:.:.:.:.	0|1:10:99:100:0|1:7711270_A_T:0:7710989:1,2,3,4:.	./.:.:.:.:.:.:.:.:.:.	./.:.:.:.:.:.:.:.:.:.	./.:.:.:.:.:.:.:.:.:.	./.:.:.:.:.:.:.:.:.:.	./.:.:.:.:.:.:.:.:.:.	./.:.:.:.:.:.:.:.:.:.	./.:.:.:.:.:.:.:.:.:.	./.:.:.:.:.:.:.:.:.:.	./.:.:.:.:.:.:.:.:.:.	./.:.:.:.:.:.:.:.:.:.	./.:.:.:.:.:.:.:.:.:.	./.:.:.:.:.:.:.:.:.:.	./.:.:.:.:.:.:.:.:.:.	./.:.:.:.:.:.:.:.:.:.	./.:.:.:.:.:.:.:.:.:.	./.:.:.:.:.:.:.:.:.:.	./.:.:.:.:.:.:.:.:.:.	./.:.:.:.:.:.:.:.:.:.	./.:.:.:.:.:.:.:.:.:.	./.:.:.:.:.:.:.:.:.:.	./.:.:.:.:.:.:.:.:.:.
chr4	7711291	.	C	T	244.77	PASS	BaseQRankSum=1.767;ClippingRankSum=0;ExcessHet=3.0103;MQRankSum=0;RAW_MQ=68400;ReadPosRankSum=0.308;DP=92;MLEAC=1;MLEAF=0.5	GT:DP:GQ:NE:PGT:PID:PR:PS:SB:SE	./.:.:.:.:.:.:.:.:.:.	./.:.:.:.:.:.:.:.:.:.	./.:.:.:.:.:.:.:.:.:.	./.:.:.:.:.:.:.:.:.:.	./.:.:.:.:.:.:.:.:.:.	./.:.:.:.:.:.:.:.:.:.	./.:.:.:.:.:.:.:.:.:.	./.:.:.:.:.:.:.:.:.:.	./.:.:.:.:.:.:.:.:.:.	./.:.:.:.:.:.:.:.:.:.	./.:.:.:.:.:.:.:.:.:.	./.:.:.:.:.:.:.:.:.:.	./.:.:.:.:.:.:.:.:.:.	./.:.:.:.:.:.:.:.:.:.	./.:.:.:.:.:.:.:.:.:.	./.:.:.:.:.:.:.:.:.:.	./.:.:.:.:.:.:.:.:.:.	./.:.:.:.:.:.:.:.:.:.	./.:.:.:.:.:.:.:.:.:.	./.:.:.:.:.:.:.:.:.:.	./.:.:.:.:.:.:.:.:.:.	./.:.:.:.:.:.:.:.:.:.	./.:.:.:.:.:.:.:.:.:.	./.:.:.:.:.:.:.:.:.:.	./.:.:.:.:.:.:.:.:.:.	./.:.:.:.:.:.:.:.:.:.	./.:.:.:.:.:.:.:.:.:.	./.:.:.:.:.:.:.:.:.:.	./.:.:.:.:.:.:.:.:.:.	./.:.:.:.:.:.:.:.:.:.	./.:.:.:.:.:.:.:.:.:.	./.:.:.:.:.:.:.:.:.:.	./.:.:.:.:.:.:.:.:.:.	./.:.:.:.:.:.:.:.:.:.	./.:.:.:.:.:.:.:.:.:.	./.:.:.:.:.:.:.:.:.:.	./.:.:.:.:.:.:.:.:.:.	./.:.:.:.:.:.:.:.:.:.	./.:.:.:.:.:.:.:.:.:.	./.:.:.:.:.:.:.:.:.:.	./.:.:.:.:.:.:.:.:.:.	./.:.:.:.:.:.:.:.:.:.	./.:.:.:.:.:.:.:.:.:.	./.:.:.:.:.:.:.:.:.:.	./.:.:.:.:.:.:.:.:.:.	./.:.:.:.:.:.:.:.:.:.	./.:.:.:.:.:.:.:.:.:.	./.:.:.:.:.:.:.:.:.:.	./.:.:.:.:.:.:.:.:.:.	./.:.:.:.:.:.:.:.:.:.	./.:.:.:.:.:.:.:.:.:.	./.:.:.:.:.:.:.:.:.:.	./.:.:.:.:.:.:.:.:.:.	./.:.:.:.:.:.:.:.:.:.	./.:.:.:.:.:.:.:.:.:.	./.:.:.:.:.:.:.:.:.:.	./.:.:.:.:.:.:.:.:.:.	./.:.:.:.:.:.:.:.:.:.	./.:.:.:.:.:.:.:.:.:.	./.:.:.:.:.:.:.:.:.:.	./.:.:.:.:.:.:.:.:.:.	./.:.:.:.:.:.:.:.:.:.	./.:.:.:.:.:.:.:.:.:.	./.:.:.:.:.:.:.:.:.:.	./.:.:.:.:.:.:.:.:.:.	1|0:19:99:100:0|1:7711249_C_T:0:7711181:10,3,2,4:.	./.:.:.:.:.:.:.:.:.:.	./.:.:.:.:.:.:.:.:.:.	./.:.:.:.:.:.:.:.:.:.	./.:.:.:.:.:.:.:.:.:.	./.:.:.:.:.:.:.:.:.:.	./.:.:.:.:.:.:.:.:.:.	./.:.:.:.:.:.:.:.:.:.	./.:.:.:.:.:.:.:.:.:.	./.:.:.:.:.:.:.:.:.:.	./.:.:.:.:.:.:.:.:.:.	./.:.:.:.:.:.:.:.:.:.	./.:.:.:.:.:.:.:.:.:.	./.:.:.:.:.:.:.:.:.:.	./.:.:.:.:.:.:.:.:.:.	./.:.:.:.:.:.:.:.:.:.	./.:.:.:.:.:.:.:.:.:.	0|1:9:99:100:0|1:7711249_C_T:0:7701995:2,2,4,1:.	./.:.:.:.:.:.:.:.:.:.	./.:.:.:.:.:.:.:.:.:.	./.:.:.:.:.:.:.:.:.:.	./.:.:.:.:.:.:.:.:.:.	0|1:13:99:100:0|1:7711249_C_T:0:7710888:3,3,5,2:.	1|0:14:99:100:0|1:7711249_C_T:0:7710615:4,3,4,3:.	./.:.:.:.:.:.:.:.:.:.	./.:.:.:.:.:.:.:.:.:.	./.:.:.:.:.:.:.:.:.:.	./.:.:.:.:.:.:.:.:.:.	./.:.:.:.:.:.:.:.:.:.	./.:.:.:.:.:.:.:.:.:.	./.:.:.:.:.:.:.:.:.:.	./.:.:.:.:.:.:.:.:.:.	0|1:16:99:100:0|1:7711249_C_T:0:7701995:8,2,3,3:.	./.:.:.:.:.:.:.:.:.:.	./.:.:.:.:.:.:.:.:.:.	0|1:12:99:100:0|1:7711278_G_A:0:7706223:3,3,3,3:.	./.:.:.:.:.:.:.:.:.:.	0|1:9:99:100:0|1:7711270_A_T:0:7710989:1,2,2,4:.	./.:.:.:.:.:.:.:.:.:.	./.:.:.:.:.:.:.:.:.:.	./.:.:.:.:.:.:.:.:.:.	./.:.:.:.:.:.:.:.:.:.	./.:.:.:.:.:.:.:.:.:.	./.:.:.:.:.:.:.:.:.:.	./.:.:.:.:.:.:.:.:.:.	./.:.:.:.:.:.:.:.:.:.	./.:.:.:.:.:.:.:.:.:.	./.:.:.:.:.:.:.:.:.:.	./.:.:.:.:.:.:.:.:.:.	./.:.:.:.:.:.:.:.:.:.	./.:.:.:.:.:.:.:.:.:.	./.:.:.:.:.:.:.:.:.:.	./.:.:.:.:.:.:.:.:.:.	./.:.:.:.:.:.:.:.:.:.	./.:.:.:.:.:.:.:.:.:.	./.:.:.:.:.:.:.:.:.:.	./.:.:.:.:.:.:.:.:.:.	./.:.:.:.:.:.:.:.:.:.	./.:.:.:.:.:.:.:.:.:.
chr4	7711320	.	A	G	280.77	PASS	BaseQRankSum=-1.846;ClippingRankSum=0;ExcessHet=3.0103;MQRankSum=0;RAW_MQ=54000;ReadPosRankSum=1.656;DP=96;MLEAC=1;MLEAF=0.5	GT:DP:GQ:NE:PGT:PID:PR:PS:SB:SE	./.:.:.:.:.:.:.:.:.:.	./.:.:.:.:.:.:.:.:.:.	./.:.:.:.:.:.:.:.:.:.	./.:.:.:.:.:.:.:.:.:.	./.:.:.:.:.:.:.:.:.:.	./.:.:.:.:.:.:.:.:.:.	./.:.:.:.:.:.:.:.:.:.	./.:.:.:.:.:.:.:.:.:.	./.:.:.:.:.:.:.:.:.:.	./.:.:.:.:.:.:.:.:.:.	./.:.:.:.:.:.:.:.:.:.	./.:.:.:.:.:.:.:.:.:.	./.:.:.:.:.:.:.:.:.:.	./.:.:.:.:.:.:.:.:.:.	./.:.:.:.:.:.:.:.:.:.	./.:.:.:.:.:.:.:.:.:.	./.:.:.:.:.:.:.:.:.:.	./.:.:.:.:.:.:.:.:.:.	./.:.:.:.:.:.:.:.:.:.	./.:.:.:.:.:.:.:.:.:.	./.:.:.:.:.:.:.:.:.:.	./.:.:.:.:.:.:.:.:.:.	./.:.:.:.:.:.:.:.:.:.	./.:.:.:.:.:.:.:.:.:.	./.:.:.:.:.:.:.:.:.:.	./.:.:.:.:.:.:.:.:.:.	./.:.:.:.:.:.:.:.:.:.	./.:.:.:.:.:.:.:.:.:.	./.:.:.:.:.:.:.:.:.:.	./.:.:.:.:.:.:.:.:.:.	./.:.:.:.:.:.:.:.:.:.	./.:.:.:.:.:.:.:.:.:.	./.:.:.:.:.:.:.:.:.:.	./.:.:.:.:.:.:.:.:.:.	./.:.:.:.:.:.:.:.:.:.	./.:.:.:.:.:.:.:.:.:.	./.:.:.:.:.:.:.:.:.:.	./.:.:.:.:.:.:.:.:.:.	./.:.:.:.:.:.:.:.:.:.	./.:.:.:.:.:.:.:.:.:.	./.:.:.:.:.:.:.:.:.:.	./.:.:.:.:.:.:.:.:.:.	./.:.:.:.:.:.:.:.:.:.	./.:.:.:.:.:.:.:.:.:.	./.:.:.:.:.:.:.:.:.:.	./.:.:.:.:.:.:.:.:.:.	./.:.:.:.:.:.:.:.:.:.	./.:.:.:.:.:.:.:.:.:.	./.:.:.:.:.:.:.:.:.:.	./.:.:.:.:.:.:.:.:.:.	./.:.:.:.:.:.:.:.:.:.	./.:.:.:.:.:.:.:.:.:.	./.:.:.:.:.:.:.:.:.:.	./.:.:.:.:.:.:.:.:.:.	./.:.:.:.:.:.:.:.:.:.	./.:.:.:.:.:.:.:.:.:.	./.:.:.:.:.:.:.:.:.:.	./.:.:.:.:.:.:.:.:.:.	./.:.:.:.:.:.:.:.:.:.	./.:.:.:.:.:.:.:.:.:.	./.:.:.:.:.:.:.:.:.:.	./.:.:.:.:.:.:.:.:.:.	./.:.:.:.:.:.:.:.:.:.	./.:.:.:.:.:.:.:.:.:.	./.:.:.:.:.:.:.:.:.:.	1|0:15:99:100:0|1:7711320_A_G:0:7711181:5,5,1,4:.	./.:.:.:.:.:.:.:.:.:.	./.:.:.:.:.:.:.:.:.:.	./.:.:.:.:.:.:.:.:.:.	./.:.:.:.:.:.:.:.:.:.	./.:.:.:.:.:.:.:.:.:.	./.:.:.:.:.:.:.:.:.:.	./.:.:.:.:.:.:.:.:.:.	./.:.:.:.:.:.:.:.:.:.	./.:.:.:.:.:.:.:.:.:.	./.:.:.:.:.:.:.:.:.:.	./.:.:.:.:.:.:.:.:.:.	./.:.:.:.:.:.:.:.:.:.	./.:.:.:.:.:.:.:.:.:.	./.:.:.:.:.:.:.:.:.:.	./.:.:.:.:.:.:.:.:.:.	./.:.:.:.:.:.:.:.:.:.	0|1:8:99:100:0|1:7711320_A_G:0:7701995:1,2,5,0:.	./.:.:.:.:.:.:.:.:.:.	./.:.:.:.:.:.:.:.:.:.	./.:.:.:.:.:.:.:.:.:.	./.:.:.:.:.:.:.:.:.:.	0|1:17:99:100:0|1:7711320_A_G:0:7710888:3,6,4,4:.	1|0:13:99:100:0|1:7711320_A_G:0:7710615:3,5,3,2:.	./.:.:.:.:.:.:.:.:.:.	./.:.:.:.:.:.:.:.:.:.	./.:.:.:.:.:.:.:.:.:.	./.:.:.:.:.:.:.:.:.:.	./.:.:.:.:.:.:.:.:.:.	./.:.:.:.:.:.:.:.:.:.	./.:.:.:.:.:.:.:.:.:.	./.:.:.:.:.:.:.:.:.:.	0|1:21:99:100:0|1:7711320_A_G:0:7701995:10,4,4,3:.	./.:.:.:.:.:.:.:.:.:.	./.:.:.:.:.:.:.:.:.:.	0|1:14:99:100:0|1:7711320_A_G:0:7706223:3,6,2,3:.	./.:.:.:.:.:.:.:.:.:.	0|1:8:99:100:0|1:7711320_A_G:0:7710989:1,2,2,3:.	./.:.:.:.:.:.:.:.:.:.	./.:.:.:.:.:.:.:.:.:.	./.:.:.:.:.:.:.:.:.:.	./.:.:.:.:.:.:.:.:.:.	./.:.:.:.:.:.:.:.:.:.	./.:.:.:.:.:.:.:.:.:.	./.:.:.:.:.:.:.:.:.:.	./.:.:.:.:.:.:.:.:.:.	./.:.:.:.:.:.:.:.:.:.	./.:.:.:.:.:.:.:.:.:.	./.:.:.:.:.:.:.:.:.:.	./.:.:.:.:.:.:.:.:.:.	./.:.:.:.:.:.:.:.:.:.	./.:.:.:.:.:.:.:.:.:.	./.:.:.:.:.:.:.:.:.:.	./.:.:.:.:.:.:.:.:.:.	./.:.:.:.:.:.:.:.:.:.	./.:.:.:.:.:.:.:.:.:.	./.:.:.:.:.:.:.:.:.:.	./.:.:.:.:.:.:.:.:.:.	./.:.:.:.:.:.:.:.:.:.
chr4	7711324	.	G	A	322.77	PASS	BaseQRankSum=-1.016;ClippingRankSum=0;ExcessHet=3.0103;MQRankSum=0;RAW_MQ=54000;ReadPosRankSum=1.837;DP=95;MLEAC=1;MLEAF=0.5	GT:DP:GQ:NE:PGT:PID:PR:PS:SB:SE	./.:.:.:.:.:.:.:.:.:.	./.:.:.:.:.:.:.:.:.:.	./.:.:.:.:.:.:.:.:.:.	./.:.:.:.:.:.:.:.:.:.	./.:.:.:.:.:.:.:.:.:.	./.:.:.:.:.:.:.:.:.:.	./.:.:.:.:.:.:.:.:.:.	./.:.:.:.:.:.:.:.:.:.	./.:.:.:.:.:.:.:.:.:.	./.:.:.:.:.:.:.:.:.:.	./.:.:.:.:.:.:.:.:.:.	./.:.:.:.:.:.:.:.:.:.	./.:.:.:.:.:.:.:.:.:.	./.:.:.:.:.:.:.:.:.:.	./.:.:.:.:.:.:.:.:.:.	./.:.:.:.:.:.:.:.:.:.	./.:.:.:.:.:.:.:.:.:.	./.:.:.:.:.:.:.:.:.:.	./.:.:.:.:.:.:.:.:.:.	./.:.:.:.:.:.:.:.:.:.	./.:.:.:.:.:.:.:.:.:.	./.:.:.:.:.:.:.:.:.:.	./.:.:.:.:.:.:.:.:.:.	./.:.:.:.:.:.:.:.:.:.	./.:.:.:.:.:.:.:.:.:.	./.:.:.:.:.:.:.:.:.:.	./.:.:.:.:.:.:.:.:.:.	./.:.:.:.:.:.:.:.:.:.	./.:.:.:.:.:.:.:.:.:.	./.:.:.:.:.:.:.:.:.:.	./.:.:.:.:.:.:.:.:.:.	./.:.:.:.:.:.:.:.:.:.	./.:.:.:.:.:.:.:.:.:.	./.:.:.:.:.:.:.:.:.:.	./.:.:.:.:.:.:.:.:.:.	./.:.:.:.:.:.:.:.:.:.	./.:.:.:.:.:.:.:.:.:.	./.:.:.:.:.:.:.:.:.:.	./.:.:.:.:.:.:.:.:.:.	./.:.:.:.:.:.:.:.:.:.	./.:.:.:.:.:.:.:.:.:.	./.:.:.:.:.:.:.:.:.:.	./.:.:.:.:.:.:.:.:.:.	./.:.:.:.:.:.:.:.:.:.	./.:.:.:.:.:.:.:.:.:.	./.:.:.:.:.:.:.:.:.:.	./.:.:.:.:.:.:.:.:.:.	./.:.:.:.:.:.:.:.:.:.	./.:.:.:.:.:.:.:.:.:.	./.:.:.:.:.:.:.:.:.:.	./.:.:.:.:.:.:.:.:.:.	./.:.:.:.:.:.:.:.:.:.	./.:.:.:.:.:.:.:.:.:.	./.:.:.:.:.:.:.:.:.:.	./.:.:.:.:.:.:.:.:.:.	./.:.:.:.:.:.:.:.:.:.	./.:.:.:.:.:.:.:.:.:.	./.:.:.:.:.:.:.:.:.:.	./.:.:.:.:.:.:.:.:.:.	./.:.:.:.:.:.:.:.:.:.	./.:.:.:.:.:.:.:.:.:.	./.:.:.:.:.:.:.:.:.:.	./.:.:.:.:.:.:.:.:.:.	./.:.:.:.:.:.:.:.:.:.	./.:.:.:.:.:.:.:.:.:.	1|0:15:99:100:0|1:7711320_A_G:0:7711181:5,5,1,4:.	./.:.:.:.:.:.:.:.:.:.	./.:.:.:.:.:.:.:.:.:.	./.:.:.:.:.:.:.:.:.:.	./.:.:.:.:.:.:.:.:.:.	./.:.:.:.:.:.:.:.:.:.	./.:.:.:.:.:.:.:.:.:.	./.:.:.:.:.:.:.:.:.:.	./.:.:.:.:.:.:.:.:.:.	./.:.:.:.:.:.:.:.:.:.	./.:.:.:.:.:.:.:.:.:.	./.:.:.:.:.:.:.:.:.:.	./.:.:.:.:.:.:.:.:.:.	./.:.:.:.:.:.:.:.:.:.	./.:.:.:.:.:.:.:.:.:.	./.:.:.:.:.:.:.:.:.:.	./.:.:.:.:.:.:.:.:.:.	0|1:8:99:100:0|1:7711320_A_G:0:7701995:1,2,5,0:.	./.:.:.:.:.:.:.:.:.:.	./.:.:.:.:.:.:.:.:.:.	./.:.:.:.:.:.:.:.:.:.	./.:.:.:.:.:.:.:.:.:.	0|1:17:99:100:0|1:7711320_A_G:0:7710888:3,5,4,5:.	1|0:13:99:100:0|1:7711320_A_G:0:7710615:3,5,3,2:.	./.:.:.:.:.:.:.:.:.:.	./.:.:.:.:.:.:.:.:.:.	./.:.:.:.:.:.:.:.:.:.	./.:.:.:.:.:.:.:.:.:.	./.:.:.:.:.:.:.:.:.:.	./.:.:.:.:.:.:.:.:.:.	./.:.:.:.:.:.:.:.:.:.	./.:.:.:.:.:.:.:.:.:.	0|1:21:99:100:0|1:7711320_A_G:0:7701995:10,4,4,3:.	./.:.:.:.:.:.:.:.:.:.	./.:.:.:.:.:.:.:.:.:.	0|1:12:99:100:0|1:7711320_A_G:0:7706223:3,4,2,3:.	./.:.:.:.:.:.:.:.:.:.	0|1:9:99:100:0|1:7711320_A_G:0:7710989:1,2,3,3:.	./.:.:.:.:.:.:.:.:.:.	./.:.:.:.:.:.:.:.:.:.	./.:.:.:.:.:.:.:.:.:.	./.:.:.:.:.:.:.:.:.:.	./.:.:.:.:.:.:.:.:.:.	./.:.:.:.:.:.:.:.:.:.	./.:.:.:.:.:.:.:.:.:.	./.:.:.:.:.:.:.:.:.:.	./.:.:.:.:.:.:.:.:.:.	./.:.:.:.:.:.:.:.:.:.	./.:.:.:.:.:.:.:.:.:.	./.:.:.:.:.:.:.:.:.:.	./.:.:.:.:.:.:.:.:.:.	./.:.:.:.:.:.:.:.:.:.	./.:.:.:.:.:.:.:.:.:.	./.:.:.:.:.:.:.:.:.:.	./.:.:.:.:.:.:.:.:.:.	./.:.:.:.:.:.:.:.:.:.	./.:.:.:.:.:.:.:.:.:.	./.:.:.:.:.:.:.:.:.:.	./.:.:.:.:.:.:.:.:.:.
chr4	7711328	.	A	C	325.77	PASS	BaseQRankSum=-2.882;ClippingRankSum=0;ExcessHet=3.0103;MQRankSum=0;RAW_MQ=54000;ReadPosRankSum=1.347;DP=95;MLEAC=1;MLEAF=0.5	GT:DP:GQ:NE:PGT:PID:PR:PS:SB:SE	./.:.:.:.:.:.:.:.:.:.	./.:.:.:.:.:.:.:.:.:.	./.:.:.:.:.:.:.:.:.:.	./.:.:.:.:.:.:.:.:.:.	./.:.:.:.:.:.:.:.:.:.	./.:.:.:.:.:.:.:.:.:.	./.:.:.:.:.:.:.:.:.:.	./.:.:.:.:.:.:.:.:.:.	./.:.:.:.:.:.:.:.:.:.	./.:.:.:.:.:.:.:.:.:.	./.:.:.:.:.:.:.:.:.:.	./.:.:.:.:.:.:.:.:.:.	./.:.:.:.:.:.:.:.:.:.	./.:.:.:.:.:.:.:.:.:.	./.:.:.:.:.:.:.:.:.:.	./.:.:.:.:.:.:.:.:.:.	./.:.:.:.:.:.:.:.:.:.	./.:.:.:.:.:.:.:.:.:.	./.:.:.:.:.:.:.:.:.:.	./.:.:.:.:.:.:.:.:.:.	./.:.:.:.:.:.:.:.:.:.	./.:.:.:.:.:.:.:.:.:.	./.:.:.:.:.:.:.:.:.:.	./.:.:.:.:.:.:.:.:.:.	./.:.:.:.:.:.:.:.:.:.	./.:.:.:.:.:.:.:.:.:.	./.:.:.:.:.:.:.:.:.:.	./.:.:.:.:.:.:.:.:.:.	./.:.:.:.:.:.:.:.:.:.	./.:.:.:.:.:.:.:.:.:.	./.:.:.:.:.:.:.:.:.:.	./.:.:.:.:.:.:.:.:.:.	./.:.:.:.:.:.:.:.:.:.	./.:.:.:.:.:.:.:.:.:.	./.:.:.:.:.:.:.:.:.:.	./.:.:.:.:.:.:.:.:.:.	./.:.:.:.:.:.:.:.:.:.	./.:.:.:.:.:.:.:.:.:.	./.:.:.:.:.:.:.:.:.:.	./.:.:.:.:.:.:.:.:.:.	./.:.:.:.:.:.:.:.:.:.	./.:.:.:.:.:.:.:.:.:.	./.:.:.:.:.:.:.:.:.:.	./.:.:.:.:.:.:.:.:.:.	./.:.:.:.:.:.:.:.:.:.	./.:.:.:.:.:.:.:.:.:.	./.:.:.:.:.:.:.:.:.:.	./.:.:.:.:.:.:.:.:.:.	./.:.:.:.:.:.:.:.:.:.	./.:.:.:.:.:.:.:.:.:.	./.:.:.:.:.:.:.:.:.:.	./.:.:.:.:.:.:.:.:.:.	./.:.:.:.:.:.:.:.:.:.	./.:.:.:.:.:.:.:.:.:.	./.:.:.:.:.:.:.:.:.:.	./.:.:.:.:.:.:.:.:.:.	./.:.:.:.:.:.:.:.:.:.	./.:.:.:.:.:.:.:.:.:.	./.:.:.:.:.:.:.:.:.:.	./.:.:.:.:.:.:.:.:.:.	./.:.:.:.:.:.:.:.:.:.	./.:.:.:.:.:.:.:.:.:.	./.:.:.:.:.:.:.:.:.:.	./.:.:.:.:.:.:.:.:.:.	./.:.:.:.:.:.:.:.:.:.	1|0:15:99:100:0|1:7711320_A_G:0:7711181:5,5,1,4:.	./.:.:.:.:.:.:.:.:.:.	./.:.:.:.:.:.:.:.:.:.	./.:.:.:.:.:.:.:.:.:.	./.:.:.:.:.:.:.:.:.:.	./.:.:.:.:.:.:.:.:.:.	./.:.:.:.:.:.:.:.:.:.	./.:.:.:.:.:.:.:.:.:.	./.:.:.:.:.:.:.:.:.:.	./.:.:.:.:.:.:.:.:.:.	./.:.:.:.:.:.:.:.:.:.	./.:.:.:.:.:.:.:.:.:.	./.:.:.:.:.:.:.:.:.:.	./.:.:.:.:.:.:.:.:.:.	./.:.:.:.:.:.:.:.:.:.	./.:.:.:.:.:.:.:.:.:.	./.:.:.:.:.:.:.:.:.:.	0|1:8:99:100:0|1:7711320_A_G:0:7701995:1,2,5,0:.	./.:.:.:.:.:.:.:.:.:.	./.:.:.:.:.:.:.:.:.:.	./.:.:.:.:.:.:.:.:.:.	./.:.:.:.:.:.:.:.:.:.	0|1:17:99:100:0|1:7711320_A_G:0:7710888:3,5,4,5:.	1|0:12:99:100:0|1:7711320_A_G:0:7710615:2,5,3,2:.	./.:.:.:.:.:.:.:.:.:.	./.:.:.:.:.:.:.:.:.:.	./.:.:.:.:.:.:.:.:.:.	./.:.:.:.:.:.:.:.:.:.	./.:.:.:.:.:.:.:.:.:.	./.:.:.:.:.:.:.:.:.:.	./.:.:.:.:.:.:.:.:.:.	./.:.:.:.:.:.:.:.:.:.	0|1:21:99:100:0|1:7711320_A_G:0:7701995:9,4,4,4:.	./.:.:.:.:.:.:.:.:.:.	./.:.:.:.:.:.:.:.:.:.	0|1:12:99:100:0|1:7711320_A_G:0:7706223:3,4,2,3:.	./.:.:.:.:.:.:.:.:.:.	0|1:10:99:100:0|1:7711320_A_G:0:7710989:1,2,4,3:.	./.:.:.:.:.:.:.:.:.:.	./.:.:.:.:.:.:.:.:.:.	./.:.:.:.:.:.:.:.:.:.	./.:.:.:.:.:.:.:.:.:.	./.:.:.:.:.:.:.:.:.:.	./.:.:.:.:.:.:.:.:.:.	./.:.:.:.:.:.:.:.:.:.	./.:.:.:.:.:.:.:.:.:.	./.:.:.:.:.:.:.:.:.:.	./.:.:.:.:.:.:.:.:.:.	./.:.:.:.:.:.:.:.:.:.	./.:.:.:.:.:.:.:.:.:.	./.:.:.:.:.:.:.:.:.:.	./.:.:.:.:.:.:.:.:.:.	./.:.:.:.:.:.:.:.:.:.	./.:.:.:.:.:.:.:.:.:.	./.:.:.:.:.:.:.:.:.:.	./.:.:.:.:.:.:.:.:.:.	./.:.:.:.:.:.:.:.:.:.	./.:.:.:.:.:.:.:.:.:.	./.:.:.:.:.:.:.:.:.:.
chr4	7711336	.	C	T	113.77	PASS	BaseQRankSum=1.684;ClippingRankSum=0;ExcessHet=3.0103;MQRankSum=0;RAW_MQ=68400;ReadPosRankSum=-0.894;DP=19;MLEAC=1;MLEAF=0.5	GT:DP:GQ:NE:PR:PS:SB:SE	./.:.:.:.:.:.:.:.	./.:.:.:.:.:.:.:.	./.:.:.:.:.:.:.:.	./.:.:.:.:.:.:.:.	./.:.:.:.:.:.:.:.	./.:.:.:.:.:.:.:.	./.:.:.:.:.:.:.:.	./.:.:.:.:.:.:.:.	./.:.:.:.:.:.:.:.	./.:.:.:.:.:.:.:.	./.:.:.:.:.:.:.:.	./.:.:.:.:.:.:.:.	./.:.:.:.:.:.:.:.	./.:.:.:.:.:.:.:.	./.:.:.:.:.:.:.:.	./.:.:.:.:.:.:.:.	./.:.:.:.:.:.:.:.	./.:.:.:.:.:.:.:.	./.:.:.:.:.:.:.:.	./.:.:.:.:.:.:.:.	./.:.:.:.:.:.:.:.	./.:.:.:.:.:.:.:.	./.:.:.:.:.:.:.:.	./.:.:.:.:.:.:.:.	./.:.:.:.:.:.:.:.	./.:.:.:.:.:.:.:.	./.:.:.:.:.:.:.:.	./.:.:.:.:.:.:.:.	./.:.:.:.:.:.:.:.	./.:.:.:.:.:.:.:.	./.:.:.:.:.:.:.:.	./.:.:.:.:.:.:.:.	./.:.:.:.:.:.:.:.	./.:.:.:.:.:.:.:.	./.:.:.:.:.:.:.:.	./.:.:.:.:.:.:.:.	./.:.:.:.:.:.:.:.	./.:.:.:.:.:.:.:.	./.:.:.:.:.:.:.:.	./.:.:.:.:.:.:.:.	./.:.:.:.:.:.:.:.	./.:.:.:.:.:.:.:.	./.:.:.:.:.:.:.:.	./.:.:.:.:.:.:.:.	./.:.:.:.:.:.:.:.	./.:.:.:.:.:.:.:.	./.:.:.:.:.:.:.:.	./.:.:.:.:.:.:.:.	./.:.:.:.:.:.:.:.	./.:.:.:.:.:.:.:.	./.:.:.:.:.:.:.:.	./.:.:.:.:.:.:.:.	./.:.:.:.:.:.:.:.	./.:.:.:.:.:.:.:.	./.:.:.:.:.:.:.:.	./.:.:.:.:.:.:.:.	./.:.:.:.:.:.:.:.	./.:.:.:.:.:.:.:.	./.:.:.:.:.:.:.:.	./.:.:.:.:.:.:.:.	./.:.:.:.:.:.:.:.	./.:.:.:.:.:.:.:.	./.:.:.:.:.:.:.:.	./.:.:.:.:.:.:.:.	./.:.:.:.:.:.:.:.	./.:.:.:.:.:.:.:.	./.:.:.:.:.:.:.:.	./.:.:.:.:.:.:.:.	./.:.:.:.:.:.:.:.	1|0:19:99:100:0:7711336:6,6,3,4:.	./.:.:.:.:.:.:.:.	./.:.:.:.:.:.:.:.	./.:.:.:.:.:.:.:.	./.:.:.:.:.:.:.:.	./.:.:.:.:.:.:.:.	./.:.:.:.:.:.:.:.	./.:.:.:.:.:.:.:.	./.:.:.:.:.:.:.:.	./.:.:.:.:.:.:.:.	./.:.:.:.:.:.:.:.	./.:.:.:.:.:.:.:.	./.:.:.:.:.:.:.:.	./.:.:.:.:.:.:.:.	./.:.:.:.:.:.:.:.	./.:.:.:.:.:.:.:.	./.:.:.:.:.:.:.:.	./.:.:.:.:.:.:.:.	./.:.:.:.:.:.:.:.	./.:.:.:.:.:.:.:.	./.:.:.:.:.:.:.:.	./.:.:.:.:.:.:.:.	./.:.:.:.:.:.:.:.	./.:.:.:.:.:.:.:.	./.:.:.:.:.:.:.:.	./.:.:.:.:.:.:.:.	./.:.:.:.:.:.:.:.	./.:.:.:.:.:.:.:.	./.:.:.:.:.:.:.:.	./.:.:.:.:.:.:.:.	./.:.:.:.:.:.:.:.	./.:.:.:.:.:.:.:.	./.:.:.:.:.:.:.:.	./.:.:.:.:.:.:.:.	./.:.:.:.:.:.:.:.	./.:.:.:.:.:.:.:.	./.:.:.:.:.:.:.:.	./.:.:.:.:.:.:.:.	./.:.:.:.:.:.:.:.	./.:.:.:.:.:.:.:.	./.:.:.:.:.:.:.:.	./.:.:.:.:.:.:.:.	./.:.:.:.:.:.:.:.	./.:.:.:.:.:.:.:.	./.:.:.:.:.:.:.:.	./.:.:.:.:.:.:.:.	./.:.:.:.:.:.:.:.	./.:.:.:.:.:.:.:.	./.:.:.:.:.:.:.:.	./.:.:.:.:.:.:.:.	./.:.:.:.:.:.:.:.	./.:.:.:.:.:.:.:.	./.:.:.:.:.:.:.:.	./.:.:.:.:.:.:.:.	./.:.:.:.:.:.:.:.
chr4	7711347	.	C	A	301.77	PASS	BaseQRankSum=-1.015;ClippingRankSum=0;ExcessHet=3.0103;MQRankSum=0;RAW_MQ=54000;ReadPosRankSum=0.719;DP=92;MLEAC=1;MLEAF=0.5	GT:DP:GQ:NE:PGT:PID:PR:PS:SB:SE	./.:.:.:.:.:.:.:.:.:.	./.:.:.:.:.:.:.:.:.:.	./.:.:.:.:.:.:.:.:.:.	./.:.:.:.:.:.:.:.:.:.	./.:.:.:.:.:.:.:.:.:.	./.:.:.:.:.:.:.:.:.:.	./.:.:.:.:.:.:.:.:.:.	./.:.:.:.:.:.:.:.:.:.	./.:.:.:.:.:.:.:.:.:.	./.:.:.:.:.:.:.:.:.:.	./.:.:.:.:.:.:.:.:.:.	./.:.:.:.:.:.:.:.:.:.	./.:.:.:.:.:.:.:.:.:.	./.:.:.:.:.:.:.:.:.:.	./.:.:.:.:.:.:.:.:.:.	./.:.:.:.:.:.:.:.:.:.	./.:.:.:.:.:.:.:.:.:.	./.:.:.:.:.:.:.:.:.:.	./.:.:.:.:.:.:.:.:.:.	./.:.:.:.:.:.:.:.:.:.	./.:.:.:.:.:.:.:.:.:.	./.:.:.:.:.:.:.:.:.:.	./.:.:.:.:.:.:.:.:.:.	./.:.:.:.:.:.:.:.:.:.	./.:.:.:.:.:.:.:.:.:.	./.:.:.:.:.:.:.:.:.:.	./.:.:.:.:.:.:.:.:.:.	./.:.:.:.:.:.:.:.:.:.	./.:.:.:.:.:.:.:.:.:.	./.:.:.:.:.:.:.:.:.:.	./.:.:.:.:.:.:.:.:.:.	./.:.:.:.:.:.:.:.:.:.	./.:.:.:.:.:.:.:.:.:.	./.:.:.:.:.:.:.:.:.:.	./.:.:.:.:.:.:.:.:.:.	./.:.:.:.:.:.:.:.:.:.	./.:.:.:.:.:.:.:.:.:.	./.:.:.:.:.:.:.:.:.:.	./.:.:.:.:.:.:.:.:.:.	./.:.:.:.:.:.:.:.:.:.	./.:.:.:.:.:.:.:.:.:.	./.:.:.:.:.:.:.:.:.:.	./.:.:.:.:.:.:.:.:.:.	./.:.:.:.:.:.:.:.:.:.	./.:.:.:.:.:.:.:.:.:.	./.:.:.:.:.:.:.:.:.:.	./.:.:.:.:.:.:.:.:.:.	./.:.:.:.:.:.:.:.:.:.	./.:.:.:.:.:.:.:.:.:.	./.:.:.:.:.:.:.:.:.:.	./.:.:.:.:.:.:.:.:.:.	./.:.:.:.:.:.:.:.:.:.	./.:.:.:.:.:.:.:.:.:.	./.:.:.:.:.:.:.:.:.:.	./.:.:.:.:.:.:.:.:.:.	./.:.:.:.:.:.:.:.:.:.	./.:.:.:.:.:.:.:.:.:.	./.:.:.:.:.:.:.:.:.:.	./.:.:.:.:.:.:.:.:.:.	./.:.:.:.:.:.:.:.:.:.	./.:.:.:.:.:.:.:.:.:.	./.:.:.:.:.:.:.:.:.:.	./.:.:.:.:.:.:.:.:.:.	./.:.:.:.:.:.:.:.:.:.	./.:.:.:.:.:.:.:.:.:.	1|0:15:99:100:0|1:7711320_A_G:0:7711181:7,4,1,3:.	./.:.:.:.:.:.:.:.:.:.	./.:.:.:.:.:.:.:.:.:.	./.:.:.:.:.:.:.:.:.:.	./.:.:.:.:.:.:.:.:.:.	./.:.:.:.:.:.:.:.:.:.	./.:.:.:.:.:.:.:.:.:.	./.:.:.:.:.:.:.:.:.:.	./.:.:.:.:.:.:.:.:.:.	./.:.:.:.:.:.:.:.:.:.	./.:.:.:.:.:.:.:.:.:.	./.:.:.:.:.:.:.:.:.:.	./.:.:.:.:.:.:.:.:.:.	./.:.:.:.:.:.:.:.:.:.	./.:.:.:.:.:.:.:.:.:.	./.:.:.:.:.:.:.:.:.:.	./.:.:.:.:.:.:.:.:.:.	0|1:8:99:100:0|1:7711320_A_G:0:7701995:2,1,5,0:.	./.:.:.:.:.:.:.:.:.:.	./.:.:.:.:.:.:.:.:.:.	./.:.:.:.:.:.:.:.:.:.	./.:.:.:.:.:.:.:.:.:.	0|1:15:99:100:0|1:7711320_A_G:0:7710888:3,5,2,5:.	1|0:13:99:100:0|1:7711320_A_G:0:7710615:1,6,3,3:.	./.:.:.:.:.:.:.:.:.:.	./.:.:.:.:.:.:.:.:.:.	./.:.:.:.:.:.:.:.:.:.	./.:.:.:.:.:.:.:.:.:.	./.:.:.:.:.:.:.:.:.:.	./.:.:.:.:.:.:.:.:.:.	./.:.:.:.:.:.:.:.:.:.	./.:.:.:.:.:.:.:.:.:.	0|1:21:99:100:0|1:7711320_A_G:0:7701995:10,3,3,5:.	./.:.:.:.:.:.:.:.:.:.	./.:.:.:.:.:.:.:.:.:.	0|1:10:99:100:0|1:7711320_A_G:0:7706223:3,4,1,2:.	./.:.:.:.:.:.:.:.:.:.	0|1:10:60:100:0|1:7711320_A_G:0:7710989:1,1,4,4:.	./.:.:.:.:.:.:.:.:.:.	./.:.:.:.:.:.:.:.:.:.	./.:.:.:.:.:.:.:.:.:.	./.:.:.:.:.:.:.:.:.:.	./.:.:.:.:.:.:.:.:.:.	./.:.:.:.:.:.:.:.:.:.	./.:.:.:.:.:.:.:.:.:.	./.:.:.:.:.:.:.:.:.:.	./.:.:.:.:.:.:.:.:.:.	./.:.:.:.:.:.:.:.:.:.	./.:.:.:.:.:.:.:.:.:.	./.:.:.:.:.:.:.:.:.:.	./.:.:.:.:.:.:.:.:.:.	./.:.:.:.:.:.:.:.:.:.	./.:.:.:.:.:.:.:.:.:.	./.:.:.:.:.:.:.:.:.:.	./.:.:.:.:.:.:.:.:.:.	./.:.:.:.:.:.:.:.:.:.	./.:.:.:.:.:.:.:.:.:.	./.:.:.:.:.:.:.:.:.:.	./.:.:.:.:.:.:.:.:.:.
chr4	7711352	.	T	C	307.77	PASS	BaseQRankSum=0.068;ClippingRankSum=0;ExcessHet=3.0103;MQRankSum=0;RAW_MQ=54000;ReadPosRankSum=0.131;DP=90;MLEAC=1;MLEAF=0.5	GT:DP:GQ:NE:PGT:PID:PR:PS:SB:SE	./.:.:.:.:.:.:.:.:.:.	./.:.:.:.:.:.:.:.:.:.	./.:.:.:.:.:.:.:.:.:.	./.:.:.:.:.:.:.:.:.:.	./.:.:.:.:.:.:.:.:.:.	./.:.:.:.:.:.:.:.:.:.	./.:.:.:.:.:.:.:.:.:.	./.:.:.:.:.:.:.:.:.:.	./.:.:.:.:.:.:.:.:.:.	./.:.:.:.:.:.:.:.:.:.	./.:.:.:.:.:.:.:.:.:.	./.:.:.:.:.:.:.:.:.:.	./.:.:.:.:.:.:.:.:.:.	./.:.:.:.:.:.:.:.:.:.	./.:.:.:.:.:.:.:.:.:.	./.:.:.:.:.:.:.:.:.:.	./.:.:.:.:.:.:.:.:.:.	./.:.:.:.:.:.:.:.:.:.	./.:.:.:.:.:.:.:.:.:.	./.:.:.:.:.:.:.:.:.:.	./.:.:.:.:.:.:.:.:.:.	./.:.:.:.:.:.:.:.:.:.	./.:.:.:.:.:.:.:.:.:.	./.:.:.:.:.:.:.:.:.:.	./.:.:.:.:.:.:.:.:.:.	./.:.:.:.:.:.:.:.:.:.	./.:.:.:.:.:.:.:.:.:.	./.:.:.:.:.:.:.:.:.:.	./.:.:.:.:.:.:.:.:.:.	./.:.:.:.:.:.:.:.:.:.	./.:.:.:.:.:.:.:.:.:.	./.:.:.:.:.:.:.:.:.:.	./.:.:.:.:.:.:.:.:.:.	./.:.:.:.:.:.:.:.:.:.	./.:.:.:.:.:.:.:.:.:.	./.:.:.:.:.:.:.:.:.:.	./.:.:.:.:.:.:.:.:.:.	./.:.:.:.:.:.:.:.:.:.	./.:.:.:.:.:.:.:.:.:.	./.:.:.:.:.:.:.:.:.:.	./.:.:.:.:.:.:.:.:.:.	./.:.:.:.:.:.:.:.:.:.	./.:.:.:.:.:.:.:.:.:.	./.:.:.:.:.:.:.:.:.:.	./.:.:.:.:.:.:.:.:.:.	./.:.:.:.:.:.:.:.:.:.	./.:.:.:.:.:.:.:.:.:.	./.:.:.:.:.:.:.:.:.:.	./.:.:.:.:.:.:.:.:.:.	./.:.:.:.:.:.:.:.:.:.	./.:.:.:.:.:.:.:.:.:.	./.:.:.:.:.:.:.:.:.:.	./.:.:.:.:.:.:.:.:.:.	./.:.:.:.:.:.:.:.:.:.	./.:.:.:.:.:.:.:.:.:.	./.:.:.:.:.:.:.:.:.:.	./.:.:.:.:.:.:.:.:.:.	./.:.:.:.:.:.:.:.:.:.	./.:.:.:.:.:.:.:.:.:.	./.:.:.:.:.:.:.:.:.:.	./.:.:.:.:.:.:.:.:.:.	./.:.:.:.:.:.:.:.:.:.	./.:.:.:.:.:.:.:.:.:.	./.:.:.:.:.:.:.:.:.:.	./.:.:.:.:.:.:.:.:.:.	1|0:15:99:100:0|1:7711320_A_G:0:7711181:5,6,1,3:.	./.:.:.:.:.:.:.:.:.:.	./.:.:.:.:.:.:.:.:.:.	./.:.:.:.:.:.:.:.:.:.	./.:.:.:.:.:.:.:.:.:.	./.:.:.:.:.:.:.:.:.:.	./.:.:.:.:.:.:.:.:.:.	./.:.:.:.:.:.:.:.:.:.	./.:.:.:.:.:.:.:.:.:.	./.:.:.:.:.:.:.:.:.:.	./.:.:.:.:.:.:.:.:.:.	./.:.:.:.:.:.:.:.:.:.	./.:.:.:.:.:.:.:.:.:.	./.:.:.:.:.:.:.:.:.:.	./.:.:.:.:.:.:.:.:.:.	./.:.:.:.:.:.:.:.:.:.	./.:.:.:.:.:.:.:.:.:.	0|1:8:99:100:0|1:7711320_A_G:0:7701995:2,1,5,0:.	./.:.:.:.:.:.:.:.:.:.	./.:.:.:.:.:.:.:.:.:.	./.:.:.:.:.:.:.:.:.:.	./.:.:.:.:.:.:.:.:.:.	0|1:14:99:100:0|1:7711320_A_G:0:7710888:3,4,2,5:.	1|0:13:99:100:0|1:7711320_A_G:0:7710615:2,5,2,4:.	./.:.:.:.:.:.:.:.:.:.	./.:.:.:.:.:.:.:.:.:.	./.:.:.:.:.:.:.:.:.:.	./.:.:.:.:.:.:.:.:.:.	./.:.:.:.:.:.:.:.:.:.	./.:.:.:.:.:.:.:.:.:.	./.:.:.:.:.:.:.:.:.:.	./.:.:.:.:.:.:.:.:.:.	0|1:20:99:100:0|1:7711320_A_G:0:7701995:10,2,3,5:.	./.:.:.:.:.:.:.:.:.:.	./.:.:.:.:.:.:.:.:.:.	0|1:10:99:100:0|1:7711320_A_G:0:7706223:3,4,1,2:.	./.:.:.:.:.:.:.:.:.:.	0|1:10:60:100:0|1:7711320_A_G:0:7710989:1,1,4,4:.	./.:.:.:.:.:.:.:.:.:.	./.:.:.:.:.:.:.:.:.:.	./.:.:.:.:.:.:.:.:.:.	./.:.:.:.:.:.:.:.:.:.	./.:.:.:.:.:.:.:.:.:.	./.:.:.:.:.:.:.:.:.:.	./.:.:.:.:.:.:.:.:.:.	./.:.:.:.:.:.:.:.:.:.	./.:.:.:.:.:.:.:.:.:.	./.:.:.:.:.:.:.:.:.:.	./.:.:.:.:.:.:.:.:.:.	./.:.:.:.:.:.:.:.:.:.	./.:.:.:.:.:.:.:.:.:.	./.:.:.:.:.:.:.:.:.:.	./.:.:.:.:.:.:.:.:.:.	./.:.:.:.:.:.:.:.:.:.	./.:.:.:.:.:.:.:.:.:.	./.:.:.:.:.:.:.:.:.:.	./.:.:.:.:.:.:.:.:.:.	./.:.:.:.:.:.:.:.:.:.	./.:.:.:.:.:.:.:.:.:.
chr4	7711357	.	C	T	323.77	PASS	BaseQRankSum=1.125;ClippingRankSum=0;ExcessHet=3.0103;MQRankSum=0;RAW_MQ=64800;ReadPosRankSum=-1.332;DP=94;MLEAC=1;MLEAF=0.5	GT:DP:GQ:NE:PGT:PID:PR:PS:SB:SE	./.:.:.:.:.:.:.:.:.:.	./.:.:.:.:.:.:.:.:.:.	./.:.:.:.:.:.:.:.:.:.	./.:.:.:.:.:.:.:.:.:.	./.:.:.:.:.:.:.:.:.:.	./.:.:.:.:.:.:.:.:.:.	./.:.:.:.:.:.:.:.:.:.	./.:.:.:.:.:.:.:.:.:.	./.:.:.:.:.:.:.:.:.:.	./.:.:.:.:.:.:.:.:.:.	./.:.:.:.:.:.:.:.:.:.	./.:.:.:.:.:.:.:.:.:.	./.:.:.:.:.:.:.:.:.:.	./.:.:.:.:.:.:.:.:.:.	./.:.:.:.:.:.:.:.:.:.	./.:.:.:.:.:.:.:.:.:.	./.:.:.:.:.:.:.:.:.:.	./.:.:.:.:.:.:.:.:.:.	./.:.:.:.:.:.:.:.:.:.	./.:.:.:.:.:.:.:.:.:.	./.:.:.:.:.:.:.:.:.:.	./.:.:.:.:.:.:.:.:.:.	./.:.:.:.:.:.:.:.:.:.	./.:.:.:.:.:.:.:.:.:.	./.:.:.:.:.:.:.:.:.:.	./.:.:.:.:.:.:.:.:.:.	./.:.:.:.:.:.:.:.:.:.	./.:.:.:.:.:.:.:.:.:.	./.:.:.:.:.:.:.:.:.:.	./.:.:.:.:.:.:.:.:.:.	./.:.:.:.:.:.:.:.:.:.	./.:.:.:.:.:.:.:.:.:.	./.:.:.:.:.:.:.:.:.:.	./.:.:.:.:.:.:.:.:.:.	./.:.:.:.:.:.:.:.:.:.	./.:.:.:.:.:.:.:.:.:.	./.:.:.:.:.:.:.:.:.:.	./.:.:.:.:.:.:.:.:.:.	./.:.:.:.:.:.:.:.:.:.	./.:.:.:.:.:.:.:.:.:.	./.:.:.:.:.:.:.:.:.:.	./.:.:.:.:.:.:.:.:.:.	./.:.:.:.:.:.:.:.:.:.	./.:.:.:.:.:.:.:.:.:.	./.:.:.:.:.:.:.:.:.:.	./.:.:.:.:.:.:.:.:.:.	./.:.:.:.:.:.:.:.:.:.	./.:.:.:.:.:.:.:.:.:.	./.:.:.:.:.:.:.:.:.:.	./.:.:.:.:.:.:.:.:.:.	./.:.:.:.:.:.:.:.:.:.	./.:.:.:.:.:.:.:.:.:.	./.:.:.:.:.:.:.:.:.:.	./.:.:.:.:.:.:.:.:.:.	./.:.:.:.:.:.:.:.:.:.	./.:.:.:.:.:.:.:.:.:.	./.:.:.:.:.:.:.:.:.:.	./.:.:.:.:.:.:.:.:.:.	./.:.:.:.:.:.:.:.:.:.	./.:.:.:.:.:.:.:.:.:.	./.:.:.:.:.:.:.:.:.:.	./.:.:.:.:.:.:.:.:.:.	./.:.:.:.:.:.:.:.:.:.	./.:.:.:.:.:.:.:.:.:.	./.:.:.:.:.:.:.:.:.:.	1|0:18:99:100:0|1:7711320_A_G:0:7711181:5,8,1,4:.	./.:.:.:.:.:.:.:.:.:.	./.:.:.:.:.:.:.:.:.:.	./.:.:.:.:.:.:.:.:.:.	./.:.:.:.:.:.:.:.:.:.	./.:.:.:.:.:.:.:.:.:.	./.:.:.:.:.:.:.:.:.:.	./.:.:.:.:.:.:.:.:.:.	./.:.:.:.:.:.:.:.:.:.	./.:.:.:.:.:.:.:.:.:.	./.:.:.:.:.:.:.:.:.:.	./.:.:.:.:.:.:.:.:.:.	./.:.:.:.:.:.:.:.:.:.	./.:.:.:.:.:.:.:.:.:.	./.:.:.:.:.:.:.:.:.:.	./.:.:.:.:.:.:.:.:.:.	./.:.:.:.:.:.:.:.:.:.	0|1:7:69:100:0|1:7711320_A_G:0:7701995:2,0,5,0:.	./.:.:.:.:.:.:.:.:.:.	./.:.:.:.:.:.:.:.:.:.	./.:.:.:.:.:.:.:.:.:.	./.:.:.:.:.:.:.:.:.:.	0|1:15:99:100:0|1:7711320_A_G:0:7710888:3,5,2,5:.	1|0:14:99:100:0|1:7711320_A_G:0:7710615:2,5,2,5:.	./.:.:.:.:.:.:.:.:.:.	./.:.:.:.:.:.:.:.:.:.	./.:.:.:.:.:.:.:.:.:.	./.:.:.:.:.:.:.:.:.:.	./.:.:.:.:.:.:.:.:.:.	./.:.:.:.:.:.:.:.:.:.	./.:.:.:.:.:.:.:.:.:.	./.:.:.:.:.:.:.:.:.:.	0|1:20:99:100:0|1:7711320_A_G:0:7701995:9,2,4,5:.	./.:.:.:.:.:.:.:.:.:.	./.:.:.:.:.:.:.:.:.:.	0|1:10:99:100:0|1:7711320_A_G:0:7706223:3,4,1,2:.	./.:.:.:.:.:.:.:.:.:.	0|1:10:57:100:0|1:7711320_A_G:0:7710989:1,1,4,4:.	./.:.:.:.:.:.:.:.:.:.	./.:.:.:.:.:.:.:.:.:.	./.:.:.:.:.:.:.:.:.:.	./.:.:.:.:.:.:.:.:.:.	./.:.:.:.:.:.:.:.:.:.	./.:.:.:.:.:.:.:.:.:.	./.:.:.:.:.:.:.:.:.:.	./.:.:.:.:.:.:.:.:.:.	./.:.:.:.:.:.:.:.:.:.	./.:.:.:.:.:.:.:.:.:.	./.:.:.:.:.:.:.:.:.:.	./.:.:.:.:.:.:.:.:.:.	./.:.:.:.:.:.:.:.:.:.	./.:.:.:.:.:.:.:.:.:.	./.:.:.:.:.:.:.:.:.:.	./.:.:.:.:.:.:.:.:.:.	./.:.:.:.:.:.:.:.:.:.	./.:.:.:.:.:.:.:.:.:.	./.:.:.:.:.:.:.:.:.:.	./.:.:.:.:.:.:.:.:.:.	./.:.:.:.:.:.:.:.:.:.
chr4	7711360	.	G	C	344.77	PASS	BaseQRankSum=1.787;ClippingRankSum=0;ExcessHet=3.0103;MQRankSum=0;RAW_MQ=57600;ReadPosRankSum=-0.337;DP=91;MLEAC=1;MLEAF=0.5	GT:DP:GQ:NE:PGT:PID:PR:PS:SB:SE	./.:.:.:.:.:.:.:.:.:.	./.:.:.:.:.:.:.:.:.:.	./.:.:.:.:.:.:.:.:.:.	./.:.:.:.:.:.:.:.:.:.	./.:.:.:.:.:.:.:.:.:.	./.:.:.:.:.:.:.:.:.:.	./.:.:.:.:.:.:.:.:.:.	./.:.:.:.:.:.:.:.:.:.	./.:.:.:.:.:.:.:.:.:.	./.:.:.:.:.:.:.:.:.:.	./.:.:.:.:.:.:.:.:.:.	./.:.:.:.:.:.:.:.:.:.	./.:.:.:.:.:.:.:.:.:.	./.:.:.:.:.:.:.:.:.:.	./.:.:.:.:.:.:.:.:.:.	./.:.:.:.:.:.:.:.:.:.	./.:.:.:.:.:.:.:.:.:.	./.:.:.:.:.:.:.:.:.:.	./.:.:.:.:.:.:.:.:.:.	./.:.:.:.:.:.:.:.:.:.	./.:.:.:.:.:.:.:.:.:.	./.:.:.:.:.:.:.:.:.:.	./.:.:.:.:.:.:.:.:.:.	./.:.:.:.:.:.:.:.:.:.	./.:.:.:.:.:.:.:.:.:.	./.:.:.:.:.:.:.:.:.:.	./.:.:.:.:.:.:.:.:.:.	./.:.:.:.:.:.:.:.:.:.	./.:.:.:.:.:.:.:.:.:.	./.:.:.:.:.:.:.:.:.:.	./.:.:.:.:.:.:.:.:.:.	./.:.:.:.:.:.:.:.:.:.	./.:.:.:.:.:.:.:.:.:.	./.:.:.:.:.:.:.:.:.:.	./.:.:.:.:.:.:.:.:.:.	./.:.:.:.:.:.:.:.:.:.	./.:.:.:.:.:.:.:.:.:.	./.:.:.:.:.:.:.:.:.:.	./.:.:.:.:.:.:.:.:.:.	./.:.:.:.:.:.:.:.:.:.	./.:.:.:.:.:.:.:.:.:.	./.:.:.:.:.:.:.:.:.:.	./.:.:.:.:.:.:.:.:.:.	./.:.:.:.:.:.:.:.:.:.	./.:.:.:.:.:.:.:.:.:.	./.:.:.:.:.:.:.:.:.:.	./.:.:.:.:.:.:.:.:.:.	./.:.:.:.:.:.:.:.:.:.	./.:.:.:.:.:.:.:.:.:.	./.:.:.:.:.:.:.:.:.:.	./.:.:.:.:.:.:.:.:.:.	./.:.:.:.:.:.:.:.:.:.	./.:.:.:.:.:.:.:.:.:.	./.:.:.:.:.:.:.:.:.:.	./.:.:.:.:.:.:.:.:.:.	./.:.:.:.:.:.:.:.:.:.	./.:.:.:.:.:.:.:.:.:.	./.:.:.:.:.:.:.:.:.:.	./.:.:.:.:.:.:.:.:.:.	./.:.:.:.:.:.:.:.:.:.	./.:.:.:.:.:.:.:.:.:.	./.:.:.:.:.:.:.:.:.:.	./.:.:.:.:.:.:.:.:.:.	./.:.:.:.:.:.:.:.:.:.	./.:.:.:.:.:.:.:.:.:.	1|0:16:99:100:0|1:7711320_A_G:0:7711181:5,8,1,2:.	./.:.:.:.:.:.:.:.:.:.	./.:.:.:.:.:.:.:.:.:.	./.:.:.:.:.:.:.:.:.:.	./.:.:.:.:.:.:.:.:.:.	./.:.:.:.:.:.:.:.:.:.	./.:.:.:.:.:.:.:.:.:.	./.:.:.:.:.:.:.:.:.:.	./.:.:.:.:.:.:.:.:.:.	./.:.:.:.:.:.:.:.:.:.	./.:.:.:.:.:.:.:.:.:.	./.:.:.:.:.:.:.:.:.:.	./.:.:.:.:.:.:.:.:.:.	./.:.:.:.:.:.:.:.:.:.	./.:.:.:.:.:.:.:.:.:.	./.:.:.:.:.:.:.:.:.:.	./.:.:.:.:.:.:.:.:.:.	0|1:7:69:100:0|1:7711320_A_G:0:7701995:2,0,5,0:.	./.:.:.:.:.:.:.:.:.:.	./.:.:.:.:.:.:.:.:.:.	./.:.:.:.:.:.:.:.:.:.	./.:.:.:.:.:.:.:.:.:.	0|1:14:99:100:0|1:7711320_A_G:0:7710888:2,5,2,5:.	1|0:12:99:100:0|1:7711320_A_G:0:7710615:1,5,1,5:.	./.:.:.:.:.:.:.:.:.:.	./.:.:.:.:.:.:.:.:.:.	./.:.:.:.:.:.:.:.:.:.	./.:.:.:.:.:.:.:.:.:.	./.:.:.:.:.:.:.:.:.:.	./.:.:.:.:.:.:.:.:.:.	./.:.:.:.:.:.:.:.:.:.	./.:.:.:.:.:.:.:.:.:.	0|1:20:99:100:0|1:7711320_A_G:0:7701995:9,2,4,5:.	./.:.:.:.:.:.:.:.:.:.	./.:.:.:.:.:.:.:.:.:.	0|1:10:99:100:0|1:7711320_A_G:0:7706223:3,4,1,2:.	./.:.:.:.:.:.:.:.:.:.	0|1:12:54:100:0|1:7711320_A_G:0:7710989:1,1,5,5:.	./.:.:.:.:.:.:.:.:.:.	./.:.:.:.:.:.:.:.:.:.	./.:.:.:.:.:.:.:.:.:.	./.:.:.:.:.:.:.:.:.:.	./.:.:.:.:.:.:.:.:.:.	./.:.:.:.:.:.:.:.:.:.	./.:.:.:.:.:.:.:.:.:.	./.:.:.:.:.:.:.:.:.:.	./.:.:.:.:.:.:.:.:.:.	./.:.:.:.:.:.:.:.:.:.	./.:.:.:.:.:.:.:.:.:.	./.:.:.:.:.:.:.:.:.:.	./.:.:.:.:.:.:.:.:.:.	./.:.:.:.:.:.:.:.:.:.	./.:.:.:.:.:.:.:.:.:.	./.:.:.:.:.:.:.:.:.:.	./.:.:.:.:.:.:.:.:.:.	./.:.:.:.:.:.:.:.:.:.	./.:.:.:.:.:.:.:.:.:.	./.:.:.:.:.:.:.:.:.:.	./.:.:.:.:.:.:.:.:.:.
chr4	7711421	.	C	G	128.77	PASS	BaseQRankSum=0.137;ClippingRankSum=0;ExcessHet=3.0103;MQRankSum=0;RAW_MQ=68400;ReadPosRankSum=-0.799;DP=82;MLEAC=2;MLEAF=1	GT:DP:GQ:NE:PR:PS:SB:SE	./.:.:.:.:.:.:.:.	./.:.:.:.:.:.:.:.	./.:.:.:.:.:.:.:.	./.:.:.:.:.:.:.:.	./.:.:.:.:.:.:.:.	./.:.:.:.:.:.:.:.	./.:.:.:.:.:.:.:.	./.:.:.:.:.:.:.:.	./.:.:.:.:.:.:.:.	./.:.:.:.:.:.:.:.	./.:.:.:.:.:.:.:.	./.:.:.:.:.:.:.:.	./.:.:.:.:.:.:.:.	./.:.:.:.:.:.:.:.	./.:.:.:.:.:.:.:.	./.:.:.:.:.:.:.:.	./.:.:.:.:.:.:.:.	./.:.:.:.:.:.:.:.	./.:.:.:.:.:.:.:.	./.:.:.:.:.:.:.:.	./.:.:.:.:.:.:.:.	./.:.:.:.:.:.:.:.	./.:.:.:.:.:.:.:.	./.:.:.:.:.:.:.:.	./.:.:.:.:.:.:.:.	./.:.:.:.:.:.:.:.	./.:.:.:.:.:.:.:.	./.:.:.:.:.:.:.:.	./.:.:.:.:.:.:.:.	./.:.:.:.:.:.:.:.	./.:.:.:.:.:.:.:.	./.:.:.:.:.:.:.:.	./.:.:.:.:.:.:.:.	./.:.:.:.:.:.:.:.	./.:.:.:.:.:.:.:.	./.:.:.:.:.:.:.:.	./.:.:.:.:.:.:.:.	./.:.:.:.:.:.:.:.	./.:.:.:.:.:.:.:.	./.:.:.:.:.:.:.:.	./.:.:.:.:.:.:.:.	./.:.:.:.:.:.:.:.	./.:.:.:.:.:.:.:.	./.:.:.:.:.:.:.:.	./.:.:.:.:.:.:.:.	./.:.:.:.:.:.:.:.	./.:.:.:.:.:.:.:.	./.:.:.:.:.:.:.:.	./.:.:.:.:.:.:.:.	./.:.:.:.:.:.:.:.	./.:.:.:.:.:.:.:.	./.:.:.:.:.:.:.:.	./.:.:.:.:.:.:.:.	./.:.:.:.:.:.:.:.	./.:.:.:.:.:.:.:.	./.:.:.:.:.:.:.:.	./.:.:.:.:.:.:.:.	./.:.:.:.:.:.:.:.	./.:.:.:.:.:.:.:.	./.:.:.:.:.:.:.:.	./.:.:.:.:.:.:.:.	./.:.:.:.:.:.:.:.	./.:.:.:.:.:.:.:.	./.:.:.:.:.:.:.:.	./.:.:.:.:.:.:.:.	1|0:19:99:100:0:7711181:3,10,3,3:.	./.:.:.:.:.:.:.:.	./.:.:.:.:.:.:.:.	./.:.:.:.:.:.:.:.	./.:.:.:.:.:.:.:.	./.:.:.:.:.:.:.:.	./.:.:.:.:.:.:.:.	./.:.:.:.:.:.:.:.	./.:.:.:.:.:.:.:.	./.:.:.:.:.:.:.:.	./.:.:.:.:.:.:.:.	./.:.:.:.:.:.:.:.	./.:.:.:.:.:.:.:.	./.:.:.:.:.:.:.:.	./.:.:.:.:.:.:.:.	./.:.:.:.:.:.:.:.	./.:.:.:.:.:.:.:.	0|1:3:18:100:0:7701995:1,0,1,1:.	./.:.:.:.:.:.:.:.	./.:.:.:.:.:.:.:.	./.:.:.:.:.:.:.:.	./.:.:.:.:.:.:.:.	0|1:9:83:100:0:7710888:1,3,0,5:.	1|0:16:99:100:0:7710615:1,8,1,6:.	./.:.:.:.:.:.:.:.	./.:.:.:.:.:.:.:.	./.:.:.:.:.:.:.:.	./.:.:.:.:.:.:.:.	./.:.:.:.:.:.:.:.	./.:.:.:.:.:.:.:.	./.:.:.:.:.:.:.:.	./.:.:.:.:.:.:.:.	0|1:20:99:100:0:7701995:6,6,3,5:.	./.:.:.:.:.:.:.:.	./.:.:.:.:.:.:.:.	0|1:9:26:100:0:7706223:2,5,1,1:.	./.:.:.:.:.:.:.:.	1/1:6:18:.:.:.:0,0,4,2:.	./.:.:.:.:.:.:.:.	./.:.:.:.:.:.:.:.	./.:.:.:.:.:.:.:.	./.:.:.:.:.:.:.:.	./.:.:.:.:.:.:.:.	./.:.:.:.:.:.:.:.	./.:.:.:.:.:.:.:.	./.:.:.:.:.:.:.:.	./.:.:.:.:.:.:.:.	./.:.:.:.:.:.:.:.	./.:.:.:.:.:.:.:.	./.:.:.:.:.:.:.:.	./.:.:.:.:.:.:.:.	./.:.:.:.:.:.:.:.	./.:.:.:.:.:.:.:.	./.:.:.:.:.:.:.:.	./.:.:.:.:.:.:.:.	./.:.:.:.:.:.:.:.	./.:.:.:.:.:.:.:.	./.:.:.:.:.:.:.:.	./.:.:.:.:.:.:.:.
chr4	7711448	.	T	C	100.77	PASS	BaseQRankSum=-3.098;ClippingRankSum=0;ExcessHet=3.0103;MQRankSum=0;RAW_MQ=61200;ReadPosRankSum=1.579;DP=73;MLEAC=2;MLEAF=1	GT:DP:GQ:NE:PR:PS:SB:SE	./.:.:.:.:.:.:.:.	./.:.:.:.:.:.:.:.	./.:.:.:.:.:.:.:.	./.:.:.:.:.:.:.:.	./.:.:.:.:.:.:.:.	./.:.:.:.:.:.:.:.	./.:.:.:.:.:.:.:.	./.:.:.:.:.:.:.:.	./.:.:.:.:.:.:.:.	./.:.:.:.:.:.:.:.	./.:.:.:.:.:.:.:.	./.:.:.:.:.:.:.:.	./.:.:.:.:.:.:.:.	./.:.:.:.:.:.:.:.	./.:.:.:.:.:.:.:.	./.:.:.:.:.:.:.:.	./.:.:.:.:.:.:.:.	./.:.:.:.:.:.:.:.	./.:.:.:.:.:.:.:.	./.:.:.:.:.:.:.:.	./.:.:.:.:.:.:.:.	./.:.:.:.:.:.:.:.	./.:.:.:.:.:.:.:.	./.:.:.:.:.:.:.:.	./.:.:.:.:.:.:.:.	./.:.:.:.:.:.:.:.	./.:.:.:.:.:.:.:.	./.:.:.:.:.:.:.:.	./.:.:.:.:.:.:.:.	./.:.:.:.:.:.:.:.	./.:.:.:.:.:.:.:.	./.:.:.:.:.:.:.:.	./.:.:.:.:.:.:.:.	./.:.:.:.:.:.:.:.	./.:.:.:.:.:.:.:.	./.:.:.:.:.:.:.:.	./.:.:.:.:.:.:.:.	./.:.:.:.:.:.:.:.	./.:.:.:.:.:.:.:.	./.:.:.:.:.:.:.:.	./.:.:.:.:.:.:.:.	./.:.:.:.:.:.:.:.	./.:.:.:.:.:.:.:.	./.:.:.:.:.:.:.:.	./.:.:.:.:.:.:.:.	./.:.:.:.:.:.:.:.	./.:.:.:.:.:.:.:.	./.:.:.:.:.:.:.:.	./.:.:.:.:.:.:.:.	./.:.:.:.:.:.:.:.	./.:.:.:.:.:.:.:.	./.:.:.:.:.:.:.:.	./.:.:.:.:.:.:.:.	./.:.:.:.:.:.:.:.	./.:.:.:.:.:.:.:.	./.:.:.:.:.:.:.:.	./.:.:.:.:.:.:.:.	./.:.:.:.:.:.:.:.	./.:.:.:.:.:.:.:.	./.:.:.:.:.:.:.:.	./.:.:.:.:.:.:.:.	./.:.:.:.:.:.:.:.	./.:.:.:.:.:.:.:.	./.:.:.:.:.:.:.:.	./.:.:.:.:.:.:.:.	1|0:17:81:100:0:7711181:1,10,3,3:.	./.:.:.:.:.:.:.:.	./.:.:.:.:.:.:.:.	./.:.:.:.:.:.:.:.	./.:.:.:.:.:.:.:.	./.:.:.:.:.:.:.:.	./.:.:.:.:.:.:.:.	./.:.:.:.:.:.:.:.	./.:.:.:.:.:.:.:.	./.:.:.:.:.:.:.:.	./.:.:.:.:.:.:.:.	./.:.:.:.:.:.:.:.	./.:.:.:.:.:.:.:.	./.:.:.:.:.:.:.:.	./.:.:.:.:.:.:.:.	./.:.:.:.:.:.:.:.	./.:.:.:.:.:.:.:.	0|1:4:37:100:0:7701995:2,0,1,1:.	./.:.:.:.:.:.:.:.	./.:.:.:.:.:.:.:.	./.:.:.:.:.:.:.:.	./.:.:.:.:.:.:.:.	0|1:7:22:100:0:7710888:1,3,0,3:.	1|0:13:99:100:0:7710615:0,6,1,6:.	./.:.:.:.:.:.:.:.	./.:.:.:.:.:.:.:.	./.:.:.:.:.:.:.:.	./.:.:.:.:.:.:.:.	./.:.:.:.:.:.:.:.	./.:.:.:.:.:.:.:.	./.:.:.:.:.:.:.:.	./.:.:.:.:.:.:.:.	0|1:22:99:100:0:7701995:6,8,3,5:.	./.:.:.:.:.:.:.:.	./.:.:.:.:.:.:.:.	0|1:7:12:100:0:7706223:2,3,1,1:.	./.:.:.:.:.:.:.:.	1/1:3:9:.:.:.:0,0,2,1:.	./.:.:.:.:.:.:.:.	./.:.:.:.:.:.:.:.	./.:.:.:.:.:.:.:.	./.:.:.:.:.:.:.:.	./.:.:.:.:.:.:.:.	./.:.:.:.:.:.:.:.	./.:.:.:.:.:.:.:.	./.:.:.:.:.:.:.:.	./.:.:.:.:.:.:.:.	./.:.:.:.:.:.:.:.	./.:.:.:.:.:.:.:.	./.:.:.:.:.:.:.:.	./.:.:.:.:.:.:.:.	./.:.:.:.:.:.:.:.	./.:.:.:.:.:.:.:.	./.:.:.:.:.:.:.:.	./.:.:.:.:.:.:.:.	./.:.:.:.:.:.:.:.	./.:.:.:.:.:.:.:.	./.:.:.:.:.:.:.:.	./.:.:.:.:.:.:.:.
chr4	7711473	.	T	TA	263.73	PASS	BaseQRankSum=1.361;ClippingRankSum=0;ExcessHet=3.0103;MQRankSum=-1.983;RAW_MQ=93872;ReadPosRankSum=-1.544;DP=32;MLEAC=1;MLEAF=0.5	GT:DP:GQ:NE:PGT:PID:PR:PS:SB:SE	./.:.:.:.:.:.:.:.:.:.	./.:.:.:.:.:.:.:.:.:.	./.:.:.:.:.:.:.:.:.:.	./.:.:.:.:.:.:.:.:.:.	./.:.:.:.:.:.:.:.:.:.	./.:.:.:.:.:.:.:.:.:.	./.:.:.:.:.:.:.:.:.:.	./.:.:.:.:.:.:.:.:.:.	./.:.:.:.:.:.:.:.:.:.	./.:.:.:.:.:.:.:.:.:.	./.:.:.:.:.:.:.:.:.:.	./.:.:.:.:.:.:.:.:.:.	./.:.:.:.:.:.:.:.:.:.	./.:.:.:.:.:.:.:.:.:.	./.:.:.:.:.:.:.:.:.:.	./.:.:.:.:.:.:.:.:.:.	./.:.:.:.:.:.:.:.:.:.	./.:.:.:.:.:.:.:.:.:.	./.:.:.:.:.:.:.:.:.:.	./.:.:.:.:.:.:.:.:.:.	./.:.:.:.:.:.:.:.:.:.	./.:.:.:.:.:.:.:.:.:.	./.:.:.:.:.:.:.:.:.:.	./.:.:.:.:.:.:.:.:.:.	./.:.:.:.:.:.:.:.:.:.	./.:.:.:.:.:.:.:.:.:.	./.:.:.:.:.:.:.:.:.:.	./.:.:.:.:.:.:.:.:.:.	./.:.:.:.:.:.:.:.:.:.	./.:.:.:.:.:.:.:.:.:.	./.:.:.:.:.:.:.:.:.:.	./.:.:.:.:.:.:.:.:.:.	./.:.:.:.:.:.:.:.:.:.	./.:.:.:.:.:.:.:.:.:.	./.:.:.:.:.:.:.:.:.:.	./.:.:.:.:.:.:.:.:.:.	./.:.:.:.:.:.:.:.:.:.	./.:.:.:.:.:.:.:.:.:.	./.:.:.:.:.:.:.:.:.:.	./.:.:.:.:.:.:.:.:.:.	./.:.:.:.:.:.:.:.:.:.	./.:.:.:.:.:.:.:.:.:.	./.:.:.:.:.:.:.:.:.:.	./.:.:.:.:.:.:.:.:.:.	./.:.:.:.:.:.:.:.:.:.	./.:.:.:.:.:.:.:.:.:.	./.:.:.:.:.:.:.:.:.:.	./.:.:.:.:.:.:.:.:.:.	./.:.:.:.:.:.:.:.:.:.	./.:.:.:.:.:.:.:.:.:.	./.:.:.:.:.:.:.:.:.:.	./.:.:.:.:.:.:.:.:.:.	./.:.:.:.:.:.:.:.:.:.	./.:.:.:.:.:.:.:.:.:.	./.:.:.:.:.:.:.:.:.:.	./.:.:.:.:.:.:.:.:.:.	./.:.:.:.:.:.:.:.:.:.	./.:.:.:.:.:.:.:.:.:.	./.:.:.:.:.:.:.:.:.:.	./.:.:.:.:.:.:.:.:.:.	./.:.:.:.:.:.:.:.:.:.	./.:.:.:.:.:.:.:.:.:.	./.:.:.:.:.:.:.:.:.:.	./.:.:.:.:.:.:.:.:.:.	./.:.:.:.:.:.:.:.:.:.	./.:.:.:.:.:.:.:.:.:.	./.:.:.:.:.:.:.:.:.:.	./.:.:.:.:.:.:.:.:.:.	./.:.:.:.:.:.:.:.:.:.	./.:.:.:.:.:.:.:.:.:.	./.:.:.:.:.:.:.:.:.:.	./.:.:.:.:.:.:.:.:.:.	./.:.:.:.:.:.:.:.:.:.	./.:.:.:.:.:.:.:.:.:.	./.:.:.:.:.:.:.:.:.:.	./.:.:.:.:.:.:.:.:.:.	./.:.:.:.:.:.:.:.:.:.	./.:.:.:.:.:.:.:.:.:.	./.:.:.:.:.:.:.:.:.:.	./.:.:.:.:.:.:.:.:.:.	./.:.:.:.:.:.:.:.:.:.	./.:.:.:.:.:.:.:.:.:.	./.:.:.:.:.:.:.:.:.:.	./.:.:.:.:.:.:.:.:.:.	./.:.:.:.:.:.:.:.:.:.	./.:.:.:.:.:.:.:.:.:.	./.:.:.:.:.:.:.:.:.:.	./.:.:.:.:.:.:.:.:.:.	./.:.:.:.:.:.:.:.:.:.	./.:.:.:.:.:.:.:.:.:.	./.:.:.:.:.:.:.:.:.:.	./.:.:.:.:.:.:.:.:.:.	./.:.:.:.:.:.:.:.:.:.	./.:.:.:.:.:.:.:.:.:.	./.:.:.:.:.:.:.:.:.:.	./.:.:.:.:.:.:.:.:.:.	./.:.:.:.:.:.:.:.:.:.	0|1:27:99:100:0|1:7711473_T_TA:0:7701995:7,11,4,5:.	./.:.:.:.:.:.:.:.:.:.	./.:.:.:.:.:.:.:.:.:.	0|1:5:75:100:0|1:7711473_T_TA:0:7706223:1,2,2,0:.	./.:.:.:.:.:.:.:.:.:.	./.:.:.:.:.:.:.:.:.:.	./.:.:.:.:.:.:.:.:.:.	./.:.:.:.:.:.:.:.:.:.	./.:.:.:.:.:.:.:.:.:.	./.:.:.:.:.:.:.:.:.:.	./.:.:.:.:.:.:.:.:.:.	./.:.:.:.:.:.:.:.:.:.	./.:.:.:.:.:.:.:.:.:.	./.:.:.:.:.:.:.:.:.:.	./.:.:.:.:.:.:.:.:.:.	./.:.:.:.:.:.:.:.:.:.	./.:.:.:.:.:.:.:.:.:.	./.:.:.:.:.:.:.:.:.:.	./.:.:.:.:.:.:.:.:.:.	./.:.:.:.:.:.:.:.:.:.	./.:.:.:.:.:.:.:.:.:.	./.:.:.:.:.:.:.:.:.:.	./.:.:.:.:.:.:.:.:.:.	./.:.:.:.:.:.:.:.:.:.	./.:.:.:.:.:.:.:.:.:.	./.:.:.:.:.:.:.:.:.:.	./.:.:.:.:.:.:.:.:.:.
chr4	7711475	.	T	TAACA,TTA	727.73	PASS	ExcessHet=3.0103;RAW_MQ=61200;BaseQRankSum=0.541;ClippingRankSum=0;MQRankSum=0;ReadPosRankSum=-1.342;DP=182;MLEAC=1,1;MLEAF=0.5,0.5	GT:DP:GQ:PGT:PID:SB:NE:PR:PS:SE	./.:.:.:.:.:.:.:.:.:.	./.:.:.:.:.:.:.:.:.:.	./.:.:.:.:.:.:.:.:.:.	./.:.:.:.:.:.:.:.:.:.	./.:.:.:.:.:.:.:.:.:.	./.:.:.:.:.:.:.:.:.:.	./.:.:.:.:.:.:.:.:.:.	./.:.:.:.:.:.:.:.:.:.	./.:.:.:.:.:.:.:.:.:.	./.:.:.:.:.:.:.:.:.:.	./.:.:.:.:.:.:.:.:.:.	./.:.:.:.:.:.:.:.:.:.	./.:.:.:.:.:.:.:.:.:.	./.:.:.:.:.:.:.:.:.:.	./.:.:.:.:.:.:.:.:.:.	./.:.:.:.:.:.:.:.:.:.	./.:.:.:.:.:.:.:.:.:.	./.:.:.:.:.:.:.:.:.:.	./.:.:.:.:.:.:.:.:.:.	./.:.:.:.:.:.:.:.:.:.	./.:.:.:.:.:.:.:.:.:.	./.:.:.:.:.:.:.:.:.:.	./.:.:.:.:.:.:.:.:.:.	./.:.:.:.:.:.:.:.:.:.	./.:.:.:.:.:.:.:.:.:.	./.:.:.:.:.:.:.:.:.:.	./.:.:.:.:.:.:.:.:.:.	./.:.:.:.:.:.:.:.:.:.	./.:.:.:.:.:.:.:.:.:.	./.:.:.:.:.:.:.:.:.:.	./.:.:.:.:.:.:.:.:.:.	./.:.:.:.:.:.:.:.:.:.	./.:.:.:.:.:.:.:.:.:.	./.:.:.:.:.:.:.:.:.:.	./.:.:.:.:.:.:.:.:.:.	./.:.:.:.:.:.:.:.:.:.	./.:.:.:.:.:.:.:.:.:.	./.:.:.:.:.:.:.:.:.:.	./.:.:.:.:.:.:.:.:.:.	./.:.:.:.:.:.:.:.:.:.	./.:.:.:.:.:.:.:.:.:.	./.:.:.:.:.:.:.:.:.:.	./.:.:.:.:.:.:.:.:.:.	./.:.:.:.:.:.:.:.:.:.	./.:.:.:.:.:.:.:.:.:.	./.:.:.:.:.:.:.:.:.:.	./.:.:.:.:.:.:.:.:.:.	./.:.:.:.:.:.:.:.:.:.	1/1:17:51:0|1:7711475_T_TAACA:0,0,12,5:.:.:.:.	1|0:12:99:0|1:7711475_T_TAACA:2,4,4,2:100:0:7710615:.	1|0:20:99:0|1:7711475_T_TAACA:9,5,3,3:100:0:7711475:.	1|0:19:99:0|1:7711475_T_TAACA:2,5,7,5:100:0:7710615:.	./.:.:.:.:.:.:.:.:.:.	./.:.:.:.:.:.:.:.:.:.	./.:.:.:.:.:.:.:.:.:.	./.:.:.:.:.:.:.:.:.:.	0|1:12:99:0|1:7711475_T_TAACA:2,4,4,2:100:0:7710132:.	./.:.:.:.:.:.:.:.:.:.	./.:.:.:.:.:.:.:.:.:.	0|1:11:99:0|1:7711475_T_TAACA:3,4,3,1:100:0:7711475:.	./.:.:.:.:.:.:.:.:.:.	./.:.:.:.:.:.:.:.:.:.	./.:.:.:.:.:.:.:.:.:.	./.:.:.:.:.:.:.:.:.:.	./.:.:.:.:.:.:.:.:.:.	./.:.:.:.:.:.:.:.:.:.	./.:.:.:.:.:.:.:.:.:.	./.:.:.:.:.:.:.:.:.:.	./.:.:.:.:.:.:.:.:.:.	1|0:11:99:0|1:7711475_T_TAACA:3,4,2,2:100:0:7711336:.	./.:.:.:.:.:.:.:.:.:.	./.:.:.:.:.:.:.:.:.:.	1/1:8:27:0|1:7711475_T_TAACA:0,0,4,4:.:.:.:.	1|0:13:99:0|1:7711475_T_TAACA:4,3,3,3:100:0:7711475:.	1|0:13:99:0|1:7711475_T_TAACA:4,2,2,5:100:0:7711475:.	./.:.:.:.:.:.:.:.:.:.	./.:.:.:.:.:.:.:.:.:.	./.:.:.:.:.:.:.:.:.:.	./.:.:.:.:.:.:.:.:.:.	1|0:12:99:0|1:7711475_T_TAACA:4,4,1,3:100:0:7711475:.	./.:.:.:.:.:.:.:.:.:.	./.:.:.:.:.:.:.:.:.:.	./.:.:.:.:.:.:.:.:.:.	./.:.:.:.:.:.:.:.:.:.	./.:.:.:.:.:.:.:.:.:.	./.:.:.:.:.:.:.:.:.:.	./.:.:.:.:.:.:.:.:.:.	./.:.:.:.:.:.:.:.:.:.	./.:.:.:.:.:.:.:.:.:.	./.:.:.:.:.:.:.:.:.:.	./.:.:.:.:.:.:.:.:.:.	./.:.:.:.:.:.:.:.:.:.	./.:.:.:.:.:.:.:.:.:.	./.:.:.:.:.:.:.:.:.:.	./.:.:.:.:.:.:.:.:.:.	./.:.:.:.:.:.:.:.:.:.	./.:.:.:.:.:.:.:.:.:.	0|2:27:99:0|1:7711473_T_TA:8,11,4,4:100:0:7701995:.	./.:.:.:.:.:.:.:.:.:.	./.:.:.:.:.:.:.:.:.:.	0|2:5:75:0|1:7711473_T_TA:1,2,2,0:39.91:0:7706223:.	./.:.:.:.:.:.:.:.:.:.	./.:.:.:.:.:.:.:.:.:.	./.:.:.:.:.:.:.:.:.:.	./.:.:.:.:.:.:.:.:.:.	./.:.:.:.:.:.:.:.:.:.	./.:.:.:.:.:.:.:.:.:.	./.:.:.:.:.:.:.:.:.:.	./.:.:.:.:.:.:.:.:.:.	./.:.:.:.:.:.:.:.:.:.	./.:.:.:.:.:.:.:.:.:.	./.:.:.:.:.:.:.:.:.:.	./.:.:.:.:.:.:.:.:.:.	./.:.:.:.:.:.:.:.:.:.	./.:.:.:.:.:.:.:.:.:.	./.:.:.:.:.:.:.:.:.:.	./.:.:.:.:.:.:.:.:.:.	./.:.:.:.:.:.:.:.:.:.	./.:.:.:.:.:.:.:.:.:.	./.:.:.:.:.:.:.:.:.:.	./.:.:.:.:.:.:.:.:.:.	./.:.:.:.:.:.:.:.:.:.	./.:.:.:.:.:.:.:.:.:.	./.:.:.:.:.:.:.:.:.:.
chr4	7711478	.	TAAA	T,TA	727.73	PASS	ExcessHet=3.0103;RAW_MQ=61200;BaseQRankSum=-0.598;ClippingRankSum=0;MQRankSum=0;ReadPosRankSum=-1.953;DP=179;MLEAC=1,1;MLEAF=0.5,0.5	GT:DP:GQ:PGT:PID:SB:NE:PR:PS:SE	./.:.:.:.:.:.:.:.:.:.	./.:.:.:.:.:.:.:.:.:.	./.:.:.:.:.:.:.:.:.:.	./.:.:.:.:.:.:.:.:.:.	./.:.:.:.:.:.:.:.:.:.	./.:.:.:.:.:.:.:.:.:.	./.:.:.:.:.:.:.:.:.:.	./.:.:.:.:.:.:.:.:.:.	./.:.:.:.:.:.:.:.:.:.	./.:.:.:.:.:.:.:.:.:.	./.:.:.:.:.:.:.:.:.:.	./.:.:.:.:.:.:.:.:.:.	./.:.:.:.:.:.:.:.:.:.	./.:.:.:.:.:.:.:.:.:.	./.:.:.:.:.:.:.:.:.:.	./.:.:.:.:.:.:.:.:.:.	./.:.:.:.:.:.:.:.:.:.	./.:.:.:.:.:.:.:.:.:.	./.:.:.:.:.:.:.:.:.:.	./.:.:.:.:.:.:.:.:.:.	./.:.:.:.:.:.:.:.:.:.	./.:.:.:.:.:.:.:.:.:.	./.:.:.:.:.:.:.:.:.:.	./.:.:.:.:.:.:.:.:.:.	./.:.:.:.:.:.:.:.:.:.	./.:.:.:.:.:.:.:.:.:.	./.:.:.:.:.:.:.:.:.:.	./.:.:.:.:.:.:.:.:.:.	./.:.:.:.:.:.:.:.:.:.	./.:.:.:.:.:.:.:.:.:.	./.:.:.:.:.:.:.:.:.:.	./.:.:.:.:.:.:.:.:.:.	./.:.:.:.:.:.:.:.:.:.	./.:.:.:.:.:.:.:.:.:.	./.:.:.:.:.:.:.:.:.:.	./.:.:.:.:.:.:.:.:.:.	./.:.:.:.:.:.:.:.:.:.	./.:.:.:.:.:.:.:.:.:.	./.:.:.:.:.:.:.:.:.:.	./.:.:.:.:.:.:.:.:.:.	./.:.:.:.:.:.:.:.:.:.	./.:.:.:.:.:.:.:.:.:.	./.:.:.:.:.:.:.:.:.:.	./.:.:.:.:.:.:.:.:.:.	./.:.:.:.:.:.:.:.:.:.	./.:.:.:.:.:.:.:.:.:.	./.:.:.:.:.:.:.:.:.:.	./.:.:.:.:.:.:.:.:.:.	1/1:17:51:0|1:7711475_T_TAACA:0,0,12,5:.:.:.:.	1|0:12:99:0|1:7711475_T_TAACA:2,4,4,2:100:0:7710615:.	1|0:20:99:0|1:7711475_T_TAACA:9,5,3,3:100:0:7711475:.	1|0:18:99:0|1:7711475_T_TAACA:2,5,7,4:100:0:7710615:.	./.:.:.:.:.:.:.:.:.:.	./.:.:.:.:.:.:.:.:.:.	./.:.:.:.:.:.:.:.:.:.	./.:.:.:.:.:.:.:.:.:.	0|1:11:99:0|1:7711475_T_TAACA:2,4,3,2:100:0:7710132:.	./.:.:.:.:.:.:.:.:.:.	./.:.:.:.:.:.:.:.:.:.	0|1:11:99:0|1:7711475_T_TAACA:3,4,3,1:100:0:7711475:.	./.:.:.:.:.:.:.:.:.:.	./.:.:.:.:.:.:.:.:.:.	./.:.:.:.:.:.:.:.:.:.	./.:.:.:.:.:.:.:.:.:.	./.:.:.:.:.:.:.:.:.:.	./.:.:.:.:.:.:.:.:.:.	./.:.:.:.:.:.:.:.:.:.	./.:.:.:.:.:.:.:.:.:.	./.:.:.:.:.:.:.:.:.:.	1|0:10:99:0|1:7711475_T_TAACA:3,3,2,2:100:0:7711336:.	./.:.:.:.:.:.:.:.:.:.	./.:.:.:.:.:.:.:.:.:.	1/1:9:27:0|1:7711475_T_TAACA:0,0,5,4:.:.:.:.	1|0:13:99:0|1:7711475_T_TAACA:4,3,3,3:100:0:7711475:.	1|0:12:99:0|1:7711475_T_TAACA:4,2,2,4:100:0:7711475:.	./.:.:.:.:.:.:.:.:.:.	./.:.:.:.:.:.:.:.:.:.	./.:.:.:.:.:.:.:.:.:.	./.:.:.:.:.:.:.:.:.:.	1|0:13:99:0|1:7711475_T_TAACA:4,5,1,3:100:0:7711475:.	./.:.:.:.:.:.:.:.:.:.	./.:.:.:.:.:.:.:.:.:.	./.:.:.:.:.:.:.:.:.:.	./.:.:.:.:.:.:.:.:.:.	./.:.:.:.:.:.:.:.:.:.	./.:.:.:.:.:.:.:.:.:.	./.:.:.:.:.:.:.:.:.:.	./.:.:.:.:.:.:.:.:.:.	./.:.:.:.:.:.:.:.:.:.	./.:.:.:.:.:.:.:.:.:.	./.:.:.:.:.:.:.:.:.:.	./.:.:.:.:.:.:.:.:.:.	./.:.:.:.:.:.:.:.:.:.	./.:.:.:.:.:.:.:.:.:.	./.:.:.:.:.:.:.:.:.:.	./.:.:.:.:.:.:.:.:.:.	./.:.:.:.:.:.:.:.:.:.	0|2:28:99:0|1:7711473_T_TA:8,11,5,4:100:0:7701995:.	./.:.:.:.:.:.:.:.:.:.	./.:.:.:.:.:.:.:.:.:.	0|2:5:75:0|1:7711473_T_TA:1,2,2,0:39.91:0:7706223:.	./.:.:.:.:.:.:.:.:.:.	./.:.:.:.:.:.:.:.:.:.	./.:.:.:.:.:.:.:.:.:.	./.:.:.:.:.:.:.:.:.:.	./.:.:.:.:.:.:.:.:.:.	./.:.:.:.:.:.:.:.:.:.	./.:.:.:.:.:.:.:.:.:.	./.:.:.:.:.:.:.:.:.:.	./.:.:.:.:.:.:.:.:.:.	./.:.:.:.:.:.:.:.:.:.	./.:.:.:.:.:.:.:.:.:.	./.:.:.:.:.:.:.:.:.:.	./.:.:.:.:.:.:.:.:.:.	./.:.:.:.:.:.:.:.:.:.	./.:.:.:.:.:.:.:.:.:.	./.:.:.:.:.:.:.:.:.:.	./.:.:.:.:.:.:.:.:.:.	./.:.:.:.:.:.:.:.:.:.	./.:.:.:.:.:.:.:.:.:.	./.:.:.:.:.:.:.:.:.:.	./.:.:.:.:.:.:.:.:.:.	./.:.:.:.:.:.:.:.:.:.	./.:.:.:.:.:.:.:.:.:.
chr4	7711485	.	T	A	250.77	PASS	BaseQRankSum=2.972;ClippingRankSum=0;ExcessHet=3.0103;MQRankSum=-2.105;RAW_MQ=90272;ReadPosRankSum=-2.252;DP=32;MLEAC=1;MLEAF=0.5	GT:DP:GQ:NE:PGT:PID:PR:PS:SB:SE	./.:.:.:.:.:.:.:.:.:.	./.:.:.:.:.:.:.:.:.:.	./.:.:.:.:.:.:.:.:.:.	./.:.:.:.:.:.:.:.:.:.	./.:.:.:.:.:.:.:.:.:.	./.:.:.:.:.:.:.:.:.:.	./.:.:.:.:.:.:.:.:.:.	./.:.:.:.:.:.:.:.:.:.	./.:.:.:.:.:.:.:.:.:.	./.:.:.:.:.:.:.:.:.:.	./.:.:.:.:.:.:.:.:.:.	./.:.:.:.:.:.:.:.:.:.	./.:.:.:.:.:.:.:.:.:.	./.:.:.:.:.:.:.:.:.:.	./.:.:.:.:.:.:.:.:.:.	./.:.:.:.:.:.:.:.:.:.	./.:.:.:.:.:.:.:.:.:.	./.:.:.:.:.:.:.:.:.:.	./.:.:.:.:.:.:.:.:.:.	./.:.:.:.:.:.:.:.:.:.	./.:.:.:.:.:.:.:.:.:.	./.:.:.:.:.:.:.:.:.:.	./.:.:.:.:.:.:.:.:.:.	./.:.:.:.:.:.:.:.:.:.	./.:.:.:.:.:.:.:.:.:.	./.:.:.:.:.:.:.:.:.:.	./.:.:.:.:.:.:.:.:.:.	./.:.:.:.:.:.:.:.:.:.	./.:.:.:.:.:.:.:.:.:.	./.:.:.:.:.:.:.:.:.:.	./.:.:.:.:.:.:.:.:.:.	./.:.:.:.:.:.:.:.:.:.	./.:.:.:.:.:.:.:.:.:.	./.:.:.:.:.:.:.:.:.:.	./.:.:.:.:.:.:.:.:.:.	./.:.:.:.:.:.:.:.:.:.	./.:.:.:.:.:.:.:.:.:.	./.:.:.:.:.:.:.:.:.:.	./.:.:.:.:.:.:.:.:.:.	./.:.:.:.:.:.:.:.:.:.	./.:.:.:.:.:.:.:.:.:.	./.:.:.:.:.:.:.:.:.:.	./.:.:.:.:.:.:.:.:.:.	./.:.:.:.:.:.:.:.:.:.	./.:.:.:.:.:.:.:.:.:.	./.:.:.:.:.:.:.:.:.:.	./.:.:.:.:.:.:.:.:.:.	./.:.:.:.:.:.:.:.:.:.	./.:.:.:.:.:.:.:.:.:.	./.:.:.:.:.:.:.:.:.:.	./.:.:.:.:.:.:.:.:.:.	./.:.:.:.:.:.:.:.:.:.	./.:.:.:.:.:.:.:.:.:.	./.:.:.:.:.:.:.:.:.:.	./.:.:.:.:.:.:.:.:.:.	./.:.:.:.:.:.:.:.:.:.	./.:.:.:.:.:.:.:.:.:.	./.:.:.:.:.:.:.:.:.:.	./.:.:.:.:.:.:.:.:.:.	./.:.:.:.:.:.:.:.:.:.	./.:.:.:.:.:.:.:.:.:.	./.:.:.:.:.:.:.:.:.:.	./.:.:.:.:.:.:.:.:.:.	./.:.:.:.:.:.:.:.:.:.	./.:.:.:.:.:.:.:.:.:.	./.:.:.:.:.:.:.:.:.:.	./.:.:.:.:.:.:.:.:.:.	./.:.:.:.:.:.:.:.:.:.	./.:.:.:.:.:.:.:.:.:.	./.:.:.:.:.:.:.:.:.:.	./.:.:.:.:.:.:.:.:.:.	./.:.:.:.:.:.:.:.:.:.	./.:.:.:.:.:.:.:.:.:.	./.:.:.:.:.:.:.:.:.:.	./.:.:.:.:.:.:.:.:.:.	./.:.:.:.:.:.:.:.:.:.	./.:.:.:.:.:.:.:.:.:.	./.:.:.:.:.:.:.:.:.:.	./.:.:.:.:.:.:.:.:.:.	./.:.:.:.:.:.:.:.:.:.	./.:.:.:.:.:.:.:.:.:.	./.:.:.:.:.:.:.:.:.:.	./.:.:.:.:.:.:.:.:.:.	./.:.:.:.:.:.:.:.:.:.	./.:.:.:.:.:.:.:.:.:.	./.:.:.:.:.:.:.:.:.:.	./.:.:.:.:.:.:.:.:.:.	./.:.:.:.:.:.:.:.:.:.	./.:.:.:.:.:.:.:.:.:.	./.:.:.:.:.:.:.:.:.:.	./.:.:.:.:.:.:.:.:.:.	./.:.:.:.:.:.:.:.:.:.	./.:.:.:.:.:.:.:.:.:.	./.:.:.:.:.:.:.:.:.:.	./.:.:.:.:.:.:.:.:.:.	./.:.:.:.:.:.:.:.:.:.	./.:.:.:.:.:.:.:.:.:.	0|1:26:99:100:0|1:7711473_T_TA:0:7701995:7,11,5,3:.	./.:.:.:.:.:.:.:.:.:.	./.:.:.:.:.:.:.:.:.:.	0|1:6:72:100:0|1:7711473_T_TA:0:7706223:2,2,2,0:.	./.:.:.:.:.:.:.:.:.:.	./.:.:.:.:.:.:.:.:.:.	./.:.:.:.:.:.:.:.:.:.	./.:.:.:.:.:.:.:.:.:.	./.:.:.:.:.:.:.:.:.:.	./.:.:.:.:.:.:.:.:.:.	./.:.:.:.:.:.:.:.:.:.	./.:.:.:.:.:.:.:.:.:.	./.:.:.:.:.:.:.:.:.:.	./.:.:.:.:.:.:.:.:.:.	./.:.:.:.:.:.:.:.:.:.	./.:.:.:.:.:.:.:.:.:.	./.:.:.:.:.:.:.:.:.:.	./.:.:.:.:.:.:.:.:.:.	./.:.:.:.:.:.:.:.:.:.	./.:.:.:.:.:.:.:.:.:.	./.:.:.:.:.:.:.:.:.:.	./.:.:.:.:.:.:.:.:.:.	./.:.:.:.:.:.:.:.:.:.	./.:.:.:.:.:.:.:.:.:.	./.:.:.:.:.:.:.:.:.:.	./.:.:.:.:.:.:.:.:.:.	./.:.:.:.:.:.:.:.:.:.
chr4	7711499	.	GGT	G	244.73	PASS	BaseQRankSum=1.426;ClippingRankSum=0;ExcessHet=3.0103;MQRankSum=-2.505;RAW_MQ=82176;ReadPosRankSum=-2.27;DP=30;MLEAC=1;MLEAF=0.5	GT:DP:GQ:NE:PGT:PID:PR:PS:SB:SE	./.:.:.:.:.:.:.:.:.:.	./.:.:.:.:.:.:.:.:.:.	./.:.:.:.:.:.:.:.:.:.	./.:.:.:.:.:.:.:.:.:.	./.:.:.:.:.:.:.:.:.:.	./.:.:.:.:.:.:.:.:.:.	./.:.:.:.:.:.:.:.:.:.	./.:.:.:.:.:.:.:.:.:.	./.:.:.:.:.:.:.:.:.:.	./.:.:.:.:.:.:.:.:.:.	./.:.:.:.:.:.:.:.:.:.	./.:.:.:.:.:.:.:.:.:.	./.:.:.:.:.:.:.:.:.:.	./.:.:.:.:.:.:.:.:.:.	./.:.:.:.:.:.:.:.:.:.	./.:.:.:.:.:.:.:.:.:.	./.:.:.:.:.:.:.:.:.:.	./.:.:.:.:.:.:.:.:.:.	./.:.:.:.:.:.:.:.:.:.	./.:.:.:.:.:.:.:.:.:.	./.:.:.:.:.:.:.:.:.:.	./.:.:.:.:.:.:.:.:.:.	./.:.:.:.:.:.:.:.:.:.	./.:.:.:.:.:.:.:.:.:.	./.:.:.:.:.:.:.:.:.:.	./.:.:.:.:.:.:.:.:.:.	./.:.:.:.:.:.:.:.:.:.	./.:.:.:.:.:.:.:.:.:.	./.:.:.:.:.:.:.:.:.:.	./.:.:.:.:.:.:.:.:.:.	./.:.:.:.:.:.:.:.:.:.	./.:.:.:.:.:.:.:.:.:.	./.:.:.:.:.:.:.:.:.:.	./.:.:.:.:.:.:.:.:.:.	./.:.:.:.:.:.:.:.:.:.	./.:.:.:.:.:.:.:.:.:.	./.:.:.:.:.:.:.:.:.:.	./.:.:.:.:.:.:.:.:.:.	./.:.:.:.:.:.:.:.:.:.	./.:.:.:.:.:.:.:.:.:.	./.:.:.:.:.:.:.:.:.:.	./.:.:.:.:.:.:.:.:.:.	./.:.:.:.:.:.:.:.:.:.	./.:.:.:.:.:.:.:.:.:.	./.:.:.:.:.:.:.:.:.:.	./.:.:.:.:.:.:.:.:.:.	./.:.:.:.:.:.:.:.:.:.	./.:.:.:.:.:.:.:.:.:.	./.:.:.:.:.:.:.:.:.:.	./.:.:.:.:.:.:.:.:.:.	./.:.:.:.:.:.:.:.:.:.	./.:.:.:.:.:.:.:.:.:.	./.:.:.:.:.:.:.:.:.:.	./.:.:.:.:.:.:.:.:.:.	./.:.:.:.:.:.:.:.:.:.	./.:.:.:.:.:.:.:.:.:.	./.:.:.:.:.:.:.:.:.:.	./.:.:.:.:.:.:.:.:.:.	./.:.:.:.:.:.:.:.:.:.	./.:.:.:.:.:.:.:.:.:.	./.:.:.:.:.:.:.:.:.:.	./.:.:.:.:.:.:.:.:.:.	./.:.:.:.:.:.:.:.:.:.	./.:.:.:.:.:.:.:.:.:.	./.:.:.:.:.:.:.:.:.:.	./.:.:.:.:.:.:.:.:.:.	./.:.:.:.:.:.:.:.:.:.	./.:.:.:.:.:.:.:.:.:.	./.:.:.:.:.:.:.:.:.:.	./.:.:.:.:.:.:.:.:.:.	./.:.:.:.:.:.:.:.:.:.	./.:.:.:.:.:.:.:.:.:.	./.:.:.:.:.:.:.:.:.:.	./.:.:.:.:.:.:.:.:.:.	./.:.:.:.:.:.:.:.:.:.	./.:.:.:.:.:.:.:.:.:.	./.:.:.:.:.:.:.:.:.:.	./.:.:.:.:.:.:.:.:.:.	./.:.:.:.:.:.:.:.:.:.	./.:.:.:.:.:.:.:.:.:.	./.:.:.:.:.:.:.:.:.:.	./.:.:.:.:.:.:.:.:.:.	./.:.:.:.:.:.:.:.:.:.	./.:.:.:.:.:.:.:.:.:.	./.:.:.:.:.:.:.:.:.:.	./.:.:.:.:.:.:.:.:.:.	./.:.:.:.:.:.:.:.:.:.	./.:.:.:.:.:.:.:.:.:.	./.:.:.:.:.:.:.:.:.:.	./.:.:.:.:.:.:.:.:.:.	./.:.:.:.:.:.:.:.:.:.	./.:.:.:.:.:.:.:.:.:.	./.:.:.:.:.:.:.:.:.:.	./.:.:.:.:.:.:.:.:.:.	./.:.:.:.:.:.:.:.:.:.	./.:.:.:.:.:.:.:.:.:.	./.:.:.:.:.:.:.:.:.:.	0|1:24:99:100:0|1:7711473_T_TA:0:7701995:6,10,6,2:.	./.:.:.:.:.:.:.:.:.:.	./.:.:.:.:.:.:.:.:.:.	0|1:6:72:39.91:0|1:7711473_T_TA:0:7706223:2,2,2,0:.	./.:.:.:.:.:.:.:.:.:.	./.:.:.:.:.:.:.:.:.:.	./.:.:.:.:.:.:.:.:.:.	./.:.:.:.:.:.:.:.:.:.	./.:.:.:.:.:.:.:.:.:.	./.:.:.:.:.:.:.:.:.:.	./.:.:.:.:.:.:.:.:.:.	./.:.:.:.:.:.:.:.:.:.	./.:.:.:.:.:.:.:.:.:.	./.:.:.:.:.:.:.:.:.:.	./.:.:.:.:.:.:.:.:.:.	./.:.:.:.:.:.:.:.:.:.	./.:.:.:.:.:.:.:.:.:.	./.:.:.:.:.:.:.:.:.:.	./.:.:.:.:.:.:.:.:.:.	./.:.:.:.:.:.:.:.:.:.	./.:.:.:.:.:.:.:.:.:.	./.:.:.:.:.:.:.:.:.:.	./.:.:.:.:.:.:.:.:.:.	./.:.:.:.:.:.:.:.:.:.	./.:.:.:.:.:.:.:.:.:.	./.:.:.:.:.:.:.:.:.:.	./.:.:.:.:.:.:.:.:.:.
chr4	7711505	.	G	GCGCC	211.73	PASS	BaseQRankSum=0.361;ClippingRankSum=0;ExcessHet=3.0103;MQRankSum=-2.815;RAW_MQ=71376;ReadPosRankSum=-1.304;DP=27;MLEAC=1;MLEAF=0.5	GT:DP:GQ:NE:PGT:PID:PR:PS:SB:SE	./.:.:.:.:.:.:.:.:.:.	./.:.:.:.:.:.:.:.:.:.	./.:.:.:.:.:.:.:.:.:.	./.:.:.:.:.:.:.:.:.:.	./.:.:.:.:.:.:.:.:.:.	./.:.:.:.:.:.:.:.:.:.	./.:.:.:.:.:.:.:.:.:.	./.:.:.:.:.:.:.:.:.:.	./.:.:.:.:.:.:.:.:.:.	./.:.:.:.:.:.:.:.:.:.	./.:.:.:.:.:.:.:.:.:.	./.:.:.:.:.:.:.:.:.:.	./.:.:.:.:.:.:.:.:.:.	./.:.:.:.:.:.:.:.:.:.	./.:.:.:.:.:.:.:.:.:.	./.:.:.:.:.:.:.:.:.:.	./.:.:.:.:.:.:.:.:.:.	./.:.:.:.:.:.:.:.:.:.	./.:.:.:.:.:.:.:.:.:.	./.:.:.:.:.:.:.:.:.:.	./.:.:.:.:.:.:.:.:.:.	./.:.:.:.:.:.:.:.:.:.	./.:.:.:.:.:.:.:.:.:.	./.:.:.:.:.:.:.:.:.:.	./.:.:.:.:.:.:.:.:.:.	./.:.:.:.:.:.:.:.:.:.	./.:.:.:.:.:.:.:.:.:.	./.:.:.:.:.:.:.:.:.:.	./.:.:.:.:.:.:.:.:.:.	./.:.:.:.:.:.:.:.:.:.	./.:.:.:.:.:.:.:.:.:.	./.:.:.:.:.:.:.:.:.:.	./.:.:.:.:.:.:.:.:.:.	./.:.:.:.:.:.:.:.:.:.	./.:.:.:.:.:.:.:.:.:.	./.:.:.:.:.:.:.:.:.:.	./.:.:.:.:.:.:.:.:.:.	./.:.:.:.:.:.:.:.:.:.	./.:.:.:.:.:.:.:.:.:.	./.:.:.:.:.:.:.:.:.:.	./.:.:.:.:.:.:.:.:.:.	./.:.:.:.:.:.:.:.:.:.	./.:.:.:.:.:.:.:.:.:.	./.:.:.:.:.:.:.:.:.:.	./.:.:.:.:.:.:.:.:.:.	./.:.:.:.:.:.:.:.:.:.	./.:.:.:.:.:.:.:.:.:.	./.:.:.:.:.:.:.:.:.:.	./.:.:.:.:.:.:.:.:.:.	./.:.:.:.:.:.:.:.:.:.	./.:.:.:.:.:.:.:.:.:.	./.:.:.:.:.:.:.:.:.:.	./.:.:.:.:.:.:.:.:.:.	./.:.:.:.:.:.:.:.:.:.	./.:.:.:.:.:.:.:.:.:.	./.:.:.:.:.:.:.:.:.:.	./.:.:.:.:.:.:.:.:.:.	./.:.:.:.:.:.:.:.:.:.	./.:.:.:.:.:.:.:.:.:.	./.:.:.:.:.:.:.:.:.:.	./.:.:.:.:.:.:.:.:.:.	./.:.:.:.:.:.:.:.:.:.	./.:.:.:.:.:.:.:.:.:.	./.:.:.:.:.:.:.:.:.:.	./.:.:.:.:.:.:.:.:.:.	./.:.:.:.:.:.:.:.:.:.	./.:.:.:.:.:.:.:.:.:.	./.:.:.:.:.:.:.:.:.:.	./.:.:.:.:.:.:.:.:.:.	./.:.:.:.:.:.:.:.:.:.	./.:.:.:.:.:.:.:.:.:.	./.:.:.:.:.:.:.:.:.:.	./.:.:.:.:.:.:.:.:.:.	./.:.:.:.:.:.:.:.:.:.	./.:.:.:.:.:.:.:.:.:.	./.:.:.:.:.:.:.:.:.:.	./.:.:.:.:.:.:.:.:.:.	./.:.:.:.:.:.:.:.:.:.	./.:.:.:.:.:.:.:.:.:.	./.:.:.:.:.:.:.:.:.:.	./.:.:.:.:.:.:.:.:.:.	./.:.:.:.:.:.:.:.:.:.	./.:.:.:.:.:.:.:.:.:.	./.:.:.:.:.:.:.:.:.:.	./.:.:.:.:.:.:.:.:.:.	./.:.:.:.:.:.:.:.:.:.	./.:.:.:.:.:.:.:.:.:.	./.:.:.:.:.:.:.:.:.:.	./.:.:.:.:.:.:.:.:.:.	./.:.:.:.:.:.:.:.:.:.	./.:.:.:.:.:.:.:.:.:.	./.:.:.:.:.:.:.:.:.:.	./.:.:.:.:.:.:.:.:.:.	./.:.:.:.:.:.:.:.:.:.	./.:.:.:.:.:.:.:.:.:.	./.:.:.:.:.:.:.:.:.:.	./.:.:.:.:.:.:.:.:.:.	0|1:21:99:100:0|1:7711473_T_TA:0:7701995:5,10,5,1:.	./.:.:.:.:.:.:.:.:.:.	./.:.:.:.:.:.:.:.:.:.	0|1:6:72:20:0|1:7711473_T_TA:0:7706223:2,2,2,0:.	./.:.:.:.:.:.:.:.:.:.	./.:.:.:.:.:.:.:.:.:.	./.:.:.:.:.:.:.:.:.:.	./.:.:.:.:.:.:.:.:.:.	./.:.:.:.:.:.:.:.:.:.	./.:.:.:.:.:.:.:.:.:.	./.:.:.:.:.:.:.:.:.:.	./.:.:.:.:.:.:.:.:.:.	./.:.:.:.:.:.:.:.:.:.	./.:.:.:.:.:.:.:.:.:.	./.:.:.:.:.:.:.:.:.:.	./.:.:.:.:.:.:.:.:.:.	./.:.:.:.:.:.:.:.:.:.	./.:.:.:.:.:.:.:.:.:.	./.:.:.:.:.:.:.:.:.:.	./.:.:.:.:.:.:.:.:.:.	./.:.:.:.:.:.:.:.:.:.	./.:.:.:.:.:.:.:.:.:.	./.:.:.:.:.:.:.:.:.:.	./.:.:.:.:.:.:.:.:.:.	./.:.:.:.:.:.:.:.:.:.	./.:.:.:.:.:.:.:.:.:.	./.:.:.:.:.:.:.:.:.:.
chr4	7711507	.	T	G	178.77	PASS	BaseQRankSum=-0.251;ClippingRankSum=0;ExcessHet=3.0103;MQRankSum=-2.815;RAW_MQ=71376;ReadPosRankSum=-1.559;DP=27;MLEAC=1;MLEAF=0.5	GT:DP:GQ:NE:PGT:PID:PR:PS:SB:SE	./.:.:.:.:.:.:.:.:.:.	./.:.:.:.:.:.:.:.:.:.	./.:.:.:.:.:.:.:.:.:.	./.:.:.:.:.:.:.:.:.:.	./.:.:.:.:.:.:.:.:.:.	./.:.:.:.:.:.:.:.:.:.	./.:.:.:.:.:.:.:.:.:.	./.:.:.:.:.:.:.:.:.:.	./.:.:.:.:.:.:.:.:.:.	./.:.:.:.:.:.:.:.:.:.	./.:.:.:.:.:.:.:.:.:.	./.:.:.:.:.:.:.:.:.:.	./.:.:.:.:.:.:.:.:.:.	./.:.:.:.:.:.:.:.:.:.	./.:.:.:.:.:.:.:.:.:.	./.:.:.:.:.:.:.:.:.:.	./.:.:.:.:.:.:.:.:.:.	./.:.:.:.:.:.:.:.:.:.	./.:.:.:.:.:.:.:.:.:.	./.:.:.:.:.:.:.:.:.:.	./.:.:.:.:.:.:.:.:.:.	./.:.:.:.:.:.:.:.:.:.	./.:.:.:.:.:.:.:.:.:.	./.:.:.:.:.:.:.:.:.:.	./.:.:.:.:.:.:.:.:.:.	./.:.:.:.:.:.:.:.:.:.	./.:.:.:.:.:.:.:.:.:.	./.:.:.:.:.:.:.:.:.:.	./.:.:.:.:.:.:.:.:.:.	./.:.:.:.:.:.:.:.:.:.	./.:.:.:.:.:.:.:.:.:.	./.:.:.:.:.:.:.:.:.:.	./.:.:.:.:.:.:.:.:.:.	./.:.:.:.:.:.:.:.:.:.	./.:.:.:.:.:.:.:.:.:.	./.:.:.:.:.:.:.:.:.:.	./.:.:.:.:.:.:.:.:.:.	./.:.:.:.:.:.:.:.:.:.	./.:.:.:.:.:.:.:.:.:.	./.:.:.:.:.:.:.:.:.:.	./.:.:.:.:.:.:.:.:.:.	./.:.:.:.:.:.:.:.:.:.	./.:.:.:.:.:.:.:.:.:.	./.:.:.:.:.:.:.:.:.:.	./.:.:.:.:.:.:.:.:.:.	./.:.:.:.:.:.:.:.:.:.	./.:.:.:.:.:.:.:.:.:.	./.:.:.:.:.:.:.:.:.:.	./.:.:.:.:.:.:.:.:.:.	./.:.:.:.:.:.:.:.:.:.	./.:.:.:.:.:.:.:.:.:.	./.:.:.:.:.:.:.:.:.:.	./.:.:.:.:.:.:.:.:.:.	./.:.:.:.:.:.:.:.:.:.	./.:.:.:.:.:.:.:.:.:.	./.:.:.:.:.:.:.:.:.:.	./.:.:.:.:.:.:.:.:.:.	./.:.:.:.:.:.:.:.:.:.	./.:.:.:.:.:.:.:.:.:.	./.:.:.:.:.:.:.:.:.:.	./.:.:.:.:.:.:.:.:.:.	./.:.:.:.:.:.:.:.:.:.	./.:.:.:.:.:.:.:.:.:.	./.:.:.:.:.:.:.:.:.:.	./.:.:.:.:.:.:.:.:.:.	./.:.:.:.:.:.:.:.:.:.	./.:.:.:.:.:.:.:.:.:.	./.:.:.:.:.:.:.:.:.:.	./.:.:.:.:.:.:.:.:.:.	./.:.:.:.:.:.:.:.:.:.	./.:.:.:.:.:.:.:.:.:.	./.:.:.:.:.:.:.:.:.:.	./.:.:.:.:.:.:.:.:.:.	./.:.:.:.:.:.:.:.:.:.	./.:.:.:.:.:.:.:.:.:.	./.:.:.:.:.:.:.:.:.:.	./.:.:.:.:.:.:.:.:.:.	./.:.:.:.:.:.:.:.:.:.	./.:.:.:.:.:.:.:.:.:.	./.:.:.:.:.:.:.:.:.:.	./.:.:.:.:.:.:.:.:.:.	./.:.:.:.:.:.:.:.:.:.	./.:.:.:.:.:.:.:.:.:.	./.:.:.:.:.:.:.:.:.:.	./.:.:.:.:.:.:.:.:.:.	./.:.:.:.:.:.:.:.:.:.	./.:.:.:.:.:.:.:.:.:.	./.:.:.:.:.:.:.:.:.:.	./.:.:.:.:.:.:.:.:.:.	./.:.:.:.:.:.:.:.:.:.	./.:.:.:.:.:.:.:.:.:.	./.:.:.:.:.:.:.:.:.:.	./.:.:.:.:.:.:.:.:.:.	./.:.:.:.:.:.:.:.:.:.	./.:.:.:.:.:.:.:.:.:.	./.:.:.:.:.:.:.:.:.:.	./.:.:.:.:.:.:.:.:.:.	0|1:21:99:100:0|1:7711473_T_TA:0:7701995:5,10,5,1:.	./.:.:.:.:.:.:.:.:.:.	./.:.:.:.:.:.:.:.:.:.	0|1:6:72:100:0|1:7711473_T_TA:0:7706223:2,2,2,0:.	./.:.:.:.:.:.:.:.:.:.	./.:.:.:.:.:.:.:.:.:.	./.:.:.:.:.:.:.:.:.:.	./.:.:.:.:.:.:.:.:.:.	./.:.:.:.:.:.:.:.:.:.	./.:.:.:.:.:.:.:.:.:.	./.:.:.:.:.:.:.:.:.:.	./.:.:.:.:.:.:.:.:.:.	./.:.:.:.:.:.:.:.:.:.	./.:.:.:.:.:.:.:.:.:.	./.:.:.:.:.:.:.:.:.:.	./.:.:.:.:.:.:.:.:.:.	./.:.:.:.:.:.:.:.:.:.	./.:.:.:.:.:.:.:.:.:.	./.:.:.:.:.:.:.:.:.:.	./.:.:.:.:.:.:.:.:.:.	./.:.:.:.:.:.:.:.:.:.	./.:.:.:.:.:.:.:.:.:.	./.:.:.:.:.:.:.:.:.:.	./.:.:.:.:.:.:.:.:.:.	./.:.:.:.:.:.:.:.:.:.	./.:.:.:.:.:.:.:.:.:.	./.:.:.:.:.:.:.:.:.:.
chr4	7711511	.	G	A	14.05	PASS	BaseQRankSum=0.967;ClippingRankSum=0;ExcessHet=3.0103;MQRankSum=0;RAW_MQ=10800;ReadPosRankSum=-0.967;DP=3;MLEAC=1;MLEAF=0.5	GT:DP:GQ:NE:PR:PS:SB:SE	./.:.:.:.:.:.:.:.	./.:.:.:.:.:.:.:.	./.:.:.:.:.:.:.:.	./.:.:.:.:.:.:.:.	./.:.:.:.:.:.:.:.	./.:.:.:.:.:.:.:.	./.:.:.:.:.:.:.:.	./.:.:.:.:.:.:.:.	./.:.:.:.:.:.:.:.	./.:.:.:.:.:.:.:.	./.:.:.:.:.:.:.:.	./.:.:.:.:.:.:.:.	./.:.:.:.:.:.:.:.	./.:.:.:.:.:.:.:.	./.:.:.:.:.:.:.:.	./.:.:.:.:.:.:.:.	./.:.:.:.:.:.:.:.	./.:.:.:.:.:.:.:.	./.:.:.:.:.:.:.:.	./.:.:.:.:.:.:.:.	./.:.:.:.:.:.:.:.	./.:.:.:.:.:.:.:.	./.:.:.:.:.:.:.:.	./.:.:.:.:.:.:.:.	./.:.:.:.:.:.:.:.	./.:.:.:.:.:.:.:.	./.:.:.:.:.:.:.:.	./.:.:.:.:.:.:.:.	./.:.:.:.:.:.:.:.	./.:.:.:.:.:.:.:.	./.:.:.:.:.:.:.:.	./.:.:.:.:.:.:.:.	./.:.:.:.:.:.:.:.	./.:.:.:.:.:.:.:.	./.:.:.:.:.:.:.:.	./.:.:.:.:.:.:.:.	./.:.:.:.:.:.:.:.	./.:.:.:.:.:.:.:.	./.:.:.:.:.:.:.:.	./.:.:.:.:.:.:.:.	./.:.:.:.:.:.:.:.	./.:.:.:.:.:.:.:.	./.:.:.:.:.:.:.:.	./.:.:.:.:.:.:.:.	./.:.:.:.:.:.:.:.	./.:.:.:.:.:.:.:.	./.:.:.:.:.:.:.:.	./.:.:.:.:.:.:.:.	./.:.:.:.:.:.:.:.	./.:.:.:.:.:.:.:.	./.:.:.:.:.:.:.:.	./.:.:.:.:.:.:.:.	./.:.:.:.:.:.:.:.	./.:.:.:.:.:.:.:.	./.:.:.:.:.:.:.:.	./.:.:.:.:.:.:.:.	./.:.:.:.:.:.:.:.	./.:.:.:.:.:.:.:.	./.:.:.:.:.:.:.:.	./.:.:.:.:.:.:.:.	./.:.:.:.:.:.:.:.	./.:.:.:.:.:.:.:.	./.:.:.:.:.:.:.:.	./.:.:.:.:.:.:.:.	./.:.:.:.:.:.:.:.	./.:.:.:.:.:.:.:.	./.:.:.:.:.:.:.:.	./.:.:.:.:.:.:.:.	./.:.:.:.:.:.:.:.	./.:.:.:.:.:.:.:.	./.:.:.:.:.:.:.:.	./.:.:.:.:.:.:.:.	./.:.:.:.:.:.:.:.	./.:.:.:.:.:.:.:.	./.:.:.:.:.:.:.:.	./.:.:.:.:.:.:.:.	./.:.:.:.:.:.:.:.	./.:.:.:.:.:.:.:.	./.:.:.:.:.:.:.:.	./.:.:.:.:.:.:.:.	./.:.:.:.:.:.:.:.	./.:.:.:.:.:.:.:.	./.:.:.:.:.:.:.:.	./.:.:.:.:.:.:.:.	./.:.:.:.:.:.:.:.	./.:.:.:.:.:.:.:.	./.:.:.:.:.:.:.:.	./.:.:.:.:.:.:.:.	./.:.:.:.:.:.:.:.	./.:.:.:.:.:.:.:.	./.:.:.:.:.:.:.:.	./.:.:.:.:.:.:.:.	./.:.:.:.:.:.:.:.	./.:.:.:.:.:.:.:.	./.:.:.:.:.:.:.:.	./.:.:.:.:.:.:.:.	./.:.:.:.:.:.:.:.	./.:.:.:.:.:.:.:.	./.:.:.:.:.:.:.:.	./.:.:.:.:.:.:.:.	./.:.:.:.:.:.:.:.	./.:.:.:.:.:.:.:.	0|1:3:17:68.63:0:7710989:1,0,1,1:.	./.:.:.:.:.:.:.:.	./.:.:.:.:.:.:.:.	./.:.:.:.:.:.:.:.	./.:.:.:.:.:.:.:.	./.:.:.:.:.:.:.:.	./.:.:.:.:.:.:.:.	./.:.:.:.:.:.:.:.	./.:.:.:.:.:.:.:.	./.:.:.:.:.:.:.:.	./.:.:.:.:.:.:.:.	./.:.:.:.:.:.:.:.	./.:.:.:.:.:.:.:.	./.:.:.:.:.:.:.:.	./.:.:.:.:.:.:.:.	./.:.:.:.:.:.:.:.	./.:.:.:.:.:.:.:.	./.:.:.:.:.:.:.:.	./.:.:.:.:.:.:.:.	./.:.:.:.:.:.:.:.	./.:.:.:.:.:.:.:.	./.:.:.:.:.:.:.:.
chr4	7711511	.	G	GGGGGGGA	133.73	PASS	BaseQRankSum=-0.366;ClippingRankSum=0;ExcessHet=3.0103;MQRankSum=-3.467;RAW_MQ=64176;ReadPosRankSum=-0.15;DP=25;MLEAC=1;MLEAF=0.5	GT:DP:GQ:NE:PGT:PID:PR:PS:SB:SE	./.:.:.:.:.:.:.:.:.:.	./.:.:.:.:.:.:.:.:.:.	./.:.:.:.:.:.:.:.:.:.	./.:.:.:.:.:.:.:.:.:.	./.:.:.:.:.:.:.:.:.:.	./.:.:.:.:.:.:.:.:.:.	./.:.:.:.:.:.:.:.:.:.	./.:.:.:.:.:.:.:.:.:.	./.:.:.:.:.:.:.:.:.:.	./.:.:.:.:.:.:.:.:.:.	./.:.:.:.:.:.:.:.:.:.	./.:.:.:.:.:.:.:.:.:.	./.:.:.:.:.:.:.:.:.:.	./.:.:.:.:.:.:.:.:.:.	./.:.:.:.:.:.:.:.:.:.	./.:.:.:.:.:.:.:.:.:.	./.:.:.:.:.:.:.:.:.:.	./.:.:.:.:.:.:.:.:.:.	./.:.:.:.:.:.:.:.:.:.	./.:.:.:.:.:.:.:.:.:.	./.:.:.:.:.:.:.:.:.:.	./.:.:.:.:.:.:.:.:.:.	./.:.:.:.:.:.:.:.:.:.	./.:.:.:.:.:.:.:.:.:.	./.:.:.:.:.:.:.:.:.:.	./.:.:.:.:.:.:.:.:.:.	./.:.:.:.:.:.:.:.:.:.	./.:.:.:.:.:.:.:.:.:.	./.:.:.:.:.:.:.:.:.:.	./.:.:.:.:.:.:.:.:.:.	./.:.:.:.:.:.:.:.:.:.	./.:.:.:.:.:.:.:.:.:.	./.:.:.:.:.:.:.:.:.:.	./.:.:.:.:.:.:.:.:.:.	./.:.:.:.:.:.:.:.:.:.	./.:.:.:.:.:.:.:.:.:.	./.:.:.:.:.:.:.:.:.:.	./.:.:.:.:.:.:.:.:.:.	./.:.:.:.:.:.:.:.:.:.	./.:.:.:.:.:.:.:.:.:.	./.:.:.:.:.:.:.:.:.:.	./.:.:.:.:.:.:.:.:.:.	./.:.:.:.:.:.:.:.:.:.	./.:.:.:.:.:.:.:.:.:.	./.:.:.:.:.:.:.:.:.:.	./.:.:.:.:.:.:.:.:.:.	./.:.:.:.:.:.:.:.:.:.	./.:.:.:.:.:.:.:.:.:.	./.:.:.:.:.:.:.:.:.:.	./.:.:.:.:.:.:.:.:.:.	./.:.:.:.:.:.:.:.:.:.	./.:.:.:.:.:.:.:.:.:.	./.:.:.:.:.:.:.:.:.:.	./.:.:.:.:.:.:.:.:.:.	./.:.:.:.:.:.:.:.:.:.	./.:.:.:.:.:.:.:.:.:.	./.:.:.:.:.:.:.:.:.:.	./.:.:.:.:.:.:.:.:.:.	./.:.:.:.:.:.:.:.:.:.	./.:.:.:.:.:.:.:.:.:.	./.:.:.:.:.:.:.:.:.:.	./.:.:.:.:.:.:.:.:.:.	./.:.:.:.:.:.:.:.:.:.	./.:.:.:.:.:.:.:.:.:.	./.:.:.:.:.:.:.:.:.:.	./.:.:.:.:.:.:.:.:.:.	./.:.:.:.:.:.:.:.:.:.	./.:.:.:.:.:.:.:.:.:.	./.:.:.:.:.:.:.:.:.:.	./.:.:.:.:.:.:.:.:.:.	./.:.:.:.:.:.:.:.:.:.	./.:.:.:.:.:.:.:.:.:.	./.:.:.:.:.:.:.:.:.:.	./.:.:.:.:.:.:.:.:.:.	./.:.:.:.:.:.:.:.:.:.	./.:.:.:.:.:.:.:.:.:.	./.:.:.:.:.:.:.:.:.:.	./.:.:.:.:.:.:.:.:.:.	./.:.:.:.:.:.:.:.:.:.	./.:.:.:.:.:.:.:.:.:.	./.:.:.:.:.:.:.:.:.:.	./.:.:.:.:.:.:.:.:.:.	./.:.:.:.:.:.:.:.:.:.	./.:.:.:.:.:.:.:.:.:.	./.:.:.:.:.:.:.:.:.:.	./.:.:.:.:.:.:.:.:.:.	./.:.:.:.:.:.:.:.:.:.	./.:.:.:.:.:.:.:.:.:.	./.:.:.:.:.:.:.:.:.:.	./.:.:.:.:.:.:.:.:.:.	./.:.:.:.:.:.:.:.:.:.	./.:.:.:.:.:.:.:.:.:.	./.:.:.:.:.:.:.:.:.:.	./.:.:.:.:.:.:.:.:.:.	./.:.:.:.:.:.:.:.:.:.	./.:.:.:.:.:.:.:.:.:.	./.:.:.:.:.:.:.:.:.:.	0|1:19:99:100:0|1:7711473_T_TA:0:7701995:5,10,4,0:.	./.:.:.:.:.:.:.:.:.:.	./.:.:.:.:.:.:.:.:.:.	0|1:6:72:59.59:0|1:7711473_T_TA:0:7706223:2,2,2,0:.	./.:.:.:.:.:.:.:.:.:.	./.:.:.:.:.:.:.:.:.:.	./.:.:.:.:.:.:.:.:.:.	./.:.:.:.:.:.:.:.:.:.	./.:.:.:.:.:.:.:.:.:.	./.:.:.:.:.:.:.:.:.:.	./.:.:.:.:.:.:.:.:.:.	./.:.:.:.:.:.:.:.:.:.	./.:.:.:.:.:.:.:.:.:.	./.:.:.:.:.:.:.:.:.:.	./.:.:.:.:.:.:.:.:.:.	./.:.:.:.:.:.:.:.:.:.	./.:.:.:.:.:.:.:.:.:.	./.:.:.:.:.:.:.:.:.:.	./.:.:.:.:.:.:.:.:.:.	./.:.:.:.:.:.:.:.:.:.	./.:.:.:.:.:.:.:.:.:.	./.:.:.:.:.:.:.:.:.:.	./.:.:.:.:.:.:.:.:.:.	./.:.:.:.:.:.:.:.:.:.	./.:.:.:.:.:.:.:.:.:.	./.:.:.:.:.:.:.:.:.:.	./.:.:.:.:.:.:.:.:.:.
chr4	7711552	.	G	A	117.77	PASS	BaseQRankSum=-1.812;ClippingRankSum=0;ExcessHet=3.0103;MQRankSum=-1.423;RAW_MQ=48490;ReadPosRankSum=0.425;DP=70;MLEAC=1;MLEAF=0.5	GT:DP:GQ:NE:PGT:PID:PR:PS:SB:SE	./.:.:.:.:.:.:.:.:.:.	./.:.:.:.:.:.:.:.:.:.	./.:.:.:.:.:.:.:.:.:.	./.:.:.:.:.:.:.:.:.:.	./.:.:.:.:.:.:.:.:.:.	./.:.:.:.:.:.:.:.:.:.	./.:.:.:.:.:.:.:.:.:.	./.:.:.:.:.:.:.:.:.:.	./.:.:.:.:.:.:.:.:.:.	1|0:14:99:100:0|1:7711552_G_A:0:7711552:4,6,2,2:.	./.:.:.:.:.:.:.:.:.:.	./.:.:.:.:.:.:.:.:.:.	./.:.:.:.:.:.:.:.:.:.	0|1:12:9:100:0|1:7711552_G_A:0:7711552:8,3,1,0:.	./.:.:.:.:.:.:.:.:.:.	./.:.:.:.:.:.:.:.:.:.	./.:.:.:.:.:.:.:.:.:.	./.:.:.:.:.:.:.:.:.:.	./.:.:.:.:.:.:.:.:.:.	./.:.:.:.:.:.:.:.:.:.	./.:.:.:.:.:.:.:.:.:.	./.:.:.:.:.:.:.:.:.:.	./.:.:.:.:.:.:.:.:.:.	./.:.:.:.:.:.:.:.:.:.	0|1:10:99:100:0|1:7711552_G_A:0:7711552:4,3,2,1:.	./.:.:.:.:.:.:.:.:.:.	./.:.:.:.:.:.:.:.:.:.	1|0:17:39:100:0|1:7711552_G_A:0:7711552:11,4,2,0:.	./.:.:.:.:.:.:.:.:.:.	./.:.:.:.:.:.:.:.:.:.	./.:.:.:.:.:.:.:.:.:.	./.:.:.:.:.:.:.:.:.:.	./.:.:.:.:.:.:.:.:.:.	./.:.:.:.:.:.:.:.:.:.	./.:.:.:.:.:.:.:.:.:.	./.:.:.:.:.:.:.:.:.:.	./.:.:.:.:.:.:.:.:.:.	./.:.:.:.:.:.:.:.:.:.	./.:.:.:.:.:.:.:.:.:.	./.:.:.:.:.:.:.:.:.:.	./.:.:.:.:.:.:.:.:.:.	./.:.:.:.:.:.:.:.:.:.	./.:.:.:.:.:.:.:.:.:.	./.:.:.:.:.:.:.:.:.:.	./.:.:.:.:.:.:.:.:.:.	./.:.:.:.:.:.:.:.:.:.	./.:.:.:.:.:.:.:.:.:.	./.:.:.:.:.:.:.:.:.:.	./.:.:.:.:.:.:.:.:.:.	./.:.:.:.:.:.:.:.:.:.	./.:.:.:.:.:.:.:.:.:.	./.:.:.:.:.:.:.:.:.:.	./.:.:.:.:.:.:.:.:.:.	./.:.:.:.:.:.:.:.:.:.	./.:.:.:.:.:.:.:.:.:.	./.:.:.:.:.:.:.:.:.:.	./.:.:.:.:.:.:.:.:.:.	./.:.:.:.:.:.:.:.:.:.	./.:.:.:.:.:.:.:.:.:.	./.:.:.:.:.:.:.:.:.:.	./.:.:.:.:.:.:.:.:.:.	./.:.:.:.:.:.:.:.:.:.	./.:.:.:.:.:.:.:.:.:.	./.:.:.:.:.:.:.:.:.:.	./.:.:.:.:.:.:.:.:.:.	./.:.:.:.:.:.:.:.:.:.	./.:.:.:.:.:.:.:.:.:.	./.:.:.:.:.:.:.:.:.:.	./.:.:.:.:.:.:.:.:.:.	./.:.:.:.:.:.:.:.:.:.	./.:.:.:.:.:.:.:.:.:.	./.:.:.:.:.:.:.:.:.:.	./.:.:.:.:.:.:.:.:.:.	./.:.:.:.:.:.:.:.:.:.	./.:.:.:.:.:.:.:.:.:.	./.:.:.:.:.:.:.:.:.:.	./.:.:.:.:.:.:.:.:.:.	./.:.:.:.:.:.:.:.:.:.	./.:.:.:.:.:.:.:.:.:.	./.:.:.:.:.:.:.:.:.:.	./.:.:.:.:.:.:.:.:.:.	./.:.:.:.:.:.:.:.:.:.	./.:.:.:.:.:.:.:.:.:.	./.:.:.:.:.:.:.:.:.:.	./.:.:.:.:.:.:.:.:.:.	./.:.:.:.:.:.:.:.:.:.	./.:.:.:.:.:.:.:.:.:.	./.:.:.:.:.:.:.:.:.:.	./.:.:.:.:.:.:.:.:.:.	./.:.:.:.:.:.:.:.:.:.	./.:.:.:.:.:.:.:.:.:.	./.:.:.:.:.:.:.:.:.:.	./.:.:.:.:.:.:.:.:.:.	./.:.:.:.:.:.:.:.:.:.	./.:.:.:.:.:.:.:.:.:.	./.:.:.:.:.:.:.:.:.:.	./.:.:.:.:.:.:.:.:.:.	./.:.:.:.:.:.:.:.:.:.	./.:.:.:.:.:.:.:.:.:.	./.:.:.:.:.:.:.:.:.:.	./.:.:.:.:.:.:.:.:.:.	./.:.:.:.:.:.:.:.:.:.	./.:.:.:.:.:.:.:.:.:.	./.:.:.:.:.:.:.:.:.:.	./.:.:.:.:.:.:.:.:.:.	./.:.:.:.:.:.:.:.:.:.	./.:.:.:.:.:.:.:.:.:.	./.:.:.:.:.:.:.:.:.:.	./.:.:.:.:.:.:.:.:.:.	./.:.:.:.:.:.:.:.:.:.	./.:.:.:.:.:.:.:.:.:.	./.:.:.:.:.:.:.:.:.:.	./.:.:.:.:.:.:.:.:.:.	./.:.:.:.:.:.:.:.:.:.	./.:.:.:.:.:.:.:.:.:.	./.:.:.:.:.:.:.:.:.:.	./.:.:.:.:.:.:.:.:.:.	./.:.:.:.:.:.:.:.:.:.	./.:.:.:.:.:.:.:.:.:.	./.:.:.:.:.:.:.:.:.:.	./.:.:.:.:.:.:.:.:.:.	1|0:14:93:100:0|1:7711552_G_A:0:7711552:2,9,2,1:.	./.:.:.:.:.:.:.:.:.:.	./.:.:.:.:.:.:.:.:.:.
chr4	7711560	.	TAC	T	312.73	PASS	BaseQRankSum=-0.328;ClippingRankSum=0;ExcessHet=3.0103;MQRankSum=-1.983;RAW_MQ=137717;ReadPosRankSum=-0.179;DP=243;MLEAC=1;MLEAF=0.5	GT:DP:GQ:NE:PR:PS:SB:SE:PGT:PID	./.:.:.:.:.:.:.:.:.:.	./.:.:.:.:.:.:.:.:.:.	./.:.:.:.:.:.:.:.:.:.	./.:.:.:.:.:.:.:.:.:.	./.:.:.:.:.:.:.:.:.:.	./.:.:.:.:.:.:.:.:.:.	1|0:38:99:100:0:7711560:17,13,5,3:.:.:.	1|0:25:99:100:0:7711560:6,8,9,2:.:.:.	./.:.:.:.:.:.:.:.:.:.	1|0:15:99:100:0:7711552:5,6,2,2:.:0|1:7711552_G_A	./.:.:.:.:.:.:.:.:.:.	./.:.:.:.:.:.:.:.:.:.	./.:.:.:.:.:.:.:.:.:.	0|1:12:54:100:0:7711552:7,3,2,0:.:0|1:7711552_G_A	./.:.:.:.:.:.:.:.:.:.	./.:.:.:.:.:.:.:.:.:.	./.:.:.:.:.:.:.:.:.:.	./.:.:.:.:.:.:.:.:.:.	./.:.:.:.:.:.:.:.:.:.	./.:.:.:.:.:.:.:.:.:.	./.:.:.:.:.:.:.:.:.:.	./.:.:.:.:.:.:.:.:.:.	./.:.:.:.:.:.:.:.:.:.	0|1:14:3:100:0:7711560:10,3,1,0:.:0|1:7711552_G_A	0|1:12:99:100:0:7711552:4,4,3,1:.:0|1:7711552_G_A	./.:.:.:.:.:.:.:.:.:.	./.:.:.:.:.:.:.:.:.:.	1|0:16:42:100:0:7711552:9,5,2,0:.:0|1:7711552_G_A	./.:.:.:.:.:.:.:.:.:.	./.:.:.:.:.:.:.:.:.:.	./.:.:.:.:.:.:.:.:.:.	./.:.:.:.:.:.:.:.:.:.	./.:.:.:.:.:.:.:.:.:.	./.:.:.:.:.:.:.:.:.:.	./.:.:.:.:.:.:.:.:.:.	./.:.:.:.:.:.:.:.:.:.	./.:.:.:.:.:.:.:.:.:.	./.:.:.:.:.:.:.:.:.:.	./.:.:.:.:.:.:.:.:.:.	./.:.:.:.:.:.:.:.:.:.	./.:.:.:.:.:.:.:.:.:.	./.:.:.:.:.:.:.:.:.:.	./.:.:.:.:.:.:.:.:.:.	./.:.:.:.:.:.:.:.:.:.	./.:.:.:.:.:.:.:.:.:.	1|0:13:99:100:0:7711560:4,5,3,1:.:.:.	./.:.:.:.:.:.:.:.:.:.	./.:.:.:.:.:.:.:.:.:.	./.:.:.:.:.:.:.:.:.:.	./.:.:.:.:.:.:.:.:.:.	./.:.:.:.:.:.:.:.:.:.	0|1:8:8:100:0:7710615:4,3,1,0:.:.:.	./.:.:.:.:.:.:.:.:.:.	./.:.:.:.:.:.:.:.:.:.	./.:.:.:.:.:.:.:.:.:.	./.:.:.:.:.:.:.:.:.:.	./.:.:.:.:.:.:.:.:.:.	./.:.:.:.:.:.:.:.:.:.	./.:.:.:.:.:.:.:.:.:.	./.:.:.:.:.:.:.:.:.:.	./.:.:.:.:.:.:.:.:.:.	./.:.:.:.:.:.:.:.:.:.	./.:.:.:.:.:.:.:.:.:.	./.:.:.:.:.:.:.:.:.:.	./.:.:.:.:.:.:.:.:.:.	./.:.:.:.:.:.:.:.:.:.	./.:.:.:.:.:.:.:.:.:.	./.:.:.:.:.:.:.:.:.:.	./.:.:.:.:.:.:.:.:.:.	0|1:13:99:100:0:7711336:4,4,4,1:.:.:.	./.:.:.:.:.:.:.:.:.:.	./.:.:.:.:.:.:.:.:.:.	./.:.:.:.:.:.:.:.:.:.	./.:.:.:.:.:.:.:.:.:.	./.:.:.:.:.:.:.:.:.:.	1|0:16:71:100:0:7711560:7,6,2,1:.:.:.	./.:.:.:.:.:.:.:.:.:.	./.:.:.:.:.:.:.:.:.:.	./.:.:.:.:.:.:.:.:.:.	./.:.:.:.:.:.:.:.:.:.	./.:.:.:.:.:.:.:.:.:.	./.:.:.:.:.:.:.:.:.:.	./.:.:.:.:.:.:.:.:.:.	./.:.:.:.:.:.:.:.:.:.	./.:.:.:.:.:.:.:.:.:.	./.:.:.:.:.:.:.:.:.:.	./.:.:.:.:.:.:.:.:.:.	./.:.:.:.:.:.:.:.:.:.	./.:.:.:.:.:.:.:.:.:.	./.:.:.:.:.:.:.:.:.:.	./.:.:.:.:.:.:.:.:.:.	./.:.:.:.:.:.:.:.:.:.	./.:.:.:.:.:.:.:.:.:.	./.:.:.:.:.:.:.:.:.:.	./.:.:.:.:.:.:.:.:.:.	./.:.:.:.:.:.:.:.:.:.	./.:.:.:.:.:.:.:.:.:.	./.:.:.:.:.:.:.:.:.:.	./.:.:.:.:.:.:.:.:.:.	./.:.:.:.:.:.:.:.:.:.	./.:.:.:.:.:.:.:.:.:.	./.:.:.:.:.:.:.:.:.:.	./.:.:.:.:.:.:.:.:.:.	./.:.:.:.:.:.:.:.:.:.	./.:.:.:.:.:.:.:.:.:.	./.:.:.:.:.:.:.:.:.:.	./.:.:.:.:.:.:.:.:.:.	./.:.:.:.:.:.:.:.:.:.	./.:.:.:.:.:.:.:.:.:.	./.:.:.:.:.:.:.:.:.:.	./.:.:.:.:.:.:.:.:.:.	./.:.:.:.:.:.:.:.:.:.	./.:.:.:.:.:.:.:.:.:.	./.:.:.:.:.:.:.:.:.:.	./.:.:.:.:.:.:.:.:.:.	./.:.:.:.:.:.:.:.:.:.	./.:.:.:.:.:.:.:.:.:.	./.:.:.:.:.:.:.:.:.:.	0|1:20:62:100:0:7711560:8,9,3,0:.:.:.	./.:.:.:.:.:.:.:.:.:.	0|1:19:22:100:0:7711560:6,11,2,0:.:.:.	1|0:14:93:100:0:7711552:2,9,2,1:.:0|1:7711552_G_A	./.:.:.:.:.:.:.:.:.:.	./.:.:.:.:.:.:.:.:.:.
chr4	7711591	.	A	C	184.77	PASS	BaseQRankSum=-0.09;ClippingRankSum=0;ExcessHet=3.0103;MQRankSum=0;RAW_MQ=72000;ReadPosRankSum=1.482;DP=87;MLEAC=1;MLEAF=0.5	GT:DP:GQ:NE:PR:PS:SB:SE	./.:.:.:.:.:.:.:.	./.:.:.:.:.:.:.:.	./.:.:.:.:.:.:.:.	./.:.:.:.:.:.:.:.	./.:.:.:.:.:.:.:.	./.:.:.:.:.:.:.:.	./.:.:.:.:.:.:.:.	./.:.:.:.:.:.:.:.	./.:.:.:.:.:.:.:.	./.:.:.:.:.:.:.:.	./.:.:.:.:.:.:.:.	./.:.:.:.:.:.:.:.	./.:.:.:.:.:.:.:.	./.:.:.:.:.:.:.:.	./.:.:.:.:.:.:.:.	./.:.:.:.:.:.:.:.	./.:.:.:.:.:.:.:.	./.:.:.:.:.:.:.:.	./.:.:.:.:.:.:.:.	./.:.:.:.:.:.:.:.	./.:.:.:.:.:.:.:.	./.:.:.:.:.:.:.:.	./.:.:.:.:.:.:.:.	./.:.:.:.:.:.:.:.	./.:.:.:.:.:.:.:.	./.:.:.:.:.:.:.:.	./.:.:.:.:.:.:.:.	./.:.:.:.:.:.:.:.	./.:.:.:.:.:.:.:.	./.:.:.:.:.:.:.:.	./.:.:.:.:.:.:.:.	./.:.:.:.:.:.:.:.	./.:.:.:.:.:.:.:.	./.:.:.:.:.:.:.:.	./.:.:.:.:.:.:.:.	./.:.:.:.:.:.:.:.	./.:.:.:.:.:.:.:.	./.:.:.:.:.:.:.:.	./.:.:.:.:.:.:.:.	./.:.:.:.:.:.:.:.	./.:.:.:.:.:.:.:.	./.:.:.:.:.:.:.:.	./.:.:.:.:.:.:.:.	./.:.:.:.:.:.:.:.	./.:.:.:.:.:.:.:.	./.:.:.:.:.:.:.:.	./.:.:.:.:.:.:.:.	./.:.:.:.:.:.:.:.	./.:.:.:.:.:.:.:.	./.:.:.:.:.:.:.:.	./.:.:.:.:.:.:.:.	./.:.:.:.:.:.:.:.	./.:.:.:.:.:.:.:.	./.:.:.:.:.:.:.:.	./.:.:.:.:.:.:.:.	./.:.:.:.:.:.:.:.	./.:.:.:.:.:.:.:.	./.:.:.:.:.:.:.:.	./.:.:.:.:.:.:.:.	./.:.:.:.:.:.:.:.	./.:.:.:.:.:.:.:.	./.:.:.:.:.:.:.:.	./.:.:.:.:.:.:.:.	./.:.:.:.:.:.:.:.	./.:.:.:.:.:.:.:.	1|0:20:76:100:0:7711181:10,5,2,3:.	./.:.:.:.:.:.:.:.	./.:.:.:.:.:.:.:.	./.:.:.:.:.:.:.:.	./.:.:.:.:.:.:.:.	./.:.:.:.:.:.:.:.	./.:.:.:.:.:.:.:.	./.:.:.:.:.:.:.:.	./.:.:.:.:.:.:.:.	./.:.:.:.:.:.:.:.	./.:.:.:.:.:.:.:.	./.:.:.:.:.:.:.:.	./.:.:.:.:.:.:.:.	./.:.:.:.:.:.:.:.	./.:.:.:.:.:.:.:.	./.:.:.:.:.:.:.:.	./.:.:.:.:.:.:.:.	0|1:11:85:100:0:7701995:3,2,3,3:.	./.:.:.:.:.:.:.:.	./.:.:.:.:.:.:.:.	./.:.:.:.:.:.:.:.	./.:.:.:.:.:.:.:.	0|1:16:99:100:0:7710888:6,4,5,1:.	1|0:5:39:100:0:7710615:2,0,1,2:.	./.:.:.:.:.:.:.:.	./.:.:.:.:.:.:.:.	./.:.:.:.:.:.:.:.	./.:.:.:.:.:.:.:.	./.:.:.:.:.:.:.:.	./.:.:.:.:.:.:.:.	./.:.:.:.:.:.:.:.	./.:.:.:.:.:.:.:.	0|1:26:99:100:0:7701995:7,7,7,5:.	./.:.:.:.:.:.:.:.	./.:.:.:.:.:.:.:.	./.:.:.:.:.:.:.:.	./.:.:.:.:.:.:.:.	0|1:9:1:100:0:7710989:1,0,4,4:.	./.:.:.:.:.:.:.:.	./.:.:.:.:.:.:.:.	./.:.:.:.:.:.:.:.	./.:.:.:.:.:.:.:.	./.:.:.:.:.:.:.:.	./.:.:.:.:.:.:.:.	./.:.:.:.:.:.:.:.	./.:.:.:.:.:.:.:.	./.:.:.:.:.:.:.:.	./.:.:.:.:.:.:.:.	./.:.:.:.:.:.:.:.	./.:.:.:.:.:.:.:.	./.:.:.:.:.:.:.:.	./.:.:.:.:.:.:.:.	./.:.:.:.:.:.:.:.	./.:.:.:.:.:.:.:.	./.:.:.:.:.:.:.:.	./.:.:.:.:.:.:.:.	./.:.:.:.:.:.:.:.	./.:.:.:.:.:.:.:.	./.:.:.:.:.:.:.:.
chr4	7711593	.	A	G	694.77	PASS	BaseQRankSum=-1.369;ClippingRankSum=0;ExcessHet=3.0103;MQRankSum=-1.681;RAW_MQ=130517;ReadPosRankSum=0.719;DP=354;MLEAC=1;MLEAF=0.5	GT:DP:GQ:NE:PGT:PID:PR:PS:SB:SE	./.:.:.:.:.:.:.:.:.:.	./.:.:.:.:.:.:.:.:.:.	./.:.:.:.:.:.:.:.:.:.	./.:.:.:.:.:.:.:.:.:.	./.:.:.:.:.:.:.:.:.:.	./.:.:.:.:.:.:.:.:.:.	1|0:37:99:100:0|1:7711593_A_G:0:7711560:12,15,5,5:.	1|0:28:99:100:0|1:7711593_A_G:0:7711560:5,6,12,5:.	./.:.:.:.:.:.:.:.:.:.	1|0:15:96:100:0|1:7711593_A_G:0:7711552:6,5,2,2:.	./.:.:.:.:.:.:.:.:.:.	./.:.:.:.:.:.:.:.:.:.	1|0:19:75:100:0|1:7711593_A_G:0:7711593:12,4,0,3:.	0|1:11:25:100:.:.:0:7711552:6,3,2,0:.	./.:.:.:.:.:.:.:.:.:.	./.:.:.:.:.:.:.:.:.:.	./.:.:.:.:.:.:.:.:.:.	./.:.:.:.:.:.:.:.:.:.	./.:.:.:.:.:.:.:.:.:.	./.:.:.:.:.:.:.:.:.:.	1|0:18:99:100:0|1:7711593_A_G:0:7711593:11,2,4,1:.	0|1:17:99:100:0|1:7711593_A_G:0:7711593:3,9,4,1:.	./.:.:.:.:.:.:.:.:.:.	0|1:16:99:100:0|1:7711593_A_G:0:7711560:6,5,4,1:.	0|1:14:99:100:0|1:7711593_A_G:0:7711552:6,2,5,1:.	./.:.:.:.:.:.:.:.:.:.	./.:.:.:.:.:.:.:.:.:.	1|0:14:93:100:0|1:7711593_A_G:0:7711552:5,6,3,0:.	./.:.:.:.:.:.:.:.:.:.	./.:.:.:.:.:.:.:.:.:.	0|1:23:99:100:0|1:7711593_A_G:0:7711593:10,8,4,1:.	./.:.:.:.:.:.:.:.:.:.	./.:.:.:.:.:.:.:.:.:.	./.:.:.:.:.:.:.:.:.:.	./.:.:.:.:.:.:.:.:.:.	./.:.:.:.:.:.:.:.:.:.	./.:.:.:.:.:.:.:.:.:.	./.:.:.:.:.:.:.:.:.:.	./.:.:.:.:.:.:.:.:.:.	./.:.:.:.:.:.:.:.:.:.	./.:.:.:.:.:.:.:.:.:.	./.:.:.:.:.:.:.:.:.:.	./.:.:.:.:.:.:.:.:.:.	./.:.:.:.:.:.:.:.:.:.	./.:.:.:.:.:.:.:.:.:.	1|0:15:99:100:0|1:7711593_A_G:0:7711560:4,6,3,2:.	./.:.:.:.:.:.:.:.:.:.	./.:.:.:.:.:.:.:.:.:.	./.:.:.:.:.:.:.:.:.:.	./.:.:.:.:.:.:.:.:.:.	./.:.:.:.:.:.:.:.:.:.	0|1:8:63:100:0|1:7711593_A_G:0:7710615:3,4,0,1:.	./.:.:.:.:.:.:.:.:.:.	./.:.:.:.:.:.:.:.:.:.	0|1:16:87:100:0|1:7711593_A_G:0:7711593:7,6,2,1:.	./.:.:.:.:.:.:.:.:.:.	./.:.:.:.:.:.:.:.:.:.	./.:.:.:.:.:.:.:.:.:.	./.:.:.:.:.:.:.:.:.:.	./.:.:.:.:.:.:.:.:.:.	./.:.:.:.:.:.:.:.:.:.	./.:.:.:.:.:.:.:.:.:.	./.:.:.:.:.:.:.:.:.:.	./.:.:.:.:.:.:.:.:.:.	./.:.:.:.:.:.:.:.:.:.	./.:.:.:.:.:.:.:.:.:.	./.:.:.:.:.:.:.:.:.:.	./.:.:.:.:.:.:.:.:.:.	./.:.:.:.:.:.:.:.:.:.	0|1:15:99:100:0|1:7711593_A_G:0:7711336:4,4,4,3:.	./.:.:.:.:.:.:.:.:.:.	./.:.:.:.:.:.:.:.:.:.	./.:.:.:.:.:.:.:.:.:.	./.:.:.:.:.:.:.:.:.:.	./.:.:.:.:.:.:.:.:.:.	1|0:16:99:100:0|1:7711593_A_G:0:7711560:6,6,3,1:.	./.:.:.:.:.:.:.:.:.:.	./.:.:.:.:.:.:.:.:.:.	./.:.:.:.:.:.:.:.:.:.	./.:.:.:.:.:.:.:.:.:.	./.:.:.:.:.:.:.:.:.:.	./.:.:.:.:.:.:.:.:.:.	./.:.:.:.:.:.:.:.:.:.	./.:.:.:.:.:.:.:.:.:.	1|0:11:57:100:0|1:7711593_A_G:0:7711593:4,5,0,2:.	./.:.:.:.:.:.:.:.:.:.	./.:.:.:.:.:.:.:.:.:.	./.:.:.:.:.:.:.:.:.:.	./.:.:.:.:.:.:.:.:.:.	./.:.:.:.:.:.:.:.:.:.	./.:.:.:.:.:.:.:.:.:.	./.:.:.:.:.:.:.:.:.:.	./.:.:.:.:.:.:.:.:.:.	./.:.:.:.:.:.:.:.:.:.	./.:.:.:.:.:.:.:.:.:.	./.:.:.:.:.:.:.:.:.:.	./.:.:.:.:.:.:.:.:.:.	./.:.:.:.:.:.:.:.:.:.	./.:.:.:.:.:.:.:.:.:.	./.:.:.:.:.:.:.:.:.:.	./.:.:.:.:.:.:.:.:.:.	./.:.:.:.:.:.:.:.:.:.	./.:.:.:.:.:.:.:.:.:.	./.:.:.:.:.:.:.:.:.:.	./.:.:.:.:.:.:.:.:.:.	./.:.:.:.:.:.:.:.:.:.	./.:.:.:.:.:.:.:.:.:.	./.:.:.:.:.:.:.:.:.:.	./.:.:.:.:.:.:.:.:.:.	./.:.:.:.:.:.:.:.:.:.	./.:.:.:.:.:.:.:.:.:.	./.:.:.:.:.:.:.:.:.:.	./.:.:.:.:.:.:.:.:.:.	./.:.:.:.:.:.:.:.:.:.	./.:.:.:.:.:.:.:.:.:.	./.:.:.:.:.:.:.:.:.:.	./.:.:.:.:.:.:.:.:.:.	./.:.:.:.:.:.:.:.:.:.	0|1:15:90:100:0|1:7711593_A_G:0:7711560:6,6,3,0:.	./.:.:.:.:.:.:.:.:.:.	0|1:18:36:100:0|1:7711593_A_G:0:7711560:6,10,2,0:.	1|0:13:93:100:0|1:7711593_A_G:0:7711552:2,8,2,1:.	./.:.:.:.:.:.:.:.:.:.	./.:.:.:.:.:.:.:.:.:.
chr4	7711613	.	G	A	862.77	PASS	BaseQRankSum=-1.083;ClippingRankSum=0;ExcessHet=3.0103;MQRankSum=-1.009;RAW_MQ=131813;ReadPosRankSum=0.975;DP=392;MLEAC=1;MLEAF=0.5	GT:DP:GQ:NE:PGT:PID:PR:PS:SB:SE	./.:.:.:.:.:.:.:.:.:.	./.:.:.:.:.:.:.:.:.:.	./.:.:.:.:.:.:.:.:.:.	./.:.:.:.:.:.:.:.:.:.	./.:.:.:.:.:.:.:.:.:.	./.:.:.:.:.:.:.:.:.:.	1|0:37:99:100:0|1:7711593_A_G:0:7711560:12,16,4,5:.	1|0:31:99:100:0|1:7711593_A_G:0:7711560:5,4,13,9:.	./.:.:.:.:.:.:.:.:.:.	1|0:14:99:100:0|1:7711593_A_G:0:7711552:6,3,3,2:.	./.:.:.:.:.:.:.:.:.:.	./.:.:.:.:.:.:.:.:.:.	1|0:20:99:100:0|1:7711593_A_G:0:7711593:9,7,1,3:.	0|1:13:51:100:.:.:0:7711552:5,5,2,1:.	./.:.:.:.:.:.:.:.:.:.	./.:.:.:.:.:.:.:.:.:.	./.:.:.:.:.:.:.:.:.:.	./.:.:.:.:.:.:.:.:.:.	./.:.:.:.:.:.:.:.:.:.	./.:.:.:.:.:.:.:.:.:.	1|0:16:99:100:0|1:7711593_A_G:0:7711593:8,2,5,1:.	0|1:17:99:100:0|1:7711593_A_G:0:7711593:2,8,4,3:.	./.:.:.:.:.:.:.:.:.:.	0|1:27:99:100:0|1:7711593_A_G:0:7711560:7,11,5,4:.	0|1:15:99:100:0|1:7711593_A_G:0:7711552:8,2,3,2:.	./.:.:.:.:.:.:.:.:.:.	./.:.:.:.:.:.:.:.:.:.	1|0:16:99:100:0|1:7711593_A_G:0:7711552:6,6,4,0:.	./.:.:.:.:.:.:.:.:.:.	0|1:23:55:100:.:.:0:7711613:9,10,3,1:.	0|1:20:99:100:0|1:7711593_A_G:0:7711593:5,8,4,3:.	./.:.:.:.:.:.:.:.:.:.	./.:.:.:.:.:.:.:.:.:.	./.:.:.:.:.:.:.:.:.:.	./.:.:.:.:.:.:.:.:.:.	./.:.:.:.:.:.:.:.:.:.	./.:.:.:.:.:.:.:.:.:.	./.:.:.:.:.:.:.:.:.:.	./.:.:.:.:.:.:.:.:.:.	./.:.:.:.:.:.:.:.:.:.	./.:.:.:.:.:.:.:.:.:.	./.:.:.:.:.:.:.:.:.:.	./.:.:.:.:.:.:.:.:.:.	./.:.:.:.:.:.:.:.:.:.	./.:.:.:.:.:.:.:.:.:.	1|0:15:99:100:0|1:7711593_A_G:0:7711560:4,6,3,2:.	./.:.:.:.:.:.:.:.:.:.	./.:.:.:.:.:.:.:.:.:.	./.:.:.:.:.:.:.:.:.:.	./.:.:.:.:.:.:.:.:.:.	./.:.:.:.:.:.:.:.:.:.	0|1:7:99:100:0|1:7711593_A_G:0:7710615:2,3,1,1:.	./.:.:.:.:.:.:.:.:.:.	./.:.:.:.:.:.:.:.:.:.	0|1:16:84:100:0|1:7711593_A_G:0:7711593:7,6,2,1:.	./.:.:.:.:.:.:.:.:.:.	./.:.:.:.:.:.:.:.:.:.	./.:.:.:.:.:.:.:.:.:.	./.:.:.:.:.:.:.:.:.:.	./.:.:.:.:.:.:.:.:.:.	./.:.:.:.:.:.:.:.:.:.	./.:.:.:.:.:.:.:.:.:.	./.:.:.:.:.:.:.:.:.:.	./.:.:.:.:.:.:.:.:.:.	./.:.:.:.:.:.:.:.:.:.	./.:.:.:.:.:.:.:.:.:.	./.:.:.:.:.:.:.:.:.:.	./.:.:.:.:.:.:.:.:.:.	./.:.:.:.:.:.:.:.:.:.	0|1:16:99:100:0|1:7711593_A_G:0:7711336:5,5,3,3:.	./.:.:.:.:.:.:.:.:.:.	./.:.:.:.:.:.:.:.:.:.	./.:.:.:.:.:.:.:.:.:.	./.:.:.:.:.:.:.:.:.:.	./.:.:.:.:.:.:.:.:.:.	1|0:15:99:100:0|1:7711593_A_G:0:7711560:5,6,2,2:.	./.:.:.:.:.:.:.:.:.:.	./.:.:.:.:.:.:.:.:.:.	./.:.:.:.:.:.:.:.:.:.	./.:.:.:.:.:.:.:.:.:.	./.:.:.:.:.:.:.:.:.:.	./.:.:.:.:.:.:.:.:.:.	./.:.:.:.:.:.:.:.:.:.	./.:.:.:.:.:.:.:.:.:.	1|0:10:60:100:0|1:7711593_A_G:0:7711593:3,5,0,2:.	./.:.:.:.:.:.:.:.:.:.	./.:.:.:.:.:.:.:.:.:.	./.:.:.:.:.:.:.:.:.:.	./.:.:.:.:.:.:.:.:.:.	./.:.:.:.:.:.:.:.:.:.	./.:.:.:.:.:.:.:.:.:.	./.:.:.:.:.:.:.:.:.:.	./.:.:.:.:.:.:.:.:.:.	./.:.:.:.:.:.:.:.:.:.	./.:.:.:.:.:.:.:.:.:.	./.:.:.:.:.:.:.:.:.:.	./.:.:.:.:.:.:.:.:.:.	./.:.:.:.:.:.:.:.:.:.	./.:.:.:.:.:.:.:.:.:.	./.:.:.:.:.:.:.:.:.:.	./.:.:.:.:.:.:.:.:.:.	./.:.:.:.:.:.:.:.:.:.	./.:.:.:.:.:.:.:.:.:.	./.:.:.:.:.:.:.:.:.:.	./.:.:.:.:.:.:.:.:.:.	./.:.:.:.:.:.:.:.:.:.	./.:.:.:.:.:.:.:.:.:.	./.:.:.:.:.:.:.:.:.:.	./.:.:.:.:.:.:.:.:.:.	./.:.:.:.:.:.:.:.:.:.	./.:.:.:.:.:.:.:.:.:.	./.:.:.:.:.:.:.:.:.:.	./.:.:.:.:.:.:.:.:.:.	./.:.:.:.:.:.:.:.:.:.	./.:.:.:.:.:.:.:.:.:.	./.:.:.:.:.:.:.:.:.:.	./.:.:.:.:.:.:.:.:.:.	./.:.:.:.:.:.:.:.:.:.	0|1:18:78:100:0|1:7711593_A_G:0:7711560:7,8,3,0:.	./.:.:.:.:.:.:.:.:.:.	0|1:17:39:100:0|1:7711593_A_G:0:7711560:7,8,2,0:.	1|0:15:90:100:0|1:7711593_A_G:0:7711552:2,10,2,1:.	./.:.:.:.:.:.:.:.:.:.	./.:.:.:.:.:.:.:.:.:.
chr4	7711635	.	G	A	694.77	PASS	BaseQRankSum=1.63;ClippingRankSum=0;ExcessHet=3.0103;MQRankSum=2.001;RAW_MQ=120100;ReadPosRankSum=-1.146;DP=207;MLEAC=1;MLEAF=0.5	GT:DP:GQ:NE:PGT:PID:PR:PS:SB:SE	./.:.:.:.:.:.:.:.:.:.	./.:.:.:.:.:.:.:.:.:.	./.:.:.:.:.:.:.:.:.:.	./.:.:.:.:.:.:.:.:.:.	./.:.:.:.:.:.:.:.:.:.	./.:.:.:.:.:.:.:.:.:.	1|0:33:99:100:0|1:7711593_A_G:0:7711560:10,16,2,5:.	1|0:28:99:100:0|1:7711593_A_G:0:7711560:7,4,8,9:.	./.:.:.:.:.:.:.:.:.:.	./.:.:.:.:.:.:.:.:.:.	./.:.:.:.:.:.:.:.:.:.	./.:.:.:.:.:.:.:.:.:.	./.:.:.:.:.:.:.:.:.:.	./.:.:.:.:.:.:.:.:.:.	./.:.:.:.:.:.:.:.:.:.	./.:.:.:.:.:.:.:.:.:.	./.:.:.:.:.:.:.:.:.:.	./.:.:.:.:.:.:.:.:.:.	./.:.:.:.:.:.:.:.:.:.	./.:.:.:.:.:.:.:.:.:.	./.:.:.:.:.:.:.:.:.:.	./.:.:.:.:.:.:.:.:.:.	./.:.:.:.:.:.:.:.:.:.	./.:.:.:.:.:.:.:.:.:.	./.:.:.:.:.:.:.:.:.:.	./.:.:.:.:.:.:.:.:.:.	./.:.:.:.:.:.:.:.:.:.	./.:.:.:.:.:.:.:.:.:.	./.:.:.:.:.:.:.:.:.:.	0|1:24:99:100:0|1:7711635_G_A:0:7711613:7,13,3,1:.	./.:.:.:.:.:.:.:.:.:.	./.:.:.:.:.:.:.:.:.:.	./.:.:.:.:.:.:.:.:.:.	./.:.:.:.:.:.:.:.:.:.	./.:.:.:.:.:.:.:.:.:.	./.:.:.:.:.:.:.:.:.:.	./.:.:.:.:.:.:.:.:.:.	./.:.:.:.:.:.:.:.:.:.	./.:.:.:.:.:.:.:.:.:.	./.:.:.:.:.:.:.:.:.:.	./.:.:.:.:.:.:.:.:.:.	./.:.:.:.:.:.:.:.:.:.	./.:.:.:.:.:.:.:.:.:.	./.:.:.:.:.:.:.:.:.:.	./.:.:.:.:.:.:.:.:.:.	1|0:16:99:100:0|1:7711593_A_G:0:7711560:4,6,4,2:.	./.:.:.:.:.:.:.:.:.:.	./.:.:.:.:.:.:.:.:.:.	./.:.:.:.:.:.:.:.:.:.	./.:.:.:.:.:.:.:.:.:.	./.:.:.:.:.:.:.:.:.:.	0|1:7:99:100:0|1:7711593_A_G:0:7710615:1,3,1,2:.	./.:.:.:.:.:.:.:.:.:.	./.:.:.:.:.:.:.:.:.:.	0|1:15:90:100:0|1:7711593_A_G:0:7711593:7,5,2,1:.	./.:.:.:.:.:.:.:.:.:.	./.:.:.:.:.:.:.:.:.:.	./.:.:.:.:.:.:.:.:.:.	./.:.:.:.:.:.:.:.:.:.	1|0:11:99:100:0|1:7711635_G_A:0:7711475:3,5,1,2:.	./.:.:.:.:.:.:.:.:.:.	./.:.:.:.:.:.:.:.:.:.	./.:.:.:.:.:.:.:.:.:.	./.:.:.:.:.:.:.:.:.:.	./.:.:.:.:.:.:.:.:.:.	./.:.:.:.:.:.:.:.:.:.	./.:.:.:.:.:.:.:.:.:.	./.:.:.:.:.:.:.:.:.:.	./.:.:.:.:.:.:.:.:.:.	0|1:13:99:100:0|1:7711593_A_G:0:7711336:6,3,0,4:.	./.:.:.:.:.:.:.:.:.:.	./.:.:.:.:.:.:.:.:.:.	./.:.:.:.:.:.:.:.:.:.	./.:.:.:.:.:.:.:.:.:.	./.:.:.:.:.:.:.:.:.:.	1|0:16:99:100:0|1:7711593_A_G:0:7711560:7,5,2,2:.	./.:.:.:.:.:.:.:.:.:.	./.:.:.:.:.:.:.:.:.:.	./.:.:.:.:.:.:.:.:.:.	./.:.:.:.:.:.:.:.:.:.	./.:.:.:.:.:.:.:.:.:.	./.:.:.:.:.:.:.:.:.:.	./.:.:.:.:.:.:.:.:.:.	./.:.:.:.:.:.:.:.:.:.	./.:.:.:.:.:.:.:.:.:.	./.:.:.:.:.:.:.:.:.:.	./.:.:.:.:.:.:.:.:.:.	./.:.:.:.:.:.:.:.:.:.	./.:.:.:.:.:.:.:.:.:.	./.:.:.:.:.:.:.:.:.:.	./.:.:.:.:.:.:.:.:.:.	./.:.:.:.:.:.:.:.:.:.	./.:.:.:.:.:.:.:.:.:.	./.:.:.:.:.:.:.:.:.:.	./.:.:.:.:.:.:.:.:.:.	./.:.:.:.:.:.:.:.:.:.	./.:.:.:.:.:.:.:.:.:.	./.:.:.:.:.:.:.:.:.:.	./.:.:.:.:.:.:.:.:.:.	./.:.:.:.:.:.:.:.:.:.	./.:.:.:.:.:.:.:.:.:.	./.:.:.:.:.:.:.:.:.:.	./.:.:.:.:.:.:.:.:.:.	./.:.:.:.:.:.:.:.:.:.	./.:.:.:.:.:.:.:.:.:.	./.:.:.:.:.:.:.:.:.:.	./.:.:.:.:.:.:.:.:.:.	./.:.:.:.:.:.:.:.:.:.	./.:.:.:.:.:.:.:.:.:.	./.:.:.:.:.:.:.:.:.:.	./.:.:.:.:.:.:.:.:.:.	./.:.:.:.:.:.:.:.:.:.	./.:.:.:.:.:.:.:.:.:.	./.:.:.:.:.:.:.:.:.:.	./.:.:.:.:.:.:.:.:.:.	./.:.:.:.:.:.:.:.:.:.	./.:.:.:.:.:.:.:.:.:.	./.:.:.:.:.:.:.:.:.:.	0|1:21:99:100:0|1:7711593_A_G:0:7711560:9,9,3,0:.	./.:.:.:.:.:.:.:.:.:.	0|1:13:96:100:0|1:7711593_A_G:0:7711560:6,4,2,1:.	./.:.:.:.:.:.:.:.:.:.	./.:.:.:.:.:.:.:.:.:.	./.:.:.:.:.:.:.:.:.:.
chr4	7711643	.	C	G	613.77	PASS	BaseQRankSum=-0.153;ClippingRankSum=0;ExcessHet=3.0103;MQRankSum=1.96;RAW_MQ=98500;ReadPosRankSum=-2.542;DP=419;MLEAC=1;MLEAF=0.5	GT:DP:GQ:NE:PGT:PID:PR:PS:SB:SE	./.:.:.:.:.:.:.:.:.:.	./.:.:.:.:.:.:.:.:.:.	./.:.:.:.:.:.:.:.:.:.	./.:.:.:.:.:.:.:.:.:.	./.:.:.:.:.:.:.:.:.:.	./.:.:.:.:.:.:.:.:.:.	1|0:27:99:100:0|1:7711593_A_G:0:7711560:8,13,2,4:.	1|0:26:99:100:0|1:7711593_A_G:0:7711560:6,4,7,9:.	./.:.:.:.:.:.:.:.:.:.	1|0:7:99:100:0|1:7711643_C_G:0:7711552:2,1,1,3:.	./.:.:.:.:.:.:.:.:.:.	./.:.:.:.:.:.:.:.:.:.	1|0:23:99:100:0|1:7711643_C_G:0:7711593:9,9,2,3:.	0|1:16:99:100:0|1:7711643_C_G:0:7711552:5,7,1,3:.	./.:.:.:.:.:.:.:.:.:.	./.:.:.:.:.:.:.:.:.:.	./.:.:.:.:.:.:.:.:.:.	./.:.:.:.:.:.:.:.:.:.	./.:.:.:.:.:.:.:.:.:.	./.:.:.:.:.:.:.:.:.:.	1|0:19:99:100:0|1:7711643_C_G:0:7711593:8,6,3,2:.	0|1:17:99:100:0|1:7711643_C_G:0:7711593:3,5,5,4:.	./.:.:.:.:.:.:.:.:.:.	0|1:29:99:100:0|1:7711643_C_G:0:7711560:6,13,6,4:.	0|1:20:99:100:0|1:7711643_C_G:0:7711552:11,4,2,3:.	./.:.:.:.:.:.:.:.:.:.	./.:.:.:.:.:.:.:.:.:.	1|0:18:81:100:0|1:7711643_C_G:0:7711552:8,7,2,1:.	./.:.:.:.:.:.:.:.:.:.	0|1:27:96:100:0|1:7711635_G_A:0:7711613:7,16,3,1:.	0|1:24:99:100:0|1:7711643_C_G:0:7711593:6,9,5,4:.	./.:.:.:.:.:.:.:.:.:.	./.:.:.:.:.:.:.:.:.:.	./.:.:.:.:.:.:.:.:.:.	./.:.:.:.:.:.:.:.:.:.	./.:.:.:.:.:.:.:.:.:.	./.:.:.:.:.:.:.:.:.:.	./.:.:.:.:.:.:.:.:.:.	./.:.:.:.:.:.:.:.:.:.	./.:.:.:.:.:.:.:.:.:.	./.:.:.:.:.:.:.:.:.:.	./.:.:.:.:.:.:.:.:.:.	./.:.:.:.:.:.:.:.:.:.	./.:.:.:.:.:.:.:.:.:.	./.:.:.:.:.:.:.:.:.:.	1|0:15:99:100:0|1:7711593_A_G:0:7711560:3,6,4,2:.	./.:.:.:.:.:.:.:.:.:.	./.:.:.:.:.:.:.:.:.:.	./.:.:.:.:.:.:.:.:.:.	./.:.:.:.:.:.:.:.:.:.	./.:.:.:.:.:.:.:.:.:.	0|1:7:99:100:0|1:7711593_A_G:0:7710615:1,3,1,2:.	./.:.:.:.:.:.:.:.:.:.	./.:.:.:.:.:.:.:.:.:.	0|1:13:96:100:0|1:7711593_A_G:0:7711593:6,4,2,1:.	./.:.:.:.:.:.:.:.:.:.	./.:.:.:.:.:.:.:.:.:.	./.:.:.:.:.:.:.:.:.:.	./.:.:.:.:.:.:.:.:.:.	1|0:11:99:100:0|1:7711635_G_A:0:7711475:3,5,1,2:.	./.:.:.:.:.:.:.:.:.:.	./.:.:.:.:.:.:.:.:.:.	./.:.:.:.:.:.:.:.:.:.	./.:.:.:.:.:.:.:.:.:.	./.:.:.:.:.:.:.:.:.:.	./.:.:.:.:.:.:.:.:.:.	./.:.:.:.:.:.:.:.:.:.	./.:.:.:.:.:.:.:.:.:.	./.:.:.:.:.:.:.:.:.:.	0|1:17:99:100:0|1:7711593_A_G:0:7711336:8,4,0,5:.	./.:.:.:.:.:.:.:.:.:.	./.:.:.:.:.:.:.:.:.:.	./.:.:.:.:.:.:.:.:.:.	./.:.:.:.:.:.:.:.:.:.	./.:.:.:.:.:.:.:.:.:.	1|0:17:99:100:0|1:7711593_A_G:0:7711560:8,6,2,1:.	./.:.:.:.:.:.:.:.:.:.	./.:.:.:.:.:.:.:.:.:.	./.:.:.:.:.:.:.:.:.:.	./.:.:.:.:.:.:.:.:.:.	./.:.:.:.:.:.:.:.:.:.	./.:.:.:.:.:.:.:.:.:.	./.:.:.:.:.:.:.:.:.:.	./.:.:.:.:.:.:.:.:.:.	1|0:8:63:100:0|1:7711643_C_G:0:7711593:3,4,0,1:.	./.:.:.:.:.:.:.:.:.:.	./.:.:.:.:.:.:.:.:.:.	./.:.:.:.:.:.:.:.:.:.	./.:.:.:.:.:.:.:.:.:.	./.:.:.:.:.:.:.:.:.:.	./.:.:.:.:.:.:.:.:.:.	./.:.:.:.:.:.:.:.:.:.	./.:.:.:.:.:.:.:.:.:.	./.:.:.:.:.:.:.:.:.:.	./.:.:.:.:.:.:.:.:.:.	./.:.:.:.:.:.:.:.:.:.	./.:.:.:.:.:.:.:.:.:.	./.:.:.:.:.:.:.:.:.:.	./.:.:.:.:.:.:.:.:.:.	./.:.:.:.:.:.:.:.:.:.	./.:.:.:.:.:.:.:.:.:.	./.:.:.:.:.:.:.:.:.:.	./.:.:.:.:.:.:.:.:.:.	./.:.:.:.:.:.:.:.:.:.	./.:.:.:.:.:.:.:.:.:.	./.:.:.:.:.:.:.:.:.:.	./.:.:.:.:.:.:.:.:.:.	./.:.:.:.:.:.:.:.:.:.	./.:.:.:.:.:.:.:.:.:.	./.:.:.:.:.:.:.:.:.:.	./.:.:.:.:.:.:.:.:.:.	./.:.:.:.:.:.:.:.:.:.	./.:.:.:.:.:.:.:.:.:.	./.:.:.:.:.:.:.:.:.:.	./.:.:.:.:.:.:.:.:.:.	0|1:13:51:100:0|1:7711643_C_G:0:7711643:6,5,2,0:.	./.:.:.:.:.:.:.:.:.:.	./.:.:.:.:.:.:.:.:.:.	0|1:22:99:100:0|1:7711593_A_G:0:7711560:9,9,3,1:.	./.:.:.:.:.:.:.:.:.:.	0|1:10:99:100:0|1:7711593_A_G:0:7711560:5,2,2,1:.	1|0:13:96:100:0|1:7711643_C_G:0:7711552:3,7,3,0:.	./.:.:.:.:.:.:.:.:.:.	./.:.:.:.:.:.:.:.:.:.
chr4	7711646	.	G	C	613.77	PASS	BaseQRankSum=-0.778;ClippingRankSum=0;ExcessHet=3.0103;MQRankSum=1.917;RAW_MQ=94900;ReadPosRankSum=-2.986;DP=414;MLEAC=1;MLEAF=0.5	GT:DP:GQ:NE:PGT:PID:PR:PS:SB:SE	./.:.:.:.:.:.:.:.:.:.	./.:.:.:.:.:.:.:.:.:.	./.:.:.:.:.:.:.:.:.:.	./.:.:.:.:.:.:.:.:.:.	./.:.:.:.:.:.:.:.:.:.	./.:.:.:.:.:.:.:.:.:.	1|0:26:99:100:0|1:7711593_A_G:0:7711560:7,13,2,4:.	1|0:25:99:100:0|1:7711593_A_G:0:7711560:6,3,7,9:.	./.:.:.:.:.:.:.:.:.:.	1|0:8:99:100:0|1:7711643_C_G:0:7711552:2,2,1,3:.	./.:.:.:.:.:.:.:.:.:.	./.:.:.:.:.:.:.:.:.:.	1|0:22:99:100:0|1:7711643_C_G:0:7711593:8,9,2,3:.	0|1:16:99:100:0|1:7711643_C_G:0:7711552:5,7,1,3:.	./.:.:.:.:.:.:.:.:.:.	./.:.:.:.:.:.:.:.:.:.	./.:.:.:.:.:.:.:.:.:.	./.:.:.:.:.:.:.:.:.:.	./.:.:.:.:.:.:.:.:.:.	./.:.:.:.:.:.:.:.:.:.	1|0:19:99:100:0|1:7711643_C_G:0:7711593:8,6,3,2:.	0|1:17:99:100:0|1:7711643_C_G:0:7711593:3,5,5,4:.	./.:.:.:.:.:.:.:.:.:.	0|1:29:99:100:0|1:7711643_C_G:0:7711560:6,13,6,4:.	0|1:19:99:100:0|1:7711643_C_G:0:7711552:10,4,2,3:.	./.:.:.:.:.:.:.:.:.:.	./.:.:.:.:.:.:.:.:.:.	1|0:18:99:100:0|1:7711643_C_G:0:7711552:8,7,2,1:.	./.:.:.:.:.:.:.:.:.:.	0|1:27:99:100:0|1:7711635_G_A:0:7711613:7,16,3,1:.	0|1:25:99:100:0|1:7711643_C_G:0:7711593:6,10,5,4:.	./.:.:.:.:.:.:.:.:.:.	./.:.:.:.:.:.:.:.:.:.	./.:.:.:.:.:.:.:.:.:.	./.:.:.:.:.:.:.:.:.:.	./.:.:.:.:.:.:.:.:.:.	./.:.:.:.:.:.:.:.:.:.	./.:.:.:.:.:.:.:.:.:.	./.:.:.:.:.:.:.:.:.:.	./.:.:.:.:.:.:.:.:.:.	./.:.:.:.:.:.:.:.:.:.	./.:.:.:.:.:.:.:.:.:.	./.:.:.:.:.:.:.:.:.:.	./.:.:.:.:.:.:.:.:.:.	./.:.:.:.:.:.:.:.:.:.	1|0:14:99:100:0|1:7711593_A_G:0:7711560:3,5,4,2:.	./.:.:.:.:.:.:.:.:.:.	./.:.:.:.:.:.:.:.:.:.	./.:.:.:.:.:.:.:.:.:.	./.:.:.:.:.:.:.:.:.:.	./.:.:.:.:.:.:.:.:.:.	0|1:8:99:100:0|1:7711593_A_G:0:7710615:2,3,1,2:.	./.:.:.:.:.:.:.:.:.:.	./.:.:.:.:.:.:.:.:.:.	0|1:13:96:100:0|1:7711593_A_G:0:7711593:6,4,2,1:.	./.:.:.:.:.:.:.:.:.:.	./.:.:.:.:.:.:.:.:.:.	./.:.:.:.:.:.:.:.:.:.	./.:.:.:.:.:.:.:.:.:.	1|0:9:99:100:0|1:7711635_G_A:0:7711475:3,3,1,2:.	./.:.:.:.:.:.:.:.:.:.	./.:.:.:.:.:.:.:.:.:.	./.:.:.:.:.:.:.:.:.:.	./.:.:.:.:.:.:.:.:.:.	./.:.:.:.:.:.:.:.:.:.	./.:.:.:.:.:.:.:.:.:.	./.:.:.:.:.:.:.:.:.:.	./.:.:.:.:.:.:.:.:.:.	./.:.:.:.:.:.:.:.:.:.	0|1:17:99:100:0|1:7711593_A_G:0:7711336:8,4,0,5:.	./.:.:.:.:.:.:.:.:.:.	./.:.:.:.:.:.:.:.:.:.	./.:.:.:.:.:.:.:.:.:.	./.:.:.:.:.:.:.:.:.:.	./.:.:.:.:.:.:.:.:.:.	1|0:17:84:100:0|1:7711593_A_G:0:7711560:8,6,2,1:.	./.:.:.:.:.:.:.:.:.:.	./.:.:.:.:.:.:.:.:.:.	./.:.:.:.:.:.:.:.:.:.	./.:.:.:.:.:.:.:.:.:.	./.:.:.:.:.:.:.:.:.:.	./.:.:.:.:.:.:.:.:.:.	./.:.:.:.:.:.:.:.:.:.	./.:.:.:.:.:.:.:.:.:.	1|0:9:63:100:0|1:7711643_C_G:0:7711593:3,4,1,1:.	./.:.:.:.:.:.:.:.:.:.	./.:.:.:.:.:.:.:.:.:.	./.:.:.:.:.:.:.:.:.:.	./.:.:.:.:.:.:.:.:.:.	./.:.:.:.:.:.:.:.:.:.	./.:.:.:.:.:.:.:.:.:.	./.:.:.:.:.:.:.:.:.:.	./.:.:.:.:.:.:.:.:.:.	./.:.:.:.:.:.:.:.:.:.	./.:.:.:.:.:.:.:.:.:.	./.:.:.:.:.:.:.:.:.:.	./.:.:.:.:.:.:.:.:.:.	./.:.:.:.:.:.:.:.:.:.	./.:.:.:.:.:.:.:.:.:.	./.:.:.:.:.:.:.:.:.:.	./.:.:.:.:.:.:.:.:.:.	./.:.:.:.:.:.:.:.:.:.	./.:.:.:.:.:.:.:.:.:.	./.:.:.:.:.:.:.:.:.:.	./.:.:.:.:.:.:.:.:.:.	./.:.:.:.:.:.:.:.:.:.	./.:.:.:.:.:.:.:.:.:.	./.:.:.:.:.:.:.:.:.:.	./.:.:.:.:.:.:.:.:.:.	./.:.:.:.:.:.:.:.:.:.	./.:.:.:.:.:.:.:.:.:.	./.:.:.:.:.:.:.:.:.:.	./.:.:.:.:.:.:.:.:.:.	./.:.:.:.:.:.:.:.:.:.	./.:.:.:.:.:.:.:.:.:.	0|1:13:48:100:0|1:7711643_C_G:0:7711643:6,5,2,0:.	./.:.:.:.:.:.:.:.:.:.	./.:.:.:.:.:.:.:.:.:.	0|1:21:99:100:0|1:7711593_A_G:0:7711560:8,9,3,1:.	./.:.:.:.:.:.:.:.:.:.	0|1:9:99:100:0|1:7711593_A_G:0:7711560:4,2,2,1:.	1|0:13:99:100:0|1:7711643_C_G:0:7711552:2,8,3,0:.	./.:.:.:.:.:.:.:.:.:.	./.:.:.:.:.:.:.:.:.:.
chr4	7711664	.	G	T	616.77	PASS	BaseQRankSum=1.269;ClippingRankSum=0;ExcessHet=3.0103;MQRankSum=-1.399;RAW_MQ=76886;ReadPosRankSum=-0.095;DP=398;MLEAC=1;MLEAF=0.5	GT:DP:GQ:NE:PGT:PID:PR:PS:SB:SE	./.:.:.:.:.:.:.:.:.:.	./.:.:.:.:.:.:.:.:.:.	./.:.:.:.:.:.:.:.:.:.	./.:.:.:.:.:.:.:.:.:.	./.:.:.:.:.:.:.:.:.:.	./.:.:.:.:.:.:.:.:.:.	./.:.:.:.:.:.:.:.:.:.	1|0:23:99:100:0|1:7711593_A_G:0:7711560:5,4,5,9:.	./.:.:.:.:.:.:.:.:.:.	1|0:10:99:100:0|1:7711643_C_G:0:7711552:4,3,1,2:.	./.:.:.:.:.:.:.:.:.:.	./.:.:.:.:.:.:.:.:.:.	1|0:23:99:100:0|1:7711643_C_G:0:7711593:8,9,3,3:.	0|1:18:99:100:0|1:7711664_G_T:0:7711552:6,8,1,3:.	./.:.:.:.:.:.:.:.:.:.	./.:.:.:.:.:.:.:.:.:.	./.:.:.:.:.:.:.:.:.:.	./.:.:.:.:.:.:.:.:.:.	./.:.:.:.:.:.:.:.:.:.	./.:.:.:.:.:.:.:.:.:.	1|0:20:99:100:0|1:7711643_C_G:0:7711593:9,6,3,2:.	0|1:17:99:100:0|1:7711643_C_G:0:7711593:2,3,6,6:.	./.:.:.:.:.:.:.:.:.:.	0|1:33:99:100:0|1:7711643_C_G:0:7711560:9,13,6,5:.	0|1:22:99:100:0|1:7711643_C_G:0:7711552:13,3,2,4:.	./.:.:.:.:.:.:.:.:.:.	./.:.:.:.:.:.:.:.:.:.	1|0:21:99:100:0|1:7711643_C_G:0:7711552:7,9,2,3:.	./.:.:.:.:.:.:.:.:.:.	0|1:27:99:100:0|1:7711664_G_T:0:7711613:7,15,3,2:.	0|1:24:99:100:0|1:7711643_C_G:0:7711593:6,9,5,4:.	./.:.:.:.:.:.:.:.:.:.	./.:.:.:.:.:.:.:.:.:.	./.:.:.:.:.:.:.:.:.:.	./.:.:.:.:.:.:.:.:.:.	./.:.:.:.:.:.:.:.:.:.	./.:.:.:.:.:.:.:.:.:.	./.:.:.:.:.:.:.:.:.:.	./.:.:.:.:.:.:.:.:.:.	./.:.:.:.:.:.:.:.:.:.	./.:.:.:.:.:.:.:.:.:.	./.:.:.:.:.:.:.:.:.:.	./.:.:.:.:.:.:.:.:.:.	./.:.:.:.:.:.:.:.:.:.	./.:.:.:.:.:.:.:.:.:.	1|0:13:99:100:0|1:7711593_A_G:0:7711560:2,4,5,2:.	./.:.:.:.:.:.:.:.:.:.	./.:.:.:.:.:.:.:.:.:.	./.:.:.:.:.:.:.:.:.:.	./.:.:.:.:.:.:.:.:.:.	./.:.:.:.:.:.:.:.:.:.	0|1:6:99:100:0|1:7711593_A_G:0:7710615:1,2,1,2:.	./.:.:.:.:.:.:.:.:.:.	./.:.:.:.:.:.:.:.:.:.	0|1:10:99:100:0|1:7711593_A_G:0:7711593:3,4,2,1:.	./.:.:.:.:.:.:.:.:.:.	./.:.:.:.:.:.:.:.:.:.	./.:.:.:.:.:.:.:.:.:.	./.:.:.:.:.:.:.:.:.:.	1|0:9:99:100:0|1:7711664_G_T:0:7711475:3,3,1,2:.	./.:.:.:.:.:.:.:.:.:.	./.:.:.:.:.:.:.:.:.:.	./.:.:.:.:.:.:.:.:.:.	./.:.:.:.:.:.:.:.:.:.	./.:.:.:.:.:.:.:.:.:.	./.:.:.:.:.:.:.:.:.:.	./.:.:.:.:.:.:.:.:.:.	./.:.:.:.:.:.:.:.:.:.	./.:.:.:.:.:.:.:.:.:.	0|1:19:99:100:0|1:7711593_A_G:0:7711336:9,5,0,5:.	./.:.:.:.:.:.:.:.:.:.	./.:.:.:.:.:.:.:.:.:.	./.:.:.:.:.:.:.:.:.:.	./.:.:.:.:.:.:.:.:.:.	./.:.:.:.:.:.:.:.:.:.	1|0:16:99:100:0|1:7711593_A_G:0:7711560:6,6,3,1:.	./.:.:.:.:.:.:.:.:.:.	./.:.:.:.:.:.:.:.:.:.	./.:.:.:.:.:.:.:.:.:.	./.:.:.:.:.:.:.:.:.:.	./.:.:.:.:.:.:.:.:.:.	./.:.:.:.:.:.:.:.:.:.	./.:.:.:.:.:.:.:.:.:.	./.:.:.:.:.:.:.:.:.:.	1|0:10:60:100:0|1:7711643_C_G:0:7711593:5,3,1,1:.	./.:.:.:.:.:.:.:.:.:.	./.:.:.:.:.:.:.:.:.:.	./.:.:.:.:.:.:.:.:.:.	./.:.:.:.:.:.:.:.:.:.	./.:.:.:.:.:.:.:.:.:.	./.:.:.:.:.:.:.:.:.:.	./.:.:.:.:.:.:.:.:.:.	./.:.:.:.:.:.:.:.:.:.	./.:.:.:.:.:.:.:.:.:.	./.:.:.:.:.:.:.:.:.:.	./.:.:.:.:.:.:.:.:.:.	./.:.:.:.:.:.:.:.:.:.	./.:.:.:.:.:.:.:.:.:.	./.:.:.:.:.:.:.:.:.:.	./.:.:.:.:.:.:.:.:.:.	./.:.:.:.:.:.:.:.:.:.	./.:.:.:.:.:.:.:.:.:.	./.:.:.:.:.:.:.:.:.:.	./.:.:.:.:.:.:.:.:.:.	./.:.:.:.:.:.:.:.:.:.	./.:.:.:.:.:.:.:.:.:.	./.:.:.:.:.:.:.:.:.:.	./.:.:.:.:.:.:.:.:.:.	./.:.:.:.:.:.:.:.:.:.	./.:.:.:.:.:.:.:.:.:.	./.:.:.:.:.:.:.:.:.:.	./.:.:.:.:.:.:.:.:.:.	./.:.:.:.:.:.:.:.:.:.	./.:.:.:.:.:.:.:.:.:.	./.:.:.:.:.:.:.:.:.:.	0|1:15:45:100:0|1:7711643_C_G:0:7711643:8,5,2,0:.	./.:.:.:.:.:.:.:.:.:.	./.:.:.:.:.:.:.:.:.:.	0|1:20:99:100:0|1:7711593_A_G:0:7711560:8,8,3,1:.	./.:.:.:.:.:.:.:.:.:.	0|1:12:48:100:0|1:7711593_A_G:0:7711560:7,3,1,1:.	1|0:14:99:100:0|1:7711643_C_G:0:7711552:3,7,3,1:.	./.:.:.:.:.:.:.:.:.:.	./.:.:.:.:.:.:.:.:.:.
chr4	7711671	.	A	G	487.77	PASS	BaseQRankSum=0.445;ClippingRankSum=0;ExcessHet=3.0103;MQRankSum=-1.536;RAW_MQ=76886;ReadPosRankSum=0.435;DP=406;MLEAC=1;MLEAF=0.5	GT:DP:GQ:NE:PGT:PID:PR:PS:SB:SE	./.:.:.:.:.:.:.:.:.:.	./.:.:.:.:.:.:.:.:.:.	./.:.:.:.:.:.:.:.:.:.	./.:.:.:.:.:.:.:.:.:.	./.:.:.:.:.:.:.:.:.:.	./.:.:.:.:.:.:.:.:.:.	./.:.:.:.:.:.:.:.:.:.	1|0:23:99:100:0|1:7711593_A_G:0:7711560:5,5,4,9:.	./.:.:.:.:.:.:.:.:.:.	1|0:10:99:100:0|1:7711643_C_G:0:7711552:4,3,1,2:.	./.:.:.:.:.:.:.:.:.:.	./.:.:.:.:.:.:.:.:.:.	1|0:24:99:100:0|1:7711643_C_G:0:7711593:9,10,3,2:.	0|1:19:99:100:0|1:7711664_G_T:0:7711552:7,8,1,3:.	./.:.:.:.:.:.:.:.:.:.	./.:.:.:.:.:.:.:.:.:.	./.:.:.:.:.:.:.:.:.:.	./.:.:.:.:.:.:.:.:.:.	./.:.:.:.:.:.:.:.:.:.	./.:.:.:.:.:.:.:.:.:.	1|0:19:99:100:0|1:7711643_C_G:0:7711593:8,6,2,3:.	0|1:18:99:100:0|1:7711643_C_G:0:7711593:3,3,5,7:.	./.:.:.:.:.:.:.:.:.:.	0|1:34:99:100:0|1:7711643_C_G:0:7711560:8,13,7,6:.	0|1:22:99:100:0|1:7711643_C_G:0:7711552:12,4,2,4:.	./.:.:.:.:.:.:.:.:.:.	./.:.:.:.:.:.:.:.:.:.	1|0:22:99:100:0|1:7711643_C_G:0:7711552:8,9,2,3:.	./.:.:.:.:.:.:.:.:.:.	0|1:27:85:100:0|1:7711664_G_T:0:7711613:6,17,2,2:.	0|1:24:99:100:0|1:7711643_C_G:0:7711593:5,9,5,5:.	./.:.:.:.:.:.:.:.:.:.	./.:.:.:.:.:.:.:.:.:.	./.:.:.:.:.:.:.:.:.:.	./.:.:.:.:.:.:.:.:.:.	./.:.:.:.:.:.:.:.:.:.	./.:.:.:.:.:.:.:.:.:.	./.:.:.:.:.:.:.:.:.:.	./.:.:.:.:.:.:.:.:.:.	./.:.:.:.:.:.:.:.:.:.	./.:.:.:.:.:.:.:.:.:.	./.:.:.:.:.:.:.:.:.:.	./.:.:.:.:.:.:.:.:.:.	./.:.:.:.:.:.:.:.:.:.	./.:.:.:.:.:.:.:.:.:.	1|0:13:99:100:0|1:7711593_A_G:0:7711560:2,4,5,2:.	./.:.:.:.:.:.:.:.:.:.	./.:.:.:.:.:.:.:.:.:.	./.:.:.:.:.:.:.:.:.:.	./.:.:.:.:.:.:.:.:.:.	./.:.:.:.:.:.:.:.:.:.	0|1:7:99:100:0|1:7711593_A_G:0:7710615:1,3,1,2:.	./.:.:.:.:.:.:.:.:.:.	./.:.:.:.:.:.:.:.:.:.	0|1:9:99:100:0|1:7711593_A_G:0:7711593:3,3,2,1:.	./.:.:.:.:.:.:.:.:.:.	./.:.:.:.:.:.:.:.:.:.	./.:.:.:.:.:.:.:.:.:.	./.:.:.:.:.:.:.:.:.:.	1|0:9:99:100:0|1:7711664_G_T:0:7711475:4,2,1,2:.	./.:.:.:.:.:.:.:.:.:.	./.:.:.:.:.:.:.:.:.:.	./.:.:.:.:.:.:.:.:.:.	./.:.:.:.:.:.:.:.:.:.	./.:.:.:.:.:.:.:.:.:.	./.:.:.:.:.:.:.:.:.:.	./.:.:.:.:.:.:.:.:.:.	./.:.:.:.:.:.:.:.:.:.	./.:.:.:.:.:.:.:.:.:.	0|1:20:99:100:0|1:7711593_A_G:0:7711336:10,5,0,5:.	./.:.:.:.:.:.:.:.:.:.	./.:.:.:.:.:.:.:.:.:.	./.:.:.:.:.:.:.:.:.:.	./.:.:.:.:.:.:.:.:.:.	./.:.:.:.:.:.:.:.:.:.	1|0:16:99:100:0|1:7711593_A_G:0:7711560:7,5,3,1:.	./.:.:.:.:.:.:.:.:.:.	./.:.:.:.:.:.:.:.:.:.	./.:.:.:.:.:.:.:.:.:.	./.:.:.:.:.:.:.:.:.:.	./.:.:.:.:.:.:.:.:.:.	./.:.:.:.:.:.:.:.:.:.	./.:.:.:.:.:.:.:.:.:.	./.:.:.:.:.:.:.:.:.:.	1|0:10:60:100:0|1:7711643_C_G:0:7711593:5,3,1,1:.	./.:.:.:.:.:.:.:.:.:.	./.:.:.:.:.:.:.:.:.:.	./.:.:.:.:.:.:.:.:.:.	./.:.:.:.:.:.:.:.:.:.	./.:.:.:.:.:.:.:.:.:.	./.:.:.:.:.:.:.:.:.:.	./.:.:.:.:.:.:.:.:.:.	./.:.:.:.:.:.:.:.:.:.	./.:.:.:.:.:.:.:.:.:.	./.:.:.:.:.:.:.:.:.:.	./.:.:.:.:.:.:.:.:.:.	./.:.:.:.:.:.:.:.:.:.	./.:.:.:.:.:.:.:.:.:.	./.:.:.:.:.:.:.:.:.:.	./.:.:.:.:.:.:.:.:.:.	./.:.:.:.:.:.:.:.:.:.	./.:.:.:.:.:.:.:.:.:.	./.:.:.:.:.:.:.:.:.:.	./.:.:.:.:.:.:.:.:.:.	./.:.:.:.:.:.:.:.:.:.	./.:.:.:.:.:.:.:.:.:.	./.:.:.:.:.:.:.:.:.:.	./.:.:.:.:.:.:.:.:.:.	./.:.:.:.:.:.:.:.:.:.	./.:.:.:.:.:.:.:.:.:.	./.:.:.:.:.:.:.:.:.:.	./.:.:.:.:.:.:.:.:.:.	./.:.:.:.:.:.:.:.:.:.	./.:.:.:.:.:.:.:.:.:.	./.:.:.:.:.:.:.:.:.:.	0|1:15:45:100:0|1:7711643_C_G:0:7711643:8,5,2,0:.	./.:.:.:.:.:.:.:.:.:.	./.:.:.:.:.:.:.:.:.:.	0|1:22:99:100:0|1:7711593_A_G:0:7711560:8,8,3,3:.	./.:.:.:.:.:.:.:.:.:.	0|1:13:48:100:0|1:7711593_A_G:0:7711560:7,4,1,1:.	1|0:15:99:100:0|1:7711643_C_G:0:7711552:4,7,3,1:.	./.:.:.:.:.:.:.:.:.:.	./.:.:.:.:.:.:.:.:.:.
chr4	7711695	.	C	T	478.77	PASS	BaseQRankSum=-0.893;ClippingRankSum=0;ExcessHet=3.0103;MQRankSum=-3.092;RAW_MQ=73833;ReadPosRankSum=-1.198;DP=174;MLEAC=1;MLEAF=0.5	GT:DP:GQ:NE:PGT:PID:PR:PS:SB:SE	./.:.:.:.:.:.:.:.:.:.	./.:.:.:.:.:.:.:.:.:.	./.:.:.:.:.:.:.:.:.:.	./.:.:.:.:.:.:.:.:.:.	./.:.:.:.:.:.:.:.:.:.	./.:.:.:.:.:.:.:.:.:.	./.:.:.:.:.:.:.:.:.:.	1|0:25:99:100:0|1:7711593_A_G:0:7711560:7,6,5,7:.	./.:.:.:.:.:.:.:.:.:.	./.:.:.:.:.:.:.:.:.:.	./.:.:.:.:.:.:.:.:.:.	./.:.:.:.:.:.:.:.:.:.	./.:.:.:.:.:.:.:.:.:.	./.:.:.:.:.:.:.:.:.:.	./.:.:.:.:.:.:.:.:.:.	./.:.:.:.:.:.:.:.:.:.	./.:.:.:.:.:.:.:.:.:.	./.:.:.:.:.:.:.:.:.:.	./.:.:.:.:.:.:.:.:.:.	./.:.:.:.:.:.:.:.:.:.	./.:.:.:.:.:.:.:.:.:.	./.:.:.:.:.:.:.:.:.:.	./.:.:.:.:.:.:.:.:.:.	./.:.:.:.:.:.:.:.:.:.	./.:.:.:.:.:.:.:.:.:.	./.:.:.:.:.:.:.:.:.:.	./.:.:.:.:.:.:.:.:.:.	./.:.:.:.:.:.:.:.:.:.	./.:.:.:.:.:.:.:.:.:.	0|1:26:43:100:.:.:0:7711613:8,14,3,1:.	./.:.:.:.:.:.:.:.:.:.	./.:.:.:.:.:.:.:.:.:.	./.:.:.:.:.:.:.:.:.:.	./.:.:.:.:.:.:.:.:.:.	./.:.:.:.:.:.:.:.:.:.	./.:.:.:.:.:.:.:.:.:.	./.:.:.:.:.:.:.:.:.:.	./.:.:.:.:.:.:.:.:.:.	./.:.:.:.:.:.:.:.:.:.	./.:.:.:.:.:.:.:.:.:.	./.:.:.:.:.:.:.:.:.:.	./.:.:.:.:.:.:.:.:.:.	./.:.:.:.:.:.:.:.:.:.	./.:.:.:.:.:.:.:.:.:.	./.:.:.:.:.:.:.:.:.:.	1|0:10:99:100:0|1:7711593_A_G:0:7711560:2,4,2,2:.	./.:.:.:.:.:.:.:.:.:.	./.:.:.:.:.:.:.:.:.:.	./.:.:.:.:.:.:.:.:.:.	./.:.:.:.:.:.:.:.:.:.	./.:.:.:.:.:.:.:.:.:.	0|1:9:99:100:0|1:7711593_A_G:0:7710615:3,2,2,2:.	./.:.:.:.:.:.:.:.:.:.	./.:.:.:.:.:.:.:.:.:.	0|1:12:99:100:0|1:7711593_A_G:0:7711593:4,5,2,1:.	./.:.:.:.:.:.:.:.:.:.	./.:.:.:.:.:.:.:.:.:.	./.:.:.:.:.:.:.:.:.:.	./.:.:.:.:.:.:.:.:.:.	1|0:9:47:100:.:.:0:7711475:4,2,1,2:.	./.:.:.:.:.:.:.:.:.:.	./.:.:.:.:.:.:.:.:.:.	./.:.:.:.:.:.:.:.:.:.	./.:.:.:.:.:.:.:.:.:.	./.:.:.:.:.:.:.:.:.:.	./.:.:.:.:.:.:.:.:.:.	./.:.:.:.:.:.:.:.:.:.	./.:.:.:.:.:.:.:.:.:.	./.:.:.:.:.:.:.:.:.:.	0|1:19:78:100:0|1:7711593_A_G:0:7711336:10,6,0,3:.	./.:.:.:.:.:.:.:.:.:.	./.:.:.:.:.:.:.:.:.:.	./.:.:.:.:.:.:.:.:.:.	./.:.:.:.:.:.:.:.:.:.	./.:.:.:.:.:.:.:.:.:.	1|0:23:66:100:0|1:7711593_A_G:0:7711560:11,9,2,1:.	./.:.:.:.:.:.:.:.:.:.	./.:.:.:.:.:.:.:.:.:.	./.:.:.:.:.:.:.:.:.:.	./.:.:.:.:.:.:.:.:.:.	./.:.:.:.:.:.:.:.:.:.	./.:.:.:.:.:.:.:.:.:.	./.:.:.:.:.:.:.:.:.:.	./.:.:.:.:.:.:.:.:.:.	./.:.:.:.:.:.:.:.:.:.	./.:.:.:.:.:.:.:.:.:.	./.:.:.:.:.:.:.:.:.:.	./.:.:.:.:.:.:.:.:.:.	./.:.:.:.:.:.:.:.:.:.	./.:.:.:.:.:.:.:.:.:.	./.:.:.:.:.:.:.:.:.:.	./.:.:.:.:.:.:.:.:.:.	./.:.:.:.:.:.:.:.:.:.	./.:.:.:.:.:.:.:.:.:.	./.:.:.:.:.:.:.:.:.:.	./.:.:.:.:.:.:.:.:.:.	./.:.:.:.:.:.:.:.:.:.	./.:.:.:.:.:.:.:.:.:.	./.:.:.:.:.:.:.:.:.:.	./.:.:.:.:.:.:.:.:.:.	./.:.:.:.:.:.:.:.:.:.	./.:.:.:.:.:.:.:.:.:.	./.:.:.:.:.:.:.:.:.:.	./.:.:.:.:.:.:.:.:.:.	./.:.:.:.:.:.:.:.:.:.	./.:.:.:.:.:.:.:.:.:.	./.:.:.:.:.:.:.:.:.:.	./.:.:.:.:.:.:.:.:.:.	./.:.:.:.:.:.:.:.:.:.	./.:.:.:.:.:.:.:.:.:.	./.:.:.:.:.:.:.:.:.:.	./.:.:.:.:.:.:.:.:.:.	./.:.:.:.:.:.:.:.:.:.	./.:.:.:.:.:.:.:.:.:.	./.:.:.:.:.:.:.:.:.:.	./.:.:.:.:.:.:.:.:.:.	./.:.:.:.:.:.:.:.:.:.	./.:.:.:.:.:.:.:.:.:.	0|1:16:99:100:0|1:7711593_A_G:0:7711560:6,5,2,3:.	./.:.:.:.:.:.:.:.:.:.	0|1:16:78:100:0|1:7711593_A_G:0:7711560:10,5,0,1:.	./.:.:.:.:.:.:.:.:.:.	./.:.:.:.:.:.:.:.:.:.	./.:.:.:.:.:.:.:.:.:.
chr4	7711714	.	C	T	451.77	PASS	BaseQRankSum=0.472;ClippingRankSum=0;ExcessHet=3.0103;MQRankSum=-3.761;RAW_MQ=55833;ReadPosRankSum=-0.116;DP=348;MLEAC=1;MLEAF=0.5	GT:DP:GQ:NE:PGT:PID:PR:PS:SB:SE	./.:.:.:.:.:.:.:.:.:.	./.:.:.:.:.:.:.:.:.:.	./.:.:.:.:.:.:.:.:.:.	./.:.:.:.:.:.:.:.:.:.	./.:.:.:.:.:.:.:.:.:.	./.:.:.:.:.:.:.:.:.:.	./.:.:.:.:.:.:.:.:.:.	1|0:20:99:100:0|1:7711593_A_G:0:7711560:8,4,4,4:.	./.:.:.:.:.:.:.:.:.:.	./.:.:.:.:.:.:.:.:.:.	./.:.:.:.:.:.:.:.:.:.	./.:.:.:.:.:.:.:.:.:.	1|0:22:99:100:0|1:7711714_C_T:0:7711593:9,9,4,0:.	0|1:18:99:100:0|1:7711714_C_T:0:7711552:8,6,2,2:.	./.:.:.:.:.:.:.:.:.:.	./.:.:.:.:.:.:.:.:.:.	./.:.:.:.:.:.:.:.:.:.	./.:.:.:.:.:.:.:.:.:.	./.:.:.:.:.:.:.:.:.:.	./.:.:.:.:.:.:.:.:.:.	1|0:18:99:100:0|1:7711714_C_T:0:7711593:7,5,1,5:.	0|1:20:99:100:0|1:7711714_C_T:0:7711593:6,2,7,5:.	./.:.:.:.:.:.:.:.:.:.	0|1:20:99:100:0|1:7711714_C_T:0:7711560:9,5,3,3:.	0|1:26:99:100:0|1:7711714_C_T:0:7711552:14,7,2,3:.	./.:.:.:.:.:.:.:.:.:.	./.:.:.:.:.:.:.:.:.:.	1|0:16:99:100:0|1:7711714_C_T:0:7711552:5,7,1,3:.	./.:.:.:.:.:.:.:.:.:.	0|1:21:69:100:0|1:7711714_C_T:0:7711613:6,12,1,2:.	0|1:22:99:100:0|1:7711714_C_T:0:7711593:7,9,3,3:.	./.:.:.:.:.:.:.:.:.:.	./.:.:.:.:.:.:.:.:.:.	./.:.:.:.:.:.:.:.:.:.	./.:.:.:.:.:.:.:.:.:.	./.:.:.:.:.:.:.:.:.:.	./.:.:.:.:.:.:.:.:.:.	./.:.:.:.:.:.:.:.:.:.	./.:.:.:.:.:.:.:.:.:.	./.:.:.:.:.:.:.:.:.:.	./.:.:.:.:.:.:.:.:.:.	./.:.:.:.:.:.:.:.:.:.	./.:.:.:.:.:.:.:.:.:.	./.:.:.:.:.:.:.:.:.:.	./.:.:.:.:.:.:.:.:.:.	1|0:9:99:100:0|1:7711593_A_G:0:7711560:1,5,2,1:.	./.:.:.:.:.:.:.:.:.:.	./.:.:.:.:.:.:.:.:.:.	./.:.:.:.:.:.:.:.:.:.	./.:.:.:.:.:.:.:.:.:.	./.:.:.:.:.:.:.:.:.:.	0|1:10:99:100:0|1:7711593_A_G:0:7710615:3,2,3,2:.	./.:.:.:.:.:.:.:.:.:.	./.:.:.:.:.:.:.:.:.:.	0|1:10:99:100:0|1:7711593_A_G:0:7711593:4,4,1,1:.	./.:.:.:.:.:.:.:.:.:.	./.:.:.:.:.:.:.:.:.:.	./.:.:.:.:.:.:.:.:.:.	./.:.:.:.:.:.:.:.:.:.	1|0:12:99:100:0|1:7711714_C_T:0:7711475:6,3,1,2:.	./.:.:.:.:.:.:.:.:.:.	./.:.:.:.:.:.:.:.:.:.	./.:.:.:.:.:.:.:.:.:.	./.:.:.:.:.:.:.:.:.:.	./.:.:.:.:.:.:.:.:.:.	./.:.:.:.:.:.:.:.:.:.	./.:.:.:.:.:.:.:.:.:.	1|0:17:99:100:0|1:7711714_C_T:0:7711714:8,5,4,0:.	./.:.:.:.:.:.:.:.:.:.	0|1:19:99:100:0|1:7711593_A_G:0:7711336:9,6,1,3:.	./.:.:.:.:.:.:.:.:.:.	./.:.:.:.:.:.:.:.:.:.	./.:.:.:.:.:.:.:.:.:.	./.:.:.:.:.:.:.:.:.:.	./.:.:.:.:.:.:.:.:.:.	1|0:23:99:100:0|1:7711593_A_G:0:7711560:10,9,4,0:.	./.:.:.:.:.:.:.:.:.:.	./.:.:.:.:.:.:.:.:.:.	./.:.:.:.:.:.:.:.:.:.	./.:.:.:.:.:.:.:.:.:.	./.:.:.:.:.:.:.:.:.:.	./.:.:.:.:.:.:.:.:.:.	./.:.:.:.:.:.:.:.:.:.	./.:.:.:.:.:.:.:.:.:.	./.:.:.:.:.:.:.:.:.:.	./.:.:.:.:.:.:.:.:.:.	./.:.:.:.:.:.:.:.:.:.	./.:.:.:.:.:.:.:.:.:.	./.:.:.:.:.:.:.:.:.:.	./.:.:.:.:.:.:.:.:.:.	./.:.:.:.:.:.:.:.:.:.	./.:.:.:.:.:.:.:.:.:.	./.:.:.:.:.:.:.:.:.:.	./.:.:.:.:.:.:.:.:.:.	./.:.:.:.:.:.:.:.:.:.	./.:.:.:.:.:.:.:.:.:.	./.:.:.:.:.:.:.:.:.:.	./.:.:.:.:.:.:.:.:.:.	./.:.:.:.:.:.:.:.:.:.	./.:.:.:.:.:.:.:.:.:.	./.:.:.:.:.:.:.:.:.:.	./.:.:.:.:.:.:.:.:.:.	./.:.:.:.:.:.:.:.:.:.	./.:.:.:.:.:.:.:.:.:.	./.:.:.:.:.:.:.:.:.:.	./.:.:.:.:.:.:.:.:.:.	./.:.:.:.:.:.:.:.:.:.	./.:.:.:.:.:.:.:.:.:.	./.:.:.:.:.:.:.:.:.:.	./.:.:.:.:.:.:.:.:.:.	./.:.:.:.:.:.:.:.:.:.	./.:.:.:.:.:.:.:.:.:.	./.:.:.:.:.:.:.:.:.:.	./.:.:.:.:.:.:.:.:.:.	./.:.:.:.:.:.:.:.:.:.	0|1:14:93:100:0|1:7711714_C_T:0:7711643:7,4,2,1:.	./.:.:.:.:.:.:.:.:.:.	./.:.:.:.:.:.:.:.:.:.	0|1:15:99:100:0|1:7711593_A_G:0:7711560:6,5,1,3:.	./.:.:.:.:.:.:.:.:.:.	./.:.:.:.:.:.:.:.:.:.	1|0:11:99:100:0|1:7711714_C_T:0:7711552:3,5,2,1:.	./.:.:.:.:.:.:.:.:.:.	./.:.:.:.:.:.:.:.:.:.
chr4	7711715	.	T	A	428.77	PASS	ExcessHet=3.0103;RAW_MQ=64800;BaseQRankSum=0.322;ClippingRankSum=0;MQRankSum=0;ReadPosRankSum=-0.312;DP=188;MLEAC=1;MLEAF=0.5	GT:DP:GQ:SB:NE:PR:PS:SE	./.:.:.:.:.:.:.:.	./.:.:.:.:.:.:.:.	./.:.:.:.:.:.:.:.	./.:.:.:.:.:.:.:.	./.:.:.:.:.:.:.:.	./.:.:.:.:.:.:.:.	./.:.:.:.:.:.:.:.	./.:.:.:.:.:.:.:.	./.:.:.:.:.:.:.:.	./.:.:.:.:.:.:.:.	./.:.:.:.:.:.:.:.	./.:.:.:.:.:.:.:.	./.:.:.:.:.:.:.:.	./.:.:.:.:.:.:.:.	./.:.:.:.:.:.:.:.	./.:.:.:.:.:.:.:.	./.:.:.:.:.:.:.:.	./.:.:.:.:.:.:.:.	./.:.:.:.:.:.:.:.	./.:.:.:.:.:.:.:.	./.:.:.:.:.:.:.:.	./.:.:.:.:.:.:.:.	./.:.:.:.:.:.:.:.	./.:.:.:.:.:.:.:.	./.:.:.:.:.:.:.:.	./.:.:.:.:.:.:.:.	./.:.:.:.:.:.:.:.	./.:.:.:.:.:.:.:.	./.:.:.:.:.:.:.:.	./.:.:.:.:.:.:.:.	./.:.:.:.:.:.:.:.	./.:.:.:.:.:.:.:.	./.:.:.:.:.:.:.:.	./.:.:.:.:.:.:.:.	./.:.:.:.:.:.:.:.	./.:.:.:.:.:.:.:.	./.:.:.:.:.:.:.:.	./.:.:.:.:.:.:.:.	./.:.:.:.:.:.:.:.	./.:.:.:.:.:.:.:.	./.:.:.:.:.:.:.:.	./.:.:.:.:.:.:.:.	./.:.:.:.:.:.:.:.	./.:.:.:.:.:.:.:.	./.:.:.:.:.:.:.:.	./.:.:.:.:.:.:.:.	./.:.:.:.:.:.:.:.	./.:.:.:.:.:.:.:.	1/1:18:54:0,0,6,12:.:.:.:.	1|0:15:99:2,6,2,5:100:0:7710615:.	1|0:23:38:7,12,1,3:100:0:7711475:.	./.:.:.:.:.:.:.:.	./.:.:.:.:.:.:.:.	./.:.:.:.:.:.:.:.	./.:.:.:.:.:.:.:.	./.:.:.:.:.:.:.:.	0|1:21:99:6,8,3,4:100:0:7710132:.	./.:.:.:.:.:.:.:.	./.:.:.:.:.:.:.:.	0|1:12:99:3,3,4,2:100:0:7711475:.	./.:.:.:.:.:.:.:.	./.:.:.:.:.:.:.:.	./.:.:.:.:.:.:.:.	./.:.:.:.:.:.:.:.	./.:.:.:.:.:.:.:.	./.:.:.:.:.:.:.:.	./.:.:.:.:.:.:.:.	./.:.:.:.:.:.:.:.	./.:.:.:.:.:.:.:.	0|1:19:26:8,8,2,1:100:0:7711336:.	1|0:13:99:6,2,3,2:100:0:7711715:.	./.:.:.:.:.:.:.:.	1/1:12:36:0,0,6,6:.:.:.:.	1|0:13:99:6,1,4,2:100:0:7711475:.	1|0:20:83:7,8,4,1:100:0:7711475:.	./.:.:.:.:.:.:.:.	./.:.:.:.:.:.:.:.	./.:.:.:.:.:.:.:.	./.:.:.:.:.:.:.:.	0|1:18:93:6,7,3,2:100:0:7711715:.	./.:.:.:.:.:.:.:.	./.:.:.:.:.:.:.:.	./.:.:.:.:.:.:.:.	./.:.:.:.:.:.:.:.	./.:.:.:.:.:.:.:.	./.:.:.:.:.:.:.:.	./.:.:.:.:.:.:.:.	./.:.:.:.:.:.:.:.	./.:.:.:.:.:.:.:.	./.:.:.:.:.:.:.:.	./.:.:.:.:.:.:.:.	./.:.:.:.:.:.:.:.	./.:.:.:.:.:.:.:.	./.:.:.:.:.:.:.:.	./.:.:.:.:.:.:.:.	./.:.:.:.:.:.:.:.	./.:.:.:.:.:.:.:.	./.:.:.:.:.:.:.:.	./.:.:.:.:.:.:.:.	./.:.:.:.:.:.:.:.	./.:.:.:.:.:.:.:.	./.:.:.:.:.:.:.:.	./.:.:.:.:.:.:.:.	./.:.:.:.:.:.:.:.	./.:.:.:.:.:.:.:.	./.:.:.:.:.:.:.:.	./.:.:.:.:.:.:.:.	./.:.:.:.:.:.:.:.	./.:.:.:.:.:.:.:.	./.:.:.:.:.:.:.:.	./.:.:.:.:.:.:.:.	./.:.:.:.:.:.:.:.	./.:.:.:.:.:.:.:.	./.:.:.:.:.:.:.:.	./.:.:.:.:.:.:.:.	./.:.:.:.:.:.:.:.	./.:.:.:.:.:.:.:.	./.:.:.:.:.:.:.:.	./.:.:.:.:.:.:.:.	./.:.:.:.:.:.:.:.	./.:.:.:.:.:.:.:.	./.:.:.:.:.:.:.:.	./.:.:.:.:.:.:.:.	./.:.:.:.:.:.:.:.
chr4	7711716	.	G	A	1.69	PASS	BaseQRankSum=-1.611;ClippingRankSum=0;ExcessHet=3.0103;MQRankSum=0;RAW_MQ=28800;ReadPosRankSum=0.921;DP=8;MLEAC=1;MLEAF=0.5	GT:DP:GQ:SB	./.:.:.:.	./.:.:.:.	./.:.:.:.	./.:.:.:.	./.:.:.:.	./.:.:.:.	./.:.:.:.	./.:.:.:.	./.:.:.:.	./.:.:.:.	./.:.:.:.	./.:.:.:.	./.:.:.:.	./.:.:.:.	./.:.:.:.	./.:.:.:.	./.:.:.:.	./.:.:.:.	./.:.:.:.	./.:.:.:.	./.:.:.:.	./.:.:.:.	./.:.:.:.	./.:.:.:.	./.:.:.:.	./.:.:.:.	./.:.:.:.	./.:.:.:.	./.:.:.:.	./.:.:.:.	./.:.:.:.	./.:.:.:.	./.:.:.:.	./.:.:.:.	./.:.:.:.	./.:.:.:.	./.:.:.:.	./.:.:.:.	./.:.:.:.	./.:.:.:.	./.:.:.:.	./.:.:.:.	./.:.:.:.	./.:.:.:.	./.:.:.:.	./.:.:.:.	./.:.:.:.	0/1:8:25:4,2,1,1	./.:.:.:.	./.:.:.:.	./.:.:.:.	./.:.:.:.	./.:.:.:.	./.:.:.:.	./.:.:.:.	./.:.:.:.	./.:.:.:.	./.:.:.:.	./.:.:.:.	./.:.:.:.	./.:.:.:.	./.:.:.:.	./.:.:.:.	./.:.:.:.	./.:.:.:.	./.:.:.:.	./.:.:.:.	./.:.:.:.	./.:.:.:.	./.:.:.:.	./.:.:.:.	./.:.:.:.	./.:.:.:.	./.:.:.:.	./.:.:.:.	./.:.:.:.	./.:.:.:.	./.:.:.:.	./.:.:.:.	./.:.:.:.	./.:.:.:.	./.:.:.:.	./.:.:.:.	./.:.:.:.	./.:.:.:.	./.:.:.:.	./.:.:.:.	./.:.:.:.	./.:.:.:.	./.:.:.:.	./.:.:.:.	./.:.:.:.	./.:.:.:.	./.:.:.:.	./.:.:.:.	./.:.:.:.	./.:.:.:.	./.:.:.:.	./.:.:.:.	./.:.:.:.	./.:.:.:.	./.:.:.:.	./.:.:.:.	./.:.:.:.	./.:.:.:.	./.:.:.:.	./.:.:.:.	./.:.:.:.	./.:.:.:.	./.:.:.:.	./.:.:.:.	./.:.:.:.	./.:.:.:.	./.:.:.:.	./.:.:.:.	./.:.:.:.	./.:.:.:.	./.:.:.:.	./.:.:.:.	./.:.:.:.	./.:.:.:.	./.:.:.:.	./.:.:.:.	./.:.:.:.
chr4	7711718	.	C	T	451.77	PASS	BaseQRankSum=0;ClippingRankSum=0;ExcessHet=3.0103;MQRankSum=-3.92;RAW_MQ=48633;ReadPosRankSum=0.227;DP=346;MLEAC=1;MLEAF=0.5	GT:DP:GQ:NE:PGT:PID:PR:PS:SB:SE	./.:.:.:.:.:.:.:.:.:.	./.:.:.:.:.:.:.:.:.:.	./.:.:.:.:.:.:.:.:.:.	./.:.:.:.:.:.:.:.:.:.	./.:.:.:.:.:.:.:.:.:.	./.:.:.:.:.:.:.:.:.:.	./.:.:.:.:.:.:.:.:.:.	1|0:18:99:100:0|1:7711593_A_G:0:7711560:8,3,4,3:.	./.:.:.:.:.:.:.:.:.:.	./.:.:.:.:.:.:.:.:.:.	./.:.:.:.:.:.:.:.:.:.	./.:.:.:.:.:.:.:.:.:.	1|0:23:99:100:0|1:7711714_C_T:0:7711593:9,10,4,0:.	0|1:18:99:100:0|1:7711714_C_T:0:7711552:8,6,2,2:.	./.:.:.:.:.:.:.:.:.:.	./.:.:.:.:.:.:.:.:.:.	./.:.:.:.:.:.:.:.:.:.	./.:.:.:.:.:.:.:.:.:.	./.:.:.:.:.:.:.:.:.:.	./.:.:.:.:.:.:.:.:.:.	1|0:18:99:100:0|1:7711714_C_T:0:7711593:7,5,1,5:.	0|1:20:99:100:0|1:7711714_C_T:0:7711593:6,2,7,5:.	./.:.:.:.:.:.:.:.:.:.	0|1:19:99:100:0|1:7711714_C_T:0:7711560:9,5,2,3:.	0|1:27:99:100:0|1:7711714_C_T:0:7711552:15,7,2,3:.	./.:.:.:.:.:.:.:.:.:.	./.:.:.:.:.:.:.:.:.:.	1|0:15:99:100:0|1:7711714_C_T:0:7711552:5,6,1,3:.	./.:.:.:.:.:.:.:.:.:.	0|1:21:69:100:0|1:7711714_C_T:0:7711613:7,11,1,2:.	0|1:25:99:100:0|1:7711714_C_T:0:7711593:7,11,4,3:.	./.:.:.:.:.:.:.:.:.:.	./.:.:.:.:.:.:.:.:.:.	./.:.:.:.:.:.:.:.:.:.	./.:.:.:.:.:.:.:.:.:.	./.:.:.:.:.:.:.:.:.:.	./.:.:.:.:.:.:.:.:.:.	./.:.:.:.:.:.:.:.:.:.	./.:.:.:.:.:.:.:.:.:.	./.:.:.:.:.:.:.:.:.:.	./.:.:.:.:.:.:.:.:.:.	./.:.:.:.:.:.:.:.:.:.	./.:.:.:.:.:.:.:.:.:.	./.:.:.:.:.:.:.:.:.:.	./.:.:.:.:.:.:.:.:.:.	1|0:9:99:100:0|1:7711593_A_G:0:7711560:0,5,2,2:.	./.:.:.:.:.:.:.:.:.:.	./.:.:.:.:.:.:.:.:.:.	./.:.:.:.:.:.:.:.:.:.	./.:.:.:.:.:.:.:.:.:.	./.:.:.:.:.:.:.:.:.:.	0|1:9:99:100:0|1:7711593_A_G:0:7710615:3,2,3,1:.	./.:.:.:.:.:.:.:.:.:.	./.:.:.:.:.:.:.:.:.:.	0|1:10:60:100:0|1:7711593_A_G:0:7711593:4,4,1,1:.	./.:.:.:.:.:.:.:.:.:.	./.:.:.:.:.:.:.:.:.:.	./.:.:.:.:.:.:.:.:.:.	./.:.:.:.:.:.:.:.:.:.	1|0:12:99:100:0|1:7711714_C_T:0:7711475:6,3,1,2:.	./.:.:.:.:.:.:.:.:.:.	./.:.:.:.:.:.:.:.:.:.	./.:.:.:.:.:.:.:.:.:.	./.:.:.:.:.:.:.:.:.:.	./.:.:.:.:.:.:.:.:.:.	./.:.:.:.:.:.:.:.:.:.	./.:.:.:.:.:.:.:.:.:.	1|0:16:99:100:0|1:7711714_C_T:0:7711714:7,5,4,0:.	./.:.:.:.:.:.:.:.:.:.	0|1:19:99:100:0|1:7711593_A_G:0:7711336:9,6,1,3:.	./.:.:.:.:.:.:.:.:.:.	./.:.:.:.:.:.:.:.:.:.	./.:.:.:.:.:.:.:.:.:.	./.:.:.:.:.:.:.:.:.:.	./.:.:.:.:.:.:.:.:.:.	1|0:23:99:100:0|1:7711593_A_G:0:7711560:10,9,4,0:.	./.:.:.:.:.:.:.:.:.:.	./.:.:.:.:.:.:.:.:.:.	./.:.:.:.:.:.:.:.:.:.	./.:.:.:.:.:.:.:.:.:.	./.:.:.:.:.:.:.:.:.:.	./.:.:.:.:.:.:.:.:.:.	./.:.:.:.:.:.:.:.:.:.	./.:.:.:.:.:.:.:.:.:.	./.:.:.:.:.:.:.:.:.:.	./.:.:.:.:.:.:.:.:.:.	./.:.:.:.:.:.:.:.:.:.	./.:.:.:.:.:.:.:.:.:.	./.:.:.:.:.:.:.:.:.:.	./.:.:.:.:.:.:.:.:.:.	./.:.:.:.:.:.:.:.:.:.	./.:.:.:.:.:.:.:.:.:.	./.:.:.:.:.:.:.:.:.:.	./.:.:.:.:.:.:.:.:.:.	./.:.:.:.:.:.:.:.:.:.	./.:.:.:.:.:.:.:.:.:.	./.:.:.:.:.:.:.:.:.:.	./.:.:.:.:.:.:.:.:.:.	./.:.:.:.:.:.:.:.:.:.	./.:.:.:.:.:.:.:.:.:.	./.:.:.:.:.:.:.:.:.:.	./.:.:.:.:.:.:.:.:.:.	./.:.:.:.:.:.:.:.:.:.	./.:.:.:.:.:.:.:.:.:.	./.:.:.:.:.:.:.:.:.:.	./.:.:.:.:.:.:.:.:.:.	./.:.:.:.:.:.:.:.:.:.	./.:.:.:.:.:.:.:.:.:.	./.:.:.:.:.:.:.:.:.:.	./.:.:.:.:.:.:.:.:.:.	./.:.:.:.:.:.:.:.:.:.	./.:.:.:.:.:.:.:.:.:.	./.:.:.:.:.:.:.:.:.:.	./.:.:.:.:.:.:.:.:.:.	./.:.:.:.:.:.:.:.:.:.	0|1:13:90:100:0|1:7711714_C_T:0:7711643:6,4,2,1:.	./.:.:.:.:.:.:.:.:.:.	./.:.:.:.:.:.:.:.:.:.	0|1:15:99:100:0|1:7711593_A_G:0:7711560:6,5,1,3:.	./.:.:.:.:.:.:.:.:.:.	./.:.:.:.:.:.:.:.:.:.	1|0:11:99:100:0|1:7711714_C_T:0:7711552:3,5,2,1:.	./.:.:.:.:.:.:.:.:.:.	./.:.:.:.:.:.:.:.:.:.
[truncated: 78,051 more chars]
