# Supplementary material for: Population genomics of apricots unravels domestication history and adaptive events
Source: Nat Commun. 2021 Jun 25;12:3956. doi: 10.1038/s41467-021-24283-6 (PMC8233370; doi:10.1038/s41467-021-24283-6)
Supplement: Supplementary file 29 — Source Data [file 41467_2021_24283_MOESM29_ESM.zip › Source_data_folder_Groppi_et_al/CG_European_MDHC_LG7_merged.vcf]

##fileformat=VCFv4.2
##FILTER=<ID=PASS,Description="All filters passed">
##ALT=<ID=NON_REF,Description="Represents any possible alternative allele at this location">
##FILTER=<ID=LowQual,Description="Low quality">
##FORMAT=<ID=DP,Number=1,Type=Integer,Description="Approximate read depth (reads with MQ=255 or with bad mates are filtered)">
##FORMAT=<ID=FT,Number=.,Type=String,Description="Genotype-level filter">
##FORMAT=<ID=GQ,Number=1,Type=Integer,Description="Genotype Quality">
##FORMAT=<ID=GT,Number=1,Type=String,Description="Genotype">
##FORMAT=<ID=MIN_DP,Number=1,Type=Integer,Description="Minimum DP observed within the GVCF block">
##FORMAT=<ID=NE,Number=1,Type=Float,Description="The confidence (phred-scaled) that the SNV is not a mismatch (single SNV) error.">
##FORMAT=<ID=PGT,Number=1,Type=String,Description="Physical phasing haplotype information, describing how the alternate alleles are phased in relation to one another">
##FORMAT=<ID=PID,Number=1,Type=String,Description="Physical phasing ID information, where each unique ID within a given sample (but not across samples) connects records within a phasing group">
##FORMAT=<ID=PR,Number=1,Type=Integer,Description="1 if HapCut2 pruned this variant when using --discrete_pruning, 0 otherwise">
##FORMAT=<ID=PS,Number=1,Type=Integer,Description="Phase set for the genotype (position of the first variant)">
##FORMAT=<ID=SB,Number=4,Type=Integer,Description="Per-sample component statistics which comprise the Fisher's Exact Test to detect strand bias.">
##FORMAT=<ID=SE,Number=1,Type=Float,Description="The confidence (phred-scaled) that there is not a switch error occurring immediately before the SNV">
##GATKCommandLine.HaplotypeCaller=<ID=HaplotypeCaller,Version=3.8-0-ge9d806836,Date="Sat Dec 12 07:16:32 CET 2020",Epoch=1607753792844,CommandLineOptions="analysis_type=HaplotypeCaller input_file=[/gpfs/scratch/sdecroocq/mapping/re_mapping/Against_marouch_v3.1/2_vcf_calling/A0076_marouch_v3.sorted.markdup.realign.BQSR.bam] showFullBamList=false read_buffer_size=null read_filter=[] disable_read_filter=[] intervals=null excludeIntervals=null interval_set_rule=UNION interval_merging=ALL interval_padding=0 reference_sequence=/gpfs/scratch/sdecroocq/Reference_genome/Parmeniaca_Marouch/Marouch_genome_v3.1.fasta nonDeterministicRandomSeed=false disableDithering=false maxRuntime=-1 maxRuntimeUnits=MINUTES downsampling_type=BY_SAMPLE downsample_to_fraction=null downsample_to_coverage=500 baq=OFF baqGapOpenPenalty=40.0 refactor_NDN_cigar_string=false fix_misencoded_quality_scores=false allow_potentially_misencoded_quality_scores=false useOriginalQualities=false defaultBaseQualities=-1 performanceLog=null BQSR=null quantize_quals=0 static_quantized_quals=null round_down_quantized=false disable_indel_quals=false emit_original_quals=false preserve_qscores_less_than=6 globalQScorePrior=-1.0 secondsBetweenProgressUpdates=10 validation_strictness=SILENT remove_program_records=false keep_program_records=false sample_rename_mapping_file=null unsafe=null use_jdk_deflater=false use_jdk_inflater=false disable_auto_index_creation_and_locking_when_reading_rods=false no_cmdline_in_header=false sites_only=false never_trim_vcf_format_field=false bcf=false bam_compression=null simplifyBAM=false disable_bam_indexing=false generate_md5=false num_threads=1 num_cpu_threads_per_data_thread=5 num_io_threads=0 monitorThreadEfficiency=false num_bam_file_handles=null read_group_black_list=null pedigree=[] pedigreeString=[] pedigreeValidationType=STRICT allow_intervals_with_unindexed_bam=false generateShadowBCF=false variant_index_type=DYNAMIC_SEEK variant_index_parameter=-1 reference_window_stop=0 phone_home= gatk_key=null tag=NA logging_level=INFO log_to_file=null help=false version=false likelihoodCalculationEngine=PairHMM heterogeneousKmerSizeResolution=COMBO_MIN dbsnp=(RodBinding name= source=UNBOUND) dontTrimActiveRegions=false maxDiscARExtension=25 maxGGAARExtension=300 paddingAroundIndels=150 paddingAroundSNPs=20 comp=[] annotation=[StrandBiasBySample] excludeAnnotation=[ChromosomeCounts, FisherStrand, StrandOddsRatio, QualByDepth] group=[StandardAnnotation, StandardHCAnnotation] debug=false useFilteredReadsForAnnotations=false emitRefConfidence=GVCF bamOutput=null bamWriterType=CALLED_HAPLOTYPES emitDroppedReads=false disableOptimizations=false annotateNDA=false useNewAFCalculator=false heterozygosity=0.001 indel_heterozygosity=1.25E-4 heterozygosity_stdev=0.01 standard_min_confidence_threshold_for_calling=-0.0 standard_min_confidence_threshold_for_emitting=30.0 max_alternate_alleles=6 max_genotype_count=1024 max_num_PL_values=100 input_prior=[] sample_ploidy=2 genotyping_mode=DISCOVERY alleles=(RodBinding name= source=UNBOUND) contamination_fraction_to_filter=0.0 contamination_fraction_per_sample_file=null p_nonref_model=null exactcallslog=null output_mode=EMIT_VARIANTS_ONLY allSitePLs=true gcpHMM=10 pair_hmm_implementation=FASTEST_AVAILABLE phredScaledGlobalReadMismappingRate=45 noFpga=false nativePairHmmThreads=1 useDoublePrecision=false sample_name=null kmerSize=[10, 25] dontIncreaseKmerSizesForCycles=false allowNonUniqueKmersInRef=false numPruningSamples=1 recoverDanglingHeads=false doNotRecoverDanglingBranches=false minDanglingBranchLength=4 consensus=false maxNumHaplotypesInPopulation=128 errorCorrectKmers=false minPruning=2 debugGraphTransformations=false allowCyclesInKmerGraphToGeneratePaths=false graphOutput=null kmerLengthForReadErrorCorrection=25 minObservationsForKmerToBeSolid=20 GVCFGQBands=[1, 2, 3, 4, 5, 6, 7, 8, 9, 10, 11, 12, 13, 14, 15, 16, 17, 18, 19, 20, 21, 22, 23, 24, 25, 26, 27, 28, 29, 30, 31, 32, 33, 34, 35, 36, 37, 38, 39, 40, 41, 42, 43, 44, 45, 46, 47, 48, 49, 50, 51, 52, 53, 54, 55, 56, 57, 58, 59, 60, 70, 80, 90, 99] indelSizeToEliminateInRefModel=10 min_base_quality_score=10 includeUmappedReads=false useAllelesTrigger=false doNotRunPhysicalPhasing=false keepRG=null justDetermineActiveRegions=false dontGenotype=false dontUseSoftClippedBases=false captureAssemblyFailureBAM=false errorCorrectReads=false pcr_indel_model=CONSERVATIVE maxReadsInRegionPerSample=10000 minReadsPerAlignmentStart=10 mergeVariantsViaLD=false activityProfileOut=null activeRegionOut=null activeRegionIn=null activeRegionExtension=null forceActive=false activeRegionMaxSize=null bandPassSigma=null maxReadsInMemoryPerSample=30000 maxTotalReadsInMemory=10000000 maxProbPropagationDistance=50 activeProbabilityThreshold=0.002 min_mapping_quality_score=20 filter_reads_with_N_cigar=false filter_mismatching_base_and_quals=false filter_bases_not_stored=false">
##GVCFBlock0-1=minGQ=0(inclusive),maxGQ=1(exclusive)
##GVCFBlock1-2=minGQ=1(inclusive),maxGQ=2(exclusive)
##GVCFBlock10-11=minGQ=10(inclusive),maxGQ=11(exclusive)
##GVCFBlock11-12=minGQ=11(inclusive),maxGQ=12(exclusive)
##GVCFBlock12-13=minGQ=12(inclusive),maxGQ=13(exclusive)
##GVCFBlock13-14=minGQ=13(inclusive),maxGQ=14(exclusive)
##GVCFBlock14-15=minGQ=14(inclusive),maxGQ=15(exclusive)
##GVCFBlock15-16=minGQ=15(inclusive),maxGQ=16(exclusive)
##GVCFBlock16-17=minGQ=16(inclusive),maxGQ=17(exclusive)
##GVCFBlock17-18=minGQ=17(inclusive),maxGQ=18(exclusive)
##GVCFBlock18-19=minGQ=18(inclusive),maxGQ=19(exclusive)
##GVCFBlock19-20=minGQ=19(inclusive),maxGQ=20(exclusive)
##GVCFBlock2-3=minGQ=2(inclusive),maxGQ=3(exclusive)
##GVCFBlock20-21=minGQ=20(inclusive),maxGQ=21(exclusive)
##GVCFBlock21-22=minGQ=21(inclusive),maxGQ=22(exclusive)
##GVCFBlock22-23=minGQ=22(inclusive),maxGQ=23(exclusive)
##GVCFBlock23-24=minGQ=23(inclusive),maxGQ=24(exclusive)
##GVCFBlock24-25=minGQ=24(inclusive),maxGQ=25(exclusive)
##GVCFBlock25-26=minGQ=25(inclusive),maxGQ=26(exclusive)
##GVCFBlock26-27=minGQ=26(inclusive),maxGQ=27(exclusive)
##GVCFBlock27-28=minGQ=27(inclusive),maxGQ=28(exclusive)
##GVCFBlock28-29=minGQ=28(inclusive),maxGQ=29(exclusive)
##GVCFBlock29-30=minGQ=29(inclusive),maxGQ=30(exclusive)
##GVCFBlock3-4=minGQ=3(inclusive),maxGQ=4(exclusive)
##GVCFBlock30-31=minGQ=30(inclusive),maxGQ=31(exclusive)
##GVCFBlock31-32=minGQ=31(inclusive),maxGQ=32(exclusive)
##GVCFBlock32-33=minGQ=32(inclusive),maxGQ=33(exclusive)
##GVCFBlock33-34=minGQ=33(inclusive),maxGQ=34(exclusive)
##GVCFBlock34-35=minGQ=34(inclusive),maxGQ=35(exclusive)
##GVCFBlock35-36=minGQ=35(inclusive),maxGQ=36(exclusive)
##GVCFBlock36-37=minGQ=36(inclusive),maxGQ=37(exclusive)
##GVCFBlock37-38=minGQ=37(inclusive),maxGQ=38(exclusive)
##GVCFBlock38-39=minGQ=38(inclusive),maxGQ=39(exclusive)
##GVCFBlock39-40=minGQ=39(inclusive),maxGQ=40(exclusive)
##GVCFBlock4-5=minGQ=4(inclusive),maxGQ=5(exclusive)
##GVCFBlock40-41=minGQ=40(inclusive),maxGQ=41(exclusive)
##GVCFBlock41-42=minGQ=41(inclusive),maxGQ=42(exclusive)
##GVCFBlock42-43=minGQ=42(inclusive),maxGQ=43(exclusive)
##GVCFBlock43-44=minGQ=43(inclusive),maxGQ=44(exclusive)
##GVCFBlock44-45=minGQ=44(inclusive),maxGQ=45(exclusive)
##GVCFBlock45-46=minGQ=45(inclusive),maxGQ=46(exclusive)
##GVCFBlock46-47=minGQ=46(inclusive),maxGQ=47(exclusive)
##GVCFBlock47-48=minGQ=47(inclusive),maxGQ=48(exclusive)
##GVCFBlock48-49=minGQ=48(inclusive),maxGQ=49(exclusive)
##GVCFBlock49-50=minGQ=49(inclusive),maxGQ=50(exclusive)
##GVCFBlock5-6=minGQ=5(inclusive),maxGQ=6(exclusive)
##GVCFBlock50-51=minGQ=50(inclusive),maxGQ=51(exclusive)
##GVCFBlock51-52=minGQ=51(inclusive),maxGQ=52(exclusive)
##GVCFBlock52-53=minGQ=52(inclusive),maxGQ=53(exclusive)
##GVCFBlock53-54=minGQ=53(inclusive),maxGQ=54(exclusive)
##GVCFBlock54-55=minGQ=54(inclusive),maxGQ=55(exclusive)
##GVCFBlock55-56=minGQ=55(inclusive),maxGQ=56(exclusive)
##GVCFBlock56-57=minGQ=56(inclusive),maxGQ=57(exclusive)
##GVCFBlock57-58=minGQ=57(inclusive),maxGQ=58(exclusive)
##GVCFBlock58-59=minGQ=58(inclusive),maxGQ=59(exclusive)
##GVCFBlock59-60=minGQ=59(inclusive),maxGQ=60(exclusive)
##GVCFBlock6-7=minGQ=6(inclusive),maxGQ=7(exclusive)
##GVCFBlock60-70=minGQ=60(inclusive),maxGQ=70(exclusive)
##GVCFBlock7-8=minGQ=7(inclusive),maxGQ=8(exclusive)
##GVCFBlock70-80=minGQ=70(inclusive),maxGQ=80(exclusive)
##GVCFBlock8-9=minGQ=8(inclusive),maxGQ=9(exclusive)
##GVCFBlock80-90=minGQ=80(inclusive),maxGQ=90(exclusive)
##GVCFBlock9-10=minGQ=9(inclusive),maxGQ=10(exclusive)
##GVCFBlock90-99=minGQ=90(inclusive),maxGQ=99(exclusive)
##GVCFBlock99-100=minGQ=99(inclusive),maxGQ=100(exclusive)
##INFO=<ID=BaseQRankSum,Number=1,Type=Float,Description="Z-score from Wilcoxon rank sum test of Alt Vs. Ref base qualities">
##INFO=<ID=ClippingRankSum,Number=1,Type=Float,Description="Z-score From Wilcoxon rank sum test of Alt vs. Ref number of hard clipped bases">
##INFO=<ID=DP,Number=1,Type=Integer,Description="Approximate read depth; some reads may have been filtered">
##INFO=<ID=DS,Number=0,Type=Flag,Description="Were any of the samples downsampled?">
##INFO=<ID=END,Number=1,Type=Integer,Description="Stop position of the interval">
##INFO=<ID=ExcessHet,Number=1,Type=Float,Description="Phred-scaled p-value for exact test of excess heterozygosity">
##INFO=<ID=HaplotypeScore,Number=1,Type=Float,Description="Consistency of the site with at most two segregating haplotypes">
##INFO=<ID=InbreedingCoeff,Number=1,Type=Float,Description="Inbreeding coefficient as estimated from the genotype likelihoods per-sample when compared against the Hardy-Weinberg expectation">
##INFO=<ID=MLEAC,Number=A,Type=Integer,Description="Maximum likelihood expectation (MLE) for the allele counts (not necessarily the same as the AC), for each ALT allele, in the same order as listed">
##INFO=<ID=MLEAF,Number=A,Type=Float,Description="Maximum likelihood expectation (MLE) for the allele frequency (not necessarily the same as the AF), for each ALT allele, in the same order as listed">
##INFO=<ID=MQ,Number=1,Type=Float,Description="RMS Mapping Quality">
##INFO=<ID=MQRankSum,Number=1,Type=Float,Description="Z-score From Wilcoxon rank sum test of Alt vs. Ref read mapping qualities">
##INFO=<ID=RAW_MQ,Number=1,Type=Float,Description="Raw data for RMS Mapping Quality">
##INFO=<ID=ReadPosRankSum,Number=1,Type=Float,Description="Z-score from Wilcoxon rank sum test of Alt vs. Ref read position bias">
##contig=<ID=chr1,length=44417728>
##contig=<ID=chr2,length=26987261>
##contig=<ID=chr3,length=22808868>
##contig=<ID=chr4,length=25153521>
##contig=<ID=chr5,length=16905553>
##contig=<ID=chr6,length=26898773>
##contig=<ID=chr7,length=20746019>
##contig=<ID=chr8,length=20013186>
##filter="MLEAC > 0"
##reference=file:///gpfs/scratch/sdecroocq/Reference_genome/Parmeniaca_Marouch/Marouch_genome_v3.1.fasta
##bcftools_viewVersion=1.9+htslib-1.9
##bcftools_viewCommand=view -Oz -o /scratch/apricot_data_shared/CG_European/mapped_loci/A0076.vcf.gz /scratch/apricot_data_shared/CG_European/mapped_loci/A0076_haplotype.vcf; Date=Fri Jan  8 17:27:52 2021
##bcftools_filterVersion=1.9+htslib-1.9
##bcftools_filterCommand=filter -r chr7:18114727-18131436 -o /scratch/apricot_data_shared/CG_European/mapped_loci/MDHC_LG7/A0076_MDHC_LG7.vcf /scratch/apricot_data_shared/CG_European/mapped_loci/A0076.vcf.gz; Date=Fri Jan  8 17:28:18 2021
##bcftools_annotateVersion=1.9+htslib-1.9
##bcftools_annotateCommand=annotate -x FORMAT/PL,FORMAT/AD MDHC_LG7/A0076_MDHC_LG7.vcf; Date=Mon Feb  8 16:46:19 2021
##bcftools_viewCommand=view -Oz -o MDHC_LG7/A0076_MDHC_LG7.vcf.cleaned.gz; Date=Mon Feb  8 16:46:19 2021
##bcftools_mergeVersion=1.9+htslib-1.9
##bcftools_mergeCommand=merge MDHC_LG7/A0076_MDHC_LG7.vcf.cleaned.gz MDHC_LG7/A0380_MDHC_LG7.vcf.cleaned.gz MDHC_LG7/A0654_MDHC_LG7.vcf.cleaned.gz MDHC_LG7/A0804_MDHC_LG7.vcf.cleaned.gz MDHC_LG7/A0862_MDHC_LG7.vcf.cleaned.gz MDHC_LG7/A0882_MDHC_LG7.vcf.cleaned.gz MDHC_LG7/A0892_MDHC_LG7.vcf.cleaned.gz MDHC_LG7/A1236_MDHC_LG7.vcf.cleaned.gz MDHC_LG7/A1314_MDHC_LG7.vcf.cleaned.gz MDHC_LG7/A1343_MDHC_LG7.vcf.cleaned.gz MDHC_LG7/A1711_MDHC_LG7.vcf.cleaned.gz MDHC_LG7/A1727_MDHC_LG7.vcf.cleaned.gz MDHC_LG7/A1729_MDHC_LG7.vcf.cleaned.gz MDHC_LG7/A1731_MDHC_LG7.vcf.cleaned.gz MDHC_LG7/A1793_MDHC_LG7.vcf.cleaned.gz MDHC_LG7/A1939_MDHC_LG7.vcf.cleaned.gz MDHC_LG7/A2065_MDHC_LG7.vcf.cleaned.gz MDHC_LG7/A2067_MDHC_LG7.vcf.cleaned.gz MDHC_LG7/A2069_MDHC_LG7.vcf.cleaned.gz MDHC_LG7/A2204_MDHC_LG7.vcf.cleaned.gz MDHC_LG7/A2241_MDHC_LG7.vcf.cleaned.gz MDHC_LG7/A2243_MDHC_LG7.vcf.cleaned.gz MDHC_LG7/A2265_MDHC_LG7.vcf.cleaned.gz MDHC_LG7/A2340_MDHC_LG7.vcf.cleaned.gz MDHC_LG7/A2343_MDHC_LG7.vcf.cleaned.gz MDHC_LG7/A2346_MDHC_LG7.vcf.cleaned.gz MDHC_LG7/A2358_MDHC_LG7.vcf.cleaned.gz MDHC_LG7/A2360_MDHC_LG7.vcf.cleaned.gz MDHC_LG7/A2388_MDHC_LG7.vcf.cleaned.gz MDHC_LG7/A2458_MDHC_LG7.vcf.cleaned.gz MDHC_LG7/A2481_MDHC_LG7.vcf.cleaned.gz MDHC_LG7/A2490_MDHC_LG7.vcf.cleaned.gz MDHC_LG7/A4034L_MDHC_LG7.vcf.cleaned.gz MDHC_LG7/BERGERON_MDHC_LG7.vcf.cleaned.gz MDHC_LG7/Bulida_MDHC_LG7.vcf.cleaned.gz MDHC_LG7/CH122_MDHC_LG7.vcf.cleaned.gz MDHC_LG7/CH_124_seq1_MDHC_LG7.vcf.cleaned.gz MDHC_LG7/CH128_MDHC_LG7.vcf.cleaned.gz MDHC_LG7/CH_138_seq1_MDHC_LG7.vcf.cleaned.gz MDHC_LG7/CURROT_MDHC_LG7.vcf.cleaned.gz MDHC_LG7/KR_004_1_seq1_MDHC_LG7.vcf.cleaned.gz MDHC_LG7/KR_008_1_seq1_MDHC_LG7.vcf.cleaned.gz MDHC_LG7/KR_011_1_seq1_MDHC_LG7.vcf.cleaned.gz MDHC_LG7/KR_012_1_seq1_MDHC_LG7.vcf.cleaned.gz MDHC_LG7/KR_013_1_seq1_MDHC_LG7.vcf.cleaned.gz MDHC_LG7/KR_014_1_seq1_MDHC_LG7.vcf.cleaned.gz MDHC_LG7/KR_015_1_seq1_MDHC_LG7.vcf.cleaned.gz MDHC_LG7/KR_073_1_seq1_MDHC_LG7.vcf.cleaned.gz MDHC_LG7/KR_075_1_seq1_MDHC_LG7.vcf.cleaned.gz MDHC_LG7/KR_077_1_seq1_MDHC_LG7.vcf.cleaned.gz MDHC_LG7/KR_080_1_seq1_MDHC_LG7.vcf.cleaned.gz MDHC_LG7/KR_082_1_seq1_MDHC_LG7.vcf.cleaned.gz MDHC_LG7/KR_102_1_seq1_MDHC_LG7.vcf.cleaned.gz MDHC_LG7/KR_104_1_seq1_MDHC_LG7.vcf.cleaned.gz MDHC_LG7/KR_105_1_seq1_MDHC_LG7.vcf.cleaned.gz MDHC_LG7/KR_107_1_seq1_MDHC_LG7.vcf.cleaned.gz MDHC_LG7/KR_110_1_seq1_MDHC_LG7.vcf.cleaned.gz MDHC_LG7/KR_112_1_seq1_MDHC_LG7.vcf.cleaned.gz MDHC_LG7/KR_113_1_seq1_MDHC_LG7.vcf.cleaned.gz MDHC_LG7/KR_114_1_seq1_MDHC_LG7.vcf.cleaned.gz MDHC_LG7/KR119_1_MDHC_LG7.vcf.cleaned.gz MDHC_LG7/KR_137_1_seq1_MDHC_LG7.vcf.cleaned.gz MDHC_LG7/KR_142_1_seq1_MDHC_LG7.vcf.cleaned.gz MDHC_LG7/KR_165_1_seq1_MDHC_LG7.vcf.cleaned.gz MDHC_LG7/KR175_1_MDHC_LG7.vcf.cleaned.gz MDHC_LG7/KR183_1_MDHC_LG7.vcf.cleaned.gz MDHC_LG7/KR186_1_MDHC_LG7.vcf.cleaned.gz MDHC_LG7/KR190_1_MDHC_LG7.vcf.cleaned.gz MDHC_LG7/KR192_1_MDHC_LG7.vcf.cleaned.gz MDHC_LG7/KR72_1_MDHC_LG7.vcf.cleaned.gz MDHC_LG7/KR76_1_MDHC_LG7.vcf.cleaned.gz MDHC_LG7/KR78_1_MDHC_LG7.vcf.cleaned.gz MDHC_LG7/KR79_1_MDHC_LG7.vcf.cleaned.gz MDHC_LG7/KR81_1_MDHC_LG7.vcf.cleaned.gz MDHC_LG7/KR83_1_MDHC_LG7.vcf.cleaned.gz MDHC_LG7/KR87_1_MDHC_LG7.vcf.cleaned.gz MDHC_LG7/KR88_1_MDHC_LG7.vcf.cleaned.gz MDHC_LG7/KR89_1_MDHC_LG7.vcf.cleaned.gz MDHC_LG7/KR90_1_MDHC_LG7.vcf.cleaned.gz MDHC_LG7/KR91_1_MDHC_LG7.vcf.cleaned.gz MDHC_LG7/KR92_1_MDHC_LG7.vcf.cleaned.gz MDHC_LG7/KZ_007_1_seq1_MDHC_LG7.vcf.cleaned.gz MDHC_LG7/KZ_009_1_seq1_MDHC_LG7.vcf.cleaned.gz MDHC_LG7/KZ_066_1_seq1_MDHC_LG7.vcf.cleaned.gz MDHC_LG7/KZ_109_seq1_MDHC_LG7.vcf.cleaned.gz MDHC_LG7/KZ_115_3_seq1_MDHC_LG7.vcf.cleaned.gz MDHC_LG7/KZ_117_1_seq1_MDHC_LG7.vcf.cleaned.gz MDHC_LG7/KZ122_1_MDHC_LG7.vcf.cleaned.gz MDHC_LG7/KZ123_2_MDHC_LG7.vcf.cleaned.gz MDHC_LG7/KZ_130_1_seq1_MDHC_LG7.vcf.cleaned.gz MDHC_LG7/KZ147_1_MDHC_LG7.vcf.cleaned.gz MDHC_LG7/KZ151_4_MDHC_LG7.vcf.cleaned.gz MDHC_LG7/KZ152_2_MDHC_LG7.vcf.cleaned.gz MDHC_LG7/KZ_159_1_seq1_MDHC_LG7.vcf.cleaned.gz MDHC_LG7/KZ_182_1_seq1_MDHC_LG7.vcf.cleaned.gz MDHC_LG7/KZ_187_1_seq1_MDHC_LG7.vcf.cleaned.gz MDHC_LG7/KZ_197_1_seq1_MDHC_LG7.vcf.cleaned.gz MDHC_LG7/KZ_204_1_seq1_MDHC_LG7.vcf.cleaned.gz MDHC_LG7/KZ_233_1_seq1_MDHC_LG7.vcf.cleaned.gz MDHC_LG7/KZ_239_1_seq1_MDHC_LG7.vcf.cleaned.gz MDHC_LG7/KZ_241_1_seq1_MDHC_LG7.vcf.cleaned.gz MDHC_LG7/KZ_243_1_seq1_MDHC_LG7.vcf.cleaned.gz MDHC_LG7/KZ_245_1_seq1_MDHC_LG7.vcf.cleaned.gz MDHC_LG7/KZ_260_1_seq1_MDHC_LG7.vcf.cleaned.gz MDHC_LG7/KZ_261_1_seq1_MDHC_LG7.vcf.cleaned.gz MDHC_LG7/KZ_263_1_seq1_MDHC_LG7.vcf.cleaned.gz MDHC_LG7/KZ_272_1_seq1_MDHC_LG7.vcf.cleaned.gz MDHC_LG7/KZ_273_1_seq1_MDHC_LG7.vcf.cleaned.gz MDHC_LG7/KZ_276_1_seq1_MDHC_LG7.vcf.cleaned.gz MDHC_LG7/KZ40_4_MDHC_LG7.vcf.cleaned.gz MDHC_LG7/KZ82_1_MDHC_LG7.vcf.cleaned.gz MDHC_LG7/Mandorla_MDHC_LG7.vcf.cleaned.gz MDHC_LG7/MORDEN_MDHC_LG7.vcf.cleaned.gz MDHC_LG7/PAz0018b_seq1_MDHC_LG7.vcf.cleaned.gz MDHC_LG7/PAz0103b_seq1_MDHC_LG7.vcf.cleaned.gz MDHC_LG7/PAz0105b_seq1_MDHC_LG7.vcf.cleaned.gz MDHC_LG7/PAz0207b_seq1_MDHC_LG7.vcf.cleaned.gz MDHC_LG7/PAz0225b_seq1_MDHC_LG7.vcf.cleaned.gz MDHC_LG7/PAz0292b_seq1_MDHC_LG7.vcf.cleaned.gz MDHC_LG7/PAz0521b_seq1_MDHC_LG7.vcf.cleaned.gz MDHC_LG7/PAz0581b_seq1_MDHC_LG7.vcf.cleaned.gz MDHC_LG7/PAz0716b_seq1_MDHC_LG7.vcf.cleaned.gz MDHC_LG7/PAz0950b_seq1_MDHC_LG7.vcf.cleaned.gz MDHC_LG7/Velasques_MDHC_LG7.vcf.cleaned.gz; Date=Mon Feb  8 16:46:23 2021
#CHROM	POS	ID	REF	ALT	QUAL	FILTER	INFO	FORMAT	A0076_marouch_v3	A0380_marouch_v3	A0654_marouch_v3	A0804_marouch_v3	A0862_marouch_v3	A0882_marouch_v3	A0892_marouch_v3	A1236_marouch_v3	A1314_marouch_v3	A1343_marouch_v3	A1711_marouch_v3	A1727_marouch_v3	A1729_marouch_v3	A1731_marouch_v3	A1793_marouch_v3	A1939_marouch_v3	A2065_marouch_v3	A2067_marouch_v3	A2069_marouch_v3	A2204_marouch_v3	A2241_marouch_v3	A2243_marouch_v3	A2265_marouch_v3	A2340_marouch_v3	A2343_marouch_v3	A2346_marouch_v3	A2358_marouch_v3	A2360_marouch_v3	A2388_marouch_v3	A2458_marouch_v3	A2481_marouch_v3	A2490_marouch_v3	A4034L_marouch_v3	BERGERON_marouch_v3	Bulida_marouch_v3	CH122_marouch_v3	CH_124_marouch_v3	CH128_marouch_v3	CH_138_marouch_v3	CURROT_marouch_v3	KR_004_1_marouch_v3	KR_008_1_marouch_v3	KR_011_1_marouch_v3	KR_012_1_marouch_v3	KR_013_1_marouch_v3	KR_014_1_marouch_v3	KR_015_1_marouch_v3	KR_073_1_marouch_v3	KR_075_1_marouch_v3	KR_077_1_marouch_v3	KR_080_1_marouch_v3	KR_082_1_marouch_v3	KR_102_1_marouch_v3	KR_104_1_marouch_v3	KR_105_1_seq1_marouch_v3	KR_107_1_seq1_marouch_v3	KR_110_1_seq1_marouch_v3	KR_112_1_seq1_marouch_v3	KR_113_1_seq1_marouch_v3	KR_114_1_seq1_marouch_v3	KR119_1_marouch_v3	KR_137_1_marouch_v3	KR_142_1_marouch_v3	KR_165_1_marouch_v3	KR175_1_marouch_v3	KR183_1_marouch_v3	KR186_1_marouch_v3	KR190_1_marouch_v3	KR192_1_marouch_v3	KR72_1_marouch_v3	KR76_1_marouch_v3	KR78_1_marouch_v3	KR79_1_marouch_v3	KR81_1_marouch_v3	KR83_1_marouch_v3	KR87_1_marouch_v3	KR88_1_marouch_v3	KR89_1_marouch_v3	KR90_1_marouch_v3	KR91_1_marouch_v3	KR92_1_marouch_v3	KZ_007_1_marouch_v3	KZ_009_1_marouch_v3	KZ_066_1_marouch_v3	KZ_109_marouch_v3	KZ_115_3_marouch_v3	KZ_117_1_marouch_v3	KZ122_1_marouch_v3	KZ_123_2_marouch_v3	KZ_130_1_marouch_v3	KZ147_1_marouch_v3	KZ151_4_marouch_v3	KZ152_2_marouch_v3	KZ_159_1_marouch_v3	KZ_182_1_marouch_v3	KZ_187_1_marouch_v3	KZ_197_1_seq1_marouch_v3	KZ_204_1_marouch_v3	KZ_233_1_marouch_v3	KZ_239_1_marouch_v3	KZ_241_1_marouch_v3	KZ_243_1_marouch_v3	KZ_245_1_marouch_v3	KZ_260_1_marouch_v3	KZ_261_1_marouch_v3	KZ_263_1_marouch_v3	KZ_272_1_marouch_v3	KZ_273_1_marouch_v3	KZ_276_1_marouch_v3	KZ40_4_marouch_v3	KZ82_1_marouch_v3	Mandorla_marouch_v3	MORDEN_marouch_v3	PAz0018b_marouch_v3	PAz0103b_marouch_v3	PAz0105b_marouch_v3	PAz0207b_marouch_v3	PAz0225b_marouch_v3	PAz0292b_marouch_v3	PAz0521b_marouch_v3	PAz0581b_marouch_v3	PAz0716b_marouch_v3	PAz0950b_marouch_v3	Velasques_marouch_v3
chr7	18114776	.	G	T	508.77	PASS	BaseQRankSum=1.987;ClippingRankSum=0;ExcessHet=3.0103;MQRankSum=0;RAW_MQ=54000;ReadPosRankSum=-0.676;DP=90;MLEAC=1;MLEAF=0.5	GT:DP:GQ:NE:PR:PS:SB:SE	./.:.:.:.:.:.:.:.	./.:.:.:.:.:.:.:.	./.:.:.:.:.:.:.:.	./.:.:.:.:.:.:.:.	./.:.:.:.:.:.:.:.	./.:.:.:.:.:.:.:.	./.:.:.:.:.:.:.:.	./.:.:.:.:.:.:.:.	./.:.:.:.:.:.:.:.	./.:.:.:.:.:.:.:.	./.:.:.:.:.:.:.:.	./.:.:.:.:.:.:.:.	./.:.:.:.:.:.:.:.	./.:.:.:.:.:.:.:.	./.:.:.:.:.:.:.:.	./.:.:.:.:.:.:.:.	./.:.:.:.:.:.:.:.	./.:.:.:.:.:.:.:.	./.:.:.:.:.:.:.:.	./.:.:.:.:.:.:.:.	./.:.:.:.:.:.:.:.	./.:.:.:.:.:.:.:.	./.:.:.:.:.:.:.:.	./.:.:.:.:.:.:.:.	./.:.:.:.:.:.:.:.	./.:.:.:.:.:.:.:.	./.:.:.:.:.:.:.:.	./.:.:.:.:.:.:.:.	./.:.:.:.:.:.:.:.	./.:.:.:.:.:.:.:.	./.:.:.:.:.:.:.:.	./.:.:.:.:.:.:.:.	./.:.:.:.:.:.:.:.	./.:.:.:.:.:.:.:.	./.:.:.:.:.:.:.:.	./.:.:.:.:.:.:.:.	./.:.:.:.:.:.:.:.	./.:.:.:.:.:.:.:.	./.:.:.:.:.:.:.:.	./.:.:.:.:.:.:.:.	./.:.:.:.:.:.:.:.	./.:.:.:.:.:.:.:.	./.:.:.:.:.:.:.:.	./.:.:.:.:.:.:.:.	./.:.:.:.:.:.:.:.	./.:.:.:.:.:.:.:.	1|0:15:87:100:0:18111589:3,7,4,1:.	./.:.:.:.:.:.:.:.	./.:.:.:.:.:.:.:.	./.:.:.:.:.:.:.:.	./.:.:.:.:.:.:.:.	./.:.:.:.:.:.:.:.	./.:.:.:.:.:.:.:.	./.:.:.:.:.:.:.:.	./.:.:.:.:.:.:.:.	./.:.:.:.:.:.:.:.	./.:.:.:.:.:.:.:.	./.:.:.:.:.:.:.:.	./.:.:.:.:.:.:.:.	./.:.:.:.:.:.:.:.	./.:.:.:.:.:.:.:.	./.:.:.:.:.:.:.:.	./.:.:.:.:.:.:.:.	./.:.:.:.:.:.:.:.	./.:.:.:.:.:.:.:.	./.:.:.:.:.:.:.:.	./.:.:.:.:.:.:.:.	./.:.:.:.:.:.:.:.	./.:.:.:.:.:.:.:.	./.:.:.:.:.:.:.:.	./.:.:.:.:.:.:.:.	./.:.:.:.:.:.:.:.	./.:.:.:.:.:.:.:.	./.:.:.:.:.:.:.:.	1|0:16:99:100:0:18112933:4,3,7,2:.	./.:.:.:.:.:.:.:.	./.:.:.:.:.:.:.:.	./.:.:.:.:.:.:.:.	1|0:21:99:100:0:18114301:6,7,5,3:.	./.:.:.:.:.:.:.:.	1/1:20:60:.:.:.:0,0,6,14:.	./.:.:.:.:.:.:.:.	./.:.:.:.:.:.:.:.	./.:.:.:.:.:.:.:.	./.:.:.:.:.:.:.:.	./.:.:.:.:.:.:.:.	./.:.:.:.:.:.:.:.	./.:.:.:.:.:.:.:.	./.:.:.:.:.:.:.:.	1|0:18:73:100:0:18111846:7,6,2,3:.	./.:.:.:.:.:.:.:.	./.:.:.:.:.:.:.:.	./.:.:.:.:.:.:.:.	./.:.:.:.:.:.:.:.	./.:.:.:.:.:.:.:.	./.:.:.:.:.:.:.:.	./.:.:.:.:.:.:.:.	./.:.:.:.:.:.:.:.	./.:.:.:.:.:.:.:.	./.:.:.:.:.:.:.:.	./.:.:.:.:.:.:.:.	./.:.:.:.:.:.:.:.	./.:.:.:.:.:.:.:.	./.:.:.:.:.:.:.:.	./.:.:.:.:.:.:.:.	./.:.:.:.:.:.:.:.	./.:.:.:.:.:.:.:.	./.:.:.:.:.:.:.:.	./.:.:.:.:.:.:.:.	./.:.:.:.:.:.:.:.	./.:.:.:.:.:.:.:.	./.:.:.:.:.:.:.:.	./.:.:.:.:.:.:.:.	./.:.:.:.:.:.:.:.	./.:.:.:.:.:.:.:.	./.:.:.:.:.:.:.:.	./.:.:.:.:.:.:.:.	./.:.:.:.:.:.:.:.	./.:.:.:.:.:.:.:.	./.:.:.:.:.:.:.:.	./.:.:.:.:.:.:.:.	./.:.:.:.:.:.:.:.	./.:.:.:.:.:.:.:.	./.:.:.:.:.:.:.:.
chr7	18114788	.	C	G	311.77	PASS	BaseQRankSum=0.268;ClippingRankSum=0;ExcessHet=3.0103;MQRankSum=0;RAW_MQ=54000;ReadPosRankSum=0.555;DP=99;MLEAC=1;MLEAF=0.5	GT:DP:GQ:SB:NE:PR:PS:SE	./.:.:.:.:.:.:.:.	./.:.:.:.:.:.:.:.	./.:.:.:.:.:.:.:.	./.:.:.:.:.:.:.:.	./.:.:.:.:.:.:.:.	./.:.:.:.:.:.:.:.	./.:.:.:.:.:.:.:.	./.:.:.:.:.:.:.:.	./.:.:.:.:.:.:.:.	./.:.:.:.:.:.:.:.	./.:.:.:.:.:.:.:.	./.:.:.:.:.:.:.:.	./.:.:.:.:.:.:.:.	./.:.:.:.:.:.:.:.	./.:.:.:.:.:.:.:.	./.:.:.:.:.:.:.:.	./.:.:.:.:.:.:.:.	./.:.:.:.:.:.:.:.	./.:.:.:.:.:.:.:.	./.:.:.:.:.:.:.:.	./.:.:.:.:.:.:.:.	./.:.:.:.:.:.:.:.	./.:.:.:.:.:.:.:.	./.:.:.:.:.:.:.:.	./.:.:.:.:.:.:.:.	./.:.:.:.:.:.:.:.	./.:.:.:.:.:.:.:.	./.:.:.:.:.:.:.:.	./.:.:.:.:.:.:.:.	./.:.:.:.:.:.:.:.	./.:.:.:.:.:.:.:.	./.:.:.:.:.:.:.:.	./.:.:.:.:.:.:.:.	./.:.:.:.:.:.:.:.	./.:.:.:.:.:.:.:.	./.:.:.:.:.:.:.:.	./.:.:.:.:.:.:.:.	./.:.:.:.:.:.:.:.	./.:.:.:.:.:.:.:.	./.:.:.:.:.:.:.:.	./.:.:.:.:.:.:.:.	./.:.:.:.:.:.:.:.	./.:.:.:.:.:.:.:.	0/1:15:87:2,8,3,2:.:.:.:.	./.:.:.:.:.:.:.:.	1/1:14:42:0,0,9,5:.:.:.:.	./.:.:.:.:.:.:.:.	0|1:9:46:2,4,1,2:71.64:0:18113773:.	./.:.:.:.:.:.:.:.	./.:.:.:.:.:.:.:.	./.:.:.:.:.:.:.:.	./.:.:.:.:.:.:.:.	./.:.:.:.:.:.:.:.	./.:.:.:.:.:.:.:.	./.:.:.:.:.:.:.:.	./.:.:.:.:.:.:.:.	./.:.:.:.:.:.:.:.	./.:.:.:.:.:.:.:.	./.:.:.:.:.:.:.:.	./.:.:.:.:.:.:.:.	./.:.:.:.:.:.:.:.	./.:.:.:.:.:.:.:.	./.:.:.:.:.:.:.:.	./.:.:.:.:.:.:.:.	./.:.:.:.:.:.:.:.	0|1:24:99:11,3,6,4:100:0:18112626:.	./.:.:.:.:.:.:.:.	./.:.:.:.:.:.:.:.	./.:.:.:.:.:.:.:.	./.:.:.:.:.:.:.:.	0|1:21:99:7,7,3,4:100:0:18114788:.	./.:.:.:.:.:.:.:.	./.:.:.:.:.:.:.:.	./.:.:.:.:.:.:.:.	./.:.:.:.:.:.:.:.	./.:.:.:.:.:.:.:.	./.:.:.:.:.:.:.:.	./.:.:.:.:.:.:.:.	./.:.:.:.:.:.:.:.	./.:.:.:.:.:.:.:.	./.:.:.:.:.:.:.:.	./.:.:.:.:.:.:.:.	./.:.:.:.:.:.:.:.	./.:.:.:.:.:.:.:.	./.:.:.:.:.:.:.:.	./.:.:.:.:.:.:.:.	1|0:14:86:5,4,2,3:100:0:18111220:.	./.:.:.:.:.:.:.:.	./.:.:.:.:.:.:.:.	./.:.:.:.:.:.:.:.	./.:.:.:.:.:.:.:.	./.:.:.:.:.:.:.:.	./.:.:.:.:.:.:.:.	./.:.:.:.:.:.:.:.	./.:.:.:.:.:.:.:.	./.:.:.:.:.:.:.:.	./.:.:.:.:.:.:.:.	./.:.:.:.:.:.:.:.	./.:.:.:.:.:.:.:.	./.:.:.:.:.:.:.:.	./.:.:.:.:.:.:.:.	./.:.:.:.:.:.:.:.	./.:.:.:.:.:.:.:.	./.:.:.:.:.:.:.:.	./.:.:.:.:.:.:.:.	./.:.:.:.:.:.:.:.	./.:.:.:.:.:.:.:.	./.:.:.:.:.:.:.:.	./.:.:.:.:.:.:.:.	./.:.:.:.:.:.:.:.	./.:.:.:.:.:.:.:.	./.:.:.:.:.:.:.:.	./.:.:.:.:.:.:.:.	./.:.:.:.:.:.:.:.	./.:.:.:.:.:.:.:.	./.:.:.:.:.:.:.:.	./.:.:.:.:.:.:.:.	./.:.:.:.:.:.:.:.	./.:.:.:.:.:.:.:.	./.:.:.:.:.:.:.:.	./.:.:.:.:.:.:.:.	./.:.:.:.:.:.:.:.	./.:.:.:.:.:.:.:.	./.:.:.:.:.:.:.:.
chr7	18114834	.	C	A	458.77	PASS	BaseQRankSum=3.425;ClippingRankSum=0;ExcessHet=3.0103;MQRankSum=0;RAW_MQ=68400;ReadPosRankSum=-1.268;DP=230;MLEAC=1;MLEAF=0.5	GT:DP:GQ:NE:PR:PS:SB:SE	./.:.:.:.:.:.:.:.	./.:.:.:.:.:.:.:.	./.:.:.:.:.:.:.:.	./.:.:.:.:.:.:.:.	./.:.:.:.:.:.:.:.	./.:.:.:.:.:.:.:.	./.:.:.:.:.:.:.:.	./.:.:.:.:.:.:.:.	./.:.:.:.:.:.:.:.	./.:.:.:.:.:.:.:.	./.:.:.:.:.:.:.:.	./.:.:.:.:.:.:.:.	./.:.:.:.:.:.:.:.	./.:.:.:.:.:.:.:.	./.:.:.:.:.:.:.:.	./.:.:.:.:.:.:.:.	./.:.:.:.:.:.:.:.	./.:.:.:.:.:.:.:.	./.:.:.:.:.:.:.:.	./.:.:.:.:.:.:.:.	./.:.:.:.:.:.:.:.	./.:.:.:.:.:.:.:.	./.:.:.:.:.:.:.:.	./.:.:.:.:.:.:.:.	./.:.:.:.:.:.:.:.	./.:.:.:.:.:.:.:.	./.:.:.:.:.:.:.:.	./.:.:.:.:.:.:.:.	./.:.:.:.:.:.:.:.	./.:.:.:.:.:.:.:.	./.:.:.:.:.:.:.:.	./.:.:.:.:.:.:.:.	./.:.:.:.:.:.:.:.	./.:.:.:.:.:.:.:.	./.:.:.:.:.:.:.:.	./.:.:.:.:.:.:.:.	./.:.:.:.:.:.:.:.	1|0:19:99:100:0:18113790:4,6,3,6:.	./.:.:.:.:.:.:.:.	./.:.:.:.:.:.:.:.	./.:.:.:.:.:.:.:.	./.:.:.:.:.:.:.:.	./.:.:.:.:.:.:.:.	./.:.:.:.:.:.:.:.	./.:.:.:.:.:.:.:.	./.:.:.:.:.:.:.:.	./.:.:.:.:.:.:.:.	./.:.:.:.:.:.:.:.	./.:.:.:.:.:.:.:.	./.:.:.:.:.:.:.:.	./.:.:.:.:.:.:.:.	./.:.:.:.:.:.:.:.	./.:.:.:.:.:.:.:.	./.:.:.:.:.:.:.:.	./.:.:.:.:.:.:.:.	./.:.:.:.:.:.:.:.	0|1:13:99:100:0:18104955:3,3,3,4:.	1|0:16:82:100:0:18111457:3,8,1,4:.	./.:.:.:.:.:.:.:.	./.:.:.:.:.:.:.:.	1/1:18:54:.:.:.:0,0,12,6:.	0|1:17:40:100:0:18100968:3,2,7,5:.	./.:.:.:.:.:.:.:.	./.:.:.:.:.:.:.:.	./.:.:.:.:.:.:.:.	./.:.:.:.:.:.:.:.	./.:.:.:.:.:.:.:.	./.:.:.:.:.:.:.:.	./.:.:.:.:.:.:.:.	./.:.:.:.:.:.:.:.	./.:.:.:.:.:.:.:.	./.:.:.:.:.:.:.:.	./.:.:.:.:.:.:.:.	./.:.:.:.:.:.:.:.	./.:.:.:.:.:.:.:.	./.:.:.:.:.:.:.:.	./.:.:.:.:.:.:.:.	./.:.:.:.:.:.:.:.	./.:.:.:.:.:.:.:.	./.:.:.:.:.:.:.:.	./.:.:.:.:.:.:.:.	./.:.:.:.:.:.:.:.	./.:.:.:.:.:.:.:.	0|1:5:11:41:0:18112455:1,3,1,0:.	1|0:15:76:100:0:18108802:2,3,2,8:.	0|1:17:99:100:0:18106810:3,5,6,3:.	./.:.:.:.:.:.:.:.	./.:.:.:.:.:.:.:.	0|1:26:99:100:0:18112455:4,7,9,6:.	./.:.:.:.:.:.:.:.	./.:.:.:.:.:.:.:.	./.:.:.:.:.:.:.:.	./.:.:.:.:.:.:.:.	./.:.:.:.:.:.:.:.	./.:.:.:.:.:.:.:.	./.:.:.:.:.:.:.:.	./.:.:.:.:.:.:.:.	./.:.:.:.:.:.:.:.	./.:.:.:.:.:.:.:.	1/1:13:39:.:.:.:0,0,5,8:.	./.:.:.:.:.:.:.:.	1|0:17:99:100:0:18113491:3,6,3,5:.	1|0:21:32:100:0:18114834:2,2,8,9:.	./.:.:.:.:.:.:.:.	./.:.:.:.:.:.:.:.	./.:.:.:.:.:.:.:.	0|1:8:49:100:0:18111392:2,1,3,2:.	./.:.:.:.:.:.:.:.	./.:.:.:.:.:.:.:.	0|1:25:99:100:0:18111457:9,5,7,4:.	./.:.:.:.:.:.:.:.	./.:.:.:.:.:.:.:.	./.:.:.:.:.:.:.:.	./.:.:.:.:.:.:.:.	./.:.:.:.:.:.:.:.	./.:.:.:.:.:.:.:.	./.:.:.:.:.:.:.:.	./.:.:.:.:.:.:.:.	./.:.:.:.:.:.:.:.	./.:.:.:.:.:.:.:.	./.:.:.:.:.:.:.:.	./.:.:.:.:.:.:.:.	./.:.:.:.:.:.:.:.	./.:.:.:.:.:.:.:.
chr7	18114846	.	T	TACG	1206.73	PASS	ExcessHet=3.0103;RAW_MQ=61200;BaseQRankSum=0.674;ClippingRankSum=0;MQRankSum=0;ReadPosRankSum=1.242;DP=1111;MLEAC=2;MLEAF=1	GT:DP:GQ:SB:NE:PR:PS:SE	./.:.:.:.:.:.:.:.	./.:.:.:.:.:.:.:.	./.:.:.:.:.:.:.:.	./.:.:.:.:.:.:.:.	./.:.:.:.:.:.:.:.	./.:.:.:.:.:.:.:.	./.:.:.:.:.:.:.:.	./.:.:.:.:.:.:.:.	./.:.:.:.:.:.:.:.	./.:.:.:.:.:.:.:.	./.:.:.:.:.:.:.:.	./.:.:.:.:.:.:.:.	./.:.:.:.:.:.:.:.	./.:.:.:.:.:.:.:.	./.:.:.:.:.:.:.:.	./.:.:.:.:.:.:.:.	./.:.:.:.:.:.:.:.	./.:.:.:.:.:.:.:.	./.:.:.:.:.:.:.:.	./.:.:.:.:.:.:.:.	./.:.:.:.:.:.:.:.	./.:.:.:.:.:.:.:.	./.:.:.:.:.:.:.:.	./.:.:.:.:.:.:.:.	./.:.:.:.:.:.:.:.	./.:.:.:.:.:.:.:.	./.:.:.:.:.:.:.:.	./.:.:.:.:.:.:.:.	./.:.:.:.:.:.:.:.	./.:.:.:.:.:.:.:.	./.:.:.:.:.:.:.:.	./.:.:.:.:.:.:.:.	./.:.:.:.:.:.:.:.	./.:.:.:.:.:.:.:.	./.:.:.:.:.:.:.:.	1/1:16:51:0,0,5,11:.:.:.:.	./.:.:.:.:.:.:.:.	1/1:20:60:0,0,9,11:.:.:.:.	./.:.:.:.:.:.:.:.	./.:.:.:.:.:.:.:.	1|0:8:66:4,2,1,1:100:0:18113436:.	1/1:14:42:0,0,6,8:.:.:.:.	1/1:9:27:0,0,1,8:.:.:.:.	1/1:20:60:0,0,11,9:.:.:.:.	1/1:8:24:0,0,2,6:.:.:.:.	1/1:13:42:0,0,8,5:.:.:.:.	1/1:13:39:0,0,6,7:.:.:.:.	1/1:10:30:0,0,4,6:.:.:.:.	1/1:16:48:0,0,8,8:.:.:.:.	1/1:15:45:0,0,7,8:.:.:.:.	0|1:21:99:6,7,3,5:100:0:18113236:.	1/1:10:30:0,0,4,6:.:.:.:.	1/1:10:30:0,0,4,6:.:.:.:.	./.:.:.:.:.:.:.:.	0|1:10:99:3,2,4,1:100:0:18111589:.	1|0:16:99:3,5,5,3:100:0:18113031:.	0|1:15:99:3,4,5,3:100:0:18104955:.	1/1:13:39:0,0,5,8:.:.:.:.	1/1:5:15:0,0,1,4:.:.:.:.	1/1:4:12:0,0,1,3:.:.:.:.	1/1:19:60:0,0,12,7:.:.:.:.	1/1:16:51:0,0,10,6:.:.:.:.	1/1:15:45:0,0,9,6:.:.:.:.	1/1:11:36:0,0,4,7:.:.:.:.	1/1:8:27:0,0,5,3:.:.:.:.	1/1:14:42:0,0,11,3:.:.:.:.	1/1:18:54:0,0,9,9:.:.:.:.	0|1:21:99:5,6,5,5:100:0:18114058:.	1/1:15:54:0,0,7,8:.:.:.:.	1/1:28:84:0,0,13,15:.:.:.:.	1/1:16:48:0,0,8,8:.:.:.:.	1/1:16:48:0,0,7,9:.:.:.:.	1/1:11:36:0,0,6,5:.:.:.:.	1/1:16:48:0,0,11,5:.:.:.:.	1|0:19:99:5,1,6,7:100:0:18112933:.	1/1:12:36:0,0,9,3:.:.:.:.	1|0:18:99:6,6,3,3:100:0:18114262:.	1/1:20:60:0,0,13,7:.:.:.:.	1/1:23:69:0,0,11,12:.:.:.:.	1/1:11:33:0,0,8,3:.:.:.:.	1/1:16:51:0,0,11,5:.:.:.:.	1/1:15:48:0,0,5,10:.:.:.:.	1/1:8:24:0,0,5,3:.:.:.:.	1/1:7:21:0,0,3,4:.:.:.:.	1/1:15:45:0,0,5,10:.:.:.:.	1/1:18:57:0,0,10,8:.:.:.:.	1/1:12:36:0,0,5,7:.:.:.:.	1/1:15:48:0,0,6,9:.:.:.:.	1/1:26:78:0,0,13,13:.:.:.:.	1/1:17:51:0,0,7,10:.:.:.:.	1/1:24:72:0,0,14,10:.:.:.:.	0|1:27:99:5,9,9,4:100:0:18114058:.	1/1:19:63:0,0,9,10:.:.:.:.	1/1:16:48:0,0,10,6:.:.:.:.	1/1:15:45:0,0,3,12:.:.:.:.	./.:.:.:.:.:.:.:.	1/1:7:24:0,0,4,3:.:.:.:.	1/1:15:45:0,0,8,7:.:.:.:.	0|1:20:99:6,5,6,3:100:0:18114058:.	1/1:14:42:0,0,6,8:.:.:.:.	1/1:10:30:0,0,6,4:.:.:.:.	1/1:14:42:0,0,5,9:.:.:.:.	1/1:19:57:0,0,9,10:.:.:.:.	1/1:19:57:0,0,7,12:.:.:.:.	1/1:13:39:0,0,8,5:.:.:.:.	1/1:11:33:0,0,5,6:.:.:.:.	1/1:7:21:0,0,5,2:.:.:.:.	1/1:18:54:0,0,11,7:.:.:.:.	1/1:16:48:0,0,8,8:.:.:.:.	1/1:25:75:0,0,14,11:.:.:.:.	1/1:22:66:0,0,9,13:.:.:.:.	./.:.:.:.:.:.:.:.	./.:.:.:.:.:.:.:.	./.:.:.:.:.:.:.:.	./.:.:.:.:.:.:.:.	./.:.:.:.:.:.:.:.	./.:.:.:.:.:.:.:.	./.:.:.:.:.:.:.:.	./.:.:.:.:.:.:.:.	./.:.:.:.:.:.:.:.	./.:.:.:.:.:.:.:.	./.:.:.:.:.:.:.:.	./.:.:.:.:.:.:.:.	./.:.:.:.:.:.:.:.
chr7	18114884	.	G	A	827.77	PASS	ExcessHet=3.0103;RAW_MQ=55300;BaseQRankSum=-0.06;ClippingRankSum=0;MQRankSum=0;ReadPosRankSum=-0.469;DP=928;MLEAC=2;MLEAF=1	GT:DP:GQ:PGT:PID:SB:NE:PR:PS:SE	./.:.:.:.:.:.:.:.:.:.	./.:.:.:.:.:.:.:.:.:.	./.:.:.:.:.:.:.:.:.:.	./.:.:.:.:.:.:.:.:.:.	./.:.:.:.:.:.:.:.:.:.	./.:.:.:.:.:.:.:.:.:.	./.:.:.:.:.:.:.:.:.:.	./.:.:.:.:.:.:.:.:.:.	./.:.:.:.:.:.:.:.:.:.	./.:.:.:.:.:.:.:.:.:.	./.:.:.:.:.:.:.:.:.:.	./.:.:.:.:.:.:.:.:.:.	./.:.:.:.:.:.:.:.:.:.	./.:.:.:.:.:.:.:.:.:.	./.:.:.:.:.:.:.:.:.:.	./.:.:.:.:.:.:.:.:.:.	./.:.:.:.:.:.:.:.:.:.	./.:.:.:.:.:.:.:.:.:.	./.:.:.:.:.:.:.:.:.:.	./.:.:.:.:.:.:.:.:.:.	./.:.:.:.:.:.:.:.:.:.	./.:.:.:.:.:.:.:.:.:.	./.:.:.:.:.:.:.:.:.:.	./.:.:.:.:.:.:.:.:.:.	./.:.:.:.:.:.:.:.:.:.	./.:.:.:.:.:.:.:.:.:.	./.:.:.:.:.:.:.:.:.:.	./.:.:.:.:.:.:.:.:.:.	./.:.:.:.:.:.:.:.:.:.	./.:.:.:.:.:.:.:.:.:.	./.:.:.:.:.:.:.:.:.:.	./.:.:.:.:.:.:.:.:.:.	./.:.:.:.:.:.:.:.:.:.	./.:.:.:.:.:.:.:.:.:.	./.:.:.:.:.:.:.:.:.:.	1/1:15:45:0|1:18114884_G_A:0,0,5,10:.:.:.:.	./.:.:.:.:.:.:.:.:.:.	0|1:24:99:0|1:18114884_G_A:4,6,7,7:100:0:18113790:.	./.:.:.:.:.:.:.:.:.:.	./.:.:.:.:.:.:.:.:.:.	./.:.:.:.:.:.:.:.:.:.	1|0:10:46:.:.:4,3,2,1:100:0:18105628:.	1|0:8:78:.:.:3,1,0,4:100:0:18111767:.	1/1:20:32:.:.:0,1,13,6:.:.:.:.	0/1:7:33:.:.:2,3,1,1:.:.:.:.	1/1:17:51:.:.:0,0,12,5:.:.:.:.	0|1:10:95:.:.:3,2,3,2:100:0:18111589:.	1/1:12:36:0|1:18114884_G_A:0,0,6,6:.:.:.:.	1/1:14:42:.:.:0,0,7,7:.:.:.:.	1/1:11:33:.:.:0,0,4,7:.:.:.:.	0|1:21:99:0|1:18114884_G_A:5,8,2,6:100:0:18113236:.	1/1:10:30:.:.:0,0,5,5:.:.:.:.	1/1:12:36:.:.:0,0,7,5:.:.:.:.	./.:.:.:.:.:.:.:.:.:.	0|1:17:99:.:.:6,2,4,5:100:0:18111589:.	1|0:14:99:.:.:4,4,4,2:100:0:18113031:.	./.:.:.:.:.:.:.:.:.:.	0|1:11:92:.:.:2,3,4,2:100:0:18111457:.	1|0:5:13:.:.:0,1,1,3:100:0:18113031:.	0|1:10:77:.:.:3,3,3,1:100:0:18110851:.	./.:.:.:.:.:.:.:.:.:.	1|0:15:99:0|1:18114884_G_A:6,5,3,1:100:0:18100968:.	1/1:20:15:0|1:18114884_G_A:1,0,10,9:.:.:.:.	1/1:15:45:0|1:18114884_G_A:0,0,7,8:.:.:.:.	1/1:9:27:0|1:18114884_G_A:0,0,6,3:.:.:.:.	./.:.:.:.:.:.:.:.:.:.	1/1:14:42:0|1:18114884_G_A:0,0,5,9:.:.:.:.	./.:.:.:.:.:.:.:.:.:.	1/1:17:51:.:.:0,0,8,9:.:.:.:.	0/1:25:99:.:.:8,10,3,4:.:.:.:.	1/1:18:54:.:.:0,0,12,6:.:.:.:.	0|1:17:99:.:.:6,5,4,2:100:0:18114884:.	1/1:10:30:.:.:0,0,5,5:.:.:.:.	1/1:15:45:.:.:0,0,7,8:.:.:.:.	./.:.:.:.:.:.:.:.:.:.	1/1:12:36:.:.:0,0,8,4:.:.:.:.	1|0:20:99:.:.:4,8,5,3:100:0:18114262:.	0|1:19:99:.:.:7,6,4,2:100:0:18113351:.	0|1:22:99:.:.:4,5,7,6:100:0:18114301:.	1/1:12:36:.:.:0,0,8,4:.:.:.:.	./.:.:.:.:.:.:.:.:.:.	1/1:16:22:.:.:1,0,6,9:.:.:.:.	1/1:8:24:0|1:18114884_G_A:0,0,3,5:.:.:.:.	1|0:11:99:0|1:18114884_G_A:2,1,3,5:100:0:18112455:.	0|1:14:99:0|1:18114884_G_A:2,8,3,1:100:0:18108802:.	1|0:23:99:.:.:8,7,3,5:100:0:18106810:.	1|0:9:35:.:.:2,4,1,2:100:0:18111220:.	1/1:23:72:.:.:0,0,12,11:.:.:.:.	1|0:20:99:0|1:18114884_G_A:7,3,4,6:100:0:18112455:.	0|1:10:99:0|1:18114884_G_A:1,2,3,4:100:0:18111846:.	1/1:24:72:.:.:0,0,11,13:.:.:.:.	0|1:25:99:0|1:18114884_G_A:7,6,8,4:100:0:18114058:.	1/1:12:36:0|1:18114884_G_A:0,0,4,8:.:.:.:.	1/1:18:54:.:.:0,0,9,9:.:.:.:.	1|0:14:48:0|1:18114884_G_A:0,2,5,7:100:0:18111970:.	./.:.:.:.:.:.:.:.:.:.	1/1:7:21:.:.:0,0,3,4:.:.:.:.	1/1:13:42:0|1:18114884_G_A:0,0,6,7:.:.:.:.	0|1:19:99:0|1:18114884_G_A:8,3,5,3:100:0:18114058:.	./.:.:.:.:.:.:.:.:.:.	1/1:9:27:0|1:18114884_G_A:0,0,6,3:.:.:.:.	./.:.:.:.:.:.:.:.:.:.	0|1:14:99:0|1:18114884_G_A:5,5,2,2:100:0:18114834:.	1/1:16:48:0|1:18114884_G_A:0,0,7,9:.:.:.:.	1/1:17:51:0|1:18114884_G_A:0,0,11,6:.:.:.:.	1/1:14:42:.:.:0,0,6,8:.:.:.:.	1|0:11:99:0|1:18114884_G_A:4,1,3,3:100:0:18111392:.	1/1:18:54:.:.:0,0,9,9:.:.:.:.	1/1:12:36:0|1:18114884_G_A:0,0,5,7:.:.:.:.	1|0:19:99:.:.:5,5,3,6:100:0:18111457:.	1/1:19:57:.:.:0,0,7,12:.:.:.:.	./.:.:.:.:.:.:.:.:.:.	./.:.:.:.:.:.:.:.:.:.	./.:.:.:.:.:.:.:.:.:.	./.:.:.:.:.:.:.:.:.:.	./.:.:.:.:.:.:.:.:.:.	./.:.:.:.:.:.:.:.:.:.	./.:.:.:.:.:.:.:.:.:.	./.:.:.:.:.:.:.:.:.:.	./.:.:.:.:.:.:.:.:.:.	./.:.:.:.:.:.:.:.:.:.	./.:.:.:.:.:.:.:.:.:.	./.:.:.:.:.:.:.:.:.:.	./.:.:.:.:.:.:.:.:.:.
chr7	18114894	.	C	T	826.77	PASS	ExcessHet=3.0103;RAW_MQ=58900;BaseQRankSum=1.417;ClippingRankSum=0;MQRankSum=0;ReadPosRankSum=-0.142;DP=551;MLEAC=2;MLEAF=1	GT:DP:GQ:PGT:PID:SB:NE:PR:PS:SE	./.:.:.:.:.:.:.:.:.:.	./.:.:.:.:.:.:.:.:.:.	./.:.:.:.:.:.:.:.:.:.	./.:.:.:.:.:.:.:.:.:.	./.:.:.:.:.:.:.:.:.:.	./.:.:.:.:.:.:.:.:.:.	./.:.:.:.:.:.:.:.:.:.	./.:.:.:.:.:.:.:.:.:.	./.:.:.:.:.:.:.:.:.:.	./.:.:.:.:.:.:.:.:.:.	./.:.:.:.:.:.:.:.:.:.	./.:.:.:.:.:.:.:.:.:.	./.:.:.:.:.:.:.:.:.:.	./.:.:.:.:.:.:.:.:.:.	./.:.:.:.:.:.:.:.:.:.	./.:.:.:.:.:.:.:.:.:.	./.:.:.:.:.:.:.:.:.:.	./.:.:.:.:.:.:.:.:.:.	./.:.:.:.:.:.:.:.:.:.	./.:.:.:.:.:.:.:.:.:.	./.:.:.:.:.:.:.:.:.:.	./.:.:.:.:.:.:.:.:.:.	./.:.:.:.:.:.:.:.:.:.	./.:.:.:.:.:.:.:.:.:.	./.:.:.:.:.:.:.:.:.:.	./.:.:.:.:.:.:.:.:.:.	./.:.:.:.:.:.:.:.:.:.	./.:.:.:.:.:.:.:.:.:.	./.:.:.:.:.:.:.:.:.:.	./.:.:.:.:.:.:.:.:.:.	./.:.:.:.:.:.:.:.:.:.	./.:.:.:.:.:.:.:.:.:.	./.:.:.:.:.:.:.:.:.:.	./.:.:.:.:.:.:.:.:.:.	./.:.:.:.:.:.:.:.:.:.	1/1:16:51:0|1:18114884_G_A:0,0,5,11:.:.:.:.	./.:.:.:.:.:.:.:.:.:.	0|1:21:99:0|1:18114884_G_A:4,5,6,6:100:0:18113790:.	./.:.:.:.:.:.:.:.:.:.	./.:.:.:.:.:.:.:.:.:.	./.:.:.:.:.:.:.:.:.:.	./.:.:.:.:.:.:.:.:.:.	./.:.:.:.:.:.:.:.:.:.	./.:.:.:.:.:.:.:.:.:.	./.:.:.:.:.:.:.:.:.:.	./.:.:.:.:.:.:.:.:.:.	./.:.:.:.:.:.:.:.:.:.	./.:.:.:.:.:.:.:.:.:.	./.:.:.:.:.:.:.:.:.:.	./.:.:.:.:.:.:.:.:.:.	0|1:18:99:0|1:18114884_G_A:4,7,2,5:100:0:18113236:.	1|0:11:71:.:.:2,2,4,3:39.56:0:18106054:.	0|1:13:37:.:.:2,1,6,4:100:0:18114689:.	./.:.:.:.:.:.:.:.:.:.	./.:.:.:.:.:.:.:.:.:.	./.:.:.:.:.:.:.:.:.:.	./.:.:.:.:.:.:.:.:.:.	./.:.:.:.:.:.:.:.:.:.	./.:.:.:.:.:.:.:.:.:.	./.:.:.:.:.:.:.:.:.:.	./.:.:.:.:.:.:.:.:.:.	1|0:19:99:0|1:18114884_G_A:7,7,4,1:100:0:18100968:.	1/1:20:15:0|1:18114884_G_A:1,0,11,8:.:.:.:.	1/1:15:48:0|1:18114884_G_A:0,0,6,9:.:.:.:.	1/1:9:27:0|1:18114884_G_A:0,0,6,3:.:.:.:.	./.:.:.:.:.:.:.:.:.:.	1/1:15:48:0|1:18114884_G_A:0,0,6,9:.:.:.:.	./.:.:.:.:.:.:.:.:.:.	0|1:16:99:.:.:4,6,3,3:100:0:18114689:.	./.:.:.:.:.:.:.:.:.:.	1|0:18:99:.:.:8,0,5,5:100:0:18114788:.	./.:.:.:.:.:.:.:.:.:.	1|0:9:83:.:.:2,2,2,3:35.24:0:18114894:.	./.:.:.:.:.:.:.:.:.:.	./.:.:.:.:.:.:.:.:.:.	./.:.:.:.:.:.:.:.:.:.	./.:.:.:.:.:.:.:.:.:.	./.:.:.:.:.:.:.:.:.:.	./.:.:.:.:.:.:.:.:.:.	0|1:12:99:.:.:3,3,5,1:100:0:18114894:.	./.:.:.:.:.:.:.:.:.:.	1|0:16:95:.:.:5,5,2,4:100:0:18095017:.	1/1:8:24:0|1:18114884_G_A:0,0,3,5:.:.:.:.	1|0:10:99:0|1:18114884_G_A:2,1,3,4:100:0:18112455:.	0|1:15:99:0|1:18114884_G_A:2,8,4,1:100:0:18108802:.	./.:.:.:.:.:.:.:.:.:.	./.:.:.:.:.:.:.:.:.:.	1|0:23:99:.:.:5,5,8,5:100:0:18114894:.	1|0:19:99:0|1:18114884_G_A:6,4,4,5:100:0:18112455:.	0|1:12:79:0|1:18114884_G_A:2,1,5,4:100:0:18111846:.	1|0:26:99:.:.:6,8,8,4:100:0:18114689:.	0|1:22:99:0|1:18114884_G_A:5,6,6,5:100:0:18114058:.	1/1:8:30:0|1:18114884_G_A:0,0,1,7:.:.:.:.	1|0:18:99:.:.:4,3,4,7:100:0:18111392:.	1|0:14:48:0|1:18114884_G_A:0,2,5,7:100:0:18111970:.	./.:.:.:.:.:.:.:.:.:.	./.:.:.:.:.:.:.:.:.:.	1/1:14:42:0|1:18114884_G_A:0,0,6,8:.:.:.:.	0|1:20:99:0|1:18114884_G_A:8,3,5,4:100:0:18114058:.	./.:.:.:.:.:.:.:.:.:.	1/1:9:27:0|1:18114884_G_A:0,0,7,2:.:.:.:.	./.:.:.:.:.:.:.:.:.:.	0|1:14:99:0|1:18114884_G_A:5,5,2,2:100:0:18114834:.	1/1:18:57:0|1:18114884_G_A:0,0,8,10:.:.:.:.	1/1:19:57:0|1:18114884_G_A:0,0,11,8:.:.:.:.	0|1:12:68:.:.:2,2,3,5:100:0:18113031:.	1|0:11:99:0|1:18114884_G_A:4,1,3,3:100:0:18111392:.	1|0:15:99:.:.:3,4,4,4:100:0:18113438:.	1/1:13:42:0|1:18114884_G_A:0,0,6,7:.:.:.:.	./.:.:.:.:.:.:.:.:.:.	./.:.:.:.:.:.:.:.:.:.	./.:.:.:.:.:.:.:.:.:.	./.:.:.:.:.:.:.:.:.:.	./.:.:.:.:.:.:.:.:.:.	./.:.:.:.:.:.:.:.:.:.	./.:.:.:.:.:.:.:.:.:.	./.:.:.:.:.:.:.:.:.:.	./.:.:.:.:.:.:.:.:.:.	./.:.:.:.:.:.:.:.:.:.	./.:.:.:.:.:.:.:.:.:.	./.:.:.:.:.:.:.:.:.:.	./.:.:.:.:.:.:.:.:.:.	./.:.:.:.:.:.:.:.:.:.	./.:.:.:.:.:.:.:.:.:.
chr7	18114898	.	G	A	963.77	PASS	ExcessHet=3.0103;RAW_MQ=55300;BaseQRankSum=0.623;ClippingRankSum=0;MQRankSum=0;ReadPosRankSum=-0.381;DP=1058;MLEAC=2;MLEAF=1	GT:DP:GQ:PGT:PID:SB:NE:PR:PS:SE	./.:.:.:.:.:.:.:.:.:.	./.:.:.:.:.:.:.:.:.:.	./.:.:.:.:.:.:.:.:.:.	./.:.:.:.:.:.:.:.:.:.	./.:.:.:.:.:.:.:.:.:.	./.:.:.:.:.:.:.:.:.:.	./.:.:.:.:.:.:.:.:.:.	./.:.:.:.:.:.:.:.:.:.	./.:.:.:.:.:.:.:.:.:.	./.:.:.:.:.:.:.:.:.:.	./.:.:.:.:.:.:.:.:.:.	./.:.:.:.:.:.:.:.:.:.	./.:.:.:.:.:.:.:.:.:.	./.:.:.:.:.:.:.:.:.:.	./.:.:.:.:.:.:.:.:.:.	./.:.:.:.:.:.:.:.:.:.	./.:.:.:.:.:.:.:.:.:.	./.:.:.:.:.:.:.:.:.:.	./.:.:.:.:.:.:.:.:.:.	./.:.:.:.:.:.:.:.:.:.	./.:.:.:.:.:.:.:.:.:.	./.:.:.:.:.:.:.:.:.:.	./.:.:.:.:.:.:.:.:.:.	./.:.:.:.:.:.:.:.:.:.	./.:.:.:.:.:.:.:.:.:.	./.:.:.:.:.:.:.:.:.:.	./.:.:.:.:.:.:.:.:.:.	./.:.:.:.:.:.:.:.:.:.	./.:.:.:.:.:.:.:.:.:.	./.:.:.:.:.:.:.:.:.:.	./.:.:.:.:.:.:.:.:.:.	./.:.:.:.:.:.:.:.:.:.	./.:.:.:.:.:.:.:.:.:.	./.:.:.:.:.:.:.:.:.:.	./.:.:.:.:.:.:.:.:.:.	1/1:15:48:0|1:18114884_G_A:0,0,4,11:.:.:.:.	./.:.:.:.:.:.:.:.:.:.	1/1:20:60:.:.:0,0,10,10:.:.:.:.	./.:.:.:.:.:.:.:.:.:.	./.:.:.:.:.:.:.:.:.:.	1|0:11:31:.:.:5,3,2,1:100:0:18113436:.	1/1:8:24:.:.:0,0,5,3:.:.:.:.	1/1:6:18:.:.:0,0,3,3:.:.:.:.	1/1:17:51:.:.:0,0,11,6:.:.:.:.	1/1:7:21:.:.:0,0,3,4:.:.:.:.	1/1:19:57:.:.:0,0,13,6:.:.:.:.	1/1:10:30:.:.:0,0,5,5:.:.:.:.	1/1:11:36:0|1:18114884_G_A:0,0,6,5:.:.:.:.	1/1:12:36:.:.:0,0,5,7:.:.:.:.	1/1:8:24:.:.:0,0,3,5:.:.:.:.	0|1:18:99:0|1:18114884_G_A:5,8,1,4:100:0:18113236:.	1/1:11:33:.:.:0,0,7,4:.:.:.:.	1/1:14:42:.:.:0,0,8,6:.:.:.:.	./.:.:.:.:.:.:.:.:.:.	0|1:18:84:.:.:6,2,4,6:100:0:18111589:.	1|0:14:90:.:.:4,4,3,3:100:0:18113031:.	0|1:17:99:.:.:5,5,5,2:100:0:18104955:.	1/1:13:39:.:.:0,0,7,6:.:.:.:.	1/1:6:18:.:.:0,0,2,4:.:.:.:.	1/1:9:27:.:.:0,0,6,3:.:.:.:.	1/1:21:63:.:.:0,0,16,5:.:.:.:.	1/1:20:60:.:.:0,0,12,8:.:.:.:.	1/1:20:15:0|1:18114884_G_A:1,0,11,8:.:.:.:.	1/1:17:51:0|1:18114884_G_A:0,0,6,11:.:.:.:.	1/1:10:30:0|1:18114884_G_A:0,0,7,3:.:.:.:.	1/1:11:33:.:.:0,0,3,8:.:.:.:.	1/1:15:45:0|1:18114884_G_A:0,0,6,9:.:.:.:.	0|1:20:99:.:.:8,5,1,6:100:0:18114058:.	1/1:16:48:.:.:0,0,7,9:.:.:.:.	1/1:25:75:.:.:0,0,10,15:.:.:.:.	1/1:19:57:.:.:0,0,13,6:.:.:.:.	1/1:17:51:.:.:0,0,10,7:.:.:.:.	1/1:7:24:.:.:0,0,3,4:.:.:.:.	1/1:16:48:.:.:0,0,9,7:.:.:.:.	1|0:19:41:.:.:3,1,7,8:100:0:18112933:.	1/1:12:36:.:.:0,0,7,5:.:.:.:.	1|0:19:99:.:.:5,8,4,2:100:0:18114262:.	1/1:20:60:.:.:0,0,11,9:.:.:.:.	1/1:18:54:.:.:0,0,9,9:.:.:.:.	1/1:12:36:.:.:0,0,8,4:.:.:.:.	1/1:16:48:.:.:0,0,8,8:.:.:.:.	1/1:17:41:.:.:1,0,6,10:.:.:.:.	1/1:8:24:0|1:18114884_G_A:0,0,3,5:.:.:.:.	1/1:10:30:.:.:0,0,5,5:.:.:.:.	1/1:14:42:.:.:0,0,5,9:.:.:.:.	1/1:22:66:.:.:0,0,9,13:.:.:.:.	1/1:9:27:.:.:0,0,3,6:.:.:.:.	1/1:23:69:.:.:0,0,13,10:.:.:.:.	1/1:18:54:.:.:0,0,10,8:.:.:.:.	1/1:13:39:.:.:0,0,7,6:.:.:.:.	1/1:28:84:.:.:0,0,15,13:.:.:.:.	0|1:24:99:0|1:18114884_G_A:6,6,6,6:100:0:18114058:.	1/1:8:24:0|1:18114884_G_A:0,0,1,7:.:.:.:.	1/1:18:54:.:.:0,0,8,10:.:.:.:.	1/1:14:42:.:.:0,0,5,9:.:.:.:.	./.:.:.:.:.:.:.:.:.:.	1/1:9:27:.:.:0,0,3,6:.:.:.:.	1/1:14:42:0|1:18114884_G_A:0,0,6,8:.:.:.:.	0|1:20:99:0|1:18114884_G_A:8,3,5,4:100:0:18114058:.	1/1:13:39:.:.:0,0,6,7:.:.:.:.	1/1:9:27:0|1:18114884_G_A:0,0,7,2:.:.:.:.	1/1:7:21:.:.:0,0,3,4:.:.:.:.	1/1:13:39:.:.:0,0,6,7:.:.:.:.	1/1:18:57:0|1:18114884_G_A:0,0,9,9:.:.:.:.	1/1:20:60:0|1:18114884_G_A:0,0,12,8:.:.:.:.	1/1:12:36:.:.:0,0,5,7:.:.:.:.	1/1:10:30:.:.:0,0,7,3:.:.:.:.	1/1:15:45:.:.:0,0,7,8:.:.:.:.	1/1:14:42:0|1:18114884_G_A:0,0,6,8:.:.:.:.	1/1:22:66:.:.:0,0,10,12:.:.:.:.	1/1:16:48:.:.:0,0,5,11:.:.:.:.	./.:.:.:.:.:.:.:.:.:.	./.:.:.:.:.:.:.:.:.:.	./.:.:.:.:.:.:.:.:.:.	./.:.:.:.:.:.:.:.:.:.	./.:.:.:.:.:.:.:.:.:.	./.:.:.:.:.:.:.:.:.:.	./.:.:.:.:.:.:.:.:.:.	./.:.:.:.:.:.:.:.:.:.	./.:.:.:.:.:.:.:.:.:.	./.:.:.:.:.:.:.:.:.:.	./.:.:.:.:.:.:.:.:.:.	./.:.:.:.:.:.:.:.:.:.	./.:.:.:.:.:.:.:.:.:.
chr7	18114925	.	G	T	618.77	PASS	ExcessHet=3.0103;RAW_MQ=40900;BaseQRankSum=-0.902;ClippingRankSum=0;MQRankSum=0;ReadPosRankSum=0.122;DP=789;MLEAC=2;MLEAF=1	GT:DP:GQ:SB:NE:PR:PS:SE	./.:.:.:.:.:.:.:.	./.:.:.:.:.:.:.:.	./.:.:.:.:.:.:.:.	./.:.:.:.:.:.:.:.	./.:.:.:.:.:.:.:.	./.:.:.:.:.:.:.:.	./.:.:.:.:.:.:.:.	./.:.:.:.:.:.:.:.	./.:.:.:.:.:.:.:.	./.:.:.:.:.:.:.:.	./.:.:.:.:.:.:.:.	./.:.:.:.:.:.:.:.	./.:.:.:.:.:.:.:.	./.:.:.:.:.:.:.:.	./.:.:.:.:.:.:.:.	./.:.:.:.:.:.:.:.	./.:.:.:.:.:.:.:.	./.:.:.:.:.:.:.:.	./.:.:.:.:.:.:.:.	./.:.:.:.:.:.:.:.	./.:.:.:.:.:.:.:.	./.:.:.:.:.:.:.:.	./.:.:.:.:.:.:.:.	./.:.:.:.:.:.:.:.	./.:.:.:.:.:.:.:.	./.:.:.:.:.:.:.:.	./.:.:.:.:.:.:.:.	./.:.:.:.:.:.:.:.	./.:.:.:.:.:.:.:.	./.:.:.:.:.:.:.:.	./.:.:.:.:.:.:.:.	./.:.:.:.:.:.:.:.	./.:.:.:.:.:.:.:.	./.:.:.:.:.:.:.:.	./.:.:.:.:.:.:.:.	1/1:11:33:0,0,5,6:.:.:.:.	./.:.:.:.:.:.:.:.	0|1:14:89:2,3,5,4:100:0:18113790:.	./.:.:.:.:.:.:.:.	./.:.:.:.:.:.:.:.	./.:.:.:.:.:.:.:.	1|0:11:65:3,4,2,2:100:0:18105628:.	./.:.:.:.:.:.:.:.	./.:.:.:.:.:.:.:.	./.:.:.:.:.:.:.:.	./.:.:.:.:.:.:.:.	0|1:10:83:2,3,2,3:100:0:18111589:.	1|0:11:72:5,2,2,2:100:0:18113773:.	1/1:11:33:0,0,5,6:.:.:.:.	1/1:9:27:0,0,7,2:.:.:.:.	0|1:17:99:4,7,1,5:100:0:18113236:.	1/1:14:42:0,0,7,7:.:.:.:.	1/1:16:48:0,0,8,8:.:.:.:.	./.:.:.:.:.:.:.:.	0|1:18:99:5,3,3,7:100:0:18111589:.	1|0:8:50:3,2,1,2:100:0:18113031:.	./.:.:.:.:.:.:.:.	./.:.:.:.:.:.:.:.	1|0:8:4:0,1,2,5:100:0:18113031:.	0|1:12:99:3,3,5,1:100:0:18110851:.	./.:.:.:.:.:.:.:.	1|0:18:99:5,7,4,2:100:0:18100968:.	1/1:20:60:0,0,11,9:.:.:.:.	1/1:14:42:0,0,5,9:.:.:.:.	1/1:9:27:0,0,6,3:.:.:.:.	./.:.:.:.:.:.:.:.	1/1:13:39:0,0,4,9:.:.:.:.	1|0:19:78:1,4,8,6:100:0:18114058:.	1/1:17:51:0,0,10,7:.:.:.:.	./.:.:.:.:.:.:.:.	1|0:16:99:7,1,4,4:100:0:18114788:.	0|1:13:93:3,5,3,2:100:0:18114884:.	1/1:8:24:0,0,4,4:.:.:.:.	1/1:17:51:0,0,9,8:.:.:.:.	./.:.:.:.:.:.:.:.	1/1:14:42:0,0,8,6:.:.:.:.	1|0:20:99:4,7,5,4:100:0:18114262:.	0|1:26:99:7,11,4,4:100:0:18113351:.	0|1:19:99:6,5,5,3:100:0:18114301:.	0|1:15:99:3,4,7,1:100:0:18114894:.	./.:.:.:.:.:.:.:.	1/1:19:2:1,1,7,10:.:.:.:.	1/1:9:27:0,0,3,6:.:.:.:.	1|0:14:99:3,3,3,5:100:0:18112455:.	0|1:10:57:1,5,3,1:100:0:18108802:.	./.:.:.:.:.:.:.:.	./.:.:.:.:.:.:.:.	1/1:20:60:0,0,12,8:.:.:.:.	1|0:13:99:3,4,2,4:100:0:18112455:.	0|1:14:48:2,2,5,5:100:0:18111846:.	1/1:24:72:0,0,12,12:.:.:.:.	0|1:19:99:6,4,3,6:100:0:18114058:.	1/1:13:39:0,0,2,11:.:.:.:.	1/1:16:38:0,1,8,7:.:.:.:.	1/1:13:12:0,1,5,7:.:.:.:.	0/1:12:46:3,6,1,2:.:.:.:.	1/1:8:24:0,0,1,7:.:.:.:.	1/1:16:48:0,0,7,9:.:.:.:.	0|1:20:99:6,3,5,6:100:0:18114058:.	./.:.:.:.:.:.:.:.	1/1:8:24:0,0,6,2:.:.:.:.	./.:.:.:.:.:.:.:.	./.:.:.:.:.:.:.:.	1/1:17:50:0,0,7,10:.:.:.:.	1/1:17:51:0,0,10,7:.:.:.:.	1/1:12:36:0,0,6,6:.:.:.:.	1|0:8:31:2,0,3,3:100:0:18111392:.	1/1:8:24:0,0,5,3:.:.:.:.	1/1:13:39:0,0,5,8:.:.:.:.	1|0:19:99:5,5,4,5:100:0:18111457:.	1/1:15:45:0,0,5,10:.:.:.:.	./.:.:.:.:.:.:.:.	./.:.:.:.:.:.:.:.	./.:.:.:.:.:.:.:.	./.:.:.:.:.:.:.:.	./.:.:.:.:.:.:.:.	./.:.:.:.:.:.:.:.	./.:.:.:.:.:.:.:.	./.:.:.:.:.:.:.:.	./.:.:.:.:.:.:.:.	./.:.:.:.:.:.:.:.	./.:.:.:.:.:.:.:.	./.:.:.:.:.:.:.:.	./.:.:.:.:.:.:.:.
chr7	18115003	.	T	TGAACTGATCACATGGTGGGA	859.73	PASS	BaseQRankSum=0.784;ClippingRankSum=0;ExcessHet=3.0103;MQRankSum=0;RAW_MQ=64800;ReadPosRankSum=0.226;DP=320;MLEAC=2;MLEAF=1	GT:DP:GQ:NE:PR:PS:SB:SE	./.:.:.:.:.:.:.:.	./.:.:.:.:.:.:.:.	./.:.:.:.:.:.:.:.	./.:.:.:.:.:.:.:.	./.:.:.:.:.:.:.:.	./.:.:.:.:.:.:.:.	./.:.:.:.:.:.:.:.	./.:.:.:.:.:.:.:.	./.:.:.:.:.:.:.:.	./.:.:.:.:.:.:.:.	./.:.:.:.:.:.:.:.	./.:.:.:.:.:.:.:.	./.:.:.:.:.:.:.:.	./.:.:.:.:.:.:.:.	./.:.:.:.:.:.:.:.	./.:.:.:.:.:.:.:.	./.:.:.:.:.:.:.:.	./.:.:.:.:.:.:.:.	./.:.:.:.:.:.:.:.	./.:.:.:.:.:.:.:.	./.:.:.:.:.:.:.:.	./.:.:.:.:.:.:.:.	./.:.:.:.:.:.:.:.	./.:.:.:.:.:.:.:.	./.:.:.:.:.:.:.:.	./.:.:.:.:.:.:.:.	./.:.:.:.:.:.:.:.	./.:.:.:.:.:.:.:.	./.:.:.:.:.:.:.:.	./.:.:.:.:.:.:.:.	./.:.:.:.:.:.:.:.	./.:.:.:.:.:.:.:.	./.:.:.:.:.:.:.:.	./.:.:.:.:.:.:.:.	./.:.:.:.:.:.:.:.	./.:.:.:.:.:.:.:.	./.:.:.:.:.:.:.:.	./.:.:.:.:.:.:.:.	./.:.:.:.:.:.:.:.	./.:.:.:.:.:.:.:.	./.:.:.:.:.:.:.:.	1|0:15:99:100:0:18105628:2,7,3,3:.	./.:.:.:.:.:.:.:.	./.:.:.:.:.:.:.:.	./.:.:.:.:.:.:.:.	./.:.:.:.:.:.:.:.	0|1:10:99:100:0:18111589:1,3,2,4:.	1|0:9:99:100:0:18113773:4,2,2,1:.	./.:.:.:.:.:.:.:.	0|1:13:99:100:0:18115003:4,4,4,1:.	./.:.:.:.:.:.:.:.	./.:.:.:.:.:.:.:.	1|0:12:99:100:0:18114689:2,5,2,3:.	./.:.:.:.:.:.:.:.	0|1:13:99:100:0:18111589:1,4,3,5:.	1|0:10:99:100:0:18113031:2,1,3,4:.	./.:.:.:.:.:.:.:.	./.:.:.:.:.:.:.:.	1|0:6:24:60.84:0:18113031:0,1,2,3:.	0|1:11:99:100:0:18110851:4,1,3,3:.	./.:.:.:.:.:.:.:.	./.:.:.:.:.:.:.:.	./.:.:.:.:.:.:.:.	./.:.:.:.:.:.:.:.	./.:.:.:.:.:.:.:.	./.:.:.:.:.:.:.:.	./.:.:.:.:.:.:.:.	./.:.:.:.:.:.:.:.	1|0:12:99:100:0:18114689:3,2,3,4:.	./.:.:.:.:.:.:.:.	./.:.:.:.:.:.:.:.	./.:.:.:.:.:.:.:.	./.:.:.:.:.:.:.:.	0/1:12:99:.:.:.:1,6,2,3:.	./.:.:.:.:.:.:.:.	./.:.:.:.:.:.:.:.	./.:.:.:.:.:.:.:.	./.:.:.:.:.:.:.:.	0|1:17:99:100:0:18114301:0,6,4,7:.	./.:.:.:.:.:.:.:.	./.:.:.:.:.:.:.:.	0|1:13:99:100:0:18095017:1,3,3,6:.	./.:.:.:.:.:.:.:.	./.:.:.:.:.:.:.:.	./.:.:.:.:.:.:.:.	./.:.:.:.:.:.:.:.	./.:.:.:.:.:.:.:.	0|1:16:99:100:0:18114894:0,6,4,6:.	./.:.:.:.:.:.:.:.	./.:.:.:.:.:.:.:.	0|1:17:99:100:0:18114689:1,9,1,6:.	./.:.:.:.:.:.:.:.	./.:.:.:.:.:.:.:.	0|1:10:99:100:0:18111392:0,4,2,4:.	./.:.:.:.:.:.:.:.	./.:.:.:.:.:.:.:.	1/1:8:33:.:.:.:0,0,3,5:.	./.:.:.:.:.:.:.:.	./.:.:.:.:.:.:.:.	./.:.:.:.:.:.:.:.	./.:.:.:.:.:.:.:.	./.:.:.:.:.:.:.:.	./.:.:.:.:.:.:.:.	./.:.:.:.:.:.:.:.	./.:.:.:.:.:.:.:.	1|0:12:99:100:0:18113031:3,4,1,4:.	./.:.:.:.:.:.:.:.	0|1:12:99:100:0:18113438:2,3,4,3:.	./.:.:.:.:.:.:.:.	1|0:21:99:100:0:18111457:4,5,6,6:.	1/1:18:59:.:.:.:0,0,9,9:.	./.:.:.:.:.:.:.:.	./.:.:.:.:.:.:.:.	./.:.:.:.:.:.:.:.	./.:.:.:.:.:.:.:.	./.:.:.:.:.:.:.:.	./.:.:.:.:.:.:.:.	./.:.:.:.:.:.:.:.	./.:.:.:.:.:.:.:.	./.:.:.:.:.:.:.:.	./.:.:.:.:.:.:.:.	./.:.:.:.:.:.:.:.	./.:.:.:.:.:.:.:.	./.:.:.:.:.:.:.:.
chr7	18115008	.	T	C	0.04	PASS	BaseQRankSum=-1.669;ClippingRankSum=0;ExcessHet=3.0103;MQRankSum=0;RAW_MQ=46800;ReadPosRankSum=1.484;DP=13;MLEAC=1;MLEAF=0.5	GT:DP:GQ:SB	./.:.:.:.	./.:.:.:.	./.:.:.:.	./.:.:.:.	./.:.:.:.	./.:.:.:.	./.:.:.:.	./.:.:.:.	./.:.:.:.	./.:.:.:.	./.:.:.:.	./.:.:.:.	./.:.:.:.	./.:.:.:.	./.:.:.:.	./.:.:.:.	./.:.:.:.	./.:.:.:.	./.:.:.:.	./.:.:.:.	./.:.:.:.	./.:.:.:.	./.:.:.:.	./.:.:.:.	./.:.:.:.	./.:.:.:.	./.:.:.:.	./.:.:.:.	./.:.:.:.	./.:.:.:.	./.:.:.:.	./.:.:.:.	./.:.:.:.	./.:.:.:.	./.:.:.:.	./.:.:.:.	./.:.:.:.	./.:.:.:.	./.:.:.:.	./.:.:.:.	./.:.:.:.	./.:.:.:.	./.:.:.:.	./.:.:.:.	./.:.:.:.	./.:.:.:.	./.:.:.:.	./.:.:.:.	./.:.:.:.	./.:.:.:.	./.:.:.:.	./.:.:.:.	./.:.:.:.	./.:.:.:.	./.:.:.:.	./.:.:.:.	./.:.:.:.	./.:.:.:.	./.:.:.:.	./.:.:.:.	./.:.:.:.	./.:.:.:.	./.:.:.:.	./.:.:.:.	./.:.:.:.	./.:.:.:.	./.:.:.:.	./.:.:.:.	./.:.:.:.	./.:.:.:.	./.:.:.:.	./.:.:.:.	./.:.:.:.	./.:.:.:.	./.:.:.:.	./.:.:.:.	./.:.:.:.	./.:.:.:.	./.:.:.:.	./.:.:.:.	./.:.:.:.	./.:.:.:.	./.:.:.:.	./.:.:.:.	./.:.:.:.	./.:.:.:.	./.:.:.:.	./.:.:.:.	./.:.:.:.	./.:.:.:.	./.:.:.:.	./.:.:.:.	./.:.:.:.	./.:.:.:.	./.:.:.:.	./.:.:.:.	./.:.:.:.	0/1:13:8:4,7,1,1	./.:.:.:.	./.:.:.:.	./.:.:.:.	./.:.:.:.	./.:.:.:.	./.:.:.:.	./.:.:.:.	./.:.:.:.	./.:.:.:.	./.:.:.:.	./.:.:.:.	./.:.:.:.	./.:.:.:.	./.:.:.:.	./.:.:.:.	./.:.:.:.	./.:.:.:.	./.:.:.:.	./.:.:.:.	./.:.:.:.	./.:.:.:.	./.:.:.:.	./.:.:.:.	./.:.:.:.	./.:.:.:.	./.:.:.:.
chr7	18115029	.	A	C	434.77	PASS	ExcessHet=3.0103;RAW_MQ=39600;BaseQRankSum=-1.67;ClippingRankSum=0;MQRankSum=0;ReadPosRankSum=-0.624;DP=531;MLEAC=2;MLEAF=1	GT:DP:GQ:SB:NE:PR:PS:SE	./.:.:.:.:.:.:.:.	./.:.:.:.:.:.:.:.	./.:.:.:.:.:.:.:.	./.:.:.:.:.:.:.:.	./.:.:.:.:.:.:.:.	./.:.:.:.:.:.:.:.	./.:.:.:.:.:.:.:.	./.:.:.:.:.:.:.:.	./.:.:.:.:.:.:.:.	./.:.:.:.:.:.:.:.	./.:.:.:.:.:.:.:.	./.:.:.:.:.:.:.:.	./.:.:.:.:.:.:.:.	./.:.:.:.:.:.:.:.	./.:.:.:.:.:.:.:.	./.:.:.:.:.:.:.:.	./.:.:.:.:.:.:.:.	./.:.:.:.:.:.:.:.	./.:.:.:.:.:.:.:.	./.:.:.:.:.:.:.:.	./.:.:.:.:.:.:.:.	./.:.:.:.:.:.:.:.	./.:.:.:.:.:.:.:.	./.:.:.:.:.:.:.:.	./.:.:.:.:.:.:.:.	./.:.:.:.:.:.:.:.	./.:.:.:.:.:.:.:.	./.:.:.:.:.:.:.:.	./.:.:.:.:.:.:.:.	./.:.:.:.:.:.:.:.	./.:.:.:.:.:.:.:.	./.:.:.:.:.:.:.:.	./.:.:.:.:.:.:.:.	./.:.:.:.:.:.:.:.	./.:.:.:.:.:.:.:.	1/1:11:33:0,0,8,3:.:.:.:.	./.:.:.:.:.:.:.:.	0|1:14:40:1,2,5,6:100:0:18113790:.	./.:.:.:.:.:.:.:.	./.:.:.:.:.:.:.:.	./.:.:.:.:.:.:.:.	./.:.:.:.:.:.:.:.	./.:.:.:.:.:.:.:.	./.:.:.:.:.:.:.:.	./.:.:.:.:.:.:.:.	./.:.:.:.:.:.:.:.	./.:.:.:.:.:.:.:.	./.:.:.:.:.:.:.:.	./.:.:.:.:.:.:.:.	./.:.:.:.:.:.:.:.	0|1:25:99:7,10,4,4:100:0:18113236:.	1|0:12:39:5,2,2,3:53.93:0:18106054:.	0|1:11:58:3,2,1,5:100:0:18114689:.	./.:.:.:.:.:.:.:.	./.:.:.:.:.:.:.:.	./.:.:.:.:.:.:.:.	./.:.:.:.:.:.:.:.	./.:.:.:.:.:.:.:.	./.:.:.:.:.:.:.:.	./.:.:.:.:.:.:.:.	./.:.:.:.:.:.:.:.	1|0:19:99:2,8,5,4:100:0:18100968:.	1/1:15:14:0,1,7,7:.:.:.:.	1/1:13:37:0,0,4,9:.:.:.:.	1/1:12:36:0,0,6,6:.:.:.:.	./.:.:.:.:.:.:.:.	1/1:20:59:0,0,8,12:.:.:.:.	./.:.:.:.:.:.:.:.	0|1:16:99:6,4,3,3:100:0:18114689:.	./.:.:.:.:.:.:.:.	1|0:23:99:7,8,2,6:100:0:18114788:.	./.:.:.:.:.:.:.:.	1|0:13:95:0,5,5,3:35.24:0:18114894:.	./.:.:.:.:.:.:.:.	./.:.:.:.:.:.:.:.	./.:.:.:.:.:.:.:.	./.:.:.:.:.:.:.:.	./.:.:.:.:.:.:.:.	./.:.:.:.:.:.:.:.	0|1:14:69:1,3,2,8:100:0:18114894:.	./.:.:.:.:.:.:.:.	1|0:14:76:3,5,3,3:100:0:18095017:.	1/1:15:44:0,0,5,10:.:.:.:.	1|0:13:81:4,4,1,4:100:0:18112455:.	0|1:11:19:2,0,3,6:100:0:18108802:.	./.:.:.:.:.:.:.:.	./.:.:.:.:.:.:.:.	1|0:19:99:3,6,3,7:100:0:18114894:.	1|0:19:99:3,8,4,4:100:0:18112455:.	0|1:18:87:5,6,2,5:100:0:18111846:.	1|0:23:99:2,9,2,10:100:0:18114689:.	0|1:20:99:4,6,4,6:100:0:18114058:.	1/1:13:38:0,0,7,6:.:.:.:.	1|0:10:38:2,5,0,3:100:0:18111392:.	1|0:12:18:2,0,4,6:100:0:18111970:.	./.:.:.:.:.:.:.:.	./.:.:.:.:.:.:.:.	1/1:10:29:0,0,4,6:.:.:.:.	0|1:13:42:2,1,2,8:100:0:18114058:.	./.:.:.:.:.:.:.:.	1/1:16:20:1,0,9,6:.:.:.:.	./.:.:.:.:.:.:.:.	./.:.:.:.:.:.:.:.	0|1:17:2:1,1,5,10:100:0:18115029:.	1/1:18:50:0,0,8,10:.:.:.:.	0|1:13:99:3,3,3,4:100:0:18113031:.	./.:.:.:.:.:.:.:.	1|0:14:66:4,5,2,3:100:0:18113438:.	1/1:20:33:1,0,8,11:.:.:.:.	./.:.:.:.:.:.:.:.	./.:.:.:.:.:.:.:.	./.:.:.:.:.:.:.:.	./.:.:.:.:.:.:.:.	./.:.:.:.:.:.:.:.	./.:.:.:.:.:.:.:.	./.:.:.:.:.:.:.:.	./.:.:.:.:.:.:.:.	./.:.:.:.:.:.:.:.	./.:.:.:.:.:.:.:.	./.:.:.:.:.:.:.:.	./.:.:.:.:.:.:.:.	./.:.:.:.:.:.:.:.	./.:.:.:.:.:.:.:.	./.:.:.:.:.:.:.:.
chr7	18115077	.	G	A	170.77	PASS	BaseQRankSum=2.471;ClippingRankSum=0;ExcessHet=3.0103;MQRankSum=0;RAW_MQ=57600;ReadPosRankSum=0.103;DP=32;MLEAC=1;MLEAF=0.5	GT:DP:GQ:NE:PR:PS:SB:SE	./.:.:.:.:.:.:.:.	./.:.:.:.:.:.:.:.	./.:.:.:.:.:.:.:.	./.:.:.:.:.:.:.:.	./.:.:.:.:.:.:.:.	./.:.:.:.:.:.:.:.	./.:.:.:.:.:.:.:.	./.:.:.:.:.:.:.:.	./.:.:.:.:.:.:.:.	./.:.:.:.:.:.:.:.	./.:.:.:.:.:.:.:.	./.:.:.:.:.:.:.:.	./.:.:.:.:.:.:.:.	./.:.:.:.:.:.:.:.	./.:.:.:.:.:.:.:.	./.:.:.:.:.:.:.:.	./.:.:.:.:.:.:.:.	./.:.:.:.:.:.:.:.	./.:.:.:.:.:.:.:.	./.:.:.:.:.:.:.:.	./.:.:.:.:.:.:.:.	./.:.:.:.:.:.:.:.	./.:.:.:.:.:.:.:.	./.:.:.:.:.:.:.:.	./.:.:.:.:.:.:.:.	./.:.:.:.:.:.:.:.	./.:.:.:.:.:.:.:.	./.:.:.:.:.:.:.:.	./.:.:.:.:.:.:.:.	./.:.:.:.:.:.:.:.	./.:.:.:.:.:.:.:.	./.:.:.:.:.:.:.:.	./.:.:.:.:.:.:.:.	./.:.:.:.:.:.:.:.	./.:.:.:.:.:.:.:.	./.:.:.:.:.:.:.:.	./.:.:.:.:.:.:.:.	./.:.:.:.:.:.:.:.	./.:.:.:.:.:.:.:.	./.:.:.:.:.:.:.:.	./.:.:.:.:.:.:.:.	./.:.:.:.:.:.:.:.	./.:.:.:.:.:.:.:.	./.:.:.:.:.:.:.:.	./.:.:.:.:.:.:.:.	./.:.:.:.:.:.:.:.	./.:.:.:.:.:.:.:.	./.:.:.:.:.:.:.:.	./.:.:.:.:.:.:.:.	./.:.:.:.:.:.:.:.	./.:.:.:.:.:.:.:.	./.:.:.:.:.:.:.:.	./.:.:.:.:.:.:.:.	./.:.:.:.:.:.:.:.	./.:.:.:.:.:.:.:.	./.:.:.:.:.:.:.:.	./.:.:.:.:.:.:.:.	./.:.:.:.:.:.:.:.	./.:.:.:.:.:.:.:.	./.:.:.:.:.:.:.:.	./.:.:.:.:.:.:.:.	./.:.:.:.:.:.:.:.	./.:.:.:.:.:.:.:.	./.:.:.:.:.:.:.:.	./.:.:.:.:.:.:.:.	0|1:16:99:100:0:18115077:3,4,4,5:.	./.:.:.:.:.:.:.:.	0|1:16:99:100:0:18114058:5,4,3,4:.	./.:.:.:.:.:.:.:.	./.:.:.:.:.:.:.:.	./.:.:.:.:.:.:.:.	./.:.:.:.:.:.:.:.	./.:.:.:.:.:.:.:.	./.:.:.:.:.:.:.:.	./.:.:.:.:.:.:.:.	./.:.:.:.:.:.:.:.	./.:.:.:.:.:.:.:.	./.:.:.:.:.:.:.:.	./.:.:.:.:.:.:.:.	./.:.:.:.:.:.:.:.	./.:.:.:.:.:.:.:.	./.:.:.:.:.:.:.:.	./.:.:.:.:.:.:.:.	./.:.:.:.:.:.:.:.	./.:.:.:.:.:.:.:.	./.:.:.:.:.:.:.:.	./.:.:.:.:.:.:.:.	./.:.:.:.:.:.:.:.	./.:.:.:.:.:.:.:.	./.:.:.:.:.:.:.:.	./.:.:.:.:.:.:.:.	./.:.:.:.:.:.:.:.	./.:.:.:.:.:.:.:.	./.:.:.:.:.:.:.:.	./.:.:.:.:.:.:.:.	./.:.:.:.:.:.:.:.	./.:.:.:.:.:.:.:.	./.:.:.:.:.:.:.:.	./.:.:.:.:.:.:.:.	./.:.:.:.:.:.:.:.	./.:.:.:.:.:.:.:.	./.:.:.:.:.:.:.:.	./.:.:.:.:.:.:.:.	./.:.:.:.:.:.:.:.	./.:.:.:.:.:.:.:.	./.:.:.:.:.:.:.:.	./.:.:.:.:.:.:.:.	./.:.:.:.:.:.:.:.	./.:.:.:.:.:.:.:.	./.:.:.:.:.:.:.:.	./.:.:.:.:.:.:.:.	./.:.:.:.:.:.:.:.	./.:.:.:.:.:.:.:.	./.:.:.:.:.:.:.:.	./.:.:.:.:.:.:.:.	./.:.:.:.:.:.:.:.	./.:.:.:.:.:.:.:.	./.:.:.:.:.:.:.:.	./.:.:.:.:.:.:.:.	./.:.:.:.:.:.:.:.	./.:.:.:.:.:.:.:.	./.:.:.:.:.:.:.:.	./.:.:.:.:.:.:.:.	./.:.:.:.:.:.:.:.
chr7	18115095	.	T	TA	689.73	PASS	ExcessHet=3.0103;RAW_MQ=50400;BaseQRankSum=-0.508;ClippingRankSum=0;MQRankSum=0;ReadPosRankSum=0.464;DP=927;MLEAC=2;MLEAF=1	GT:DP:GQ:SB:NE:PR:PS:SE	./.:.:.:.:.:.:.:.	./.:.:.:.:.:.:.:.	./.:.:.:.:.:.:.:.	./.:.:.:.:.:.:.:.	./.:.:.:.:.:.:.:.	./.:.:.:.:.:.:.:.	./.:.:.:.:.:.:.:.	./.:.:.:.:.:.:.:.	./.:.:.:.:.:.:.:.	./.:.:.:.:.:.:.:.	./.:.:.:.:.:.:.:.	./.:.:.:.:.:.:.:.	./.:.:.:.:.:.:.:.	./.:.:.:.:.:.:.:.	./.:.:.:.:.:.:.:.	./.:.:.:.:.:.:.:.	./.:.:.:.:.:.:.:.	./.:.:.:.:.:.:.:.	./.:.:.:.:.:.:.:.	./.:.:.:.:.:.:.:.	./.:.:.:.:.:.:.:.	./.:.:.:.:.:.:.:.	./.:.:.:.:.:.:.:.	./.:.:.:.:.:.:.:.	./.:.:.:.:.:.:.:.	./.:.:.:.:.:.:.:.	./.:.:.:.:.:.:.:.	./.:.:.:.:.:.:.:.	./.:.:.:.:.:.:.:.	./.:.:.:.:.:.:.:.	./.:.:.:.:.:.:.:.	./.:.:.:.:.:.:.:.	./.:.:.:.:.:.:.:.	./.:.:.:.:.:.:.:.	./.:.:.:.:.:.:.:.	1/1:14:42:0,0,8,6:.:.:.:.	./.:.:.:.:.:.:.:.	0|1:9:85:3,1,3,2:100:0:18113790:.	./.:.:.:.:.:.:.:.	./.:.:.:.:.:.:.:.	./.:.:.:.:.:.:.:.	1|0:12:65:3,5,2,2:100:0:18105628:.	./.:.:.:.:.:.:.:.	1/1:19:1:1,1,7,10:.:.:.:.	1/1:11:33:0,0,6,5:.:.:.:.	1/1:17:24:1,0,8,8:.:.:.:.	0|1:16:99:4,4,5,3:100:0:18111589:.	1/1:6:18:0,0,4,2:.:.:.:.	1/1:16:48:0,0,8,8:.:.:.:.	1/1:18:54:0,0,10,8:.:.:.:.	0|1:22:99:7,8,4,3:100:0:18113236:.	1/1:7:24:0,0,6,1:.:.:.:.	1/1:13:39:0,0,5,8:.:.:.:.	./.:.:.:.:.:.:.:.	0|1:14:99:3,4,4,3:100:0:18111589:.	1|0:13:92:5,3,2,3:100:0:18113031:.	./.:.:.:.:.:.:.:.	0|1:11:82:2,2,1,6:100:0:18111457:.	1/1:6:18:0,0,2,4:.:.:.:.	0|1:9:86:3,1,1,4:100:0:18110851:.	./.:.:.:.:.:.:.:.	1|0:18:99:3,5,5,5:100:0:18100968:.	1/1:18:26:0,1,11,6:.:.:.:.	1/1:10:30:0,0,5,5:.:.:.:.	1/1:16:48:0,0,10,6:.:.:.:.	1|0:21:99:4,6,6,5:100:0:18115077:.	1/1:15:45:0,0,11,4:.:.:.:.	./.:.:.:.:.:.:.:.	1/1:20:60:0,0,10,10:.:.:.:.	1/1:19:57:0,0,13,6:.:.:.:.	1/1:16:48:0,0,8,8:.:.:.:.	1/1:20:60:0,0,12,8:.:.:.:.	1/1:7:21:0,0,3,4:.:.:.:.	1/1:16:48:0,0,8,8:.:.:.:.	./.:.:.:.:.:.:.:.	1/1:11:33:0,0,5,6:.:.:.:.	./.:.:.:.:.:.:.:.	0|1:21:99:2,6,6,7:100:0:18113351:.	0|1:15:86:8,2,2,3:100:0:18114301:.	1/1:10:30:0,0,5,5:.:.:.:.	./.:.:.:.:.:.:.:.	1/1:15:45:0,0,8,7:.:.:.:.	1/1:13:42:0,0,6,7:.:.:.:.	1|0:11:42:6,2,2,1:100:0:18112455:.	0|1:8:79:3,1,1,3:100:0:18108802:.	1|0:22:99:8,5,5,4:100:0:18106810:.	1|0:9:84:2,2,2,3:100:0:18111220:.	1/1:20:60:0,0,12,8:.:.:.:.	1|0:16:99:6,2,6,2:100:0:18112455:.	0|1:22:99:5,5,6,6:100:0:18111846:.	1/1:15:45:0,0,7,8:.:.:.:.	0|1:22:99:6,6,6,4:100:0:18114058:.	1/1:19:57:0,0,14,5:.:.:.:.	1/1:8:24:0,0,2,6:.:.:.:.	1|0:16:7:2,0,7,7:31.68:0:18111970:.	./.:.:.:.:.:.:.:.	1/1:28:84:0,0,14,14:.:.:.:.	1/1:13:39:0,0,6,7:.:.:.:.	0|1:10:96:2,3,1,4:100:0:18114058:.	./.:.:.:.:.:.:.:.	0/1:18:2:1,1,8,8:.:.:.:.	./.:.:.:.:.:.:.:.	./.:.:.:.:.:.:.:.	0|1:11:23:1,1,5,4:100:0:18115029:.	1/1:17:51:0,0,10,7:.:.:.:.	1/1:8:24:0,0,5,3:.:.:.:.	./.:.:.:.:.:.:.:.	1/1:15:45:0,0,9,6:.:.:.:.	1/1:26:50:1,0,13,12:.:.:.:.	1|0:21:99:7,3,7,4:100:0:18111457:.	1/1:13:39:0,0,4,9:.:.:.:.	./.:.:.:.:.:.:.:.	./.:.:.:.:.:.:.:.	./.:.:.:.:.:.:.:.	./.:.:.:.:.:.:.:.	./.:.:.:.:.:.:.:.	./.:.:.:.:.:.:.:.	./.:.:.:.:.:.:.:.	./.:.:.:.:.:.:.:.	./.:.:.:.:.:.:.:.	./.:.:.:.:.:.:.:.	./.:.:.:.:.:.:.:.	./.:.:.:.:.:.:.:.	./.:.:.:.:.:.:.:.
chr7	18115296	.	G	A	663.77	PASS	ExcessHet=3.0103;RAW_MQ=68400;BaseQRankSum=-0.413;ClippingRankSum=0;MQRankSum=0;ReadPosRankSum=0.931;DP=765;MLEAC=2;MLEAF=1	GT:DP:GQ:SB:NE:PR:PS:SE	./.:.:.:.:.:.:.:.	./.:.:.:.:.:.:.:.	./.:.:.:.:.:.:.:.	./.:.:.:.:.:.:.:.	./.:.:.:.:.:.:.:.	./.:.:.:.:.:.:.:.	./.:.:.:.:.:.:.:.	./.:.:.:.:.:.:.:.	./.:.:.:.:.:.:.:.	./.:.:.:.:.:.:.:.	./.:.:.:.:.:.:.:.	./.:.:.:.:.:.:.:.	./.:.:.:.:.:.:.:.	./.:.:.:.:.:.:.:.	./.:.:.:.:.:.:.:.	./.:.:.:.:.:.:.:.	./.:.:.:.:.:.:.:.	./.:.:.:.:.:.:.:.	./.:.:.:.:.:.:.:.	./.:.:.:.:.:.:.:.	./.:.:.:.:.:.:.:.	./.:.:.:.:.:.:.:.	./.:.:.:.:.:.:.:.	./.:.:.:.:.:.:.:.	./.:.:.:.:.:.:.:.	./.:.:.:.:.:.:.:.	./.:.:.:.:.:.:.:.	./.:.:.:.:.:.:.:.	./.:.:.:.:.:.:.:.	./.:.:.:.:.:.:.:.	./.:.:.:.:.:.:.:.	./.:.:.:.:.:.:.:.	./.:.:.:.:.:.:.:.	./.:.:.:.:.:.:.:.	./.:.:.:.:.:.:.:.	1/1:19:57:0,0,11,8:.:.:.:.	./.:.:.:.:.:.:.:.	0/1:12:99:2,4,5,1:.:.:.:.	./.:.:.:.:.:.:.:.	./.:.:.:.:.:.:.:.	./.:.:.:.:.:.:.:.	./.:.:.:.:.:.:.:.	0|1:6:33:2,0,2,2:100:0:18115296:.	1/1:14:42:0,0,8,6:.:.:.:.	1/1:7:21:0,0,3,4:.:.:.:.	1/1:15:20:0,1,8,6:.:.:.:.	./.:.:.:.:.:.:.:.	0|1:26:99:6,5,9,6:100:0:18113773:.	1|0:14:60:3,1,3,7:100:0:18115296:.	1|0:8:77:1,3,0,4:100:0:18115003:.	0|1:21:99:8,4,5,4:100:0:18113236:.	1/1:20:60:0,0,12,8:.:.:.:.	0|1:15:30:1,2,8,4:100:0:18114689:.	./.:.:.:.:.:.:.:.	./.:.:.:.:.:.:.:.	./.:.:.:.:.:.:.:.	./.:.:.:.:.:.:.:.	0|1:10:76:3,3,2,2:100:0:18111457:.	./.:.:.:.:.:.:.:.	./.:.:.:.:.:.:.:.	./.:.:.:.:.:.:.:.	1|0:13:67:3,6,1,3:100:0:18100968:.	1/1:25:75:0,0,12,13:.:.:.:.	1/1:9:27:0,0,3,6:.:.:.:.	1/1:14:42:0,0,2,12:.:.:.:.	1|0:12:73:3,1,1,7:100:0:18115077:.	1/1:11:33:0,0,1,10:.:.:.:.	./.:.:.:.:.:.:.:.	./.:.:.:.:.:.:.:.	1/1:18:54:0,0,4,14:.:.:.:.	1/1:16:48:0,0,6,10:.:.:.:.	1/1:17:51:0,0,7,10:.:.:.:.	1/1:11:33:0,0,8,3:.:.:.:.	1|0:13:99:1,5,1,6:100:0:18115296:.	./.:.:.:.:.:.:.:.	1/1:13:39:0,0,7,6:.:.:.:.	0|1:8:79:1,3,1,3:100:0:18115296:.	0|1:20:99:5,5,1,9:100:0:18113351:.	./.:.:.:.:.:.:.:.	1/1:18:54:0,0,6,12:.:.:.:.	./.:.:.:.:.:.:.:.	1|0:23:99:6,7,5,5:100:0:18095017:.	1/1:6:18:0,0,0,6:.:.:.:.	1|0:25:99:9,4,6,6:100:0:18112455:.	0|1:7:53:1,2,2,2:100:0:18108802:.	1|0:26:99:5,7,8,6:100:0:18106810:.	1|0:13:96:5,3,5,0:100:0:18111220:.	1|0:17:99:3,3,4,7:100:0:18115296:.	1|0:17:99:1,6,3,7:100:0:18112455:.	0|1:15:99:4,5,3,3:100:0:18111846:.	1|0:18:99:3,9,2,4:100:0:18114689:.	0|1:16:99:4,2,7,3:100:0:18114058:.	1/1:19:57:0,0,3,16:.:.:.:.	./.:.:.:.:.:.:.:.	1|0:11:44:1,2,4,4:100:0:18111970:.	./.:.:.:.:.:.:.:.	./.:.:.:.:.:.:.:.	1/1:12:36:0,0,5,7:.:.:.:.	0|1:14:99:2,5,5,2:100:0:18114058:.	./.:.:.:.:.:.:.:.	1/1:13:12:1,0,3,9:.:.:.:.	./.:.:.:.:.:.:.:.	./.:.:.:.:.:.:.:.	1/1:27:81:0,0,17,10:.:.:.:.	1/1:17:28:1,0,6,10:.:.:.:.	0|1:12:39:1,2,5,4:100:0:18113031:.	1|0:11:92:2,3,4,2:41:0:18111392:.	1|0:13:99:3,3,3,4:100:0:18113438:.	1/1:22:40:0,1,8,13:.:.:.:.	./.:.:.:.:.:.:.:.	./.:.:.:.:.:.:.:.	./.:.:.:.:.:.:.:.	./.:.:.:.:.:.:.:.	./.:.:.:.:.:.:.:.	./.:.:.:.:.:.:.:.	./.:.:.:.:.:.:.:.	./.:.:.:.:.:.:.:.	./.:.:.:.:.:.:.:.	./.:.:.:.:.:.:.:.	./.:.:.:.:.:.:.:.	./.:.:.:.:.:.:.:.	./.:.:.:.:.:.:.:.	./.:.:.:.:.:.:.:.	./.:.:.:.:.:.:.:.
chr7	18115329	.	G	A	551.77	PASS	BaseQRankSum=1.255;ClippingRankSum=0;ExcessHet=3.0103;MQRankSum=0;RAW_MQ=36000;ReadPosRankSum=-0.405;DP=75;MLEAC=1;MLEAF=0.5	GT:DP:GQ:NE:PR:PS:SB:SE	./.:.:.:.:.:.:.:.	./.:.:.:.:.:.:.:.	./.:.:.:.:.:.:.:.	./.:.:.:.:.:.:.:.	./.:.:.:.:.:.:.:.	./.:.:.:.:.:.:.:.	./.:.:.:.:.:.:.:.	./.:.:.:.:.:.:.:.	./.:.:.:.:.:.:.:.	./.:.:.:.:.:.:.:.	./.:.:.:.:.:.:.:.	./.:.:.:.:.:.:.:.	./.:.:.:.:.:.:.:.	./.:.:.:.:.:.:.:.	./.:.:.:.:.:.:.:.	./.:.:.:.:.:.:.:.	./.:.:.:.:.:.:.:.	./.:.:.:.:.:.:.:.	./.:.:.:.:.:.:.:.	./.:.:.:.:.:.:.:.	./.:.:.:.:.:.:.:.	./.:.:.:.:.:.:.:.	./.:.:.:.:.:.:.:.	./.:.:.:.:.:.:.:.	./.:.:.:.:.:.:.:.	./.:.:.:.:.:.:.:.	./.:.:.:.:.:.:.:.	./.:.:.:.:.:.:.:.	./.:.:.:.:.:.:.:.	./.:.:.:.:.:.:.:.	./.:.:.:.:.:.:.:.	./.:.:.:.:.:.:.:.	./.:.:.:.:.:.:.:.	./.:.:.:.:.:.:.:.	./.:.:.:.:.:.:.:.	./.:.:.:.:.:.:.:.	./.:.:.:.:.:.:.:.	./.:.:.:.:.:.:.:.	./.:.:.:.:.:.:.:.	./.:.:.:.:.:.:.:.	./.:.:.:.:.:.:.:.	./.:.:.:.:.:.:.:.	./.:.:.:.:.:.:.:.	./.:.:.:.:.:.:.:.	./.:.:.:.:.:.:.:.	./.:.:.:.:.:.:.:.	1|0:10:70:100:0:18111589:2,2,2,4:.	./.:.:.:.:.:.:.:.	./.:.:.:.:.:.:.:.	./.:.:.:.:.:.:.:.	./.:.:.:.:.:.:.:.	./.:.:.:.:.:.:.:.	./.:.:.:.:.:.:.:.	./.:.:.:.:.:.:.:.	./.:.:.:.:.:.:.:.	./.:.:.:.:.:.:.:.	./.:.:.:.:.:.:.:.	./.:.:.:.:.:.:.:.	./.:.:.:.:.:.:.:.	./.:.:.:.:.:.:.:.	./.:.:.:.:.:.:.:.	./.:.:.:.:.:.:.:.	./.:.:.:.:.:.:.:.	./.:.:.:.:.:.:.:.	./.:.:.:.:.:.:.:.	./.:.:.:.:.:.:.:.	./.:.:.:.:.:.:.:.	./.:.:.:.:.:.:.:.	./.:.:.:.:.:.:.:.	./.:.:.:.:.:.:.:.	./.:.:.:.:.:.:.:.	./.:.:.:.:.:.:.:.	./.:.:.:.:.:.:.:.	./.:.:.:.:.:.:.:.	0|1:11:82:60.17:0:18115329:3,2,2,4:.	./.:.:.:.:.:.:.:.	./.:.:.:.:.:.:.:.	./.:.:.:.:.:.:.:.	1|0:16:25:100:0:18115329:2,2,4,8:.	./.:.:.:.:.:.:.:.	1/1:22:66:.:.:.:0,0,6,16:.	./.:.:.:.:.:.:.:.	./.:.:.:.:.:.:.:.	./.:.:.:.:.:.:.:.	./.:.:.:.:.:.:.:.	./.:.:.:.:.:.:.:.	./.:.:.:.:.:.:.:.	./.:.:.:.:.:.:.:.	./.:.:.:.:.:.:.:.	1|0:16:99:100:0:18111846:3,4,5,4:.	./.:.:.:.:.:.:.:.	./.:.:.:.:.:.:.:.	./.:.:.:.:.:.:.:.	./.:.:.:.:.:.:.:.	./.:.:.:.:.:.:.:.	./.:.:.:.:.:.:.:.	./.:.:.:.:.:.:.:.	./.:.:.:.:.:.:.:.	./.:.:.:.:.:.:.:.	./.:.:.:.:.:.:.:.	./.:.:.:.:.:.:.:.	./.:.:.:.:.:.:.:.	./.:.:.:.:.:.:.:.	./.:.:.:.:.:.:.:.	./.:.:.:.:.:.:.:.	./.:.:.:.:.:.:.:.	./.:.:.:.:.:.:.:.	./.:.:.:.:.:.:.:.	./.:.:.:.:.:.:.:.	./.:.:.:.:.:.:.:.	./.:.:.:.:.:.:.:.	./.:.:.:.:.:.:.:.	./.:.:.:.:.:.:.:.	./.:.:.:.:.:.:.:.	./.:.:.:.:.:.:.:.	./.:.:.:.:.:.:.:.	./.:.:.:.:.:.:.:.	./.:.:.:.:.:.:.:.	./.:.:.:.:.:.:.:.	./.:.:.:.:.:.:.:.	./.:.:.:.:.:.:.:.	./.:.:.:.:.:.:.:.	./.:.:.:.:.:.:.:.	./.:.:.:.:.:.:.:.
chr7	18115352	.	T	A	0.02	PASS	BaseQRankSum=-0.792;ClippingRankSum=0;ExcessHet=3.0103;MQRankSum=0;RAW_MQ=25200;ReadPosRankSum=-0.366;DP=7;MLEAC=1;MLEAF=0.5	GT:DP:GQ:NE:PR:PS:SB:SE	./.:.:.:.:.:.:.:.	./.:.:.:.:.:.:.:.	./.:.:.:.:.:.:.:.	./.:.:.:.:.:.:.:.	./.:.:.:.:.:.:.:.	./.:.:.:.:.:.:.:.	./.:.:.:.:.:.:.:.	./.:.:.:.:.:.:.:.	./.:.:.:.:.:.:.:.	./.:.:.:.:.:.:.:.	./.:.:.:.:.:.:.:.	./.:.:.:.:.:.:.:.	./.:.:.:.:.:.:.:.	./.:.:.:.:.:.:.:.	./.:.:.:.:.:.:.:.	./.:.:.:.:.:.:.:.	./.:.:.:.:.:.:.:.	./.:.:.:.:.:.:.:.	./.:.:.:.:.:.:.:.	./.:.:.:.:.:.:.:.	./.:.:.:.:.:.:.:.	./.:.:.:.:.:.:.:.	./.:.:.:.:.:.:.:.	./.:.:.:.:.:.:.:.	./.:.:.:.:.:.:.:.	./.:.:.:.:.:.:.:.	./.:.:.:.:.:.:.:.	./.:.:.:.:.:.:.:.	./.:.:.:.:.:.:.:.	./.:.:.:.:.:.:.:.	./.:.:.:.:.:.:.:.	./.:.:.:.:.:.:.:.	./.:.:.:.:.:.:.:.	./.:.:.:.:.:.:.:.	./.:.:.:.:.:.:.:.	./.:.:.:.:.:.:.:.	./.:.:.:.:.:.:.:.	./.:.:.:.:.:.:.:.	./.:.:.:.:.:.:.:.	./.:.:.:.:.:.:.:.	./.:.:.:.:.:.:.:.	./.:.:.:.:.:.:.:.	./.:.:.:.:.:.:.:.	./.:.:.:.:.:.:.:.	./.:.:.:.:.:.:.:.	./.:.:.:.:.:.:.:.	./.:.:.:.:.:.:.:.	./.:.:.:.:.:.:.:.	./.:.:.:.:.:.:.:.	./.:.:.:.:.:.:.:.	./.:.:.:.:.:.:.:.	./.:.:.:.:.:.:.:.	./.:.:.:.:.:.:.:.	./.:.:.:.:.:.:.:.	./.:.:.:.:.:.:.:.	./.:.:.:.:.:.:.:.	./.:.:.:.:.:.:.:.	./.:.:.:.:.:.:.:.	./.:.:.:.:.:.:.:.	./.:.:.:.:.:.:.:.	./.:.:.:.:.:.:.:.	./.:.:.:.:.:.:.:.	./.:.:.:.:.:.:.:.	./.:.:.:.:.:.:.:.	./.:.:.:.:.:.:.:.	./.:.:.:.:.:.:.:.	./.:.:.:.:.:.:.:.	./.:.:.:.:.:.:.:.	./.:.:.:.:.:.:.:.	./.:.:.:.:.:.:.:.	./.:.:.:.:.:.:.:.	./.:.:.:.:.:.:.:.	./.:.:.:.:.:.:.:.	./.:.:.:.:.:.:.:.	./.:.:.:.:.:.:.:.	./.:.:.:.:.:.:.:.	./.:.:.:.:.:.:.:.	./.:.:.:.:.:.:.:.	./.:.:.:.:.:.:.:.	./.:.:.:.:.:.:.:.	./.:.:.:.:.:.:.:.	./.:.:.:.:.:.:.:.	./.:.:.:.:.:.:.:.	./.:.:.:.:.:.:.:.	./.:.:.:.:.:.:.:.	./.:.:.:.:.:.:.:.	./.:.:.:.:.:.:.:.	./.:.:.:.:.:.:.:.	./.:.:.:.:.:.:.:.	./.:.:.:.:.:.:.:.	./.:.:.:.:.:.:.:.	./.:.:.:.:.:.:.:.	./.:.:.:.:.:.:.:.	./.:.:.:.:.:.:.:.	1|0:7:4:100:0:18111970:4,2,1,0:.	./.:.:.:.:.:.:.:.	./.:.:.:.:.:.:.:.	./.:.:.:.:.:.:.:.	./.:.:.:.:.:.:.:.	./.:.:.:.:.:.:.:.	./.:.:.:.:.:.:.:.	./.:.:.:.:.:.:.:.	./.:.:.:.:.:.:.:.	./.:.:.:.:.:.:.:.	./.:.:.:.:.:.:.:.	./.:.:.:.:.:.:.:.	./.:.:.:.:.:.:.:.	./.:.:.:.:.:.:.:.	./.:.:.:.:.:.:.:.	./.:.:.:.:.:.:.:.	./.:.:.:.:.:.:.:.	./.:.:.:.:.:.:.:.	./.:.:.:.:.:.:.:.	./.:.:.:.:.:.:.:.	./.:.:.:.:.:.:.:.	./.:.:.:.:.:.:.:.	./.:.:.:.:.:.:.:.	./.:.:.:.:.:.:.:.	./.:.:.:.:.:.:.:.	./.:.:.:.:.:.:.:.	./.:.:.:.:.:.:.:.	./.:.:.:.:.:.:.:.	./.:.:.:.:.:.:.:.	./.:.:.:.:.:.:.:.
chr7	18115361	.	TG	T	790.73	PASS	ExcessHet=3.0103;RAW_MQ=43200;BaseQRankSum=1.097;ClippingRankSum=0;MQRankSum=0;ReadPosRankSum=0.864;DP=812;MLEAC=1;MLEAF=0.5	GT:DP:GQ:SB:NE:PR:PS:SE	./.:.:.:.:.:.:.:.	./.:.:.:.:.:.:.:.	./.:.:.:.:.:.:.:.	./.:.:.:.:.:.:.:.	./.:.:.:.:.:.:.:.	./.:.:.:.:.:.:.:.	./.:.:.:.:.:.:.:.	./.:.:.:.:.:.:.:.	./.:.:.:.:.:.:.:.	./.:.:.:.:.:.:.:.	./.:.:.:.:.:.:.:.	./.:.:.:.:.:.:.:.	./.:.:.:.:.:.:.:.	./.:.:.:.:.:.:.:.	./.:.:.:.:.:.:.:.	./.:.:.:.:.:.:.:.	./.:.:.:.:.:.:.:.	./.:.:.:.:.:.:.:.	./.:.:.:.:.:.:.:.	./.:.:.:.:.:.:.:.	./.:.:.:.:.:.:.:.	./.:.:.:.:.:.:.:.	./.:.:.:.:.:.:.:.	./.:.:.:.:.:.:.:.	./.:.:.:.:.:.:.:.	./.:.:.:.:.:.:.:.	./.:.:.:.:.:.:.:.	./.:.:.:.:.:.:.:.	./.:.:.:.:.:.:.:.	./.:.:.:.:.:.:.:.	./.:.:.:.:.:.:.:.	./.:.:.:.:.:.:.:.	./.:.:.:.:.:.:.:.	./.:.:.:.:.:.:.:.	./.:.:.:.:.:.:.:.	1/1:12:36:0,0,4,8:.:.:.:.	./.:.:.:.:.:.:.:.	1/1:9:27:0,0,2,7:.:.:.:.	./.:.:.:.:.:.:.:.	./.:.:.:.:.:.:.:.	./.:.:.:.:.:.:.:.	./.:.:.:.:.:.:.:.	0|1:12:99:3,2,6,1:100:0:18115296:.	1/1:14:42:0,0,8,6:.:.:.:.	1/1:8:24:0,0,3,5:.:.:.:.	1/1:15:12:0,1,7,7:.:.:.:.	./.:.:.:.:.:.:.:.	0|1:23:99:3,5,8,7:100:0:18113773:.	1|0:12:99:3,2,4,3:100:0:18115296:.	1|0:7:74:2,2,0,3:100:0:18115003:.	0|1:19:99:8,6,2,3:100:0:18113236:.	1/1:14:11:1,0,8,5:.:.:.:.	0|1:12:99:1,2,4,5:100:0:18114689:.	./.:.:.:.:.:.:.:.	./.:.:.:.:.:.:.:.	./.:.:.:.:.:.:.:.	0|1:15:99:4,5,2,4:37.99:0:18104955:.	1/1:8:24:0,0,5,3:.:.:.:.	./.:.:.:.:.:.:.:.	./.:.:.:.:.:.:.:.	1/1:22:66:0,0,8,14:.:.:.:.	1/1:16:48:0,0,9,7:.:.:.:.	1/1:16:48:0,0,4,12:.:.:.:.	1/1:6:18:0,0,4,2:.:.:.:.	1/1:10:30:0,0,3,7:.:.:.:.	1|0:17:99:6,3,2,6:100:0:18115077:.	1/1:9:27:0,0,4,5:.:.:.:.	./.:.:.:.:.:.:.:.	0|1:7:77:1,3,1,2:100:0:18115361:.	1/1:14:42:0,0,6,8:.:.:.:.	1/1:17:51:0,0,5,12:.:.:.:.	1/1:16:48:0,0,6,10:.:.:.:.	1/1:13:39:0,0,3,10:.:.:.:.	1|0:11:99:3,3,0,5:100:0:18115296:.	./.:.:.:.:.:.:.:.	1/1:11:33:0,0,9,2:.:.:.:.	0|1:10:99:2,3,2,3:100:0:18115296:.	0|1:17:99:6,5,1,5:100:0:18113351:.	./.:.:.:.:.:.:.:.	1/1:12:36:0,0,8,4:.:.:.:.	./.:.:.:.:.:.:.:.	1|0:16:99:1,6,3,6:100:0:18095017:.	1/1:11:33:0,0,6,5:.:.:.:.	1/1:26:78:0,0,15,11:.:.:.:.	1/1:10:30:0,0,4,6:.:.:.:.	1/1:24:72:0,0,12,12:.:.:.:.	1|0:18:99:7,4,4,3:100:0:18111220:.	1|0:10:99:0,3,4,3:100:0:18115296:.	1/1:12:36:0,0,7,5:.:.:.:.	0|1:19:99:6,4,3,6:100:0:18111846:.	1|0:18:99:5,5,6,2:100:0:18114689:.	0|1:18:99:3,5,4,6:100:0:18114058:.	1/1:15:45:0,0,5,10:.:.:.:.	1|0:8:99:4,0,3,1:100:0:18111392:.	1|0:5:47:2,1,2,0:24.96:0:18111970:.	./.:.:.:.:.:.:.:.	./.:.:.:.:.:.:.:.	1/1:10:30:0,0,4,6:.:.:.:.	0|1:15:99:2,5,5,3:100:0:18114058:.	1/1:13:39:0,0,6,7:.:.:.:.	1/1:7:21:0,0,3,4:.:.:.:.	1|0:17:99:3,5,5,4:37.99:0:18115361:.	1/1:11:3:1,0,7,3:.:.:.:.	1/1:21:63:0,0,10,11:.:.:.:.	1/1:15:14:1,0,7,7:.:.:.:.	0|1:10:99:0,3,4,3:100:0:18113031:.	1/1:14:42:0,0,6,8:.:.:.:.	1|0:12:99:3,4,2,3:100:0:18113438:.	1/1:19:27:0,1,7,11:.:.:.:.	0|1:20:99:4,6,6,4:100:0:18111457:.	./.:.:.:.:.:.:.:.	./.:.:.:.:.:.:.:.	./.:.:.:.:.:.:.:.	./.:.:.:.:.:.:.:.	./.:.:.:.:.:.:.:.	./.:.:.:.:.:.:.:.	./.:.:.:.:.:.:.:.	./.:.:.:.:.:.:.:.	./.:.:.:.:.:.:.:.	./.:.:.:.:.:.:.:.	./.:.:.:.:.:.:.:.	./.:.:.:.:.:.:.:.	./.:.:.:.:.:.:.:.	./.:.:.:.:.:.:.:.
chr7	18115373	.	T	C	294.77	PASS	BaseQRankSum=-0.06;ClippingRankSum=0;ExcessHet=3.0103;MQRankSum=0;RAW_MQ=32400;ReadPosRankSum=-0.589;DP=254;MLEAC=2;MLEAF=1	GT:DP:GQ:NE:PR:PS:SB:SE	./.:.:.:.:.:.:.:.	./.:.:.:.:.:.:.:.	./.:.:.:.:.:.:.:.	./.:.:.:.:.:.:.:.	./.:.:.:.:.:.:.:.	./.:.:.:.:.:.:.:.	./.:.:.:.:.:.:.:.	./.:.:.:.:.:.:.:.	./.:.:.:.:.:.:.:.	./.:.:.:.:.:.:.:.	./.:.:.:.:.:.:.:.	./.:.:.:.:.:.:.:.	./.:.:.:.:.:.:.:.	./.:.:.:.:.:.:.:.	./.:.:.:.:.:.:.:.	./.:.:.:.:.:.:.:.	./.:.:.:.:.:.:.:.	./.:.:.:.:.:.:.:.	./.:.:.:.:.:.:.:.	./.:.:.:.:.:.:.:.	./.:.:.:.:.:.:.:.	./.:.:.:.:.:.:.:.	./.:.:.:.:.:.:.:.	./.:.:.:.:.:.:.:.	./.:.:.:.:.:.:.:.	./.:.:.:.:.:.:.:.	./.:.:.:.:.:.:.:.	./.:.:.:.:.:.:.:.	./.:.:.:.:.:.:.:.	./.:.:.:.:.:.:.:.	./.:.:.:.:.:.:.:.	./.:.:.:.:.:.:.:.	./.:.:.:.:.:.:.:.	./.:.:.:.:.:.:.:.	./.:.:.:.:.:.:.:.	./.:.:.:.:.:.:.:.	./.:.:.:.:.:.:.:.	./.:.:.:.:.:.:.:.	./.:.:.:.:.:.:.:.	./.:.:.:.:.:.:.:.	./.:.:.:.:.:.:.:.	1|0:9:77:100:0:18105628:3,2,4,0:.	./.:.:.:.:.:.:.:.	./.:.:.:.:.:.:.:.	./.:.:.:.:.:.:.:.	./.:.:.:.:.:.:.:.	0|1:6:60:100:0:18111589:0,3,2,1:.	1|0:23:99:100:0:18113773:8,7,4,4:.	0|1:11:72:100:0:18115296:4,3,2,2:.	0|1:7:82:100:0:18115003:0,3,2,2:.	./.:.:.:.:.:.:.:.	./.:.:.:.:.:.:.:.	1|0:12:39:100:0:18114689:4,5,1,2:.	./.:.:.:.:.:.:.:.	0|1:9:22:100:0:18111589:1,1,4,3:.	1|0:15:81:100:0:18113031:2,7,5,1:.	./.:.:.:.:.:.:.:.	./.:.:.:.:.:.:.:.	1/1:11:33:.:.:.:0,0,6,5:.	1|0:3:17:100:0:18115373:0,1,2,0:.	./.:.:.:.:.:.:.:.	./.:.:.:.:.:.:.:.	./.:.:.:.:.:.:.:.	./.:.:.:.:.:.:.:.	./.:.:.:.:.:.:.:.	./.:.:.:.:.:.:.:.	./.:.:.:.:.:.:.:.	./.:.:.:.:.:.:.:.	1|0:8:99:100:0:18115361:1,2,2,3:.	./.:.:.:.:.:.:.:.	./.:.:.:.:.:.:.:.	./.:.:.:.:.:.:.:.	./.:.:.:.:.:.:.:.	0|1:11:99:100:0:18115296:0,5,3,3:.	./.:.:.:.:.:.:.:.	./.:.:.:.:.:.:.:.	./.:.:.:.:.:.:.:.	./.:.:.:.:.:.:.:.	0|1:11:79:100:0:18115329:2,5,1,3:.	./.:.:.:.:.:.:.:.	./.:.:.:.:.:.:.:.	0|1:14:99:100:0:18095017:2,6,1,5:.	./.:.:.:.:.:.:.:.	./.:.:.:.:.:.:.:.	./.:.:.:.:.:.:.:.	./.:.:.:.:.:.:.:.	./.:.:.:.:.:.:.:.	0|1:12:99:100:0:18115296:4,3,0,5:.	./.:.:.:.:.:.:.:.	./.:.:.:.:.:.:.:.	0|1:17:99:100:0:18114689:6,3,5,3:.	./.:.:.:.:.:.:.:.	./.:.:.:.:.:.:.:.	0|1:9:81:100:0:18111392:4,1,4,0:.	./.:.:.:.:.:.:.:.	./.:.:.:.:.:.:.:.	1/1:11:33:.:.:.:0,0,7,4:.	./.:.:.:.:.:.:.:.	./.:.:.:.:.:.:.:.	./.:.:.:.:.:.:.:.	./.:.:.:.:.:.:.:.	./.:.:.:.:.:.:.:.	./.:.:.:.:.:.:.:.	./.:.:.:.:.:.:.:.	./.:.:.:.:.:.:.:.	1|0:11:47:100:0:18113031:4,4,0,3:.	./.:.:.:.:.:.:.:.	0|1:12:99:100:0:18113438:2,3,3,4:.	./.:.:.:.:.:.:.:.	1|0:18:99:100:0:18111457:6,3,4,5:.	1/1:12:36:.:.:.:0,0,7,5:.	./.:.:.:.:.:.:.:.	./.:.:.:.:.:.:.:.	./.:.:.:.:.:.:.:.	./.:.:.:.:.:.:.:.	./.:.:.:.:.:.:.:.	./.:.:.:.:.:.:.:.	./.:.:.:.:.:.:.:.	./.:.:.:.:.:.:.:.	./.:.:.:.:.:.:.:.	./.:.:.:.:.:.:.:.	./.:.:.:.:.:.:.:.	./.:.:.:.:.:.:.:.	./.:.:.:.:.:.:.:.
chr7	18115413	.	T	TA	591.73	PASS	ExcessHet=3.0103;RAW_MQ=55300;DP=1485;MLEAC=2;MLEAF=1	GT:DP:GQ:SB	1/1:15:45:0,0,6,9	1/1:11:33:0,0,4,7	./.:.:.:.	1/1:14:45:0,0,9,5	./.:.:.:.	1/1:12:36:0,0,6,6	1/1:21:63:0,0,10,11	1/1:12:36:0,0,3,9	1/1:17:54:0,0,13,4	1/1:4:12:0,0,2,2	1/1:9:27:0,0,5,4	1/1:9:27:0,0,5,4	1/1:20:60:0,0,14,6	1/1:8:24:0,0,4,4	1/1:4:12:0,0,1,3	1/1:10:30:0,0,6,4	1/1:17:51:0,0,8,9	1/1:10:30:0,0,5,5	1/1:15:45:0,0,10,5	1/1:10:30:0,0,7,3	1/1:9:30:0,0,7,2	1/1:5:15:0,0,1,4	1/1:17:54:0,0,10,7	1/1:22:66:0,0,13,9	1/1:13:39:0,0,9,4	1/1:25:78:0,0,11,14	1/1:17:51:0,0,9,8	1/1:14:42:0,0,11,3	1/1:19:60:0,0,12,7	1/1:10:33:0,0,4,6	1/1:11:33:0,0,8,3	1/1:5:14:0,0,2,3	1/1:10:30:0,0,6,4	1/1:4:12:0,0,2,2	1/1:13:42:0,0,9,4	1/1:10:33:0,0,4,6	./.:.:.:.	1/1:6:18:0,0,2,4	./.:.:.:.	1/1:8:24:0,0,6,2	1/1:14:42:0,0,6,8	1/1:14:42:0,0,11,3	1/1:16:48:0,0,8,8	1/1:17:51:0,0,9,8	1/1:7:21:0,0,3,4	1/1:14:42:0,0,7,7	1/1:9:27:0,0,3,6	1/1:20:59:0,0,7,13	1/1:13:39:0,0,10,3	1/1:8:24:0,0,3,5	1/1:30:89:0,0,18,12	1/1:12:36:0,0,9,3	1/1:12:36:0,0,7,5	./.:.:.:.	1/1:7:21:0,0,5,2	1/1:17:50:0,0,10,7	1/1:16:48:0,0,6,10	1/1:10:30:0,0,5,5	1/1:10:30:0,0,8,2	1/1:2:6:0,0,1,1	1/1:14:45:0,0,5,9	1/1:16:48:0,0,10,6	1/1:15:45:0,0,4,11	1/1:6:18:0,0,5,1	1/1:4:15:0,0,3,1	1/1:8:24:0,0,4,4	1/1:5:15:0,0,4,1	1/1:10:32:0,0,4,6	1/1:12:36:0,0,8,4	1/1:8:24:0,0,5,3	1/1:9:27:0,0,3,6	1/1:12:36:0,0,6,6	1/1:8:24:0,0,2,6	1/1:9:27:0,0,4,5	1/1:8:24:0,0,2,6	1/1:10:33:0,0,5,5	1/1:8:24:0,0,7,1	1/1:7:21:0,0,4,3	1/1:6:18:0,0,2,4	1/1:12:39:0,0,8,4	1/1:12:36:0,0,7,5	1/1:13:42:0,0,6,7	1/1:11:33:0,0,8,3	1/1:21:62:0,0,13,8	1/1:7:21:0,0,2,5	1/1:22:65:0,0,13,9	1/1:17:50:0,0,11,6	1/1:10:33:0,0,3,7	1/1:12:36:0,0,9,3	1/1:17:51:0,0,8,9	1/1:16:48:0,0,10,6	1/1:11:36:0,0,5,6	1/1:14:42:0,0,10,4	1/1:10:30:0,0,9,1	1/1:9:27:0,0,6,3	1/1:6:18:0,0,5,1	1/1:8:23:0,0,6,2	1/1:5:15:0,0,4,1	1/1:14:42:0,0,8,6	1/1:10:30:0,0,5,5	1/1:5:15:0,0,2,3	1/1:23:71:0,0,12,11	1/1:12:36:0,0,9,3	1/1:12:36:0,0,3,9	1/1:14:42:0,0,8,6	1/1:11:33:0,0,8,3	1/1:18:54:0,0,11,7	1/1:13:39:0,0,7,6	1/1:11:33:0,0,7,4	1/1:16:48:0,0,8,8	1/1:10:30:0,0,7,3	1/1:7:21:0,0,5,2	1/1:3:9:0,0,1,2	1/1:10:30:0,0,5,5	1/1:14:45:0,0,6,8	1/1:8:24:0,0,3,5	1/1:10:30:0,0,6,4	1/1:13:39:0,0,6,7	1/1:10:30:0,0,5,5	1/1:12:36:0,0,6,6	1/1:9:30:0,0,4,5	1/1:22:66:0,0,10,12	./.:.:.:.	1/1:15:45:0,0,14,1
chr7	18115426	.	C	G	3.41	PASS	BaseQRankSum=-1.383;ClippingRankSum=0;ExcessHet=3.0103;MQRankSum=-0.385;RAW_MQ=37300;ReadPosRankSum=-0.524;DP=10;MLEAC=1;MLEAF=0.5	GT:DP:GQ:NE:PR:PS:SB:SE	./.:.:.:.:.:.:.:.	./.:.:.:.:.:.:.:.	./.:.:.:.:.:.:.:.	./.:.:.:.:.:.:.:.	./.:.:.:.:.:.:.:.	./.:.:.:.:.:.:.:.	./.:.:.:.:.:.:.:.	./.:.:.:.:.:.:.:.	./.:.:.:.:.:.:.:.	./.:.:.:.:.:.:.:.	./.:.:.:.:.:.:.:.	./.:.:.:.:.:.:.:.	./.:.:.:.:.:.:.:.	./.:.:.:.:.:.:.:.	./.:.:.:.:.:.:.:.	./.:.:.:.:.:.:.:.	./.:.:.:.:.:.:.:.	./.:.:.:.:.:.:.:.	./.:.:.:.:.:.:.:.	./.:.:.:.:.:.:.:.	./.:.:.:.:.:.:.:.	./.:.:.:.:.:.:.:.	./.:.:.:.:.:.:.:.	./.:.:.:.:.:.:.:.	./.:.:.:.:.:.:.:.	./.:.:.:.:.:.:.:.	./.:.:.:.:.:.:.:.	./.:.:.:.:.:.:.:.	./.:.:.:.:.:.:.:.	./.:.:.:.:.:.:.:.	./.:.:.:.:.:.:.:.	./.:.:.:.:.:.:.:.	./.:.:.:.:.:.:.:.	./.:.:.:.:.:.:.:.	./.:.:.:.:.:.:.:.	./.:.:.:.:.:.:.:.	./.:.:.:.:.:.:.:.	./.:.:.:.:.:.:.:.	./.:.:.:.:.:.:.:.	./.:.:.:.:.:.:.:.	./.:.:.:.:.:.:.:.	./.:.:.:.:.:.:.:.	./.:.:.:.:.:.:.:.	./.:.:.:.:.:.:.:.	./.:.:.:.:.:.:.:.	./.:.:.:.:.:.:.:.	./.:.:.:.:.:.:.:.	./.:.:.:.:.:.:.:.	./.:.:.:.:.:.:.:.	./.:.:.:.:.:.:.:.	./.:.:.:.:.:.:.:.	./.:.:.:.:.:.:.:.	./.:.:.:.:.:.:.:.	./.:.:.:.:.:.:.:.	./.:.:.:.:.:.:.:.	./.:.:.:.:.:.:.:.	./.:.:.:.:.:.:.:.	./.:.:.:.:.:.:.:.	./.:.:.:.:.:.:.:.	./.:.:.:.:.:.:.:.	./.:.:.:.:.:.:.:.	./.:.:.:.:.:.:.:.	./.:.:.:.:.:.:.:.	./.:.:.:.:.:.:.:.	./.:.:.:.:.:.:.:.	./.:.:.:.:.:.:.:.	./.:.:.:.:.:.:.:.	./.:.:.:.:.:.:.:.	./.:.:.:.:.:.:.:.	./.:.:.:.:.:.:.:.	./.:.:.:.:.:.:.:.	./.:.:.:.:.:.:.:.	./.:.:.:.:.:.:.:.	./.:.:.:.:.:.:.:.	./.:.:.:.:.:.:.:.	./.:.:.:.:.:.:.:.	./.:.:.:.:.:.:.:.	./.:.:.:.:.:.:.:.	./.:.:.:.:.:.:.:.	./.:.:.:.:.:.:.:.	./.:.:.:.:.:.:.:.	./.:.:.:.:.:.:.:.	./.:.:.:.:.:.:.:.	./.:.:.:.:.:.:.:.	./.:.:.:.:.:.:.:.	./.:.:.:.:.:.:.:.	./.:.:.:.:.:.:.:.	./.:.:.:.:.:.:.:.	./.:.:.:.:.:.:.:.	./.:.:.:.:.:.:.:.	./.:.:.:.:.:.:.:.	./.:.:.:.:.:.:.:.	./.:.:.:.:.:.:.:.	./.:.:.:.:.:.:.:.	1|0:10:29:50.05:0:18111970:5,2,2,1:.	./.:.:.:.:.:.:.:.	./.:.:.:.:.:.:.:.	./.:.:.:.:.:.:.:.	./.:.:.:.:.:.:.:.	./.:.:.:.:.:.:.:.	./.:.:.:.:.:.:.:.	./.:.:.:.:.:.:.:.	./.:.:.:.:.:.:.:.	./.:.:.:.:.:.:.:.	./.:.:.:.:.:.:.:.	./.:.:.:.:.:.:.:.	./.:.:.:.:.:.:.:.	./.:.:.:.:.:.:.:.	./.:.:.:.:.:.:.:.	./.:.:.:.:.:.:.:.	./.:.:.:.:.:.:.:.	./.:.:.:.:.:.:.:.	./.:.:.:.:.:.:.:.	./.:.:.:.:.:.:.:.	./.:.:.:.:.:.:.:.	./.:.:.:.:.:.:.:.	./.:.:.:.:.:.:.:.	./.:.:.:.:.:.:.:.	./.:.:.:.:.:.:.:.	./.:.:.:.:.:.:.:.	./.:.:.:.:.:.:.:.	./.:.:.:.:.:.:.:.	./.:.:.:.:.:.:.:.	./.:.:.:.:.:.:.:.
chr7	18115541	.	C	A	349.77	PASS	BaseQRankSum=1.902;ClippingRankSum=0;ExcessHet=3.0103;MQRankSum=0;RAW_MQ=25200;ReadPosRankSum=-1.068;DP=281;MLEAC=1;MLEAF=0.5	GT:DP:GQ:SB:NE:PR:PS:SE	./.:.:.:.:.:.:.:.	./.:.:.:.:.:.:.:.	./.:.:.:.:.:.:.:.	./.:.:.:.:.:.:.:.	./.:.:.:.:.:.:.:.	./.:.:.:.:.:.:.:.	./.:.:.:.:.:.:.:.	./.:.:.:.:.:.:.:.	./.:.:.:.:.:.:.:.	./.:.:.:.:.:.:.:.	./.:.:.:.:.:.:.:.	0/1:7:69:1,3,1,2:.:.:.:.	0/1:26:99:6,6,6,8:.:.:.:.	0/1:8:77:1,3,4,0:.:.:.:.	./.:.:.:.:.:.:.:.	./.:.:.:.:.:.:.:.	./.:.:.:.:.:.:.:.	./.:.:.:.:.:.:.:.	./.:.:.:.:.:.:.:.	./.:.:.:.:.:.:.:.	0/1:9:94:2,3,1,3:.:.:.:.	0/1:10:89:3,2,4,1:.:.:.:.	./.:.:.:.:.:.:.:.	./.:.:.:.:.:.:.:.	0/1:22:99:6,5,4,7:.:.:.:.	0/1:33:99:10,7,9,7:.:.:.:.	./.:.:.:.:.:.:.:.	./.:.:.:.:.:.:.:.	./.:.:.:.:.:.:.:.	./.:.:.:.:.:.:.:.	./.:.:.:.:.:.:.:.	./.:.:.:.:.:.:.:.	./.:.:.:.:.:.:.:.	./.:.:.:.:.:.:.:.	./.:.:.:.:.:.:.:.	./.:.:.:.:.:.:.:.	./.:.:.:.:.:.:.:.	./.:.:.:.:.:.:.:.	./.:.:.:.:.:.:.:.	./.:.:.:.:.:.:.:.	0|1:11:73:4,3,3,1:100:0:18113436:.	./.:.:.:.:.:.:.:.	./.:.:.:.:.:.:.:.	./.:.:.:.:.:.:.:.	./.:.:.:.:.:.:.:.	./.:.:.:.:.:.:.:.	./.:.:.:.:.:.:.:.	./.:.:.:.:.:.:.:.	./.:.:.:.:.:.:.:.	./.:.:.:.:.:.:.:.	1|0:21:99:8,3,4,6:100:0:18113236:.	./.:.:.:.:.:.:.:.	./.:.:.:.:.:.:.:.	./.:.:.:.:.:.:.:.	1|0:9:63:2,3,1,3:100:0:18111589:.	0|1:9:36:1,4,2,2:100:0:18113031:.	1|0:15:96:6,1,6,2:71.64:0:18104955:.	./.:.:.:.:.:.:.:.	./.:.:.:.:.:.:.:.	./.:.:.:.:.:.:.:.	./.:.:.:.:.:.:.:.	./.:.:.:.:.:.:.:.	./.:.:.:.:.:.:.:.	./.:.:.:.:.:.:.:.	./.:.:.:.:.:.:.:.	./.:.:.:.:.:.:.:.	./.:.:.:.:.:.:.:.	1|0:9:59:3,3,2,1:100:0:18115541:.	./.:.:.:.:.:.:.:.	./.:.:.:.:.:.:.:.	./.:.:.:.:.:.:.:.	./.:.:.:.:.:.:.:.	./.:.:.:.:.:.:.:.	./.:.:.:.:.:.:.:.	1|0:13:40:3,0,4,6:60.17:0:18115329:.	./.:.:.:.:.:.:.:.	1|0:15:82:7,3,2,3:100:0:18115296:.	./.:.:.:.:.:.:.:.	./.:.:.:.:.:.:.:.	./.:.:.:.:.:.:.:.	./.:.:.:.:.:.:.:.	./.:.:.:.:.:.:.:.	./.:.:.:.:.:.:.:.	./.:.:.:.:.:.:.:.	./.:.:.:.:.:.:.:.	./.:.:.:.:.:.:.:.	./.:.:.:.:.:.:.:.	./.:.:.:.:.:.:.:.	./.:.:.:.:.:.:.:.	./.:.:.:.:.:.:.:.	./.:.:.:.:.:.:.:.	1|0:12:39:0,3,7,2:100:0:18114058:.	./.:.:.:.:.:.:.:.	./.:.:.:.:.:.:.:.	./.:.:.:.:.:.:.:.	1/1:12:36:0,0,7,5:.:.:.:.	./.:.:.:.:.:.:.:.	./.:.:.:.:.:.:.:.	1|0:10:63:2,3,3,2:100:0:18114058:.	./.:.:.:.:.:.:.:.	./.:.:.:.:.:.:.:.	./.:.:.:.:.:.:.:.	./.:.:.:.:.:.:.:.	./.:.:.:.:.:.:.:.	./.:.:.:.:.:.:.:.	./.:.:.:.:.:.:.:.	./.:.:.:.:.:.:.:.	./.:.:.:.:.:.:.:.	./.:.:.:.:.:.:.:.	./.:.:.:.:.:.:.:.	./.:.:.:.:.:.:.:.	./.:.:.:.:.:.:.:.	./.:.:.:.:.:.:.:.	./.:.:.:.:.:.:.:.	0|1:11:83:3,4,1,3:26.83:0:18115541:.	0/1:6:32:1,1,2,2:.:.:.:.	./.:.:.:.:.:.:.:.	./.:.:.:.:.:.:.:.	./.:.:.:.:.:.:.:.	./.:.:.:.:.:.:.:.	./.:.:.:.:.:.:.:.	1|0:13:99:1,6,6,0:100:0:18115541:.	./.:.:.:.:.:.:.:.	./.:.:.:.:.:.:.:.
chr7	18115582	.	T	C	155.77	PASS	BaseQRankSum=-1.526;ClippingRankSum=0;ExcessHet=3.0103;MQRankSum=0;RAW_MQ=36000;ReadPosRankSum=1.611;DP=110;MLEAC=1;MLEAF=0.5	GT:DP:GQ:NE:PR:PS:SB:SE	./.:.:.:.:.:.:.:.	./.:.:.:.:.:.:.:.	./.:.:.:.:.:.:.:.	./.:.:.:.:.:.:.:.	./.:.:.:.:.:.:.:.	./.:.:.:.:.:.:.:.	./.:.:.:.:.:.:.:.	./.:.:.:.:.:.:.:.	./.:.:.:.:.:.:.:.	./.:.:.:.:.:.:.:.	./.:.:.:.:.:.:.:.	./.:.:.:.:.:.:.:.	./.:.:.:.:.:.:.:.	./.:.:.:.:.:.:.:.	./.:.:.:.:.:.:.:.	./.:.:.:.:.:.:.:.	./.:.:.:.:.:.:.:.	./.:.:.:.:.:.:.:.	./.:.:.:.:.:.:.:.	./.:.:.:.:.:.:.:.	./.:.:.:.:.:.:.:.	./.:.:.:.:.:.:.:.	./.:.:.:.:.:.:.:.	./.:.:.:.:.:.:.:.	./.:.:.:.:.:.:.:.	./.:.:.:.:.:.:.:.	./.:.:.:.:.:.:.:.	./.:.:.:.:.:.:.:.	./.:.:.:.:.:.:.:.	./.:.:.:.:.:.:.:.	./.:.:.:.:.:.:.:.	./.:.:.:.:.:.:.:.	./.:.:.:.:.:.:.:.	./.:.:.:.:.:.:.:.	./.:.:.:.:.:.:.:.	./.:.:.:.:.:.:.:.	./.:.:.:.:.:.:.:.	./.:.:.:.:.:.:.:.	./.:.:.:.:.:.:.:.	./.:.:.:.:.:.:.:.	1|0:10:84:100:0:18113436:2,3,4,1:.	0|1:11:47:100:0:18105628:3,3,1,4:.	1|0:10:95:100:0:18115296:2,3,2,3:.	./.:.:.:.:.:.:.:.	./.:.:.:.:.:.:.:.	./.:.:.:.:.:.:.:.	./.:.:.:.:.:.:.:.	./.:.:.:.:.:.:.:.	./.:.:.:.:.:.:.:.	./.:.:.:.:.:.:.:.	./.:.:.:.:.:.:.:.	./.:.:.:.:.:.:.:.	./.:.:.:.:.:.:.:.	./.:.:.:.:.:.:.:.	./.:.:.:.:.:.:.:.	./.:.:.:.:.:.:.:.	./.:.:.:.:.:.:.:.	./.:.:.:.:.:.:.:.	./.:.:.:.:.:.:.:.	0|1:12:46:100:0:18115373:1,2,4,5:.	./.:.:.:.:.:.:.:.	./.:.:.:.:.:.:.:.	./.:.:.:.:.:.:.:.	./.:.:.:.:.:.:.:.	./.:.:.:.:.:.:.:.	0|1:10:29:100:0:18115077:2,0,3,5:.	./.:.:.:.:.:.:.:.	0|1:9:82:100:0:18115541:2,2,3,2:.	./.:.:.:.:.:.:.:.	./.:.:.:.:.:.:.:.	./.:.:.:.:.:.:.:.	./.:.:.:.:.:.:.:.	./.:.:.:.:.:.:.:.	./.:.:.:.:.:.:.:.	./.:.:.:.:.:.:.:.	./.:.:.:.:.:.:.:.	./.:.:.:.:.:.:.:.	0|1:16:71:100:0:18115582:5,6,1,4:.	./.:.:.:.:.:.:.:.	./.:.:.:.:.:.:.:.	./.:.:.:.:.:.:.:.	./.:.:.:.:.:.:.:.	./.:.:.:.:.:.:.:.	./.:.:.:.:.:.:.:.	./.:.:.:.:.:.:.:.	./.:.:.:.:.:.:.:.	0|1:17:95:100:0:18111220:8,3,2,4:.	./.:.:.:.:.:.:.:.	./.:.:.:.:.:.:.:.	./.:.:.:.:.:.:.:.	./.:.:.:.:.:.:.:.	./.:.:.:.:.:.:.:.	./.:.:.:.:.:.:.:.	./.:.:.:.:.:.:.:.	./.:.:.:.:.:.:.:.	./.:.:.:.:.:.:.:.	./.:.:.:.:.:.:.:.	./.:.:.:.:.:.:.:.	./.:.:.:.:.:.:.:.	./.:.:.:.:.:.:.:.	./.:.:.:.:.:.:.:.	0|1:14:99:37.99:0:18115361:4,3,2,5:.	./.:.:.:.:.:.:.:.	./.:.:.:.:.:.:.:.	./.:.:.:.:.:.:.:.	./.:.:.:.:.:.:.:.	./.:.:.:.:.:.:.:.	./.:.:.:.:.:.:.:.	./.:.:.:.:.:.:.:.	./.:.:.:.:.:.:.:.	./.:.:.:.:.:.:.:.	./.:.:.:.:.:.:.:.	./.:.:.:.:.:.:.:.	./.:.:.:.:.:.:.:.	./.:.:.:.:.:.:.:.	./.:.:.:.:.:.:.:.	./.:.:.:.:.:.:.:.	./.:.:.:.:.:.:.:.	./.:.:.:.:.:.:.:.	./.:.:.:.:.:.:.:.	./.:.:.:.:.:.:.:.	./.:.:.:.:.:.:.:.	./.:.:.:.:.:.:.:.	./.:.:.:.:.:.:.:.
chr7	18115644	.	T	TTACA	1053.73	PASS	ExcessHet=3.0103;RAW_MQ=50400;BaseQRankSum=0.815;ClippingRankSum=0;MQRankSum=0;ReadPosRankSum=0.052;DP=886;MLEAC=2;MLEAF=1	GT:DP:GQ:SB:NE:PR:PS:SE	./.:.:.:.:.:.:.:.	./.:.:.:.:.:.:.:.	./.:.:.:.:.:.:.:.	./.:.:.:.:.:.:.:.	./.:.:.:.:.:.:.:.	./.:.:.:.:.:.:.:.	./.:.:.:.:.:.:.:.	./.:.:.:.:.:.:.:.	./.:.:.:.:.:.:.:.	./.:.:.:.:.:.:.:.	./.:.:.:.:.:.:.:.	./.:.:.:.:.:.:.:.	./.:.:.:.:.:.:.:.	./.:.:.:.:.:.:.:.	./.:.:.:.:.:.:.:.	./.:.:.:.:.:.:.:.	./.:.:.:.:.:.:.:.	./.:.:.:.:.:.:.:.	./.:.:.:.:.:.:.:.	./.:.:.:.:.:.:.:.	./.:.:.:.:.:.:.:.	./.:.:.:.:.:.:.:.	./.:.:.:.:.:.:.:.	./.:.:.:.:.:.:.:.	./.:.:.:.:.:.:.:.	./.:.:.:.:.:.:.:.	./.:.:.:.:.:.:.:.	./.:.:.:.:.:.:.:.	./.:.:.:.:.:.:.:.	./.:.:.:.:.:.:.:.	./.:.:.:.:.:.:.:.	./.:.:.:.:.:.:.:.	./.:.:.:.:.:.:.:.	./.:.:.:.:.:.:.:.	./.:.:.:.:.:.:.:.	1/1:14:42:0,0,8,6:.:.:.:.	./.:.:.:.:.:.:.:.	1|0:16:99:5,3,2,6:100:0:18115644:.	./.:.:.:.:.:.:.:.	./.:.:.:.:.:.:.:.	./.:.:.:.:.:.:.:.	1|0:14:99:2,3,5,4:100:0:18105628:.	0|1:10:99:3,3,2,2:100:0:18115296:.	1/1:9:30:0,0,4,5:.:.:.:.	1/1:8:24:0,0,3,5:.:.:.:.	1/1:12:36:0,0,4,8:.:.:.:.	0|1:14:99:4,3,4,3:100:0:18111589:.	1/1:9:27:0,0,5,4:.:.:.:.	1/1:13:39:0,0,6,7:.:.:.:.	1/1:11:33:0,0,5,6:.:.:.:.	0|1:24:99:5,5,6,8:100:0:18113236:.	1/1:8:24:0,0,3,5:.:.:.:.	1/1:10:30:0,0,7,3:.:.:.:.	./.:.:.:.:.:.:.:.	0|1:16:99:7,2,4,3:100:0:18111589:.	1|0:9:99:2,3,2,2:100:0:18113031:.	./.:.:.:.:.:.:.:.	0|1:6:27:2,3,0,1:100:0:18111457:.	0|1:16:99:2,1,8,5:100:0:18115644:.	./.:.:.:.:.:.:.:.	./.:.:.:.:.:.:.:.	1|0:17:99:3,5,5,4:100:0:18100968:.	1/1:23:69:0,0,12,11:.:.:.:.	1/1:13:39:0,0,6,7:.:.:.:.	1/1:12:39:0,0,5,7:.:.:.:.	1|0:19:99:4,8,5,2:100:0:18115077:.	1/1:10:30:0,0,5,5:.:.:.:.	./.:.:.:.:.:.:.:.	1/1:19:60:0,0,11,8:.:.:.:.	1/1:17:51:0,0,10,7:.:.:.:.	1/1:16:51:0,0,9,7:.:.:.:.	1/1:12:36:0,0,6,6:.:.:.:.	1/1:12:42:0,0,8,4:.:.:.:.	1/1:9:27:0,0,5,4:.:.:.:.	./.:.:.:.:.:.:.:.	1/1:19:57:0,0,7,12:.:.:.:.	0|1:12:99:3,1,5,3:100:0:18115296:.	1|0:17:99:5,5,3,4:100:0:18115582:.	0|1:15:99:3,3,3,6:100:0:18115644:.	1/1:18:57:0,0,14,4:.:.:.:.	./.:.:.:.:.:.:.:.	1/1:11:36:0,0,5,6:.:.:.:.	1/1:14:42:0,0,8,6:.:.:.:.	1|0:12:99:4,2,4,2:100:0:18112455:.	0|1:10:99:3,2,4,1:100:0:18108802:.	1|0:23:99:4,7,7,5:100:0:18106810:.	1|0:19:99:4,8,4,3:100:0:18111220:.	1/1:20:60:0,0,6,14:.:.:.:.	1|0:22:99:5,6,6,5:100:0:18115644:.	0|1:21:99:5,3,4,9:37:0:18111846:.	1/1:23:75:0,0,13,10:.:.:.:.	0|1:16:99:0,11,3,2:100:0:18114058:.	1/1:12:39:0,0,7,5:.:.:.:.	1/1:13:39:0,0,5,8:.:.:.:.	1/1:6:18:0,0,3,3:.:.:.:.	./.:.:.:.:.:.:.:.	1/1:16:48:0,0,8,8:.:.:.:.	0/1:24:38:1,1,14,8:.:.:.:.	0|1:4:52:0,1,2,1:100:0:18114058:.	./.:.:.:.:.:.:.:.	1/1:11:33:0,0,6,5:.:.:.:.	./.:.:.:.:.:.:.:.	./.:.:.:.:.:.:.:.	1/1:20:60:0,0,10,10:.:.:.:.	1/1:20:15:0,1,10,9:.:.:.:.	0|1:16:61:1,1,5,9:100:0:18113031:.	1|0:6:99:2,0,1,3:100:0:18115644:.	1/1:13:39:0,0,6,7:.:.:.:.	1/1:13:39:0,0,5,8:.:.:.:.	1|0:12:99:5,4,2,1:100:0:18111457:.	1/1:17:54:0,0,9,8:.:.:.:.	./.:.:.:.:.:.:.:.	./.:.:.:.:.:.:.:.	./.:.:.:.:.:.:.:.	./.:.:.:.:.:.:.:.	./.:.:.:.:.:.:.:.	./.:.:.:.:.:.:.:.	./.:.:.:.:.:.:.:.	./.:.:.:.:.:.:.:.	./.:.:.:.:.:.:.:.	./.:.:.:.:.:.:.:.	./.:.:.:.:.:.:.:.	./.:.:.:.:.:.:.:.	./.:.:.:.:.:.:.:.
chr7	18115669	.	C	A	575.77	PASS	ExcessHet=3.0103;RAW_MQ=46800;BaseQRankSum=-1.013;ClippingRankSum=0;MQRankSum=0;ReadPosRankSum=-1.274;DP=863;MLEAC=2;MLEAF=1	GT:DP:GQ:SB:NE:PR:PS:SE	./.:.:.:.:.:.:.:.	./.:.:.:.:.:.:.:.	./.:.:.:.:.:.:.:.	./.:.:.:.:.:.:.:.	./.:.:.:.:.:.:.:.	./.:.:.:.:.:.:.:.	./.:.:.:.:.:.:.:.	./.:.:.:.:.:.:.:.	./.:.:.:.:.:.:.:.	./.:.:.:.:.:.:.:.	./.:.:.:.:.:.:.:.	./.:.:.:.:.:.:.:.	./.:.:.:.:.:.:.:.	./.:.:.:.:.:.:.:.	./.:.:.:.:.:.:.:.	./.:.:.:.:.:.:.:.	./.:.:.:.:.:.:.:.	./.:.:.:.:.:.:.:.	./.:.:.:.:.:.:.:.	./.:.:.:.:.:.:.:.	./.:.:.:.:.:.:.:.	./.:.:.:.:.:.:.:.	./.:.:.:.:.:.:.:.	./.:.:.:.:.:.:.:.	./.:.:.:.:.:.:.:.	./.:.:.:.:.:.:.:.	./.:.:.:.:.:.:.:.	./.:.:.:.:.:.:.:.	./.:.:.:.:.:.:.:.	./.:.:.:.:.:.:.:.	./.:.:.:.:.:.:.:.	./.:.:.:.:.:.:.:.	./.:.:.:.:.:.:.:.	./.:.:.:.:.:.:.:.	./.:.:.:.:.:.:.:.	1/1:13:39:0,0,8,5:.:.:.:.	./.:.:.:.:.:.:.:.	1|0:14:99:4,2,1,7:100:0:18115644:.	./.:.:.:.:.:.:.:.	./.:.:.:.:.:.:.:.	./.:.:.:.:.:.:.:.	1|0:16:99:2,4,5,5:100:0:18105628:.	0|1:10:73:3,3,2,2:100:0:18115296:.	1/1:11:33:0,0,6,5:.:.:.:.	1/1:10:30:0,0,4,6:.:.:.:.	1/1:12:36:0,0,4,8:.:.:.:.	0|1:14:99:3,3,5,3:100:0:18111589:.	1/1:10:30:0,0,8,2:.:.:.:.	1/1:15:45:0,0,8,7:.:.:.:.	1/1:10:30:0,0,5,5:.:.:.:.	0|1:20:99:5,4,4,7:100:0:18113236:.	1/1:8:24:0,0,5,3:.:.:.:.	1/1:12:11:1,0,8,3:.:.:.:.	./.:.:.:.:.:.:.:.	0|1:15:79:8,2,3,2:100:0:18111589:.	1|0:9:73:2,3,2,2:100:0:18113031:.	./.:.:.:.:.:.:.:.	0|1:7:76:2,2,1,2:100:0:18111457:.	0|1:15:31:2,1,8,4:100:0:18115644:.	./.:.:.:.:.:.:.:.	./.:.:.:.:.:.:.:.	1|0:15:99:5,4,2,4:100:0:18100968:.	1/1:21:63:0,0,11,10:.:.:.:.	1/1:12:36:0,0,5,7:.:.:.:.	1/1:13:39:0,0,6,7:.:.:.:.	1|0:19:99:4,6,7,2:100:0:18115077:.	1/1:9:27:0,0,5,4:.:.:.:.	./.:.:.:.:.:.:.:.	1/1:16:48:0,0,9,7:.:.:.:.	1/1:20:60:0,0,12,8:.:.:.:.	1/1:15:45:0,0,7,8:.:.:.:.	1/1:11:33:0,0,5,6:.:.:.:.	1/1:16:48:0,0,10,6:.:.:.:.	1/1:13:39:0,0,7,6:.:.:.:.	./.:.:.:.:.:.:.:.	1/1:16:48:0,0,4,12:.:.:.:.	0|1:14:99:3,2,4,5:100:0:18115296:.	1|0:17:99:4,3,4,6:100:0:18115582:.	0|1:12:98:4,1,2,5:100:0:18115644:.	1/1:16:48:0,0,9,7:.:.:.:.	./.:.:.:.:.:.:.:.	1/1:13:39:0,0,6,7:.:.:.:.	1/1:13:39:0,0,7,6:.:.:.:.	1|0:13:99:4,3,4,2:100:0:18112455:.	0|1:9:74:3,2,3,1:100:0:18108802:.	1|0:20:99:4,7,6,3:100:0:18106810:.	1|0:19:99:4,7,3,5:100:0:18111220:.	1/1:19:57:0,0,7,12:.:.:.:.	1|0:22:99:7,5,4,6:100:0:18115644:.	0|1:18:99:5,2,4,7:100:0:18111846:.	1/1:22:66:0,0,9,13:.:.:.:.	0|1:13:76:0,9,4,0:100:0:18114058:.	1/1:18:54:0,0,8,10:.:.:.:.	1/1:15:45:0,0,7,8:.:.:.:.	1/1:2:6:0,0,1,1:.:.:.:.	./.:.:.:.:.:.:.:.	1/1:16:48:0,0,7,9:.:.:.:.	1/1:23:20:1,1,14,7:.:.:.:.	1/1:10:3:0,1,4,5:.:.:.:.	./.:.:.:.:.:.:.:.	1/1:8:24:0,0,4,4:.:.:.:.	./.:.:.:.:.:.:.:.	./.:.:.:.:.:.:.:.	1/1:16:47:0,0,7,9:.:.:.:.	1/1:21:38:0,1,11,9:.:.:.:.	1/1:13:11:0,1,4,8:.:.:.:.	1|0:5:36:2,0,0,3:100:0:18115644:.	1/1:13:39:0,0,6,7:.:.:.:.	1/1:13:38:0,0,7,6:.:.:.:.	1|0:11:99:2,4,2,3:100:0:18111457:.	1/1:17:51:0,0,10,7:.:.:.:.	./.:.:.:.:.:.:.:.	./.:.:.:.:.:.:.:.	./.:.:.:.:.:.:.:.	./.:.:.:.:.:.:.:.	./.:.:.:.:.:.:.:.	./.:.:.:.:.:.:.:.	./.:.:.:.:.:.:.:.	./.:.:.:.:.:.:.:.	./.:.:.:.:.:.:.:.	./.:.:.:.:.:.:.:.	./.:.:.:.:.:.:.:.	./.:.:.:.:.:.:.:.	./.:.:.:.:.:.:.:.
chr7	18115697	.	C	T	126.77	PASS	BaseQRankSum=-1.862;ClippingRankSum=0;ExcessHet=3.0103;MQRankSum=0;RAW_MQ=64800;ReadPosRankSum=1.289;DP=28;MLEAC=1;MLEAF=0.5	GT:DP:GQ:NE:PR:PS:SB:SE	./.:.:.:.:.:.:.:.	./.:.:.:.:.:.:.:.	./.:.:.:.:.:.:.:.	./.:.:.:.:.:.:.:.	./.:.:.:.:.:.:.:.	./.:.:.:.:.:.:.:.	./.:.:.:.:.:.:.:.	./.:.:.:.:.:.:.:.	./.:.:.:.:.:.:.:.	./.:.:.:.:.:.:.:.	./.:.:.:.:.:.:.:.	./.:.:.:.:.:.:.:.	./.:.:.:.:.:.:.:.	./.:.:.:.:.:.:.:.	./.:.:.:.:.:.:.:.	./.:.:.:.:.:.:.:.	./.:.:.:.:.:.:.:.	./.:.:.:.:.:.:.:.	./.:.:.:.:.:.:.:.	./.:.:.:.:.:.:.:.	./.:.:.:.:.:.:.:.	./.:.:.:.:.:.:.:.	./.:.:.:.:.:.:.:.	./.:.:.:.:.:.:.:.	./.:.:.:.:.:.:.:.	./.:.:.:.:.:.:.:.	./.:.:.:.:.:.:.:.	./.:.:.:.:.:.:.:.	./.:.:.:.:.:.:.:.	./.:.:.:.:.:.:.:.	./.:.:.:.:.:.:.:.	./.:.:.:.:.:.:.:.	./.:.:.:.:.:.:.:.	./.:.:.:.:.:.:.:.	./.:.:.:.:.:.:.:.	./.:.:.:.:.:.:.:.	./.:.:.:.:.:.:.:.	./.:.:.:.:.:.:.:.	./.:.:.:.:.:.:.:.	./.:.:.:.:.:.:.:.	./.:.:.:.:.:.:.:.	./.:.:.:.:.:.:.:.	./.:.:.:.:.:.:.:.	./.:.:.:.:.:.:.:.	./.:.:.:.:.:.:.:.	./.:.:.:.:.:.:.:.	./.:.:.:.:.:.:.:.	./.:.:.:.:.:.:.:.	./.:.:.:.:.:.:.:.	./.:.:.:.:.:.:.:.	./.:.:.:.:.:.:.:.	./.:.:.:.:.:.:.:.	./.:.:.:.:.:.:.:.	./.:.:.:.:.:.:.:.	./.:.:.:.:.:.:.:.	./.:.:.:.:.:.:.:.	./.:.:.:.:.:.:.:.	./.:.:.:.:.:.:.:.	./.:.:.:.:.:.:.:.	./.:.:.:.:.:.:.:.	./.:.:.:.:.:.:.:.	./.:.:.:.:.:.:.:.	./.:.:.:.:.:.:.:.	./.:.:.:.:.:.:.:.	./.:.:.:.:.:.:.:.	0|1:18:99:100:0:18115077:6,4,5,3:.	./.:.:.:.:.:.:.:.	0|1:10:88:100:0:18115541:3,3,2,2:.	./.:.:.:.:.:.:.:.	./.:.:.:.:.:.:.:.	./.:.:.:.:.:.:.:.	./.:.:.:.:.:.:.:.	./.:.:.:.:.:.:.:.	./.:.:.:.:.:.:.:.	./.:.:.:.:.:.:.:.	./.:.:.:.:.:.:.:.	./.:.:.:.:.:.:.:.	./.:.:.:.:.:.:.:.	./.:.:.:.:.:.:.:.	./.:.:.:.:.:.:.:.	./.:.:.:.:.:.:.:.	./.:.:.:.:.:.:.:.	./.:.:.:.:.:.:.:.	./.:.:.:.:.:.:.:.	./.:.:.:.:.:.:.:.	./.:.:.:.:.:.:.:.	./.:.:.:.:.:.:.:.	./.:.:.:.:.:.:.:.	./.:.:.:.:.:.:.:.	./.:.:.:.:.:.:.:.	./.:.:.:.:.:.:.:.	./.:.:.:.:.:.:.:.	./.:.:.:.:.:.:.:.	./.:.:.:.:.:.:.:.	./.:.:.:.:.:.:.:.	./.:.:.:.:.:.:.:.	./.:.:.:.:.:.:.:.	./.:.:.:.:.:.:.:.	./.:.:.:.:.:.:.:.	./.:.:.:.:.:.:.:.	./.:.:.:.:.:.:.:.	./.:.:.:.:.:.:.:.	./.:.:.:.:.:.:.:.	./.:.:.:.:.:.:.:.	./.:.:.:.:.:.:.:.	./.:.:.:.:.:.:.:.	./.:.:.:.:.:.:.:.	./.:.:.:.:.:.:.:.	./.:.:.:.:.:.:.:.	./.:.:.:.:.:.:.:.	./.:.:.:.:.:.:.:.	./.:.:.:.:.:.:.:.	./.:.:.:.:.:.:.:.	./.:.:.:.:.:.:.:.	./.:.:.:.:.:.:.:.	./.:.:.:.:.:.:.:.	./.:.:.:.:.:.:.:.	./.:.:.:.:.:.:.:.	./.:.:.:.:.:.:.:.	./.:.:.:.:.:.:.:.	./.:.:.:.:.:.:.:.	./.:.:.:.:.:.:.:.	./.:.:.:.:.:.:.:.	./.:.:.:.:.:.:.:.
chr7	18115710	.	A	G	0.02	PASS	BaseQRankSum=-1.122;ClippingRankSum=0;ExcessHet=3.0103;MQRankSum=0;RAW_MQ=54000;ReadPosRankSum=-0.202;DP=15;MLEAC=1;MLEAF=0.5	GT:DP:GQ:NE:PR:PS:SB:SE	./.:.:.:.:.:.:.:.	./.:.:.:.:.:.:.:.	./.:.:.:.:.:.:.:.	./.:.:.:.:.:.:.:.	./.:.:.:.:.:.:.:.	./.:.:.:.:.:.:.:.	./.:.:.:.:.:.:.:.	./.:.:.:.:.:.:.:.	./.:.:.:.:.:.:.:.	./.:.:.:.:.:.:.:.	./.:.:.:.:.:.:.:.	./.:.:.:.:.:.:.:.	./.:.:.:.:.:.:.:.	./.:.:.:.:.:.:.:.	./.:.:.:.:.:.:.:.	./.:.:.:.:.:.:.:.	./.:.:.:.:.:.:.:.	./.:.:.:.:.:.:.:.	./.:.:.:.:.:.:.:.	./.:.:.:.:.:.:.:.	./.:.:.:.:.:.:.:.	./.:.:.:.:.:.:.:.	./.:.:.:.:.:.:.:.	./.:.:.:.:.:.:.:.	./.:.:.:.:.:.:.:.	./.:.:.:.:.:.:.:.	./.:.:.:.:.:.:.:.	./.:.:.:.:.:.:.:.	./.:.:.:.:.:.:.:.	./.:.:.:.:.:.:.:.	./.:.:.:.:.:.:.:.	./.:.:.:.:.:.:.:.	./.:.:.:.:.:.:.:.	./.:.:.:.:.:.:.:.	./.:.:.:.:.:.:.:.	./.:.:.:.:.:.:.:.	./.:.:.:.:.:.:.:.	./.:.:.:.:.:.:.:.	./.:.:.:.:.:.:.:.	./.:.:.:.:.:.:.:.	./.:.:.:.:.:.:.:.	./.:.:.:.:.:.:.:.	./.:.:.:.:.:.:.:.	./.:.:.:.:.:.:.:.	./.:.:.:.:.:.:.:.	./.:.:.:.:.:.:.:.	./.:.:.:.:.:.:.:.	./.:.:.:.:.:.:.:.	./.:.:.:.:.:.:.:.	./.:.:.:.:.:.:.:.	./.:.:.:.:.:.:.:.	./.:.:.:.:.:.:.:.	./.:.:.:.:.:.:.:.	./.:.:.:.:.:.:.:.	./.:.:.:.:.:.:.:.	./.:.:.:.:.:.:.:.	./.:.:.:.:.:.:.:.	./.:.:.:.:.:.:.:.	./.:.:.:.:.:.:.:.	./.:.:.:.:.:.:.:.	./.:.:.:.:.:.:.:.	./.:.:.:.:.:.:.:.	./.:.:.:.:.:.:.:.	./.:.:.:.:.:.:.:.	./.:.:.:.:.:.:.:.	./.:.:.:.:.:.:.:.	./.:.:.:.:.:.:.:.	./.:.:.:.:.:.:.:.	./.:.:.:.:.:.:.:.	./.:.:.:.:.:.:.:.	./.:.:.:.:.:.:.:.	./.:.:.:.:.:.:.:.	./.:.:.:.:.:.:.:.	./.:.:.:.:.:.:.:.	./.:.:.:.:.:.:.:.	./.:.:.:.:.:.:.:.	./.:.:.:.:.:.:.:.	./.:.:.:.:.:.:.:.	./.:.:.:.:.:.:.:.	./.:.:.:.:.:.:.:.	./.:.:.:.:.:.:.:.	./.:.:.:.:.:.:.:.	./.:.:.:.:.:.:.:.	./.:.:.:.:.:.:.:.	./.:.:.:.:.:.:.:.	./.:.:.:.:.:.:.:.	./.:.:.:.:.:.:.:.	./.:.:.:.:.:.:.:.	./.:.:.:.:.:.:.:.	./.:.:.:.:.:.:.:.	./.:.:.:.:.:.:.:.	./.:.:.:.:.:.:.:.	./.:.:.:.:.:.:.:.	./.:.:.:.:.:.:.:.	./.:.:.:.:.:.:.:.	./.:.:.:.:.:.:.:.	./.:.:.:.:.:.:.:.	./.:.:.:.:.:.:.:.	./.:.:.:.:.:.:.:.	./.:.:.:.:.:.:.:.	./.:.:.:.:.:.:.:.	./.:.:.:.:.:.:.:.	./.:.:.:.:.:.:.:.	./.:.:.:.:.:.:.:.	./.:.:.:.:.:.:.:.	./.:.:.:.:.:.:.:.	./.:.:.:.:.:.:.:.	./.:.:.:.:.:.:.:.	./.:.:.:.:.:.:.:.	./.:.:.:.:.:.:.:.	./.:.:.:.:.:.:.:.	./.:.:.:.:.:.:.:.	./.:.:.:.:.:.:.:.	./.:.:.:.:.:.:.:.	1|0:15:5:9.27:0:18115541:3,10,1,1:.	./.:.:.:.:.:.:.:.	./.:.:.:.:.:.:.:.	./.:.:.:.:.:.:.:.	./.:.:.:.:.:.:.:.	./.:.:.:.:.:.:.:.	./.:.:.:.:.:.:.:.	./.:.:.:.:.:.:.:.	./.:.:.:.:.:.:.:.	./.:.:.:.:.:.:.:.
chr7	18115732	.	A	C	580.77	PASS	ExcessHet=3.0103;RAW_MQ=57600;BaseQRankSum=-1.38;ClippingRankSum=0;MQRankSum=0;ReadPosRankSum=0.163;DP=826;MLEAC=2;MLEAF=1	GT:DP:GQ:SB:NE:PR:PS:SE	./.:.:.:.:.:.:.:.	./.:.:.:.:.:.:.:.	./.:.:.:.:.:.:.:.	./.:.:.:.:.:.:.:.	./.:.:.:.:.:.:.:.	./.:.:.:.:.:.:.:.	./.:.:.:.:.:.:.:.	./.:.:.:.:.:.:.:.	./.:.:.:.:.:.:.:.	./.:.:.:.:.:.:.:.	./.:.:.:.:.:.:.:.	./.:.:.:.:.:.:.:.	./.:.:.:.:.:.:.:.	./.:.:.:.:.:.:.:.	./.:.:.:.:.:.:.:.	./.:.:.:.:.:.:.:.	./.:.:.:.:.:.:.:.	./.:.:.:.:.:.:.:.	./.:.:.:.:.:.:.:.	./.:.:.:.:.:.:.:.	./.:.:.:.:.:.:.:.	./.:.:.:.:.:.:.:.	./.:.:.:.:.:.:.:.	./.:.:.:.:.:.:.:.	./.:.:.:.:.:.:.:.	./.:.:.:.:.:.:.:.	./.:.:.:.:.:.:.:.	./.:.:.:.:.:.:.:.	./.:.:.:.:.:.:.:.	./.:.:.:.:.:.:.:.	./.:.:.:.:.:.:.:.	./.:.:.:.:.:.:.:.	./.:.:.:.:.:.:.:.	./.:.:.:.:.:.:.:.	./.:.:.:.:.:.:.:.	1/1:16:48:0,0,11,5:.:.:.:.	./.:.:.:.:.:.:.:.	1|0:12:63:6,2,0,4:100:0:18115644:.	./.:.:.:.:.:.:.:.	./.:.:.:.:.:.:.:.	./.:.:.:.:.:.:.:.	1|0:14:99:2,4,5,3:100:0:18105628:.	./.:.:.:.:.:.:.:.	1/1:13:39:0,0,6,7:.:.:.:.	1/1:6:18:0,0,3,3:.:.:.:.	1/1:9:27:0,0,3,6:.:.:.:.	0|1:12:66:1,3,5,3:100:0:18111589:.	1/1:14:42:0,0,7,7:.:.:.:.	1/1:12:36:0,0,6,6:.:.:.:.	0|1:8:2:1,0,3,4:100:0:18115732:.	0|1:22:64:7,10,2,3:100:0:18113236:.	1/1:14:42:0,0,6,8:.:.:.:.	0|1:8:1:1,0,6,1:100:0:18114689:.	./.:.:.:.:.:.:.:.	0|1:12:65:8,0,2,2:100:0:18111589:.	1|0:8:26:1,1,2,4:100:0:18113031:.	./.:.:.:.:.:.:.:.	0|1:8:52:4,1,2,1:100:0:18111457:.	0|1:12:13:1,1,4,6:100:0:18115644:.	./.:.:.:.:.:.:.:.	./.:.:.:.:.:.:.:.	1|0:14:99:4,3,3,4:100:0:18100968:.	1/1:18:54:0,0,9,9:.:.:.:.	1/1:10:30:0,0,4,6:.:.:.:.	1/1:7:21:0,0,5,2:.:.:.:.	1|0:16:99:5,1,5,5:100:0:18115077:.	1/1:6:18:0,0,2,4:.:.:.:.	./.:.:.:.:.:.:.:.	1/1:17:51:0,0,9,8:.:.:.:.	1/1:22:66:0,0,12,10:.:.:.:.	1/1:21:55:0,1,10,10:.:.:.:.	1/1:15:45:0,0,3,12:.:.:.:.	1/1:17:51:0,0,11,6:.:.:.:.	1/1:16:48:0,0,7,9:.:.:.:.	./.:.:.:.:.:.:.:.	1/1:13:39:0,0,4,9:.:.:.:.	0|1:19:99:4,4,3,8:100:0:18115296:.	1|0:19:99:3,4,8,4:100:0:18115582:.	0|1:14:99:3,3,5,3:100:0:18115644:.	1/1:18:54:0,0,6,12:.:.:.:.	./.:.:.:.:.:.:.:.	1/1:20:60:0,0,13,7:.:.:.:.	1/1:10:30:0,0,6,4:.:.:.:.	1|0:11:99:3,3,4,1:100:0:18112455:.	0|1:14:92:3,2,6,3:100:0:18108802:.	1|0:19:99:4,6,5,4:100:0:18106810:.	1|0:15:99:5,4,2,4:100:0:18111220:.	1/1:14:42:0,0,8,6:.:.:.:.	1|0:28:99:7,7,10,4:100:0:18115644:.	0|1:17:99:5,3,3,6:100:0:18111846:.	1/1:21:63:0,0,11,10:.:.:.:.	0|1:7:63:2,1,3,1:100:0:18114058:.	1/1:22:66:0,0,7,15:.:.:.:.	1/1:12:36:0,0,6,6:.:.:.:.	1|0:7:32:1,1,4,1:100:0:18111970:.	./.:.:.:.:.:.:.:.	1/1:9:27:0,0,4,5:.:.:.:.	1/1:18:1:1,1,5,11:.:.:.:.	0|1:14:35:2,1,5,6:100:0:18114058:.	./.:.:.:.:.:.:.:.	1/1:8:24:0,0,5,3:.:.:.:.	./.:.:.:.:.:.:.:.	./.:.:.:.:.:.:.:.	1/1:13:39:0,0,5,8:.:.:.:.	1/1:16:48:0,0,8,8:.:.:.:.	1/1:11:7:0,1,5,5:.:.:.:.	1|0:8:30:3,3,0,2:100:0:18115644:.	1/1:10:30:0,0,4,6:.:.:.:.	1/1:12:36:0,0,6,6:.:.:.:.	1|0:11:99:4,2,2,3:100:0:18111457:.	1/1:10:30:0,0,6,4:.:.:.:.	./.:.:.:.:.:.:.:.	./.:.:.:.:.:.:.:.	./.:.:.:.:.:.:.:.	./.:.:.:.:.:.:.:.	./.:.:.:.:.:.:.:.	./.:.:.:.:.:.:.:.	./.:.:.:.:.:.:.:.	./.:.:.:.:.:.:.:.	./.:.:.:.:.:.:.:.	./.:.:.:.:.:.:.:.	./.:.:.:.:.:.:.:.	./.:.:.:.:.:.:.:.	./.:.:.:.:.:.:.:.
chr7	18115847	.	G	A	25.78	PASS	BaseQRankSum=-1.976;ClippingRankSum=0;ExcessHet=3.0103;MQRankSum=0;RAW_MQ=68400;ReadPosRankSum=-0.421;DP=31;MLEAC=1;MLEAF=0.5	GT:DP:GQ:NE:PGT:PID:PR:PS:SB:SE	./.:.:.:.:.:.:.:.:.:.	./.:.:.:.:.:.:.:.:.:.	./.:.:.:.:.:.:.:.:.:.	./.:.:.:.:.:.:.:.:.:.	./.:.:.:.:.:.:.:.:.:.	./.:.:.:.:.:.:.:.:.:.	./.:.:.:.:.:.:.:.:.:.	./.:.:.:.:.:.:.:.:.:.	./.:.:.:.:.:.:.:.:.:.	./.:.:.:.:.:.:.:.:.:.	./.:.:.:.:.:.:.:.:.:.	./.:.:.:.:.:.:.:.:.:.	./.:.:.:.:.:.:.:.:.:.	./.:.:.:.:.:.:.:.:.:.	./.:.:.:.:.:.:.:.:.:.	./.:.:.:.:.:.:.:.:.:.	./.:.:.:.:.:.:.:.:.:.	./.:.:.:.:.:.:.:.:.:.	./.:.:.:.:.:.:.:.:.:.	./.:.:.:.:.:.:.:.:.:.	./.:.:.:.:.:.:.:.:.:.	./.:.:.:.:.:.:.:.:.:.	./.:.:.:.:.:.:.:.:.:.	./.:.:.:.:.:.:.:.:.:.	./.:.:.:.:.:.:.:.:.:.	./.:.:.:.:.:.:.:.:.:.	./.:.:.:.:.:.:.:.:.:.	./.:.:.:.:.:.:.:.:.:.	./.:.:.:.:.:.:.:.:.:.	./.:.:.:.:.:.:.:.:.:.	./.:.:.:.:.:.:.:.:.:.	./.:.:.:.:.:.:.:.:.:.	./.:.:.:.:.:.:.:.:.:.	./.:.:.:.:.:.:.:.:.:.	./.:.:.:.:.:.:.:.:.:.	./.:.:.:.:.:.:.:.:.:.	./.:.:.:.:.:.:.:.:.:.	./.:.:.:.:.:.:.:.:.:.	./.:.:.:.:.:.:.:.:.:.	./.:.:.:.:.:.:.:.:.:.	./.:.:.:.:.:.:.:.:.:.	./.:.:.:.:.:.:.:.:.:.	./.:.:.:.:.:.:.:.:.:.	./.:.:.:.:.:.:.:.:.:.	./.:.:.:.:.:.:.:.:.:.	./.:.:.:.:.:.:.:.:.:.	./.:.:.:.:.:.:.:.:.:.	./.:.:.:.:.:.:.:.:.:.	./.:.:.:.:.:.:.:.:.:.	./.:.:.:.:.:.:.:.:.:.	./.:.:.:.:.:.:.:.:.:.	0|1:18:16:100:0|1:18115847_G_A:0:18115847:5,11,0,2:.	./.:.:.:.:.:.:.:.:.:.	./.:.:.:.:.:.:.:.:.:.	./.:.:.:.:.:.:.:.:.:.	./.:.:.:.:.:.:.:.:.:.	./.:.:.:.:.:.:.:.:.:.	./.:.:.:.:.:.:.:.:.:.	./.:.:.:.:.:.:.:.:.:.	./.:.:.:.:.:.:.:.:.:.	./.:.:.:.:.:.:.:.:.:.	./.:.:.:.:.:.:.:.:.:.	./.:.:.:.:.:.:.:.:.:.	./.:.:.:.:.:.:.:.:.:.	./.:.:.:.:.:.:.:.:.:.	./.:.:.:.:.:.:.:.:.:.	./.:.:.:.:.:.:.:.:.:.	./.:.:.:.:.:.:.:.:.:.	./.:.:.:.:.:.:.:.:.:.	./.:.:.:.:.:.:.:.:.:.	./.:.:.:.:.:.:.:.:.:.	./.:.:.:.:.:.:.:.:.:.	./.:.:.:.:.:.:.:.:.:.	./.:.:.:.:.:.:.:.:.:.	./.:.:.:.:.:.:.:.:.:.	./.:.:.:.:.:.:.:.:.:.	./.:.:.:.:.:.:.:.:.:.	./.:.:.:.:.:.:.:.:.:.	./.:.:.:.:.:.:.:.:.:.	./.:.:.:.:.:.:.:.:.:.	./.:.:.:.:.:.:.:.:.:.	./.:.:.:.:.:.:.:.:.:.	./.:.:.:.:.:.:.:.:.:.	./.:.:.:.:.:.:.:.:.:.	./.:.:.:.:.:.:.:.:.:.	./.:.:.:.:.:.:.:.:.:.	./.:.:.:.:.:.:.:.:.:.	./.:.:.:.:.:.:.:.:.:.	./.:.:.:.:.:.:.:.:.:.	./.:.:.:.:.:.:.:.:.:.	./.:.:.:.:.:.:.:.:.:.	./.:.:.:.:.:.:.:.:.:.	./.:.:.:.:.:.:.:.:.:.	./.:.:.:.:.:.:.:.:.:.	./.:.:.:.:.:.:.:.:.:.	./.:.:.:.:.:.:.:.:.:.	./.:.:.:.:.:.:.:.:.:.	./.:.:.:.:.:.:.:.:.:.	./.:.:.:.:.:.:.:.:.:.	./.:.:.:.:.:.:.:.:.:.	./.:.:.:.:.:.:.:.:.:.	./.:.:.:.:.:.:.:.:.:.	./.:.:.:.:.:.:.:.:.:.	./.:.:.:.:.:.:.:.:.:.	./.:.:.:.:.:.:.:.:.:.	./.:.:.:.:.:.:.:.:.:.	./.:.:.:.:.:.:.:.:.:.	./.:.:.:.:.:.:.:.:.:.	0|1:12:54:100:0|1:18115847_G_A:0:18115847:5,5,0,2:.	./.:.:.:.:.:.:.:.:.:.	./.:.:.:.:.:.:.:.:.:.	./.:.:.:.:.:.:.:.:.:.	./.:.:.:.:.:.:.:.:.:.	./.:.:.:.:.:.:.:.:.:.	./.:.:.:.:.:.:.:.:.:.	./.:.:.:.:.:.:.:.:.:.	./.:.:.:.:.:.:.:.:.:.	./.:.:.:.:.:.:.:.:.:.	./.:.:.:.:.:.:.:.:.:.	./.:.:.:.:.:.:.:.:.:.	./.:.:.:.:.:.:.:.:.:.	./.:.:.:.:.:.:.:.:.:.	./.:.:.:.:.:.:.:.:.:.	./.:.:.:.:.:.:.:.:.:.
chr7	18115848	.	G	A	629.77	PASS	ExcessHet=3.0103;RAW_MQ=72000;BaseQRankSum=0.74;ClippingRankSum=0;MQRankSum=0;ReadPosRankSum=1.279;DP=831;MLEAC=2;MLEAF=1	GT:DP:GQ:SB:NE:PR:PS:SE:PGT:PID	./.:.:.:.:.:.:.:.:.:.	./.:.:.:.:.:.:.:.:.:.	./.:.:.:.:.:.:.:.:.:.	./.:.:.:.:.:.:.:.:.:.	./.:.:.:.:.:.:.:.:.:.	./.:.:.:.:.:.:.:.:.:.	./.:.:.:.:.:.:.:.:.:.	./.:.:.:.:.:.:.:.:.:.	./.:.:.:.:.:.:.:.:.:.	./.:.:.:.:.:.:.:.:.:.	./.:.:.:.:.:.:.:.:.:.	./.:.:.:.:.:.:.:.:.:.	./.:.:.:.:.:.:.:.:.:.	./.:.:.:.:.:.:.:.:.:.	./.:.:.:.:.:.:.:.:.:.	./.:.:.:.:.:.:.:.:.:.	./.:.:.:.:.:.:.:.:.:.	./.:.:.:.:.:.:.:.:.:.	./.:.:.:.:.:.:.:.:.:.	./.:.:.:.:.:.:.:.:.:.	./.:.:.:.:.:.:.:.:.:.	./.:.:.:.:.:.:.:.:.:.	./.:.:.:.:.:.:.:.:.:.	./.:.:.:.:.:.:.:.:.:.	./.:.:.:.:.:.:.:.:.:.	./.:.:.:.:.:.:.:.:.:.	./.:.:.:.:.:.:.:.:.:.	./.:.:.:.:.:.:.:.:.:.	./.:.:.:.:.:.:.:.:.:.	./.:.:.:.:.:.:.:.:.:.	./.:.:.:.:.:.:.:.:.:.	./.:.:.:.:.:.:.:.:.:.	./.:.:.:.:.:.:.:.:.:.	./.:.:.:.:.:.:.:.:.:.	./.:.:.:.:.:.:.:.:.:.	1/1:20:60:0,0,9,11:.:.:.:.:.:.	./.:.:.:.:.:.:.:.:.:.	1|0:14:66:4,6,4,0:100:0:18115644:.:.:.	./.:.:.:.:.:.:.:.:.:.	./.:.:.:.:.:.:.:.:.:.	./.:.:.:.:.:.:.:.:.:.	1|0:8:26:1,1,2,4:100:0:18105628:.:.:.	./.:.:.:.:.:.:.:.:.:.	1/1:11:33:0,0,6,5:.:.:.:.:.:.	1/1:7:21:0,0,2,5:.:.:.:.:.:.	1/1:7:21:0,0,5,2:.:.:.:.:.:.	0|1:11:97:3,2,4,2:100:0:18111589:.:.:.	1/1:19:57:0,0,9,10:.:.:.:.:.:.	1/1:23:69:0,0,13,10:.:.:.:.:.:.	0|1:5:12:1,0,2,2:100:0:18115732:.:.:.	0|1:21:99:6,8,3,4:100:0:18113236:.:.:.	1/1:19:57:0,0,6,13:.:.:.:.:0|1:18115847_G_A	0|1:13:10:1,1,5,6:100:0:18114689:.:.:.	./.:.:.:.:.:.:.:.:.:.	0|1:10:50:3,4,2,1:100:0:18111589:.:.:.	1|0:16:50:2,2,7,5:100:0:18113031:.:.:.	./.:.:.:.:.:.:.:.:.:.	0|1:8:50:2,1,3,2:100:0:18111457:.:.:.	1/1:12:36:0,0,5,7:.:.:.:.:.:.	1|0:11:99:3,3,4,1:100:0:18115373:.:.:.	./.:.:.:.:.:.:.:.:.:.	1|0:15:99:2,5,4,4:100:0:18100968:.:.:.	1/1:17:51:0,0,9,8:.:.:.:.:.:.	1/1:9:27:0,0,5,4:.:.:.:.:.:.	1/1:10:30:0,0,6,4:.:.:.:.:.:.	1|0:14:99:1,7,1,5:100:0:18115077:.:.:.	1/1:10:30:0,0,6,4:.:.:.:.:.:.	./.:.:.:.:.:.:.:.:.:.	1/1:22:66:0,0,10,12:.:.:.:.:.:.	1/1:15:45:0,0,7,8:.:.:.:.:.:.	1/1:16:48:0,0,9,7:.:.:.:.:.:.	1/1:7:21:0,0,6,1:.:.:.:.:.:.	1/1:10:30:0,0,3,7:.:.:.:.:.:.	1/1:8:24:0,0,4,4:.:.:.:.:.:.	./.:.:.:.:.:.:.:.:.:.	1/1:11:33:0,0,5,6:.:.:.:.:.:.	0|1:17:99:5,4,2,6:100:0:18115296:.:.:.	1|0:21:99:2,4,5,10:100:0:18115582:.:.:.	0|1:10:49:1,2,2,5:100:0:18115644:.:.:.	1/1:18:54:0,0,10,8:.:.:.:.:.:.	./.:.:.:.:.:.:.:.:.:.	1/1:18:54:0,0,10,8:.:.:.:.:.:.	1/1:12:36:0,0,6,6:.:.:.:.:.:.	1|0:7:55:0,4,1,2:100:0:18112455:.:.:.	0|1:14:35:1,2,5,6:100:0:18108802:.:.:.	1|0:21:99:5,5,4,7:100:0:18106810:.:.:.	1|0:15:86:4,1,1,9:100:0:18111220:.:.:.	1/1:14:42:0,0,7,7:.:.:.:.:.:.	1|0:21:99:2,4,6,9:100:0:18115644:.:.:.	0|1:17:75:6,6,2,3:100:0:18111846:.:.:.	1/1:24:72:0,0,11,13:.:.:.:.:.:.	0|1:14:99:6,2,3,3:100:0:18114058:.:.:.	1/1:16:48:0,0,8,8:.:.:.:.:.:.	1/1:12:36:0,0,3,9:.:.:.:.:.:.	1|0:13:12:1,1,8,3:100:0:18111970:.:.:.	./.:.:.:.:.:.:.:.:.:.	1/1:9:27:0,0,5,4:.:.:.:.:.:.	1/1:15:45:0,0,5,10:.:.:.:.:.:.	0|1:6:58:3,0,2,1:100:0:18114058:.:.:.	./.:.:.:.:.:.:.:.:.:.	1/1:12:36:0,0,6,6:.:.:.:.:.:.	./.:.:.:.:.:.:.:.:.:.	./.:.:.:.:.:.:.:.:.:.	1/1:15:45:0,0,8,7:.:.:.:.:.:.	1/1:9:27:0,0,1,8:.:.:.:.:.:.	0|1:9:1:0,1,3,5:100:0:18113031:.:.:.	1|0:5:36:0,2,2,1:100:0:18115644:.:.:.	1/1:16:48:0,0,8,8:.:.:.:.:.:.	1/1:12:36:0,0,5,7:.:.:.:.:0|1:18115847_G_A	1|0:10:54:3,4,2,1:100:0:18111457:.:.:.	1/1:22:66:0,0,10,12:.:.:.:.:.:.	./.:.:.:.:.:.:.:.:.:.	./.:.:.:.:.:.:.:.:.:.	./.:.:.:.:.:.:.:.:.:.	./.:.:.:.:.:.:.:.:.:.	./.:.:.:.:.:.:.:.:.:.	./.:.:.:.:.:.:.:.:.:.	./.:.:.:.:.:.:.:.:.:.	./.:.:.:.:.:.:.:.:.:.	./.:.:.:.:.:.:.:.:.:.	./.:.:.:.:.:.:.:.:.:.	./.:.:.:.:.:.:.:.:.:.	./.:.:.:.:.:.:.:.:.:.	./.:.:.:.:.:.:.:.:.:.
chr7	18115852	.	G	A	25.78	PASS	BaseQRankSum=-1.943;ClippingRankSum=0;ExcessHet=3.0103;MQRankSum=0;RAW_MQ=72000;ReadPosRankSum=-1.382;DP=31;MLEAC=1;MLEAF=0.5	GT:DP:GQ:NE:PGT:PID:PR:PS:SB:SE	./.:.:.:.:.:.:.:.:.:.	./.:.:.:.:.:.:.:.:.:.	./.:.:.:.:.:.:.:.:.:.	./.:.:.:.:.:.:.:.:.:.	./.:.:.:.:.:.:.:.:.:.	./.:.:.:.:.:.:.:.:.:.	./.:.:.:.:.:.:.:.:.:.	./.:.:.:.:.:.:.:.:.:.	./.:.:.:.:.:.:.:.:.:.	./.:.:.:.:.:.:.:.:.:.	./.:.:.:.:.:.:.:.:.:.	./.:.:.:.:.:.:.:.:.:.	./.:.:.:.:.:.:.:.:.:.	./.:.:.:.:.:.:.:.:.:.	./.:.:.:.:.:.:.:.:.:.	./.:.:.:.:.:.:.:.:.:.	./.:.:.:.:.:.:.:.:.:.	./.:.:.:.:.:.:.:.:.:.	./.:.:.:.:.:.:.:.:.:.	./.:.:.:.:.:.:.:.:.:.	./.:.:.:.:.:.:.:.:.:.	./.:.:.:.:.:.:.:.:.:.	./.:.:.:.:.:.:.:.:.:.	./.:.:.:.:.:.:.:.:.:.	./.:.:.:.:.:.:.:.:.:.	./.:.:.:.:.:.:.:.:.:.	./.:.:.:.:.:.:.:.:.:.	./.:.:.:.:.:.:.:.:.:.	./.:.:.:.:.:.:.:.:.:.	./.:.:.:.:.:.:.:.:.:.	./.:.:.:.:.:.:.:.:.:.	./.:.:.:.:.:.:.:.:.:.	./.:.:.:.:.:.:.:.:.:.	./.:.:.:.:.:.:.:.:.:.	./.:.:.:.:.:.:.:.:.:.	./.:.:.:.:.:.:.:.:.:.	./.:.:.:.:.:.:.:.:.:.	./.:.:.:.:.:.:.:.:.:.	./.:.:.:.:.:.:.:.:.:.	./.:.:.:.:.:.:.:.:.:.	./.:.:.:.:.:.:.:.:.:.	./.:.:.:.:.:.:.:.:.:.	./.:.:.:.:.:.:.:.:.:.	./.:.:.:.:.:.:.:.:.:.	./.:.:.:.:.:.:.:.:.:.	./.:.:.:.:.:.:.:.:.:.	./.:.:.:.:.:.:.:.:.:.	./.:.:.:.:.:.:.:.:.:.	./.:.:.:.:.:.:.:.:.:.	./.:.:.:.:.:.:.:.:.:.	./.:.:.:.:.:.:.:.:.:.	0|1:19:16:100:0|1:18115847_G_A:0:18115847:6,11,0,2:.	./.:.:.:.:.:.:.:.:.:.	./.:.:.:.:.:.:.:.:.:.	./.:.:.:.:.:.:.:.:.:.	./.:.:.:.:.:.:.:.:.:.	./.:.:.:.:.:.:.:.:.:.	./.:.:.:.:.:.:.:.:.:.	./.:.:.:.:.:.:.:.:.:.	./.:.:.:.:.:.:.:.:.:.	./.:.:.:.:.:.:.:.:.:.	./.:.:.:.:.:.:.:.:.:.	./.:.:.:.:.:.:.:.:.:.	./.:.:.:.:.:.:.:.:.:.	./.:.:.:.:.:.:.:.:.:.	./.:.:.:.:.:.:.:.:.:.	./.:.:.:.:.:.:.:.:.:.	./.:.:.:.:.:.:.:.:.:.	./.:.:.:.:.:.:.:.:.:.	./.:.:.:.:.:.:.:.:.:.	./.:.:.:.:.:.:.:.:.:.	./.:.:.:.:.:.:.:.:.:.	./.:.:.:.:.:.:.:.:.:.	./.:.:.:.:.:.:.:.:.:.	./.:.:.:.:.:.:.:.:.:.	./.:.:.:.:.:.:.:.:.:.	./.:.:.:.:.:.:.:.:.:.	./.:.:.:.:.:.:.:.:.:.	./.:.:.:.:.:.:.:.:.:.	./.:.:.:.:.:.:.:.:.:.	./.:.:.:.:.:.:.:.:.:.	./.:.:.:.:.:.:.:.:.:.	./.:.:.:.:.:.:.:.:.:.	./.:.:.:.:.:.:.:.:.:.	./.:.:.:.:.:.:.:.:.:.	./.:.:.:.:.:.:.:.:.:.	./.:.:.:.:.:.:.:.:.:.	./.:.:.:.:.:.:.:.:.:.	./.:.:.:.:.:.:.:.:.:.	./.:.:.:.:.:.:.:.:.:.	./.:.:.:.:.:.:.:.:.:.	./.:.:.:.:.:.:.:.:.:.	./.:.:.:.:.:.:.:.:.:.	./.:.:.:.:.:.:.:.:.:.	./.:.:.:.:.:.:.:.:.:.	./.:.:.:.:.:.:.:.:.:.	./.:.:.:.:.:.:.:.:.:.	./.:.:.:.:.:.:.:.:.:.	./.:.:.:.:.:.:.:.:.:.	./.:.:.:.:.:.:.:.:.:.	./.:.:.:.:.:.:.:.:.:.	./.:.:.:.:.:.:.:.:.:.	./.:.:.:.:.:.:.:.:.:.	./.:.:.:.:.:.:.:.:.:.	./.:.:.:.:.:.:.:.:.:.	./.:.:.:.:.:.:.:.:.:.	./.:.:.:.:.:.:.:.:.:.	./.:.:.:.:.:.:.:.:.:.	0|1:11:54:100:0|1:18115847_G_A:0:18115847:4,5,0,2:.	./.:.:.:.:.:.:.:.:.:.	./.:.:.:.:.:.:.:.:.:.	./.:.:.:.:.:.:.:.:.:.	./.:.:.:.:.:.:.:.:.:.	./.:.:.:.:.:.:.:.:.:.	./.:.:.:.:.:.:.:.:.:.	./.:.:.:.:.:.:.:.:.:.	./.:.:.:.:.:.:.:.:.:.	./.:.:.:.:.:.:.:.:.:.	./.:.:.:.:.:.:.:.:.:.	./.:.:.:.:.:.:.:.:.:.	./.:.:.:.:.:.:.:.:.:.	./.:.:.:.:.:.:.:.:.:.	./.:.:.:.:.:.:.:.:.:.	./.:.:.:.:.:.:.:.:.:.
chr7	18115853	.	C	A	28.77	PASS	BaseQRankSum=-1.467;ClippingRankSum=0;ExcessHet=3.0103;MQRankSum=0;RAW_MQ=72000;ReadPosRankSum=-1.382;DP=30;MLEAC=1;MLEAF=0.5	GT:DP:GQ:NE:PGT:PID:PR:PS:SB:SE	./.:.:.:.:.:.:.:.:.:.	./.:.:.:.:.:.:.:.:.:.	./.:.:.:.:.:.:.:.:.:.	./.:.:.:.:.:.:.:.:.:.	./.:.:.:.:.:.:.:.:.:.	./.:.:.:.:.:.:.:.:.:.	./.:.:.:.:.:.:.:.:.:.	./.:.:.:.:.:.:.:.:.:.	./.:.:.:.:.:.:.:.:.:.	./.:.:.:.:.:.:.:.:.:.	./.:.:.:.:.:.:.:.:.:.	./.:.:.:.:.:.:.:.:.:.	./.:.:.:.:.:.:.:.:.:.	./.:.:.:.:.:.:.:.:.:.	./.:.:.:.:.:.:.:.:.:.	./.:.:.:.:.:.:.:.:.:.	./.:.:.:.:.:.:.:.:.:.	./.:.:.:.:.:.:.:.:.:.	./.:.:.:.:.:.:.:.:.:.	./.:.:.:.:.:.:.:.:.:.	./.:.:.:.:.:.:.:.:.:.	./.:.:.:.:.:.:.:.:.:.	./.:.:.:.:.:.:.:.:.:.	./.:.:.:.:.:.:.:.:.:.	./.:.:.:.:.:.:.:.:.:.	./.:.:.:.:.:.:.:.:.:.	./.:.:.:.:.:.:.:.:.:.	./.:.:.:.:.:.:.:.:.:.	./.:.:.:.:.:.:.:.:.:.	./.:.:.:.:.:.:.:.:.:.	./.:.:.:.:.:.:.:.:.:.	./.:.:.:.:.:.:.:.:.:.	./.:.:.:.:.:.:.:.:.:.	./.:.:.:.:.:.:.:.:.:.	./.:.:.:.:.:.:.:.:.:.	./.:.:.:.:.:.:.:.:.:.	./.:.:.:.:.:.:.:.:.:.	./.:.:.:.:.:.:.:.:.:.	./.:.:.:.:.:.:.:.:.:.	./.:.:.:.:.:.:.:.:.:.	./.:.:.:.:.:.:.:.:.:.	./.:.:.:.:.:.:.:.:.:.	./.:.:.:.:.:.:.:.:.:.	./.:.:.:.:.:.:.:.:.:.	./.:.:.:.:.:.:.:.:.:.	./.:.:.:.:.:.:.:.:.:.	./.:.:.:.:.:.:.:.:.:.	./.:.:.:.:.:.:.:.:.:.	./.:.:.:.:.:.:.:.:.:.	./.:.:.:.:.:.:.:.:.:.	./.:.:.:.:.:.:.:.:.:.	0|1:19:16:100:0|1:18115847_G_A:0:18115847:6,11,0,2:.	./.:.:.:.:.:.:.:.:.:.	./.:.:.:.:.:.:.:.:.:.	./.:.:.:.:.:.:.:.:.:.	./.:.:.:.:.:.:.:.:.:.	./.:.:.:.:.:.:.:.:.:.	./.:.:.:.:.:.:.:.:.:.	./.:.:.:.:.:.:.:.:.:.	./.:.:.:.:.:.:.:.:.:.	./.:.:.:.:.:.:.:.:.:.	./.:.:.:.:.:.:.:.:.:.	./.:.:.:.:.:.:.:.:.:.	./.:.:.:.:.:.:.:.:.:.	./.:.:.:.:.:.:.:.:.:.	./.:.:.:.:.:.:.:.:.:.	./.:.:.:.:.:.:.:.:.:.	./.:.:.:.:.:.:.:.:.:.	./.:.:.:.:.:.:.:.:.:.	./.:.:.:.:.:.:.:.:.:.	./.:.:.:.:.:.:.:.:.:.	./.:.:.:.:.:.:.:.:.:.	./.:.:.:.:.:.:.:.:.:.	./.:.:.:.:.:.:.:.:.:.	./.:.:.:.:.:.:.:.:.:.	./.:.:.:.:.:.:.:.:.:.	./.:.:.:.:.:.:.:.:.:.	./.:.:.:.:.:.:.:.:.:.	./.:.:.:.:.:.:.:.:.:.	./.:.:.:.:.:.:.:.:.:.	./.:.:.:.:.:.:.:.:.:.	./.:.:.:.:.:.:.:.:.:.	./.:.:.:.:.:.:.:.:.:.	./.:.:.:.:.:.:.:.:.:.	./.:.:.:.:.:.:.:.:.:.	./.:.:.:.:.:.:.:.:.:.	./.:.:.:.:.:.:.:.:.:.	./.:.:.:.:.:.:.:.:.:.	./.:.:.:.:.:.:.:.:.:.	./.:.:.:.:.:.:.:.:.:.	./.:.:.:.:.:.:.:.:.:.	./.:.:.:.:.:.:.:.:.:.	./.:.:.:.:.:.:.:.:.:.	./.:.:.:.:.:.:.:.:.:.	./.:.:.:.:.:.:.:.:.:.	./.:.:.:.:.:.:.:.:.:.	./.:.:.:.:.:.:.:.:.:.	./.:.:.:.:.:.:.:.:.:.	./.:.:.:.:.:.:.:.:.:.	./.:.:.:.:.:.:.:.:.:.	./.:.:.:.:.:.:.:.:.:.	./.:.:.:.:.:.:.:.:.:.	./.:.:.:.:.:.:.:.:.:.	./.:.:.:.:.:.:.:.:.:.	./.:.:.:.:.:.:.:.:.:.	./.:.:.:.:.:.:.:.:.:.	./.:.:.:.:.:.:.:.:.:.	./.:.:.:.:.:.:.:.:.:.	0|1:10:57:100:0|1:18115847_G_A:0:18115847:4,4,0,2:.	./.:.:.:.:.:.:.:.:.:.	./.:.:.:.:.:.:.:.:.:.	./.:.:.:.:.:.:.:.:.:.	./.:.:.:.:.:.:.:.:.:.	./.:.:.:.:.:.:.:.:.:.	./.:.:.:.:.:.:.:.:.:.	./.:.:.:.:.:.:.:.:.:.	./.:.:.:.:.:.:.:.:.:.	./.:.:.:.:.:.:.:.:.:.	./.:.:.:.:.:.:.:.:.:.	./.:.:.:.:.:.:.:.:.:.	./.:.:.:.:.:.:.:.:.:.	./.:.:.:.:.:.:.:.:.:.	./.:.:.:.:.:.:.:.:.:.	./.:.:.:.:.:.:.:.:.:.
chr7	18115863	.	C	G	418.77	PASS	ExcessHet=3.0103;RAW_MQ=39600;BaseQRankSum=1.483;ClippingRankSum=0;MQRankSum=0;ReadPosRankSum=1.81;DP=171;MLEAC=1;MLEAF=0.5	GT:DP:GQ:SB:NE:PR:PS:SE	./.:.:.:.:.:.:.:.	./.:.:.:.:.:.:.:.	./.:.:.:.:.:.:.:.	./.:.:.:.:.:.:.:.	./.:.:.:.:.:.:.:.	./.:.:.:.:.:.:.:.	./.:.:.:.:.:.:.:.	./.:.:.:.:.:.:.:.	./.:.:.:.:.:.:.:.	./.:.:.:.:.:.:.:.	./.:.:.:.:.:.:.:.	./.:.:.:.:.:.:.:.	./.:.:.:.:.:.:.:.	./.:.:.:.:.:.:.:.	./.:.:.:.:.:.:.:.	./.:.:.:.:.:.:.:.	./.:.:.:.:.:.:.:.	./.:.:.:.:.:.:.:.	./.:.:.:.:.:.:.:.	./.:.:.:.:.:.:.:.	./.:.:.:.:.:.:.:.	./.:.:.:.:.:.:.:.	./.:.:.:.:.:.:.:.	./.:.:.:.:.:.:.:.	./.:.:.:.:.:.:.:.	./.:.:.:.:.:.:.:.	./.:.:.:.:.:.:.:.	./.:.:.:.:.:.:.:.	./.:.:.:.:.:.:.:.	./.:.:.:.:.:.:.:.	./.:.:.:.:.:.:.:.	./.:.:.:.:.:.:.:.	./.:.:.:.:.:.:.:.	./.:.:.:.:.:.:.:.	./.:.:.:.:.:.:.:.	./.:.:.:.:.:.:.:.	./.:.:.:.:.:.:.:.	./.:.:.:.:.:.:.:.	./.:.:.:.:.:.:.:.	./.:.:.:.:.:.:.:.	./.:.:.:.:.:.:.:.	./.:.:.:.:.:.:.:.	./.:.:.:.:.:.:.:.	1/1:11:33:0,0,6,5:.:.:.:.	1/1:7:21:0,0,2,5:.:.:.:.	1/1:7:21:0,0,5,2:.:.:.:.	./.:.:.:.:.:.:.:.	1|0:24:99:9,8,4,3:100:0:18115863:.	./.:.:.:.:.:.:.:.	./.:.:.:.:.:.:.:.	./.:.:.:.:.:.:.:.	./.:.:.:.:.:.:.:.	./.:.:.:.:.:.:.:.	./.:.:.:.:.:.:.:.	./.:.:.:.:.:.:.:.	./.:.:.:.:.:.:.:.	./.:.:.:.:.:.:.:.	0|1:8:55:2,1,3,2:100:0:18111457:.	./.:.:.:.:.:.:.:.	./.:.:.:.:.:.:.:.	./.:.:.:.:.:.:.:.	./.:.:.:.:.:.:.:.	./.:.:.:.:.:.:.:.	./.:.:.:.:.:.:.:.	./.:.:.:.:.:.:.:.	1|0:11:99:0,5,1,5:100:0:18115077:.	./.:.:.:.:.:.:.:.	./.:.:.:.:.:.:.:.	./.:.:.:.:.:.:.:.	1/1:16:48:0,0,8,8:.:.:.:.	1|0:21:99:6,5,4,6:100:0:18115863:.	0/1:10:85:4,2,3,1:.:.:.:.	./.:.:.:.:.:.:.:.	./.:.:.:.:.:.:.:.	./.:.:.:.:.:.:.:.	./.:.:.:.:.:.:.:.	./.:.:.:.:.:.:.:.	./.:.:.:.:.:.:.:.	./.:.:.:.:.:.:.:.	0|1:17:99:4,3,7,3:100:0:18115863:.	./.:.:.:.:.:.:.:.	./.:.:.:.:.:.:.:.	./.:.:.:.:.:.:.:.	./.:.:.:.:.:.:.:.	./.:.:.:.:.:.:.:.	1|0:22:99:6,5,4,7:100:0:18106810:.	1|0:17:99:4,2,2,9:100:0:18111220:.	./.:.:.:.:.:.:.:.	./.:.:.:.:.:.:.:.	./.:.:.:.:.:.:.:.	./.:.:.:.:.:.:.:.	./.:.:.:.:.:.:.:.	./.:.:.:.:.:.:.:.	./.:.:.:.:.:.:.:.	./.:.:.:.:.:.:.:.	./.:.:.:.:.:.:.:.	./.:.:.:.:.:.:.:.	./.:.:.:.:.:.:.:.	./.:.:.:.:.:.:.:.	./.:.:.:.:.:.:.:.	./.:.:.:.:.:.:.:.	./.:.:.:.:.:.:.:.	./.:.:.:.:.:.:.:.	./.:.:.:.:.:.:.:.	./.:.:.:.:.:.:.:.	./.:.:.:.:.:.:.:.	./.:.:.:.:.:.:.:.	./.:.:.:.:.:.:.:.	./.:.:.:.:.:.:.:.	./.:.:.:.:.:.:.:.	./.:.:.:.:.:.:.:.	./.:.:.:.:.:.:.:.	./.:.:.:.:.:.:.:.	./.:.:.:.:.:.:.:.	./.:.:.:.:.:.:.:.	./.:.:.:.:.:.:.:.	./.:.:.:.:.:.:.:.	./.:.:.:.:.:.:.:.	./.:.:.:.:.:.:.:.	./.:.:.:.:.:.:.:.	./.:.:.:.:.:.:.:.	./.:.:.:.:.:.:.:.	./.:.:.:.:.:.:.:.	./.:.:.:.:.:.:.:.
chr7	18115998	.	C	T	385.77	PASS	BaseQRankSum=1.571;ClippingRankSum=0;ExcessHet=3.0103;MQRankSum=0;RAW_MQ=43200;ReadPosRankSum=0.101;DP=379;MLEAC=1;MLEAF=0.5	GT:DP:GQ:NE:PR:PS:SB:SE:PGT:PID	./.:.:.:.:.:.:.:.:.:.	./.:.:.:.:.:.:.:.:.:.	./.:.:.:.:.:.:.:.:.:.	./.:.:.:.:.:.:.:.:.:.	./.:.:.:.:.:.:.:.:.:.	./.:.:.:.:.:.:.:.:.:.	./.:.:.:.:.:.:.:.:.:.	./.:.:.:.:.:.:.:.:.:.	./.:.:.:.:.:.:.:.:.:.	./.:.:.:.:.:.:.:.:.:.	./.:.:.:.:.:.:.:.:.:.	1|0:12:99:100:0:18115998:4,3,3,2:.:.:.	0|1:16:99:100:0:18115998:5,3,3,5:.:.:.	1|0:11:55:100:0:18115998:1,3,4,3:.:.:.	./.:.:.:.:.:.:.:.:.:.	./.:.:.:.:.:.:.:.:.:.	./.:.:.:.:.:.:.:.:.:.	./.:.:.:.:.:.:.:.:.:.	./.:.:.:.:.:.:.:.:.:.	./.:.:.:.:.:.:.:.:.:.	1|0:18:98:100:0:18115998:3,3,7,5:.:.:.	0|1:20:99:100:0:18115998:7,3,3,7:.:.:.	./.:.:.:.:.:.:.:.:.:.	./.:.:.:.:.:.:.:.:.:.	1|0:20:99:100:0:18115998:6,2,4,8:.:.:.	1|0:22:99:100:0:18115998:10,1,6,5:.:.:.	./.:.:.:.:.:.:.:.:.:.	./.:.:.:.:.:.:.:.:.:.	./.:.:.:.:.:.:.:.:.:.	./.:.:.:.:.:.:.:.:.:.	./.:.:.:.:.:.:.:.:.:.	./.:.:.:.:.:.:.:.:.:.	./.:.:.:.:.:.:.:.:.:.	./.:.:.:.:.:.:.:.:.:.	./.:.:.:.:.:.:.:.:.:.	./.:.:.:.:.:.:.:.:.:.	./.:.:.:.:.:.:.:.:.:.	./.:.:.:.:.:.:.:.:.:.	./.:.:.:.:.:.:.:.:.:.	./.:.:.:.:.:.:.:.:.:.	0|1:19:99:100:0:18113436:5,5,4,5:.:.:.	./.:.:.:.:.:.:.:.:.:.	1|0:9:22:100:0:18115296:4,3,1,1:.:.:.	./.:.:.:.:.:.:.:.:.:.	./.:.:.:.:.:.:.:.:.:.	./.:.:.:.:.:.:.:.:.:.	./.:.:.:.:.:.:.:.:.:.	./.:.:.:.:.:.:.:.:.:.	./.:.:.:.:.:.:.:.:.:.	./.:.:.:.:.:.:.:.:.:.	1|0:21:99:100:0:18113236:5,4,4,8:.:.:.	./.:.:.:.:.:.:.:.:.:.	./.:.:.:.:.:.:.:.:.:.	./.:.:.:.:.:.:.:.:.:.	1/1:17:15:.:.:.:1,1,8,7:.:.:.	0|1:13:86:100:0:18113031:3,4,3,3:.:.:.	1|0:17:77:100:0:18104955:4,1,7,5:.:.:.	./.:.:.:.:.:.:.:.:.:.	./.:.:.:.:.:.:.:.:.:.	./.:.:.:.:.:.:.:.:.:.	./.:.:.:.:.:.:.:.:.:.	./.:.:.:.:.:.:.:.:.:.	./.:.:.:.:.:.:.:.:.:.	./.:.:.:.:.:.:.:.:.:.	./.:.:.:.:.:.:.:.:.:.	./.:.:.:.:.:.:.:.:.:.	./.:.:.:.:.:.:.:.:.:.	0|1:22:99:100:0:18115998:2,8,5,7:.:0|1:18115998_C_T	./.:.:.:.:.:.:.:.:.:.	./.:.:.:.:.:.:.:.:.:.	./.:.:.:.:.:.:.:.:.:.	./.:.:.:.:.:.:.:.:.:.	./.:.:.:.:.:.:.:.:.:.	./.:.:.:.:.:.:.:.:.:.	0|1:21:99:100:0:18115998:6,5,6,4:.:.:.	./.:.:.:.:.:.:.:.:.:.	1|0:19:97:100:0:18115296:4,2,7,6:.:.:.	./.:.:.:.:.:.:.:.:.:.	./.:.:.:.:.:.:.:.:.:.	./.:.:.:.:.:.:.:.:.:.	./.:.:.:.:.:.:.:.:.:.	./.:.:.:.:.:.:.:.:.:.	./.:.:.:.:.:.:.:.:.:.	./.:.:.:.:.:.:.:.:.:.	./.:.:.:.:.:.:.:.:.:.	./.:.:.:.:.:.:.:.:.:.	./.:.:.:.:.:.:.:.:.:.	./.:.:.:.:.:.:.:.:.:.	./.:.:.:.:.:.:.:.:.:.	./.:.:.:.:.:.:.:.:.:.	./.:.:.:.:.:.:.:.:.:.	1|0:20:99:100:0:18114058:5,3,6,6:.:.:.	./.:.:.:.:.:.:.:.:.:.	./.:.:.:.:.:.:.:.:.:.	./.:.:.:.:.:.:.:.:.:.	1/1:16:48:.:.:.:0,0,6,10:.:.:.	./.:.:.:.:.:.:.:.:.:.	./.:.:.:.:.:.:.:.:.:.	1|0:18:99:100:0:18114058:6,5,3,4:.:.:.	./.:.:.:.:.:.:.:.:.:.	./.:.:.:.:.:.:.:.:.:.	./.:.:.:.:.:.:.:.:.:.	./.:.:.:.:.:.:.:.:.:.	./.:.:.:.:.:.:.:.:.:.	./.:.:.:.:.:.:.:.:.:.	./.:.:.:.:.:.:.:.:.:.	./.:.:.:.:.:.:.:.:.:.	./.:.:.:.:.:.:.:.:.:.	./.:.:.:.:.:.:.:.:.:.	./.:.:.:.:.:.:.:.:.:.	./.:.:.:.:.:.:.:.:.:.	./.:.:.:.:.:.:.:.:.:.	./.:.:.:.:.:.:.:.:.:.	./.:.:.:.:.:.:.:.:.:.	0|1:10:99:71.64:0:18115541:2,3,4,1:.:.:.	1|0:13:93:100:0:18115998:6,2,4,1:.:.:.	./.:.:.:.:.:.:.:.:.:.	./.:.:.:.:.:.:.:.:.:.	./.:.:.:.:.:.:.:.:.:.	./.:.:.:.:.:.:.:.:.:.	./.:.:.:.:.:.:.:.:.:.	1|0:24:99:100:0:18115541:4,4,7,9:.:.:.	./.:.:.:.:.:.:.:.:.:.	./.:.:.:.:.:.:.:.:.:.
chr7	18115999	.	G	C	170.77	PASS	BaseQRankSum=0.107;ClippingRankSum=0;ExcessHet=3.0103;MQRankSum=0;RAW_MQ=39600;ReadPosRankSum=-0.057;DP=34;MLEAC=1;MLEAF=0.5	GT:DP:GQ:NE:PR:PS:SB:SE:PGT:PID	./.:.:.:.:.:.:.:.:.:.	./.:.:.:.:.:.:.:.:.:.	./.:.:.:.:.:.:.:.:.:.	./.:.:.:.:.:.:.:.:.:.	./.:.:.:.:.:.:.:.:.:.	./.:.:.:.:.:.:.:.:.:.	./.:.:.:.:.:.:.:.:.:.	./.:.:.:.:.:.:.:.:.:.	./.:.:.:.:.:.:.:.:.:.	./.:.:.:.:.:.:.:.:.:.	./.:.:.:.:.:.:.:.:.:.	./.:.:.:.:.:.:.:.:.:.	./.:.:.:.:.:.:.:.:.:.	./.:.:.:.:.:.:.:.:.:.	./.:.:.:.:.:.:.:.:.:.	./.:.:.:.:.:.:.:.:.:.	./.:.:.:.:.:.:.:.:.:.	./.:.:.:.:.:.:.:.:.:.	./.:.:.:.:.:.:.:.:.:.	./.:.:.:.:.:.:.:.:.:.	./.:.:.:.:.:.:.:.:.:.	./.:.:.:.:.:.:.:.:.:.	./.:.:.:.:.:.:.:.:.:.	./.:.:.:.:.:.:.:.:.:.	./.:.:.:.:.:.:.:.:.:.	./.:.:.:.:.:.:.:.:.:.	./.:.:.:.:.:.:.:.:.:.	./.:.:.:.:.:.:.:.:.:.	./.:.:.:.:.:.:.:.:.:.	./.:.:.:.:.:.:.:.:.:.	./.:.:.:.:.:.:.:.:.:.	./.:.:.:.:.:.:.:.:.:.	./.:.:.:.:.:.:.:.:.:.	./.:.:.:.:.:.:.:.:.:.	./.:.:.:.:.:.:.:.:.:.	./.:.:.:.:.:.:.:.:.:.	./.:.:.:.:.:.:.:.:.:.	./.:.:.:.:.:.:.:.:.:.	./.:.:.:.:.:.:.:.:.:.	./.:.:.:.:.:.:.:.:.:.	./.:.:.:.:.:.:.:.:.:.	./.:.:.:.:.:.:.:.:.:.	./.:.:.:.:.:.:.:.:.:.	./.:.:.:.:.:.:.:.:.:.	./.:.:.:.:.:.:.:.:.:.	./.:.:.:.:.:.:.:.:.:.	./.:.:.:.:.:.:.:.:.:.	./.:.:.:.:.:.:.:.:.:.	./.:.:.:.:.:.:.:.:.:.	./.:.:.:.:.:.:.:.:.:.	./.:.:.:.:.:.:.:.:.:.	./.:.:.:.:.:.:.:.:.:.	./.:.:.:.:.:.:.:.:.:.	./.:.:.:.:.:.:.:.:.:.	./.:.:.:.:.:.:.:.:.:.	./.:.:.:.:.:.:.:.:.:.	./.:.:.:.:.:.:.:.:.:.	./.:.:.:.:.:.:.:.:.:.	./.:.:.:.:.:.:.:.:.:.	./.:.:.:.:.:.:.:.:.:.	./.:.:.:.:.:.:.:.:.:.	./.:.:.:.:.:.:.:.:.:.	./.:.:.:.:.:.:.:.:.:.	./.:.:.:.:.:.:.:.:.:.	./.:.:.:.:.:.:.:.:.:.	0|1:11:71:100:0:18115077:1,3,3,4:.:.:.	./.:.:.:.:.:.:.:.:.:.	1|0:22:99:100:0:18115998:5,7,2,8:.:1|0:18115998_C_T	./.:.:.:.:.:.:.:.:.:.	./.:.:.:.:.:.:.:.:.:.	./.:.:.:.:.:.:.:.:.:.	./.:.:.:.:.:.:.:.:.:.	./.:.:.:.:.:.:.:.:.:.	./.:.:.:.:.:.:.:.:.:.	./.:.:.:.:.:.:.:.:.:.	./.:.:.:.:.:.:.:.:.:.	./.:.:.:.:.:.:.:.:.:.	./.:.:.:.:.:.:.:.:.:.	./.:.:.:.:.:.:.:.:.:.	./.:.:.:.:.:.:.:.:.:.	./.:.:.:.:.:.:.:.:.:.	./.:.:.:.:.:.:.:.:.:.	./.:.:.:.:.:.:.:.:.:.	./.:.:.:.:.:.:.:.:.:.	./.:.:.:.:.:.:.:.:.:.	./.:.:.:.:.:.:.:.:.:.	./.:.:.:.:.:.:.:.:.:.	./.:.:.:.:.:.:.:.:.:.	./.:.:.:.:.:.:.:.:.:.	./.:.:.:.:.:.:.:.:.:.	./.:.:.:.:.:.:.:.:.:.	./.:.:.:.:.:.:.:.:.:.	./.:.:.:.:.:.:.:.:.:.	./.:.:.:.:.:.:.:.:.:.	./.:.:.:.:.:.:.:.:.:.	./.:.:.:.:.:.:.:.:.:.	./.:.:.:.:.:.:.:.:.:.	./.:.:.:.:.:.:.:.:.:.	./.:.:.:.:.:.:.:.:.:.	./.:.:.:.:.:.:.:.:.:.	./.:.:.:.:.:.:.:.:.:.	./.:.:.:.:.:.:.:.:.:.	./.:.:.:.:.:.:.:.:.:.	./.:.:.:.:.:.:.:.:.:.	./.:.:.:.:.:.:.:.:.:.	./.:.:.:.:.:.:.:.:.:.	./.:.:.:.:.:.:.:.:.:.	./.:.:.:.:.:.:.:.:.:.	./.:.:.:.:.:.:.:.:.:.	./.:.:.:.:.:.:.:.:.:.	./.:.:.:.:.:.:.:.:.:.	./.:.:.:.:.:.:.:.:.:.	./.:.:.:.:.:.:.:.:.:.	./.:.:.:.:.:.:.:.:.:.	./.:.:.:.:.:.:.:.:.:.	./.:.:.:.:.:.:.:.:.:.	./.:.:.:.:.:.:.:.:.:.	./.:.:.:.:.:.:.:.:.:.	./.:.:.:.:.:.:.:.:.:.	./.:.:.:.:.:.:.:.:.:.	./.:.:.:.:.:.:.:.:.:.	./.:.:.:.:.:.:.:.:.:.	./.:.:.:.:.:.:.:.:.:.	./.:.:.:.:.:.:.:.:.:.
chr7	18116010	.	A	G	465.77	PASS	ExcessHet=3.0103;RAW_MQ=68400;BaseQRankSum=-2.014;ClippingRankSum=0;MQRankSum=0;ReadPosRankSum=0.772;DP=859;MLEAC=2;MLEAF=1	GT:DP:GQ:SB:NE:PR:PS:SE	./.:.:.:.:.:.:.:.	./.:.:.:.:.:.:.:.	./.:.:.:.:.:.:.:.	./.:.:.:.:.:.:.:.	./.:.:.:.:.:.:.:.	./.:.:.:.:.:.:.:.	./.:.:.:.:.:.:.:.	./.:.:.:.:.:.:.:.	./.:.:.:.:.:.:.:.	./.:.:.:.:.:.:.:.	./.:.:.:.:.:.:.:.	./.:.:.:.:.:.:.:.	./.:.:.:.:.:.:.:.	./.:.:.:.:.:.:.:.	./.:.:.:.:.:.:.:.	./.:.:.:.:.:.:.:.	./.:.:.:.:.:.:.:.	./.:.:.:.:.:.:.:.	./.:.:.:.:.:.:.:.	./.:.:.:.:.:.:.:.	./.:.:.:.:.:.:.:.	./.:.:.:.:.:.:.:.	./.:.:.:.:.:.:.:.	./.:.:.:.:.:.:.:.	./.:.:.:.:.:.:.:.	./.:.:.:.:.:.:.:.	./.:.:.:.:.:.:.:.	./.:.:.:.:.:.:.:.	./.:.:.:.:.:.:.:.	./.:.:.:.:.:.:.:.	./.:.:.:.:.:.:.:.	./.:.:.:.:.:.:.:.	./.:.:.:.:.:.:.:.	./.:.:.:.:.:.:.:.	./.:.:.:.:.:.:.:.	1/1:19:56:0,0,8,11:.:.:.:.	./.:.:.:.:.:.:.:.	1|0:20:99:8,3,5,4:100:0:18115644:.	./.:.:.:.:.:.:.:.	./.:.:.:.:.:.:.:.	./.:.:.:.:.:.:.:.	1|0:11:62:4,2,2,3:100:0:18105628:.	0|1:9:60:4,1,1,3:100:0:18115296:.	1/1:16:47:0,0,9,7:.:.:.:.	1/1:4:12:0,0,2,2:.:.:.:.	1/1:13:39:0,0,9,4:.:.:.:.	0|1:6:34:1,1,1,3:100:0:18111589:.	1/1:14:42:0,0,6,8:.:.:.:.	1/1:12:36:0,0,7,5:.:.:.:.	1/1:4:12:0,0,3,1:.:.:.:.	0|1:21:99:5,8,5,3:100:0:18113236:.	1/1:8:24:0,0,5,3:.:.:.:.	0|1:6:8:1,0,3,2:100:0:18114689:.	./.:.:.:.:.:.:.:.	./.:.:.:.:.:.:.:.	1|0:12:85:2,3,4,3:100:0:18113031:.	./.:.:.:.:.:.:.:.	0|1:8:35:2,3,2,1:100:0:18111457:.	1/1:15:18:1,0,7,7:.:.:.:.	1|0:7:58:1,2,2,2:100:0:18115373:.	./.:.:.:.:.:.:.:.	1|0:18:99:2,5,8,3:100:0:18100968:.	1/1:18:54:0,0,9,9:.:.:.:.	1/1:11:32:0,0,6,5:.:.:.:.	1/1:10:30:0,0,3,7:.:.:.:.	1|0:11:58:3,4,1,3:100:0:18115077:.	1/1:11:33:0,0,4,7:.:.:.:.	./.:.:.:.:.:.:.:.	1/1:14:41:0,0,7,7:.:.:.:.	1/1:18:53:0,0,11,7:.:.:.:.	1/1:20:59:0,0,7,13:.:.:.:.	1/1:14:41:0,0,9,5:.:.:.:.	1/1:19:56:0,0,14,5:.:.:.:.	1/1:15:45:0,0,6,9:.:.:.:.	./.:.:.:.:.:.:.:.	1/1:18:53:0,0,11,7:.:.:.:.	0|1:18:67:7,6,4,1:100:0:18115296:.	1|0:16:56:7,5,1,3:100:0:18115582:.	0|1:18:99:8,3,5,2:100:0:18115644:.	1/1:14:42:0,0,4,10:.:.:.:.	./.:.:.:.:.:.:.:.	1/1:17:49:0,0,10,7:.:.:.:.	1/1:17:51:0,0,6,11:.:.:.:.	1|0:16:99:3,7,2,4:100:0:18112455:.	0|1:14:84:4,5,2,3:100:0:18108802:.	1|0:22:99:5,7,8,2:100:0:18106810:.	1|0:24:99:9,5,6,4:100:0:18111220:.	1/1:12:36:0,0,8,4:.:.:.:.	1|0:15:95:3,2,3,7:100:0:18115644:.	0|1:16:99:3,6,4,3:100:0:18111846:.	1/1:14:42:0,0,4,10:.:.:.:.	0|1:20:99:4,7,4,5:100:0:18114058:.	1/1:16:48:0,0,8,8:.:.:.:.	1/1:9:27:0,0,5,4:.:.:.:.	1|0:10:78:3,1,4,2:71.64:0:18111970:.	./.:.:.:.:.:.:.:.	1/1:14:41:0,0,7,7:.:.:.:.	1/1:8:23:0,0,8,0:.:.:.:.	0|1:17:99:3,4,6,4:100:0:18114058:.	./.:.:.:.:.:.:.:.	1/1:8:23:0,0,7,1:.:.:.:.	./.:.:.:.:.:.:.:.	./.:.:.:.:.:.:.:.	1/1:22:62:0,0,14,8:.:.:.:.	1/1:10:26:0,0,8,2:.:.:.:.	0|1:7:6:1,0,2,4:100:0:18113031:.	1|0:9:83:3,1,2,3:100:0:18115644:.	1/1:16:47:0,0,9,7:.:.:.:.	1/1:15:45:0,0,5,10:.:.:.:.	1|0:19:99:5,6,5,3:100:0:18111457:.	1/1:15:44:0,0,11,4:.:.:.:.	./.:.:.:.:.:.:.:.	./.:.:.:.:.:.:.:.	./.:.:.:.:.:.:.:.	./.:.:.:.:.:.:.:.	./.:.:.:.:.:.:.:.	./.:.:.:.:.:.:.:.	./.:.:.:.:.:.:.:.	./.:.:.:.:.:.:.:.	./.:.:.:.:.:.:.:.	./.:.:.:.:.:.:.:.	./.:.:.:.:.:.:.:.	./.:.:.:.:.:.:.:.	./.:.:.:.:.:.:.:.
chr7	18116039	.	A	G	0.01	PASS	BaseQRankSum=-0.489;ClippingRankSum=0;ExcessHet=3.0103;MQRankSum=0;RAW_MQ=36000;ReadPosRankSum=0.674;DP=10;MLEAC=1;MLEAF=0.5	GT:DP:GQ:NE:PR:PS:SB:SE	./.:.:.:.:.:.:.:.	./.:.:.:.:.:.:.:.	./.:.:.:.:.:.:.:.	./.:.:.:.:.:.:.:.	./.:.:.:.:.:.:.:.	./.:.:.:.:.:.:.:.	./.:.:.:.:.:.:.:.	./.:.:.:.:.:.:.:.	./.:.:.:.:.:.:.:.	./.:.:.:.:.:.:.:.	./.:.:.:.:.:.:.:.	./.:.:.:.:.:.:.:.	./.:.:.:.:.:.:.:.	./.:.:.:.:.:.:.:.	./.:.:.:.:.:.:.:.	./.:.:.:.:.:.:.:.	./.:.:.:.:.:.:.:.	./.:.:.:.:.:.:.:.	./.:.:.:.:.:.:.:.	./.:.:.:.:.:.:.:.	./.:.:.:.:.:.:.:.	./.:.:.:.:.:.:.:.	./.:.:.:.:.:.:.:.	./.:.:.:.:.:.:.:.	./.:.:.:.:.:.:.:.	./.:.:.:.:.:.:.:.	./.:.:.:.:.:.:.:.	./.:.:.:.:.:.:.:.	./.:.:.:.:.:.:.:.	./.:.:.:.:.:.:.:.	./.:.:.:.:.:.:.:.	./.:.:.:.:.:.:.:.	./.:.:.:.:.:.:.:.	./.:.:.:.:.:.:.:.	./.:.:.:.:.:.:.:.	./.:.:.:.:.:.:.:.	./.:.:.:.:.:.:.:.	./.:.:.:.:.:.:.:.	./.:.:.:.:.:.:.:.	./.:.:.:.:.:.:.:.	./.:.:.:.:.:.:.:.	./.:.:.:.:.:.:.:.	./.:.:.:.:.:.:.:.	./.:.:.:.:.:.:.:.	./.:.:.:.:.:.:.:.	./.:.:.:.:.:.:.:.	./.:.:.:.:.:.:.:.	./.:.:.:.:.:.:.:.	./.:.:.:.:.:.:.:.	./.:.:.:.:.:.:.:.	./.:.:.:.:.:.:.:.	./.:.:.:.:.:.:.:.	1|0:8:1:100:0:18114689:3,4,1,0:.	./.:.:.:.:.:.:.:.	./.:.:.:.:.:.:.:.	./.:.:.:.:.:.:.:.	./.:.:.:.:.:.:.:.	./.:.:.:.:.:.:.:.	./.:.:.:.:.:.:.:.	./.:.:.:.:.:.:.:.	./.:.:.:.:.:.:.:.	./.:.:.:.:.:.:.:.	./.:.:.:.:.:.:.:.	./.:.:.:.:.:.:.:.	./.:.:.:.:.:.:.:.	./.:.:.:.:.:.:.:.	./.:.:.:.:.:.:.:.	./.:.:.:.:.:.:.:.	./.:.:.:.:.:.:.:.	./.:.:.:.:.:.:.:.	./.:.:.:.:.:.:.:.	./.:.:.:.:.:.:.:.	./.:.:.:.:.:.:.:.	./.:.:.:.:.:.:.:.	./.:.:.:.:.:.:.:.	./.:.:.:.:.:.:.:.	./.:.:.:.:.:.:.:.	./.:.:.:.:.:.:.:.	./.:.:.:.:.:.:.:.	./.:.:.:.:.:.:.:.	./.:.:.:.:.:.:.:.	./.:.:.:.:.:.:.:.	./.:.:.:.:.:.:.:.	./.:.:.:.:.:.:.:.	./.:.:.:.:.:.:.:.	./.:.:.:.:.:.:.:.	./.:.:.:.:.:.:.:.	./.:.:.:.:.:.:.:.	./.:.:.:.:.:.:.:.	./.:.:.:.:.:.:.:.	./.:.:.:.:.:.:.:.	./.:.:.:.:.:.:.:.	./.:.:.:.:.:.:.:.	./.:.:.:.:.:.:.:.	./.:.:.:.:.:.:.:.	./.:.:.:.:.:.:.:.	./.:.:.:.:.:.:.:.	./.:.:.:.:.:.:.:.	./.:.:.:.:.:.:.:.	./.:.:.:.:.:.:.:.	./.:.:.:.:.:.:.:.	./.:.:.:.:.:.:.:.	./.:.:.:.:.:.:.:.	./.:.:.:.:.:.:.:.	./.:.:.:.:.:.:.:.	./.:.:.:.:.:.:.:.	./.:.:.:.:.:.:.:.	./.:.:.:.:.:.:.:.	./.:.:.:.:.:.:.:.	./.:.:.:.:.:.:.:.	./.:.:.:.:.:.:.:.	./.:.:.:.:.:.:.:.	./.:.:.:.:.:.:.:.	./.:.:.:.:.:.:.:.	./.:.:.:.:.:.:.:.	./.:.:.:.:.:.:.:.	./.:.:.:.:.:.:.:.	./.:.:.:.:.:.:.:.	./.:.:.:.:.:.:.:.	./.:.:.:.:.:.:.:.	./.:.:.:.:.:.:.:.	./.:.:.:.:.:.:.:.	./.:.:.:.:.:.:.:.	./.:.:.:.:.:.:.:.
chr7	18116054	.	T	C	510.77	PASS	ExcessHet=3.0103;RAW_MQ=61200;BaseQRankSum=-1.628;ClippingRankSum=0;MQRankSum=0;ReadPosRankSum=-0.785;DP=707;MLEAC=2;MLEAF=1	GT:DP:GQ:SB:NE:PR:PS:SE	./.:.:.:.:.:.:.:.	./.:.:.:.:.:.:.:.	./.:.:.:.:.:.:.:.	./.:.:.:.:.:.:.:.	./.:.:.:.:.:.:.:.	./.:.:.:.:.:.:.:.	./.:.:.:.:.:.:.:.	./.:.:.:.:.:.:.:.	./.:.:.:.:.:.:.:.	./.:.:.:.:.:.:.:.	./.:.:.:.:.:.:.:.	./.:.:.:.:.:.:.:.	./.:.:.:.:.:.:.:.	./.:.:.:.:.:.:.:.	./.:.:.:.:.:.:.:.	./.:.:.:.:.:.:.:.	./.:.:.:.:.:.:.:.	./.:.:.:.:.:.:.:.	./.:.:.:.:.:.:.:.	./.:.:.:.:.:.:.:.	./.:.:.:.:.:.:.:.	./.:.:.:.:.:.:.:.	./.:.:.:.:.:.:.:.	./.:.:.:.:.:.:.:.	./.:.:.:.:.:.:.:.	./.:.:.:.:.:.:.:.	./.:.:.:.:.:.:.:.	./.:.:.:.:.:.:.:.	./.:.:.:.:.:.:.:.	./.:.:.:.:.:.:.:.	./.:.:.:.:.:.:.:.	./.:.:.:.:.:.:.:.	./.:.:.:.:.:.:.:.	./.:.:.:.:.:.:.:.	./.:.:.:.:.:.:.:.	1/1:17:50:0,0,10,7:.:.:.:.	./.:.:.:.:.:.:.:.	1|0:19:99:5,6,4,4:100:0:18115644:.	./.:.:.:.:.:.:.:.	./.:.:.:.:.:.:.:.	./.:.:.:.:.:.:.:.	1|0:9:28:4,2,0,3:100:0:18105628:.	./.:.:.:.:.:.:.:.	./.:.:.:.:.:.:.:.	./.:.:.:.:.:.:.:.	./.:.:.:.:.:.:.:.	0|1:8:57:2,1,2,3:100:0:18111589:.	0|1:13:43:3,6,1,3:100:0:18115863:.	1|0:15:99:4,4,4,3:41:0:18116054:.	./.:.:.:.:.:.:.:.	0|1:21:93:6,8,5,2:100:0:18113236:.	0|1:10:74:2,4,3,1:100:0:18115847:.	1/1:10:5:1,0,5,4:.:.:.:.	./.:.:.:.:.:.:.:.	0|1:17:32:7,6,3,1:100:0:18111589:.	1|0:13:60:1,3,4,5:100:0:18113031:.	./.:.:.:.:.:.:.:.	./.:.:.:.:.:.:.:.	1/1:11:6:1,0,5,5:.:.:.:.	1|0:7:59:1,2,2,2:100:0:18115373:.	./.:.:.:.:.:.:.:.	1|0:19:99:5,3,6,5:100:0:18100968:.	1/1:22:65:0,0,10,12:.:.:.:.	1/1:14:41:0,0,7,7:.:.:.:.	1/1:8:24:0,0,3,5:.:.:.:.	./.:.:.:.:.:.:.:.	1/1:10:29:0,0,3,7:.:.:.:.	./.:.:.:.:.:.:.:.	1/1:22:64:0,0,10,12:.:.:.:.	./.:.:.:.:.:.:.:.	0|1:22:99:6,5,3,8:100:0:18115863:.	./.:.:.:.:.:.:.:.	0/1:16:99:7,1,6,2:.:.:.:.	0|1:15:99:5,4,4,2:71.64:0:18116054:.	./.:.:.:.:.:.:.:.	./.:.:.:.:.:.:.:.	./.:.:.:.:.:.:.:.	./.:.:.:.:.:.:.:.	0|1:17:98:7,4,4,2:100:0:18115644:.	1|0:16:99:3,3,6,4:100:0:18115863:.	./.:.:.:.:.:.:.:.	1/1:18:53:0,0,9,9:.:.:.:.	1/1:14:41:0,0,5,9:.:.:.:.	1|0:15:99:3,6,3,3:100:0:18112455:.	0|1:18:73:6,7,4,1:100:0:18108802:.	./.:.:.:.:.:.:.:.	./.:.:.:.:.:.:.:.	1/1:17:51:0,0,12,5:.:.:.:.	1|0:16:90:3,2,4,7:100:0:18115644:.	0|1:17:99:3,5,5,4:100:0:18111846:.	1/1:17:50:0,0,6,11:.:.:.:.	0|1:22:99:4,9,3,6:100:0:18114058:.	1/1:14:41:0,0,6,8:.:.:.:.	1/1:11:6:0,1,7,3:.:.:.:.	1|0:12:66:2,2,4,4:100:0:18111970:.	./.:.:.:.:.:.:.:.	1/1:12:11:1,0,5,6:.:.:.:.	1/1:11:33:0,0,9,2:.:.:.:.	0|1:14:84:2,3,5,4:100:0:18114058:.	./.:.:.:.:.:.:.:.	1/1:9:27:0,0,8,1:.:.:.:.	./.:.:.:.:.:.:.:.	./.:.:.:.:.:.:.:.	1/1:29:35:1,1,15,12:.:.:.:.	1/1:11:32:0,0,8,3:.:.:.:.	1/1:2:6:0,0,1,1:.:.:.:.	1|0:9:80:3,1,2,3:100:0:18115644:.	1/1:14:41:0,0,6,8:.:.:.:.	1/1:14:40:0,0,6,8:.:.:.:.	1|0:20:99:6,7,3,4:100:0:18111457:.	1/1:13:39:0,0,10,3:.:.:.:.	./.:.:.:.:.:.:.:.	./.:.:.:.:.:.:.:.	./.:.:.:.:.:.:.:.	./.:.:.:.:.:.:.:.	./.:.:.:.:.:.:.:.	./.:.:.:.:.:.:.:.	./.:.:.:.:.:.:.:.	./.:.:.:.:.:.:.:.	./.:.:.:.:.:.:.:.	./.:.:.:.:.:.:.:.	./.:.:.:.:.:.:.:.	./.:.:.:.:.:.:.:.	./.:.:.:.:.:.:.:.
chr7	18116095	.	C	T	672.77	PASS	ExcessHet=3.0103;RAW_MQ=64800;BaseQRankSum=1.987;ClippingRankSum=0;MQRankSum=0;ReadPosRankSum=1.133;DP=888;MLEAC=2;MLEAF=1	GT:DP:GQ:SB:NE:PR:PS:SE:PGT:PID	./.:.:.:.:.:.:.:.:.:.	./.:.:.:.:.:.:.:.:.:.	./.:.:.:.:.:.:.:.:.:.	./.:.:.:.:.:.:.:.:.:.	./.:.:.:.:.:.:.:.:.:.	./.:.:.:.:.:.:.:.:.:.	./.:.:.:.:.:.:.:.:.:.	./.:.:.:.:.:.:.:.:.:.	./.:.:.:.:.:.:.:.:.:.	./.:.:.:.:.:.:.:.:.:.	./.:.:.:.:.:.:.:.:.:.	./.:.:.:.:.:.:.:.:.:.	./.:.:.:.:.:.:.:.:.:.	./.:.:.:.:.:.:.:.:.:.	./.:.:.:.:.:.:.:.:.:.	./.:.:.:.:.:.:.:.:.:.	./.:.:.:.:.:.:.:.:.:.	./.:.:.:.:.:.:.:.:.:.	./.:.:.:.:.:.:.:.:.:.	./.:.:.:.:.:.:.:.:.:.	./.:.:.:.:.:.:.:.:.:.	./.:.:.:.:.:.:.:.:.:.	./.:.:.:.:.:.:.:.:.:.	./.:.:.:.:.:.:.:.:.:.	./.:.:.:.:.:.:.:.:.:.	./.:.:.:.:.:.:.:.:.:.	./.:.:.:.:.:.:.:.:.:.	./.:.:.:.:.:.:.:.:.:.	./.:.:.:.:.:.:.:.:.:.	./.:.:.:.:.:.:.:.:.:.	./.:.:.:.:.:.:.:.:.:.	./.:.:.:.:.:.:.:.:.:.	./.:.:.:.:.:.:.:.:.:.	./.:.:.:.:.:.:.:.:.:.	./.:.:.:.:.:.:.:.:.:.	1/1:18:54:0,0,11,7:.:.:.:.:.:.	./.:.:.:.:.:.:.:.:.:.	1|0:18:99:4,7,2,5:100:0:18115644:.:.:.	./.:.:.:.:.:.:.:.:.:.	./.:.:.:.:.:.:.:.:.:.	./.:.:.:.:.:.:.:.:.:.	1|0:10:99:3,5,0,2:100:0:18105628:.:0|1:18116095_C_T	0|1:10:75:2,4,1,3:100:0:18115296:.:.:.	1/1:20:60:0,0,10,10:.:.:.:.:.:.	1/1:6:18:0,0,2,4:.:.:.:.:.:.	1/1:13:39:0,0,6,7:.:.:.:.:.:.	0|1:12:67:3,1,4,4:100:0:18111589:.:.:.	1/1:10:30:0,0,2,8:.:.:.:.:.:.	1/1:17:51:0,0,8,9:.:.:.:.:.:.	1/1:5:15:0,0,3,2:.:.:.:.:.:.	0|1:17:99:4,6,4,3:100:0:18113236:.:.:.	1/1:9:27:0,0,4,5:.:.:.:.:.:.	1/1:12:26:1,0,7,4:.:.:.:.:.:.	./.:.:.:.:.:.:.:.:.:.	0|1:14:36:4,7,2,1:100:0:18111589:.:.:.	1|0:12:45:2,2,4,4:100:0:18113031:.:.:.	./.:.:.:.:.:.:.:.:.:.	0|1:8:32:3,3,0,2:100:0:18111457:.:.:.	0|1:8:3:1,0,4,3:100:0:18115644:.:.:.	1|0:8:26:2,0,3,3:100:0:18115373:.:.:.	./.:.:.:.:.:.:.:.:.:.	1|0:18:99:4,4,6,4:100:0:18100968:.:.:.	1/1:15:48:0,0,9,6:.:.:.:.:0|1:18116095_C_T	1/1:15:45:0,0,7,8:.:.:.:.:.:.	1/1:8:24:0,0,1,7:.:.:.:.:.:.	1|0:14:60:3,1,7,3:100:0:18115077:.:.:.	1/1:8:24:0,0,4,4:.:.:.:.:.:.	./.:.:.:.:.:.:.:.:.:.	1/1:22:66:0,0,12,10:.:.:.:.:.:.	1/1:15:45:0,0,8,7:.:.:.:.:.:.	1/1:19:57:0,0,11,8:.:.:.:.:.:.	1/1:22:66:0,0,8,14:.:.:.:.:.:.	1/1:16:48:0,0,12,4:.:.:.:.:.:.	1/1:15:45:0,0,8,7:.:.:.:.:.:.	./.:.:.:.:.:.:.:.:.:.	1/1:14:42:0,0,4,10:.:.:.:.:.:.	0|1:14:99:3,4,5,2:100:0:18115296:.:.:.	1|0:17:99:6,5,5,1:100:0:18115582:.:.:.	0|1:16:99:6,4,2,4:100:0:18115644:.:.:.	1/1:16:48:0,0,8,8:.:.:.:.:.:.	./.:.:.:.:.:.:.:.:.:.	1/1:17:51:0,0,7,10:.:.:.:.:.:.	1/1:11:33:0,0,5,6:.:.:.:.:.:.	1|0:9:74:2,2,2,3:100:0:18112455:.:.:.	0|1:19:99:7,5,3,4:100:0:18108802:.:.:.	1|0:19:99:3,7,6,3:100:0:18106810:.:.:.	1|0:22:99:7,5,5,5:100:0:18111220:.:.:.	1/1:20:60:0,0,13,7:.:.:.:.:.:.	1|0:12:97:4,1,2,5:100:0:18115644:.:.:.	0|1:18:99:2,6,5,5:100:0:18111846:.:.:.	1/1:20:60:0,0,8,12:.:.:.:.:.:.	0|1:16:99:3,6,1,6:100:0:18114058:.:.:.	1/1:14:42:0,0,6,8:.:.:.:.:.:.	1/1:8:24:0,0,4,4:.:.:.:.:.:.	1|0:21:37:3,1,10,7:100:0:18111970:.:.:.	./.:.:.:.:.:.:.:.:.:.	1/1:14:17:1,0,6,7:.:.:.:.:.:.	1/1:14:42:0,0,11,3:.:.:.:.:.:.	0|1:9:74:2,2,2,3:100:0:18114058:.:.:.	./.:.:.:.:.:.:.:.:.:.	1/1:9:26:0,0,6,3:.:.:.:.:.:.	./.:.:.:.:.:.:.:.:.:.	./.:.:.:.:.:.:.:.:.:.	1/1:31:43:1,1,17,12:.:.:.:.:.:.	1/1:10:30:0,0,5,5:.:.:.:.:.:.	1/1:3:9:0,0,1,2:.:.:.:.:.:.	1|0:5:8:1,0,2,2:100:0:18115644:.:.:.	1/1:14:42:0,0,7,7:.:.:.:.:.:.	1/1:12:36:0,0,8,4:.:.:.:.:.:.	1|0:24:99:8,6,5,5:100:0:18111457:.:.:.	1/1:19:57:0,0,13,6:.:.:.:.:.:.	./.:.:.:.:.:.:.:.:.:.	./.:.:.:.:.:.:.:.:.:.	./.:.:.:.:.:.:.:.:.:.	./.:.:.:.:.:.:.:.:.:.	./.:.:.:.:.:.:.:.:.:.	./.:.:.:.:.:.:.:.:.:.	./.:.:.:.:.:.:.:.:.:.	./.:.:.:.:.:.:.:.:.:.	./.:.:.:.:.:.:.:.:.:.	./.:.:.:.:.:.:.:.:.:.	./.:.:.:.:.:.:.:.:.:.	./.:.:.:.:.:.:.:.:.:.	./.:.:.:.:.:.:.:.:.:.
chr7	18116110	.	T	C	826.77	PASS	ExcessHet=3.0103;RAW_MQ=64800;BaseQRankSum=-1.364;ClippingRankSum=0;MQRankSum=0;ReadPosRankSum=2.005;DP=893;MLEAC=2;MLEAF=1	GT:DP:GQ:SB:NE:PR:PS:SE:PGT:PID	./.:.:.:.:.:.:.:.:.:.	./.:.:.:.:.:.:.:.:.:.	./.:.:.:.:.:.:.:.:.:.	./.:.:.:.:.:.:.:.:.:.	./.:.:.:.:.:.:.:.:.:.	./.:.:.:.:.:.:.:.:.:.	./.:.:.:.:.:.:.:.:.:.	./.:.:.:.:.:.:.:.:.:.	./.:.:.:.:.:.:.:.:.:.	./.:.:.:.:.:.:.:.:.:.	./.:.:.:.:.:.:.:.:.:.	./.:.:.:.:.:.:.:.:.:.	./.:.:.:.:.:.:.:.:.:.	./.:.:.:.:.:.:.:.:.:.	./.:.:.:.:.:.:.:.:.:.	./.:.:.:.:.:.:.:.:.:.	./.:.:.:.:.:.:.:.:.:.	./.:.:.:.:.:.:.:.:.:.	./.:.:.:.:.:.:.:.:.:.	./.:.:.:.:.:.:.:.:.:.	./.:.:.:.:.:.:.:.:.:.	./.:.:.:.:.:.:.:.:.:.	./.:.:.:.:.:.:.:.:.:.	./.:.:.:.:.:.:.:.:.:.	./.:.:.:.:.:.:.:.:.:.	./.:.:.:.:.:.:.:.:.:.	./.:.:.:.:.:.:.:.:.:.	./.:.:.:.:.:.:.:.:.:.	./.:.:.:.:.:.:.:.:.:.	./.:.:.:.:.:.:.:.:.:.	./.:.:.:.:.:.:.:.:.:.	./.:.:.:.:.:.:.:.:.:.	./.:.:.:.:.:.:.:.:.:.	./.:.:.:.:.:.:.:.:.:.	./.:.:.:.:.:.:.:.:.:.	1/1:18:54:0,0,11,7:.:.:.:.:.:.	./.:.:.:.:.:.:.:.:.:.	1|0:18:99:4,7,2,5:100:0:18115644:.:.:.	./.:.:.:.:.:.:.:.:.:.	./.:.:.:.:.:.:.:.:.:.	./.:.:.:.:.:.:.:.:.:.	1|0:13:99:4,5,1,3:100:0:18105628:.:0|1:18116095_C_T	0|1:9:72:1,4,1,3:100:0:18115296:.:.:.	1/1:20:60:0,0,11,9:.:.:.:.:.:.	1/1:6:18:0,0,2,4:.:.:.:.:.:.	1/1:13:39:0,0,6,7:.:.:.:.:.:.	0|1:11:86:4,1,3,3:100:0:18111589:.:.:.	1/1:12:36:0,0,1,11:.:.:.:.:.:.	1/1:16:48:0,0,7,9:.:.:.:.:.:.	1/1:8:24:0,0,5,3:.:.:.:.:.:.	0|1:19:99:6,5,5,3:100:0:18113236:.:.:.	1/1:9:27:0,0,4,5:.:.:.:.:.:.	1/1:15:20:1,0,8,6:.:.:.:.:.:.	./.:.:.:.:.:.:.:.:.:.	0|1:15:54:4,7,3,1:100:0:18111589:.:.:.	1|0:12:88:2,3,3,4:100:0:18113031:.:.:.	./.:.:.:.:.:.:.:.:.:.	0|1:8:26:3,3,0,2:100:0:18111457:.:.:.	0|1:8:5:1,0,4,3:100:0:18115644:.:.:.	1|0:8:15:2,0,3,3:100:0:18115373:.:.:.	./.:.:.:.:.:.:.:.:.:.	1|0:20:99:4,5,5,6:100:0:18100968:.:.:.	1/1:19:57:0,0,12,7:.:.:.:.:0|1:18116095_C_T	1/1:14:42:0,0,5,9:.:.:.:.:.:.	1/1:10:30:0,0,3,7:.:.:.:.:.:.	1|0:15:99:4,2,7,2:100:0:18115077:.:.:.	1/1:6:18:0,0,2,4:.:.:.:.:.:.	./.:.:.:.:.:.:.:.:.:.	1/1:21:63:0,0,12,9:.:.:.:.:.:.	1/1:17:51:0,0,10,7:.:.:.:.:.:.	1/1:18:54:0,0,10,8:.:.:.:.:.:.	1/1:24:72:0,0,9,15:.:.:.:.:.:.	1/1:13:39:0,0,10,3:.:.:.:.:.:.	1/1:15:45:0,0,8,7:.:.:.:.:.:.	./.:.:.:.:.:.:.:.:.:.	1/1:10:30:0,0,4,6:.:.:.:.:.:.	0|1:18:99:3,5,6,4:100:0:18115296:.:.:.	1|0:16:99:5,5,5,1:100:0:18115582:.:.:.	0|1:17:99:3,5,3,6:100:0:18115644:.:.:.	1/1:16:48:0,0,6,10:.:.:.:.:.:.	./.:.:.:.:.:.:.:.:.:.	1/1:18:54:0,0,8,10:.:.:.:.:.:.	1/1:8:24:0,0,4,4:.:.:.:.:.:.	1|0:9:75:2,3,2,2:100:0:18112455:.:.:.	0|1:18:99:6,4,4,4:100:0:18108802:.:.:.	1|0:17:99:3,6,5,3:100:0:18106810:.:.:.	1|0:22:99:7,4,5,6:100:0:18111220:.:.:.	1/1:23:69:0,0,13,10:.:.:.:.:.:.	1|0:12:99:3,2,1,6:100:0:18115644:.:.:.	0|1:17:99:3,5,4,5:100:0:18111846:.:.:.	1/1:20:60:0,0,8,12:.:.:.:.:.:.	0|1:16:99:3,6,2,5:100:0:18114058:.:.:.	1/1:10:30:0,0,4,6:.:.:.:.:.:.	1/1:6:18:0,0,3,3:.:.:.:.:.:.	1|0:21:16:2,1,10,8:100:0:18111970:.:.:.	./.:.:.:.:.:.:.:.:.:.	1/1:15:10:1,1,6,7:.:.:.:.:.:.	1/1:14:42:0,0,11,3:.:.:.:.:.:.	0|1:11:96:3,2,2,4:100:0:18114058:.:.:.	./.:.:.:.:.:.:.:.:.:.	1/1:9:27:0,0,6,3:.:.:.:.:.:.	./.:.:.:.:.:.:.:.:.:.	./.:.:.:.:.:.:.:.:.:.	1/1:32:46:1,1,18,12:.:.:.:.:.:.	1/1:9:27:0,0,3,6:.:.:.:.:.:.	1/1:3:9:0,0,1,2:.:.:.:.:.:.	1|0:6:33:2,0,2,2:100:0:18115644:.:.:.	1/1:14:42:0,0,7,7:.:.:.:.:.:.	1/1:11:33:0,0,8,3:.:.:.:.:.:.	1|0:20:99:7,4,3,6:100:0:18111457:.:.:.	1/1:17:51:0,0,10,7:.:.:.:.:.:.	./.:.:.:.:.:.:.:.:.:.	./.:.:.:.:.:.:.:.:.:.	./.:.:.:.:.:.:.:.:.:.	./.:.:.:.:.:.:.:.:.:.	./.:.:.:.:.:.:.:.:.:.	./.:.:.:.:.:.:.:.:.:.	./.:.:.:.:.:.:.:.:.:.	./.:.:.:.:.:.:.:.:.:.	./.:.:.:.:.:.:.:.:.:.	./.:.:.:.:.:.:.:.:.:.	./.:.:.:.:.:.:.:.:.:.	./.:.:.:.:.:.:.:.:.:.	./.:.:.:.:.:.:.:.:.:.
chr7	18116128	.	G	C	97.77	PASS	BaseQRankSum=-0.129;ClippingRankSum=0;ExcessHet=3.0103;MQRankSum=0;RAW_MQ=46800;ReadPosRankSum=-1.375;DP=28;MLEAC=1;MLEAF=0.5	GT:DP:GQ:NE:PR:PS:SB:SE:PGT:PID	./.:.:.:.:.:.:.:.:.:.	./.:.:.:.:.:.:.:.:.:.	./.:.:.:.:.:.:.:.:.:.	./.:.:.:.:.:.:.:.:.:.	./.:.:.:.:.:.:.:.:.:.	./.:.:.:.:.:.:.:.:.:.	./.:.:.:.:.:.:.:.:.:.	./.:.:.:.:.:.:.:.:.:.	./.:.:.:.:.:.:.:.:.:.	./.:.:.:.:.:.:.:.:.:.	./.:.:.:.:.:.:.:.:.:.	./.:.:.:.:.:.:.:.:.:.	./.:.:.:.:.:.:.:.:.:.	./.:.:.:.:.:.:.:.:.:.	./.:.:.:.:.:.:.:.:.:.	./.:.:.:.:.:.:.:.:.:.	./.:.:.:.:.:.:.:.:.:.	./.:.:.:.:.:.:.:.:.:.	./.:.:.:.:.:.:.:.:.:.	./.:.:.:.:.:.:.:.:.:.	./.:.:.:.:.:.:.:.:.:.	./.:.:.:.:.:.:.:.:.:.	./.:.:.:.:.:.:.:.:.:.	./.:.:.:.:.:.:.:.:.:.	./.:.:.:.:.:.:.:.:.:.	./.:.:.:.:.:.:.:.:.:.	./.:.:.:.:.:.:.:.:.:.	./.:.:.:.:.:.:.:.:.:.	./.:.:.:.:.:.:.:.:.:.	./.:.:.:.:.:.:.:.:.:.	./.:.:.:.:.:.:.:.:.:.	./.:.:.:.:.:.:.:.:.:.	./.:.:.:.:.:.:.:.:.:.	./.:.:.:.:.:.:.:.:.:.	./.:.:.:.:.:.:.:.:.:.	./.:.:.:.:.:.:.:.:.:.	./.:.:.:.:.:.:.:.:.:.	./.:.:.:.:.:.:.:.:.:.	./.:.:.:.:.:.:.:.:.:.	./.:.:.:.:.:.:.:.:.:.	./.:.:.:.:.:.:.:.:.:.	./.:.:.:.:.:.:.:.:.:.	./.:.:.:.:.:.:.:.:.:.	./.:.:.:.:.:.:.:.:.:.	./.:.:.:.:.:.:.:.:.:.	./.:.:.:.:.:.:.:.:.:.	./.:.:.:.:.:.:.:.:.:.	./.:.:.:.:.:.:.:.:.:.	./.:.:.:.:.:.:.:.:.:.	./.:.:.:.:.:.:.:.:.:.	./.:.:.:.:.:.:.:.:.:.	./.:.:.:.:.:.:.:.:.:.	./.:.:.:.:.:.:.:.:.:.	./.:.:.:.:.:.:.:.:.:.	./.:.:.:.:.:.:.:.:.:.	./.:.:.:.:.:.:.:.:.:.	./.:.:.:.:.:.:.:.:.:.	./.:.:.:.:.:.:.:.:.:.	./.:.:.:.:.:.:.:.:.:.	./.:.:.:.:.:.:.:.:.:.	./.:.:.:.:.:.:.:.:.:.	./.:.:.:.:.:.:.:.:.:.	./.:.:.:.:.:.:.:.:.:.	./.:.:.:.:.:.:.:.:.:.	./.:.:.:.:.:.:.:.:.:.	0|1:13:99:100:0:18115077:5,2,4,2:.:.:.	./.:.:.:.:.:.:.:.:.:.	1|0:15:89:100:0:18115998:6,4,5,0:.:0|1:18116128_G_C	./.:.:.:.:.:.:.:.:.:.	./.:.:.:.:.:.:.:.:.:.	./.:.:.:.:.:.:.:.:.:.	./.:.:.:.:.:.:.:.:.:.	./.:.:.:.:.:.:.:.:.:.	./.:.:.:.:.:.:.:.:.:.	./.:.:.:.:.:.:.:.:.:.	./.:.:.:.:.:.:.:.:.:.	./.:.:.:.:.:.:.:.:.:.	./.:.:.:.:.:.:.:.:.:.	./.:.:.:.:.:.:.:.:.:.	./.:.:.:.:.:.:.:.:.:.	./.:.:.:.:.:.:.:.:.:.	./.:.:.:.:.:.:.:.:.:.	./.:.:.:.:.:.:.:.:.:.	./.:.:.:.:.:.:.:.:.:.	./.:.:.:.:.:.:.:.:.:.	./.:.:.:.:.:.:.:.:.:.	./.:.:.:.:.:.:.:.:.:.	./.:.:.:.:.:.:.:.:.:.	./.:.:.:.:.:.:.:.:.:.	./.:.:.:.:.:.:.:.:.:.	./.:.:.:.:.:.:.:.:.:.	./.:.:.:.:.:.:.:.:.:.	./.:.:.:.:.:.:.:.:.:.	./.:.:.:.:.:.:.:.:.:.	./.:.:.:.:.:.:.:.:.:.	./.:.:.:.:.:.:.:.:.:.	./.:.:.:.:.:.:.:.:.:.	./.:.:.:.:.:.:.:.:.:.	./.:.:.:.:.:.:.:.:.:.	./.:.:.:.:.:.:.:.:.:.	./.:.:.:.:.:.:.:.:.:.	./.:.:.:.:.:.:.:.:.:.	./.:.:.:.:.:.:.:.:.:.	./.:.:.:.:.:.:.:.:.:.	./.:.:.:.:.:.:.:.:.:.	./.:.:.:.:.:.:.:.:.:.	./.:.:.:.:.:.:.:.:.:.	./.:.:.:.:.:.:.:.:.:.	./.:.:.:.:.:.:.:.:.:.	./.:.:.:.:.:.:.:.:.:.	./.:.:.:.:.:.:.:.:.:.	./.:.:.:.:.:.:.:.:.:.	./.:.:.:.:.:.:.:.:.:.	./.:.:.:.:.:.:.:.:.:.	./.:.:.:.:.:.:.:.:.:.	./.:.:.:.:.:.:.:.:.:.	./.:.:.:.:.:.:.:.:.:.	./.:.:.:.:.:.:.:.:.:.	./.:.:.:.:.:.:.:.:.:.	./.:.:.:.:.:.:.:.:.:.	./.:.:.:.:.:.:.:.:.:.	./.:.:.:.:.:.:.:.:.:.	./.:.:.:.:.:.:.:.:.:.	./.:.:.:.:.:.:.:.:.:.
chr7	18116130	.	G	T	1277.28	PASS	ExcessHet=3.0103;RAW_MQ=64800;BaseQRankSum=1.838;ClippingRankSum=0;MQRankSum=0;ReadPosRankSum=0.781;DP=935;MLEAC=2;MLEAF=1	GT:DP:GQ:PGT:PID:SB:NE:PR:PS:SE	./.:.:.:.:.:.:.:.:.:.	./.:.:.:.:.:.:.:.:.:.	./.:.:.:.:.:.:.:.:.:.	./.:.:.:.:.:.:.:.:.:.	./.:.:.:.:.:.:.:.:.:.	./.:.:.:.:.:.:.:.:.:.	./.:.:.:.:.:.:.:.:.:.	./.:.:.:.:.:.:.:.:.:.	./.:.:.:.:.:.:.:.:.:.	./.:.:.:.:.:.:.:.:.:.	./.:.:.:.:.:.:.:.:.:.	./.:.:.:.:.:.:.:.:.:.	./.:.:.:.:.:.:.:.:.:.	./.:.:.:.:.:.:.:.:.:.	./.:.:.:.:.:.:.:.:.:.	./.:.:.:.:.:.:.:.:.:.	./.:.:.:.:.:.:.:.:.:.	./.:.:.:.:.:.:.:.:.:.	./.:.:.:.:.:.:.:.:.:.	./.:.:.:.:.:.:.:.:.:.	./.:.:.:.:.:.:.:.:.:.	./.:.:.:.:.:.:.:.:.:.	./.:.:.:.:.:.:.:.:.:.	./.:.:.:.:.:.:.:.:.:.	./.:.:.:.:.:.:.:.:.:.	./.:.:.:.:.:.:.:.:.:.	./.:.:.:.:.:.:.:.:.:.	./.:.:.:.:.:.:.:.:.:.	./.:.:.:.:.:.:.:.:.:.	./.:.:.:.:.:.:.:.:.:.	./.:.:.:.:.:.:.:.:.:.	./.:.:.:.:.:.:.:.:.:.	./.:.:.:.:.:.:.:.:.:.	./.:.:.:.:.:.:.:.:.:.	./.:.:.:.:.:.:.:.:.:.	1/1:18:54:0|1:18116130_G_T:0,0,11,7:.:.:.:.	./.:.:.:.:.:.:.:.:.:.	1|0:19:99:0|1:18116130_G_T:5,7,2,5:100:0:18115644:.	./.:.:.:.:.:.:.:.:.:.	./.:.:.:.:.:.:.:.:.:.	./.:.:.:.:.:.:.:.:.:.	1|0:14:99:0|1:18116095_C_T:4,5,2,3:100:0:18105628:.	0|1:12:99:0|1:18116130_G_T:3,5,1,3:100:0:18115296:.	1/1:19:57:0|1:18116130_G_T:0,0,10,9:.:.:.:.	1/1:7:21:0|1:18116130_G_T:0,0,3,4:.:.:.:.	1/1:12:36:0|1:18116130_G_T:0,0,5,7:.:.:.:.	0|1:11:99:0|1:18116130_G_T:4,1,3,3:100:0:18111589:.	1/1:13:39:0|1:18116130_G_T:0,0,2,11:.:.:.:.	1/1:15:45:0|1:18116130_G_T:0,0,5,10:.:.:.:.	1/1:9:27:0|1:18116130_G_T:0,0,5,4:.:.:.:.	0|1:25:99:0|1:18116130_G_T:9,5,7,4:100:0:18113236:.	1/1:8:24:0|1:18116130_G_T:0,0,2,6:.:.:.:.	1/1:12:36:0|1:18116130_G_T:0,0,7,5:.:.:.:.	./.:.:.:.:.:.:.:.:.:.	0|1:13:99:0|1:18116130_G_T:3,5,4,1:100:0:18111589:.	1|0:10:99:0|1:18116130_G_T:2,2,3,3:100:0:18113031:.	./.:.:.:.:.:.:.:.:.:.	0|1:7:99:0|1:18116130_G_T:2,2,0,3:100:0:18111457:.	1/1:7:21:0|1:18116130_G_T:0,0,5,2:.:.:.:.	1|0:10:99:0|1:18116130_G_T:2,1,3,4:100:0:18115373:.	./.:.:.:.:.:.:.:.:.:.	1|0:21:99:0|1:18116130_G_T:4,6,5,6:100:0:18100968:.	1/1:21:63:0|1:18116095_C_T:0,0,14,7:.:.:.:.	1/1:14:42:0|1:18116130_G_T:0,0,6,8:.:.:.:.	1/1:10:30:0|1:18116130_G_T:0,0,4,6:.:.:.:.	1|0:13:99:0|1:18116130_G_T:4,2,5,2:100:0:18115077:.	1/1:7:21:0|1:18116130_G_T:0,0,5,2:.:.:.:.	./.:.:.:.:.:.:.:.:.:.	1/1:21:63:0|1:18116130_G_T:0,0,12,9:.:.:.:.	1/1:20:60:0|1:18116130_G_T:0,0,12,8:.:.:.:.	1/1:16:48:0|1:18116130_G_T:0,0,10,6:.:.:.:.	1/1:22:66:0|1:18116130_G_T:0,0,8,14:.:.:.:.	1/1:15:45:0|1:18116130_G_T:0,0,10,5:.:.:.:.	1/1:15:48:0|1:18116130_G_T:0,0,7,8:.:.:.:.	./.:.:.:.:.:.:.:.:.:.	1/1:14:42:0|1:18116130_G_T:0,0,6,8:.:.:.:.	0|1:20:99:0|1:18116130_G_T:3,7,6,4:100:0:18115296:.	1|0:19:99:0|1:18116130_G_T:5,6,7,1:100:0:18115582:.	0|1:22:99:0|1:18116130_G_T:3,7,4,8:100:0:18115644:.	1/1:22:66:0|1:18116130_G_T:0,0,15,7:.:.:.:.	./.:.:.:.:.:.:.:.:.:.	1/1:21:63:0|1:18116130_G_T:0,0,9,12:.:.:.:.	1/1:7:21:0|1:18116130_G_T:0,0,4,3:.:.:.:.	1|0:9:99:0|1:18116130_G_T:2,3,2,2:100:0:18112455:.	0|1:15:99:0|1:18116130_G_T:4,3,4,4:100:0:18108802:.	1|0:18:99:0|1:18116130_G_T:4,6,6,2:100:0:18106810:.	1|0:21:99:0|1:18116130_G_T:7,4,5,5:100:0:18111220:.	1/1:21:66:0|1:18116130_G_T:0,0,12,9:.:.:.:.	1|0:12:99:0|1:18116130_G_T:5,2,1,4:100:0:18115644:.	0|1:16:99:0|1:18116130_G_T:4,5,4,3:100:0:18111846:.	1/1:24:72:0|1:18116130_G_T:0,0,13,11:.:.:.:.	0|1:15:99:0|1:18116130_G_T:4,4,2,5:100:0:18114058:.	1/1:10:30:0|1:18116130_G_T:0,0,6,4:.:.:.:.	1/1:7:21:0|1:18116130_G_T:0,0,3,4:.:.:.:.	1|0:27:99:0|1:18116130_G_T:2,3,12,10:100:0:18111970:.	./.:.:.:.:.:.:.:.:.:.	1|0:13:51:0|1:18116130_G_T:1,1,4,7:100:0:18116130:.	1/1:14:42:0|1:18116130_G_T:0,0,9,5:.:.:.:.	0|1:9:99:0|1:18116130_G_T:2,1,1,5:100:0:18114058:.	./.:.:.:.:.:.:.:.:.:.	1/1:8:24:0|1:18116130_G_T:0,0,5,3:.:.:.:.	./.:.:.:.:.:.:.:.:.:.	./.:.:.:.:.:.:.:.:.:.	1/1:33:9:0|1:18116130_G_T:1,1,17,14:.:.:.:.	1/1:15:45:0|1:18116130_G_T:0,0,7,8:.:.:.:.	1/1:3:9:0|1:18116130_G_T:0,0,1,2:.:.:.:.	1|0:7:61:0|1:18116130_G_T:2,0,3,2:100:0:18115644:.	1/1:17:54:0|1:18116130_G_T:0,0,9,8:.:.:.:.	1/1:12:36:0|1:18116130_G_T:0,0,9,3:.:.:.:.	1|0:24:99:0|1:18116130_G_T:9,5,3,7:100:0:18111457:.	1/1:17:51:0|1:18116130_G_T:0,0,9,8:.:.:.:.	./.:.:.:.:.:.:.:.:.:.	./.:.:.:.:.:.:.:.:.:.	./.:.:.:.:.:.:.:.:.:.	./.:.:.:.:.:.:.:.:.:.	./.:.:.:.:.:.:.:.:.:.	./.:.:.:.:.:.:.:.:.:.	./.:.:.:.:.:.:.:.:.:.	./.:.:.:.:.:.:.:.:.:.	./.:.:.:.:.:.:.:.:.:.	./.:.:.:.:.:.:.:.:.:.	./.:.:.:.:.:.:.:.:.:.	./.:.:.:.:.:.:.:.:.:.	./.:.:.:.:.:.:.:.:.:.
chr7	18116131	.	T	C	1277.28	PASS	ExcessHet=3.0103;RAW_MQ=64800;BaseQRankSum=1.535;ClippingRankSum=0;MQRankSum=0;ReadPosRankSum=0.485;DP=931;MLEAC=2;MLEAF=1	GT:DP:GQ:PGT:PID:SB:NE:PR:PS:SE	./.:.:.:.:.:.:.:.:.:.	./.:.:.:.:.:.:.:.:.:.	./.:.:.:.:.:.:.:.:.:.	./.:.:.:.:.:.:.:.:.:.	./.:.:.:.:.:.:.:.:.:.	./.:.:.:.:.:.:.:.:.:.	./.:.:.:.:.:.:.:.:.:.	./.:.:.:.:.:.:.:.:.:.	./.:.:.:.:.:.:.:.:.:.	./.:.:.:.:.:.:.:.:.:.	./.:.:.:.:.:.:.:.:.:.	./.:.:.:.:.:.:.:.:.:.	./.:.:.:.:.:.:.:.:.:.	./.:.:.:.:.:.:.:.:.:.	./.:.:.:.:.:.:.:.:.:.	./.:.:.:.:.:.:.:.:.:.	./.:.:.:.:.:.:.:.:.:.	./.:.:.:.:.:.:.:.:.:.	./.:.:.:.:.:.:.:.:.:.	./.:.:.:.:.:.:.:.:.:.	./.:.:.:.:.:.:.:.:.:.	./.:.:.:.:.:.:.:.:.:.	./.:.:.:.:.:.:.:.:.:.	./.:.:.:.:.:.:.:.:.:.	./.:.:.:.:.:.:.:.:.:.	./.:.:.:.:.:.:.:.:.:.	./.:.:.:.:.:.:.:.:.:.	./.:.:.:.:.:.:.:.:.:.	./.:.:.:.:.:.:.:.:.:.	./.:.:.:.:.:.:.:.:.:.	./.:.:.:.:.:.:.:.:.:.	./.:.:.:.:.:.:.:.:.:.	./.:.:.:.:.:.:.:.:.:.	./.:.:.:.:.:.:.:.:.:.	./.:.:.:.:.:.:.:.:.:.	1/1:18:54:0|1:18116130_G_T:0,0,11,7:.:.:.:.	./.:.:.:.:.:.:.:.:.:.	1|0:18:99:0|1:18116130_G_T:5,6,2,5:100:0:18115644:.	./.:.:.:.:.:.:.:.:.:.	./.:.:.:.:.:.:.:.:.:.	./.:.:.:.:.:.:.:.:.:.	1|0:14:99:0|1:18116095_C_T:4,5,2,3:100:0:18105628:.	0|1:11:99:0|1:18116130_G_T:3,4,1,3:100:0:18115296:.	1/1:19:57:0|1:18116130_G_T:0,0,10,9:.:.:.:.	1/1:7:21:0|1:18116130_G_T:0,0,3,4:.:.:.:.	1/1:12:36:0|1:18116130_G_T:0,0,5,7:.:.:.:.	0|1:11:99:0|1:18116130_G_T:4,1,3,3:100:0:18111589:.	1/1:13:39:0|1:18116130_G_T:0,0,2,11:.:.:.:.	1/1:14:45:0|1:18116130_G_T:0,0,5,9:.:.:.:.	1/1:9:27:0|1:18116130_G_T:0,0,5,4:.:.:.:.	0|1:25:99:0|1:18116130_G_T:9,5,7,4:100:0:18113236:.	1/1:8:24:0|1:18116130_G_T:0,0,2,6:.:.:.:.	1/1:12:36:0|1:18116130_G_T:0,0,7,5:.:.:.:.	./.:.:.:.:.:.:.:.:.:.	0|1:13:99:0|1:18116130_G_T:3,5,4,1:100:0:18111589:.	1|0:11:99:0|1:18116130_G_T:3,2,3,3:100:0:18113031:.	./.:.:.:.:.:.:.:.:.:.	0|1:7:99:0|1:18116130_G_T:2,2,0,3:100:0:18111457:.	1/1:7:21:0|1:18116130_G_T:0,0,5,2:.:.:.:.	1|0:10:99:0|1:18116130_G_T:2,1,3,4:100:0:18115373:.	./.:.:.:.:.:.:.:.:.:.	1|0:21:99:0|1:18116130_G_T:4,6,5,6:100:0:18100968:.	1/1:21:63:0|1:18116095_C_T:0,0,14,7:.:.:.:.	1/1:14:42:0|1:18116130_G_T:0,0,6,8:.:.:.:.	1/1:10:30:0|1:18116130_G_T:0,0,4,6:.:.:.:.	1|0:13:99:0|1:18116130_G_T:4,2,5,2:100:0:18115077:.	1/1:7:21:0|1:18116130_G_T:0,0,5,2:.:.:.:.	./.:.:.:.:.:.:.:.:.:.	1/1:20:63:0|1:18116130_G_T:0,0,12,8:.:.:.:.	1/1:20:60:0|1:18116130_G_T:0,0,12,8:.:.:.:.	1/1:16:48:0|1:18116130_G_T:0,0,10,6:.:.:.:.	1/1:22:66:0|1:18116130_G_T:0,0,8,14:.:.:.:.	1/1:15:45:0|1:18116130_G_T:0,0,10,5:.:.:.:.	1/1:16:48:0|1:18116130_G_T:0,0,7,9:.:.:.:.	./.:.:.:.:.:.:.:.:.:.	1/1:14:42:0|1:18116130_G_T:0,0,6,8:.:.:.:.	0|1:20:99:0|1:18116130_G_T:3,7,6,4:100:0:18115296:.	1|0:19:99:0|1:18116130_G_T:5,6,7,1:100:0:18115582:.	0|1:22:99:0|1:18116130_G_T:3,7,4,8:100:0:18115644:.	1/1:22:66:0|1:18116130_G_T:0,0,15,7:.:.:.:.	./.:.:.:.:.:.:.:.:.:.	1/1:21:63:0|1:18116130_G_T:0,0,9,12:.:.:.:.	1/1:7:21:0|1:18116130_G_T:0,0,4,3:.:.:.:.	1|0:9:99:0|1:18116130_G_T:2,3,2,2:100:0:18112455:.	0|1:15:99:0|1:18116130_G_T:4,3,4,4:100:0:18108802:.	1|0:18:99:0|1:18116130_G_T:4,6,6,2:100:0:18106810:.	1|0:21:99:0|1:18116130_G_T:7,4,5,5:100:0:18111220:.	1/1:22:66:0|1:18116130_G_T:0,0,12,10:.:.:.:.	1|0:11:99:0|1:18116130_G_T:5,2,0,4:100:0:18115644:.	0|1:16:99:0|1:18116130_G_T:4,5,4,3:100:0:18111846:.	1/1:24:72:0|1:18116130_G_T:0,0,13,11:.:.:.:.	0|1:14:99:0|1:18116130_G_T:4,4,2,4:100:0:18114058:.	1/1:10:30:0|1:18116130_G_T:0,0,6,4:.:.:.:.	1/1:7:21:0|1:18116130_G_T:0,0,3,4:.:.:.:.	1|0:26:99:0|1:18116130_G_T:2,3,12,9:100:0:18111970:.	./.:.:.:.:.:.:.:.:.:.	1|0:13:51:0|1:18116130_G_T:1,1,4,7:100:0:18116130:.	1/1:14:42:0|1:18116130_G_T:0,0,9,5:.:.:.:.	0|1:9:99:0|1:18116130_G_T:2,1,1,5:100:0:18114058:.	./.:.:.:.:.:.:.:.:.:.	1/1:8:24:0|1:18116130_G_T:0,0,5,3:.:.:.:.	./.:.:.:.:.:.:.:.:.:.	./.:.:.:.:.:.:.:.:.:.	1/1:33:9:0|1:18116130_G_T:1,1,17,14:.:.:.:.	1/1:15:45:0|1:18116130_G_T:0,0,7,8:.:.:.:.	1/1:3:9:0|1:18116130_G_T:0,0,1,2:.:.:.:.	1|0:7:61:0|1:18116130_G_T:2,0,3,2:100:0:18115644:.	1/1:18:54:0|1:18116130_G_T:0,0,9,9:.:.:.:.	1/1:12:36:0|1:18116130_G_T:0,0,9,3:.:.:.:.	1|0:24:99:0|1:18116130_G_T:9,5,3,7:100:0:18111457:.	1/1:16:51:0|1:18116130_G_T:0,0,9,7:.:.:.:.	./.:.:.:.:.:.:.:.:.:.	./.:.:.:.:.:.:.:.:.:.	./.:.:.:.:.:.:.:.:.:.	./.:.:.:.:.:.:.:.:.:.	./.:.:.:.:.:.:.:.:.:.	./.:.:.:.:.:.:.:.:.:.	./.:.:.:.:.:.:.:.:.:.	./.:.:.:.:.:.:.:.:.:.	./.:.:.:.:.:.:.:.:.:.	./.:.:.:.:.:.:.:.:.:.	./.:.:.:.:.:.:.:.:.:.	./.:.:.:.:.:.:.:.:.:.	./.:.:.:.:.:.:.:.:.:.
chr7	18116133	.	G	T	265.77	PASS	BaseQRankSum=1.008;ClippingRankSum=0;ExcessHet=3.0103;MQRankSum=0;RAW_MQ=43200;ReadPosRankSum=-1.139;DP=363;MLEAC=1;MLEAF=0.5	GT:DP:GQ:NE:PR:PS:SB:SE:PGT:PID	./.:.:.:.:.:.:.:.:.:.	./.:.:.:.:.:.:.:.:.:.	./.:.:.:.:.:.:.:.:.:.	./.:.:.:.:.:.:.:.:.:.	./.:.:.:.:.:.:.:.:.:.	./.:.:.:.:.:.:.:.:.:.	./.:.:.:.:.:.:.:.:.:.	./.:.:.:.:.:.:.:.:.:.	./.:.:.:.:.:.:.:.:.:.	./.:.:.:.:.:.:.:.:.:.	./.:.:.:.:.:.:.:.:.:.	1|0:12:50:100:0:18115998:1,2,5,4:.:.:.	0|1:20:99:100:0:18115998:10,4,3,3:.:.:.	1|0:11:99:100:0:18115998:3,2,1,5:.:.:.	./.:.:.:.:.:.:.:.:.:.	./.:.:.:.:.:.:.:.:.:.	./.:.:.:.:.:.:.:.:.:.	./.:.:.:.:.:.:.:.:.:.	./.:.:.:.:.:.:.:.:.:.	./.:.:.:.:.:.:.:.:.:.	1|0:13:50:100:0:18115998:2,1,4,6:.:.:.	0|1:16:64:100:0:18115998:4,8,3,1:.:.:.	./.:.:.:.:.:.:.:.:.:.	./.:.:.:.:.:.:.:.:.:.	1|0:23:99:100:0:18115998:9,7,3,4:.:.:.	1|0:38:99:100:0:18115998:13,12,5,8:.:.:.	./.:.:.:.:.:.:.:.:.:.	./.:.:.:.:.:.:.:.:.:.	./.:.:.:.:.:.:.:.:.:.	./.:.:.:.:.:.:.:.:.:.	./.:.:.:.:.:.:.:.:.:.	./.:.:.:.:.:.:.:.:.:.	./.:.:.:.:.:.:.:.:.:.	./.:.:.:.:.:.:.:.:.:.	./.:.:.:.:.:.:.:.:.:.	./.:.:.:.:.:.:.:.:.:.	./.:.:.:.:.:.:.:.:.:.	./.:.:.:.:.:.:.:.:.:.	./.:.:.:.:.:.:.:.:.:.	./.:.:.:.:.:.:.:.:.:.	0|1:24:99:100:0:18113436:6,10,3,5:.:.:.	./.:.:.:.:.:.:.:.:.:.	./.:.:.:.:.:.:.:.:.:.	./.:.:.:.:.:.:.:.:.:.	./.:.:.:.:.:.:.:.:.:.	./.:.:.:.:.:.:.:.:.:.	./.:.:.:.:.:.:.:.:.:.	./.:.:.:.:.:.:.:.:.:.	./.:.:.:.:.:.:.:.:.:.	./.:.:.:.:.:.:.:.:.:.	1|0:25:99:100:0:18113236:7,4,9,5:.:.:.	./.:.:.:.:.:.:.:.:.:.	./.:.:.:.:.:.:.:.:.:.	./.:.:.:.:.:.:.:.:.:.	1|0:13:99:100:0:18111589:4,1,3,5:.:.:.	0|1:12:99:100:0:18113031:3,3,4,2:.:.:.	1|0:17:99:100:0:18104955:4,3,6,4:.:.:.	./.:.:.:.:.:.:.:.:.:.	./.:.:.:.:.:.:.:.:.:.	./.:.:.:.:.:.:.:.:.:.	./.:.:.:.:.:.:.:.:.:.	./.:.:.:.:.:.:.:.:.:.	./.:.:.:.:.:.:.:.:.:.	./.:.:.:.:.:.:.:.:.:.	./.:.:.:.:.:.:.:.:.:.	./.:.:.:.:.:.:.:.:.:.	./.:.:.:.:.:.:.:.:.:.	0|1:14:99:100:0:18115998:5,0,5,4:.:1|0:18116128_G_C	./.:.:.:.:.:.:.:.:.:.	./.:.:.:.:.:.:.:.:.:.	./.:.:.:.:.:.:.:.:.:.	./.:.:.:.:.:.:.:.:.:.	./.:.:.:.:.:.:.:.:.:.	./.:.:.:.:.:.:.:.:.:.	0|1:21:99:100:0:18115998:5,6,4,6:.:.:.	./.:.:.:.:.:.:.:.:.:.	1|0:20:99:100:0:18115296:6,4,3,7:.:.:.	./.:.:.:.:.:.:.:.:.:.	./.:.:.:.:.:.:.:.:.:.	./.:.:.:.:.:.:.:.:.:.	./.:.:.:.:.:.:.:.:.:.	./.:.:.:.:.:.:.:.:.:.	./.:.:.:.:.:.:.:.:.:.	./.:.:.:.:.:.:.:.:.:.	./.:.:.:.:.:.:.:.:.:.	./.:.:.:.:.:.:.:.:.:.	./.:.:.:.:.:.:.:.:.:.	./.:.:.:.:.:.:.:.:.:.	./.:.:.:.:.:.:.:.:.:.	./.:.:.:.:.:.:.:.:.:.	./.:.:.:.:.:.:.:.:.:.	1|0:14:99:100:0:18114058:2,4,4,4:.:.:.	./.:.:.:.:.:.:.:.:.:.	./.:.:.:.:.:.:.:.:.:.	./.:.:.:.:.:.:.:.:.:.	1/1:9:27:.:.:.:0,0,7,2:.:.:.	./.:.:.:.:.:.:.:.:.:.	./.:.:.:.:.:.:.:.:.:.	1|0:9:52:100:0:18114058:1,5,2,1:.:.:.	./.:.:.:.:.:.:.:.:.:.	./.:.:.:.:.:.:.:.:.:.	./.:.:.:.:.:.:.:.:.:.	./.:.:.:.:.:.:.:.:.:.	./.:.:.:.:.:.:.:.:.:.	./.:.:.:.:.:.:.:.:.:.	./.:.:.:.:.:.:.:.:.:.	./.:.:.:.:.:.:.:.:.:.	./.:.:.:.:.:.:.:.:.:.	./.:.:.:.:.:.:.:.:.:.	./.:.:.:.:.:.:.:.:.:.	./.:.:.:.:.:.:.:.:.:.	./.:.:.:.:.:.:.:.:.:.	./.:.:.:.:.:.:.:.:.:.	./.:.:.:.:.:.:.:.:.:.	0|1:18:99:100:0:18115541:5,6,3,4:.:.:.	1|0:16:98:100:0:18115998:6,4,2,4:.:.:.	./.:.:.:.:.:.:.:.:.:.	./.:.:.:.:.:.:.:.:.:.	./.:.:.:.:.:.:.:.:.:.	./.:.:.:.:.:.:.:.:.:.	./.:.:.:.:.:.:.:.:.:.	1|0:17:99:100:0:18115541:5,3,4,5:.:.:.	./.:.:.:.:.:.:.:.:.:.	./.:.:.:.:.:.:.:.:.:.
chr7	18116236	.	C	T	187.77	PASS	BaseQRankSum=-0.09;ClippingRankSum=0;ExcessHet=3.0103;MQRankSum=0;RAW_MQ=46800;ReadPosRankSum=1.345;DP=35;MLEAC=1;MLEAF=0.5	GT:DP:GQ:NE:PR:PS:SB:SE	./.:.:.:.:.:.:.:.	./.:.:.:.:.:.:.:.	./.:.:.:.:.:.:.:.	./.:.:.:.:.:.:.:.	./.:.:.:.:.:.:.:.	./.:.:.:.:.:.:.:.	./.:.:.:.:.:.:.:.	./.:.:.:.:.:.:.:.	./.:.:.:.:.:.:.:.	./.:.:.:.:.:.:.:.	./.:.:.:.:.:.:.:.	./.:.:.:.:.:.:.:.	./.:.:.:.:.:.:.:.	./.:.:.:.:.:.:.:.	./.:.:.:.:.:.:.:.	./.:.:.:.:.:.:.:.	./.:.:.:.:.:.:.:.	./.:.:.:.:.:.:.:.	./.:.:.:.:.:.:.:.	./.:.:.:.:.:.:.:.	./.:.:.:.:.:.:.:.	./.:.:.:.:.:.:.:.	./.:.:.:.:.:.:.:.	./.:.:.:.:.:.:.:.	./.:.:.:.:.:.:.:.	./.:.:.:.:.:.:.:.	./.:.:.:.:.:.:.:.	./.:.:.:.:.:.:.:.	./.:.:.:.:.:.:.:.	./.:.:.:.:.:.:.:.	./.:.:.:.:.:.:.:.	./.:.:.:.:.:.:.:.	./.:.:.:.:.:.:.:.	./.:.:.:.:.:.:.:.	./.:.:.:.:.:.:.:.	./.:.:.:.:.:.:.:.	./.:.:.:.:.:.:.:.	./.:.:.:.:.:.:.:.	./.:.:.:.:.:.:.:.	./.:.:.:.:.:.:.:.	./.:.:.:.:.:.:.:.	./.:.:.:.:.:.:.:.	./.:.:.:.:.:.:.:.	./.:.:.:.:.:.:.:.	./.:.:.:.:.:.:.:.	./.:.:.:.:.:.:.:.	./.:.:.:.:.:.:.:.	./.:.:.:.:.:.:.:.	./.:.:.:.:.:.:.:.	./.:.:.:.:.:.:.:.	./.:.:.:.:.:.:.:.	./.:.:.:.:.:.:.:.	./.:.:.:.:.:.:.:.	./.:.:.:.:.:.:.:.	./.:.:.:.:.:.:.:.	./.:.:.:.:.:.:.:.	./.:.:.:.:.:.:.:.	./.:.:.:.:.:.:.:.	./.:.:.:.:.:.:.:.	./.:.:.:.:.:.:.:.	./.:.:.:.:.:.:.:.	./.:.:.:.:.:.:.:.	./.:.:.:.:.:.:.:.	./.:.:.:.:.:.:.:.	./.:.:.:.:.:.:.:.	0|1:13:42:100:0:18115077:5,5,2,1:.	./.:.:.:.:.:.:.:.	1|0:22:99:100:0:18115998:6,6,6,4:.	./.:.:.:.:.:.:.:.	./.:.:.:.:.:.:.:.	./.:.:.:.:.:.:.:.	./.:.:.:.:.:.:.:.	./.:.:.:.:.:.:.:.	./.:.:.:.:.:.:.:.	./.:.:.:.:.:.:.:.	./.:.:.:.:.:.:.:.	./.:.:.:.:.:.:.:.	./.:.:.:.:.:.:.:.	./.:.:.:.:.:.:.:.	./.:.:.:.:.:.:.:.	./.:.:.:.:.:.:.:.	./.:.:.:.:.:.:.:.	./.:.:.:.:.:.:.:.	./.:.:.:.:.:.:.:.	./.:.:.:.:.:.:.:.	./.:.:.:.:.:.:.:.	./.:.:.:.:.:.:.:.	./.:.:.:.:.:.:.:.	./.:.:.:.:.:.:.:.	./.:.:.:.:.:.:.:.	./.:.:.:.:.:.:.:.	./.:.:.:.:.:.:.:.	./.:.:.:.:.:.:.:.	./.:.:.:.:.:.:.:.	./.:.:.:.:.:.:.:.	./.:.:.:.:.:.:.:.	./.:.:.:.:.:.:.:.	./.:.:.:.:.:.:.:.	./.:.:.:.:.:.:.:.	./.:.:.:.:.:.:.:.	./.:.:.:.:.:.:.:.	./.:.:.:.:.:.:.:.	./.:.:.:.:.:.:.:.	./.:.:.:.:.:.:.:.	./.:.:.:.:.:.:.:.	./.:.:.:.:.:.:.:.	./.:.:.:.:.:.:.:.	./.:.:.:.:.:.:.:.	./.:.:.:.:.:.:.:.	./.:.:.:.:.:.:.:.	./.:.:.:.:.:.:.:.	./.:.:.:.:.:.:.:.	./.:.:.:.:.:.:.:.	./.:.:.:.:.:.:.:.	./.:.:.:.:.:.:.:.	./.:.:.:.:.:.:.:.	./.:.:.:.:.:.:.:.	./.:.:.:.:.:.:.:.	./.:.:.:.:.:.:.:.	./.:.:.:.:.:.:.:.	./.:.:.:.:.:.:.:.	./.:.:.:.:.:.:.:.	./.:.:.:.:.:.:.:.	./.:.:.:.:.:.:.:.
chr7	18116347	.	G	A	307.77	PASS	BaseQRankSum=0.716;ClippingRankSum=0;ExcessHet=3.0103;MQRankSum=0;RAW_MQ=64800;ReadPosRankSum=0.993;DP=159;MLEAC=1;MLEAF=0.5	GT:DP:GQ:NE:PR:PS:SB:SE	./.:.:.:.:.:.:.:.	./.:.:.:.:.:.:.:.	./.:.:.:.:.:.:.:.	./.:.:.:.:.:.:.:.	./.:.:.:.:.:.:.:.	./.:.:.:.:.:.:.:.	./.:.:.:.:.:.:.:.	./.:.:.:.:.:.:.:.	./.:.:.:.:.:.:.:.	./.:.:.:.:.:.:.:.	./.:.:.:.:.:.:.:.	./.:.:.:.:.:.:.:.	./.:.:.:.:.:.:.:.	./.:.:.:.:.:.:.:.	./.:.:.:.:.:.:.:.	./.:.:.:.:.:.:.:.	./.:.:.:.:.:.:.:.	./.:.:.:.:.:.:.:.	./.:.:.:.:.:.:.:.	./.:.:.:.:.:.:.:.	./.:.:.:.:.:.:.:.	./.:.:.:.:.:.:.:.	./.:.:.:.:.:.:.:.	./.:.:.:.:.:.:.:.	./.:.:.:.:.:.:.:.	./.:.:.:.:.:.:.:.	./.:.:.:.:.:.:.:.	./.:.:.:.:.:.:.:.	./.:.:.:.:.:.:.:.	./.:.:.:.:.:.:.:.	./.:.:.:.:.:.:.:.	./.:.:.:.:.:.:.:.	./.:.:.:.:.:.:.:.	./.:.:.:.:.:.:.:.	./.:.:.:.:.:.:.:.	./.:.:.:.:.:.:.:.	./.:.:.:.:.:.:.:.	./.:.:.:.:.:.:.:.	./.:.:.:.:.:.:.:.	./.:.:.:.:.:.:.:.	./.:.:.:.:.:.:.:.	./.:.:.:.:.:.:.:.	./.:.:.:.:.:.:.:.	./.:.:.:.:.:.:.:.	./.:.:.:.:.:.:.:.	./.:.:.:.:.:.:.:.	./.:.:.:.:.:.:.:.	./.:.:.:.:.:.:.:.	0|1:18:78:100:0:18116054:7,6,1,4:.	0|1:24:99:100:0:18115732:8,9,2,5:.	./.:.:.:.:.:.:.:.	0/1:6:9:.:.:.:1,0,2,3:.	./.:.:.:.:.:.:.:.	./.:.:.:.:.:.:.:.	./.:.:.:.:.:.:.:.	./.:.:.:.:.:.:.:.	./.:.:.:.:.:.:.:.	./.:.:.:.:.:.:.:.	./.:.:.:.:.:.:.:.	./.:.:.:.:.:.:.:.	./.:.:.:.:.:.:.:.	./.:.:.:.:.:.:.:.	./.:.:.:.:.:.:.:.	./.:.:.:.:.:.:.:.	./.:.:.:.:.:.:.:.	./.:.:.:.:.:.:.:.	./.:.:.:.:.:.:.:.	./.:.:.:.:.:.:.:.	./.:.:.:.:.:.:.:.	./.:.:.:.:.:.:.:.	./.:.:.:.:.:.:.:.	0/1:17:99:.:.:.:4,5,5,3:.	0/1:17:99:.:.:.:4,5,4,4:.	1|0:24:99:100:0:18116054:5,7,8,4:.	./.:.:.:.:.:.:.:.	1/1:12:36:.:.:.:0,0,2,10:.	0|1:13:97:100:0:18115296:3,5,4,1:.	1|0:27:99:100:0:18115582:8,6,6,7:.	./.:.:.:.:.:.:.:.	./.:.:.:.:.:.:.:.	./.:.:.:.:.:.:.:.	./.:.:.:.:.:.:.:.	./.:.:.:.:.:.:.:.	./.:.:.:.:.:.:.:.	./.:.:.:.:.:.:.:.	./.:.:.:.:.:.:.:.	./.:.:.:.:.:.:.:.	./.:.:.:.:.:.:.:.	./.:.:.:.:.:.:.:.	./.:.:.:.:.:.:.:.	./.:.:.:.:.:.:.:.	./.:.:.:.:.:.:.:.	./.:.:.:.:.:.:.:.	./.:.:.:.:.:.:.:.	./.:.:.:.:.:.:.:.	./.:.:.:.:.:.:.:.	./.:.:.:.:.:.:.:.	./.:.:.:.:.:.:.:.	./.:.:.:.:.:.:.:.	./.:.:.:.:.:.:.:.	./.:.:.:.:.:.:.:.	./.:.:.:.:.:.:.:.	./.:.:.:.:.:.:.:.	./.:.:.:.:.:.:.:.	./.:.:.:.:.:.:.:.	./.:.:.:.:.:.:.:.	./.:.:.:.:.:.:.:.	./.:.:.:.:.:.:.:.	./.:.:.:.:.:.:.:.	./.:.:.:.:.:.:.:.	./.:.:.:.:.:.:.:.	./.:.:.:.:.:.:.:.	./.:.:.:.:.:.:.:.	./.:.:.:.:.:.:.:.	./.:.:.:.:.:.:.:.	./.:.:.:.:.:.:.:.	./.:.:.:.:.:.:.:.	./.:.:.:.:.:.:.:.	./.:.:.:.:.:.:.:.	./.:.:.:.:.:.:.:.	./.:.:.:.:.:.:.:.	./.:.:.:.:.:.:.:.	./.:.:.:.:.:.:.:.	./.:.:.:.:.:.:.:.
chr7	18116372	.	T	A	416.77	PASS	BaseQRankSum=-1.086;ClippingRankSum=0;ExcessHet=3.0103;MQRankSum=0;RAW_MQ=50400;ReadPosRankSum=0.349;DP=324;MLEAC=2;MLEAF=1	GT:DP:GQ:NE:PR:PS:SB:SE	./.:.:.:.:.:.:.:.	./.:.:.:.:.:.:.:.	./.:.:.:.:.:.:.:.	./.:.:.:.:.:.:.:.	./.:.:.:.:.:.:.:.	./.:.:.:.:.:.:.:.	./.:.:.:.:.:.:.:.	./.:.:.:.:.:.:.:.	./.:.:.:.:.:.:.:.	./.:.:.:.:.:.:.:.	./.:.:.:.:.:.:.:.	./.:.:.:.:.:.:.:.	./.:.:.:.:.:.:.:.	./.:.:.:.:.:.:.:.	./.:.:.:.:.:.:.:.	./.:.:.:.:.:.:.:.	./.:.:.:.:.:.:.:.	./.:.:.:.:.:.:.:.	./.:.:.:.:.:.:.:.	./.:.:.:.:.:.:.:.	./.:.:.:.:.:.:.:.	./.:.:.:.:.:.:.:.	./.:.:.:.:.:.:.:.	./.:.:.:.:.:.:.:.	./.:.:.:.:.:.:.:.	./.:.:.:.:.:.:.:.	./.:.:.:.:.:.:.:.	./.:.:.:.:.:.:.:.	./.:.:.:.:.:.:.:.	./.:.:.:.:.:.:.:.	./.:.:.:.:.:.:.:.	./.:.:.:.:.:.:.:.	./.:.:.:.:.:.:.:.	./.:.:.:.:.:.:.:.	./.:.:.:.:.:.:.:.	./.:.:.:.:.:.:.:.	./.:.:.:.:.:.:.:.	./.:.:.:.:.:.:.:.	./.:.:.:.:.:.:.:.	./.:.:.:.:.:.:.:.	./.:.:.:.:.:.:.:.	1|0:14:99:100:0:18105628:5,3,2,4:.	./.:.:.:.:.:.:.:.	./.:.:.:.:.:.:.:.	./.:.:.:.:.:.:.:.	./.:.:.:.:.:.:.:.	0|1:12:75:100:0:18111589:1,7,2,2:.	0/1:5:34:.:.:.:3,0,1,1:.	1|0:16:81:100:0:18116054:1,4,6,5:.	1|0:21:11:100:0:18115732:1,2,9,9:.	./.:.:.:.:.:.:.:.	./.:.:.:.:.:.:.:.	0|1:20:14:71.64:0:18114689:3,1,7,9:.	./.:.:.:.:.:.:.:.	0|1:8:27:100:0:18111589:0,2,3,3:.	1|0:6:57:100:0:18113031:1,2,0,3:.	./.:.:.:.:.:.:.:.	./.:.:.:.:.:.:.:.	0|1:17:78:100:0:18115644:3,2,4,8:.	1|0:5:34:100:0:18115373:1,2,1,1:.	./.:.:.:.:.:.:.:.	./.:.:.:.:.:.:.:.	./.:.:.:.:.:.:.:.	./.:.:.:.:.:.:.:.	./.:.:.:.:.:.:.:.	./.:.:.:.:.:.:.:.	./.:.:.:.:.:.:.:.	./.:.:.:.:.:.:.:.	0/1:21:99:.:.:.:3,8,2,8:.	./.:.:.:.:.:.:.:.	./.:.:.:.:.:.:.:.	./.:.:.:.:.:.:.:.	./.:.:.:.:.:.:.:.	0|1:21:99:100:0:18116054:6,4,5,6:.	./.:.:.:.:.:.:.:.	./.:.:.:.:.:.:.:.	./.:.:.:.:.:.:.:.	./.:.:.:.:.:.:.:.	0|1:17:99:100:0:18116372:4,2,6,5:.	./.:.:.:.:.:.:.:.	./.:.:.:.:.:.:.:.	0/1:19:99:.:.:.:5,3,4,7:.	./.:.:.:.:.:.:.:.	./.:.:.:.:.:.:.:.	./.:.:.:.:.:.:.:.	./.:.:.:.:.:.:.:.	./.:.:.:.:.:.:.:.	0/1:16:99:.:.:.:2,6,3,5:.	./.:.:.:.:.:.:.:.	./.:.:.:.:.:.:.:.	0/1:25:99:.:.:.:6,8,7,4:.	./.:.:.:.:.:.:.:.	./.:.:.:.:.:.:.:.	0/1:5:12:.:.:.:0,1,1,3:.	./.:.:.:.:.:.:.:.	./.:.:.:.:.:.:.:.	1/1:14:42:.:.:.:0,0,10,4:.	./.:.:.:.:.:.:.:.	./.:.:.:.:.:.:.:.	./.:.:.:.:.:.:.:.	./.:.:.:.:.:.:.:.	./.:.:.:.:.:.:.:.	./.:.:.:.:.:.:.:.	./.:.:.:.:.:.:.:.	./.:.:.:.:.:.:.:.	0|1:6:10:100:0:18116372:1,0,3,2:.	./.:.:.:.:.:.:.:.	1|0:19:49:35.55:0:18116372:8,7,3,1:.	./.:.:.:.:.:.:.:.	1|0:17:99:100:0:18111457:6,5,3,3:.	1/1:16:48:.:.:.:0,0,11,5:.	./.:.:.:.:.:.:.:.	./.:.:.:.:.:.:.:.	./.:.:.:.:.:.:.:.	./.:.:.:.:.:.:.:.	./.:.:.:.:.:.:.:.	./.:.:.:.:.:.:.:.	./.:.:.:.:.:.:.:.	./.:.:.:.:.:.:.:.	./.:.:.:.:.:.:.:.	./.:.:.:.:.:.:.:.	./.:.:.:.:.:.:.:.	./.:.:.:.:.:.:.:.	./.:.:.:.:.:.:.:.
chr7	18116466	.	C	T	647.77	PASS	ExcessHet=3.0103;RAW_MQ=61200;BaseQRankSum=1.691;ClippingRankSum=0;MQRankSum=0;ReadPosRankSum=1.616;DP=895;MLEAC=2;MLEAF=1	GT:DP:GQ:SB:NE:PR:PS:SE	./.:.:.:.:.:.:.:.	./.:.:.:.:.:.:.:.	./.:.:.:.:.:.:.:.	./.:.:.:.:.:.:.:.	./.:.:.:.:.:.:.:.	./.:.:.:.:.:.:.:.	./.:.:.:.:.:.:.:.	./.:.:.:.:.:.:.:.	./.:.:.:.:.:.:.:.	./.:.:.:.:.:.:.:.	./.:.:.:.:.:.:.:.	./.:.:.:.:.:.:.:.	./.:.:.:.:.:.:.:.	./.:.:.:.:.:.:.:.	./.:.:.:.:.:.:.:.	./.:.:.:.:.:.:.:.	./.:.:.:.:.:.:.:.	./.:.:.:.:.:.:.:.	./.:.:.:.:.:.:.:.	./.:.:.:.:.:.:.:.	./.:.:.:.:.:.:.:.	./.:.:.:.:.:.:.:.	./.:.:.:.:.:.:.:.	./.:.:.:.:.:.:.:.	./.:.:.:.:.:.:.:.	./.:.:.:.:.:.:.:.	./.:.:.:.:.:.:.:.	./.:.:.:.:.:.:.:.	./.:.:.:.:.:.:.:.	./.:.:.:.:.:.:.:.	./.:.:.:.:.:.:.:.	./.:.:.:.:.:.:.:.	./.:.:.:.:.:.:.:.	./.:.:.:.:.:.:.:.	./.:.:.:.:.:.:.:.	1/1:17:51:0,0,6,11:.:.:.:.	./.:.:.:.:.:.:.:.	1|0:11:77:4,3,1,3:37.99:0:18116466:.	./.:.:.:.:.:.:.:.	./.:.:.:.:.:.:.:.	./.:.:.:.:.:.:.:.	1|0:14:99:2,6,2,4:100:0:18105628:.	0|1:10:74:2,2,4,2:100:0:18115296:.	1/1:22:66:0,0,11,11:.:.:.:.	1/1:3:9:0,0,3,0:.:.:.:.	1/1:10:29:0,0,7,3:.:.:.:.	0|1:15:99:5,2,2,6:100:0:18111589:.	1/1:10:30:0,0,4,6:.:.:.:.	1/1:14:42:0,0,8,6:.:.:.:.	1/1:11:33:0,0,6,5:.:.:.:.	0|1:22:99:7,3,6,6:100:0:18113236:.	1/1:12:36:0,0,9,3:.:.:.:.	1/1:8:24:0,0,7,1:.:.:.:.	./.:.:.:.:.:.:.:.	0|1:8:25:1,1,4,2:100:0:18111589:.	1|0:10:78:2,3,2,3:100:0:18113031:.	./.:.:.:.:.:.:.:.	0|1:14:63:6,4,1,3:100:0:18111457:.	1/1:14:16:0,1,4,9:.:.:.:.	1|0:7:28:1,1,2,3:100:0:18115373:.	./.:.:.:.:.:.:.:.	1|0:17:99:4,5,4,4:100:0:18100968:.	1/1:21:62:0,0,12,9:.:.:.:.	1/1:15:45:0,0,8,7:.:.:.:.	1/1:12:36:0,0,5,7:.:.:.:.	1|0:13:99:3,3,5,2:100:0:18115077:.	1/1:8:24:0,0,7,1:.:.:.:.	./.:.:.:.:.:.:.:.	1/1:17:51:0,0,11,6:.:.:.:.	1/1:12:36:0,0,7,5:.:.:.:.	1/1:14:42:0,0,5,9:.:.:.:.	1/1:14:42:0,0,7,7:.:.:.:.	1/1:13:39:0,0,10,3:.:.:.:.	1/1:19:57:0,0,8,11:.:.:.:.	./.:.:.:.:.:.:.:.	1/1:15:45:0,0,10,5:.:.:.:.	0|1:10:99:3,2,3,2:100:0:18115296:.	1|0:22:99:7,8,3,4:100:0:18115582:.	0|1:16:92:2,3,5,6:100:0:18116372:.	1/1:10:30:0,0,5,5:.:.:.:.	./.:.:.:.:.:.:.:.	1/1:28:83:0,0,13,15:.:.:.:.	1/1:8:24:0,0,4,4:.:.:.:.	1|0:14:91:6,3,2,3:100:0:18112455:.	0|1:12:99:2,4,4,2:100:0:18108802:.	1|0:27:99:8,8,7,4:100:0:18106810:.	1|0:12:99:2,4,3,3:100:0:18111220:.	1/1:14:42:0,0,7,7:.:.:.:.	1|0:29:99:10,11,3,5:100:0:18116466:.	1|0:22:99:7,7,5,3:40.96:0:18116466:.	1/1:19:57:0,0,11,8:.:.:.:.	1|0:16:99:3,5,3,5:100:0:18116466:.	1/1:19:57:0,0,10,9:.:.:.:.	1/1:8:24:0,0,2,6:.:.:.:.	0|1:6:8:1,0,3,2:64.65:0:18116466:.	./.:.:.:.:.:.:.:.	1/1:8:24:0,0,3,5:.:.:.:.	1/1:17:1:1,1,6,9:.:.:.:.	0|1:10:73:1,5,2,2:100:0:18114058:.	./.:.:.:.:.:.:.:.	1/1:16:48:0,0,9,7:.:.:.:.	./.:.:.:.:.:.:.:.	./.:.:.:.:.:.:.:.	1/1:26:53:0,1,8,17:.:.:.:.	1/1:13:14:0,1,10,2:.:.:.:.	0|1:8:4:0,1,4,3:100:0:18116372:.	1|0:9:51:2,1,4,2:100:0:18115644:.	1/1:17:1:1,1,9,6:.:.:.:.	1/1:15:45:0,0,7,8:.:.:.:.	1|0:18:99:7,4,4,3:100:0:18111457:.	1/1:20:60:0,0,11,9:.:.:.:.	./.:.:.:.:.:.:.:.	./.:.:.:.:.:.:.:.	./.:.:.:.:.:.:.:.	./.:.:.:.:.:.:.:.	./.:.:.:.:.:.:.:.	./.:.:.:.:.:.:.:.	./.:.:.:.:.:.:.:.	./.:.:.:.:.:.:.:.	./.:.:.:.:.:.:.:.	./.:.:.:.:.:.:.:.	./.:.:.:.:.:.:.:.	./.:.:.:.:.:.:.:.	./.:.:.:.:.:.:.:.
chr7	18116487	.	T	C	679.77	PASS	ExcessHet=3.0103;RAW_MQ=68400;BaseQRankSum=0.543;ClippingRankSum=0;MQRankSum=0;ReadPosRankSum=-0.589;DP=1074;MLEAC=2;MLEAF=1	GT:DP:GQ:SB:NE:PR:PS:SE	./.:.:.:.:.:.:.:.	./.:.:.:.:.:.:.:.	./.:.:.:.:.:.:.:.	./.:.:.:.:.:.:.:.	./.:.:.:.:.:.:.:.	./.:.:.:.:.:.:.:.	./.:.:.:.:.:.:.:.	./.:.:.:.:.:.:.:.	./.:.:.:.:.:.:.:.	./.:.:.:.:.:.:.:.	./.:.:.:.:.:.:.:.	./.:.:.:.:.:.:.:.	./.:.:.:.:.:.:.:.	./.:.:.:.:.:.:.:.	./.:.:.:.:.:.:.:.	./.:.:.:.:.:.:.:.	./.:.:.:.:.:.:.:.	./.:.:.:.:.:.:.:.	./.:.:.:.:.:.:.:.	./.:.:.:.:.:.:.:.	./.:.:.:.:.:.:.:.	./.:.:.:.:.:.:.:.	./.:.:.:.:.:.:.:.	./.:.:.:.:.:.:.:.	./.:.:.:.:.:.:.:.	./.:.:.:.:.:.:.:.	./.:.:.:.:.:.:.:.	./.:.:.:.:.:.:.:.	./.:.:.:.:.:.:.:.	./.:.:.:.:.:.:.:.	./.:.:.:.:.:.:.:.	./.:.:.:.:.:.:.:.	./.:.:.:.:.:.:.:.	./.:.:.:.:.:.:.:.	./.:.:.:.:.:.:.:.	1/1:19:57:0,0,9,10:.:.:.:.	./.:.:.:.:.:.:.:.	1/1:10:30:0,0,6,4:.:.:.:.	./.:.:.:.:.:.:.:.	./.:.:.:.:.:.:.:.	1|0:9:81:2,2,1,4:100:0:18113436:.	1/1:12:36:0,0,5,7:.:.:.:.	1/1:13:39:0,0,7,6:.:.:.:.	1/1:17:51:0,0,6,11:.:.:.:.	1/1:3:9:0,0,3,0:.:.:.:.	1/1:11:33:0,0,8,3:.:.:.:.	1/1:13:39:0,0,6,7:.:.:.:.	1/1:10:30:0,0,5,5:.:.:.:.	1/1:15:45:0,0,9,6:.:.:.:.	1/1:10:30:0,0,5,5:.:.:.:.	0|1:21:99:7,3,6,5:100:0:18113236:.	1/1:13:39:0,0,9,4:.:.:.:.	1/1:12:36:0,0,8,4:.:.:.:.	./.:.:.:.:.:.:.:.	0|1:10:49:2,1,4,3:100:0:18111589:.	1|0:10:88:2,3,2,3:100:0:18113031:.	0|1:23:99:8,6,5,4:100:0:18104955:.	1/1:14:42:0,0,8,6:.:.:.:.	1/1:12:10:0,1,4,7:.:.:.:.	1/1:7:21:0,0,3,4:.:.:.:.	1/1:21:63:0,0,5,16:.:.:.:.	1/1:20:15:0,0,12,8:.:.:.:.	1/1:18:54:0,0,11,7:.:.:.:.	1/1:16:48:0,0,9,7:.:.:.:.	1/1:8:24:0,0,3,5:.:.:.:.	1/1:9:27:0,0,5,4:.:.:.:.	1/1:8:24:0,0,5,3:.:.:.:.	0/1:28:99:4,8,10,6:.:.:.:.	1/1:15:45:0,0,10,5:.:.:.:.	1/1:10:30:0,0,7,3:.:.:.:.	1/1:14:42:0,0,3,11:.:.:.:.	1/1:18:54:0,0,7,11:.:.:.:.	1/1:13:39:0,0,11,2:.:.:.:.	1/1:19:57:0,0,8,11:.:.:.:.	1|0:16:99:5,3,5,3:59.33:0:18116487:.	1/1:11:33:0,0,6,5:.:.:.:.	0|1:11:98:3,2,3,3:100:0:18115296:.	1/1:23:69:0,0,11,12:.:.:.:.	1/1:19:57:0,0,10,9:.:.:.:.	1/1:17:51:0,0,8,9:.:.:.:.	1/1:24:72:0,0,14,10:.:.:.:.	1/1:28:82:0,0,12,16:.:.:.:.	1/1:6:18:0,0,3,3:.:.:.:.	1/1:18:54:0,0,9,9:.:.:.:.	1/1:14:42:0,0,6,8:.:.:.:.	1/1:32:16:2,1,17,12:.:.:.:.	1/1:12:36:0,0,5,7:.:.:.:.	1/1:14:42:0,0,7,7:.:.:.:.	1/1:26:78:0,0,12,14:.:.:.:.	1/1:25:73:0,0,13,12:.:.:.:.	1/1:18:54:0,0,10,8:.:.:.:.	1|0:13:99:3,3,3,4:100:0:18116466:.	1/1:19:57:0,0,9,10:.:.:.:.	1/1:7:21:0,0,3,4:.:.:.:.	1/1:7:21:0,0,6,1:.:.:.:.	./.:.:.:.:.:.:.:.	1/1:11:33:0,0,5,6:.:.:.:.	1/1:15:43:0,0,6,9:.:.:.:.	0|1:13:99:1,6,4,2:100:0:18114058:.	1/1:9:27:0,0,4,5:.:.:.:.	1/1:15:45:0,0,9,6:.:.:.:.	1/1:18:54:0,0,9,9:.:.:.:.	1/1:14:7:1,1,5,7:.:.:.:.	1/1:21:38:0,1,6,14:.:.:.:.	1/1:17:25:0,1,13,3:.:.:.:.	0|1:8:4:0,1,4,3:100:0:18116372:.	1/1:9:27:0,0,6,3:.:.:.:.	0|1:16:1:1,1,8,6:35.55:0:18116372:.	1/1:17:51:0,0,7,10:.:.:.:.	1/1:20:60:0,0,13,7:.:.:.:.	1/1:21:63:0,0,10,11:.:.:.:.	./.:.:.:.:.:.:.:.	./.:.:.:.:.:.:.:.	./.:.:.:.:.:.:.:.	./.:.:.:.:.:.:.:.	./.:.:.:.:.:.:.:.	./.:.:.:.:.:.:.:.	./.:.:.:.:.:.:.:.	./.:.:.:.:.:.:.:.	./.:.:.:.:.:.:.:.	./.:.:.:.:.:.:.:.	./.:.:.:.:.:.:.:.	./.:.:.:.:.:.:.:.	./.:.:.:.:.:.:.:.
chr7	18116635	.	A	G	150.77	PASS	BaseQRankSum=-0.922;ClippingRankSum=0;ExcessHet=3.0103;MQRankSum=0;RAW_MQ=46800;ReadPosRankSum=-0.649;DP=77;MLEAC=1;MLEAF=0.5	GT:DP:GQ:NE:PR:PS:SB:SE	./.:.:.:.:.:.:.:.	./.:.:.:.:.:.:.:.	./.:.:.:.:.:.:.:.	./.:.:.:.:.:.:.:.	./.:.:.:.:.:.:.:.	./.:.:.:.:.:.:.:.	./.:.:.:.:.:.:.:.	./.:.:.:.:.:.:.:.	./.:.:.:.:.:.:.:.	./.:.:.:.:.:.:.:.	./.:.:.:.:.:.:.:.	./.:.:.:.:.:.:.:.	./.:.:.:.:.:.:.:.	./.:.:.:.:.:.:.:.	./.:.:.:.:.:.:.:.	./.:.:.:.:.:.:.:.	./.:.:.:.:.:.:.:.	./.:.:.:.:.:.:.:.	./.:.:.:.:.:.:.:.	./.:.:.:.:.:.:.:.	./.:.:.:.:.:.:.:.	./.:.:.:.:.:.:.:.	./.:.:.:.:.:.:.:.	./.:.:.:.:.:.:.:.	./.:.:.:.:.:.:.:.	./.:.:.:.:.:.:.:.	./.:.:.:.:.:.:.:.	./.:.:.:.:.:.:.:.	./.:.:.:.:.:.:.:.	./.:.:.:.:.:.:.:.	./.:.:.:.:.:.:.:.	./.:.:.:.:.:.:.:.	./.:.:.:.:.:.:.:.	./.:.:.:.:.:.:.:.	./.:.:.:.:.:.:.:.	./.:.:.:.:.:.:.:.	./.:.:.:.:.:.:.:.	./.:.:.:.:.:.:.:.	./.:.:.:.:.:.:.:.	./.:.:.:.:.:.:.:.	1|0:13:99:100:0:18113436:2,5,4,2:.	0|1:10:8:100:0:18105628:4,4,1,1:.	./.:.:.:.:.:.:.:.	./.:.:.:.:.:.:.:.	./.:.:.:.:.:.:.:.	./.:.:.:.:.:.:.:.	./.:.:.:.:.:.:.:.	./.:.:.:.:.:.:.:.	./.:.:.:.:.:.:.:.	./.:.:.:.:.:.:.:.	./.:.:.:.:.:.:.:.	./.:.:.:.:.:.:.:.	./.:.:.:.:.:.:.:.	./.:.:.:.:.:.:.:.	./.:.:.:.:.:.:.:.	./.:.:.:.:.:.:.:.	./.:.:.:.:.:.:.:.	./.:.:.:.:.:.:.:.	./.:.:.:.:.:.:.:.	0|1:6:30:100:0:18115373:3,1,1,1:.	./.:.:.:.:.:.:.:.	./.:.:.:.:.:.:.:.	./.:.:.:.:.:.:.:.	./.:.:.:.:.:.:.:.	./.:.:.:.:.:.:.:.	./.:.:.:.:.:.:.:.	./.:.:.:.:.:.:.:.	./.:.:.:.:.:.:.:.	./.:.:.:.:.:.:.:.	./.:.:.:.:.:.:.:.	./.:.:.:.:.:.:.:.	./.:.:.:.:.:.:.:.	./.:.:.:.:.:.:.:.	./.:.:.:.:.:.:.:.	./.:.:.:.:.:.:.:.	./.:.:.:.:.:.:.:.	./.:.:.:.:.:.:.:.	0|1:23:99:100:0:18115582:5,7,5,6:.	./.:.:.:.:.:.:.:.	./.:.:.:.:.:.:.:.	./.:.:.:.:.:.:.:.	./.:.:.:.:.:.:.:.	./.:.:.:.:.:.:.:.	./.:.:.:.:.:.:.:.	./.:.:.:.:.:.:.:.	./.:.:.:.:.:.:.:.	0|1:13:92:100:0:18111220:1,4,5,3:.	./.:.:.:.:.:.:.:.	./.:.:.:.:.:.:.:.	./.:.:.:.:.:.:.:.	./.:.:.:.:.:.:.:.	./.:.:.:.:.:.:.:.	./.:.:.:.:.:.:.:.	./.:.:.:.:.:.:.:.	./.:.:.:.:.:.:.:.	./.:.:.:.:.:.:.:.	./.:.:.:.:.:.:.:.	./.:.:.:.:.:.:.:.	./.:.:.:.:.:.:.:.	./.:.:.:.:.:.:.:.	./.:.:.:.:.:.:.:.	0/1:11:94:.:.:.:3,3,1,4:.	./.:.:.:.:.:.:.:.	./.:.:.:.:.:.:.:.	./.:.:.:.:.:.:.:.	./.:.:.:.:.:.:.:.	./.:.:.:.:.:.:.:.	./.:.:.:.:.:.:.:.	./.:.:.:.:.:.:.:.	./.:.:.:.:.:.:.:.	./.:.:.:.:.:.:.:.	./.:.:.:.:.:.:.:.	./.:.:.:.:.:.:.:.	./.:.:.:.:.:.:.:.	./.:.:.:.:.:.:.:.	./.:.:.:.:.:.:.:.	./.:.:.:.:.:.:.:.	./.:.:.:.:.:.:.:.	./.:.:.:.:.:.:.:.	./.:.:.:.:.:.:.:.	./.:.:.:.:.:.:.:.	./.:.:.:.:.:.:.:.	./.:.:.:.:.:.:.:.	./.:.:.:.:.:.:.:.
chr7	18116677	.	A	G	639.77	PASS	ExcessHet=3.0103;RAW_MQ=90000;BaseQRankSum=0.397;ClippingRankSum=0;MQRankSum=0;ReadPosRankSum=-0.543;DP=877;MLEAC=2;MLEAF=1	GT:DP:GQ:SB:NE:PR:PS:SE:PGT:PID	./.:.:.:.:.:.:.:.:.:.	./.:.:.:.:.:.:.:.:.:.	./.:.:.:.:.:.:.:.:.:.	./.:.:.:.:.:.:.:.:.:.	./.:.:.:.:.:.:.:.:.:.	./.:.:.:.:.:.:.:.:.:.	./.:.:.:.:.:.:.:.:.:.	./.:.:.:.:.:.:.:.:.:.	./.:.:.:.:.:.:.:.:.:.	./.:.:.:.:.:.:.:.:.:.	./.:.:.:.:.:.:.:.:.:.	./.:.:.:.:.:.:.:.:.:.	./.:.:.:.:.:.:.:.:.:.	./.:.:.:.:.:.:.:.:.:.	./.:.:.:.:.:.:.:.:.:.	./.:.:.:.:.:.:.:.:.:.	./.:.:.:.:.:.:.:.:.:.	./.:.:.:.:.:.:.:.:.:.	./.:.:.:.:.:.:.:.:.:.	./.:.:.:.:.:.:.:.:.:.	./.:.:.:.:.:.:.:.:.:.	./.:.:.:.:.:.:.:.:.:.	./.:.:.:.:.:.:.:.:.:.	./.:.:.:.:.:.:.:.:.:.	./.:.:.:.:.:.:.:.:.:.	./.:.:.:.:.:.:.:.:.:.	./.:.:.:.:.:.:.:.:.:.	./.:.:.:.:.:.:.:.:.:.	./.:.:.:.:.:.:.:.:.:.	./.:.:.:.:.:.:.:.:.:.	./.:.:.:.:.:.:.:.:.:.	./.:.:.:.:.:.:.:.:.:.	./.:.:.:.:.:.:.:.:.:.	./.:.:.:.:.:.:.:.:.:.	./.:.:.:.:.:.:.:.:.:.	1/1:25:75:0,0,14,11:.:.:.:.:.:.	./.:.:.:.:.:.:.:.:.:.	1|0:16:99:2,4,7,3:100:0:18116466:.:.:.	./.:.:.:.:.:.:.:.:.:.	./.:.:.:.:.:.:.:.:.:.	./.:.:.:.:.:.:.:.:.:.	1|0:8:52:1,2,2,3:100:0:18105628:.:.:.	0|1:10:44:2,1,4,3:100:0:18115296:.:.:.	1/1:24:72:0,0,12,12:.:.:.:.:.:.	0|1:5:11:1,0,2,2:100:0:18116677:.:.:.	1/1:14:16:1,0,8,5:.:.:.:.:.:.	0|1:22:99:7,7,5,3:100:0:18111589:.:.:.	1/1:9:27:0,0,4,5:.:.:.:.:.:.	1/1:22:38:1,0,11,10:.:.:.:.:.:.	1/1:10:5:1,0,5,4:.:.:.:.:.:.	0|1:21:99:1,7,5,8:100:0:18113236:.:.:.	1/1:17:51:0,0,6,11:.:.:.:.:.:.	1/1:13:39:0,0,8,5:.:.:.:.:.:.	./.:.:.:.:.:.:.:.:.:.	0|1:5:75:1,1,2,1:100:0:18111589:.:0|1:18116677_A_G	1|0:9:46:0,3,3,3:100:0:18113031:.:.:.	./.:.:.:.:.:.:.:.:.:.	0|1:13:92:4,4,4,1:100:0:18111457:.:.:.	1/1:11:33:0,0,5,6:.:.:.:.:.:.	1|0:10:46:1,2,5,2:100:0:18115373:.:.:.	./.:.:.:.:.:.:.:.:.:.	1|0:15:89:1,4,4,6:100:0:18100968:.:.:.	1/1:13:39:0,0,5,8:.:.:.:.:.:.	1/1:12:36:0,0,7,5:.:.:.:.:.:.	1/1:5:15:0,0,2,3:.:.:.:.:.:.	1|0:16:99:4,4,5,3:100:0:18115077:.:.:.	1/1:13:39:0,0,4,9:.:.:.:.:.:.	./.:.:.:.:.:.:.:.:.:.	1/1:12:36:0,0,5,7:.:.:.:.:.:.	1/1:22:66:0,0,13,9:.:.:.:.:.:.	1/1:17:51:0,0,12,5:.:.:.:.:.:.	1/1:12:36:0,0,6,6:.:.:.:.:.:.	1/1:21:63:0,0,10,11:.:.:.:.:.:.	1/1:18:54:0,0,9,9:.:.:.:.:.:.	./.:.:.:.:.:.:.:.:.:.	1/1:13:39:0,0,7,6:.:.:.:.:.:.	0|1:8:30:2,4,1,1:100:0:18115296:.:.:.	1|0:21:99:4,7,4,6:100:0:18115582:.:.:.	0|1:18:99:5,4,6,3:100:0:18116372:.:.:.	1/1:15:45:0,0,7,8:.:.:.:.:.:.	./.:.:.:.:.:.:.:.:.:.	1/1:12:36:0,0,6,6:.:.:.:.:.:.	1/1:4:12:0,0,3,1:.:.:.:.:.:.	1|0:12:95:2,5,2,3:100:0:18112455:.:.:.	0|1:14:99:3,4,5,2:100:0:18108802:.:.:.	1|0:16:81:2,3,6,5:100:0:18106810:.:.:.	1|0:10:99:4,2,3,1:100:0:18111220:.:0|1:18116677_A_G	1/1:18:54:0,0,10,8:.:.:.:.:.:.	1|0:14:99:3,2,5,4:100:0:18116466:.:.:.	1|0:20:99:1,6,7,6:100:0:18116466:.:.:.	1/1:23:69:0,0,11,12:.:.:.:.:.:.	1|0:19:99:8,3,1,7:100:0:18116466:.:.:.	1/1:16:48:0,0,9,7:.:.:.:.:.:.	1/1:14:42:0,0,10,4:.:.:.:.:.:.	0|1:10:23:2,0,4,4:100:0:18116466:.:.:.	./.:.:.:.:.:.:.:.:.:.	1/1:11:33:0,0,7,4:.:.:.:.:.:.	1/1:19:57:0,0,9,10:.:.:.:.:.:.	0|1:7:4:1,0,4,2:100:0:18114058:.:.:.	./.:.:.:.:.:.:.:.:.:.	1/1:13:39:0,0,7,6:.:.:.:.:.:.	./.:.:.:.:.:.:.:.:.:.	./.:.:.:.:.:.:.:.:.:.	1/1:16:47:0,0,7,9:.:.:.:.:.:.	1/1:11:33:0,0,2,9:.:.:.:.:.:.	1/1:4:12:0,0,3,1:.:.:.:.:.:.	1|0:9:75:1,4,2,2:100:0:18115644:.:.:.	1/1:15:45:0,0,8,7:.:.:.:.:.:.	1/1:16:48:0,0,9,7:.:.:.:.:.:.	1|0:17:99:3,6,5,3:100:0:18111457:.:.:.	1/1:16:48:0,0,4,12:.:.:.:.:.:.	./.:.:.:.:.:.:.:.:.:.	./.:.:.:.:.:.:.:.:.:.	./.:.:.:.:.:.:.:.:.:.	./.:.:.:.:.:.:.:.:.:.	./.:.:.:.:.:.:.:.:.:.	./.:.:.:.:.:.:.:.:.:.	./.:.:.:.:.:.:.:.:.:.	./.:.:.:.:.:.:.:.:.:.	./.:.:.:.:.:.:.:.:.:.	./.:.:.:.:.:.:.:.:.:.	./.:.:.:.:.:.:.:.:.:.	./.:.:.:.:.:.:.:.:.:.	./.:.:.:.:.:.:.:.:.:.
chr7	18116697	.	C	T	747.77	PASS	ExcessHet=3.0103;RAW_MQ=107000;BaseQRankSum=1.955;ClippingRankSum=0;MQRankSum=0;ReadPosRankSum=-0.852;DP=903;MLEAC=2;MLEAF=1	GT:DP:GQ:SB:NE:PR:PS:SE:PGT:PID	./.:.:.:.:.:.:.:.:.:.	./.:.:.:.:.:.:.:.:.:.	./.:.:.:.:.:.:.:.:.:.	./.:.:.:.:.:.:.:.:.:.	./.:.:.:.:.:.:.:.:.:.	./.:.:.:.:.:.:.:.:.:.	./.:.:.:.:.:.:.:.:.:.	./.:.:.:.:.:.:.:.:.:.	./.:.:.:.:.:.:.:.:.:.	./.:.:.:.:.:.:.:.:.:.	./.:.:.:.:.:.:.:.:.:.	./.:.:.:.:.:.:.:.:.:.	./.:.:.:.:.:.:.:.:.:.	./.:.:.:.:.:.:.:.:.:.	./.:.:.:.:.:.:.:.:.:.	./.:.:.:.:.:.:.:.:.:.	./.:.:.:.:.:.:.:.:.:.	./.:.:.:.:.:.:.:.:.:.	./.:.:.:.:.:.:.:.:.:.	./.:.:.:.:.:.:.:.:.:.	./.:.:.:.:.:.:.:.:.:.	./.:.:.:.:.:.:.:.:.:.	./.:.:.:.:.:.:.:.:.:.	./.:.:.:.:.:.:.:.:.:.	./.:.:.:.:.:.:.:.:.:.	./.:.:.:.:.:.:.:.:.:.	./.:.:.:.:.:.:.:.:.:.	./.:.:.:.:.:.:.:.:.:.	./.:.:.:.:.:.:.:.:.:.	./.:.:.:.:.:.:.:.:.:.	./.:.:.:.:.:.:.:.:.:.	./.:.:.:.:.:.:.:.:.:.	./.:.:.:.:.:.:.:.:.:.	./.:.:.:.:.:.:.:.:.:.	./.:.:.:.:.:.:.:.:.:.	1/1:29:87:0,0,16,13:.:.:.:.:.:.	./.:.:.:.:.:.:.:.:.:.	1|0:16:62:2,3,7,4:100:0:18116466:.:.:.	./.:.:.:.:.:.:.:.:.:.	./.:.:.:.:.:.:.:.:.:.	./.:.:.:.:.:.:.:.:.:.	1|0:8:61:2,2,2,2:100:0:18105628:.:.:.	0|1:11:64:2,2,5,2:100:0:18115296:.:.:.	1/1:21:63:0,0,9,12:.:.:.:.:.:.	0|1:6:9:1,0,3,2:100:0:18116677:.:.:.	1/1:11:6:1,0,5,5:.:.:.:.:.:.	1/1:16:48:0,0,9,7:.:.:.:.:.:.	1/1:9:27:0,0,4,5:.:.:.:.:.:.	1/1:18:26:1,0,7,10:.:.:.:.:.:.	1/1:11:7:1,0,6,4:.:.:.:.:.:.	0|1:20:96:2,5,6,7:100:0:18113236:.:.:.	1/1:17:51:0,0,8,9:.:.:.:.:.:.	1/1:12:36:0,0,7,5:.:.:.:.:.:.	./.:.:.:.:.:.:.:.:.:.	0|1:4:78:1,1,2,0:100:0:18111589:.:0|1:18116677_A_G	1|0:11:31:1,4,3,3:100:0:18113031:.:.:.	./.:.:.:.:.:.:.:.:.:.	0|1:10:67:3,2,4,1:100:0:18111457:.:.:.	1/1:10:30:0,0,6,4:.:.:.:.:.:.	1|0:9:21:1,1,5,2:100:0:18115373:.:.:.	./.:.:.:.:.:.:.:.:.:.	1|0:12:40:1,2,4,5:100:0:18100968:.:.:.	1/1:15:45:0,0,7,8:.:.:.:.:.:.	1/1:14:42:0,0,7,7:.:.:.:.:.:.	1/1:3:9:0,0,1,2:.:.:.:.:.:.	1|0:16:99:4,5,5,2:100:0:18115077:.:.:.	1/1:12:36:0,0,4,8:.:.:.:.:.:.	./.:.:.:.:.:.:.:.:.:.	1/1:9:27:0,0,4,5:.:.:.:.:.:.	1/1:23:69:0,0,13,10:.:.:.:.:.:.	1/1:18:54:0,0,12,6:.:.:.:.:.:.	1/1:14:42:0,0,7,7:.:.:.:.:.:.	1/1:18:54:0,0,10,8:.:.:.:.:.:.	1/1:19:57:0,0,8,11:.:.:.:.:.:.	1|0:10:71:1,3,4,2:59.33:0:18116487:.:.:.	1/1:12:36:0,0,9,3:.:.:.:.:.:.	0|1:10:50:3,4,2,1:100:0:18115296:.:.:.	1|0:23:99:5,7,5,6:100:0:18115582:.:.:.	1/1:16:48:0,0,11,5:.:.:.:.:.:.	1/1:15:45:0,0,7,8:.:.:.:.:.:.	1/1:15:45:0,0,7,8:.:.:.:.:.:.	1/1:11:33:0,0,6,5:.:.:.:.:.:.	1/1:4:12:0,0,3,1:.:.:.:.:.:.	1|0:15:99:3,5,4,3:100:0:18112455:.:.:.	0|1:16:99:4,5,5,2:100:0:18108802:.:.:.	1|0:14:91:3,3,5,3:100:0:18106810:.:.:.	1|0:12:99:5,2,4,1:100:0:18111220:.:0|1:18116677_A_G	1/1:21:63:0,0,11,10:.:.:.:.:.:.	1|0:14:88:4,1,5,4:100:0:18116466:.:.:.	1/1:20:60:0,0,9,11:.:.:.:.:.:.	1/1:25:75:0,0,15,10:.:.:.:.:.:.	1|0:23:99:11,3,2,7:100:0:18116466:.:.:.	1/1:17:51:0,0,10,7:.:.:.:.:.:.	1/1:13:39:0,0,9,4:.:.:.:.:.:.	0|1:9:23:1,1,3,4:100:0:18116466:.:.:.	./.:.:.:.:.:.:.:.:.:.	1/1:15:45:0,0,8,7:.:.:.:.:.:.	1/1:19:57:0,0,8,11:.:.:.:.:.:.	0|1:9:8:2,0,5,2:100:0:18114058:.:.:.	./.:.:.:.:.:.:.:.:.:.	1/1:12:36:0,0,8,4:.:.:.:.:.:.	./.:.:.:.:.:.:.:.:.:.	./.:.:.:.:.:.:.:.:.:.	1/1:13:39:0,0,6,7:.:.:.:.:.:.	1/1:13:39:0,0,3,10:.:.:.:.:.:.	1/1:2:6:0,0,2,0:.:.:.:.:.:.	1|0:10:72:0,6,2,2:100:0:18115644:.:.:.	1/1:14:42:0,0,9,5:.:.:.:.:.:.	1/1:16:48:0,0,10,6:.:.:.:.:.:.	1|0:17:99:3,6,5,3:100:0:18111457:.:.:.	1/1:17:51:0,0,5,12:.:.:.:.:.:.	./.:.:.:.:.:.:.:.:.:.	./.:.:.:.:.:.:.:.:.:.	./.:.:.:.:.:.:.:.:.:.	./.:.:.:.:.:.:.:.:.:.	./.:.:.:.:.:.:.:.:.:.	./.:.:.:.:.:.:.:.:.:.	./.:.:.:.:.:.:.:.:.:.	./.:.:.:.:.:.:.:.:.:.	./.:.:.:.:.:.:.:.:.:.	./.:.:.:.:.:.:.:.:.:.	./.:.:.:.:.:.:.:.:.:.	./.:.:.:.:.:.:.:.:.:.	./.:.:.:.:.:.:.:.:.:.
chr7	18116778	.	C	CAAAACAAAACAA	907.73	PASS	ExcessHet=3.0103;RAW_MQ=89000;BaseQRankSum=-0.477;ClippingRankSum=0;MQRankSum=0;ReadPosRankSum=-1.702;DP=890;MLEAC=2;MLEAF=1	GT:DP:GQ:SB:NE:PR:PS:SE	./.:.:.:.:.:.:.:.	./.:.:.:.:.:.:.:.	./.:.:.:.:.:.:.:.	./.:.:.:.:.:.:.:.	./.:.:.:.:.:.:.:.	./.:.:.:.:.:.:.:.	./.:.:.:.:.:.:.:.	./.:.:.:.:.:.:.:.	./.:.:.:.:.:.:.:.	./.:.:.:.:.:.:.:.	./.:.:.:.:.:.:.:.	./.:.:.:.:.:.:.:.	./.:.:.:.:.:.:.:.	./.:.:.:.:.:.:.:.	./.:.:.:.:.:.:.:.	./.:.:.:.:.:.:.:.	./.:.:.:.:.:.:.:.	./.:.:.:.:.:.:.:.	./.:.:.:.:.:.:.:.	./.:.:.:.:.:.:.:.	./.:.:.:.:.:.:.:.	./.:.:.:.:.:.:.:.	./.:.:.:.:.:.:.:.	./.:.:.:.:.:.:.:.	./.:.:.:.:.:.:.:.	./.:.:.:.:.:.:.:.	./.:.:.:.:.:.:.:.	./.:.:.:.:.:.:.:.	./.:.:.:.:.:.:.:.	./.:.:.:.:.:.:.:.	./.:.:.:.:.:.:.:.	./.:.:.:.:.:.:.:.	./.:.:.:.:.:.:.:.	./.:.:.:.:.:.:.:.	./.:.:.:.:.:.:.:.	1/1:19:62:0,0,11,8:.:.:.:.	./.:.:.:.:.:.:.:.	1|0:15:99:2,2,4,7:100:0:18116466:.	./.:.:.:.:.:.:.:.	./.:.:.:.:.:.:.:.	./.:.:.:.:.:.:.:.	1|0:7:66:1,1,3,2:100:0:18105628:.	0|1:10:99:4,1,4,1:100:0:18115296:.	1|0:12:3:1,0,5,6:19.92:0:18116778:.	0|1:4:33:0,1,2,1:100:0:18116677:.	1|0:10:6:1,0,3,6:19.99:0:18116778:.	0|1:15:99:6,5,2,2:100:0:18111589:.	1/1:12:42:0,0,4,8:.:.:.:.	1/1:13:48:0,0,2,11:.:.:.:.	0|1:12:93:2,1,4,5:100:0:18116778:.	0|1:22:99:6,6,4,6:100:0:18113236:.	1/1:17:51:0,0,10,7:.:.:.:.	1/1:15:45:0,0,8,7:.:.:.:.	./.:.:.:.:.:.:.:.	0|1:3:78:1,1,1,0:100:0:18111589:.	1|0:14:99:5,4,3,2:100:0:18113031:.	./.:.:.:.:.:.:.:.	0|1:9:99:3,2,2,2:100:0:18111457:.	1/1:7:24:0,0,5,2:.:.:.:.	1|0:6:71:2,0,3,1:100:0:18115373:.	./.:.:.:.:.:.:.:.	1|0:10:99:2,2,5,1:100:0:18100968:.	1/1:15:25:0,0,8,7:.:.:.:.	1/1:20:63:0,0,9,11:.:.:.:.	1/1:6:24:0,0,6,0:.:.:.:.	1|0:13:99:5,4,1,3:100:0:18115077:.	1/1:7:27:0,0,5,2:.:.:.:.	./.:.:.:.:.:.:.:.	1/1:14:51:0,0,9,5:.:.:.:.	1/1:14:53:0,0,6,8:.:.:.:.	1/1:12:54:0,0,5,7:.:.:.:.	1/1:11:42:0,0,8,3:.:.:.:.	1/1:15:48:0,0,10,5:.:.:.:.	1/1:13:42:0,0,8,5:.:.:.:.	./.:.:.:.:.:.:.:.	1/1:7:21:0,0,3,4:.:.:.:.	0|1:11:99:3,2,4,2:100:0:18115296:.	1|0:19:99:7,2,5,5:100:0:18115582:.	0|1:22:99:3,4,9,6:100:0:18116372:.	1/1:15:48:0,0,10,5:.:.:.:.	./.:.:.:.:.:.:.:.	1/1:14:48:0,0,6,8:.:.:.:.	1/1:3:12:0,0,1,2:.:.:.:.	1|0:8:99:3,2,3,0:100:0:18112455:.	0|1:20:99:5,5,5,5:100:0:18108802:.	1|0:19:99:7,4,7,1:100:0:18106810:.	1|0:11:99:2,2,5,2:100:0:18111220:.	1/1:17:54:0,0,10,7:.:.:.:.	1|0:16:99:3,3,5,5:100:0:18116466:.	1|0:16:99:2,3,5,6:100:0:18116466:.	1/1:19:63:0,0,11,8:.:.:.:.	1|0:16:99:5,6,2,3:100:0:18116466:.	1/1:18:54:0,0,6,12:.:.:.:.	1/1:10:30:0,0,2,8:.:.:.:.	0|1:10:99:2,1,2,5:100:0:18116466:.	./.:.:.:.:.:.:.:.	1/1:19:60:0,0,7,12:.:.:.:.	1/1:12:36:0,0,4,8:.:.:.:.	0|1:10:99:2,1,3,4:100:0:18114058:.	./.:.:.:.:.:.:.:.	1/1:13:48:0,0,7,6:.:.:.:.	./.:.:.:.:.:.:.:.	./.:.:.:.:.:.:.:.	1/1:12:36:0,0,7,5:.:.:.:.	1/1:21:63:0,0,10,11:.:.:.:.	1/1:3:9:0,0,1,2:.:.:.:.	1|0:7:99:0,3,3,1:100:0:18115644:.	1/1:17:54:0,0,11,6:.:.:.:.	1/1:12:42:0,0,7,5:.:.:.:.	1|0:14:99:6,1,1,6:100:0:18111457:.	1/1:15:54:0,0,11,4:.:.:.:.	./.:.:.:.:.:.:.:.	./.:.:.:.:.:.:.:.	./.:.:.:.:.:.:.:.	./.:.:.:.:.:.:.:.	./.:.:.:.:.:.:.:.	./.:.:.:.:.:.:.:.	./.:.:.:.:.:.:.:.	./.:.:.:.:.:.:.:.	./.:.:.:.:.:.:.:.	./.:.:.:.:.:.:.:.	./.:.:.:.:.:.:.:.	./.:.:.:.:.:.:.:.	./.:.:.:.:.:.:.:.
chr7	18116831	.	A	T	600.77	PASS	ExcessHet=3.0103;RAW_MQ=82800;BaseQRankSum=-2.167;ClippingRankSum=0;MQRankSum=0.73;ReadPosRankSum=1.102;DP=909;MLEAC=2;MLEAF=1	GT:DP:GQ:SB:NE:PR:PS:SE	./.:.:.:.:.:.:.:.	./.:.:.:.:.:.:.:.	./.:.:.:.:.:.:.:.	./.:.:.:.:.:.:.:.	./.:.:.:.:.:.:.:.	./.:.:.:.:.:.:.:.	./.:.:.:.:.:.:.:.	./.:.:.:.:.:.:.:.	./.:.:.:.:.:.:.:.	./.:.:.:.:.:.:.:.	./.:.:.:.:.:.:.:.	./.:.:.:.:.:.:.:.	./.:.:.:.:.:.:.:.	./.:.:.:.:.:.:.:.	./.:.:.:.:.:.:.:.	./.:.:.:.:.:.:.:.	./.:.:.:.:.:.:.:.	./.:.:.:.:.:.:.:.	./.:.:.:.:.:.:.:.	./.:.:.:.:.:.:.:.	./.:.:.:.:.:.:.:.	./.:.:.:.:.:.:.:.	./.:.:.:.:.:.:.:.	./.:.:.:.:.:.:.:.	./.:.:.:.:.:.:.:.	./.:.:.:.:.:.:.:.	./.:.:.:.:.:.:.:.	./.:.:.:.:.:.:.:.	./.:.:.:.:.:.:.:.	./.:.:.:.:.:.:.:.	./.:.:.:.:.:.:.:.	./.:.:.:.:.:.:.:.	./.:.:.:.:.:.:.:.	./.:.:.:.:.:.:.:.	./.:.:.:.:.:.:.:.	1/1:23:69:0,0,13,10:.:.:.:.	./.:.:.:.:.:.:.:.	1|0:13:43:2,1,2,8:100:0:18116466:.	./.:.:.:.:.:.:.:.	./.:.:.:.:.:.:.:.	./.:.:.:.:.:.:.:.	1|0:13:99:3,4,2,4:100:0:18105628:.	0|1:8:56:4,1,1,2:100:0:18115296:.	1/1:13:10:1,0,6,6:.:.:.:.	0|1:5:11:0,1,3,1:60.84:0:18116677:.	1/1:21:63:0,0,9,12:.:.:.:.	0|1:18:99:5,4,6,3:100:0:18111589:.	1/1:10:30:0,0,4,6:.:.:.:.	1/1:14:42:0,0,4,10:.:.:.:.	0|1:13:36:1,2,5,5:100:0:18116778:.	0|1:26:99:10,6,2,8:100:0:18113236:.	1/1:13:39:0,0,7,6:.:.:.:.	1/1:11:33:0,0,5,6:.:.:.:.	./.:.:.:.:.:.:.:.	0|1:8:50:1,2,3,2:100:0:18111589:.	1|0:13:99:5,2,3,3:100:0:18113031:.	./.:.:.:.:.:.:.:.	0|1:11:97:2,3,3,3:100:0:18111457:.	1/1:9:27:0,0,6,3:.:.:.:.	1|0:8:66:4,0,2,2:100:0:18115373:.	./.:.:.:.:.:.:.:.	1|0:19:99:7,4,6,2:100:0:18100968:.	1/1:13:39:0,0,7,6:.:.:.:.	1/1:24:72:0,0,12,12:.:.:.:.	1/1:9:27:0,0,6,3:.:.:.:.	1|0:16:99:4,2,4,6:100:0:18115077:.	1/1:8:24:0,0,5,3:.:.:.:.	./.:.:.:.:.:.:.:.	1/1:15:45:0,0,8,7:.:.:.:.	1/1:18:54:0,0,10,8:.:.:.:.	1/1:16:48:0,0,6,10:.:.:.:.	1/1:19:57:0,0,10,9:.:.:.:.	1/1:18:54:0,0,9,9:.:.:.:.	1/1:15:45:0,0,9,6:.:.:.:.	./.:.:.:.:.:.:.:.	1/1:13:39:0,0,6,7:.:.:.:.	0|1:11:99:3,3,2,3:100:0:18115296:.	1|0:17:99:5,3,6,3:100:0:18115582:.	0|1:19:99:2,4,3,10:100:0:18116372:.	1/1:12:36:0,0,4,8:.:.:.:.	./.:.:.:.:.:.:.:.	1/1:19:57:0,0,6,13:.:.:.:.	1/1:8:24:0,0,3,5:.:.:.:.	1|0:9:78:4,1,3,1:100:0:18112455:.	0|1:15:88:3,2,4,6:100:0:18108802:.	1|0:24:99:7,5,9,3:100:0:18106810:.	1|0:17:99:4,4,6,3:100:0:18111220:.	1/1:20:60:0,0,10,10:.:.:.:.	1|0:21:99:6,3,5,7:100:0:18116466:.	1|0:15:99:5,4,1,5:100:0:18116466:.	1/1:23:69:0,0,14,9:.:.:.:.	1|0:23:99:1,12,7,3:100:0:18116466:.	1/1:13:39:0,0,1,12:.:.:.:.	1/1:14:42:0,0,7,7:.:.:.:.	0|1:12:68:1,3,4,4:100:0:18116466:.	./.:.:.:.:.:.:.:.	1/1:14:42:0,0,7,7:.:.:.:.	1/1:8:24:0,0,3,5:.:.:.:.	0|1:8:54:2,1,1,4:100:0:18114058:.	./.:.:.:.:.:.:.:.	1/1:17:51:0,0,10,7:.:.:.:.	./.:.:.:.:.:.:.:.	./.:.:.:.:.:.:.:.	1/1:17:51:0,0,8,9:.:.:.:.	1/1:23:69:0,0,14,9:.:.:.:.	1/1:6:18:0,0,2,4:.:.:.:.	1|0:5:10:0,1,2,2:100:0:18115644:.	1/1:14:42:0,0,8,6:.:.:.:.	1/1:13:39:0,0,7,6:.:.:.:.	1|0:20:99:5,3,6,6:100:0:18111457:.	1/1:15:45:0,0,10,5:.:.:.:.	./.:.:.:.:.:.:.:.	./.:.:.:.:.:.:.:.	./.:.:.:.:.:.:.:.	./.:.:.:.:.:.:.:.	./.:.:.:.:.:.:.:.	./.:.:.:.:.:.:.:.	./.:.:.:.:.:.:.:.	./.:.:.:.:.:.:.:.	./.:.:.:.:.:.:.:.	./.:.:.:.:.:.:.:.	./.:.:.:.:.:.:.:.	./.:.:.:.:.:.:.:.	./.:.:.:.:.:.:.:.
chr7	18116869	.	G	A	348.77	PASS	BaseQRankSum=0.464;ClippingRankSum=0;ExcessHet=3.0103;MQRankSum=0;RAW_MQ=36000;ReadPosRankSum=0.7;DP=317;MLEAC=2;MLEAF=1	GT:DP:GQ:NE:PR:PS:SB:SE	./.:.:.:.:.:.:.:.	./.:.:.:.:.:.:.:.	./.:.:.:.:.:.:.:.	./.:.:.:.:.:.:.:.	./.:.:.:.:.:.:.:.	./.:.:.:.:.:.:.:.	./.:.:.:.:.:.:.:.	./.:.:.:.:.:.:.:.	./.:.:.:.:.:.:.:.	./.:.:.:.:.:.:.:.	./.:.:.:.:.:.:.:.	./.:.:.:.:.:.:.:.	./.:.:.:.:.:.:.:.	./.:.:.:.:.:.:.:.	./.:.:.:.:.:.:.:.	./.:.:.:.:.:.:.:.	./.:.:.:.:.:.:.:.	./.:.:.:.:.:.:.:.	./.:.:.:.:.:.:.:.	./.:.:.:.:.:.:.:.	./.:.:.:.:.:.:.:.	./.:.:.:.:.:.:.:.	./.:.:.:.:.:.:.:.	./.:.:.:.:.:.:.:.	./.:.:.:.:.:.:.:.	./.:.:.:.:.:.:.:.	./.:.:.:.:.:.:.:.	./.:.:.:.:.:.:.:.	./.:.:.:.:.:.:.:.	./.:.:.:.:.:.:.:.	./.:.:.:.:.:.:.:.	./.:.:.:.:.:.:.:.	./.:.:.:.:.:.:.:.	./.:.:.:.:.:.:.:.	./.:.:.:.:.:.:.:.	./.:.:.:.:.:.:.:.	./.:.:.:.:.:.:.:.	./.:.:.:.:.:.:.:.	./.:.:.:.:.:.:.:.	./.:.:.:.:.:.:.:.	./.:.:.:.:.:.:.:.	1|0:10:81:100:0:18105628:1,4,2,3:.	./.:.:.:.:.:.:.:.	./.:.:.:.:.:.:.:.	./.:.:.:.:.:.:.:.	./.:.:.:.:.:.:.:.	0|1:20:99:100:0:18111589:5,6,6,3:.	0|1:12:43:100:0:18116869:5,4,2,1:.	1|0:14:99:100:0:18116054:3,4,2,5:.	1|0:12:45:100:0:18116778:3,6,1,2:.	./.:.:.:.:.:.:.:.	./.:.:.:.:.:.:.:.	0|1:12:73:100:0:18114689:2,3,4,3:.	./.:.:.:.:.:.:.:.	0|1:8:50:100:0:18111589:1,2,2,3:.	1|0:14:43:100:0:18113031:5,5,1,3:.	./.:.:.:.:.:.:.:.	./.:.:.:.:.:.:.:.	1/1:11:33:.:.:.:0,0,6,5:.	1|0:8:57:100:0:18115373:4,1,1,2:.	./.:.:.:.:.:.:.:.	./.:.:.:.:.:.:.:.	./.:.:.:.:.:.:.:.	./.:.:.:.:.:.:.:.	./.:.:.:.:.:.:.:.	./.:.:.:.:.:.:.:.	./.:.:.:.:.:.:.:.	./.:.:.:.:.:.:.:.	0|1:15:99:100:0:18116869:3,6,5,1:.	./.:.:.:.:.:.:.:.	./.:.:.:.:.:.:.:.	./.:.:.:.:.:.:.:.	./.:.:.:.:.:.:.:.	1|0:16:99:100:0:18116869:4,2,5,5:.	./.:.:.:.:.:.:.:.	./.:.:.:.:.:.:.:.	./.:.:.:.:.:.:.:.	./.:.:.:.:.:.:.:.	0|1:21:99:100:0:18116372:4,4,5,8:.	./.:.:.:.:.:.:.:.	./.:.:.:.:.:.:.:.	1|0:22:99:100:0:18116869:4,7,5,6:.	./.:.:.:.:.:.:.:.	./.:.:.:.:.:.:.:.	./.:.:.:.:.:.:.:.	./.:.:.:.:.:.:.:.	./.:.:.:.:.:.:.:.	0|1:14:99:34.88:0:18116869:2,6,3,3:.	./.:.:.:.:.:.:.:.	./.:.:.:.:.:.:.:.	1|0:26:99:100:0:18116869:9,4,6,7:.	./.:.:.:.:.:.:.:.	./.:.:.:.:.:.:.:.	0|1:14:99:100:0:18116869:2,6,4,2:.	./.:.:.:.:.:.:.:.	./.:.:.:.:.:.:.:.	1/1:12:26:.:.:.:1,0,6,5:.	./.:.:.:.:.:.:.:.	./.:.:.:.:.:.:.:.	./.:.:.:.:.:.:.:.	./.:.:.:.:.:.:.:.	./.:.:.:.:.:.:.:.	./.:.:.:.:.:.:.:.	./.:.:.:.:.:.:.:.	./.:.:.:.:.:.:.:.	0|1:10:68:100:0:18116372:2,2,2,4:.	./.:.:.:.:.:.:.:.	1|0:14:99:37.99:0:18116869:5,2,2,5:.	./.:.:.:.:.:.:.:.	1|0:18:99:100:0:18111457:4,3,6,5:.	1/1:13:39:.:.:.:0,0,7,6:.	./.:.:.:.:.:.:.:.	./.:.:.:.:.:.:.:.	./.:.:.:.:.:.:.:.	./.:.:.:.:.:.:.:.	./.:.:.:.:.:.:.:.	./.:.:.:.:.:.:.:.	./.:.:.:.:.:.:.:.	./.:.:.:.:.:.:.:.	./.:.:.:.:.:.:.:.	./.:.:.:.:.:.:.:.	./.:.:.:.:.:.:.:.	./.:.:.:.:.:.:.:.	./.:.:.:.:.:.:.:.
chr7	18116940	.	C	T	0.32	PASS	BaseQRankSum=0.23;ClippingRankSum=0;ExcessHet=3.0103;MQRankSum=0;RAW_MQ=43200;ReadPosRankSum=-0.183;DP=12;MLEAC=1;MLEAF=0.5	GT:DP:GQ:NE:PR:PS:SB:SE	./.:.:.:.:.:.:.:.	./.:.:.:.:.:.:.:.	./.:.:.:.:.:.:.:.	./.:.:.:.:.:.:.:.	./.:.:.:.:.:.:.:.	./.:.:.:.:.:.:.:.	./.:.:.:.:.:.:.:.	./.:.:.:.:.:.:.:.	./.:.:.:.:.:.:.:.	./.:.:.:.:.:.:.:.	./.:.:.:.:.:.:.:.	./.:.:.:.:.:.:.:.	./.:.:.:.:.:.:.:.	./.:.:.:.:.:.:.:.	./.:.:.:.:.:.:.:.	./.:.:.:.:.:.:.:.	./.:.:.:.:.:.:.:.	./.:.:.:.:.:.:.:.	./.:.:.:.:.:.:.:.	./.:.:.:.:.:.:.:.	./.:.:.:.:.:.:.:.	./.:.:.:.:.:.:.:.	./.:.:.:.:.:.:.:.	./.:.:.:.:.:.:.:.	./.:.:.:.:.:.:.:.	./.:.:.:.:.:.:.:.	./.:.:.:.:.:.:.:.	./.:.:.:.:.:.:.:.	./.:.:.:.:.:.:.:.	./.:.:.:.:.:.:.:.	./.:.:.:.:.:.:.:.	./.:.:.:.:.:.:.:.	./.:.:.:.:.:.:.:.	./.:.:.:.:.:.:.:.	./.:.:.:.:.:.:.:.	./.:.:.:.:.:.:.:.	./.:.:.:.:.:.:.:.	./.:.:.:.:.:.:.:.	./.:.:.:.:.:.:.:.	./.:.:.:.:.:.:.:.	./.:.:.:.:.:.:.:.	./.:.:.:.:.:.:.:.	./.:.:.:.:.:.:.:.	./.:.:.:.:.:.:.:.	./.:.:.:.:.:.:.:.	./.:.:.:.:.:.:.:.	./.:.:.:.:.:.:.:.	0|1:11:17:100:0:18116869:6,3,1,1:.	./.:.:.:.:.:.:.:.	./.:.:.:.:.:.:.:.	./.:.:.:.:.:.:.:.	./.:.:.:.:.:.:.:.	./.:.:.:.:.:.:.:.	./.:.:.:.:.:.:.:.	./.:.:.:.:.:.:.:.	./.:.:.:.:.:.:.:.	./.:.:.:.:.:.:.:.	./.:.:.:.:.:.:.:.	./.:.:.:.:.:.:.:.	./.:.:.:.:.:.:.:.	./.:.:.:.:.:.:.:.	./.:.:.:.:.:.:.:.	./.:.:.:.:.:.:.:.	./.:.:.:.:.:.:.:.	./.:.:.:.:.:.:.:.	./.:.:.:.:.:.:.:.	./.:.:.:.:.:.:.:.	./.:.:.:.:.:.:.:.	./.:.:.:.:.:.:.:.	./.:.:.:.:.:.:.:.	./.:.:.:.:.:.:.:.	./.:.:.:.:.:.:.:.	./.:.:.:.:.:.:.:.	./.:.:.:.:.:.:.:.	./.:.:.:.:.:.:.:.	./.:.:.:.:.:.:.:.	./.:.:.:.:.:.:.:.	./.:.:.:.:.:.:.:.	./.:.:.:.:.:.:.:.	./.:.:.:.:.:.:.:.	./.:.:.:.:.:.:.:.	./.:.:.:.:.:.:.:.	./.:.:.:.:.:.:.:.	./.:.:.:.:.:.:.:.	./.:.:.:.:.:.:.:.	./.:.:.:.:.:.:.:.	./.:.:.:.:.:.:.:.	./.:.:.:.:.:.:.:.	./.:.:.:.:.:.:.:.	./.:.:.:.:.:.:.:.	./.:.:.:.:.:.:.:.	./.:.:.:.:.:.:.:.	./.:.:.:.:.:.:.:.	./.:.:.:.:.:.:.:.	./.:.:.:.:.:.:.:.	./.:.:.:.:.:.:.:.	./.:.:.:.:.:.:.:.	./.:.:.:.:.:.:.:.	./.:.:.:.:.:.:.:.	./.:.:.:.:.:.:.:.	./.:.:.:.:.:.:.:.	./.:.:.:.:.:.:.:.	./.:.:.:.:.:.:.:.	./.:.:.:.:.:.:.:.	./.:.:.:.:.:.:.:.	./.:.:.:.:.:.:.:.	./.:.:.:.:.:.:.:.	./.:.:.:.:.:.:.:.	./.:.:.:.:.:.:.:.	./.:.:.:.:.:.:.:.	./.:.:.:.:.:.:.:.	./.:.:.:.:.:.:.:.	./.:.:.:.:.:.:.:.	./.:.:.:.:.:.:.:.	./.:.:.:.:.:.:.:.	./.:.:.:.:.:.:.:.	./.:.:.:.:.:.:.:.	./.:.:.:.:.:.:.:.	./.:.:.:.:.:.:.:.	./.:.:.:.:.:.:.:.	./.:.:.:.:.:.:.:.	./.:.:.:.:.:.:.:.	./.:.:.:.:.:.:.:.	./.:.:.:.:.:.:.:.
chr7	18116961	.	A	G	560.77	PASS	ExcessHet=3.0103;RAW_MQ=61200;BaseQRankSum=-3.067;ClippingRankSum=0;MQRankSum=0;ReadPosRankSum=1.626;DP=812;MLEAC=2;MLEAF=1	GT:DP:GQ:SB:NE:PR:PS:SE	./.:.:.:.:.:.:.:.	./.:.:.:.:.:.:.:.	./.:.:.:.:.:.:.:.	./.:.:.:.:.:.:.:.	./.:.:.:.:.:.:.:.	./.:.:.:.:.:.:.:.	./.:.:.:.:.:.:.:.	./.:.:.:.:.:.:.:.	./.:.:.:.:.:.:.:.	./.:.:.:.:.:.:.:.	./.:.:.:.:.:.:.:.	./.:.:.:.:.:.:.:.	./.:.:.:.:.:.:.:.	./.:.:.:.:.:.:.:.	./.:.:.:.:.:.:.:.	./.:.:.:.:.:.:.:.	./.:.:.:.:.:.:.:.	./.:.:.:.:.:.:.:.	./.:.:.:.:.:.:.:.	./.:.:.:.:.:.:.:.	./.:.:.:.:.:.:.:.	./.:.:.:.:.:.:.:.	./.:.:.:.:.:.:.:.	./.:.:.:.:.:.:.:.	./.:.:.:.:.:.:.:.	./.:.:.:.:.:.:.:.	./.:.:.:.:.:.:.:.	./.:.:.:.:.:.:.:.	./.:.:.:.:.:.:.:.	./.:.:.:.:.:.:.:.	./.:.:.:.:.:.:.:.	./.:.:.:.:.:.:.:.	./.:.:.:.:.:.:.:.	./.:.:.:.:.:.:.:.	./.:.:.:.:.:.:.:.	1/1:17:50:0,0,8,9:.:.:.:.	./.:.:.:.:.:.:.:.	1|0:11:88:4,2,5,0:100:0:18116466:.	./.:.:.:.:.:.:.:.	./.:.:.:.:.:.:.:.	./.:.:.:.:.:.:.:.	1|0:9:30:2,4,2,1:100:0:18105628:.	0|1:13:99:2,4,1,6:100:0:18115296:.	1/1:14:41:0,0,6,8:.:.:.:.	1/1:8:24:0,0,3,5:.:.:.:.	1|0:9:2:0,1,5,3:64.65:0:18116778:.	0|1:20:99:4,7,1,8:100:0:18111589:.	1/1:12:35:0,0,8,4:.:.:.:.	0|1:4:11:0,1,2,1:100:0:18116054:.	1/1:7:20:0,0,2,5:.:.:.:.	0|1:11:66:3,4,1,3:100:0:18113236:.	1/1:12:35:0,0,4,8:.:.:.:.	1/1:19:54:0,0,8,11:.:.:.:.	./.:.:.:.:.:.:.:.	0|1:9:27:1,1,4,3:100:0:18111589:.	1|0:9:53:1,4,1,3:100:0:18113031:.	./.:.:.:.:.:.:.:.	0|1:10:51:2,4,2,2:100:0:18111457:.	1/1:10:30:0,0,4,6:.:.:.:.	1|0:9:27:1,1,4,3:100:0:18115373:.	./.:.:.:.:.:.:.:.	1|0:9:71:3,2,1,3:100:0:18100968:.	1/1:8:24:0,0,4,4:.:.:.:.	1/1:16:47:0,0,7,9:.:.:.:.	1/1:8:24:0,0,2,6:.:.:.:.	1|0:16:99:5,4,3,4:100:0:18115077:.	1/1:10:30:0,0,2,8:.:.:.:.	./.:.:.:.:.:.:.:.	1/1:16:47:0,0,9,7:.:.:.:.	1/1:15:45:0,0,7,8:.:.:.:.	1/1:16:48:0,0,8,8:.:.:.:.	1/1:19:57:0,0,7,12:.:.:.:.	1/1:14:42:0,0,7,7:.:.:.:.	1/1:20:60:0,0,7,13:.:.:.:.	./.:.:.:.:.:.:.:.	1/1:8:24:0,0,3,5:.:.:.:.	0|1:10:97:4,1,2,3:100:0:18115296:.	1|0:22:99:4,6,5,7:100:0:18115582:.	0|1:17:99:3,4,5,5:100:0:18116372:.	1/1:7:21:0,0,4,3:.:.:.:.	./.:.:.:.:.:.:.:.	1/1:16:47:0,0,7,9:.:.:.:.	1/1:13:38:0,0,8,5:.:.:.:.	1|0:24:99:8,7,3,6:100:0:18112455:.	0|1:13:58:4,5,2,2:100:0:18108802:.	1|0:24:99:4,5,6,9:100:0:18106810:.	1|0:18:99:6,3,2,7:100:0:18111220:.	1/1:18:53:0,0,6,12:.:.:.:.	1|0:12:99:2,3,3,4:100:0:18116466:.	./.:.:.:.:.:.:.:.	1/1:24:71:0,0,8,16:.:.:.:.	1|0:13:99:3,4,1,5:100:0:18116466:.	1/1:14:41:0,0,10,4:.:.:.:.	1/1:8:24:0,0,2,6:.:.:.:.	0|1:14:99:0,6,5,3:100:0:18116466:.	./.:.:.:.:.:.:.:.	1/1:8:24:0,0,4,4:.:.:.:.	1/1:12:36:0,0,7,5:.:.:.:.	0|1:11:73:3,1,3,4:100:0:18114058:.	./.:.:.:.:.:.:.:.	0|1:14:49:1,1,7,5:100:0:18116961:.	./.:.:.:.:.:.:.:.	./.:.:.:.:.:.:.:.	1/1:10:29:0,0,4,6:.:.:.:.	1/1:21:60:0,0,9,12:.:.:.:.	0|1:13:11:1,1,7,4:100:0:18116372:.	1|0:3:16:1,0,1,1:100:0:18115644:.	1/1:7:21:0,0,4,3:.:.:.:.	1/1:19:29:0,1,8,10:.:.:.:.	1|0:14:71:4,5,2,3:100:0:18111457:.	1/1:16:48:0,0,6,10:.:.:.:.	./.:.:.:.:.:.:.:.	./.:.:.:.:.:.:.:.	./.:.:.:.:.:.:.:.	./.:.:.:.:.:.:.:.	./.:.:.:.:.:.:.:.	./.:.:.:.:.:.:.:.	./.:.:.:.:.:.:.:.	./.:.:.:.:.:.:.:.	./.:.:.:.:.:.:.:.	./.:.:.:.:.:.:.:.	./.:.:.:.:.:.:.:.	./.:.:.:.:.:.:.:.	./.:.:.:.:.:.:.:.
chr7	18116963	.	C	T	0.03	PASS	BaseQRankSum=-1.657;ClippingRankSum=0;ExcessHet=3.0103;MQRankSum=0;RAW_MQ=50400;ReadPosRankSum=-1.74;DP=14;MLEAC=1;MLEAF=0.5	GT:DP:GQ:NE:PR:PS:SB:SE	./.:.:.:.:.:.:.:.	./.:.:.:.:.:.:.:.	./.:.:.:.:.:.:.:.	./.:.:.:.:.:.:.:.	./.:.:.:.:.:.:.:.	./.:.:.:.:.:.:.:.	./.:.:.:.:.:.:.:.	./.:.:.:.:.:.:.:.	./.:.:.:.:.:.:.:.	./.:.:.:.:.:.:.:.	./.:.:.:.:.:.:.:.	./.:.:.:.:.:.:.:.	./.:.:.:.:.:.:.:.	./.:.:.:.:.:.:.:.	./.:.:.:.:.:.:.:.	./.:.:.:.:.:.:.:.	./.:.:.:.:.:.:.:.	./.:.:.:.:.:.:.:.	./.:.:.:.:.:.:.:.	./.:.:.:.:.:.:.:.	./.:.:.:.:.:.:.:.	./.:.:.:.:.:.:.:.	./.:.:.:.:.:.:.:.	./.:.:.:.:.:.:.:.	./.:.:.:.:.:.:.:.	./.:.:.:.:.:.:.:.	./.:.:.:.:.:.:.:.	./.:.:.:.:.:.:.:.	./.:.:.:.:.:.:.:.	./.:.:.:.:.:.:.:.	./.:.:.:.:.:.:.:.	./.:.:.:.:.:.:.:.	./.:.:.:.:.:.:.:.	./.:.:.:.:.:.:.:.	./.:.:.:.:.:.:.:.	./.:.:.:.:.:.:.:.	./.:.:.:.:.:.:.:.	./.:.:.:.:.:.:.:.	./.:.:.:.:.:.:.:.	./.:.:.:.:.:.:.:.	./.:.:.:.:.:.:.:.	./.:.:.:.:.:.:.:.	./.:.:.:.:.:.:.:.	./.:.:.:.:.:.:.:.	./.:.:.:.:.:.:.:.	./.:.:.:.:.:.:.:.	./.:.:.:.:.:.:.:.	./.:.:.:.:.:.:.:.	./.:.:.:.:.:.:.:.	./.:.:.:.:.:.:.:.	./.:.:.:.:.:.:.:.	./.:.:.:.:.:.:.:.	./.:.:.:.:.:.:.:.	./.:.:.:.:.:.:.:.	./.:.:.:.:.:.:.:.	./.:.:.:.:.:.:.:.	./.:.:.:.:.:.:.:.	./.:.:.:.:.:.:.:.	./.:.:.:.:.:.:.:.	./.:.:.:.:.:.:.:.	./.:.:.:.:.:.:.:.	./.:.:.:.:.:.:.:.	./.:.:.:.:.:.:.:.	./.:.:.:.:.:.:.:.	./.:.:.:.:.:.:.:.	./.:.:.:.:.:.:.:.	./.:.:.:.:.:.:.:.	./.:.:.:.:.:.:.:.	./.:.:.:.:.:.:.:.	./.:.:.:.:.:.:.:.	./.:.:.:.:.:.:.:.	./.:.:.:.:.:.:.:.	./.:.:.:.:.:.:.:.	./.:.:.:.:.:.:.:.	./.:.:.:.:.:.:.:.	./.:.:.:.:.:.:.:.	./.:.:.:.:.:.:.:.	./.:.:.:.:.:.:.:.	./.:.:.:.:.:.:.:.	./.:.:.:.:.:.:.:.	./.:.:.:.:.:.:.:.	./.:.:.:.:.:.:.:.	./.:.:.:.:.:.:.:.	./.:.:.:.:.:.:.:.	./.:.:.:.:.:.:.:.	./.:.:.:.:.:.:.:.	./.:.:.:.:.:.:.:.	./.:.:.:.:.:.:.:.	./.:.:.:.:.:.:.:.	./.:.:.:.:.:.:.:.	./.:.:.:.:.:.:.:.	./.:.:.:.:.:.:.:.	./.:.:.:.:.:.:.:.	./.:.:.:.:.:.:.:.	./.:.:.:.:.:.:.:.	./.:.:.:.:.:.:.:.	./.:.:.:.:.:.:.:.	./.:.:.:.:.:.:.:.	./.:.:.:.:.:.:.:.	./.:.:.:.:.:.:.:.	1|0:14:7:100:0:18116961:7,5,1,1:.	./.:.:.:.:.:.:.:.	./.:.:.:.:.:.:.:.	./.:.:.:.:.:.:.:.	./.:.:.:.:.:.:.:.	./.:.:.:.:.:.:.:.	./.:.:.:.:.:.:.:.	./.:.:.:.:.:.:.:.	./.:.:.:.:.:.:.:.	./.:.:.:.:.:.:.:.	./.:.:.:.:.:.:.:.	./.:.:.:.:.:.:.:.	./.:.:.:.:.:.:.:.	./.:.:.:.:.:.:.:.	./.:.:.:.:.:.:.:.	./.:.:.:.:.:.:.:.	./.:.:.:.:.:.:.:.	./.:.:.:.:.:.:.:.	./.:.:.:.:.:.:.:.	./.:.:.:.:.:.:.:.	./.:.:.:.:.:.:.:.	./.:.:.:.:.:.:.:.	./.:.:.:.:.:.:.:.	./.:.:.:.:.:.:.:.
chr7	18116999	.	T	C	1.69	PASS	BaseQRankSum=1.383;ClippingRankSum=0;ExcessHet=3.0103;MQRankSum=0;RAW_MQ=36000;ReadPosRankSum=-0.812;DP=10;MLEAC=1;MLEAF=0.5	GT:DP:GQ:NE:PR:PS:SB:SE	./.:.:.:.:.:.:.:.	./.:.:.:.:.:.:.:.	./.:.:.:.:.:.:.:.	./.:.:.:.:.:.:.:.	./.:.:.:.:.:.:.:.	./.:.:.:.:.:.:.:.	./.:.:.:.:.:.:.:.	./.:.:.:.:.:.:.:.	./.:.:.:.:.:.:.:.	./.:.:.:.:.:.:.:.	./.:.:.:.:.:.:.:.	./.:.:.:.:.:.:.:.	./.:.:.:.:.:.:.:.	./.:.:.:.:.:.:.:.	./.:.:.:.:.:.:.:.	./.:.:.:.:.:.:.:.	./.:.:.:.:.:.:.:.	./.:.:.:.:.:.:.:.	./.:.:.:.:.:.:.:.	./.:.:.:.:.:.:.:.	./.:.:.:.:.:.:.:.	./.:.:.:.:.:.:.:.	./.:.:.:.:.:.:.:.	./.:.:.:.:.:.:.:.	./.:.:.:.:.:.:.:.	./.:.:.:.:.:.:.:.	./.:.:.:.:.:.:.:.	./.:.:.:.:.:.:.:.	./.:.:.:.:.:.:.:.	./.:.:.:.:.:.:.:.	./.:.:.:.:.:.:.:.	./.:.:.:.:.:.:.:.	./.:.:.:.:.:.:.:.	./.:.:.:.:.:.:.:.	./.:.:.:.:.:.:.:.	./.:.:.:.:.:.:.:.	./.:.:.:.:.:.:.:.	./.:.:.:.:.:.:.:.	./.:.:.:.:.:.:.:.	./.:.:.:.:.:.:.:.	./.:.:.:.:.:.:.:.	./.:.:.:.:.:.:.:.	./.:.:.:.:.:.:.:.	./.:.:.:.:.:.:.:.	./.:.:.:.:.:.:.:.	./.:.:.:.:.:.:.:.	./.:.:.:.:.:.:.:.	./.:.:.:.:.:.:.:.	./.:.:.:.:.:.:.:.	1|0:9:25:37.98:0:18116778:4,3,2,0:.	./.:.:.:.:.:.:.:.	./.:.:.:.:.:.:.:.	./.:.:.:.:.:.:.:.	./.:.:.:.:.:.:.:.	./.:.:.:.:.:.:.:.	./.:.:.:.:.:.:.:.	./.:.:.:.:.:.:.:.	./.:.:.:.:.:.:.:.	./.:.:.:.:.:.:.:.	./.:.:.:.:.:.:.:.	./.:.:.:.:.:.:.:.	./.:.:.:.:.:.:.:.	./.:.:.:.:.:.:.:.	./.:.:.:.:.:.:.:.	./.:.:.:.:.:.:.:.	./.:.:.:.:.:.:.:.	./.:.:.:.:.:.:.:.	./.:.:.:.:.:.:.:.	./.:.:.:.:.:.:.:.	./.:.:.:.:.:.:.:.	./.:.:.:.:.:.:.:.	./.:.:.:.:.:.:.:.	./.:.:.:.:.:.:.:.	./.:.:.:.:.:.:.:.	./.:.:.:.:.:.:.:.	./.:.:.:.:.:.:.:.	./.:.:.:.:.:.:.:.	./.:.:.:.:.:.:.:.	./.:.:.:.:.:.:.:.	./.:.:.:.:.:.:.:.	./.:.:.:.:.:.:.:.	./.:.:.:.:.:.:.:.	./.:.:.:.:.:.:.:.	./.:.:.:.:.:.:.:.	./.:.:.:.:.:.:.:.	./.:.:.:.:.:.:.:.	./.:.:.:.:.:.:.:.	./.:.:.:.:.:.:.:.	./.:.:.:.:.:.:.:.	./.:.:.:.:.:.:.:.	./.:.:.:.:.:.:.:.	./.:.:.:.:.:.:.:.	./.:.:.:.:.:.:.:.	./.:.:.:.:.:.:.:.	./.:.:.:.:.:.:.:.	./.:.:.:.:.:.:.:.	./.:.:.:.:.:.:.:.	./.:.:.:.:.:.:.:.	./.:.:.:.:.:.:.:.	./.:.:.:.:.:.:.:.	./.:.:.:.:.:.:.:.	./.:.:.:.:.:.:.:.	./.:.:.:.:.:.:.:.	./.:.:.:.:.:.:.:.	./.:.:.:.:.:.:.:.	./.:.:.:.:.:.:.:.	./.:.:.:.:.:.:.:.	./.:.:.:.:.:.:.:.	./.:.:.:.:.:.:.:.	./.:.:.:.:.:.:.:.	./.:.:.:.:.:.:.:.	./.:.:.:.:.:.:.:.	./.:.:.:.:.:.:.:.	./.:.:.:.:.:.:.:.	./.:.:.:.:.:.:.:.	./.:.:.:.:.:.:.:.	./.:.:.:.:.:.:.:.	./.:.:.:.:.:.:.:.	./.:.:.:.:.:.:.:.	./.:.:.:.:.:.:.:.	./.:.:.:.:.:.:.:.	./.:.:.:.:.:.:.:.	./.:.:.:.:.:.:.:.	./.:.:.:.:.:.:.:.
chr7	18117035	.	T	TATG,TAAG	1123.73	PASS	ExcessHet=3.0103;RAW_MQ=50400;BaseQRankSum=1.245;ClippingRankSum=0;MQRankSum=0;ReadPosRankSum=1.711;DP=861;MLEAC=2,1;MLEAF=1,0.5	GT:DP:GQ:SB:NE:PR:PS:SE	./.:.:.:.:.:.:.:.	./.:.:.:.:.:.:.:.	./.:.:.:.:.:.:.:.	./.:.:.:.:.:.:.:.	./.:.:.:.:.:.:.:.	./.:.:.:.:.:.:.:.	./.:.:.:.:.:.:.:.	./.:.:.:.:.:.:.:.	./.:.:.:.:.:.:.:.	./.:.:.:.:.:.:.:.	./.:.:.:.:.:.:.:.	./.:.:.:.:.:.:.:.	./.:.:.:.:.:.:.:.	./.:.:.:.:.:.:.:.	./.:.:.:.:.:.:.:.	./.:.:.:.:.:.:.:.	./.:.:.:.:.:.:.:.	./.:.:.:.:.:.:.:.	./.:.:.:.:.:.:.:.	./.:.:.:.:.:.:.:.	./.:.:.:.:.:.:.:.	./.:.:.:.:.:.:.:.	./.:.:.:.:.:.:.:.	./.:.:.:.:.:.:.:.	./.:.:.:.:.:.:.:.	./.:.:.:.:.:.:.:.	./.:.:.:.:.:.:.:.	./.:.:.:.:.:.:.:.	./.:.:.:.:.:.:.:.	./.:.:.:.:.:.:.:.	./.:.:.:.:.:.:.:.	./.:.:.:.:.:.:.:.	./.:.:.:.:.:.:.:.	./.:.:.:.:.:.:.:.	./.:.:.:.:.:.:.:.	1/1:13:39:0,0,6,7:.:.:.:.	./.:.:.:.:.:.:.:.	1|0:17:99:3,4,5,5:100:0:18116466:.	./.:.:.:.:.:.:.:.	./.:.:.:.:.:.:.:.	./.:.:.:.:.:.:.:.	1|0:11:99:4,2,2,3:100:0:18105628:.	0|1:15:99:4,2,3,6:100:0:18115296:.	1/1:11:33:0,0,5,6:.:.:.:.	1/1:4:12:0,0,0,4:.:.:.:.	1|0:5:30:0,1,3,1:58.02:0:18116778:.	0|1:14:99:2,5,1,6:100:0:18111589:.	1/1:13:39:0,0,7,6:.:.:.:.	1/1:5:18:0,0,2,3:.:.:.:.	1/1:12:36:0,0,8,4:.:.:.:.	0|1:20:99:8,6,2,4:100:0:18113236:.	1/1:11:33:0,0,5,6:.:.:.:.	1/1:12:36:0,0,6,6:.:.:.:.	./.:.:.:.:.:.:.:.	0|1:10:99:3,2,3,2:100:0:18111589:.	1|0:6:72:1,1,2,2:100:0:18113031:.	./.:.:.:.:.:.:.:.	0|1:9:63:4,3,1,1:100:0:18111457:.	1/1:11:33:0,0,4,7:.:.:.:.	1|0:12:85:2,1,6,3:100:0:18115373:.	./.:.:.:.:.:.:.:.	1|0:9:99:2,2,1,4:100:0:18100968:.	1/1:13:42:0,0,7,6:.:.:.:.	1/1:12:36:0,0,8,4:.:.:.:.	1/1:9:27:0,0,5,4:.:.:.:.	1|0:14:99:2,4,4,4:100:0:18115077:.	1/1:9:27:0,0,3,6:.:.:.:.	./.:.:.:.:.:.:.:.	1/1:14:48:0,0,8,6:.:.:.:.	1/1:18:57:0,0,10,8:.:.:.:.	1/1:17:51:0,0,6,11:.:.:.:.	1/1:18:54:0,0,11,7:.:.:.:.	1/1:10:33:0,0,6,4:.:.:.:.	1/1:9:30:0,0,2,7:.:.:.:.	./.:.:.:.:.:.:.:.	1/1:8:24:0,0,4,4:.:.:.:.	0|1:8:99:2,3,3,0:100:0:18115296:.	1|0:14:99:4,4,4,2:100:0:18115582:.	0|1:14:99:2,5,1,6:100:0:18116372:.	1/1:13:39:0,0,7,6:.:.:.:.	./.:.:.:.:.:.:.:.	1/1:15:45:0,0,8,7:.:.:.:.	1/1:6:21:0,0,4,2:.:.:.:.	1|0:18:99:5,6,5,2:100:0:18112455:.	0|1:11:99:4,2,3,2:100:0:18108802:.	1|0:24:99:7,4,4,9:100:0:18106810:.	1|0:16:99:5,0,2,9:100:0:18111220:.	1/1:13:39:0,0,9,4:.:.:.:.	1|0:19:99:3,6,7,3:100:0:18116466:.	1|0:14:99:2,3,7,2:100:0:18116466:.	1/1:26:78:0,0,12,14:.:.:.:.	1|0:13:99:2,2,5,4:100:0:18116466:.	1/1:11:36:0,0,3,8:.:.:.:.	1/1:7:30:0,0,4,3:.:.:.:.	0/1:11:57:2,0,6,3:.:.:.:.	./.:.:.:.:.:.:.:.	1/1:11:33:0,0,6,5:.:.:.:.	1/1:17:57:0,0,9,8:.:.:.:.	0|1:13:99:3,4,3,3:100:0:18114058:.	./.:.:.:.:.:.:.:.	2|1:14:5:0,0,9,5:100:0:18116961:.	./.:.:.:.:.:.:.:.	0|1:22:24:11,9,1,1:100:0:18117035:.	1/1:11:33:0,0,7,4:.:.:.:.	1/1:11:33:0,0,5,6:.:.:.:.	0|1:11:12:0,1,7,3:100:0:18116372:.	1|0:9:99:4,1,3,1:100:0:18115644:.	1/1:14:42:0,0,9,5:.:.:.:.	1/1:22:40:1,0,14,7:.:.:.:.	1|0:21:99:3,8,6,4:100:0:18111457:.	1/1:16:54:0,0,8,8:.:.:.:.	./.:.:.:.:.:.:.:.	./.:.:.:.:.:.:.:.	./.:.:.:.:.:.:.:.	./.:.:.:.:.:.:.:.	./.:.:.:.:.:.:.:.	./.:.:.:.:.:.:.:.	./.:.:.:.:.:.:.:.	./.:.:.:.:.:.:.:.	./.:.:.:.:.:.:.:.	./.:.:.:.:.:.:.:.	./.:.:.:.:.:.:.:.	./.:.:.:.:.:.:.:.	./.:.:.:.:.:.:.:.
chr7	18117048	.	C	A	0.03	PASS	BaseQRankSum=-1.059;ClippingRankSum=0;ExcessHet=3.0103;MQRankSum=0;RAW_MQ=50400;ReadPosRankSum=0.825;DP=14;MLEAC=1;MLEAF=0.5	GT:DP:GQ:NE:PR:PS:SB:SE	./.:.:.:.:.:.:.:.	./.:.:.:.:.:.:.:.	./.:.:.:.:.:.:.:.	./.:.:.:.:.:.:.:.	./.:.:.:.:.:.:.:.	./.:.:.:.:.:.:.:.	./.:.:.:.:.:.:.:.	./.:.:.:.:.:.:.:.	./.:.:.:.:.:.:.:.	./.:.:.:.:.:.:.:.	./.:.:.:.:.:.:.:.	./.:.:.:.:.:.:.:.	./.:.:.:.:.:.:.:.	./.:.:.:.:.:.:.:.	./.:.:.:.:.:.:.:.	./.:.:.:.:.:.:.:.	./.:.:.:.:.:.:.:.	./.:.:.:.:.:.:.:.	./.:.:.:.:.:.:.:.	./.:.:.:.:.:.:.:.	./.:.:.:.:.:.:.:.	./.:.:.:.:.:.:.:.	./.:.:.:.:.:.:.:.	./.:.:.:.:.:.:.:.	./.:.:.:.:.:.:.:.	./.:.:.:.:.:.:.:.	./.:.:.:.:.:.:.:.	./.:.:.:.:.:.:.:.	./.:.:.:.:.:.:.:.	./.:.:.:.:.:.:.:.	./.:.:.:.:.:.:.:.	./.:.:.:.:.:.:.:.	./.:.:.:.:.:.:.:.	./.:.:.:.:.:.:.:.	./.:.:.:.:.:.:.:.	./.:.:.:.:.:.:.:.	./.:.:.:.:.:.:.:.	./.:.:.:.:.:.:.:.	./.:.:.:.:.:.:.:.	./.:.:.:.:.:.:.:.	./.:.:.:.:.:.:.:.	./.:.:.:.:.:.:.:.	./.:.:.:.:.:.:.:.	./.:.:.:.:.:.:.:.	./.:.:.:.:.:.:.:.	./.:.:.:.:.:.:.:.	./.:.:.:.:.:.:.:.	./.:.:.:.:.:.:.:.	./.:.:.:.:.:.:.:.	./.:.:.:.:.:.:.:.	./.:.:.:.:.:.:.:.	./.:.:.:.:.:.:.:.	./.:.:.:.:.:.:.:.	./.:.:.:.:.:.:.:.	./.:.:.:.:.:.:.:.	./.:.:.:.:.:.:.:.	./.:.:.:.:.:.:.:.	./.:.:.:.:.:.:.:.	./.:.:.:.:.:.:.:.	./.:.:.:.:.:.:.:.	./.:.:.:.:.:.:.:.	./.:.:.:.:.:.:.:.	./.:.:.:.:.:.:.:.	./.:.:.:.:.:.:.:.	./.:.:.:.:.:.:.:.	./.:.:.:.:.:.:.:.	./.:.:.:.:.:.:.:.	./.:.:.:.:.:.:.:.	./.:.:.:.:.:.:.:.	./.:.:.:.:.:.:.:.	./.:.:.:.:.:.:.:.	./.:.:.:.:.:.:.:.	./.:.:.:.:.:.:.:.	./.:.:.:.:.:.:.:.	./.:.:.:.:.:.:.:.	./.:.:.:.:.:.:.:.	./.:.:.:.:.:.:.:.	./.:.:.:.:.:.:.:.	./.:.:.:.:.:.:.:.	./.:.:.:.:.:.:.:.	./.:.:.:.:.:.:.:.	./.:.:.:.:.:.:.:.	./.:.:.:.:.:.:.:.	./.:.:.:.:.:.:.:.	./.:.:.:.:.:.:.:.	./.:.:.:.:.:.:.:.	./.:.:.:.:.:.:.:.	./.:.:.:.:.:.:.:.	./.:.:.:.:.:.:.:.	./.:.:.:.:.:.:.:.	./.:.:.:.:.:.:.:.	./.:.:.:.:.:.:.:.	./.:.:.:.:.:.:.:.	./.:.:.:.:.:.:.:.	./.:.:.:.:.:.:.:.	./.:.:.:.:.:.:.:.	./.:.:.:.:.:.:.:.	./.:.:.:.:.:.:.:.	./.:.:.:.:.:.:.:.	./.:.:.:.:.:.:.:.	1|0:14:7:21.99:0:18116961:7,5,1,1:.	./.:.:.:.:.:.:.:.	./.:.:.:.:.:.:.:.	./.:.:.:.:.:.:.:.	./.:.:.:.:.:.:.:.	./.:.:.:.:.:.:.:.	./.:.:.:.:.:.:.:.	./.:.:.:.:.:.:.:.	./.:.:.:.:.:.:.:.	./.:.:.:.:.:.:.:.	./.:.:.:.:.:.:.:.	./.:.:.:.:.:.:.:.	./.:.:.:.:.:.:.:.	./.:.:.:.:.:.:.:.	./.:.:.:.:.:.:.:.	./.:.:.:.:.:.:.:.	./.:.:.:.:.:.:.:.	./.:.:.:.:.:.:.:.	./.:.:.:.:.:.:.:.	./.:.:.:.:.:.:.:.	./.:.:.:.:.:.:.:.	./.:.:.:.:.:.:.:.	./.:.:.:.:.:.:.:.	./.:.:.:.:.:.:.:.
chr7	18117065	.	T	A	1058.77	PASS	ExcessHet=3.0103;RAW_MQ=39600;BaseQRankSum=0.191;ClippingRankSum=0;MQRankSum=0;ReadPosRankSum=-0.377;DP=970;MLEAC=2;MLEAF=1	GT:DP:GQ:PGT:PID:SB:NE:PR:PS:SE	./.:.:.:.:.:.:.:.:.:.	./.:.:.:.:.:.:.:.:.:.	./.:.:.:.:.:.:.:.:.:.	./.:.:.:.:.:.:.:.:.:.	./.:.:.:.:.:.:.:.:.:.	./.:.:.:.:.:.:.:.:.:.	./.:.:.:.:.:.:.:.:.:.	./.:.:.:.:.:.:.:.:.:.	./.:.:.:.:.:.:.:.:.:.	./.:.:.:.:.:.:.:.:.:.	./.:.:.:.:.:.:.:.:.:.	./.:.:.:.:.:.:.:.:.:.	./.:.:.:.:.:.:.:.:.:.	./.:.:.:.:.:.:.:.:.:.	./.:.:.:.:.:.:.:.:.:.	./.:.:.:.:.:.:.:.:.:.	./.:.:.:.:.:.:.:.:.:.	./.:.:.:.:.:.:.:.:.:.	./.:.:.:.:.:.:.:.:.:.	./.:.:.:.:.:.:.:.:.:.	./.:.:.:.:.:.:.:.:.:.	./.:.:.:.:.:.:.:.:.:.	./.:.:.:.:.:.:.:.:.:.	./.:.:.:.:.:.:.:.:.:.	./.:.:.:.:.:.:.:.:.:.	./.:.:.:.:.:.:.:.:.:.	./.:.:.:.:.:.:.:.:.:.	./.:.:.:.:.:.:.:.:.:.	./.:.:.:.:.:.:.:.:.:.	./.:.:.:.:.:.:.:.:.:.	./.:.:.:.:.:.:.:.:.:.	./.:.:.:.:.:.:.:.:.:.	./.:.:.:.:.:.:.:.:.:.	./.:.:.:.:.:.:.:.:.:.	./.:.:.:.:.:.:.:.:.:.	1/1:11:33:0|1:18117065_T_A:0,0,5,6:.:.:.:.	./.:.:.:.:.:.:.:.:.:.	1/1:16:48:0|1:18117065_T_A:0,0,6,10:.:.:.:.	./.:.:.:.:.:.:.:.:.:.	./.:.:.:.:.:.:.:.:.:.	1|0:14:99:0|1:18117065_T_A:4,3,5,2:100:0:18113436:.	1/1:10:30:0|1:18117065_T_A:0,0,6,4:.:.:.:.	0|1:14:3:0|1:18117065_T_A:1,0,7,6:100:0:18115296:.	1/1:11:33:0|1:18117065_T_A:0,0,6,5:.:.:.:.	1/1:2:6:0|1:18117065_T_A:0,0,0,2:.:.:.:.	1/1:5:15:0|1:18117065_T_A:0,0,3,2:.:.:.:.	1/1:11:33:0|1:18117065_T_A:0,0,4,7:.:.:.:.	1/1:11:33:0|1:18117065_T_A:0,0,5,6:.:.:.:.	1/1:8:24:0|1:18117065_T_A:0,0,5,3:.:.:.:.	1/1:12:36:0|1:18117065_T_A:0,0,8,4:.:.:.:.	0|1:21:99:0|1:18117065_T_A:8,7,4,2:100:0:18113236:.	1/1:9:27:0|1:18117065_T_A:0,0,4,5:.:.:.:.	1/1:10:30:0|1:18117065_T_A:0,0,7,3:.:.:.:.	./.:.:.:.:.:.:.:.:.:.	0|1:10:99:0|1:18117065_T_A:4,1,3,2:100:0:18111589:.	1|0:7:99:0|1:18117065_T_A:1,2,2,2:100:0:18113031:.	0|1:25:99:0|1:18117065_T_A:7,3,6,9:100:0:18104955:.	1/1:10:30:0|1:18117065_T_A:0,0,5,5:.:.:.:.	1/1:8:24:0|1:18117065_T_A:0,0,4,4:.:.:.:.	1/1:13:42:0|1:18117065_T_A:0,0,7,6:.:.:.:.	1/1:16:48:0|1:18117065_T_A:0,0,9,7:.:.:.:.	1/1:14:42:0|1:18117065_T_A:0,0,6,8:.:.:.:.	1/1:14:42:0|1:18117065_T_A:0,0,7,7:.:.:.:.	1/1:10:30:0|1:18117065_T_A:0,0,7,3:.:.:.:.	1/1:9:27:0|1:18117065_T_A:0,0,6,3:.:.:.:.	1/1:13:39:0|1:18117065_T_A:0,0,4,9:.:.:.:.	1/1:9:27:0|1:18117065_T_A:0,0,3,6:.:.:.:.	0|1:10:89:0|1:18117065_T_A:1,2,2,5:100:0:18117065:.	1/1:18:57:0|1:18117065_T_A:0,0,11,7:.:.:.:.	1/1:19:60:0|1:18117065_T_A:0,0,11,8:.:.:.:.	1/1:12:36:0|1:18117065_T_A:0,0,4,8:.:.:.:.	1/1:15:45:0|1:18117065_T_A:0,0,10,5:.:.:.:.	1/1:11:33:0|1:18117065_T_A:0,0,6,5:.:.:.:.	1/1:9:30:0|1:18117065_T_A:0,0,4,5:.:.:.:.	0|1:14:99:0|1:18117065_T_A:5,2,6,1:100:0:18117065:.	1/1:8:24:0|1:18117065_T_A:0,0,3,5:.:.:.:.	0|1:11:99:0|1:18117065_T_A:3,3,4,1:100:0:18115296:.	1/1:15:48:0|1:18117065_T_A:0,0,8,7:.:.:.:.	1/1:14:45:0|1:18117065_T_A:0,0,5,9:.:.:.:.	1/1:14:42:0|1:18117065_T_A:0,0,8,6:.:.:.:.	1/1:15:45:0|1:18117065_T_A:0,0,9,6:.:.:.:.	1/1:17:51:0|1:18117065_T_A:0,0,9,8:.:.:.:.	1/1:5:15:0|1:18117065_T_A:0,0,4,1:.:.:.:.	1/1:18:54:0|1:18117065_T_A:0,0,10,8:.:.:.:.	1/1:12:36:0|1:18117065_T_A:0,0,7,5:.:.:.:.	1/1:24:72:0|1:18117065_T_A:0,0,12,12:.:.:.:.	1/1:15:45:0|1:18117065_T_A:0,0,10,5:.:.:.:.	1/1:17:51:0|1:18117065_T_A:0,0,11,6:.:.:.:.	1/1:18:60:0|1:18117065_T_A:0,0,10,8:.:.:.:.	1/1:12:36:0|1:18117065_T_A:0,0,9,3:.:.:.:.	1/1:20:60:0|1:18117065_T_A:0,0,8,12:.:.:.:.	1|0:20:99:0|1:18117065_T_A:7,3,7,3:100:0:18116466:.	1/1:17:54:0|1:18117065_T_A:0,0,4,13:.:.:.:.	1/1:11:33:0|1:18117065_T_A:0,0,6,5:.:.:.:.	1/1:11:33:0|1:18117065_T_A:0,0,8,3:.:.:.:.	./.:.:.:.:.:.:.:.:.:.	1/1:13:39:0|1:18117065_T_A:0,0,6,7:.:.:.:.	1/1:20:60:0|1:18117065_T_A:0,0,11,9:.:.:.:.	0|1:12:99:0|1:18117065_T_A:4,4,1,3:100:0:18114058:.	1/1:5:15:0|1:18117065_T_A:0,0,2,3:.:.:.:.	1/1:17:51:0|1:18117065_T_A:0,0,9,8:.:.:.:.	1/1:5:21:0|1:18117065_T_A:0,0,3,2:.:.:.:.	1|0:28:13:0|1:18117065_T_A:2,0,13,13:100:0:18117035:.	1/1:9:27:0|1:18117065_T_A:0,0,5,4:.:.:.:.	1/1:13:42:0|1:18117065_T_A:0,0,7,6:.:.:.:.	1/1:13:39:0|1:18117065_T_A:0,0,7,6:.:.:.:.	1/1:12:36:0|1:18117065_T_A:0,0,9,3:.:.:.:.	1/1:18:54:0|1:18117065_T_A:0,0,11,7:.:.:.:.	1/1:23:24:0|1:18117065_T_A:1,0,14,8:.:.:.:.	1/1:23:75:0|1:18117065_T_A:0,0,10,13:.:.:.:.	1/1:19:57:0|1:18117065_T_A:0,0,12,7:.:.:.:.	./.:.:.:.:.:.:.:.:.:.	./.:.:.:.:.:.:.:.:.:.	./.:.:.:.:.:.:.:.:.:.	./.:.:.:.:.:.:.:.:.:.	./.:.:.:.:.:.:.:.:.:.	./.:.:.:.:.:.:.:.:.:.	./.:.:.:.:.:.:.:.:.:.	./.:.:.:.:.:.:.:.:.:.	./.:.:.:.:.:.:.:.:.:.	./.:.:.:.:.:.:.:.:.:.	./.:.:.:.:.:.:.:.:.:.	./.:.:.:.:.:.:.:.:.:.	./.:.:.:.:.:.:.:.:.:.
chr7	18117067	.	C	T	1058.77	PASS	ExcessHet=3.0103;RAW_MQ=39600;BaseQRankSum=-0.924;ClippingRankSum=0;MQRankSum=0;ReadPosRankSum=0;DP=973;MLEAC=2;MLEAF=1	GT:DP:GQ:PGT:PID:SB:NE:PR:PS:SE	./.:.:.:.:.:.:.:.:.:.	./.:.:.:.:.:.:.:.:.:.	./.:.:.:.:.:.:.:.:.:.	./.:.:.:.:.:.:.:.:.:.	./.:.:.:.:.:.:.:.:.:.	./.:.:.:.:.:.:.:.:.:.	./.:.:.:.:.:.:.:.:.:.	./.:.:.:.:.:.:.:.:.:.	./.:.:.:.:.:.:.:.:.:.	./.:.:.:.:.:.:.:.:.:.	./.:.:.:.:.:.:.:.:.:.	./.:.:.:.:.:.:.:.:.:.	./.:.:.:.:.:.:.:.:.:.	./.:.:.:.:.:.:.:.:.:.	./.:.:.:.:.:.:.:.:.:.	./.:.:.:.:.:.:.:.:.:.	./.:.:.:.:.:.:.:.:.:.	./.:.:.:.:.:.:.:.:.:.	./.:.:.:.:.:.:.:.:.:.	./.:.:.:.:.:.:.:.:.:.	./.:.:.:.:.:.:.:.:.:.	./.:.:.:.:.:.:.:.:.:.	./.:.:.:.:.:.:.:.:.:.	./.:.:.:.:.:.:.:.:.:.	./.:.:.:.:.:.:.:.:.:.	./.:.:.:.:.:.:.:.:.:.	./.:.:.:.:.:.:.:.:.:.	./.:.:.:.:.:.:.:.:.:.	./.:.:.:.:.:.:.:.:.:.	./.:.:.:.:.:.:.:.:.:.	./.:.:.:.:.:.:.:.:.:.	./.:.:.:.:.:.:.:.:.:.	./.:.:.:.:.:.:.:.:.:.	./.:.:.:.:.:.:.:.:.:.	./.:.:.:.:.:.:.:.:.:.	1/1:11:33:0|1:18117065_T_A:0,0,5,6:.:.:.:.	./.:.:.:.:.:.:.:.:.:.	1/1:16:48:0|1:18117065_T_A:0,0,6,10:.:.:.:.	./.:.:.:.:.:.:.:.:.:.	./.:.:.:.:.:.:.:.:.:.	1|0:14:99:0|1:18117065_T_A:4,3,5,2:100:0:18113436:.	1/1:10:30:0|1:18117065_T_A:0,0,6,4:.:.:.:.	0|1:13:3:0|1:18117065_T_A:1,0,7,5:100:0:18115296:.	1/1:11:33:0|1:18117065_T_A:0,0,6,5:.:.:.:.	1/1:2:6:0|1:18117065_T_A:0,0,0,2:.:.:.:.	1/1:5:15:0|1:18117065_T_A:0,0,3,2:.:.:.:.	1/1:11:33:0|1:18117065_T_A:0,0,4,7:.:.:.:.	1/1:11:33:0|1:18117065_T_A:0,0,5,6:.:.:.:.	1/1:8:24:0|1:18117065_T_A:0,0,5,3:.:.:.:.	1/1:12:36:0|1:18117065_T_A:0,0,8,4:.:.:.:.	0|1:21:99:0|1:18117065_T_A:8,7,4,2:100:0:18113236:.	1/1:9:27:0|1:18117065_T_A:0,0,4,5:.:.:.:.	1/1:10:30:0|1:18117065_T_A:0,0,7,3:.:.:.:.	./.:.:.:.:.:.:.:.:.:.	0|1:10:99:0|1:18117065_T_A:4,1,3,2:100:0:18111589:.	1|0:7:99:0|1:18117065_T_A:1,2,2,2:100:0:18113031:.	0|1:25:99:0|1:18117065_T_A:7,3,6,9:100:0:18104955:.	1/1:10:30:0|1:18117065_T_A:0,0,5,5:.:.:.:.	1/1:8:24:0|1:18117065_T_A:0,0,4,4:.:.:.:.	1/1:14:42:0|1:18117065_T_A:0,0,7,7:.:.:.:.	1/1:16:48:0|1:18117065_T_A:0,0,9,7:.:.:.:.	1/1:14:42:0|1:18117065_T_A:0,0,6,8:.:.:.:.	1/1:13:42:0|1:18117065_T_A:0,0,6,7:.:.:.:.	1/1:9:30:0|1:18117065_T_A:0,0,6,3:.:.:.:.	1/1:9:27:0|1:18117065_T_A:0,0,6,3:.:.:.:.	1/1:13:39:0|1:18117065_T_A:0,0,4,9:.:.:.:.	1/1:9:27:0|1:18117065_T_A:0,0,3,6:.:.:.:.	0|1:9:89:0|1:18117065_T_A:1,2,2,4:100:0:18117065:.	1/1:17:57:0|1:18117065_T_A:0,0,11,6:.:.:.:.	1/1:19:60:0|1:18117065_T_A:0,0,11,8:.:.:.:.	1/1:11:36:0|1:18117065_T_A:0,0,3,8:.:.:.:.	1/1:15:45:0|1:18117065_T_A:0,0,10,5:.:.:.:.	1/1:11:33:0|1:18117065_T_A:0,0,6,5:.:.:.:.	1/1:10:30:0|1:18117065_T_A:0,0,4,6:.:.:.:.	0|1:15:99:0|1:18117065_T_A:6,2,6,1:100:0:18117065:.	1/1:8:24:0|1:18117065_T_A:0,0,3,5:.:.:.:.	0|1:11:99:0|1:18117065_T_A:3,3,4,1:100:0:18115296:.	1/1:15:48:0|1:18117065_T_A:0,0,8,7:.:.:.:.	1/1:15:45:0|1:18117065_T_A:0,0,6,9:.:.:.:.	1/1:14:42:0|1:18117065_T_A:0,0,8,6:.:.:.:.	1/1:15:45:0|1:18117065_T_A:0,0,9,6:.:.:.:.	1/1:17:51:0|1:18117065_T_A:0,0,9,8:.:.:.:.	1/1:5:15:0|1:18117065_T_A:0,0,4,1:.:.:.:.	1/1:18:54:0|1:18117065_T_A:0,0,10,8:.:.:.:.	1/1:12:36:0|1:18117065_T_A:0,0,7,5:.:.:.:.	1/1:24:72:0|1:18117065_T_A:0,0,12,12:.:.:.:.	1/1:15:45:0|1:18117065_T_A:0,0,10,5:.:.:.:.	1/1:17:51:0|1:18117065_T_A:0,0,11,6:.:.:.:.	1/1:19:60:0|1:18117065_T_A:0,0,10,9:.:.:.:.	1/1:12:36:0|1:18117065_T_A:0,0,9,3:.:.:.:.	1/1:19:60:0|1:18117065_T_A:0,0,8,11:.:.:.:.	1|0:20:99:0|1:18117065_T_A:7,3,7,3:100:0:18116466:.	1/1:18:54:0|1:18117065_T_A:0,0,4,14:.:.:.:.	1/1:11:33:0|1:18117065_T_A:0,0,6,5:.:.:.:.	1/1:11:33:0|1:18117065_T_A:0,0,8,3:.:.:.:.	./.:.:.:.:.:.:.:.:.:.	1/1:13:39:0|1:18117065_T_A:0,0,6,7:.:.:.:.	1/1:20:60:0|1:18117065_T_A:0,0,11,9:.:.:.:.	0|1:12:99:0|1:18117065_T_A:4,4,1,3:100:0:18114058:.	1/1:5:15:0|1:18117065_T_A:0,0,2,3:.:.:.:.	1/1:17:51:0|1:18117065_T_A:0,0,9,8:.:.:.:.	1/1:7:21:0|1:18117065_T_A:0,0,5,2:.:.:.:.	1|0:29:13:0|1:18117065_T_A:2,0,13,14:100:0:18117035:.	1/1:9:27:0|1:18117065_T_A:0,0,5,4:.:.:.:.	1/1:13:42:0|1:18117065_T_A:0,0,7,6:.:.:.:.	1/1:12:39:0|1:18117065_T_A:0,0,6,6:.:.:.:.	1/1:12:36:0|1:18117065_T_A:0,0,9,3:.:.:.:.	1/1:18:54:0|1:18117065_T_A:0,0,11,7:.:.:.:.	1/1:23:24:0|1:18117065_T_A:1,0,14,8:.:.:.:.	1/1:25:75:0|1:18117065_T_A:0,0,12,13:.:.:.:.	1/1:19:57:0|1:18117065_T_A:0,0,12,7:.:.:.:.	./.:.:.:.:.:.:.:.:.:.	./.:.:.:.:.:.:.:.:.:.	./.:.:.:.:.:.:.:.:.:.	./.:.:.:.:.:.:.:.:.:.	./.:.:.:.:.:.:.:.:.:.	./.:.:.:.:.:.:.:.:.:.	./.:.:.:.:.:.:.:.:.:.	./.:.:.:.:.:.:.:.:.:.	./.:.:.:.:.:.:.:.:.:.	./.:.:.:.:.:.:.:.:.:.	./.:.:.:.:.:.:.:.:.:.	./.:.:.:.:.:.:.:.:.:.	./.:.:.:.:.:.:.:.:.:.
chr7	18117106	.	G	A	499.77	PASS	BaseQRankSum=2.722;ClippingRankSum=0;ExcessHet=3.0103;MQRankSum=0;RAW_MQ=43200;ReadPosRankSum=-0.464;DP=298;MLEAC=2;MLEAF=1	GT:DP:GQ:NE:PR:PS:SB:SE	./.:.:.:.:.:.:.:.	./.:.:.:.:.:.:.:.	./.:.:.:.:.:.:.:.	./.:.:.:.:.:.:.:.	./.:.:.:.:.:.:.:.	./.:.:.:.:.:.:.:.	./.:.:.:.:.:.:.:.	./.:.:.:.:.:.:.:.	./.:.:.:.:.:.:.:.	./.:.:.:.:.:.:.:.	./.:.:.:.:.:.:.:.	./.:.:.:.:.:.:.:.	./.:.:.:.:.:.:.:.	./.:.:.:.:.:.:.:.	./.:.:.:.:.:.:.:.	./.:.:.:.:.:.:.:.	./.:.:.:.:.:.:.:.	./.:.:.:.:.:.:.:.	./.:.:.:.:.:.:.:.	./.:.:.:.:.:.:.:.	./.:.:.:.:.:.:.:.	./.:.:.:.:.:.:.:.	./.:.:.:.:.:.:.:.	./.:.:.:.:.:.:.:.	./.:.:.:.:.:.:.:.	./.:.:.:.:.:.:.:.	./.:.:.:.:.:.:.:.	./.:.:.:.:.:.:.:.	./.:.:.:.:.:.:.:.	./.:.:.:.:.:.:.:.	./.:.:.:.:.:.:.:.	./.:.:.:.:.:.:.:.	./.:.:.:.:.:.:.:.	./.:.:.:.:.:.:.:.	./.:.:.:.:.:.:.:.	./.:.:.:.:.:.:.:.	./.:.:.:.:.:.:.:.	./.:.:.:.:.:.:.:.	./.:.:.:.:.:.:.:.	./.:.:.:.:.:.:.:.	./.:.:.:.:.:.:.:.	1|0:12:94:100:0:18105628:3,3,2,4:.	./.:.:.:.:.:.:.:.	./.:.:.:.:.:.:.:.	./.:.:.:.:.:.:.:.	./.:.:.:.:.:.:.:.	0|1:14:90:100:0:18111589:3,6,2,3:.	0|1:11:19:100:0:18116869:4,5,2,0:.	1|0:8:58:57.83:0:18116054:2,2,3,1:.	1|0:10:18:100:0:18116778:1,1,5,3:.	./.:.:.:.:.:.:.:.	./.:.:.:.:.:.:.:.	0|1:5:10:56.32:0:18114689:1,0,2,2:.	./.:.:.:.:.:.:.:.	0|1:15:78:100:0:18111589:6,1,5,3:.	1|0:8:40:100:0:18113031:4,1,1,2:.	./.:.:.:.:.:.:.:.	./.:.:.:.:.:.:.:.	1/1:7:21:.:.:.:0,0,3,4:.	1|0:13:46:100:0:18115373:2,2,5,4:.	./.:.:.:.:.:.:.:.	./.:.:.:.:.:.:.:.	./.:.:.:.:.:.:.:.	./.:.:.:.:.:.:.:.	./.:.:.:.:.:.:.:.	./.:.:.:.:.:.:.:.	./.:.:.:.:.:.:.:.	./.:.:.:.:.:.:.:.	0|1:20:99:100:0:18116869:5,8,5,2:.	./.:.:.:.:.:.:.:.	./.:.:.:.:.:.:.:.	./.:.:.:.:.:.:.:.	./.:.:.:.:.:.:.:.	1|0:12:63:100:0:18116869:2,2,2,6:.	./.:.:.:.:.:.:.:.	./.:.:.:.:.:.:.:.	./.:.:.:.:.:.:.:.	./.:.:.:.:.:.:.:.	0|1:9:53:100:0:18116372:4,0,4,1:.	./.:.:.:.:.:.:.:.	./.:.:.:.:.:.:.:.	1|0:24:99:100:0:18116869:6,5,7,6:.	./.:.:.:.:.:.:.:.	./.:.:.:.:.:.:.:.	./.:.:.:.:.:.:.:.	./.:.:.:.:.:.:.:.	./.:.:.:.:.:.:.:.	0|1:18:99:34.88:0:18116869:3,4,6,5:.	./.:.:.:.:.:.:.:.	./.:.:.:.:.:.:.:.	1|0:21:99:100:0:18116869:4,6,7,4:.	./.:.:.:.:.:.:.:.	./.:.:.:.:.:.:.:.	0|1:16:23:100:0:18116869:2,1,8,5:.	./.:.:.:.:.:.:.:.	./.:.:.:.:.:.:.:.	1/1:9:26:.:.:.:0,0,4,5:.	./.:.:.:.:.:.:.:.	./.:.:.:.:.:.:.:.	./.:.:.:.:.:.:.:.	./.:.:.:.:.:.:.:.	./.:.:.:.:.:.:.:.	./.:.:.:.:.:.:.:.	./.:.:.:.:.:.:.:.	./.:.:.:.:.:.:.:.	0|1:10:43:41.02:0:18116372:2,1,3,4:.	./.:.:.:.:.:.:.:.	1|0:18:99:37.99:0:18116869:4,4,6,4:.	./.:.:.:.:.:.:.:.	1|0:18:99:100:0:18111457:5,3,3,7:.	1/1:19:57:.:.:.:0,0,10,9:.	./.:.:.:.:.:.:.:.	./.:.:.:.:.:.:.:.	./.:.:.:.:.:.:.:.	./.:.:.:.:.:.:.:.	./.:.:.:.:.:.:.:.	./.:.:.:.:.:.:.:.	./.:.:.:.:.:.:.:.	./.:.:.:.:.:.:.:.	./.:.:.:.:.:.:.:.	./.:.:.:.:.:.:.:.	./.:.:.:.:.:.:.:.	./.:.:.:.:.:.:.:.	./.:.:.:.:.:.:.:.
chr7	18117163	.	A	C	327.77	PASS	BaseQRankSum=-2.887;ClippingRankSum=0;ExcessHet=3.0103;MQRankSum=0;RAW_MQ=46800;ReadPosRankSum=1.05;DP=339;MLEAC=1;MLEAF=0.5	GT:DP:GQ:SB:NE:PR:PS:SE	./.:.:.:.:.:.:.:.	./.:.:.:.:.:.:.:.	./.:.:.:.:.:.:.:.	./.:.:.:.:.:.:.:.	./.:.:.:.:.:.:.:.	./.:.:.:.:.:.:.:.	./.:.:.:.:.:.:.:.	./.:.:.:.:.:.:.:.	./.:.:.:.:.:.:.:.	./.:.:.:.:.:.:.:.	./.:.:.:.:.:.:.:.	0/1:13:94:7,1,3,2:.:.:.:.	0/1:23:99:9,3,5,6:.:.:.:.	0/1:13:99:3,3,3,4:.:.:.:.	./.:.:.:.:.:.:.:.	./.:.:.:.:.:.:.:.	./.:.:.:.:.:.:.:.	./.:.:.:.:.:.:.:.	./.:.:.:.:.:.:.:.	./.:.:.:.:.:.:.:.	0/1:10:75:5,1,1,3:.:.:.:.	0/1:6:39:1,1,2,2:.:.:.:.	./.:.:.:.:.:.:.:.	./.:.:.:.:.:.:.:.	0/1:21:99:5,6,6,4:.:.:.:.	0/1:31:99:13,7,6,5:.:.:.:.	./.:.:.:.:.:.:.:.	./.:.:.:.:.:.:.:.	./.:.:.:.:.:.:.:.	./.:.:.:.:.:.:.:.	./.:.:.:.:.:.:.:.	./.:.:.:.:.:.:.:.	./.:.:.:.:.:.:.:.	./.:.:.:.:.:.:.:.	./.:.:.:.:.:.:.:.	./.:.:.:.:.:.:.:.	./.:.:.:.:.:.:.:.	./.:.:.:.:.:.:.:.	./.:.:.:.:.:.:.:.	./.:.:.:.:.:.:.:.	0|1:13:91:3,4,2,4:100:0:18113436:.	./.:.:.:.:.:.:.:.	./.:.:.:.:.:.:.:.	./.:.:.:.:.:.:.:.	./.:.:.:.:.:.:.:.	./.:.:.:.:.:.:.:.	./.:.:.:.:.:.:.:.	./.:.:.:.:.:.:.:.	./.:.:.:.:.:.:.:.	./.:.:.:.:.:.:.:.	1|0:28:99:6,4,10,8:100:0:18113236:.	./.:.:.:.:.:.:.:.	./.:.:.:.:.:.:.:.	./.:.:.:.:.:.:.:.	1|0:18:99:5,4,6,3:100:0:18111589:.	0|1:9:47:1,2,4,2:100:0:18113031:.	1|0:23:98:7,8,6,2:100:0:18104955:.	./.:.:.:.:.:.:.:.	./.:.:.:.:.:.:.:.	./.:.:.:.:.:.:.:.	./.:.:.:.:.:.:.:.	./.:.:.:.:.:.:.:.	./.:.:.:.:.:.:.:.	./.:.:.:.:.:.:.:.	./.:.:.:.:.:.:.:.	./.:.:.:.:.:.:.:.	./.:.:.:.:.:.:.:.	1|0:10:76:2,2,4,2:100:0:18117065:.	./.:.:.:.:.:.:.:.	./.:.:.:.:.:.:.:.	./.:.:.:.:.:.:.:.	./.:.:.:.:.:.:.:.	./.:.:.:.:.:.:.:.	./.:.:.:.:.:.:.:.	1|0:19:99:4,5,7,3:100:0:18117065:.	./.:.:.:.:.:.:.:.	1|0:14:99:2,4,5,3:100:0:18115296:.	./.:.:.:.:.:.:.:.	./.:.:.:.:.:.:.:.	./.:.:.:.:.:.:.:.	./.:.:.:.:.:.:.:.	./.:.:.:.:.:.:.:.	./.:.:.:.:.:.:.:.	./.:.:.:.:.:.:.:.	./.:.:.:.:.:.:.:.	./.:.:.:.:.:.:.:.	./.:.:.:.:.:.:.:.	./.:.:.:.:.:.:.:.	./.:.:.:.:.:.:.:.	./.:.:.:.:.:.:.:.	./.:.:.:.:.:.:.:.	0|1:22:99:12,2,5,3:100:0:18116466:.	./.:.:.:.:.:.:.:.	./.:.:.:.:.:.:.:.	./.:.:.:.:.:.:.:.	1/1:12:35:0,0,6,6:.:.:.:.	./.:.:.:.:.:.:.:.	./.:.:.:.:.:.:.:.	1|0:6:9:1,0,3,2:100:0:18114058:.	./.:.:.:.:.:.:.:.	./.:.:.:.:.:.:.:.	./.:.:.:.:.:.:.:.	./.:.:.:.:.:.:.:.	./.:.:.:.:.:.:.:.	./.:.:.:.:.:.:.:.	./.:.:.:.:.:.:.:.	./.:.:.:.:.:.:.:.	./.:.:.:.:.:.:.:.	./.:.:.:.:.:.:.:.	./.:.:.:.:.:.:.:.	./.:.:.:.:.:.:.:.	./.:.:.:.:.:.:.:.	./.:.:.:.:.:.:.:.	./.:.:.:.:.:.:.:.	1|0:13:95:3,5,3,2:41:0:18117163:.	0/1:11:66:3,4,2,2:.:.:.:.	./.:.:.:.:.:.:.:.	./.:.:.:.:.:.:.:.	./.:.:.:.:.:.:.:.	./.:.:.:.:.:.:.:.	./.:.:.:.:.:.:.:.	1|0:19:78:6,7,3,3:100:0:18117163:.	./.:.:.:.:.:.:.:.	./.:.:.:.:.:.:.:.
chr7	18117180	.	A	G	256.77	PASS	BaseQRankSum=-1.465;ClippingRankSum=0;ExcessHet=3.0103;MQRankSum=0;RAW_MQ=28800;ReadPosRankSum=1.981;DP=85;MLEAC=1;MLEAF=0.5	GT:DP:GQ:NE:PR:PS:SB:SE	./.:.:.:.:.:.:.:.	./.:.:.:.:.:.:.:.	./.:.:.:.:.:.:.:.	./.:.:.:.:.:.:.:.	./.:.:.:.:.:.:.:.	./.:.:.:.:.:.:.:.	./.:.:.:.:.:.:.:.	./.:.:.:.:.:.:.:.	./.:.:.:.:.:.:.:.	./.:.:.:.:.:.:.:.	./.:.:.:.:.:.:.:.	./.:.:.:.:.:.:.:.	./.:.:.:.:.:.:.:.	./.:.:.:.:.:.:.:.	./.:.:.:.:.:.:.:.	./.:.:.:.:.:.:.:.	./.:.:.:.:.:.:.:.	./.:.:.:.:.:.:.:.	./.:.:.:.:.:.:.:.	./.:.:.:.:.:.:.:.	./.:.:.:.:.:.:.:.	./.:.:.:.:.:.:.:.	./.:.:.:.:.:.:.:.	./.:.:.:.:.:.:.:.	./.:.:.:.:.:.:.:.	./.:.:.:.:.:.:.:.	./.:.:.:.:.:.:.:.	./.:.:.:.:.:.:.:.	./.:.:.:.:.:.:.:.	./.:.:.:.:.:.:.:.	./.:.:.:.:.:.:.:.	./.:.:.:.:.:.:.:.	./.:.:.:.:.:.:.:.	./.:.:.:.:.:.:.:.	./.:.:.:.:.:.:.:.	./.:.:.:.:.:.:.:.	./.:.:.:.:.:.:.:.	./.:.:.:.:.:.:.:.	./.:.:.:.:.:.:.:.	./.:.:.:.:.:.:.:.	./.:.:.:.:.:.:.:.	./.:.:.:.:.:.:.:.	./.:.:.:.:.:.:.:.	./.:.:.:.:.:.:.:.	./.:.:.:.:.:.:.:.	./.:.:.:.:.:.:.:.	1|0:7:33:100:0:18111589:1,1,3,2:.	./.:.:.:.:.:.:.:.	./.:.:.:.:.:.:.:.	./.:.:.:.:.:.:.:.	./.:.:.:.:.:.:.:.	./.:.:.:.:.:.:.:.	./.:.:.:.:.:.:.:.	./.:.:.:.:.:.:.:.	./.:.:.:.:.:.:.:.	./.:.:.:.:.:.:.:.	./.:.:.:.:.:.:.:.	./.:.:.:.:.:.:.:.	./.:.:.:.:.:.:.:.	./.:.:.:.:.:.:.:.	./.:.:.:.:.:.:.:.	./.:.:.:.:.:.:.:.	./.:.:.:.:.:.:.:.	./.:.:.:.:.:.:.:.	./.:.:.:.:.:.:.:.	0|1:13:99:100:0:18115077:2,4,5,2:.	./.:.:.:.:.:.:.:.	0|1:9:80:100:0:18117065:3,2,3,1:.	./.:.:.:.:.:.:.:.	./.:.:.:.:.:.:.:.	./.:.:.:.:.:.:.:.	./.:.:.:.:.:.:.:.	./.:.:.:.:.:.:.:.	./.:.:.:.:.:.:.:.	0|1:17:99:100:0:18117065:5,3,4,5:.	./.:.:.:.:.:.:.:.	./.:.:.:.:.:.:.:.	./.:.:.:.:.:.:.:.	1|0:11:51:100:0:18116372:1,2,5,3:.	./.:.:.:.:.:.:.:.	1/1:11:33:.:.:.:0,0,4,7:.	./.:.:.:.:.:.:.:.	./.:.:.:.:.:.:.:.	./.:.:.:.:.:.:.:.	./.:.:.:.:.:.:.:.	./.:.:.:.:.:.:.:.	./.:.:.:.:.:.:.:.	./.:.:.:.:.:.:.:.	./.:.:.:.:.:.:.:.	0|1:16:99:100:0:18116466:7,3,3,3:.	./.:.:.:.:.:.:.:.	./.:.:.:.:.:.:.:.	./.:.:.:.:.:.:.:.	./.:.:.:.:.:.:.:.	./.:.:.:.:.:.:.:.	./.:.:.:.:.:.:.:.	./.:.:.:.:.:.:.:.	./.:.:.:.:.:.:.:.	./.:.:.:.:.:.:.:.	./.:.:.:.:.:.:.:.	./.:.:.:.:.:.:.:.	./.:.:.:.:.:.:.:.	./.:.:.:.:.:.:.:.	./.:.:.:.:.:.:.:.	./.:.:.:.:.:.:.:.	./.:.:.:.:.:.:.:.	./.:.:.:.:.:.:.:.	./.:.:.:.:.:.:.:.	./.:.:.:.:.:.:.:.	./.:.:.:.:.:.:.:.	./.:.:.:.:.:.:.:.	./.:.:.:.:.:.:.:.	./.:.:.:.:.:.:.:.	./.:.:.:.:.:.:.:.	./.:.:.:.:.:.:.:.	./.:.:.:.:.:.:.:.	./.:.:.:.:.:.:.:.	./.:.:.:.:.:.:.:.	./.:.:.:.:.:.:.:.	./.:.:.:.:.:.:.:.	./.:.:.:.:.:.:.:.	./.:.:.:.:.:.:.:.	./.:.:.:.:.:.:.:.	./.:.:.:.:.:.:.:.
chr7	18117200	.	G	A	1.14	PASS	BaseQRankSum=-0.356;ClippingRankSum=0;ExcessHet=3.0103;MQRankSum=0;RAW_MQ=64800;ReadPosRankSum=-1.518;DP=18;MLEAC=1;MLEAF=0.5	GT:DP:GQ:NE:PGT:PID:PR:PS:SB:SE	./.:.:.:.:.:.:.:.:.:.	./.:.:.:.:.:.:.:.:.:.	./.:.:.:.:.:.:.:.:.:.	./.:.:.:.:.:.:.:.:.:.	./.:.:.:.:.:.:.:.:.:.	./.:.:.:.:.:.:.:.:.:.	./.:.:.:.:.:.:.:.:.:.	./.:.:.:.:.:.:.:.:.:.	./.:.:.:.:.:.:.:.:.:.	./.:.:.:.:.:.:.:.:.:.	./.:.:.:.:.:.:.:.:.:.	./.:.:.:.:.:.:.:.:.:.	./.:.:.:.:.:.:.:.:.:.	./.:.:.:.:.:.:.:.:.:.	./.:.:.:.:.:.:.:.:.:.	./.:.:.:.:.:.:.:.:.:.	./.:.:.:.:.:.:.:.:.:.	./.:.:.:.:.:.:.:.:.:.	./.:.:.:.:.:.:.:.:.:.	./.:.:.:.:.:.:.:.:.:.	./.:.:.:.:.:.:.:.:.:.	./.:.:.:.:.:.:.:.:.:.	./.:.:.:.:.:.:.:.:.:.	./.:.:.:.:.:.:.:.:.:.	./.:.:.:.:.:.:.:.:.:.	./.:.:.:.:.:.:.:.:.:.	./.:.:.:.:.:.:.:.:.:.	./.:.:.:.:.:.:.:.:.:.	./.:.:.:.:.:.:.:.:.:.	./.:.:.:.:.:.:.:.:.:.	./.:.:.:.:.:.:.:.:.:.	./.:.:.:.:.:.:.:.:.:.	./.:.:.:.:.:.:.:.:.:.	./.:.:.:.:.:.:.:.:.:.	./.:.:.:.:.:.:.:.:.:.	./.:.:.:.:.:.:.:.:.:.	./.:.:.:.:.:.:.:.:.:.	./.:.:.:.:.:.:.:.:.:.	./.:.:.:.:.:.:.:.:.:.	./.:.:.:.:.:.:.:.:.:.	./.:.:.:.:.:.:.:.:.:.	./.:.:.:.:.:.:.:.:.:.	./.:.:.:.:.:.:.:.:.:.	./.:.:.:.:.:.:.:.:.:.	./.:.:.:.:.:.:.:.:.:.	./.:.:.:.:.:.:.:.:.:.	./.:.:.:.:.:.:.:.:.:.	./.:.:.:.:.:.:.:.:.:.	./.:.:.:.:.:.:.:.:.:.	./.:.:.:.:.:.:.:.:.:.	./.:.:.:.:.:.:.:.:.:.	./.:.:.:.:.:.:.:.:.:.	./.:.:.:.:.:.:.:.:.:.	./.:.:.:.:.:.:.:.:.:.	./.:.:.:.:.:.:.:.:.:.	./.:.:.:.:.:.:.:.:.:.	./.:.:.:.:.:.:.:.:.:.	./.:.:.:.:.:.:.:.:.:.	./.:.:.:.:.:.:.:.:.:.	./.:.:.:.:.:.:.:.:.:.	./.:.:.:.:.:.:.:.:.:.	./.:.:.:.:.:.:.:.:.:.	./.:.:.:.:.:.:.:.:.:.	./.:.:.:.:.:.:.:.:.:.	./.:.:.:.:.:.:.:.:.:.	./.:.:.:.:.:.:.:.:.:.	./.:.:.:.:.:.:.:.:.:.	./.:.:.:.:.:.:.:.:.:.	./.:.:.:.:.:.:.:.:.:.	./.:.:.:.:.:.:.:.:.:.	./.:.:.:.:.:.:.:.:.:.	0|1:18:23:100:0|1:18117200_G_A:0:18117200:10,6,0,2:.	./.:.:.:.:.:.:.:.:.:.	./.:.:.:.:.:.:.:.:.:.	./.:.:.:.:.:.:.:.:.:.	./.:.:.:.:.:.:.:.:.:.	./.:.:.:.:.:.:.:.:.:.	./.:.:.:.:.:.:.:.:.:.	./.:.:.:.:.:.:.:.:.:.	./.:.:.:.:.:.:.:.:.:.	./.:.:.:.:.:.:.:.:.:.	./.:.:.:.:.:.:.:.:.:.	./.:.:.:.:.:.:.:.:.:.	./.:.:.:.:.:.:.:.:.:.	./.:.:.:.:.:.:.:.:.:.	./.:.:.:.:.:.:.:.:.:.	./.:.:.:.:.:.:.:.:.:.	./.:.:.:.:.:.:.:.:.:.	./.:.:.:.:.:.:.:.:.:.	./.:.:.:.:.:.:.:.:.:.	./.:.:.:.:.:.:.:.:.:.	./.:.:.:.:.:.:.:.:.:.	./.:.:.:.:.:.:.:.:.:.	./.:.:.:.:.:.:.:.:.:.	./.:.:.:.:.:.:.:.:.:.	./.:.:.:.:.:.:.:.:.:.	./.:.:.:.:.:.:.:.:.:.	./.:.:.:.:.:.:.:.:.:.	./.:.:.:.:.:.:.:.:.:.	./.:.:.:.:.:.:.:.:.:.	./.:.:.:.:.:.:.:.:.:.	./.:.:.:.:.:.:.:.:.:.	./.:.:.:.:.:.:.:.:.:.	./.:.:.:.:.:.:.:.:.:.	./.:.:.:.:.:.:.:.:.:.	./.:.:.:.:.:.:.:.:.:.	./.:.:.:.:.:.:.:.:.:.	./.:.:.:.:.:.:.:.:.:.	./.:.:.:.:.:.:.:.:.:.	./.:.:.:.:.:.:.:.:.:.	./.:.:.:.:.:.:.:.:.:.	./.:.:.:.:.:.:.:.:.:.	./.:.:.:.:.:.:.:.:.:.	./.:.:.:.:.:.:.:.:.:.	./.:.:.:.:.:.:.:.:.:.	./.:.:.:.:.:.:.:.:.:.	./.:.:.:.:.:.:.:.:.:.	./.:.:.:.:.:.:.:.:.:.	./.:.:.:.:.:.:.:.:.:.	./.:.:.:.:.:.:.:.:.:.	./.:.:.:.:.:.:.:.:.:.	./.:.:.:.:.:.:.:.:.:.	./.:.:.:.:.:.:.:.:.:.	./.:.:.:.:.:.:.:.:.:.
chr7	18117205	.	T	A	1.14	PASS	BaseQRankSum=-1.504;ClippingRankSum=0;ExcessHet=3.0103;MQRankSum=0;RAW_MQ=61200;ReadPosRankSum=-0.867;DP=17;MLEAC=1;MLEAF=0.5	GT:DP:GQ:NE:PGT:PID:PR:PS:SB:SE	./.:.:.:.:.:.:.:.:.:.	./.:.:.:.:.:.:.:.:.:.	./.:.:.:.:.:.:.:.:.:.	./.:.:.:.:.:.:.:.:.:.	./.:.:.:.:.:.:.:.:.:.	./.:.:.:.:.:.:.:.:.:.	./.:.:.:.:.:.:.:.:.:.	./.:.:.:.:.:.:.:.:.:.	./.:.:.:.:.:.:.:.:.:.	./.:.:.:.:.:.:.:.:.:.	./.:.:.:.:.:.:.:.:.:.	./.:.:.:.:.:.:.:.:.:.	./.:.:.:.:.:.:.:.:.:.	./.:.:.:.:.:.:.:.:.:.	./.:.:.:.:.:.:.:.:.:.	./.:.:.:.:.:.:.:.:.:.	./.:.:.:.:.:.:.:.:.:.	./.:.:.:.:.:.:.:.:.:.	./.:.:.:.:.:.:.:.:.:.	./.:.:.:.:.:.:.:.:.:.	./.:.:.:.:.:.:.:.:.:.	./.:.:.:.:.:.:.:.:.:.	./.:.:.:.:.:.:.:.:.:.	./.:.:.:.:.:.:.:.:.:.	./.:.:.:.:.:.:.:.:.:.	./.:.:.:.:.:.:.:.:.:.	./.:.:.:.:.:.:.:.:.:.	./.:.:.:.:.:.:.:.:.:.	./.:.:.:.:.:.:.:.:.:.	./.:.:.:.:.:.:.:.:.:.	./.:.:.:.:.:.:.:.:.:.	./.:.:.:.:.:.:.:.:.:.	./.:.:.:.:.:.:.:.:.:.	./.:.:.:.:.:.:.:.:.:.	./.:.:.:.:.:.:.:.:.:.	./.:.:.:.:.:.:.:.:.:.	./.:.:.:.:.:.:.:.:.:.	./.:.:.:.:.:.:.:.:.:.	./.:.:.:.:.:.:.:.:.:.	./.:.:.:.:.:.:.:.:.:.	./.:.:.:.:.:.:.:.:.:.	./.:.:.:.:.:.:.:.:.:.	./.:.:.:.:.:.:.:.:.:.	./.:.:.:.:.:.:.:.:.:.	./.:.:.:.:.:.:.:.:.:.	./.:.:.:.:.:.:.:.:.:.	./.:.:.:.:.:.:.:.:.:.	./.:.:.:.:.:.:.:.:.:.	./.:.:.:.:.:.:.:.:.:.	./.:.:.:.:.:.:.:.:.:.	./.:.:.:.:.:.:.:.:.:.	./.:.:.:.:.:.:.:.:.:.	./.:.:.:.:.:.:.:.:.:.	./.:.:.:.:.:.:.:.:.:.	./.:.:.:.:.:.:.:.:.:.	./.:.:.:.:.:.:.:.:.:.	./.:.:.:.:.:.:.:.:.:.	./.:.:.:.:.:.:.:.:.:.	./.:.:.:.:.:.:.:.:.:.	./.:.:.:.:.:.:.:.:.:.	./.:.:.:.:.:.:.:.:.:.	./.:.:.:.:.:.:.:.:.:.	./.:.:.:.:.:.:.:.:.:.	./.:.:.:.:.:.:.:.:.:.	./.:.:.:.:.:.:.:.:.:.	./.:.:.:.:.:.:.:.:.:.	./.:.:.:.:.:.:.:.:.:.	./.:.:.:.:.:.:.:.:.:.	./.:.:.:.:.:.:.:.:.:.	./.:.:.:.:.:.:.:.:.:.	./.:.:.:.:.:.:.:.:.:.	0|1:17:23:100:0|1:18117200_G_A:0:18117200:10,5,0,2:.	./.:.:.:.:.:.:.:.:.:.	./.:.:.:.:.:.:.:.:.:.	./.:.:.:.:.:.:.:.:.:.	./.:.:.:.:.:.:.:.:.:.	./.:.:.:.:.:.:.:.:.:.	./.:.:.:.:.:.:.:.:.:.	./.:.:.:.:.:.:.:.:.:.	./.:.:.:.:.:.:.:.:.:.	./.:.:.:.:.:.:.:.:.:.	./.:.:.:.:.:.:.:.:.:.	./.:.:.:.:.:.:.:.:.:.	./.:.:.:.:.:.:.:.:.:.	./.:.:.:.:.:.:.:.:.:.	./.:.:.:.:.:.:.:.:.:.	./.:.:.:.:.:.:.:.:.:.	./.:.:.:.:.:.:.:.:.:.	./.:.:.:.:.:.:.:.:.:.	./.:.:.:.:.:.:.:.:.:.	./.:.:.:.:.:.:.:.:.:.	./.:.:.:.:.:.:.:.:.:.	./.:.:.:.:.:.:.:.:.:.	./.:.:.:.:.:.:.:.:.:.	./.:.:.:.:.:.:.:.:.:.	./.:.:.:.:.:.:.:.:.:.	./.:.:.:.:.:.:.:.:.:.	./.:.:.:.:.:.:.:.:.:.	./.:.:.:.:.:.:.:.:.:.	./.:.:.:.:.:.:.:.:.:.	./.:.:.:.:.:.:.:.:.:.	./.:.:.:.:.:.:.:.:.:.	./.:.:.:.:.:.:.:.:.:.	./.:.:.:.:.:.:.:.:.:.	./.:.:.:.:.:.:.:.:.:.	./.:.:.:.:.:.:.:.:.:.	./.:.:.:.:.:.:.:.:.:.	./.:.:.:.:.:.:.:.:.:.	./.:.:.:.:.:.:.:.:.:.	./.:.:.:.:.:.:.:.:.:.	./.:.:.:.:.:.:.:.:.:.	./.:.:.:.:.:.:.:.:.:.	./.:.:.:.:.:.:.:.:.:.	./.:.:.:.:.:.:.:.:.:.	./.:.:.:.:.:.:.:.:.:.	./.:.:.:.:.:.:.:.:.:.	./.:.:.:.:.:.:.:.:.:.	./.:.:.:.:.:.:.:.:.:.	./.:.:.:.:.:.:.:.:.:.	./.:.:.:.:.:.:.:.:.:.	./.:.:.:.:.:.:.:.:.:.	./.:.:.:.:.:.:.:.:.:.	./.:.:.:.:.:.:.:.:.:.	./.:.:.:.:.:.:.:.:.:.
chr7	18117218	.	C	A	0.01	PASS	BaseQRankSum=0.967;ClippingRankSum=0;ExcessHet=3.0103;MQRankSum=0;RAW_MQ=32400;ReadPosRankSum=-1.593;DP=9;MLEAC=1;MLEAF=0.5	GT:DP:GQ:SB	./.:.:.:.	./.:.:.:.	./.:.:.:.	./.:.:.:.	./.:.:.:.	./.:.:.:.	./.:.:.:.	0/1:9:1:7,1,0,1	./.:.:.:.	./.:.:.:.	./.:.:.:.	./.:.:.:.	./.:.:.:.	./.:.:.:.	./.:.:.:.	./.:.:.:.	./.:.:.:.	./.:.:.:.	./.:.:.:.	./.:.:.:.	./.:.:.:.	./.:.:.:.	./.:.:.:.	./.:.:.:.	./.:.:.:.	./.:.:.:.	./.:.:.:.	./.:.:.:.	./.:.:.:.	./.:.:.:.	./.:.:.:.	./.:.:.:.	./.:.:.:.	./.:.:.:.	./.:.:.:.	./.:.:.:.	./.:.:.:.	./.:.:.:.	./.:.:.:.	./.:.:.:.	./.:.:.:.	./.:.:.:.	./.:.:.:.	./.:.:.:.	./.:.:.:.	./.:.:.:.	./.:.:.:.	./.:.:.:.	./.:.:.:.	./.:.:.:.	./.:.:.:.	./.:.:.:.	./.:.:.:.	./.:.:.:.	./.:.:.:.	./.:.:.:.	./.:.:.:.	./.:.:.:.	./.:.:.:.	./.:.:.:.	./.:.:.:.	./.:.:.:.	./.:.:.:.	./.:.:.:.	./.:.:.:.	./.:.:.:.	./.:.:.:.	./.:.:.:.	./.:.:.:.	./.:.:.:.	./.:.:.:.	./.:.:.:.	./.:.:.:.	./.:.:.:.	./.:.:.:.	./.:.:.:.	./.:.:.:.	./.:.:.:.	./.:.:.:.	./.:.:.:.	./.:.:.:.	./.:.:.:.	./.:.:.:.	./.:.:.:.	./.:.:.:.	./.:.:.:.	./.:.:.:.	./.:.:.:.	./.:.:.:.	./.:.:.:.	./.:.:.:.	./.:.:.:.	./.:.:.:.	./.:.:.:.	./.:.:.:.	./.:.:.:.	./.:.:.:.	./.:.:.:.	./.:.:.:.	./.:.:.:.	./.:.:.:.	./.:.:.:.	./.:.:.:.	./.:.:.:.	./.:.:.:.	./.:.:.:.	./.:.:.:.	./.:.:.:.	./.:.:.:.	./.:.:.:.	./.:.:.:.	./.:.:.:.	./.:.:.:.	./.:.:.:.	./.:.:.:.	./.:.:.:.	./.:.:.:.	./.:.:.:.	./.:.:.:.	./.:.:.:.	./.:.:.:.	./.:.:.:.	./.:.:.:.	./.:.:.:.
chr7	18117219	.	A	G	66.77	PASS	BaseQRankSum=-1.05;ClippingRankSum=0;ExcessHet=3.0103;MQRankSum=0;RAW_MQ=36000;ReadPosRankSum=-0.765;DP=22;MLEAC=1;MLEAF=0.5	GT:DP:GQ:NE:PR:PS:SB:SE	./.:.:.:.:.:.:.:.	./.:.:.:.:.:.:.:.	./.:.:.:.:.:.:.:.	./.:.:.:.:.:.:.:.	./.:.:.:.:.:.:.:.	./.:.:.:.:.:.:.:.	./.:.:.:.:.:.:.:.	./.:.:.:.:.:.:.:.	./.:.:.:.:.:.:.:.	./.:.:.:.:.:.:.:.	./.:.:.:.:.:.:.:.	./.:.:.:.:.:.:.:.	./.:.:.:.:.:.:.:.	./.:.:.:.:.:.:.:.	./.:.:.:.:.:.:.:.	./.:.:.:.:.:.:.:.	./.:.:.:.:.:.:.:.	./.:.:.:.:.:.:.:.	./.:.:.:.:.:.:.:.	./.:.:.:.:.:.:.:.	./.:.:.:.:.:.:.:.	./.:.:.:.:.:.:.:.	./.:.:.:.:.:.:.:.	./.:.:.:.:.:.:.:.	./.:.:.:.:.:.:.:.	./.:.:.:.:.:.:.:.	./.:.:.:.:.:.:.:.	./.:.:.:.:.:.:.:.	./.:.:.:.:.:.:.:.	./.:.:.:.:.:.:.:.	./.:.:.:.:.:.:.:.	./.:.:.:.:.:.:.:.	./.:.:.:.:.:.:.:.	./.:.:.:.:.:.:.:.	./.:.:.:.:.:.:.:.	./.:.:.:.:.:.:.:.	./.:.:.:.:.:.:.:.	./.:.:.:.:.:.:.:.	./.:.:.:.:.:.:.:.	./.:.:.:.:.:.:.:.	./.:.:.:.:.:.:.:.	./.:.:.:.:.:.:.:.	./.:.:.:.:.:.:.:.	./.:.:.:.:.:.:.:.	./.:.:.:.:.:.:.:.	./.:.:.:.:.:.:.:.	./.:.:.:.:.:.:.:.	./.:.:.:.:.:.:.:.	./.:.:.:.:.:.:.:.	./.:.:.:.:.:.:.:.	./.:.:.:.:.:.:.:.	./.:.:.:.:.:.:.:.	./.:.:.:.:.:.:.:.	./.:.:.:.:.:.:.:.	./.:.:.:.:.:.:.:.	./.:.:.:.:.:.:.:.	./.:.:.:.:.:.:.:.	./.:.:.:.:.:.:.:.	./.:.:.:.:.:.:.:.	./.:.:.:.:.:.:.:.	./.:.:.:.:.:.:.:.	./.:.:.:.:.:.:.:.	./.:.:.:.:.:.:.:.	./.:.:.:.:.:.:.:.	./.:.:.:.:.:.:.:.	0|1:10:95:100:0:18115077:2,3,3,2:.	./.:.:.:.:.:.:.:.	0|1:12:95:100:0:18117065:3,2,5,2:.	./.:.:.:.:.:.:.:.	./.:.:.:.:.:.:.:.	./.:.:.:.:.:.:.:.	./.:.:.:.:.:.:.:.	./.:.:.:.:.:.:.:.	./.:.:.:.:.:.:.:.	./.:.:.:.:.:.:.:.	./.:.:.:.:.:.:.:.	./.:.:.:.:.:.:.:.	./.:.:.:.:.:.:.:.	./.:.:.:.:.:.:.:.	./.:.:.:.:.:.:.:.	./.:.:.:.:.:.:.:.	./.:.:.:.:.:.:.:.	./.:.:.:.:.:.:.:.	./.:.:.:.:.:.:.:.	./.:.:.:.:.:.:.:.	./.:.:.:.:.:.:.:.	./.:.:.:.:.:.:.:.	./.:.:.:.:.:.:.:.	./.:.:.:.:.:.:.:.	./.:.:.:.:.:.:.:.	./.:.:.:.:.:.:.:.	./.:.:.:.:.:.:.:.	./.:.:.:.:.:.:.:.	./.:.:.:.:.:.:.:.	./.:.:.:.:.:.:.:.	./.:.:.:.:.:.:.:.	./.:.:.:.:.:.:.:.	./.:.:.:.:.:.:.:.	./.:.:.:.:.:.:.:.	./.:.:.:.:.:.:.:.	./.:.:.:.:.:.:.:.	./.:.:.:.:.:.:.:.	./.:.:.:.:.:.:.:.	./.:.:.:.:.:.:.:.	./.:.:.:.:.:.:.:.	./.:.:.:.:.:.:.:.	./.:.:.:.:.:.:.:.	./.:.:.:.:.:.:.:.	./.:.:.:.:.:.:.:.	./.:.:.:.:.:.:.:.	./.:.:.:.:.:.:.:.	./.:.:.:.:.:.:.:.	./.:.:.:.:.:.:.:.	./.:.:.:.:.:.:.:.	./.:.:.:.:.:.:.:.	./.:.:.:.:.:.:.:.	./.:.:.:.:.:.:.:.	./.:.:.:.:.:.:.:.	./.:.:.:.:.:.:.:.	./.:.:.:.:.:.:.:.	./.:.:.:.:.:.:.:.	./.:.:.:.:.:.:.:.	./.:.:.:.:.:.:.:.	./.:.:.:.:.:.:.:.
chr7	18117220	.	A	T	573.77	PASS	BaseQRankSum=0.396;ClippingRankSum=0;ExcessHet=3.0103;MQRankSum=0;RAW_MQ=82800;ReadPosRankSum=0.333;DP=153;MLEAC=1;MLEAF=0.5	GT:DP:GQ:NE:PR:PS:SB:SE:PGT:PID	./.:.:.:.:.:.:.:.:.:.	./.:.:.:.:.:.:.:.:.:.	./.:.:.:.:.:.:.:.:.:.	./.:.:.:.:.:.:.:.:.:.	./.:.:.:.:.:.:.:.:.:.	./.:.:.:.:.:.:.:.:.:.	./.:.:.:.:.:.:.:.:.:.	./.:.:.:.:.:.:.:.:.:.	./.:.:.:.:.:.:.:.:.:.	./.:.:.:.:.:.:.:.:.:.	./.:.:.:.:.:.:.:.:.:.	./.:.:.:.:.:.:.:.:.:.	./.:.:.:.:.:.:.:.:.:.	./.:.:.:.:.:.:.:.:.:.	./.:.:.:.:.:.:.:.:.:.	./.:.:.:.:.:.:.:.:.:.	./.:.:.:.:.:.:.:.:.:.	./.:.:.:.:.:.:.:.:.:.	./.:.:.:.:.:.:.:.:.:.	./.:.:.:.:.:.:.:.:.:.	./.:.:.:.:.:.:.:.:.:.	./.:.:.:.:.:.:.:.:.:.	./.:.:.:.:.:.:.:.:.:.	./.:.:.:.:.:.:.:.:.:.	./.:.:.:.:.:.:.:.:.:.	./.:.:.:.:.:.:.:.:.:.	./.:.:.:.:.:.:.:.:.:.	./.:.:.:.:.:.:.:.:.:.	./.:.:.:.:.:.:.:.:.:.	./.:.:.:.:.:.:.:.:.:.	./.:.:.:.:.:.:.:.:.:.	./.:.:.:.:.:.:.:.:.:.	./.:.:.:.:.:.:.:.:.:.	./.:.:.:.:.:.:.:.:.:.	./.:.:.:.:.:.:.:.:.:.	./.:.:.:.:.:.:.:.:.:.	./.:.:.:.:.:.:.:.:.:.	./.:.:.:.:.:.:.:.:.:.	./.:.:.:.:.:.:.:.:.:.	./.:.:.:.:.:.:.:.:.:.	./.:.:.:.:.:.:.:.:.:.	./.:.:.:.:.:.:.:.:.:.	./.:.:.:.:.:.:.:.:.:.	./.:.:.:.:.:.:.:.:.:.	./.:.:.:.:.:.:.:.:.:.	./.:.:.:.:.:.:.:.:.:.	./.:.:.:.:.:.:.:.:.:.	./.:.:.:.:.:.:.:.:.:.	./.:.:.:.:.:.:.:.:.:.	./.:.:.:.:.:.:.:.:.:.	./.:.:.:.:.:.:.:.:.:.	./.:.:.:.:.:.:.:.:.:.	./.:.:.:.:.:.:.:.:.:.	./.:.:.:.:.:.:.:.:.:.	./.:.:.:.:.:.:.:.:.:.	./.:.:.:.:.:.:.:.:.:.	0|1:23:99:100:0:18104955:6,3,8,6:.:.:.	1|0:8:79:100:0:18111457:1,3,2,2:.:0|1:18117220_A_T	./.:.:.:.:.:.:.:.:.:.	./.:.:.:.:.:.:.:.:.:.	1/1:22:66:.:.:.:0,0,12,10:.:.:.	./.:.:.:.:.:.:.:.:.:.	./.:.:.:.:.:.:.:.:.:.	./.:.:.:.:.:.:.:.:.:.	./.:.:.:.:.:.:.:.:.:.	./.:.:.:.:.:.:.:.:.:.	./.:.:.:.:.:.:.:.:.:.	./.:.:.:.:.:.:.:.:.:.	./.:.:.:.:.:.:.:.:.:.	./.:.:.:.:.:.:.:.:.:.	./.:.:.:.:.:.:.:.:.:.	./.:.:.:.:.:.:.:.:.:.	./.:.:.:.:.:.:.:.:.:.	./.:.:.:.:.:.:.:.:.:.	./.:.:.:.:.:.:.:.:.:.	./.:.:.:.:.:.:.:.:.:.	./.:.:.:.:.:.:.:.:.:.	./.:.:.:.:.:.:.:.:.:.	./.:.:.:.:.:.:.:.:.:.	./.:.:.:.:.:.:.:.:.:.	./.:.:.:.:.:.:.:.:.:.	./.:.:.:.:.:.:.:.:.:.	./.:.:.:.:.:.:.:.:.:.	0|1:9:80:100:0:18112455:3,1,4,1:.:.:.	./.:.:.:.:.:.:.:.:.:.	0|1:19:99:100:0:18106810:5,5,5,4:.:0|1:18117220_A_T	./.:.:.:.:.:.:.:.:.:.	./.:.:.:.:.:.:.:.:.:.	0|1:22:99:100:0:18116466:9,7,2,4:.:.:.	./.:.:.:.:.:.:.:.:.:.	./.:.:.:.:.:.:.:.:.:.	./.:.:.:.:.:.:.:.:.:.	./.:.:.:.:.:.:.:.:.:.	./.:.:.:.:.:.:.:.:.:.	./.:.:.:.:.:.:.:.:.:.	./.:.:.:.:.:.:.:.:.:.	./.:.:.:.:.:.:.:.:.:.	./.:.:.:.:.:.:.:.:.:.	./.:.:.:.:.:.:.:.:.:.	1|0:12:41:35.55:0:18117220:1,2,3,6:.:.:.	./.:.:.:.:.:.:.:.:.:.	0/1:9:77:.:.:.:2,3,2,2:.:.:.	./.:.:.:.:.:.:.:.:.:.	./.:.:.:.:.:.:.:.:.:.	./.:.:.:.:.:.:.:.:.:.	./.:.:.:.:.:.:.:.:.:.	0/1:15:99:.:.:.:4,5,4,2:.:.:.	./.:.:.:.:.:.:.:.:.:.	./.:.:.:.:.:.:.:.:.:.	0|1:13:99:100:0:18111457:5,3,1,4:.:0|1:18117220_A_T	./.:.:.:.:.:.:.:.:.:.	./.:.:.:.:.:.:.:.:.:.	./.:.:.:.:.:.:.:.:.:.	./.:.:.:.:.:.:.:.:.:.	./.:.:.:.:.:.:.:.:.:.	./.:.:.:.:.:.:.:.:.:.	./.:.:.:.:.:.:.:.:.:.	./.:.:.:.:.:.:.:.:.:.	./.:.:.:.:.:.:.:.:.:.	./.:.:.:.:.:.:.:.:.:.	./.:.:.:.:.:.:.:.:.:.	./.:.:.:.:.:.:.:.:.:.	./.:.:.:.:.:.:.:.:.:.	./.:.:.:.:.:.:.:.:.:.
chr7	18117221	.	G	T	0.06	PASS	BaseQRankSum=-2.187;ClippingRankSum=0;ExcessHet=3.0103;MQRankSum=0;RAW_MQ=50400;ReadPosRankSum=0.208;DP=14;MLEAC=1;MLEAF=0.5	GT:DP:GQ:NE:PGT:PID:PR:PS:SB:SE	./.:.:.:.:.:.:.:.:.:.	./.:.:.:.:.:.:.:.:.:.	./.:.:.:.:.:.:.:.:.:.	./.:.:.:.:.:.:.:.:.:.	./.:.:.:.:.:.:.:.:.:.	./.:.:.:.:.:.:.:.:.:.	./.:.:.:.:.:.:.:.:.:.	./.:.:.:.:.:.:.:.:.:.	./.:.:.:.:.:.:.:.:.:.	./.:.:.:.:.:.:.:.:.:.	./.:.:.:.:.:.:.:.:.:.	./.:.:.:.:.:.:.:.:.:.	./.:.:.:.:.:.:.:.:.:.	./.:.:.:.:.:.:.:.:.:.	./.:.:.:.:.:.:.:.:.:.	./.:.:.:.:.:.:.:.:.:.	./.:.:.:.:.:.:.:.:.:.	./.:.:.:.:.:.:.:.:.:.	./.:.:.:.:.:.:.:.:.:.	./.:.:.:.:.:.:.:.:.:.	./.:.:.:.:.:.:.:.:.:.	./.:.:.:.:.:.:.:.:.:.	./.:.:.:.:.:.:.:.:.:.	./.:.:.:.:.:.:.:.:.:.	./.:.:.:.:.:.:.:.:.:.	./.:.:.:.:.:.:.:.:.:.	./.:.:.:.:.:.:.:.:.:.	./.:.:.:.:.:.:.:.:.:.	./.:.:.:.:.:.:.:.:.:.	./.:.:.:.:.:.:.:.:.:.	./.:.:.:.:.:.:.:.:.:.	./.:.:.:.:.:.:.:.:.:.	./.:.:.:.:.:.:.:.:.:.	./.:.:.:.:.:.:.:.:.:.	./.:.:.:.:.:.:.:.:.:.	./.:.:.:.:.:.:.:.:.:.	./.:.:.:.:.:.:.:.:.:.	./.:.:.:.:.:.:.:.:.:.	./.:.:.:.:.:.:.:.:.:.	./.:.:.:.:.:.:.:.:.:.	./.:.:.:.:.:.:.:.:.:.	./.:.:.:.:.:.:.:.:.:.	./.:.:.:.:.:.:.:.:.:.	./.:.:.:.:.:.:.:.:.:.	./.:.:.:.:.:.:.:.:.:.	./.:.:.:.:.:.:.:.:.:.	./.:.:.:.:.:.:.:.:.:.	./.:.:.:.:.:.:.:.:.:.	./.:.:.:.:.:.:.:.:.:.	./.:.:.:.:.:.:.:.:.:.	./.:.:.:.:.:.:.:.:.:.	./.:.:.:.:.:.:.:.:.:.	./.:.:.:.:.:.:.:.:.:.	./.:.:.:.:.:.:.:.:.:.	./.:.:.:.:.:.:.:.:.:.	./.:.:.:.:.:.:.:.:.:.	./.:.:.:.:.:.:.:.:.:.	./.:.:.:.:.:.:.:.:.:.	./.:.:.:.:.:.:.:.:.:.	./.:.:.:.:.:.:.:.:.:.	./.:.:.:.:.:.:.:.:.:.	./.:.:.:.:.:.:.:.:.:.	./.:.:.:.:.:.:.:.:.:.	./.:.:.:.:.:.:.:.:.:.	./.:.:.:.:.:.:.:.:.:.	./.:.:.:.:.:.:.:.:.:.	./.:.:.:.:.:.:.:.:.:.	./.:.:.:.:.:.:.:.:.:.	./.:.:.:.:.:.:.:.:.:.	./.:.:.:.:.:.:.:.:.:.	./.:.:.:.:.:.:.:.:.:.	./.:.:.:.:.:.:.:.:.:.	./.:.:.:.:.:.:.:.:.:.	./.:.:.:.:.:.:.:.:.:.	./.:.:.:.:.:.:.:.:.:.	./.:.:.:.:.:.:.:.:.:.	./.:.:.:.:.:.:.:.:.:.	./.:.:.:.:.:.:.:.:.:.	./.:.:.:.:.:.:.:.:.:.	./.:.:.:.:.:.:.:.:.:.	./.:.:.:.:.:.:.:.:.:.	./.:.:.:.:.:.:.:.:.:.	./.:.:.:.:.:.:.:.:.:.	./.:.:.:.:.:.:.:.:.:.	./.:.:.:.:.:.:.:.:.:.	./.:.:.:.:.:.:.:.:.:.	./.:.:.:.:.:.:.:.:.:.	./.:.:.:.:.:.:.:.:.:.	./.:.:.:.:.:.:.:.:.:.	./.:.:.:.:.:.:.:.:.:.	./.:.:.:.:.:.:.:.:.:.	./.:.:.:.:.:.:.:.:.:.	./.:.:.:.:.:.:.:.:.:.	./.:.:.:.:.:.:.:.:.:.	./.:.:.:.:.:.:.:.:.:.	./.:.:.:.:.:.:.:.:.:.	./.:.:.:.:.:.:.:.:.:.	./.:.:.:.:.:.:.:.:.:.	./.:.:.:.:.:.:.:.:.:.	./.:.:.:.:.:.:.:.:.:.	./.:.:.:.:.:.:.:.:.:.	./.:.:.:.:.:.:.:.:.:.	./.:.:.:.:.:.:.:.:.:.	./.:.:.:.:.:.:.:.:.:.	./.:.:.:.:.:.:.:.:.:.	./.:.:.:.:.:.:.:.:.:.	./.:.:.:.:.:.:.:.:.:.	./.:.:.:.:.:.:.:.:.:.	./.:.:.:.:.:.:.:.:.:.	0|1:13:10:17.76:1|0:18117220_A_T:0:18111457:5,6,1,1:.	./.:.:.:.:.:.:.:.:.:.	./.:.:.:.:.:.:.:.:.:.	./.:.:.:.:.:.:.:.:.:.	./.:.:.:.:.:.:.:.:.:.	./.:.:.:.:.:.:.:.:.:.	./.:.:.:.:.:.:.:.:.:.	./.:.:.:.:.:.:.:.:.:.	./.:.:.:.:.:.:.:.:.:.	./.:.:.:.:.:.:.:.:.:.	./.:.:.:.:.:.:.:.:.:.	./.:.:.:.:.:.:.:.:.:.	./.:.:.:.:.:.:.:.:.:.	./.:.:.:.:.:.:.:.:.:.	./.:.:.:.:.:.:.:.:.:.
chr7	18117224	.	G	A	615.77	PASS	BaseQRankSum=1.383;ClippingRankSum=0;ExcessHet=3.0103;MQRankSum=0;RAW_MQ=21600;ReadPosRankSum=1.383;DP=167;MLEAC=1;MLEAF=0.5	GT:DP:GQ:NE:PR:PS:SB:SE:PGT:PID	./.:.:.:.:.:.:.:.:.:.	./.:.:.:.:.:.:.:.:.:.	./.:.:.:.:.:.:.:.:.:.	./.:.:.:.:.:.:.:.:.:.	./.:.:.:.:.:.:.:.:.:.	./.:.:.:.:.:.:.:.:.:.	./.:.:.:.:.:.:.:.:.:.	./.:.:.:.:.:.:.:.:.:.	./.:.:.:.:.:.:.:.:.:.	./.:.:.:.:.:.:.:.:.:.	./.:.:.:.:.:.:.:.:.:.	./.:.:.:.:.:.:.:.:.:.	./.:.:.:.:.:.:.:.:.:.	./.:.:.:.:.:.:.:.:.:.	./.:.:.:.:.:.:.:.:.:.	./.:.:.:.:.:.:.:.:.:.	./.:.:.:.:.:.:.:.:.:.	./.:.:.:.:.:.:.:.:.:.	./.:.:.:.:.:.:.:.:.:.	./.:.:.:.:.:.:.:.:.:.	./.:.:.:.:.:.:.:.:.:.	./.:.:.:.:.:.:.:.:.:.	./.:.:.:.:.:.:.:.:.:.	./.:.:.:.:.:.:.:.:.:.	./.:.:.:.:.:.:.:.:.:.	./.:.:.:.:.:.:.:.:.:.	./.:.:.:.:.:.:.:.:.:.	./.:.:.:.:.:.:.:.:.:.	./.:.:.:.:.:.:.:.:.:.	./.:.:.:.:.:.:.:.:.:.	./.:.:.:.:.:.:.:.:.:.	./.:.:.:.:.:.:.:.:.:.	./.:.:.:.:.:.:.:.:.:.	./.:.:.:.:.:.:.:.:.:.	./.:.:.:.:.:.:.:.:.:.	./.:.:.:.:.:.:.:.:.:.	./.:.:.:.:.:.:.:.:.:.	./.:.:.:.:.:.:.:.:.:.	./.:.:.:.:.:.:.:.:.:.	./.:.:.:.:.:.:.:.:.:.	./.:.:.:.:.:.:.:.:.:.	./.:.:.:.:.:.:.:.:.:.	0|1:6:5:100:0:18115296:1,0,4,1:.:.:.	1|0:15:2:19.92:0:18116778:1,1,7,6:.:.:.	1/1:3:9:.:.:.:0,0,2,1:.:.:.	1/1:10:30:.:.:.:0,0,2,8:.:.:.	./.:.:.:.:.:.:.:.:.:.	1|0:18:99:100:0:18116869:6,3,4,5:.:.:.	./.:.:.:.:.:.:.:.:.:.	./.:.:.:.:.:.:.:.:.:.	./.:.:.:.:.:.:.:.:.:.	./.:.:.:.:.:.:.:.:.:.	./.:.:.:.:.:.:.:.:.:.	./.:.:.:.:.:.:.:.:.:.	./.:.:.:.:.:.:.:.:.:.	./.:.:.:.:.:.:.:.:.:.	./.:.:.:.:.:.:.:.:.:.	0|1:9:99:100:0:18111457:2,2,2,3:.:1|0:18117220_A_T	./.:.:.:.:.:.:.:.:.:.	./.:.:.:.:.:.:.:.:.:.	./.:.:.:.:.:.:.:.:.:.	./.:.:.:.:.:.:.:.:.:.	./.:.:.:.:.:.:.:.:.:.	./.:.:.:.:.:.:.:.:.:.	./.:.:.:.:.:.:.:.:.:.	1|0:13:99:100:0:18115077:3,3,4,3:.:.:.	./.:.:.:.:.:.:.:.:.:.	./.:.:.:.:.:.:.:.:.:.	./.:.:.:.:.:.:.:.:.:.	1/1:23:69:.:.:.:0,0,13,10:.:.:.	0/1:8:58:.:.:.:4,1,2,1:.:.:.	0|1:16:99:11.95:0:18117200:4,6,3,3:.:.:.	./.:.:.:.:.:.:.:.:.:.	./.:.:.:.:.:.:.:.:.:.	./.:.:.:.:.:.:.:.:.:.	./.:.:.:.:.:.:.:.:.:.	./.:.:.:.:.:.:.:.:.:.	./.:.:.:.:.:.:.:.:.:.	./.:.:.:.:.:.:.:.:.:.	0/1:15:99:.:.:.:4,4,5,2:.:.:.	./.:.:.:.:.:.:.:.:.:.	./.:.:.:.:.:.:.:.:.:.	./.:.:.:.:.:.:.:.:.:.	./.:.:.:.:.:.:.:.:.:.	./.:.:.:.:.:.:.:.:.:.	1|0:19:99:100:0:18106810:6,4,4,5:.:1|0:18117220_A_T	1|0:11:71:100:0:18111220:1,6,1,3:.:.:.	./.:.:.:.:.:.:.:.:.:.	./.:.:.:.:.:.:.:.:.:.	./.:.:.:.:.:.:.:.:.:.	./.:.:.:.:.:.:.:.:.:.	./.:.:.:.:.:.:.:.:.:.	./.:.:.:.:.:.:.:.:.:.	./.:.:.:.:.:.:.:.:.:.	./.:.:.:.:.:.:.:.:.:.	./.:.:.:.:.:.:.:.:.:.	./.:.:.:.:.:.:.:.:.:.	./.:.:.:.:.:.:.:.:.:.	./.:.:.:.:.:.:.:.:.:.	./.:.:.:.:.:.:.:.:.:.	./.:.:.:.:.:.:.:.:.:.	./.:.:.:.:.:.:.:.:.:.	./.:.:.:.:.:.:.:.:.:.	./.:.:.:.:.:.:.:.:.:.	./.:.:.:.:.:.:.:.:.:.	./.:.:.:.:.:.:.:.:.:.	./.:.:.:.:.:.:.:.:.:.	./.:.:.:.:.:.:.:.:.:.	./.:.:.:.:.:.:.:.:.:.	./.:.:.:.:.:.:.:.:.:.	./.:.:.:.:.:.:.:.:.:.	./.:.:.:.:.:.:.:.:.:.	./.:.:.:.:.:.:.:.:.:.	./.:.:.:.:.:.:.:.:.:.	./.:.:.:.:.:.:.:.:.:.	./.:.:.:.:.:.:.:.:.:.	./.:.:.:.:.:.:.:.:.:.	./.:.:.:.:.:.:.:.:.:.	./.:.:.:.:.:.:.:.:.:.	./.:.:.:.:.:.:.:.:.:.	./.:.:.:.:.:.:.:.:.:.	./.:.:.:.:.:.:.:.:.:.	./.:.:.:.:.:.:.:.:.:.	./.:.:.:.:.:.:.:.:.:.
chr7	18117260	.	G	C	165.77	PASS	BaseQRankSum=0.771;ClippingRankSum=0;ExcessHet=3.0103;MQRankSum=0;RAW_MQ=46800;ReadPosRankSum=-0.731;DP=71;MLEAC=1;MLEAF=0.5	GT:DP:GQ:NE:PR:PS:SB:SE	./.:.:.:.:.:.:.:.	./.:.:.:.:.:.:.:.	./.:.:.:.:.:.:.:.	./.:.:.:.:.:.:.:.	./.:.:.:.:.:.:.:.	./.:.:.:.:.:.:.:.	./.:.:.:.:.:.:.:.	./.:.:.:.:.:.:.:.	./.:.:.:.:.:.:.:.	./.:.:.:.:.:.:.:.	./.:.:.:.:.:.:.:.	./.:.:.:.:.:.:.:.	./.:.:.:.:.:.:.:.	./.:.:.:.:.:.:.:.	./.:.:.:.:.:.:.:.	./.:.:.:.:.:.:.:.	./.:.:.:.:.:.:.:.	./.:.:.:.:.:.:.:.	./.:.:.:.:.:.:.:.	./.:.:.:.:.:.:.:.	./.:.:.:.:.:.:.:.	./.:.:.:.:.:.:.:.	./.:.:.:.:.:.:.:.	./.:.:.:.:.:.:.:.	./.:.:.:.:.:.:.:.	./.:.:.:.:.:.:.:.	./.:.:.:.:.:.:.:.	./.:.:.:.:.:.:.:.	./.:.:.:.:.:.:.:.	./.:.:.:.:.:.:.:.	./.:.:.:.:.:.:.:.	./.:.:.:.:.:.:.:.	./.:.:.:.:.:.:.:.	./.:.:.:.:.:.:.:.	./.:.:.:.:.:.:.:.	./.:.:.:.:.:.:.:.	./.:.:.:.:.:.:.:.	./.:.:.:.:.:.:.:.	./.:.:.:.:.:.:.:.	./.:.:.:.:.:.:.:.	1|0:13:99:100:0:18113436:4,2,3,4:.	0|1:8:55:19.05:0:18105628:2,3,3,0:.	1|0:11:20:100:0:18115296:6,3,1,1:.	./.:.:.:.:.:.:.:.	./.:.:.:.:.:.:.:.	./.:.:.:.:.:.:.:.	./.:.:.:.:.:.:.:.	./.:.:.:.:.:.:.:.	./.:.:.:.:.:.:.:.	./.:.:.:.:.:.:.:.	./.:.:.:.:.:.:.:.	./.:.:.:.:.:.:.:.	./.:.:.:.:.:.:.:.	./.:.:.:.:.:.:.:.	./.:.:.:.:.:.:.:.	./.:.:.:.:.:.:.:.	./.:.:.:.:.:.:.:.	./.:.:.:.:.:.:.:.	./.:.:.:.:.:.:.:.	0|1:11:59:100:0:18115373:1,3,2,5:.	./.:.:.:.:.:.:.:.	./.:.:.:.:.:.:.:.	./.:.:.:.:.:.:.:.	./.:.:.:.:.:.:.:.	./.:.:.:.:.:.:.:.	./.:.:.:.:.:.:.:.	./.:.:.:.:.:.:.:.	./.:.:.:.:.:.:.:.	./.:.:.:.:.:.:.:.	./.:.:.:.:.:.:.:.	./.:.:.:.:.:.:.:.	./.:.:.:.:.:.:.:.	./.:.:.:.:.:.:.:.	./.:.:.:.:.:.:.:.	./.:.:.:.:.:.:.:.	./.:.:.:.:.:.:.:.	./.:.:.:.:.:.:.:.	0/1:14:99:.:.:.:5,0,5,4:.	./.:.:.:.:.:.:.:.	./.:.:.:.:.:.:.:.	./.:.:.:.:.:.:.:.	./.:.:.:.:.:.:.:.	./.:.:.:.:.:.:.:.	./.:.:.:.:.:.:.:.	./.:.:.:.:.:.:.:.	./.:.:.:.:.:.:.:.	0|1:13:88:100:0:18111220:1,4,2,6:.	./.:.:.:.:.:.:.:.	./.:.:.:.:.:.:.:.	./.:.:.:.:.:.:.:.	./.:.:.:.:.:.:.:.	./.:.:.:.:.:.:.:.	./.:.:.:.:.:.:.:.	./.:.:.:.:.:.:.:.	./.:.:.:.:.:.:.:.	./.:.:.:.:.:.:.:.	./.:.:.:.:.:.:.:.	./.:.:.:.:.:.:.:.	./.:.:.:.:.:.:.:.	./.:.:.:.:.:.:.:.	./.:.:.:.:.:.:.:.	./.:.:.:.:.:.:.:.	./.:.:.:.:.:.:.:.	./.:.:.:.:.:.:.:.	./.:.:.:.:.:.:.:.	./.:.:.:.:.:.:.:.	./.:.:.:.:.:.:.:.	./.:.:.:.:.:.:.:.	./.:.:.:.:.:.:.:.	./.:.:.:.:.:.:.:.	./.:.:.:.:.:.:.:.	./.:.:.:.:.:.:.:.	./.:.:.:.:.:.:.:.	./.:.:.:.:.:.:.:.	./.:.:.:.:.:.:.:.	./.:.:.:.:.:.:.:.	./.:.:.:.:.:.:.:.	./.:.:.:.:.:.:.:.	./.:.:.:.:.:.:.:.	./.:.:.:.:.:.:.:.	./.:.:.:.:.:.:.:.	./.:.:.:.:.:.:.:.	./.:.:.:.:.:.:.:.	./.:.:.:.:.:.:.:.
chr7	18117450	.	C	T	90.77	PASS	BaseQRankSum=1.686;ClippingRankSum=0;ExcessHet=3.0103;MQRankSum=0;RAW_MQ=50400;ReadPosRankSum=0.684;DP=48;MLEAC=1;MLEAF=0.5	GT:DP:GQ:NE:PR:PS:SB:SE	./.:.:.:.:.:.:.:.	./.:.:.:.:.:.:.:.	./.:.:.:.:.:.:.:.	./.:.:.:.:.:.:.:.	./.:.:.:.:.:.:.:.	./.:.:.:.:.:.:.:.	./.:.:.:.:.:.:.:.	./.:.:.:.:.:.:.:.	./.:.:.:.:.:.:.:.	./.:.:.:.:.:.:.:.	./.:.:.:.:.:.:.:.	./.:.:.:.:.:.:.:.	./.:.:.:.:.:.:.:.	./.:.:.:.:.:.:.:.	./.:.:.:.:.:.:.:.	./.:.:.:.:.:.:.:.	./.:.:.:.:.:.:.:.	./.:.:.:.:.:.:.:.	./.:.:.:.:.:.:.:.	./.:.:.:.:.:.:.:.	./.:.:.:.:.:.:.:.	./.:.:.:.:.:.:.:.	./.:.:.:.:.:.:.:.	./.:.:.:.:.:.:.:.	./.:.:.:.:.:.:.:.	./.:.:.:.:.:.:.:.	./.:.:.:.:.:.:.:.	./.:.:.:.:.:.:.:.	./.:.:.:.:.:.:.:.	./.:.:.:.:.:.:.:.	./.:.:.:.:.:.:.:.	./.:.:.:.:.:.:.:.	./.:.:.:.:.:.:.:.	./.:.:.:.:.:.:.:.	./.:.:.:.:.:.:.:.	./.:.:.:.:.:.:.:.	./.:.:.:.:.:.:.:.	./.:.:.:.:.:.:.:.	./.:.:.:.:.:.:.:.	./.:.:.:.:.:.:.:.	./.:.:.:.:.:.:.:.	1|0:14:99:32.94:0:18105628:3,4,4,3:.	./.:.:.:.:.:.:.:.	./.:.:.:.:.:.:.:.	./.:.:.:.:.:.:.:.	./.:.:.:.:.:.:.:.	./.:.:.:.:.:.:.:.	0|1:13:64:100:0:18116869:4,5,3,1:.	./.:.:.:.:.:.:.:.	./.:.:.:.:.:.:.:.	./.:.:.:.:.:.:.:.	./.:.:.:.:.:.:.:.	./.:.:.:.:.:.:.:.	./.:.:.:.:.:.:.:.	0|1:11:71:100:0:18111589:2,5,1,3:.	./.:.:.:.:.:.:.:.	./.:.:.:.:.:.:.:.	./.:.:.:.:.:.:.:.	./.:.:.:.:.:.:.:.	./.:.:.:.:.:.:.:.	./.:.:.:.:.:.:.:.	./.:.:.:.:.:.:.:.	./.:.:.:.:.:.:.:.	./.:.:.:.:.:.:.:.	./.:.:.:.:.:.:.:.	./.:.:.:.:.:.:.:.	./.:.:.:.:.:.:.:.	./.:.:.:.:.:.:.:.	0/1:10:83:.:.:.:3,2,3,2:.	./.:.:.:.:.:.:.:.	./.:.:.:.:.:.:.:.	./.:.:.:.:.:.:.:.	./.:.:.:.:.:.:.:.	./.:.:.:.:.:.:.:.	./.:.:.:.:.:.:.:.	./.:.:.:.:.:.:.:.	./.:.:.:.:.:.:.:.	./.:.:.:.:.:.:.:.	./.:.:.:.:.:.:.:.	./.:.:.:.:.:.:.:.	./.:.:.:.:.:.:.:.	./.:.:.:.:.:.:.:.	./.:.:.:.:.:.:.:.	./.:.:.:.:.:.:.:.	./.:.:.:.:.:.:.:.	./.:.:.:.:.:.:.:.	./.:.:.:.:.:.:.:.	./.:.:.:.:.:.:.:.	./.:.:.:.:.:.:.:.	./.:.:.:.:.:.:.:.	./.:.:.:.:.:.:.:.	./.:.:.:.:.:.:.:.	./.:.:.:.:.:.:.:.	./.:.:.:.:.:.:.:.	./.:.:.:.:.:.:.:.	./.:.:.:.:.:.:.:.	./.:.:.:.:.:.:.:.	./.:.:.:.:.:.:.:.	./.:.:.:.:.:.:.:.	./.:.:.:.:.:.:.:.	./.:.:.:.:.:.:.:.	./.:.:.:.:.:.:.:.	./.:.:.:.:.:.:.:.	./.:.:.:.:.:.:.:.	./.:.:.:.:.:.:.:.	./.:.:.:.:.:.:.:.	./.:.:.:.:.:.:.:.	./.:.:.:.:.:.:.:.	./.:.:.:.:.:.:.:.	./.:.:.:.:.:.:.:.	./.:.:.:.:.:.:.:.	./.:.:.:.:.:.:.:.	./.:.:.:.:.:.:.:.	./.:.:.:.:.:.:.:.	./.:.:.:.:.:.:.:.	./.:.:.:.:.:.:.:.	./.:.:.:.:.:.:.:.	./.:.:.:.:.:.:.:.	./.:.:.:.:.:.:.:.	./.:.:.:.:.:.:.:.	./.:.:.:.:.:.:.:.	./.:.:.:.:.:.:.:.	./.:.:.:.:.:.:.:.	./.:.:.:.:.:.:.:.
chr7	18117450	.	C	CGAATATATTTTATACTCTGGAAATCCTAT	545.73	PASS	BaseQRankSum=-0.545;ClippingRankSum=0;ExcessHet=3.0103;MQRankSum=2.901;RAW_MQ=87000;ReadPosRankSum=-0.985;DP=236;MLEAC=2;MLEAF=1	GT:DP:GQ:NE:PR:PS:SB:SE	./.:.:.:.:.:.:.:.	./.:.:.:.:.:.:.:.	./.:.:.:.:.:.:.:.	./.:.:.:.:.:.:.:.	./.:.:.:.:.:.:.:.	./.:.:.:.:.:.:.:.	./.:.:.:.:.:.:.:.	./.:.:.:.:.:.:.:.	./.:.:.:.:.:.:.:.	./.:.:.:.:.:.:.:.	./.:.:.:.:.:.:.:.	./.:.:.:.:.:.:.:.	./.:.:.:.:.:.:.:.	./.:.:.:.:.:.:.:.	./.:.:.:.:.:.:.:.	./.:.:.:.:.:.:.:.	./.:.:.:.:.:.:.:.	./.:.:.:.:.:.:.:.	./.:.:.:.:.:.:.:.	./.:.:.:.:.:.:.:.	./.:.:.:.:.:.:.:.	./.:.:.:.:.:.:.:.	./.:.:.:.:.:.:.:.	./.:.:.:.:.:.:.:.	./.:.:.:.:.:.:.:.	./.:.:.:.:.:.:.:.	./.:.:.:.:.:.:.:.	./.:.:.:.:.:.:.:.	./.:.:.:.:.:.:.:.	./.:.:.:.:.:.:.:.	./.:.:.:.:.:.:.:.	./.:.:.:.:.:.:.:.	./.:.:.:.:.:.:.:.	./.:.:.:.:.:.:.:.	./.:.:.:.:.:.:.:.	./.:.:.:.:.:.:.:.	./.:.:.:.:.:.:.:.	./.:.:.:.:.:.:.:.	./.:.:.:.:.:.:.:.	./.:.:.:.:.:.:.:.	./.:.:.:.:.:.:.:.	./.:.:.:.:.:.:.:.	./.:.:.:.:.:.:.:.	./.:.:.:.:.:.:.:.	./.:.:.:.:.:.:.:.	./.:.:.:.:.:.:.:.	./.:.:.:.:.:.:.:.	./.:.:.:.:.:.:.:.	1|0:20:99:59.87:0:18116054:5,5,3,7:.	0/1:14:99:.:.:.:2,3,5,4:.	./.:.:.:.:.:.:.:.	./.:.:.:.:.:.:.:.	0|1:14:99:19.97:0:18114689:5,4,2,3:.	./.:.:.:.:.:.:.:.	./.:.:.:.:.:.:.:.	1|0:9:99:100:0:18113031:1,4,2,2:.	./.:.:.:.:.:.:.:.	./.:.:.:.:.:.:.:.	1/1:7:33:.:.:.:0,0,3,4:.	1|0:6:25:19.97:0:18115373:1,1,3,1:.	./.:.:.:.:.:.:.:.	./.:.:.:.:.:.:.:.	./.:.:.:.:.:.:.:.	./.:.:.:.:.:.:.:.	./.:.:.:.:.:.:.:.	./.:.:.:.:.:.:.:.	./.:.:.:.:.:.:.:.	./.:.:.:.:.:.:.:.	./.:.:.:.:.:.:.:.	./.:.:.:.:.:.:.:.	./.:.:.:.:.:.:.:.	./.:.:.:.:.:.:.:.	./.:.:.:.:.:.:.:.	0/1:19:99:.:.:.:3,6,3,7:.	./.:.:.:.:.:.:.:.	./.:.:.:.:.:.:.:.	./.:.:.:.:.:.:.:.	./.:.:.:.:.:.:.:.	0/1:21:99:.:.:.:8,7,1,5:.	./.:.:.:.:.:.:.:.	./.:.:.:.:.:.:.:.	1|0:13:99:19.97:0:18116869:4,1,3,5:.	./.:.:.:.:.:.:.:.	./.:.:.:.:.:.:.:.	./.:.:.:.:.:.:.:.	./.:.:.:.:.:.:.:.	./.:.:.:.:.:.:.:.	0/1:15:99:.:.:.:3,4,3,5:.	./.:.:.:.:.:.:.:.	./.:.:.:.:.:.:.:.	0/1:18:99:.:.:.:3,3,5,7:.	./.:.:.:.:.:.:.:.	./.:.:.:.:.:.:.:.	0/1:11:99:.:.:.:4,1,3,3:.	./.:.:.:.:.:.:.:.	./.:.:.:.:.:.:.:.	0/1:13:99:.:.:.:3,1,5,4:.	./.:.:.:.:.:.:.:.	./.:.:.:.:.:.:.:.	./.:.:.:.:.:.:.:.	./.:.:.:.:.:.:.:.	./.:.:.:.:.:.:.:.	./.:.:.:.:.:.:.:.	./.:.:.:.:.:.:.:.	./.:.:.:.:.:.:.:.	./.:.:.:.:.:.:.:.	./.:.:.:.:.:.:.:.	0/1:13:99:.:.:.:4,3,2,4:.	./.:.:.:.:.:.:.:.	0/1:16:99:.:.:.:2,4,5,5:.	1/1:12:49:.:.:.:0,0,5,7:.	./.:.:.:.:.:.:.:.	./.:.:.:.:.:.:.:.	./.:.:.:.:.:.:.:.	./.:.:.:.:.:.:.:.	./.:.:.:.:.:.:.:.	./.:.:.:.:.:.:.:.	./.:.:.:.:.:.:.:.	./.:.:.:.:.:.:.:.	./.:.:.:.:.:.:.:.	./.:.:.:.:.:.:.:.	./.:.:.:.:.:.:.:.	./.:.:.:.:.:.:.:.	./.:.:.:.:.:.:.:.
chr7	18117558	.	G	T	351.78	PASS	BaseQRankSum=0.524;ClippingRankSum=0;ExcessHet=3.0103;MQRankSum=0;RAW_MQ=21600;ReadPosRankSum=-0.431;DP=62;MLEAC=2;MLEAF=1	GT:DP:GQ:SB:NE:PR:PS:SE	./.:.:.:.:.:.:.:.	./.:.:.:.:.:.:.:.	./.:.:.:.:.:.:.:.	./.:.:.:.:.:.:.:.	./.:.:.:.:.:.:.:.	./.:.:.:.:.:.:.:.	./.:.:.:.:.:.:.:.	./.:.:.:.:.:.:.:.	./.:.:.:.:.:.:.:.	./.:.:.:.:.:.:.:.	./.:.:.:.:.:.:.:.	./.:.:.:.:.:.:.:.	./.:.:.:.:.:.:.:.	./.:.:.:.:.:.:.:.	./.:.:.:.:.:.:.:.	./.:.:.:.:.:.:.:.	./.:.:.:.:.:.:.:.	./.:.:.:.:.:.:.:.	./.:.:.:.:.:.:.:.	./.:.:.:.:.:.:.:.	./.:.:.:.:.:.:.:.	./.:.:.:.:.:.:.:.	./.:.:.:.:.:.:.:.	./.:.:.:.:.:.:.:.	./.:.:.:.:.:.:.:.	./.:.:.:.:.:.:.:.	./.:.:.:.:.:.:.:.	./.:.:.:.:.:.:.:.	./.:.:.:.:.:.:.:.	./.:.:.:.:.:.:.:.	./.:.:.:.:.:.:.:.	./.:.:.:.:.:.:.:.	./.:.:.:.:.:.:.:.	./.:.:.:.:.:.:.:.	./.:.:.:.:.:.:.:.	./.:.:.:.:.:.:.:.	./.:.:.:.:.:.:.:.	0/1:6:33:1,1,3,1:.:.:.:.	./.:.:.:.:.:.:.:.	./.:.:.:.:.:.:.:.	./.:.:.:.:.:.:.:.	./.:.:.:.:.:.:.:.	./.:.:.:.:.:.:.:.	./.:.:.:.:.:.:.:.	./.:.:.:.:.:.:.:.	./.:.:.:.:.:.:.:.	./.:.:.:.:.:.:.:.	./.:.:.:.:.:.:.:.	./.:.:.:.:.:.:.:.	./.:.:.:.:.:.:.:.	./.:.:.:.:.:.:.:.	./.:.:.:.:.:.:.:.	./.:.:.:.:.:.:.:.	./.:.:.:.:.:.:.:.	./.:.:.:.:.:.:.:.	./.:.:.:.:.:.:.:.	./.:.:.:.:.:.:.:.	./.:.:.:.:.:.:.:.	./.:.:.:.:.:.:.:.	./.:.:.:.:.:.:.:.	./.:.:.:.:.:.:.:.	0|1:22:99:2,12,5,3:100:0:18100968:.	./.:.:.:.:.:.:.:.	./.:.:.:.:.:.:.:.	./.:.:.:.:.:.:.:.	./.:.:.:.:.:.:.:.	./.:.:.:.:.:.:.:.	./.:.:.:.:.:.:.:.	./.:.:.:.:.:.:.:.	./.:.:.:.:.:.:.:.	./.:.:.:.:.:.:.:.	./.:.:.:.:.:.:.:.	./.:.:.:.:.:.:.:.	./.:.:.:.:.:.:.:.	./.:.:.:.:.:.:.:.	./.:.:.:.:.:.:.:.	./.:.:.:.:.:.:.:.	./.:.:.:.:.:.:.:.	./.:.:.:.:.:.:.:.	./.:.:.:.:.:.:.:.	./.:.:.:.:.:.:.:.	./.:.:.:.:.:.:.:.	./.:.:.:.:.:.:.:.	./.:.:.:.:.:.:.:.	0/1:8:9:0,2,4,2:.:.:.:.	./.:.:.:.:.:.:.:.	./.:.:.:.:.:.:.:.	./.:.:.:.:.:.:.:.	./.:.:.:.:.:.:.:.	./.:.:.:.:.:.:.:.	./.:.:.:.:.:.:.:.	./.:.:.:.:.:.:.:.	./.:.:.:.:.:.:.:.	./.:.:.:.:.:.:.:.	./.:.:.:.:.:.:.:.	./.:.:.:.:.:.:.:.	./.:.:.:.:.:.:.:.	./.:.:.:.:.:.:.:.	./.:.:.:.:.:.:.:.	0|1:9:75:1,3,3,2:35.55:0:18117220:.	./.:.:.:.:.:.:.:.	./.:.:.:.:.:.:.:.	1/1:17:24:1,0,8,8:.:.:.:.	./.:.:.:.:.:.:.:.	./.:.:.:.:.:.:.:.	./.:.:.:.:.:.:.:.	./.:.:.:.:.:.:.:.	./.:.:.:.:.:.:.:.	./.:.:.:.:.:.:.:.	./.:.:.:.:.:.:.:.	./.:.:.:.:.:.:.:.	./.:.:.:.:.:.:.:.	./.:.:.:.:.:.:.:.	./.:.:.:.:.:.:.:.	./.:.:.:.:.:.:.:.	./.:.:.:.:.:.:.:.	./.:.:.:.:.:.:.:.	./.:.:.:.:.:.:.:.	./.:.:.:.:.:.:.:.	./.:.:.:.:.:.:.:.	./.:.:.:.:.:.:.:.	./.:.:.:.:.:.:.:.	./.:.:.:.:.:.:.:.	./.:.:.:.:.:.:.:.
chr7	18117612	.	TAACTA	T	590.73	PASS	BaseQRankSum=-1.133;ClippingRankSum=0;ExcessHet=3.0103;MQRankSum=0;RAW_MQ=75600;ReadPosRankSum=-0.102;DP=319;MLEAC=1;MLEAF=0.5	GT:DP:GQ:NE:PR:PS:SB:SE	./.:.:.:.:.:.:.:.	./.:.:.:.:.:.:.:.	./.:.:.:.:.:.:.:.	./.:.:.:.:.:.:.:.	./.:.:.:.:.:.:.:.	./.:.:.:.:.:.:.:.	./.:.:.:.:.:.:.:.	./.:.:.:.:.:.:.:.	./.:.:.:.:.:.:.:.	./.:.:.:.:.:.:.:.	./.:.:.:.:.:.:.:.	0|1:17:99:100:0:18117612:4,4,5,4:.	1|0:23:99:100:0:18117612:9,4,7,3:.	0|1:8:99:100:0:18117612:3,2,3,0:.	./.:.:.:.:.:.:.:.	./.:.:.:.:.:.:.:.	./.:.:.:.:.:.:.:.	./.:.:.:.:.:.:.:.	./.:.:.:.:.:.:.:.	./.:.:.:.:.:.:.:.	0|1:20:99:100:0:18117612:8,6,2,4:.	1|0:16:99:100:0:18117612:7,4,2,3:.	./.:.:.:.:.:.:.:.	./.:.:.:.:.:.:.:.	0|1:18:99:100:0:18117612:6,3,6,3:.	0|1:22:99:100:0:18117612:3,3,8,8:.	./.:.:.:.:.:.:.:.	./.:.:.:.:.:.:.:.	./.:.:.:.:.:.:.:.	./.:.:.:.:.:.:.:.	./.:.:.:.:.:.:.:.	./.:.:.:.:.:.:.:.	./.:.:.:.:.:.:.:.	./.:.:.:.:.:.:.:.	./.:.:.:.:.:.:.:.	./.:.:.:.:.:.:.:.	./.:.:.:.:.:.:.:.	./.:.:.:.:.:.:.:.	./.:.:.:.:.:.:.:.	./.:.:.:.:.:.:.:.	0|1:11:99:100:0:18113436:2,4,3,2:.	./.:.:.:.:.:.:.:.	./.:.:.:.:.:.:.:.	./.:.:.:.:.:.:.:.	./.:.:.:.:.:.:.:.	./.:.:.:.:.:.:.:.	./.:.:.:.:.:.:.:.	./.:.:.:.:.:.:.:.	./.:.:.:.:.:.:.:.	./.:.:.:.:.:.:.:.	1|0:24:99:100:0:18113236:3,7,5,9:.	./.:.:.:.:.:.:.:.	./.:.:.:.:.:.:.:.	./.:.:.:.:.:.:.:.	1|0:11:88:100:0:18111589:1,1,4,5:.	0|1:11:99:100:0:18113031:4,3,1,3:.	1|0:6:99:100:0:18104955:1,2,0,3:.	./.:.:.:.:.:.:.:.	./.:.:.:.:.:.:.:.	./.:.:.:.:.:.:.:.	./.:.:.:.:.:.:.:.	./.:.:.:.:.:.:.:.	./.:.:.:.:.:.:.:.	./.:.:.:.:.:.:.:.	./.:.:.:.:.:.:.:.	./.:.:.:.:.:.:.:.	./.:.:.:.:.:.:.:.	0/1:11:99:.:.:.:4,1,5,1:.	./.:.:.:.:.:.:.:.	./.:.:.:.:.:.:.:.	./.:.:.:.:.:.:.:.	./.:.:.:.:.:.:.:.	./.:.:.:.:.:.:.:.	./.:.:.:.:.:.:.:.	0|1:6:99:100:0:18117612:0,2,2,2:.	./.:.:.:.:.:.:.:.	0|1:7:99:100:0:18117612:2,2,2,1:.	./.:.:.:.:.:.:.:.	./.:.:.:.:.:.:.:.	./.:.:.:.:.:.:.:.	./.:.:.:.:.:.:.:.	./.:.:.:.:.:.:.:.	./.:.:.:.:.:.:.:.	./.:.:.:.:.:.:.:.	./.:.:.:.:.:.:.:.	./.:.:.:.:.:.:.:.	./.:.:.:.:.:.:.:.	./.:.:.:.:.:.:.:.	./.:.:.:.:.:.:.:.	./.:.:.:.:.:.:.:.	./.:.:.:.:.:.:.:.	1|0:11:99:100:0:18117612:5,2,3,1:.	./.:.:.:.:.:.:.:.	./.:.:.:.:.:.:.:.	./.:.:.:.:.:.:.:.	1/1:13:39:.:.:.:0,0,7,6:.	./.:.:.:.:.:.:.:.	./.:.:.:.:.:.:.:.	1|0:13:99:100:0:18117612:5,1,5,2:.	./.:.:.:.:.:.:.:.	./.:.:.:.:.:.:.:.	./.:.:.:.:.:.:.:.	./.:.:.:.:.:.:.:.	./.:.:.:.:.:.:.:.	./.:.:.:.:.:.:.:.	./.:.:.:.:.:.:.:.	./.:.:.:.:.:.:.:.	./.:.:.:.:.:.:.:.	./.:.:.:.:.:.:.:.	./.:.:.:.:.:.:.:.	./.:.:.:.:.:.:.:.	./.:.:.:.:.:.:.:.	./.:.:.:.:.:.:.:.	./.:.:.:.:.:.:.:.	1|0:10:99:100:0:18117163:1,4,3,2:.	0|1:9:99:100:0:18117612:2,2,2,3:.	./.:.:.:.:.:.:.:.	./.:.:.:.:.:.:.:.	./.:.:.:.:.:.:.:.	./.:.:.:.:.:.:.:.	./.:.:.:.:.:.:.:.	1|0:13:99:100:0:18117163:1,4,5,3:.	./.:.:.:.:.:.:.:.	./.:.:.:.:.:.:.:.
chr7	18117654	.	G	A	376.77	PASS	BaseQRankSum=-1.844;ClippingRankSum=0;ExcessHet=3.0103;MQRankSum=0;RAW_MQ=79200;ReadPosRankSum=0.528;DP=283;MLEAC=1;MLEAF=0.5	GT:DP:GQ:NE:PR:PS:SB:SE	./.:.:.:.:.:.:.:.	./.:.:.:.:.:.:.:.	./.:.:.:.:.:.:.:.	./.:.:.:.:.:.:.:.	./.:.:.:.:.:.:.:.	./.:.:.:.:.:.:.:.	./.:.:.:.:.:.:.:.	./.:.:.:.:.:.:.:.	./.:.:.:.:.:.:.:.	./.:.:.:.:.:.:.:.	./.:.:.:.:.:.:.:.	0|1:22:99:100:0:18117612:1,9,7,5:.	1|0:27:99:100:0:18117612:8,5,9,5:.	0|1:11:56:100:0:18117612:3,5,3,0:.	./.:.:.:.:.:.:.:.	./.:.:.:.:.:.:.:.	./.:.:.:.:.:.:.:.	./.:.:.:.:.:.:.:.	./.:.:.:.:.:.:.:.	./.:.:.:.:.:.:.:.	0|1:20:99:100:0:18117612:10,2,4,4:.	1|0:17:99:100:0:18117612:7,4,5,1:.	./.:.:.:.:.:.:.:.	./.:.:.:.:.:.:.:.	0|1:20:99:100:0:18117612:7,3,5,5:.	0|1:28:99:100:0:18117612:8,3,10,7:.	./.:.:.:.:.:.:.:.	./.:.:.:.:.:.:.:.	./.:.:.:.:.:.:.:.	./.:.:.:.:.:.:.:.	./.:.:.:.:.:.:.:.	./.:.:.:.:.:.:.:.	./.:.:.:.:.:.:.:.	./.:.:.:.:.:.:.:.	./.:.:.:.:.:.:.:.	./.:.:.:.:.:.:.:.	./.:.:.:.:.:.:.:.	./.:.:.:.:.:.:.:.	./.:.:.:.:.:.:.:.	./.:.:.:.:.:.:.:.	0|1:13:92:100:0:18113436:2,3,5,3:.	./.:.:.:.:.:.:.:.	./.:.:.:.:.:.:.:.	./.:.:.:.:.:.:.:.	./.:.:.:.:.:.:.:.	./.:.:.:.:.:.:.:.	./.:.:.:.:.:.:.:.	./.:.:.:.:.:.:.:.	./.:.:.:.:.:.:.:.	./.:.:.:.:.:.:.:.	1|0:20:99:100:0:18113236:4,5,5,6:.	./.:.:.:.:.:.:.:.	./.:.:.:.:.:.:.:.	./.:.:.:.:.:.:.:.	1|0:10:49:100:0:18111589:2,1,3,4:.	0|1:11:65:100:0:18113031:5,2,1,3:.	1|0:11:99:100:0:18104955:2,3,2,4:.	./.:.:.:.:.:.:.:.	./.:.:.:.:.:.:.:.	./.:.:.:.:.:.:.:.	./.:.:.:.:.:.:.:.	./.:.:.:.:.:.:.:.	./.:.:.:.:.:.:.:.	./.:.:.:.:.:.:.:.	./.:.:.:.:.:.:.:.	./.:.:.:.:.:.:.:.	./.:.:.:.:.:.:.:.	./.:.:.:.:.:.:.:.	./.:.:.:.:.:.:.:.	./.:.:.:.:.:.:.:.	./.:.:.:.:.:.:.:.	./.:.:.:.:.:.:.:.	./.:.:.:.:.:.:.:.	./.:.:.:.:.:.:.:.	0|1:14:99:100:0:18117612:2,5,3,4:.	./.:.:.:.:.:.:.:.	0|1:9:73:100:0:18117612:2,2,3,2:.	./.:.:.:.:.:.:.:.	./.:.:.:.:.:.:.:.	./.:.:.:.:.:.:.:.	./.:.:.:.:.:.:.:.	./.:.:.:.:.:.:.:.	./.:.:.:.:.:.:.:.	./.:.:.:.:.:.:.:.	./.:.:.:.:.:.:.:.	./.:.:.:.:.:.:.:.	./.:.:.:.:.:.:.:.	./.:.:.:.:.:.:.:.	./.:.:.:.:.:.:.:.	./.:.:.:.:.:.:.:.	./.:.:.:.:.:.:.:.	./.:.:.:.:.:.:.:.	./.:.:.:.:.:.:.:.	./.:.:.:.:.:.:.:.	./.:.:.:.:.:.:.:.	./.:.:.:.:.:.:.:.	./.:.:.:.:.:.:.:.	./.:.:.:.:.:.:.:.	1|0:15:99:100:0:18117612:4,2,7,2:.	./.:.:.:.:.:.:.:.	./.:.:.:.:.:.:.:.	./.:.:.:.:.:.:.:.	./.:.:.:.:.:.:.:.	./.:.:.:.:.:.:.:.	./.:.:.:.:.:.:.:.	./.:.:.:.:.:.:.:.	./.:.:.:.:.:.:.:.	./.:.:.:.:.:.:.:.	./.:.:.:.:.:.:.:.	./.:.:.:.:.:.:.:.	./.:.:.:.:.:.:.:.	./.:.:.:.:.:.:.:.	./.:.:.:.:.:.:.:.	./.:.:.:.:.:.:.:.	1|0:14:99:100:0:18117163:2,4,5,3:.	0|1:7:33:100:0:18117612:2,0,2,3:.	./.:.:.:.:.:.:.:.	./.:.:.:.:.:.:.:.	./.:.:.:.:.:.:.:.	./.:.:.:.:.:.:.:.	./.:.:.:.:.:.:.:.	1|0:14:43:100:0:18117163:1,2,6,5:.	./.:.:.:.:.:.:.:.	./.:.:.:.:.:.:.:.
chr7	18117778	.	A	G	525.77	PASS	ExcessHet=3.0103;RAW_MQ=54000;BaseQRankSum=-0.771;ClippingRankSum=0;MQRankSum=0;ReadPosRankSum=0.001;DP=794;MLEAC=2;MLEAF=1	GT:DP:GQ:SB:NE:PR:PS:SE	./.:.:.:.:.:.:.:.	./.:.:.:.:.:.:.:.	./.:.:.:.:.:.:.:.	./.:.:.:.:.:.:.:.	./.:.:.:.:.:.:.:.	./.:.:.:.:.:.:.:.	./.:.:.:.:.:.:.:.	./.:.:.:.:.:.:.:.	./.:.:.:.:.:.:.:.	./.:.:.:.:.:.:.:.	./.:.:.:.:.:.:.:.	./.:.:.:.:.:.:.:.	./.:.:.:.:.:.:.:.	./.:.:.:.:.:.:.:.	./.:.:.:.:.:.:.:.	./.:.:.:.:.:.:.:.	./.:.:.:.:.:.:.:.	./.:.:.:.:.:.:.:.	./.:.:.:.:.:.:.:.	./.:.:.:.:.:.:.:.	./.:.:.:.:.:.:.:.	./.:.:.:.:.:.:.:.	./.:.:.:.:.:.:.:.	./.:.:.:.:.:.:.:.	./.:.:.:.:.:.:.:.	./.:.:.:.:.:.:.:.	./.:.:.:.:.:.:.:.	./.:.:.:.:.:.:.:.	./.:.:.:.:.:.:.:.	./.:.:.:.:.:.:.:.	./.:.:.:.:.:.:.:.	./.:.:.:.:.:.:.:.	./.:.:.:.:.:.:.:.	./.:.:.:.:.:.:.:.	./.:.:.:.:.:.:.:.	1/1:15:44:0,0,6,9:.:.:.:.	./.:.:.:.:.:.:.:.	1|0:15:99:3,3,4,5:100:0:18117778:.	./.:.:.:.:.:.:.:.	./.:.:.:.:.:.:.:.	./.:.:.:.:.:.:.:.	./.:.:.:.:.:.:.:.	0|1:14:99:2,6,3,3:100:0:18115296:.	1/1:23:68:0,0,12,11:.:.:.:.	1/1:5:15:0,0,2,3:.:.:.:.	0/1:18:45:2,2,8,6:.:.:.:.	0|1:15:99:4,4,0,7:100:0:18111589:.	1/1:17:50:0,0,9,8:.:.:.:.	1/1:17:50:0,0,10,7:.:.:.:.	1/1:15:44:0,0,6,9:.:.:.:.	0|1:19:75:3,2,5,9:100:0:18113236:.	1/1:18:53:0,0,7,11:.:.:.:.	1/1:12:35:0,0,4,8:.:.:.:.	./.:.:.:.:.:.:.:.	0|1:12:71:1,3,6,2:100:0:18111589:.	1|0:12:64:2,2,3,5:100:0:18113031:.	./.:.:.:.:.:.:.:.	0|1:7:55:0,3,3,1:100:0:18111457:.	0/1:9:48:1,2,0,6:.:.:.:.	0|1:8:27:0,2,4,2:71.64:0:18117778:.	./.:.:.:.:.:.:.:.	1|0:14:99:2,6,4,2:100:0:18100968:.	1/1:21:62:0,0,12,9:.:.:.:.	1/1:12:35:0,0,5,7:.:.:.:.	1/1:12:36:0,0,4,8:.:.:.:.	1|0:10:46:3,4,2,1:68.63:0:18117778:.	1/1:10:30:0,0,5,5:.:.:.:.	./.:.:.:.:.:.:.:.	1/1:11:32:0,0,4,7:.:.:.:.	1/1:19:57:0,0,9,10:.:.:.:.	1/1:6:18:0,0,2,4:.:.:.:.	1/1:9:27:0,0,2,7:.:.:.:.	1/1:10:30:0,0,3,7:.:.:.:.	1/1:8:24:0,0,5,3:.:.:.:.	./.:.:.:.:.:.:.:.	1/1:8:24:0,0,5,3:.:.:.:.	1|0:8:67:2,2,1,3:100:0:18117612:.	0/1:15:99:4,3,3,5:.:.:.:.	0|1:20:99:2,6,5,7:100:0:18117778:.	1/1:12:36:0,0,1,11:.:.:.:.	./.:.:.:.:.:.:.:.	1/1:8:24:0,0,3,5:.:.:.:.	1/1:13:39:0,0,5,8:.:.:.:.	1|0:20:99:7,6,3,4:100:0:18112455:.	0|1:13:99:3,3,3,4:100:0:18117778:.	0|1:19:58:2,3,7,7:37.99:0:18117778:.	0/1:17:99:4,3,6,4:.:.:.:.	1/1:14:42:0,0,6,8:.:.:.:.	1|0:16:66:4,0,11,1:100:0:18117778:.	1/1:9:1:1,0,3,5:.:.:.:.	1/1:18:54:0,0,7,11:.:.:.:.	0|1:14:99:3,4,2,5:100:0:18117612:.	1/1:12:36:0,0,5,7:.:.:.:.	1/1:12:36:0,0,5,7:.:.:.:.	0|1:11:28:0,3,4,4:37.99:0:18117778:.	./.:.:.:.:.:.:.:.	1/1:3:9:0,0,2,1:.:.:.:.	1/1:11:32:0,0,6,5:.:.:.:.	0|1:23:99:3,6,7,7:100:0:18117612:.	./.:.:.:.:.:.:.:.	1/1:13:14:0,1,5,7:.:.:.:.	./.:.:.:.:.:.:.:.	./.:.:.:.:.:.:.:.	1/1:11:32:0,0,4,7:.:.:.:.	1/1:16:46:0,0,7,9:.:.:.:.	1/1:9:27:0,0,4,5:.:.:.:.	1|0:13:25:2,1,4,6:100:0:18115644:.	1/1:13:39:0,0,5,8:.:.:.:.	1/1:13:38:0,0,6,7:.:.:.:.	./.:.:.:.:.:.:.:.	1/1:9:26:0,0,4,5:.:.:.:.	./.:.:.:.:.:.:.:.	./.:.:.:.:.:.:.:.	./.:.:.:.:.:.:.:.	./.:.:.:.:.:.:.:.	./.:.:.:.:.:.:.:.	./.:.:.:.:.:.:.:.	./.:.:.:.:.:.:.:.	./.:.:.:.:.:.:.:.	./.:.:.:.:.:.:.:.	./.:.:.:.:.:.:.:.	./.:.:.:.:.:.:.:.	./.:.:.:.:.:.:.:.	./.:.:.:.:.:.:.:.
chr7	18117901	.	A	G	410.77	PASS	BaseQRankSum=-0.738;ClippingRankSum=0;ExcessHet=3.0103;MQRankSum=0;RAW_MQ=54000;ReadPosRankSum=1.716;DP=97;MLEAC=1;MLEAF=0.5	GT:DP:GQ:NE:PR:PS:SB:SE	./.:.:.:.:.:.:.:.	./.:.:.:.:.:.:.:.	./.:.:.:.:.:.:.:.	./.:.:.:.:.:.:.:.	./.:.:.:.:.:.:.:.	./.:.:.:.:.:.:.:.	./.:.:.:.:.:.:.:.	./.:.:.:.:.:.:.:.	./.:.:.:.:.:.:.:.	./.:.:.:.:.:.:.:.	./.:.:.:.:.:.:.:.	./.:.:.:.:.:.:.:.	./.:.:.:.:.:.:.:.	./.:.:.:.:.:.:.:.	./.:.:.:.:.:.:.:.	./.:.:.:.:.:.:.:.	./.:.:.:.:.:.:.:.	./.:.:.:.:.:.:.:.	./.:.:.:.:.:.:.:.	./.:.:.:.:.:.:.:.	./.:.:.:.:.:.:.:.	./.:.:.:.:.:.:.:.	./.:.:.:.:.:.:.:.	./.:.:.:.:.:.:.:.	./.:.:.:.:.:.:.:.	./.:.:.:.:.:.:.:.	./.:.:.:.:.:.:.:.	./.:.:.:.:.:.:.:.	./.:.:.:.:.:.:.:.	./.:.:.:.:.:.:.:.	./.:.:.:.:.:.:.:.	./.:.:.:.:.:.:.:.	./.:.:.:.:.:.:.:.	./.:.:.:.:.:.:.:.	./.:.:.:.:.:.:.:.	./.:.:.:.:.:.:.:.	./.:.:.:.:.:.:.:.	./.:.:.:.:.:.:.:.	./.:.:.:.:.:.:.:.	./.:.:.:.:.:.:.:.	./.:.:.:.:.:.:.:.	./.:.:.:.:.:.:.:.	./.:.:.:.:.:.:.:.	./.:.:.:.:.:.:.:.	./.:.:.:.:.:.:.:.	./.:.:.:.:.:.:.:.	1|0:15:99:100:0:18111589:5,3,3,4:.	./.:.:.:.:.:.:.:.	./.:.:.:.:.:.:.:.	./.:.:.:.:.:.:.:.	./.:.:.:.:.:.:.:.	./.:.:.:.:.:.:.:.	./.:.:.:.:.:.:.:.	./.:.:.:.:.:.:.:.	./.:.:.:.:.:.:.:.	./.:.:.:.:.:.:.:.	./.:.:.:.:.:.:.:.	./.:.:.:.:.:.:.:.	./.:.:.:.:.:.:.:.	./.:.:.:.:.:.:.:.	./.:.:.:.:.:.:.:.	./.:.:.:.:.:.:.:.	./.:.:.:.:.:.:.:.	./.:.:.:.:.:.:.:.	./.:.:.:.:.:.:.:.	0|1:10:55:100:0:18117778:0,3,3,4:.	./.:.:.:.:.:.:.:.	0|1:11:80:100:0:18117901:2,2,4,3:.	./.:.:.:.:.:.:.:.	./.:.:.:.:.:.:.:.	./.:.:.:.:.:.:.:.	./.:.:.:.:.:.:.:.	./.:.:.:.:.:.:.:.	./.:.:.:.:.:.:.:.	1|0:16:99:100:0:18117612:4,3,5,4:.	./.:.:.:.:.:.:.:.	./.:.:.:.:.:.:.:.	./.:.:.:.:.:.:.:.	1|0:13:70:100:0:18117778:2,6,4,1:.	./.:.:.:.:.:.:.:.	1/1:18:53:.:.:.:0,0,10,8:.	./.:.:.:.:.:.:.:.	./.:.:.:.:.:.:.:.	./.:.:.:.:.:.:.:.	./.:.:.:.:.:.:.:.	./.:.:.:.:.:.:.:.	./.:.:.:.:.:.:.:.	./.:.:.:.:.:.:.:.	./.:.:.:.:.:.:.:.	1|0:14:62:100:0:18117901:3,1,7,3:.	./.:.:.:.:.:.:.:.	./.:.:.:.:.:.:.:.	./.:.:.:.:.:.:.:.	./.:.:.:.:.:.:.:.	./.:.:.:.:.:.:.:.	./.:.:.:.:.:.:.:.	./.:.:.:.:.:.:.:.	./.:.:.:.:.:.:.:.	./.:.:.:.:.:.:.:.	./.:.:.:.:.:.:.:.	./.:.:.:.:.:.:.:.	./.:.:.:.:.:.:.:.	./.:.:.:.:.:.:.:.	./.:.:.:.:.:.:.:.	./.:.:.:.:.:.:.:.	./.:.:.:.:.:.:.:.	./.:.:.:.:.:.:.:.	./.:.:.:.:.:.:.:.	./.:.:.:.:.:.:.:.	./.:.:.:.:.:.:.:.	./.:.:.:.:.:.:.:.	./.:.:.:.:.:.:.:.	./.:.:.:.:.:.:.:.	./.:.:.:.:.:.:.:.	./.:.:.:.:.:.:.:.	./.:.:.:.:.:.:.:.	./.:.:.:.:.:.:.:.	./.:.:.:.:.:.:.:.	./.:.:.:.:.:.:.:.	./.:.:.:.:.:.:.:.	./.:.:.:.:.:.:.:.	./.:.:.:.:.:.:.:.	./.:.:.:.:.:.:.:.	./.:.:.:.:.:.:.:.
chr7	18117921	.	C	T	488.77	PASS	ExcessHet=3.0103;RAW_MQ=36000;BaseQRankSum=0.562;ClippingRankSum=0;MQRankSum=0;ReadPosRankSum=1.464;DP=622;MLEAC=2;MLEAF=1	GT:DP:GQ:SB:NE:PR:PS:SE	./.:.:.:.:.:.:.:.	./.:.:.:.:.:.:.:.	./.:.:.:.:.:.:.:.	./.:.:.:.:.:.:.:.	./.:.:.:.:.:.:.:.	./.:.:.:.:.:.:.:.	./.:.:.:.:.:.:.:.	./.:.:.:.:.:.:.:.	./.:.:.:.:.:.:.:.	./.:.:.:.:.:.:.:.	./.:.:.:.:.:.:.:.	./.:.:.:.:.:.:.:.	./.:.:.:.:.:.:.:.	./.:.:.:.:.:.:.:.	./.:.:.:.:.:.:.:.	./.:.:.:.:.:.:.:.	./.:.:.:.:.:.:.:.	./.:.:.:.:.:.:.:.	./.:.:.:.:.:.:.:.	./.:.:.:.:.:.:.:.	./.:.:.:.:.:.:.:.	./.:.:.:.:.:.:.:.	./.:.:.:.:.:.:.:.	./.:.:.:.:.:.:.:.	./.:.:.:.:.:.:.:.	./.:.:.:.:.:.:.:.	./.:.:.:.:.:.:.:.	./.:.:.:.:.:.:.:.	./.:.:.:.:.:.:.:.	./.:.:.:.:.:.:.:.	./.:.:.:.:.:.:.:.	./.:.:.:.:.:.:.:.	./.:.:.:.:.:.:.:.	./.:.:.:.:.:.:.:.	./.:.:.:.:.:.:.:.	1/1:10:30:0,0,4,6:.:.:.:.	./.:.:.:.:.:.:.:.	1|0:19:99:7,5,4,3:100:0:18117778:.	./.:.:.:.:.:.:.:.	./.:.:.:.:.:.:.:.	./.:.:.:.:.:.:.:.	./.:.:.:.:.:.:.:.	./.:.:.:.:.:.:.:.	./.:.:.:.:.:.:.:.	./.:.:.:.:.:.:.:.	./.:.:.:.:.:.:.:.	0|1:12:99:2,4,6,0:100:0:18111589:.	0|1:15:97:6,4,3,2:3.86:1:18117921:.	0|1:10:76:1,3,2,4:35.55:0:18117921:.	0/1:9:25:0,2,4,3:.:.:.:.	0|1:21:99:10,3,4,4:100:0:18113236:.	1|0:14:99:4,4,4,2:19.92:0:18117921:.	1/1:11:33:0,0,5,6:.:.:.:.	./.:.:.:.:.:.:.:.	0|1:15:57:6,5,2,2:100:0:18111589:.	1|0:14:99:4,3,5,2:71.64:0:18113031:.	./.:.:.:.:.:.:.:.	./.:.:.:.:.:.:.:.	1/1:12:36:0,0,7,5:.:.:.:.	0|1:9:50:2,1,2,4:71.64:0:18117778:.	./.:.:.:.:.:.:.:.	1|0:12:71:1,3,5,3:100:0:18100968:.	1/1:15:45:0,0,8,7:.:.:.:.	1/1:20:60:0,0,12,8:.:.:.:.	1/1:6:18:0,0,1,5:.:.:.:.	./.:.:.:.:.:.:.:.	1/1:15:45:0,0,7,8:.:.:.:.	./.:.:.:.:.:.:.:.	1/1:11:33:0,0,5,6:.:.:.:.	./.:.:.:.:.:.:.:.	0/1:10:81:2,2,4,2:.:.:.:.	./.:.:.:.:.:.:.:.	0/1:11:99:4,2,4,1:.:.:.:.	0/1:11:50:3,5,1,2:.:.:.:.	./.:.:.:.:.:.:.:.	./.:.:.:.:.:.:.:.	./.:.:.:.:.:.:.:.	./.:.:.:.:.:.:.:.	0|1:13:99:4,2,2,5:100:0:18117778:.	0/1:11:19:2,0,6,3:.:.:.:.	./.:.:.:.:.:.:.:.	1/1:16:48:0,0,11,5:.:.:.:.	1/1:8:24:0,0,3,5:.:.:.:.	1|0:10:78:2,2,3,3:19.92:0:18112455:.	0|1:8:51:3,2,1,2:100:0:18117778:.	./.:.:.:.:.:.:.:.	./.:.:.:.:.:.:.:.	1/1:9:27:0,0,3,6:.:.:.:.	1|0:21:77:2,3,3,13:100:0:18117778:.	0|1:13:24:7,3,2,1:100:0:18117901:.	1/1:17:51:0,0,7,10:.:.:.:.	0|1:13:99:4,1,6,2:100:0:18117612:.	1/1:4:12:0,0,1,3:.:.:.:.	1/1:11:33:0,0,5,6:.:.:.:.	0|1:10:75:1,3,1,5:37.99:0:18117778:.	./.:.:.:.:.:.:.:.	1/1:11:33:0,0,4,7:.:.:.:.	1/1:18:54:0,0,8,10:.:.:.:.	0|1:18:74:4,1,5,8:100:0:18117612:.	./.:.:.:.:.:.:.:.	1/1:16:47:0,0,8,8:.:.:.:.	./.:.:.:.:.:.:.:.	./.:.:.:.:.:.:.:.	1/1:16:48:0,0,10,6:.:.:.:.	1/1:15:45:0,0,10,5:.:.:.:.	0/1:6:9:1,0,2,3:.:.:.:.	1|0:12:76:2,3,3,4:100:0:18115644:.	1|0:13:10:1,1,6,5:100:0:18117921:.	1/1:17:51:0,0,11,6:.:.:.:.	0/1:18:99:6,2,8,2:.:.:.:.	1/1:10:30:0,0,7,3:.:.:.:.	./.:.:.:.:.:.:.:.	./.:.:.:.:.:.:.:.	./.:.:.:.:.:.:.:.	./.:.:.:.:.:.:.:.	./.:.:.:.:.:.:.:.	./.:.:.:.:.:.:.:.	./.:.:.:.:.:.:.:.	./.:.:.:.:.:.:.:.	./.:.:.:.:.:.:.:.	./.:.:.:.:.:.:.:.	./.:.:.:.:.:.:.:.	./.:.:.:.:.:.:.:.	./.:.:.:.:.:.:.:.
chr7	18117935	.	A	G	0.04	PASS	BaseQRankSum=-1.817;ClippingRankSum=0;ExcessHet=3.0103;MQRankSum=0;RAW_MQ=46800;ReadPosRankSum=0.64;DP=13;MLEAC=1;MLEAF=0.5	GT:DP:GQ:NE:PR:PS:SB:SE	./.:.:.:.:.:.:.:.	./.:.:.:.:.:.:.:.	./.:.:.:.:.:.:.:.	./.:.:.:.:.:.:.:.	./.:.:.:.:.:.:.:.	./.:.:.:.:.:.:.:.	./.:.:.:.:.:.:.:.	./.:.:.:.:.:.:.:.	./.:.:.:.:.:.:.:.	./.:.:.:.:.:.:.:.	./.:.:.:.:.:.:.:.	./.:.:.:.:.:.:.:.	./.:.:.:.:.:.:.:.	./.:.:.:.:.:.:.:.	./.:.:.:.:.:.:.:.	./.:.:.:.:.:.:.:.	./.:.:.:.:.:.:.:.	./.:.:.:.:.:.:.:.	./.:.:.:.:.:.:.:.	./.:.:.:.:.:.:.:.	./.:.:.:.:.:.:.:.	./.:.:.:.:.:.:.:.	./.:.:.:.:.:.:.:.	./.:.:.:.:.:.:.:.	./.:.:.:.:.:.:.:.	./.:.:.:.:.:.:.:.	./.:.:.:.:.:.:.:.	./.:.:.:.:.:.:.:.	./.:.:.:.:.:.:.:.	./.:.:.:.:.:.:.:.	./.:.:.:.:.:.:.:.	./.:.:.:.:.:.:.:.	./.:.:.:.:.:.:.:.	./.:.:.:.:.:.:.:.	./.:.:.:.:.:.:.:.	./.:.:.:.:.:.:.:.	./.:.:.:.:.:.:.:.	./.:.:.:.:.:.:.:.	./.:.:.:.:.:.:.:.	./.:.:.:.:.:.:.:.	./.:.:.:.:.:.:.:.	./.:.:.:.:.:.:.:.	./.:.:.:.:.:.:.:.	./.:.:.:.:.:.:.:.	./.:.:.:.:.:.:.:.	./.:.:.:.:.:.:.:.	./.:.:.:.:.:.:.:.	./.:.:.:.:.:.:.:.	./.:.:.:.:.:.:.:.	./.:.:.:.:.:.:.:.	./.:.:.:.:.:.:.:.	./.:.:.:.:.:.:.:.	./.:.:.:.:.:.:.:.	./.:.:.:.:.:.:.:.	./.:.:.:.:.:.:.:.	./.:.:.:.:.:.:.:.	./.:.:.:.:.:.:.:.	./.:.:.:.:.:.:.:.	./.:.:.:.:.:.:.:.	./.:.:.:.:.:.:.:.	./.:.:.:.:.:.:.:.	./.:.:.:.:.:.:.:.	./.:.:.:.:.:.:.:.	./.:.:.:.:.:.:.:.	./.:.:.:.:.:.:.:.	./.:.:.:.:.:.:.:.	./.:.:.:.:.:.:.:.	./.:.:.:.:.:.:.:.	./.:.:.:.:.:.:.:.	./.:.:.:.:.:.:.:.	./.:.:.:.:.:.:.:.	./.:.:.:.:.:.:.:.	./.:.:.:.:.:.:.:.	./.:.:.:.:.:.:.:.	./.:.:.:.:.:.:.:.	./.:.:.:.:.:.:.:.	./.:.:.:.:.:.:.:.	./.:.:.:.:.:.:.:.	./.:.:.:.:.:.:.:.	./.:.:.:.:.:.:.:.	./.:.:.:.:.:.:.:.	./.:.:.:.:.:.:.:.	./.:.:.:.:.:.:.:.	./.:.:.:.:.:.:.:.	./.:.:.:.:.:.:.:.	./.:.:.:.:.:.:.:.	./.:.:.:.:.:.:.:.	./.:.:.:.:.:.:.:.	./.:.:.:.:.:.:.:.	./.:.:.:.:.:.:.:.	./.:.:.:.:.:.:.:.	./.:.:.:.:.:.:.:.	./.:.:.:.:.:.:.:.	./.:.:.:.:.:.:.:.	./.:.:.:.:.:.:.:.	./.:.:.:.:.:.:.:.	./.:.:.:.:.:.:.:.	./.:.:.:.:.:.:.:.	./.:.:.:.:.:.:.:.	./.:.:.:.:.:.:.:.	./.:.:.:.:.:.:.:.	./.:.:.:.:.:.:.:.	./.:.:.:.:.:.:.:.	./.:.:.:.:.:.:.:.	./.:.:.:.:.:.:.:.	./.:.:.:.:.:.:.:.	./.:.:.:.:.:.:.:.	0|1:13:8:100:0:18117921:5,6,1,1:.	./.:.:.:.:.:.:.:.	./.:.:.:.:.:.:.:.	./.:.:.:.:.:.:.:.	./.:.:.:.:.:.:.:.	./.:.:.:.:.:.:.:.	./.:.:.:.:.:.:.:.	./.:.:.:.:.:.:.:.	./.:.:.:.:.:.:.:.	./.:.:.:.:.:.:.:.	./.:.:.:.:.:.:.:.	./.:.:.:.:.:.:.:.	./.:.:.:.:.:.:.:.	./.:.:.:.:.:.:.:.	./.:.:.:.:.:.:.:.	./.:.:.:.:.:.:.:.	./.:.:.:.:.:.:.:.
chr7	18118092	.	C	A	165.77	PASS	BaseQRankSum=0.087;ClippingRankSum=0;ExcessHet=3.0103;MQRankSum=0;RAW_MQ=43200;ReadPosRankSum=-0.576;DP=28;MLEAC=1;MLEAF=0.5	GT:DP:GQ:NE:PR:PS:SB:SE	./.:.:.:.:.:.:.:.	./.:.:.:.:.:.:.:.	./.:.:.:.:.:.:.:.	./.:.:.:.:.:.:.:.	./.:.:.:.:.:.:.:.	./.:.:.:.:.:.:.:.	./.:.:.:.:.:.:.:.	./.:.:.:.:.:.:.:.	./.:.:.:.:.:.:.:.	./.:.:.:.:.:.:.:.	./.:.:.:.:.:.:.:.	./.:.:.:.:.:.:.:.	./.:.:.:.:.:.:.:.	./.:.:.:.:.:.:.:.	./.:.:.:.:.:.:.:.	./.:.:.:.:.:.:.:.	./.:.:.:.:.:.:.:.	./.:.:.:.:.:.:.:.	./.:.:.:.:.:.:.:.	./.:.:.:.:.:.:.:.	./.:.:.:.:.:.:.:.	./.:.:.:.:.:.:.:.	./.:.:.:.:.:.:.:.	./.:.:.:.:.:.:.:.	./.:.:.:.:.:.:.:.	./.:.:.:.:.:.:.:.	./.:.:.:.:.:.:.:.	./.:.:.:.:.:.:.:.	./.:.:.:.:.:.:.:.	./.:.:.:.:.:.:.:.	./.:.:.:.:.:.:.:.	./.:.:.:.:.:.:.:.	./.:.:.:.:.:.:.:.	./.:.:.:.:.:.:.:.	./.:.:.:.:.:.:.:.	./.:.:.:.:.:.:.:.	./.:.:.:.:.:.:.:.	./.:.:.:.:.:.:.:.	./.:.:.:.:.:.:.:.	./.:.:.:.:.:.:.:.	./.:.:.:.:.:.:.:.	./.:.:.:.:.:.:.:.	./.:.:.:.:.:.:.:.	./.:.:.:.:.:.:.:.	./.:.:.:.:.:.:.:.	./.:.:.:.:.:.:.:.	./.:.:.:.:.:.:.:.	./.:.:.:.:.:.:.:.	./.:.:.:.:.:.:.:.	./.:.:.:.:.:.:.:.	./.:.:.:.:.:.:.:.	./.:.:.:.:.:.:.:.	./.:.:.:.:.:.:.:.	./.:.:.:.:.:.:.:.	./.:.:.:.:.:.:.:.	./.:.:.:.:.:.:.:.	./.:.:.:.:.:.:.:.	./.:.:.:.:.:.:.:.	./.:.:.:.:.:.:.:.	./.:.:.:.:.:.:.:.	./.:.:.:.:.:.:.:.	./.:.:.:.:.:.:.:.	./.:.:.:.:.:.:.:.	./.:.:.:.:.:.:.:.	./.:.:.:.:.:.:.:.	0|1:12:99:100:0:18117778:3,4,3,2:.	./.:.:.:.:.:.:.:.	0|1:16:99:100:0:18117901:5,2,4,5:.	./.:.:.:.:.:.:.:.	./.:.:.:.:.:.:.:.	./.:.:.:.:.:.:.:.	./.:.:.:.:.:.:.:.	./.:.:.:.:.:.:.:.	./.:.:.:.:.:.:.:.	./.:.:.:.:.:.:.:.	./.:.:.:.:.:.:.:.	./.:.:.:.:.:.:.:.	./.:.:.:.:.:.:.:.	./.:.:.:.:.:.:.:.	./.:.:.:.:.:.:.:.	./.:.:.:.:.:.:.:.	./.:.:.:.:.:.:.:.	./.:.:.:.:.:.:.:.	./.:.:.:.:.:.:.:.	./.:.:.:.:.:.:.:.	./.:.:.:.:.:.:.:.	./.:.:.:.:.:.:.:.	./.:.:.:.:.:.:.:.	./.:.:.:.:.:.:.:.	./.:.:.:.:.:.:.:.	./.:.:.:.:.:.:.:.	./.:.:.:.:.:.:.:.	./.:.:.:.:.:.:.:.	./.:.:.:.:.:.:.:.	./.:.:.:.:.:.:.:.	./.:.:.:.:.:.:.:.	./.:.:.:.:.:.:.:.	./.:.:.:.:.:.:.:.	./.:.:.:.:.:.:.:.	./.:.:.:.:.:.:.:.	./.:.:.:.:.:.:.:.	./.:.:.:.:.:.:.:.	./.:.:.:.:.:.:.:.	./.:.:.:.:.:.:.:.	./.:.:.:.:.:.:.:.	./.:.:.:.:.:.:.:.	./.:.:.:.:.:.:.:.	./.:.:.:.:.:.:.:.	./.:.:.:.:.:.:.:.	./.:.:.:.:.:.:.:.	./.:.:.:.:.:.:.:.	./.:.:.:.:.:.:.:.	./.:.:.:.:.:.:.:.	./.:.:.:.:.:.:.:.	./.:.:.:.:.:.:.:.	./.:.:.:.:.:.:.:.	./.:.:.:.:.:.:.:.	./.:.:.:.:.:.:.:.	./.:.:.:.:.:.:.:.	./.:.:.:.:.:.:.:.	./.:.:.:.:.:.:.:.	./.:.:.:.:.:.:.:.	./.:.:.:.:.:.:.:.	./.:.:.:.:.:.:.:.
chr7	18118118	.	G	A	256.77	PASS	BaseQRankSum=-1.383;ClippingRankSum=0;ExcessHet=3.0103;MQRankSum=0;RAW_MQ=32400;ReadPosRankSum=-0.812;DP=73;MLEAC=1;MLEAF=0.5	GT:DP:GQ:NE:PR:PS:SB:SE	./.:.:.:.:.:.:.:.	./.:.:.:.:.:.:.:.	./.:.:.:.:.:.:.:.	./.:.:.:.:.:.:.:.	./.:.:.:.:.:.:.:.	./.:.:.:.:.:.:.:.	./.:.:.:.:.:.:.:.	./.:.:.:.:.:.:.:.	./.:.:.:.:.:.:.:.	./.:.:.:.:.:.:.:.	./.:.:.:.:.:.:.:.	./.:.:.:.:.:.:.:.	./.:.:.:.:.:.:.:.	./.:.:.:.:.:.:.:.	./.:.:.:.:.:.:.:.	./.:.:.:.:.:.:.:.	./.:.:.:.:.:.:.:.	./.:.:.:.:.:.:.:.	./.:.:.:.:.:.:.:.	./.:.:.:.:.:.:.:.	./.:.:.:.:.:.:.:.	./.:.:.:.:.:.:.:.	./.:.:.:.:.:.:.:.	./.:.:.:.:.:.:.:.	./.:.:.:.:.:.:.:.	./.:.:.:.:.:.:.:.	./.:.:.:.:.:.:.:.	./.:.:.:.:.:.:.:.	./.:.:.:.:.:.:.:.	./.:.:.:.:.:.:.:.	./.:.:.:.:.:.:.:.	./.:.:.:.:.:.:.:.	./.:.:.:.:.:.:.:.	./.:.:.:.:.:.:.:.	./.:.:.:.:.:.:.:.	./.:.:.:.:.:.:.:.	./.:.:.:.:.:.:.:.	./.:.:.:.:.:.:.:.	./.:.:.:.:.:.:.:.	./.:.:.:.:.:.:.:.	./.:.:.:.:.:.:.:.	./.:.:.:.:.:.:.:.	./.:.:.:.:.:.:.:.	./.:.:.:.:.:.:.:.	./.:.:.:.:.:.:.:.	./.:.:.:.:.:.:.:.	1|0:9:55:100:0:18111589:2,1,4,2:.	./.:.:.:.:.:.:.:.	./.:.:.:.:.:.:.:.	./.:.:.:.:.:.:.:.	./.:.:.:.:.:.:.:.	./.:.:.:.:.:.:.:.	./.:.:.:.:.:.:.:.	./.:.:.:.:.:.:.:.	./.:.:.:.:.:.:.:.	./.:.:.:.:.:.:.:.	./.:.:.:.:.:.:.:.	./.:.:.:.:.:.:.:.	./.:.:.:.:.:.:.:.	./.:.:.:.:.:.:.:.	./.:.:.:.:.:.:.:.	./.:.:.:.:.:.:.:.	./.:.:.:.:.:.:.:.	./.:.:.:.:.:.:.:.	./.:.:.:.:.:.:.:.	./.:.:.:.:.:.:.:.	./.:.:.:.:.:.:.:.	./.:.:.:.:.:.:.:.	./.:.:.:.:.:.:.:.	./.:.:.:.:.:.:.:.	./.:.:.:.:.:.:.:.	./.:.:.:.:.:.:.:.	./.:.:.:.:.:.:.:.	./.:.:.:.:.:.:.:.	1|0:24:99:100:0:18117612:10,3,6,5:.	./.:.:.:.:.:.:.:.	./.:.:.:.:.:.:.:.	./.:.:.:.:.:.:.:.	1|0:15:35:100:0:18117778:1,2,4,8:.	./.:.:.:.:.:.:.:.	1/1:9:27:.:.:.:0,0,5,4:.	./.:.:.:.:.:.:.:.	./.:.:.:.:.:.:.:.	./.:.:.:.:.:.:.:.	./.:.:.:.:.:.:.:.	./.:.:.:.:.:.:.:.	./.:.:.:.:.:.:.:.	./.:.:.:.:.:.:.:.	./.:.:.:.:.:.:.:.	1|0:16:99:37:0:18117901:4,4,3,5:.	./.:.:.:.:.:.:.:.	./.:.:.:.:.:.:.:.	./.:.:.:.:.:.:.:.	./.:.:.:.:.:.:.:.	./.:.:.:.:.:.:.:.	./.:.:.:.:.:.:.:.	./.:.:.:.:.:.:.:.	./.:.:.:.:.:.:.:.	./.:.:.:.:.:.:.:.	./.:.:.:.:.:.:.:.	./.:.:.:.:.:.:.:.	./.:.:.:.:.:.:.:.	./.:.:.:.:.:.:.:.	./.:.:.:.:.:.:.:.	./.:.:.:.:.:.:.:.	./.:.:.:.:.:.:.:.	./.:.:.:.:.:.:.:.	./.:.:.:.:.:.:.:.	./.:.:.:.:.:.:.:.	./.:.:.:.:.:.:.:.	./.:.:.:.:.:.:.:.	./.:.:.:.:.:.:.:.	./.:.:.:.:.:.:.:.	./.:.:.:.:.:.:.:.	./.:.:.:.:.:.:.:.	./.:.:.:.:.:.:.:.	./.:.:.:.:.:.:.:.	./.:.:.:.:.:.:.:.	./.:.:.:.:.:.:.:.	./.:.:.:.:.:.:.:.	./.:.:.:.:.:.:.:.	./.:.:.:.:.:.:.:.	./.:.:.:.:.:.:.:.	./.:.:.:.:.:.:.:.
chr7	18118276	.	AC	A	224.74	PASS	BaseQRankSum=-1.767;ClippingRankSum=0;ExcessHet=3.0103;MQRankSum=0;RAW_MQ=57600;ReadPosRankSum=0.259;DP=107;MLEAC=1;MLEAF=0.5	GT:DP:GQ:NE:PR:PS:SB:SE:PGT:PID	./.:.:.:.:.:.:.:.:.:.	./.:.:.:.:.:.:.:.:.:.	./.:.:.:.:.:.:.:.:.:.	./.:.:.:.:.:.:.:.:.:.	./.:.:.:.:.:.:.:.:.:.	./.:.:.:.:.:.:.:.:.:.	./.:.:.:.:.:.:.:.:.:.	./.:.:.:.:.:.:.:.:.:.	./.:.:.:.:.:.:.:.:.:.	./.:.:.:.:.:.:.:.:.:.	./.:.:.:.:.:.:.:.:.:.	./.:.:.:.:.:.:.:.:.:.	./.:.:.:.:.:.:.:.:.:.	./.:.:.:.:.:.:.:.:.:.	./.:.:.:.:.:.:.:.:.:.	./.:.:.:.:.:.:.:.:.:.	./.:.:.:.:.:.:.:.:.:.	./.:.:.:.:.:.:.:.:.:.	./.:.:.:.:.:.:.:.:.:.	./.:.:.:.:.:.:.:.:.:.	./.:.:.:.:.:.:.:.:.:.	./.:.:.:.:.:.:.:.:.:.	./.:.:.:.:.:.:.:.:.:.	./.:.:.:.:.:.:.:.:.:.	./.:.:.:.:.:.:.:.:.:.	./.:.:.:.:.:.:.:.:.:.	./.:.:.:.:.:.:.:.:.:.	./.:.:.:.:.:.:.:.:.:.	./.:.:.:.:.:.:.:.:.:.	./.:.:.:.:.:.:.:.:.:.	./.:.:.:.:.:.:.:.:.:.	./.:.:.:.:.:.:.:.:.:.	./.:.:.:.:.:.:.:.:.:.	./.:.:.:.:.:.:.:.:.:.	./.:.:.:.:.:.:.:.:.:.	./.:.:.:.:.:.:.:.:.:.	./.:.:.:.:.:.:.:.:.:.	./.:.:.:.:.:.:.:.:.:.	./.:.:.:.:.:.:.:.:.:.	./.:.:.:.:.:.:.:.:.:.	./.:.:.:.:.:.:.:.:.:.	./.:.:.:.:.:.:.:.:.:.	./.:.:.:.:.:.:.:.:.:.	./.:.:.:.:.:.:.:.:.:.	./.:.:.:.:.:.:.:.:.:.	./.:.:.:.:.:.:.:.:.:.	./.:.:.:.:.:.:.:.:.:.	./.:.:.:.:.:.:.:.:.:.	1|0:16:99:35.55:0:18117921:5,4,4,3:.:.:.	1|0:10:99:19.97:0:18118276:4,1,2,3:.:.:.	./.:.:.:.:.:.:.:.:.:.	0|1:10:99:19.92:0:18117921:2,3,1,4:.:.:.	./.:.:.:.:.:.:.:.:.:.	./.:.:.:.:.:.:.:.:.:.	./.:.:.:.:.:.:.:.:.:.	./.:.:.:.:.:.:.:.:.:.	./.:.:.:.:.:.:.:.:.:.	./.:.:.:.:.:.:.:.:.:.	./.:.:.:.:.:.:.:.:.:.	./.:.:.:.:.:.:.:.:.:.	./.:.:.:.:.:.:.:.:.:.	./.:.:.:.:.:.:.:.:.:.	./.:.:.:.:.:.:.:.:.:.	./.:.:.:.:.:.:.:.:.:.	./.:.:.:.:.:.:.:.:.:.	./.:.:.:.:.:.:.:.:.:.	./.:.:.:.:.:.:.:.:.:.	./.:.:.:.:.:.:.:.:.:.	./.:.:.:.:.:.:.:.:.:.	./.:.:.:.:.:.:.:.:.:.	./.:.:.:.:.:.:.:.:.:.	0/1:14:99:.:.:.:2,7,2,3:.:0|1:18118276_AC_A	0/1:11:29:.:.:.:1,1,5,4:.:.:.	0/1:13:99:.:.:.:1,4,4,4:.:.:.	./.:.:.:.:.:.:.:.:.:.	1/1:6:18:.:.:.:0,0,3,3:.:.:.	0|1:17:99:100:0:18118276:7,2,3,5:.:.:.	1|0:10:99:100:0:18118276:2,3,1,4:.:.:.	./.:.:.:.:.:.:.:.:.:.	./.:.:.:.:.:.:.:.:.:.	./.:.:.:.:.:.:.:.:.:.	./.:.:.:.:.:.:.:.:.:.	./.:.:.:.:.:.:.:.:.:.	./.:.:.:.:.:.:.:.:.:.	./.:.:.:.:.:.:.:.:.:.	./.:.:.:.:.:.:.:.:.:.	./.:.:.:.:.:.:.:.:.:.	./.:.:.:.:.:.:.:.:.:.	./.:.:.:.:.:.:.:.:.:.	./.:.:.:.:.:.:.:.:.:.	./.:.:.:.:.:.:.:.:.:.	./.:.:.:.:.:.:.:.:.:.	./.:.:.:.:.:.:.:.:.:.	./.:.:.:.:.:.:.:.:.:.	./.:.:.:.:.:.:.:.:.:.	./.:.:.:.:.:.:.:.:.:.	./.:.:.:.:.:.:.:.:.:.	./.:.:.:.:.:.:.:.:.:.	./.:.:.:.:.:.:.:.:.:.	./.:.:.:.:.:.:.:.:.:.	./.:.:.:.:.:.:.:.:.:.	./.:.:.:.:.:.:.:.:.:.	./.:.:.:.:.:.:.:.:.:.	./.:.:.:.:.:.:.:.:.:.	./.:.:.:.:.:.:.:.:.:.	./.:.:.:.:.:.:.:.:.:.	./.:.:.:.:.:.:.:.:.:.	./.:.:.:.:.:.:.:.:.:.	./.:.:.:.:.:.:.:.:.:.	./.:.:.:.:.:.:.:.:.:.	./.:.:.:.:.:.:.:.:.:.	./.:.:.:.:.:.:.:.:.:.	./.:.:.:.:.:.:.:.:.:.	./.:.:.:.:.:.:.:.:.:.	./.:.:.:.:.:.:.:.:.:.	./.:.:.:.:.:.:.:.:.:.	./.:.:.:.:.:.:.:.:.:.	./.:.:.:.:.:.:.:.:.:.	./.:.:.:.:.:.:.:.:.:.	./.:.:.:.:.:.:.:.:.:.	./.:.:.:.:.:.:.:.:.:.	./.:.:.:.:.:.:.:.:.:.	./.:.:.:.:.:.:.:.:.:.	./.:.:.:.:.:.:.:.:.:.
chr7	18118277	.	C	G	190.78	PASS	BaseQRankSum=0.878;ClippingRankSum=0;ExcessHet=3.0103;MQRankSum=0;RAW_MQ=43200;ReadPosRankSum=-0.094;DP=70;MLEAC=2;MLEAF=1	GT:DP:GQ:NE:PR:PS:SB:SE	./.:.:.:.:.:.:.:.	./.:.:.:.:.:.:.:.	./.:.:.:.:.:.:.:.	./.:.:.:.:.:.:.:.	./.:.:.:.:.:.:.:.	./.:.:.:.:.:.:.:.	./.:.:.:.:.:.:.:.	./.:.:.:.:.:.:.:.	./.:.:.:.:.:.:.:.	./.:.:.:.:.:.:.:.	./.:.:.:.:.:.:.:.	./.:.:.:.:.:.:.:.	./.:.:.:.:.:.:.:.	./.:.:.:.:.:.:.:.	./.:.:.:.:.:.:.:.	./.:.:.:.:.:.:.:.	./.:.:.:.:.:.:.:.	./.:.:.:.:.:.:.:.	./.:.:.:.:.:.:.:.	./.:.:.:.:.:.:.:.	./.:.:.:.:.:.:.:.	./.:.:.:.:.:.:.:.	./.:.:.:.:.:.:.:.	./.:.:.:.:.:.:.:.	./.:.:.:.:.:.:.:.	./.:.:.:.:.:.:.:.	./.:.:.:.:.:.:.:.	./.:.:.:.:.:.:.:.	./.:.:.:.:.:.:.:.	./.:.:.:.:.:.:.:.	./.:.:.:.:.:.:.:.	./.:.:.:.:.:.:.:.	./.:.:.:.:.:.:.:.	./.:.:.:.:.:.:.:.	./.:.:.:.:.:.:.:.	./.:.:.:.:.:.:.:.	./.:.:.:.:.:.:.:.	0|1:12:71:100:0:18118277:4,4,1,3:.	./.:.:.:.:.:.:.:.	./.:.:.:.:.:.:.:.	./.:.:.:.:.:.:.:.	./.:.:.:.:.:.:.:.	./.:.:.:.:.:.:.:.	./.:.:.:.:.:.:.:.	./.:.:.:.:.:.:.:.	./.:.:.:.:.:.:.:.	./.:.:.:.:.:.:.:.	./.:.:.:.:.:.:.:.	./.:.:.:.:.:.:.:.	./.:.:.:.:.:.:.:.	./.:.:.:.:.:.:.:.	./.:.:.:.:.:.:.:.	./.:.:.:.:.:.:.:.	./.:.:.:.:.:.:.:.	./.:.:.:.:.:.:.:.	./.:.:.:.:.:.:.:.	./.:.:.:.:.:.:.:.	./.:.:.:.:.:.:.:.	./.:.:.:.:.:.:.:.	./.:.:.:.:.:.:.:.	./.:.:.:.:.:.:.:.	0|1:20:99:100:0:18100968:4,6,5,5:.	./.:.:.:.:.:.:.:.	./.:.:.:.:.:.:.:.	./.:.:.:.:.:.:.:.	./.:.:.:.:.:.:.:.	./.:.:.:.:.:.:.:.	./.:.:.:.:.:.:.:.	./.:.:.:.:.:.:.:.	./.:.:.:.:.:.:.:.	./.:.:.:.:.:.:.:.	./.:.:.:.:.:.:.:.	./.:.:.:.:.:.:.:.	./.:.:.:.:.:.:.:.	./.:.:.:.:.:.:.:.	./.:.:.:.:.:.:.:.	./.:.:.:.:.:.:.:.	./.:.:.:.:.:.:.:.	./.:.:.:.:.:.:.:.	./.:.:.:.:.:.:.:.	./.:.:.:.:.:.:.:.	./.:.:.:.:.:.:.:.	./.:.:.:.:.:.:.:.	./.:.:.:.:.:.:.:.	0|1:10:71:100:0:18118277:3,3,3,1:.	./.:.:.:.:.:.:.:.	./.:.:.:.:.:.:.:.	./.:.:.:.:.:.:.:.	./.:.:.:.:.:.:.:.	./.:.:.:.:.:.:.:.	./.:.:.:.:.:.:.:.	./.:.:.:.:.:.:.:.	./.:.:.:.:.:.:.:.	./.:.:.:.:.:.:.:.	./.:.:.:.:.:.:.:.	./.:.:.:.:.:.:.:.	./.:.:.:.:.:.:.:.	./.:.:.:.:.:.:.:.	./.:.:.:.:.:.:.:.	0/1:18:99:.:.:.:2,9,2,5:.	./.:.:.:.:.:.:.:.	./.:.:.:.:.:.:.:.	1/1:8:24:.:.:.:0,0,5,3:.	./.:.:.:.:.:.:.:.	./.:.:.:.:.:.:.:.	./.:.:.:.:.:.:.:.	./.:.:.:.:.:.:.:.	./.:.:.:.:.:.:.:.	./.:.:.:.:.:.:.:.	./.:.:.:.:.:.:.:.	./.:.:.:.:.:.:.:.	./.:.:.:.:.:.:.:.	./.:.:.:.:.:.:.:.	./.:.:.:.:.:.:.:.	./.:.:.:.:.:.:.:.	./.:.:.:.:.:.:.:.	./.:.:.:.:.:.:.:.	./.:.:.:.:.:.:.:.	./.:.:.:.:.:.:.:.	./.:.:.:.:.:.:.:.	./.:.:.:.:.:.:.:.	./.:.:.:.:.:.:.:.	./.:.:.:.:.:.:.:.	./.:.:.:.:.:.:.:.
chr7	18118281	.	A	T	329.77	PASS	BaseQRankSum=-1.429;ClippingRankSum=0;ExcessHet=3.0103;MQRankSum=0;RAW_MQ=54000;ReadPosRankSum=-0.728;DP=88;MLEAC=1;MLEAF=0.5	GT:DP:GQ:NE:PR:PS:SB:SE	./.:.:.:.:.:.:.:.	./.:.:.:.:.:.:.:.	./.:.:.:.:.:.:.:.	./.:.:.:.:.:.:.:.	./.:.:.:.:.:.:.:.	./.:.:.:.:.:.:.:.	./.:.:.:.:.:.:.:.	./.:.:.:.:.:.:.:.	./.:.:.:.:.:.:.:.	./.:.:.:.:.:.:.:.	./.:.:.:.:.:.:.:.	./.:.:.:.:.:.:.:.	./.:.:.:.:.:.:.:.	./.:.:.:.:.:.:.:.	./.:.:.:.:.:.:.:.	./.:.:.:.:.:.:.:.	./.:.:.:.:.:.:.:.	./.:.:.:.:.:.:.:.	./.:.:.:.:.:.:.:.	./.:.:.:.:.:.:.:.	./.:.:.:.:.:.:.:.	./.:.:.:.:.:.:.:.	./.:.:.:.:.:.:.:.	./.:.:.:.:.:.:.:.	./.:.:.:.:.:.:.:.	./.:.:.:.:.:.:.:.	./.:.:.:.:.:.:.:.	./.:.:.:.:.:.:.:.	./.:.:.:.:.:.:.:.	./.:.:.:.:.:.:.:.	./.:.:.:.:.:.:.:.	./.:.:.:.:.:.:.:.	./.:.:.:.:.:.:.:.	./.:.:.:.:.:.:.:.	./.:.:.:.:.:.:.:.	./.:.:.:.:.:.:.:.	./.:.:.:.:.:.:.:.	./.:.:.:.:.:.:.:.	./.:.:.:.:.:.:.:.	./.:.:.:.:.:.:.:.	./.:.:.:.:.:.:.:.	./.:.:.:.:.:.:.:.	./.:.:.:.:.:.:.:.	./.:.:.:.:.:.:.:.	./.:.:.:.:.:.:.:.	./.:.:.:.:.:.:.:.	1|0:15:99:100:0:18111589:3,5,2,5:.	./.:.:.:.:.:.:.:.	./.:.:.:.:.:.:.:.	./.:.:.:.:.:.:.:.	./.:.:.:.:.:.:.:.	./.:.:.:.:.:.:.:.	./.:.:.:.:.:.:.:.	./.:.:.:.:.:.:.:.	./.:.:.:.:.:.:.:.	./.:.:.:.:.:.:.:.	./.:.:.:.:.:.:.:.	./.:.:.:.:.:.:.:.	./.:.:.:.:.:.:.:.	./.:.:.:.:.:.:.:.	./.:.:.:.:.:.:.:.	./.:.:.:.:.:.:.:.	./.:.:.:.:.:.:.:.	./.:.:.:.:.:.:.:.	./.:.:.:.:.:.:.:.	./.:.:.:.:.:.:.:.	./.:.:.:.:.:.:.:.	./.:.:.:.:.:.:.:.	./.:.:.:.:.:.:.:.	./.:.:.:.:.:.:.:.	./.:.:.:.:.:.:.:.	./.:.:.:.:.:.:.:.	./.:.:.:.:.:.:.:.	./.:.:.:.:.:.:.:.	1|0:22:99:100:0:18117612:4,9,5,4:.	./.:.:.:.:.:.:.:.	./.:.:.:.:.:.:.:.	./.:.:.:.:.:.:.:.	1|0:18:99:100:0:18117778:5,4,4,5:.	./.:.:.:.:.:.:.:.	1/1:13:39:.:.:.:0,0,4,9:.	./.:.:.:.:.:.:.:.	./.:.:.:.:.:.:.:.	./.:.:.:.:.:.:.:.	./.:.:.:.:.:.:.:.	./.:.:.:.:.:.:.:.	./.:.:.:.:.:.:.:.	./.:.:.:.:.:.:.:.	./.:.:.:.:.:.:.:.	1|0:20:99:100:0:18117901:4,3,5,8:.	./.:.:.:.:.:.:.:.	./.:.:.:.:.:.:.:.	./.:.:.:.:.:.:.:.	./.:.:.:.:.:.:.:.	./.:.:.:.:.:.:.:.	./.:.:.:.:.:.:.:.	./.:.:.:.:.:.:.:.	./.:.:.:.:.:.:.:.	./.:.:.:.:.:.:.:.	./.:.:.:.:.:.:.:.	./.:.:.:.:.:.:.:.	./.:.:.:.:.:.:.:.	./.:.:.:.:.:.:.:.	./.:.:.:.:.:.:.:.	./.:.:.:.:.:.:.:.	./.:.:.:.:.:.:.:.	./.:.:.:.:.:.:.:.	./.:.:.:.:.:.:.:.	./.:.:.:.:.:.:.:.	./.:.:.:.:.:.:.:.	./.:.:.:.:.:.:.:.	./.:.:.:.:.:.:.:.	./.:.:.:.:.:.:.:.	./.:.:.:.:.:.:.:.	./.:.:.:.:.:.:.:.	./.:.:.:.:.:.:.:.	./.:.:.:.:.:.:.:.	./.:.:.:.:.:.:.:.	./.:.:.:.:.:.:.:.	./.:.:.:.:.:.:.:.	./.:.:.:.:.:.:.:.	./.:.:.:.:.:.:.:.	./.:.:.:.:.:.:.:.	./.:.:.:.:.:.:.:.
chr7	18118295	.	G	A	622.77	PASS	ExcessHet=3.0103;RAW_MQ=64800;BaseQRankSum=0.894;ClippingRankSum=0;MQRankSum=0;ReadPosRankSum=1.876;DP=851;MLEAC=2;MLEAF=1	GT:DP:GQ:SB:NE:PR:PS:SE:PGT:PID	./.:.:.:.:.:.:.:.:.:.	./.:.:.:.:.:.:.:.:.:.	./.:.:.:.:.:.:.:.:.:.	./.:.:.:.:.:.:.:.:.:.	./.:.:.:.:.:.:.:.:.:.	./.:.:.:.:.:.:.:.:.:.	./.:.:.:.:.:.:.:.:.:.	./.:.:.:.:.:.:.:.:.:.	./.:.:.:.:.:.:.:.:.:.	./.:.:.:.:.:.:.:.:.:.	./.:.:.:.:.:.:.:.:.:.	./.:.:.:.:.:.:.:.:.:.	./.:.:.:.:.:.:.:.:.:.	./.:.:.:.:.:.:.:.:.:.	./.:.:.:.:.:.:.:.:.:.	./.:.:.:.:.:.:.:.:.:.	./.:.:.:.:.:.:.:.:.:.	./.:.:.:.:.:.:.:.:.:.	./.:.:.:.:.:.:.:.:.:.	./.:.:.:.:.:.:.:.:.:.	./.:.:.:.:.:.:.:.:.:.	./.:.:.:.:.:.:.:.:.:.	./.:.:.:.:.:.:.:.:.:.	./.:.:.:.:.:.:.:.:.:.	./.:.:.:.:.:.:.:.:.:.	./.:.:.:.:.:.:.:.:.:.	./.:.:.:.:.:.:.:.:.:.	./.:.:.:.:.:.:.:.:.:.	./.:.:.:.:.:.:.:.:.:.	./.:.:.:.:.:.:.:.:.:.	./.:.:.:.:.:.:.:.:.:.	./.:.:.:.:.:.:.:.:.:.	./.:.:.:.:.:.:.:.:.:.	./.:.:.:.:.:.:.:.:.:.	./.:.:.:.:.:.:.:.:.:.	1/1:18:54:0,0,8,10:.:.:.:.:.:.	./.:.:.:.:.:.:.:.:.:.	1|0:14:97:3,3,3,5:100:0:18118277:.:.:.	./.:.:.:.:.:.:.:.:.:.	./.:.:.:.:.:.:.:.:.:.	./.:.:.:.:.:.:.:.:.:.	0/1:15:99:1,5,5,4:.:.:.:.:.:.	0|1:4:42:0,2,2,0:31.49:0:18115296:.:.:.	1/1:11:33:0,0,7,4:.:.:.:.:.:.	1/1:4:12:0,0,2,2:.:.:.:.:.:.	1/1:17:51:0,0,7,10:.:.:.:.:.:.	0|1:14:99:1,5,3,5:100:0:18111589:.:.:.	0|1:16:9:2,1,7,6:3.86:1:18117921:.:.:.	1/1:16:48:0,0,9,7:.:.:.:.:.:.	1/1:10:30:0,0,6,4:.:.:.:.:.:.	0|1:18:99:3,4,4,7:100:0:18113236:.:.:.	1/1:9:27:0,0,2,7:.:.:.:.:.:.	1/1:5:15:0,0,2,3:.:.:.:.:.:.	./.:.:.:.:.:.:.:.:.:.	0/1:14:99:4,4,3,3:.:.:.:.:.:.	1|0:16:15:4,1,5,6:30.81:0:18113031:.:.:.	./.:.:.:.:.:.:.:.:.:.	0|1:19:68:5,1,7,6:100:0:18111457:.:.:.	1/1:12:11:0,1,5,6:.:.:.:.:.:.	./.:.:.:.:.:.:.:.:.:.	./.:.:.:.:.:.:.:.:.:.	1|0:13:98:3,3,3,4:100:0:18100968:.:.:.	1/1:7:21:0,0,4,3:.:.:.:.:.:.	1/1:8:24:0,0,3,5:.:.:.:.:.:.	1/1:11:33:0,0,4,7:.:.:.:.:.:.	1|0:12:99:2,4,2,4:100:0:18117778:.:.:.	1/1:12:36:0,0,7,5:.:.:.:.:.:.	./.:.:.:.:.:.:.:.:.:.	1/1:13:39:0,0,8,5:.:.:.:.:.:.	1/1:13:39:0,0,7,6:.:.:.:.:.:.	1/1:19:57:0,0,10,9:.:.:.:.:.:.	1/1:13:39:0,0,5,8:.:.:.:.:0|1:18118276_AC_A	1/1:8:24:0,0,3,5:.:.:.:.:.:.	1/1:14:42:0,0,6,8:.:.:.:.:.:.	./.:.:.:.:.:.:.:.:.:.	1/1:9:27:0,0,4,5:.:.:.:.:.:.	0|1:15:99:4,2,3,6:100:0:18118276:.:.:.	1|0:13:99:2,4,1,6:100:0:18118276:.:.:.	0|1:19:99:4,6,5,4:100:0:18117778:.:.:.	1/1:24:72:0,0,11,13:.:.:.:.:.:.	./.:.:.:.:.:.:.:.:.:.	1/1:10:30:0,0,5,5:.:.:.:.:.:.	1/1:7:21:0,0,4,3:.:.:.:.:.:.	0/1:9:49:2,4,0,3:.:.:.:.:.:.	1|0:11:49:3,1,3,4:100:0:18118277:.:.:.	0|1:17:99:5,4,5,3:37.99:0:18117778:.:.:.	0/1:17:22:2,1,7,7:.:.:.:.:.:.	1/1:21:63:0,0,8,13:.:.:.:.:.:.	0/1:17:99:4,5,4,4:.:.:.:.:.:.	0|1:18:99:5,6,4,3:100:0:18117901:.:.:.	1/1:17:51:0,0,6,11:.:.:.:.:.:.	0/1:17:28:1,2,6,8:.:.:.:.:.:.	1/1:16:48:0,0,11,5:.:.:.:.:.:.	1/1:13:39:0,0,8,5:.:.:.:.:0|1:18118295_G_A	0/1:13:87:2,3,6,2:.:.:.:.:.:.	./.:.:.:.:.:.:.:.:.:.	1/1:16:48:0,0,8,8:.:.:.:.:.:.	1/1:24:24:1,1,9,13:.:.:.:.:.:.	0|1:12:92:4,3,2,3:71.64:0:18117612:.:.:.	./.:.:.:.:.:.:.:.:.:.	1/1:19:57:0,0,11,8:.:.:.:.:.:.	./.:.:.:.:.:.:.:.:.:.	./.:.:.:.:.:.:.:.:.:.	1/1:22:65:0,0,7,15:.:.:.:.:.:.	1/1:15:45:0,0,7,8:.:.:.:.:.:.	1/1:9:27:0,0,5,4:.:.:.:.:.:.	1|0:18:99:3,6,5,4:53.06:0:18115644:.:.:.	1/1:12:36:0,0,6,6:.:.:.:.:.:.	1/1:15:45:0,0,7,8:.:.:.:.:.:.	0/1:11:99:3,3,4,1:.:.:.:.:.:.	1/1:15:45:0,0,5,10:.:.:.:.:.:.	./.:.:.:.:.:.:.:.:.:.	./.:.:.:.:.:.:.:.:.:.	./.:.:.:.:.:.:.:.:.:.	./.:.:.:.:.:.:.:.:.:.	./.:.:.:.:.:.:.:.:.:.	./.:.:.:.:.:.:.:.:.:.	./.:.:.:.:.:.:.:.:.:.	./.:.:.:.:.:.:.:.:.:.	./.:.:.:.:.:.:.:.:.:.	./.:.:.:.:.:.:.:.:.:.	./.:.:.:.:.:.:.:.:.:.	./.:.:.:.:.:.:.:.:.:.	./.:.:.:.:.:.:.:.:.:.
chr7	18118302	.	C	G	0.03	PASS	BaseQRankSum=0;ClippingRankSum=0;ExcessHet=3.0103;MQRankSum=0;RAW_MQ=54000;ReadPosRankSum=0.981;DP=15;MLEAC=1;MLEAF=0.5	GT:DP:GQ:PGT:PID:SB	./.:.:.:.:.:.	./.:.:.:.:.:.	./.:.:.:.:.:.	./.:.:.:.:.:.	./.:.:.:.:.:.	./.:.:.:.:.:.	./.:.:.:.:.:.	./.:.:.:.:.:.	./.:.:.:.:.:.	./.:.:.:.:.:.	./.:.:.:.:.:.	./.:.:.:.:.:.	./.:.:.:.:.:.	./.:.:.:.:.:.	./.:.:.:.:.:.	./.:.:.:.:.:.	./.:.:.:.:.:.	./.:.:.:.:.:.	./.:.:.:.:.:.	./.:.:.:.:.:.	./.:.:.:.:.:.	./.:.:.:.:.:.	./.:.:.:.:.:.	./.:.:.:.:.:.	./.:.:.:.:.:.	./.:.:.:.:.:.	./.:.:.:.:.:.	./.:.:.:.:.:.	./.:.:.:.:.:.	./.:.:.:.:.:.	./.:.:.:.:.:.	./.:.:.:.:.:.	./.:.:.:.:.:.	./.:.:.:.:.:.	./.:.:.:.:.:.	./.:.:.:.:.:.	./.:.:.:.:.:.	./.:.:.:.:.:.	./.:.:.:.:.:.	./.:.:.:.:.:.	./.:.:.:.:.:.	./.:.:.:.:.:.	./.:.:.:.:.:.	./.:.:.:.:.:.	./.:.:.:.:.:.	./.:.:.:.:.:.	./.:.:.:.:.:.	./.:.:.:.:.:.	./.:.:.:.:.:.	./.:.:.:.:.:.	./.:.:.:.:.:.	./.:.:.:.:.:.	./.:.:.:.:.:.	./.:.:.:.:.:.	./.:.:.:.:.:.	./.:.:.:.:.:.	./.:.:.:.:.:.	./.:.:.:.:.:.	./.:.:.:.:.:.	./.:.:.:.:.:.	./.:.:.:.:.:.	./.:.:.:.:.:.	./.:.:.:.:.:.	./.:.:.:.:.:.	./.:.:.:.:.:.	./.:.:.:.:.:.	./.:.:.:.:.:.	./.:.:.:.:.:.	./.:.:.:.:.:.	./.:.:.:.:.:.	./.:.:.:.:.:.	./.:.:.:.:.:.	./.:.:.:.:.:.	./.:.:.:.:.:.	./.:.:.:.:.:.	./.:.:.:.:.:.	./.:.:.:.:.:.	./.:.:.:.:.:.	./.:.:.:.:.:.	./.:.:.:.:.:.	./.:.:.:.:.:.	./.:.:.:.:.:.	./.:.:.:.:.:.	./.:.:.:.:.:.	./.:.:.:.:.:.	./.:.:.:.:.:.	./.:.:.:.:.:.	./.:.:.:.:.:.	./.:.:.:.:.:.	./.:.:.:.:.:.	./.:.:.:.:.:.	./.:.:.:.:.:.	./.:.:.:.:.:.	0/1:15:7:0|1:18118295_G_A:8,5,2,0	./.:.:.:.:.:.	./.:.:.:.:.:.	./.:.:.:.:.:.	./.:.:.:.:.:.	./.:.:.:.:.:.	./.:.:.:.:.:.	./.:.:.:.:.:.	./.:.:.:.:.:.	./.:.:.:.:.:.	./.:.:.:.:.:.	./.:.:.:.:.:.	./.:.:.:.:.:.	./.:.:.:.:.:.	./.:.:.:.:.:.	./.:.:.:.:.:.	./.:.:.:.:.:.	./.:.:.:.:.:.	./.:.:.:.:.:.	./.:.:.:.:.:.	./.:.:.:.:.:.	./.:.:.:.:.:.	./.:.:.:.:.:.	./.:.:.:.:.:.	./.:.:.:.:.:.	./.:.:.:.:.:.	./.:.:.:.:.:.	./.:.:.:.:.:.	./.:.:.:.:.:.	./.:.:.:.:.:.	./.:.:.:.:.:.
chr7	18118375	.	C	A	0.93	PASS	BaseQRankSum=-1.732;ClippingRankSum=0;ExcessHet=3.0103;MQRankSum=0;RAW_MQ=39600;ReadPosRankSum=0.282;DP=11;MLEAC=1;MLEAF=0.5	GT:DP:GQ:SB	./.:.:.:.	./.:.:.:.	./.:.:.:.	./.:.:.:.	./.:.:.:.	./.:.:.:.	./.:.:.:.	./.:.:.:.	./.:.:.:.	0/1:9:22:5,2,1,1	./.:.:.:.	./.:.:.:.	./.:.:.:.	./.:.:.:.	./.:.:.:.	./.:.:.:.	./.:.:.:.	./.:.:.:.	./.:.:.:.	./.:.:.:.	./.:.:.:.	./.:.:.:.	./.:.:.:.	./.:.:.:.	./.:.:.:.	./.:.:.:.	./.:.:.:.	./.:.:.:.	./.:.:.:.	./.:.:.:.	./.:.:.:.	./.:.:.:.	./.:.:.:.	./.:.:.:.	./.:.:.:.	./.:.:.:.	./.:.:.:.	./.:.:.:.	./.:.:.:.	./.:.:.:.	./.:.:.:.	./.:.:.:.	./.:.:.:.	./.:.:.:.	./.:.:.:.	./.:.:.:.	./.:.:.:.	./.:.:.:.	./.:.:.:.	./.:.:.:.	./.:.:.:.	./.:.:.:.	./.:.:.:.	./.:.:.:.	./.:.:.:.	./.:.:.:.	./.:.:.:.	./.:.:.:.	./.:.:.:.	./.:.:.:.	./.:.:.:.	./.:.:.:.	./.:.:.:.	./.:.:.:.	./.:.:.:.	./.:.:.:.	./.:.:.:.	./.:.:.:.	./.:.:.:.	./.:.:.:.	./.:.:.:.	./.:.:.:.	./.:.:.:.	./.:.:.:.	./.:.:.:.	./.:.:.:.	./.:.:.:.	./.:.:.:.	./.:.:.:.	./.:.:.:.	./.:.:.:.	./.:.:.:.	./.:.:.:.	./.:.:.:.	./.:.:.:.	./.:.:.:.	./.:.:.:.	./.:.:.:.	./.:.:.:.	./.:.:.:.	./.:.:.:.	./.:.:.:.	./.:.:.:.	./.:.:.:.	./.:.:.:.	./.:.:.:.	./.:.:.:.	./.:.:.:.	./.:.:.:.	./.:.:.:.	./.:.:.:.	./.:.:.:.	./.:.:.:.	./.:.:.:.	./.:.:.:.	./.:.:.:.	./.:.:.:.	./.:.:.:.	./.:.:.:.	./.:.:.:.	./.:.:.:.	./.:.:.:.	./.:.:.:.	./.:.:.:.	./.:.:.:.	./.:.:.:.	./.:.:.:.	./.:.:.:.	./.:.:.:.	./.:.:.:.	./.:.:.:.	./.:.:.:.	./.:.:.:.	./.:.:.:.
chr7	18118736	.	G	A	497.77	PASS	BaseQRankSum=1.569;ClippingRankSum=0;ExcessHet=3.0103;MQRankSum=0;RAW_MQ=36000;ReadPosRankSum=0.728;DP=64;MLEAC=2;MLEAF=1	GT:DP:GQ:SB	./.:.:.:.	./.:.:.:.	./.:.:.:.	./.:.:.:.	./.:.:.:.	./.:.:.:.	./.:.:.:.	./.:.:.:.	./.:.:.:.	./.:.:.:.	./.:.:.:.	./.:.:.:.	./.:.:.:.	./.:.:.:.	./.:.:.:.	./.:.:.:.	./.:.:.:.	./.:.:.:.	./.:.:.:.	./.:.:.:.	./.:.:.:.	./.:.:.:.	./.:.:.:.	./.:.:.:.	./.:.:.:.	./.:.:.:.	./.:.:.:.	./.:.:.:.	./.:.:.:.	./.:.:.:.	./.:.:.:.	./.:.:.:.	./.:.:.:.	./.:.:.:.	./.:.:.:.	./.:.:.:.	./.:.:.:.	./.:.:.:.	./.:.:.:.	./.:.:.:.	./.:.:.:.	./.:.:.:.	./.:.:.:.	./.:.:.:.	./.:.:.:.	./.:.:.:.	./.:.:.:.	./.:.:.:.	./.:.:.:.	./.:.:.:.	./.:.:.:.	./.:.:.:.	./.:.:.:.	./.:.:.:.	./.:.:.:.	./.:.:.:.	./.:.:.:.	./.:.:.:.	./.:.:.:.	./.:.:.:.	./.:.:.:.	./.:.:.:.	./.:.:.:.	./.:.:.:.	./.:.:.:.	0/1:10:50:3,4,1,2	./.:.:.:.	1/1:16:48:0,0,8,8	./.:.:.:.	./.:.:.:.	./.:.:.:.	./.:.:.:.	./.:.:.:.	./.:.:.:.	./.:.:.:.	./.:.:.:.	./.:.:.:.	./.:.:.:.	./.:.:.:.	./.:.:.:.	./.:.:.:.	./.:.:.:.	./.:.:.:.	./.:.:.:.	./.:.:.:.	./.:.:.:.	./.:.:.:.	./.:.:.:.	./.:.:.:.	./.:.:.:.	./.:.:.:.	0/1:18:99:7,2,5,4	./.:.:.:.	./.:.:.:.	./.:.:.:.	1/1:20:60:0,0,9,11	./.:.:.:.	./.:.:.:.	./.:.:.:.	./.:.:.:.	./.:.:.:.	./.:.:.:.	./.:.:.:.	./.:.:.:.	./.:.:.:.	./.:.:.:.	./.:.:.:.	./.:.:.:.	./.:.:.:.	./.:.:.:.	./.:.:.:.	./.:.:.:.	./.:.:.:.	./.:.:.:.	./.:.:.:.	./.:.:.:.	./.:.:.:.	./.:.:.:.	./.:.:.:.	./.:.:.:.	./.:.:.:.	./.:.:.:.	./.:.:.:.	./.:.:.:.
chr7	18118793	.	CA	C	165.73	PASS	ExcessHet=3.0103;RAW_MQ=14400;BaseQRankSum=-0.196;ClippingRankSum=0;MQRankSum=0;ReadPosRankSum=0.53;DP=44;MLEAC=1;MLEAF=0.5	GT:DP:GQ:SB:NE:PR:PS:SE	./.:.:.:.:.:.:.:.	./.:.:.:.:.:.:.:.	./.:.:.:.:.:.:.:.	./.:.:.:.:.:.:.:.	./.:.:.:.:.:.:.:.	./.:.:.:.:.:.:.:.	./.:.:.:.:.:.:.:.	./.:.:.:.:.:.:.:.	./.:.:.:.:.:.:.:.	./.:.:.:.:.:.:.:.	./.:.:.:.:.:.:.:.	./.:.:.:.:.:.:.:.	./.:.:.:.:.:.:.:.	./.:.:.:.:.:.:.:.	./.:.:.:.:.:.:.:.	./.:.:.:.:.:.:.:.	./.:.:.:.:.:.:.:.	./.:.:.:.:.:.:.:.	./.:.:.:.:.:.:.:.	./.:.:.:.:.:.:.:.	./.:.:.:.:.:.:.:.	./.:.:.:.:.:.:.:.	./.:.:.:.:.:.:.:.	./.:.:.:.:.:.:.:.	./.:.:.:.:.:.:.:.	./.:.:.:.:.:.:.:.	./.:.:.:.:.:.:.:.	./.:.:.:.:.:.:.:.	./.:.:.:.:.:.:.:.	./.:.:.:.:.:.:.:.	./.:.:.:.:.:.:.:.	./.:.:.:.:.:.:.:.	./.:.:.:.:.:.:.:.	./.:.:.:.:.:.:.:.	./.:.:.:.:.:.:.:.	./.:.:.:.:.:.:.:.	./.:.:.:.:.:.:.:.	./.:.:.:.:.:.:.:.	./.:.:.:.:.:.:.:.	./.:.:.:.:.:.:.:.	./.:.:.:.:.:.:.:.	./.:.:.:.:.:.:.:.	./.:.:.:.:.:.:.:.	./.:.:.:.:.:.:.:.	1/1:4:12:0,0,2,2:.:.:.:.	./.:.:.:.:.:.:.:.	./.:.:.:.:.:.:.:.	./.:.:.:.:.:.:.:.	./.:.:.:.:.:.:.:.	./.:.:.:.:.:.:.:.	./.:.:.:.:.:.:.:.	./.:.:.:.:.:.:.:.	./.:.:.:.:.:.:.:.	./.:.:.:.:.:.:.:.	./.:.:.:.:.:.:.:.	./.:.:.:.:.:.:.:.	./.:.:.:.:.:.:.:.	./.:.:.:.:.:.:.:.	./.:.:.:.:.:.:.:.	./.:.:.:.:.:.:.:.	./.:.:.:.:.:.:.:.	./.:.:.:.:.:.:.:.	./.:.:.:.:.:.:.:.	./.:.:.:.:.:.:.:.	./.:.:.:.:.:.:.:.	./.:.:.:.:.:.:.:.	./.:.:.:.:.:.:.:.	./.:.:.:.:.:.:.:.	./.:.:.:.:.:.:.:.	0|1:20:99:6,4,4,6:39.76:0:18118793:.	./.:.:.:.:.:.:.:.	0|1:18:99:4,4,5,5:100:0:18118793:.	./.:.:.:.:.:.:.:.	./.:.:.:.:.:.:.:.	./.:.:.:.:.:.:.:.	./.:.:.:.:.:.:.:.	./.:.:.:.:.:.:.:.	./.:.:.:.:.:.:.:.	./.:.:.:.:.:.:.:.	./.:.:.:.:.:.:.:.	./.:.:.:.:.:.:.:.	./.:.:.:.:.:.:.:.	./.:.:.:.:.:.:.:.	./.:.:.:.:.:.:.:.	./.:.:.:.:.:.:.:.	./.:.:.:.:.:.:.:.	./.:.:.:.:.:.:.:.	./.:.:.:.:.:.:.:.	./.:.:.:.:.:.:.:.	./.:.:.:.:.:.:.:.	./.:.:.:.:.:.:.:.	./.:.:.:.:.:.:.:.	./.:.:.:.:.:.:.:.	./.:.:.:.:.:.:.:.	./.:.:.:.:.:.:.:.	./.:.:.:.:.:.:.:.	./.:.:.:.:.:.:.:.	./.:.:.:.:.:.:.:.	./.:.:.:.:.:.:.:.	./.:.:.:.:.:.:.:.	./.:.:.:.:.:.:.:.	./.:.:.:.:.:.:.:.	./.:.:.:.:.:.:.:.	./.:.:.:.:.:.:.:.	./.:.:.:.:.:.:.:.	./.:.:.:.:.:.:.:.	./.:.:.:.:.:.:.:.	./.:.:.:.:.:.:.:.	./.:.:.:.:.:.:.:.	./.:.:.:.:.:.:.:.	./.:.:.:.:.:.:.:.	./.:.:.:.:.:.:.:.	./.:.:.:.:.:.:.:.	./.:.:.:.:.:.:.:.	./.:.:.:.:.:.:.:.	./.:.:.:.:.:.:.:.	./.:.:.:.:.:.:.:.	./.:.:.:.:.:.:.:.	./.:.:.:.:.:.:.:.	./.:.:.:.:.:.:.:.	./.:.:.:.:.:.:.:.	./.:.:.:.:.:.:.:.	./.:.:.:.:.:.:.:.	./.:.:.:.:.:.:.:.
chr7	18118861	.	CA	C	1.38	PASS	BaseQRankSum=-1.383;ClippingRankSum=0;ExcessHet=3.0103;MQRankSum=0;RAW_MQ=32400;ReadPosRankSum=0.812;DP=9;MLEAC=1;MLEAF=0.5	GT:DP:GQ:SB	./.:.:.:.	./.:.:.:.	./.:.:.:.	./.:.:.:.	./.:.:.:.	./.:.:.:.	./.:.:.:.	./.:.:.:.	./.:.:.:.	./.:.:.:.	./.:.:.:.	./.:.:.:.	./.:.:.:.	./.:.:.:.	./.:.:.:.	./.:.:.:.	./.:.:.:.	./.:.:.:.	./.:.:.:.	./.:.:.:.	./.:.:.:.	./.:.:.:.	./.:.:.:.	./.:.:.:.	./.:.:.:.	./.:.:.:.	./.:.:.:.	./.:.:.:.	./.:.:.:.	./.:.:.:.	./.:.:.:.	./.:.:.:.	./.:.:.:.	./.:.:.:.	./.:.:.:.	./.:.:.:.	./.:.:.:.	./.:.:.:.	./.:.:.:.	./.:.:.:.	./.:.:.:.	./.:.:.:.	./.:.:.:.	./.:.:.:.	./.:.:.:.	0/1:9:33:4,3,1,1	./.:.:.:.	./.:.:.:.	./.:.:.:.	./.:.:.:.	./.:.:.:.	./.:.:.:.	./.:.:.:.	./.:.:.:.	./.:.:.:.	./.:.:.:.	./.:.:.:.	./.:.:.:.	./.:.:.:.	./.:.:.:.	./.:.:.:.	./.:.:.:.	./.:.:.:.	./.:.:.:.	./.:.:.:.	./.:.:.:.	./.:.:.:.	./.:.:.:.	./.:.:.:.	./.:.:.:.	./.:.:.:.	./.:.:.:.	./.:.:.:.	./.:.:.:.	./.:.:.:.	./.:.:.:.	./.:.:.:.	./.:.:.:.	./.:.:.:.	./.:.:.:.	./.:.:.:.	./.:.:.:.	./.:.:.:.	./.:.:.:.	./.:.:.:.	./.:.:.:.	./.:.:.:.	./.:.:.:.	./.:.:.:.	./.:.:.:.	./.:.:.:.	./.:.:.:.	./.:.:.:.	./.:.:.:.	./.:.:.:.	./.:.:.:.	./.:.:.:.	./.:.:.:.	./.:.:.:.	./.:.:.:.	./.:.:.:.	./.:.:.:.	./.:.:.:.	./.:.:.:.	./.:.:.:.	./.:.:.:.	./.:.:.:.	./.:.:.:.	./.:.:.:.	./.:.:.:.	./.:.:.:.	./.:.:.:.	./.:.:.:.	./.:.:.:.	./.:.:.:.	./.:.:.:.	./.:.:.:.	./.:.:.:.	./.:.:.:.	./.:.:.:.	./.:.:.:.	./.:.:.:.	./.:.:.:.	./.:.:.:.
chr7	18118882	.	T	G	249.77	PASS	BaseQRankSum=-0.269;ClippingRankSum=0;ExcessHet=3.0103;MQRankSum=0;RAW_MQ=39600;ReadPosRankSum=0.605;DP=127;MLEAC=1;MLEAF=0.5	GT:DP:GQ:SB:NE:PR:PS:SE	./.:.:.:.:.:.:.:.	./.:.:.:.:.:.:.:.	./.:.:.:.:.:.:.:.	./.:.:.:.:.:.:.:.	./.:.:.:.:.:.:.:.	./.:.:.:.:.:.:.:.	./.:.:.:.:.:.:.:.	./.:.:.:.:.:.:.:.	./.:.:.:.:.:.:.:.	./.:.:.:.:.:.:.:.	./.:.:.:.:.:.:.:.	./.:.:.:.:.:.:.:.	./.:.:.:.:.:.:.:.	./.:.:.:.:.:.:.:.	./.:.:.:.:.:.:.:.	./.:.:.:.:.:.:.:.	./.:.:.:.:.:.:.:.	./.:.:.:.:.:.:.:.	./.:.:.:.:.:.:.:.	./.:.:.:.:.:.:.:.	./.:.:.:.:.:.:.:.	./.:.:.:.:.:.:.:.	./.:.:.:.:.:.:.:.	./.:.:.:.:.:.:.:.	./.:.:.:.:.:.:.:.	./.:.:.:.:.:.:.:.	./.:.:.:.:.:.:.:.	./.:.:.:.:.:.:.:.	./.:.:.:.:.:.:.:.	./.:.:.:.:.:.:.:.	./.:.:.:.:.:.:.:.	./.:.:.:.:.:.:.:.	./.:.:.:.:.:.:.:.	./.:.:.:.:.:.:.:.	./.:.:.:.:.:.:.:.	./.:.:.:.:.:.:.:.	./.:.:.:.:.:.:.:.	./.:.:.:.:.:.:.:.	./.:.:.:.:.:.:.:.	./.:.:.:.:.:.:.:.	./.:.:.:.:.:.:.:.	./.:.:.:.:.:.:.:.	./.:.:.:.:.:.:.:.	./.:.:.:.:.:.:.:.	./.:.:.:.:.:.:.:.	./.:.:.:.:.:.:.:.	./.:.:.:.:.:.:.:.	./.:.:.:.:.:.:.:.	0/1:11:85:3,3,2,3:.:.:.:.	1|0:19:99:4,8,5,2:19.97:0:18118276:.	./.:.:.:.:.:.:.:.	1|0:11:93:3,2,3,3:37:0:18118882:.	./.:.:.:.:.:.:.:.	./.:.:.:.:.:.:.:.	./.:.:.:.:.:.:.:.	./.:.:.:.:.:.:.:.	./.:.:.:.:.:.:.:.	./.:.:.:.:.:.:.:.	./.:.:.:.:.:.:.:.	./.:.:.:.:.:.:.:.	./.:.:.:.:.:.:.:.	./.:.:.:.:.:.:.:.	./.:.:.:.:.:.:.:.	./.:.:.:.:.:.:.:.	./.:.:.:.:.:.:.:.	./.:.:.:.:.:.:.:.	./.:.:.:.:.:.:.:.	./.:.:.:.:.:.:.:.	./.:.:.:.:.:.:.:.	./.:.:.:.:.:.:.:.	./.:.:.:.:.:.:.:.	1|0:18:99:5,4,3,6:100:0:18118793:.	0/1:13:99:3,3,4,3:.:.:.:.	0/1:8:61:2,3,0,3:.:.:.:.	./.:.:.:.:.:.:.:.	1/1:10:30:0,0,2,8:.:.:.:.	0/1:19:99:1,7,5,6:.:.:.:.	0/1:18:99:6,3,4,5:.:.:.:.	./.:.:.:.:.:.:.:.	./.:.:.:.:.:.:.:.	./.:.:.:.:.:.:.:.	./.:.:.:.:.:.:.:.	./.:.:.:.:.:.:.:.	./.:.:.:.:.:.:.:.	./.:.:.:.:.:.:.:.	./.:.:.:.:.:.:.:.	./.:.:.:.:.:.:.:.	./.:.:.:.:.:.:.:.	./.:.:.:.:.:.:.:.	./.:.:.:.:.:.:.:.	./.:.:.:.:.:.:.:.	./.:.:.:.:.:.:.:.	./.:.:.:.:.:.:.:.	./.:.:.:.:.:.:.:.	./.:.:.:.:.:.:.:.	./.:.:.:.:.:.:.:.	./.:.:.:.:.:.:.:.	./.:.:.:.:.:.:.:.	./.:.:.:.:.:.:.:.	./.:.:.:.:.:.:.:.	./.:.:.:.:.:.:.:.	./.:.:.:.:.:.:.:.	./.:.:.:.:.:.:.:.	./.:.:.:.:.:.:.:.	./.:.:.:.:.:.:.:.	./.:.:.:.:.:.:.:.	./.:.:.:.:.:.:.:.	./.:.:.:.:.:.:.:.	./.:.:.:.:.:.:.:.	./.:.:.:.:.:.:.:.	./.:.:.:.:.:.:.:.	./.:.:.:.:.:.:.:.	./.:.:.:.:.:.:.:.	./.:.:.:.:.:.:.:.	./.:.:.:.:.:.:.:.	./.:.:.:.:.:.:.:.	./.:.:.:.:.:.:.:.	./.:.:.:.:.:.:.:.	./.:.:.:.:.:.:.:.	./.:.:.:.:.:.:.:.	./.:.:.:.:.:.:.:.	./.:.:.:.:.:.:.:.	./.:.:.:.:.:.:.:.	./.:.:.:.:.:.:.:.
chr7	18118933	.	G	A	491.79	PASS	BaseQRankSum=1.693;ClippingRankSum=0;ExcessHet=3.0103;MQRankSum=0;RAW_MQ=64800;ReadPosRankSum=1.614;DP=196;MLEAC=1;MLEAF=0.5	GT:DP:GQ:NE:PR:PS:SB:SE	./.:.:.:.:.:.:.:.	./.:.:.:.:.:.:.:.	./.:.:.:.:.:.:.:.	./.:.:.:.:.:.:.:.	./.:.:.:.:.:.:.:.	./.:.:.:.:.:.:.:.	./.:.:.:.:.:.:.:.	./.:.:.:.:.:.:.:.	./.:.:.:.:.:.:.:.	./.:.:.:.:.:.:.:.	./.:.:.:.:.:.:.:.	./.:.:.:.:.:.:.:.	./.:.:.:.:.:.:.:.	./.:.:.:.:.:.:.:.	./.:.:.:.:.:.:.:.	./.:.:.:.:.:.:.:.	./.:.:.:.:.:.:.:.	./.:.:.:.:.:.:.:.	./.:.:.:.:.:.:.:.	./.:.:.:.:.:.:.:.	./.:.:.:.:.:.:.:.	./.:.:.:.:.:.:.:.	./.:.:.:.:.:.:.:.	./.:.:.:.:.:.:.:.	./.:.:.:.:.:.:.:.	./.:.:.:.:.:.:.:.	./.:.:.:.:.:.:.:.	./.:.:.:.:.:.:.:.	./.:.:.:.:.:.:.:.	./.:.:.:.:.:.:.:.	./.:.:.:.:.:.:.:.	./.:.:.:.:.:.:.:.	./.:.:.:.:.:.:.:.	./.:.:.:.:.:.:.:.	./.:.:.:.:.:.:.:.	./.:.:.:.:.:.:.:.	./.:.:.:.:.:.:.:.	1|0:18:99:100:0:18118933:6,6,3,3:.	./.:.:.:.:.:.:.:.	./.:.:.:.:.:.:.:.	./.:.:.:.:.:.:.:.	./.:.:.:.:.:.:.:.	./.:.:.:.:.:.:.:.	./.:.:.:.:.:.:.:.	./.:.:.:.:.:.:.:.	./.:.:.:.:.:.:.:.	./.:.:.:.:.:.:.:.	./.:.:.:.:.:.:.:.	./.:.:.:.:.:.:.:.	./.:.:.:.:.:.:.:.	./.:.:.:.:.:.:.:.	./.:.:.:.:.:.:.:.	./.:.:.:.:.:.:.:.	./.:.:.:.:.:.:.:.	./.:.:.:.:.:.:.:.	./.:.:.:.:.:.:.:.	1|0:12:43:100:0:18118933:0,3,5,4:.	1|0:8:52:100:0:18111457:1,2,3,2:.	./.:.:.:.:.:.:.:.	./.:.:.:.:.:.:.:.	1/1:16:48:.:.:.:0,0,9,7:.	0|1:12:44:100:0:18118933:1,2,6,3:.	./.:.:.:.:.:.:.:.	./.:.:.:.:.:.:.:.	./.:.:.:.:.:.:.:.	./.:.:.:.:.:.:.:.	./.:.:.:.:.:.:.:.	./.:.:.:.:.:.:.:.	./.:.:.:.:.:.:.:.	./.:.:.:.:.:.:.:.	./.:.:.:.:.:.:.:.	./.:.:.:.:.:.:.:.	./.:.:.:.:.:.:.:.	./.:.:.:.:.:.:.:.	./.:.:.:.:.:.:.:.	./.:.:.:.:.:.:.:.	./.:.:.:.:.:.:.:.	./.:.:.:.:.:.:.:.	./.:.:.:.:.:.:.:.	./.:.:.:.:.:.:.:.	./.:.:.:.:.:.:.:.	./.:.:.:.:.:.:.:.	./.:.:.:.:.:.:.:.	0|1:8:50:37.99:0:18118933:2,1,2,3:.	0|1:18:87:100:0:18118933:2,4,9,3:.	1|0:15:94:100:0:18118933:2,4,7,2:.	./.:.:.:.:.:.:.:.	./.:.:.:.:.:.:.:.	1|0:17:99:100:0:18118933:1,5,5,6:.	./.:.:.:.:.:.:.:.	./.:.:.:.:.:.:.:.	./.:.:.:.:.:.:.:.	./.:.:.:.:.:.:.:.	./.:.:.:.:.:.:.:.	./.:.:.:.:.:.:.:.	./.:.:.:.:.:.:.:.	./.:.:.:.:.:.:.:.	./.:.:.:.:.:.:.:.	./.:.:.:.:.:.:.:.	1/1:15:18:.:.:.:1,0,8,6:.	./.:.:.:.:.:.:.:.	0|1:17:52:100:0:18118933:3,1,9,4:.	1/1:24:23:.:.:.:1,1,13,9:.	./.:.:.:.:.:.:.:.	./.:.:.:.:.:.:.:.	./.:.:.:.:.:.:.:.	0|1:14:62:71.64:0:18118933:3,1,4,6:.	./.:.:.:.:.:.:.:.	./.:.:.:.:.:.:.:.	./.:.:.:.:.:.:.:.	./.:.:.:.:.:.:.:.	./.:.:.:.:.:.:.:.	./.:.:.:.:.:.:.:.	./.:.:.:.:.:.:.:.	./.:.:.:.:.:.:.:.	./.:.:.:.:.:.:.:.	./.:.:.:.:.:.:.:.	./.:.:.:.:.:.:.:.	./.:.:.:.:.:.:.:.	./.:.:.:.:.:.:.:.	./.:.:.:.:.:.:.:.	./.:.:.:.:.:.:.:.	./.:.:.:.:.:.:.:.	./.:.:.:.:.:.:.:.
chr7	18119019	.	C	T	322.77	PASS	BaseQRankSum=-1.335;ClippingRankSum=0;ExcessHet=3.0103;MQRankSum=0;RAW_MQ=39600;ReadPosRankSum=-0.875;DP=146;MLEAC=1;MLEAF=0.5	GT:DP:GQ:NE:PR:PS:SB:SE	./.:.:.:.:.:.:.:.	./.:.:.:.:.:.:.:.	./.:.:.:.:.:.:.:.	./.:.:.:.:.:.:.:.	./.:.:.:.:.:.:.:.	./.:.:.:.:.:.:.:.	./.:.:.:.:.:.:.:.	./.:.:.:.:.:.:.:.	./.:.:.:.:.:.:.:.	./.:.:.:.:.:.:.:.	./.:.:.:.:.:.:.:.	./.:.:.:.:.:.:.:.	./.:.:.:.:.:.:.:.	./.:.:.:.:.:.:.:.	./.:.:.:.:.:.:.:.	./.:.:.:.:.:.:.:.	./.:.:.:.:.:.:.:.	./.:.:.:.:.:.:.:.	./.:.:.:.:.:.:.:.	./.:.:.:.:.:.:.:.	./.:.:.:.:.:.:.:.	./.:.:.:.:.:.:.:.	./.:.:.:.:.:.:.:.	./.:.:.:.:.:.:.:.	./.:.:.:.:.:.:.:.	./.:.:.:.:.:.:.:.	./.:.:.:.:.:.:.:.	./.:.:.:.:.:.:.:.	./.:.:.:.:.:.:.:.	./.:.:.:.:.:.:.:.	./.:.:.:.:.:.:.:.	./.:.:.:.:.:.:.:.	./.:.:.:.:.:.:.:.	./.:.:.:.:.:.:.:.	./.:.:.:.:.:.:.:.	./.:.:.:.:.:.:.:.	./.:.:.:.:.:.:.:.	./.:.:.:.:.:.:.:.	./.:.:.:.:.:.:.:.	./.:.:.:.:.:.:.:.	./.:.:.:.:.:.:.:.	./.:.:.:.:.:.:.:.	1|0:11:73:41.02:0:18119019:3,1,2,5:.	1/1:14:42:.:.:.:0,0,5,9:.	./.:.:.:.:.:.:.:.	0/1:11:23:.:.:.:2,0,5,4:.	./.:.:.:.:.:.:.:.	1|0:13:99:37:0:18119019:3,3,2,5:.	./.:.:.:.:.:.:.:.	./.:.:.:.:.:.:.:.	./.:.:.:.:.:.:.:.	./.:.:.:.:.:.:.:.	./.:.:.:.:.:.:.:.	./.:.:.:.:.:.:.:.	./.:.:.:.:.:.:.:.	./.:.:.:.:.:.:.:.	./.:.:.:.:.:.:.:.	0|1:10:82:100:0:18111457:4,1,3,2:.	./.:.:.:.:.:.:.:.	./.:.:.:.:.:.:.:.	./.:.:.:.:.:.:.:.	./.:.:.:.:.:.:.:.	./.:.:.:.:.:.:.:.	./.:.:.:.:.:.:.:.	./.:.:.:.:.:.:.:.	0/1:12:76:.:.:.:3,5,2,2:.	./.:.:.:.:.:.:.:.	./.:.:.:.:.:.:.:.	./.:.:.:.:.:.:.:.	1|0:11:47:100:0:18118793:4,4,1,2:.	0/1:13:99:.:.:.:3,4,3,3:.	./.:.:.:.:.:.:.:.	./.:.:.:.:.:.:.:.	./.:.:.:.:.:.:.:.	./.:.:.:.:.:.:.:.	./.:.:.:.:.:.:.:.	./.:.:.:.:.:.:.:.	./.:.:.:.:.:.:.:.	./.:.:.:.:.:.:.:.	0/1:18:99:.:.:.:6,6,3,3:.	./.:.:.:.:.:.:.:.	./.:.:.:.:.:.:.:.	./.:.:.:.:.:.:.:.	./.:.:.:.:.:.:.:.	./.:.:.:.:.:.:.:.	0|1:16:31:100:0:18118933:8,5,1,2:.	0/1:15:33:.:.:.:1,2,4,8:.	./.:.:.:.:.:.:.:.	./.:.:.:.:.:.:.:.	./.:.:.:.:.:.:.:.	./.:.:.:.:.:.:.:.	./.:.:.:.:.:.:.:.	./.:.:.:.:.:.:.:.	./.:.:.:.:.:.:.:.	./.:.:.:.:.:.:.:.	./.:.:.:.:.:.:.:.	./.:.:.:.:.:.:.:.	./.:.:.:.:.:.:.:.	./.:.:.:.:.:.:.:.	./.:.:.:.:.:.:.:.	./.:.:.:.:.:.:.:.	./.:.:.:.:.:.:.:.	./.:.:.:.:.:.:.:.	./.:.:.:.:.:.:.:.	./.:.:.:.:.:.:.:.	./.:.:.:.:.:.:.:.	./.:.:.:.:.:.:.:.	./.:.:.:.:.:.:.:.	./.:.:.:.:.:.:.:.	./.:.:.:.:.:.:.:.	./.:.:.:.:.:.:.:.	./.:.:.:.:.:.:.:.	./.:.:.:.:.:.:.:.	./.:.:.:.:.:.:.:.	./.:.:.:.:.:.:.:.	./.:.:.:.:.:.:.:.	./.:.:.:.:.:.:.:.	./.:.:.:.:.:.:.:.	./.:.:.:.:.:.:.:.	./.:.:.:.:.:.:.:.	./.:.:.:.:.:.:.:.	./.:.:.:.:.:.:.:.	./.:.:.:.:.:.:.:.	./.:.:.:.:.:.:.:.
chr7	18119067	.	A	T	1.69	PASS	BaseQRankSum=-2.1;ClippingRankSum=0;ExcessHet=3.0103;MQRankSum=0;RAW_MQ=28800;ReadPosRankSum=0.135;DP=8;MLEAC=1;MLEAF=0.5	GT:DP:GQ:SB	./.:.:.:.	./.:.:.:.	./.:.:.:.	./.:.:.:.	./.:.:.:.	./.:.:.:.	./.:.:.:.	./.:.:.:.	./.:.:.:.	./.:.:.:.	./.:.:.:.	./.:.:.:.	./.:.:.:.	./.:.:.:.	./.:.:.:.	0/1:8:25:3,3,1,1	./.:.:.:.	./.:.:.:.	./.:.:.:.	./.:.:.:.	./.:.:.:.	./.:.:.:.	./.:.:.:.	./.:.:.:.	./.:.:.:.	./.:.:.:.	./.:.:.:.	./.:.:.:.	./.:.:.:.	./.:.:.:.	./.:.:.:.	./.:.:.:.	./.:.:.:.	./.:.:.:.	./.:.:.:.	./.:.:.:.	./.:.:.:.	./.:.:.:.	./.:.:.:.	./.:.:.:.	./.:.:.:.	./.:.:.:.	./.:.:.:.	./.:.:.:.	./.:.:.:.	./.:.:.:.	./.:.:.:.	./.:.:.:.	./.:.:.:.	./.:.:.:.	./.:.:.:.	./.:.:.:.	./.:.:.:.	./.:.:.:.	./.:.:.:.	./.:.:.:.	./.:.:.:.	./.:.:.:.	./.:.:.:.	./.:.:.:.	./.:.:.:.	./.:.:.:.	./.:.:.:.	./.:.:.:.	./.:.:.:.	./.:.:.:.	./.:.:.:.	./.:.:.:.	./.:.:.:.	./.:.:.:.	./.:.:.:.	./.:.:.:.	./.:.:.:.	./.:.:.:.	./.:.:.:.	./.:.:.:.	./.:.:.:.	./.:.:.:.	./.:.:.:.	./.:.:.:.	./.:.:.:.	./.:.:.:.	./.:.:.:.	./.:.:.:.	./.:.:.:.	./.:.:.:.	./.:.:.:.	./.:.:.:.	./.:.:.:.	./.:.:.:.	./.:.:.:.	./.:.:.:.	./.:.:.:.	./.:.:.:.	./.:.:.:.	./.:.:.:.	./.:.:.:.	./.:.:.:.	./.:.:.:.	./.:.:.:.	./.:.:.:.	./.:.:.:.	./.:.:.:.	./.:.:.:.	./.:.:.:.	./.:.:.:.	./.:.:.:.	./.:.:.:.	./.:.:.:.	./.:.:.:.	./.:.:.:.	./.:.:.:.	./.:.:.:.	./.:.:.:.	./.:.:.:.	./.:.:.:.	./.:.:.:.	./.:.:.:.	./.:.:.:.	./.:.:.:.	./.:.:.:.	./.:.:.:.	./.:.:.:.	./.:.:.:.
chr7	18119084	.	C	T	365.77	PASS	BaseQRankSum=-1.739;ClippingRankSum=0;ExcessHet=3.0103;MQRankSum=0;RAW_MQ=43200;ReadPosRankSum=0.396;DP=155;MLEAC=1;MLEAF=0.5	GT:DP:GQ:NE:PR:PS:SB:SE	./.:.:.:.:.:.:.:.	./.:.:.:.:.:.:.:.	./.:.:.:.:.:.:.:.	./.:.:.:.:.:.:.:.	./.:.:.:.:.:.:.:.	./.:.:.:.:.:.:.:.	./.:.:.:.:.:.:.:.	./.:.:.:.:.:.:.:.	./.:.:.:.:.:.:.:.	./.:.:.:.:.:.:.:.	./.:.:.:.:.:.:.:.	./.:.:.:.:.:.:.:.	./.:.:.:.:.:.:.:.	./.:.:.:.:.:.:.:.	./.:.:.:.:.:.:.:.	./.:.:.:.:.:.:.:.	./.:.:.:.:.:.:.:.	./.:.:.:.:.:.:.:.	./.:.:.:.:.:.:.:.	./.:.:.:.:.:.:.:.	./.:.:.:.:.:.:.:.	./.:.:.:.:.:.:.:.	./.:.:.:.:.:.:.:.	./.:.:.:.:.:.:.:.	./.:.:.:.:.:.:.:.	./.:.:.:.:.:.:.:.	./.:.:.:.:.:.:.:.	./.:.:.:.:.:.:.:.	./.:.:.:.:.:.:.:.	./.:.:.:.:.:.:.:.	./.:.:.:.:.:.:.:.	./.:.:.:.:.:.:.:.	./.:.:.:.:.:.:.:.	./.:.:.:.:.:.:.:.	./.:.:.:.:.:.:.:.	./.:.:.:.:.:.:.:.	./.:.:.:.:.:.:.:.	1|0:12:78:100:0:18118933:3,4,2,3:.	./.:.:.:.:.:.:.:.	./.:.:.:.:.:.:.:.	./.:.:.:.:.:.:.:.	./.:.:.:.:.:.:.:.	./.:.:.:.:.:.:.:.	./.:.:.:.:.:.:.:.	./.:.:.:.:.:.:.:.	./.:.:.:.:.:.:.:.	./.:.:.:.:.:.:.:.	./.:.:.:.:.:.:.:.	./.:.:.:.:.:.:.:.	./.:.:.:.:.:.:.:.	./.:.:.:.:.:.:.:.	./.:.:.:.:.:.:.:.	./.:.:.:.:.:.:.:.	./.:.:.:.:.:.:.:.	./.:.:.:.:.:.:.:.	./.:.:.:.:.:.:.:.	1|0:11:18:100:0:18118933:2,0,6,3:.	1|0:9:52:100:0:18111457:2,1,3,3:.	./.:.:.:.:.:.:.:.	./.:.:.:.:.:.:.:.	1/1:12:36:.:.:.:0,0,4,8:.	0|1:15:3:100:0:18118933:2,0,6,7:.	./.:.:.:.:.:.:.:.	./.:.:.:.:.:.:.:.	./.:.:.:.:.:.:.:.	./.:.:.:.:.:.:.:.	./.:.:.:.:.:.:.:.	./.:.:.:.:.:.:.:.	./.:.:.:.:.:.:.:.	./.:.:.:.:.:.:.:.	./.:.:.:.:.:.:.:.	./.:.:.:.:.:.:.:.	./.:.:.:.:.:.:.:.	./.:.:.:.:.:.:.:.	./.:.:.:.:.:.:.:.	./.:.:.:.:.:.:.:.	./.:.:.:.:.:.:.:.	./.:.:.:.:.:.:.:.	./.:.:.:.:.:.:.:.	./.:.:.:.:.:.:.:.	./.:.:.:.:.:.:.:.	./.:.:.:.:.:.:.:.	./.:.:.:.:.:.:.:.	0|1:9:50:37.99:0:18118933:1,2,4,2:.	0|1:16:92:100:0:18118933:4,2,4,6:.	1/1:17:2:.:.:.:1,1,9,6:.	./.:.:.:.:.:.:.:.	./.:.:.:.:.:.:.:.	1|0:12:19:100:0:18118933:1,1,5,5:.	./.:.:.:.:.:.:.:.	./.:.:.:.:.:.:.:.	./.:.:.:.:.:.:.:.	./.:.:.:.:.:.:.:.	./.:.:.:.:.:.:.:.	./.:.:.:.:.:.:.:.	./.:.:.:.:.:.:.:.	./.:.:.:.:.:.:.:.	./.:.:.:.:.:.:.:.	./.:.:.:.:.:.:.:.	1/1:7:21:.:.:.:0,0,1,6:.	./.:.:.:.:.:.:.:.	0|1:8:25:100:0:18118933:1,1,1,5:.	1/1:18:29:.:.:.:1,0,5,12:.	./.:.:.:.:.:.:.:.	./.:.:.:.:.:.:.:.	./.:.:.:.:.:.:.:.	0|1:4:16:71.64:0:18118933:1,2,0,1:.	./.:.:.:.:.:.:.:.	./.:.:.:.:.:.:.:.	0/1:4:42:.:.:.:1,1,1,1:.	./.:.:.:.:.:.:.:.	./.:.:.:.:.:.:.:.	./.:.:.:.:.:.:.:.	./.:.:.:.:.:.:.:.	./.:.:.:.:.:.:.:.	./.:.:.:.:.:.:.:.	./.:.:.:.:.:.:.:.	./.:.:.:.:.:.:.:.	./.:.:.:.:.:.:.:.	./.:.:.:.:.:.:.:.	./.:.:.:.:.:.:.:.	./.:.:.:.:.:.:.:.	./.:.:.:.:.:.:.:.	./.:.:.:.:.:.:.:.
chr7	18119092	.	T	A	51.77	PASS	BaseQRankSum=-1.519;ClippingRankSum=0;ExcessHet=3.0103;MQRankSum=0;RAW_MQ=57600;ReadPosRankSum=0.787;DP=28;MLEAC=1;MLEAF=0.5	GT:DP:GQ:SB:NE:PR:PS:SE	./.:.:.:.:.:.:.:.	./.:.:.:.:.:.:.:.	./.:.:.:.:.:.:.:.	./.:.:.:.:.:.:.:.	./.:.:.:.:.:.:.:.	./.:.:.:.:.:.:.:.	./.:.:.:.:.:.:.:.	./.:.:.:.:.:.:.:.	./.:.:.:.:.:.:.:.	./.:.:.:.:.:.:.:.	./.:.:.:.:.:.:.:.	./.:.:.:.:.:.:.:.	./.:.:.:.:.:.:.:.	./.:.:.:.:.:.:.:.	./.:.:.:.:.:.:.:.	./.:.:.:.:.:.:.:.	./.:.:.:.:.:.:.:.	./.:.:.:.:.:.:.:.	./.:.:.:.:.:.:.:.	./.:.:.:.:.:.:.:.	./.:.:.:.:.:.:.:.	./.:.:.:.:.:.:.:.	./.:.:.:.:.:.:.:.	./.:.:.:.:.:.:.:.	./.:.:.:.:.:.:.:.	./.:.:.:.:.:.:.:.	./.:.:.:.:.:.:.:.	./.:.:.:.:.:.:.:.	./.:.:.:.:.:.:.:.	./.:.:.:.:.:.:.:.	./.:.:.:.:.:.:.:.	./.:.:.:.:.:.:.:.	./.:.:.:.:.:.:.:.	./.:.:.:.:.:.:.:.	./.:.:.:.:.:.:.:.	./.:.:.:.:.:.:.:.	./.:.:.:.:.:.:.:.	./.:.:.:.:.:.:.:.	./.:.:.:.:.:.:.:.	./.:.:.:.:.:.:.:.	./.:.:.:.:.:.:.:.	./.:.:.:.:.:.:.:.	./.:.:.:.:.:.:.:.	./.:.:.:.:.:.:.:.	./.:.:.:.:.:.:.:.	./.:.:.:.:.:.:.:.	./.:.:.:.:.:.:.:.	./.:.:.:.:.:.:.:.	./.:.:.:.:.:.:.:.	./.:.:.:.:.:.:.:.	./.:.:.:.:.:.:.:.	./.:.:.:.:.:.:.:.	./.:.:.:.:.:.:.:.	./.:.:.:.:.:.:.:.	./.:.:.:.:.:.:.:.	./.:.:.:.:.:.:.:.	./.:.:.:.:.:.:.:.	./.:.:.:.:.:.:.:.	./.:.:.:.:.:.:.:.	./.:.:.:.:.:.:.:.	./.:.:.:.:.:.:.:.	./.:.:.:.:.:.:.:.	./.:.:.:.:.:.:.:.	./.:.:.:.:.:.:.:.	./.:.:.:.:.:.:.:.	./.:.:.:.:.:.:.:.	./.:.:.:.:.:.:.:.	0/1:16:80:7,4,2,3:.:.:.:.	./.:.:.:.:.:.:.:.	./.:.:.:.:.:.:.:.	./.:.:.:.:.:.:.:.	./.:.:.:.:.:.:.:.	./.:.:.:.:.:.:.:.	./.:.:.:.:.:.:.:.	./.:.:.:.:.:.:.:.	./.:.:.:.:.:.:.:.	./.:.:.:.:.:.:.:.	./.:.:.:.:.:.:.:.	./.:.:.:.:.:.:.:.	./.:.:.:.:.:.:.:.	./.:.:.:.:.:.:.:.	./.:.:.:.:.:.:.:.	./.:.:.:.:.:.:.:.	./.:.:.:.:.:.:.:.	./.:.:.:.:.:.:.:.	./.:.:.:.:.:.:.:.	./.:.:.:.:.:.:.:.	./.:.:.:.:.:.:.:.	./.:.:.:.:.:.:.:.	./.:.:.:.:.:.:.:.	./.:.:.:.:.:.:.:.	./.:.:.:.:.:.:.:.	./.:.:.:.:.:.:.:.	./.:.:.:.:.:.:.:.	./.:.:.:.:.:.:.:.	1|0:12:67:5,3,2,2:37.99:0:18119092:.	./.:.:.:.:.:.:.:.	./.:.:.:.:.:.:.:.	./.:.:.:.:.:.:.:.	./.:.:.:.:.:.:.:.	./.:.:.:.:.:.:.:.	./.:.:.:.:.:.:.:.	./.:.:.:.:.:.:.:.	./.:.:.:.:.:.:.:.	./.:.:.:.:.:.:.:.	./.:.:.:.:.:.:.:.	./.:.:.:.:.:.:.:.	./.:.:.:.:.:.:.:.	./.:.:.:.:.:.:.:.	./.:.:.:.:.:.:.:.	./.:.:.:.:.:.:.:.	./.:.:.:.:.:.:.:.	./.:.:.:.:.:.:.:.	./.:.:.:.:.:.:.:.	./.:.:.:.:.:.:.:.	./.:.:.:.:.:.:.:.	./.:.:.:.:.:.:.:.	./.:.:.:.:.:.:.:.	./.:.:.:.:.:.:.:.	./.:.:.:.:.:.:.:.	./.:.:.:.:.:.:.:.	./.:.:.:.:.:.:.:.	./.:.:.:.:.:.:.:.	./.:.:.:.:.:.:.:.
chr7	18119106	.	TA	T	192.73	PASS	BaseQRankSum=-0.191;ClippingRankSum=0;ExcessHet=3.0103;MQRankSum=0;RAW_MQ=39600;ReadPosRankSum=0.768;DP=73;MLEAC=1;MLEAF=0.5	GT:DP:GQ:SB:NE:PR:PS:SE	./.:.:.:.:.:.:.:.	./.:.:.:.:.:.:.:.	./.:.:.:.:.:.:.:.	./.:.:.:.:.:.:.:.	./.:.:.:.:.:.:.:.	./.:.:.:.:.:.:.:.	./.:.:.:.:.:.:.:.	./.:.:.:.:.:.:.:.	./.:.:.:.:.:.:.:.	./.:.:.:.:.:.:.:.	./.:.:.:.:.:.:.:.	./.:.:.:.:.:.:.:.	./.:.:.:.:.:.:.:.	./.:.:.:.:.:.:.:.	./.:.:.:.:.:.:.:.	./.:.:.:.:.:.:.:.	./.:.:.:.:.:.:.:.	./.:.:.:.:.:.:.:.	./.:.:.:.:.:.:.:.	./.:.:.:.:.:.:.:.	./.:.:.:.:.:.:.:.	./.:.:.:.:.:.:.:.	./.:.:.:.:.:.:.:.	./.:.:.:.:.:.:.:.	./.:.:.:.:.:.:.:.	./.:.:.:.:.:.:.:.	./.:.:.:.:.:.:.:.	./.:.:.:.:.:.:.:.	./.:.:.:.:.:.:.:.	./.:.:.:.:.:.:.:.	./.:.:.:.:.:.:.:.	./.:.:.:.:.:.:.:.	./.:.:.:.:.:.:.:.	./.:.:.:.:.:.:.:.	./.:.:.:.:.:.:.:.	./.:.:.:.:.:.:.:.	./.:.:.:.:.:.:.:.	./.:.:.:.:.:.:.:.	./.:.:.:.:.:.:.:.	./.:.:.:.:.:.:.:.	./.:.:.:.:.:.:.:.	0/1:11:31:3,5,1,2:.:.:.:.	./.:.:.:.:.:.:.:.	./.:.:.:.:.:.:.:.	./.:.:.:.:.:.:.:.	./.:.:.:.:.:.:.:.	0/1:11:68:3,2,3,3:.:.:.:.	./.:.:.:.:.:.:.:.	./.:.:.:.:.:.:.:.	./.:.:.:.:.:.:.:.	./.:.:.:.:.:.:.:.	./.:.:.:.:.:.:.:.	./.:.:.:.:.:.:.:.	./.:.:.:.:.:.:.:.	./.:.:.:.:.:.:.:.	./.:.:.:.:.:.:.:.	./.:.:.:.:.:.:.:.	./.:.:.:.:.:.:.:.	./.:.:.:.:.:.:.:.	./.:.:.:.:.:.:.:.	./.:.:.:.:.:.:.:.	./.:.:.:.:.:.:.:.	./.:.:.:.:.:.:.:.	./.:.:.:.:.:.:.:.	./.:.:.:.:.:.:.:.	./.:.:.:.:.:.:.:.	./.:.:.:.:.:.:.:.	./.:.:.:.:.:.:.:.	./.:.:.:.:.:.:.:.	./.:.:.:.:.:.:.:.	./.:.:.:.:.:.:.:.	./.:.:.:.:.:.:.:.	./.:.:.:.:.:.:.:.	./.:.:.:.:.:.:.:.	0/1:14:87:3,5,3,3:.:.:.:.	./.:.:.:.:.:.:.:.	./.:.:.:.:.:.:.:.	./.:.:.:.:.:.:.:.	0/1:9:57:3,2,1,3:.:.:.:.	./.:.:.:.:.:.:.:.	1/1:11:33:0,0,3,8:.:.:.:.	./.:.:.:.:.:.:.:.	./.:.:.:.:.:.:.:.	./.:.:.:.:.:.:.:.	./.:.:.:.:.:.:.:.	./.:.:.:.:.:.:.:.	./.:.:.:.:.:.:.:.	./.:.:.:.:.:.:.:.	./.:.:.:.:.:.:.:.	1|0:12:26:3,0,4,5:19.97:0:18119106:.	./.:.:.:.:.:.:.:.	./.:.:.:.:.:.:.:.	./.:.:.:.:.:.:.:.	./.:.:.:.:.:.:.:.	./.:.:.:.:.:.:.:.	./.:.:.:.:.:.:.:.	./.:.:.:.:.:.:.:.	./.:.:.:.:.:.:.:.	./.:.:.:.:.:.:.:.	./.:.:.:.:.:.:.:.	./.:.:.:.:.:.:.:.	./.:.:.:.:.:.:.:.	./.:.:.:.:.:.:.:.	./.:.:.:.:.:.:.:.	./.:.:.:.:.:.:.:.	./.:.:.:.:.:.:.:.	./.:.:.:.:.:.:.:.	./.:.:.:.:.:.:.:.	./.:.:.:.:.:.:.:.	./.:.:.:.:.:.:.:.	./.:.:.:.:.:.:.:.	./.:.:.:.:.:.:.:.	./.:.:.:.:.:.:.:.	./.:.:.:.:.:.:.:.	./.:.:.:.:.:.:.:.	./.:.:.:.:.:.:.:.	./.:.:.:.:.:.:.:.	./.:.:.:.:.:.:.:.	./.:.:.:.:.:.:.:.	./.:.:.:.:.:.:.:.	./.:.:.:.:.:.:.:.	./.:.:.:.:.:.:.:.	./.:.:.:.:.:.:.:.	./.:.:.:.:.:.:.:.
chr7	18119249	.	A	AGT	254.73	PASS	ExcessHet=3.0103;RAW_MQ=14400;BaseQRankSum=0.153;ClippingRankSum=0;MQRankSum=0;ReadPosRankSum=0;DP=33;MLEAC=1;MLEAF=0.5	GT:DP:GQ:SB:NE:PR:PS:SE	./.:.:.:.:.:.:.:.	./.:.:.:.:.:.:.:.	./.:.:.:.:.:.:.:.	./.:.:.:.:.:.:.:.	./.:.:.:.:.:.:.:.	./.:.:.:.:.:.:.:.	./.:.:.:.:.:.:.:.	./.:.:.:.:.:.:.:.	./.:.:.:.:.:.:.:.	./.:.:.:.:.:.:.:.	./.:.:.:.:.:.:.:.	./.:.:.:.:.:.:.:.	./.:.:.:.:.:.:.:.	./.:.:.:.:.:.:.:.	./.:.:.:.:.:.:.:.	./.:.:.:.:.:.:.:.	./.:.:.:.:.:.:.:.	./.:.:.:.:.:.:.:.	./.:.:.:.:.:.:.:.	./.:.:.:.:.:.:.:.	./.:.:.:.:.:.:.:.	./.:.:.:.:.:.:.:.	./.:.:.:.:.:.:.:.	./.:.:.:.:.:.:.:.	./.:.:.:.:.:.:.:.	./.:.:.:.:.:.:.:.	./.:.:.:.:.:.:.:.	./.:.:.:.:.:.:.:.	./.:.:.:.:.:.:.:.	./.:.:.:.:.:.:.:.	./.:.:.:.:.:.:.:.	./.:.:.:.:.:.:.:.	./.:.:.:.:.:.:.:.	./.:.:.:.:.:.:.:.	./.:.:.:.:.:.:.:.	./.:.:.:.:.:.:.:.	./.:.:.:.:.:.:.:.	./.:.:.:.:.:.:.:.	./.:.:.:.:.:.:.:.	./.:.:.:.:.:.:.:.	./.:.:.:.:.:.:.:.	./.:.:.:.:.:.:.:.	./.:.:.:.:.:.:.:.	./.:.:.:.:.:.:.:.	1/1:4:12:0,0,2,2:.:.:.:.	./.:.:.:.:.:.:.:.	./.:.:.:.:.:.:.:.	./.:.:.:.:.:.:.:.	./.:.:.:.:.:.:.:.	./.:.:.:.:.:.:.:.	./.:.:.:.:.:.:.:.	./.:.:.:.:.:.:.:.	./.:.:.:.:.:.:.:.	./.:.:.:.:.:.:.:.	./.:.:.:.:.:.:.:.	./.:.:.:.:.:.:.:.	./.:.:.:.:.:.:.:.	./.:.:.:.:.:.:.:.	./.:.:.:.:.:.:.:.	./.:.:.:.:.:.:.:.	./.:.:.:.:.:.:.:.	./.:.:.:.:.:.:.:.	./.:.:.:.:.:.:.:.	./.:.:.:.:.:.:.:.	./.:.:.:.:.:.:.:.	./.:.:.:.:.:.:.:.	./.:.:.:.:.:.:.:.	./.:.:.:.:.:.:.:.	./.:.:.:.:.:.:.:.	0|1:17:99:7,3,4,3:100:0:18118793:.	./.:.:.:.:.:.:.:.	0/1:11:83:2,1,6,2:.:.:.:.	./.:.:.:.:.:.:.:.	./.:.:.:.:.:.:.:.	./.:.:.:.:.:.:.:.	./.:.:.:.:.:.:.:.	./.:.:.:.:.:.:.:.	./.:.:.:.:.:.:.:.	./.:.:.:.:.:.:.:.	./.:.:.:.:.:.:.:.	./.:.:.:.:.:.:.:.	./.:.:.:.:.:.:.:.	./.:.:.:.:.:.:.:.	./.:.:.:.:.:.:.:.	./.:.:.:.:.:.:.:.	./.:.:.:.:.:.:.:.	./.:.:.:.:.:.:.:.	./.:.:.:.:.:.:.:.	./.:.:.:.:.:.:.:.	./.:.:.:.:.:.:.:.	./.:.:.:.:.:.:.:.	./.:.:.:.:.:.:.:.	./.:.:.:.:.:.:.:.	./.:.:.:.:.:.:.:.	./.:.:.:.:.:.:.:.	./.:.:.:.:.:.:.:.	./.:.:.:.:.:.:.:.	./.:.:.:.:.:.:.:.	./.:.:.:.:.:.:.:.	./.:.:.:.:.:.:.:.	./.:.:.:.:.:.:.:.	./.:.:.:.:.:.:.:.	./.:.:.:.:.:.:.:.	./.:.:.:.:.:.:.:.	./.:.:.:.:.:.:.:.	./.:.:.:.:.:.:.:.	./.:.:.:.:.:.:.:.	./.:.:.:.:.:.:.:.	./.:.:.:.:.:.:.:.	./.:.:.:.:.:.:.:.	./.:.:.:.:.:.:.:.	./.:.:.:.:.:.:.:.	./.:.:.:.:.:.:.:.	./.:.:.:.:.:.:.:.	./.:.:.:.:.:.:.:.	./.:.:.:.:.:.:.:.	./.:.:.:.:.:.:.:.	./.:.:.:.:.:.:.:.	./.:.:.:.:.:.:.:.	./.:.:.:.:.:.:.:.	./.:.:.:.:.:.:.:.	./.:.:.:.:.:.:.:.	./.:.:.:.:.:.:.:.	./.:.:.:.:.:.:.:.
chr7	18119392	.	C	G	796.94	PASS	ExcessHet=3.0103;RAW_MQ=43200;BaseQRankSum=-2.16;ClippingRankSum=0;MQRankSum=0;ReadPosRankSum=0.349;DP=457;MLEAC=2;MLEAF=1	GT:DP:GQ:PGT:PID:SB:NE:PR:PS:SE	./.:.:.:.:.:.:.:.:.:.	./.:.:.:.:.:.:.:.:.:.	./.:.:.:.:.:.:.:.:.:.	./.:.:.:.:.:.:.:.:.:.	./.:.:.:.:.:.:.:.:.:.	./.:.:.:.:.:.:.:.:.:.	./.:.:.:.:.:.:.:.:.:.	./.:.:.:.:.:.:.:.:.:.	./.:.:.:.:.:.:.:.:.:.	./.:.:.:.:.:.:.:.:.:.	./.:.:.:.:.:.:.:.:.:.	./.:.:.:.:.:.:.:.:.:.	./.:.:.:.:.:.:.:.:.:.	./.:.:.:.:.:.:.:.:.:.	./.:.:.:.:.:.:.:.:.:.	./.:.:.:.:.:.:.:.:.:.	./.:.:.:.:.:.:.:.:.:.	./.:.:.:.:.:.:.:.:.:.	./.:.:.:.:.:.:.:.:.:.	./.:.:.:.:.:.:.:.:.:.	./.:.:.:.:.:.:.:.:.:.	./.:.:.:.:.:.:.:.:.:.	./.:.:.:.:.:.:.:.:.:.	./.:.:.:.:.:.:.:.:.:.	./.:.:.:.:.:.:.:.:.:.	./.:.:.:.:.:.:.:.:.:.	./.:.:.:.:.:.:.:.:.:.	./.:.:.:.:.:.:.:.:.:.	./.:.:.:.:.:.:.:.:.:.	./.:.:.:.:.:.:.:.:.:.	./.:.:.:.:.:.:.:.:.:.	./.:.:.:.:.:.:.:.:.:.	./.:.:.:.:.:.:.:.:.:.	./.:.:.:.:.:.:.:.:.:.	./.:.:.:.:.:.:.:.:.:.	1/1:12:36:0|1:18119392_C_G:0,0,4,8:.:.:.:.	./.:.:.:.:.:.:.:.:.:.	1|0:18:99:0|1:18119392_C_G:5,6,5,2:100:0:18119392:.	./.:.:.:.:.:.:.:.:.:.	./.:.:.:.:.:.:.:.:.:.	./.:.:.:.:.:.:.:.:.:.	./.:.:.:.:.:.:.:.:.:.	./.:.:.:.:.:.:.:.:.:.	./.:.:.:.:.:.:.:.:.:.	./.:.:.:.:.:.:.:.:.:.	./.:.:.:.:.:.:.:.:.:.	./.:.:.:.:.:.:.:.:.:.	./.:.:.:.:.:.:.:.:.:.	./.:.:.:.:.:.:.:.:.:.	./.:.:.:.:.:.:.:.:.:.	1|0:18:91:0|1:18119392_C_G:7,7,2,2:100:0:18119392:.	0|1:8:99:0|1:18119392_C_G:3,2,1,2:100:0:18118882:.	0|1:7:99:0|1:18119392_C_G:1,2,2,2:100:0:18119392:.	./.:.:.:.:.:.:.:.:.:.	./.:.:.:.:.:.:.:.:.:.	./.:.:.:.:.:.:.:.:.:.	./.:.:.:.:.:.:.:.:.:.	./.:.:.:.:.:.:.:.:.:.	0|1:11:57:0|1:18119392_C_G:2,7,1,1:100:0:18119392:.	./.:.:.:.:.:.:.:.:.:.	./.:.:.:.:.:.:.:.:.:.	1|0:21:99:0|1:18119392_C_G:5,5,7,4:100:0:18118933:.	0|1:18:44:0|1:18119392_C_G:1,1,4,12:100:0:18119392:.	1/1:4:12:0|1:18119392_C_G:0,0,3,1:.:.:.:.	1/1:11:36:0|1:18119392_C_G:0,0,5,6:.:.:.:.	./.:.:.:.:.:.:.:.:.:.	1/1:8:24:0|1:18119392_C_G:0,0,5,3:.:.:.:.	./.:.:.:.:.:.:.:.:.:.	1|0:8:99:0|1:18119392_C_G:3,1,3,1:100:0:18119392:.	./.:.:.:.:.:.:.:.:.:.	0|1:17:99:0|1:18119392_C_G:6,6,2,3:100:0:18119392:.	./.:.:.:.:.:.:.:.:.:.	1|0:15:99:0|1:18119392_C_G:4,3,7,1:100:0:18119392:.	./.:.:.:.:.:.:.:.:.:.	./.:.:.:.:.:.:.:.:.:.	./.:.:.:.:.:.:.:.:.:.	./.:.:.:.:.:.:.:.:.:.	./.:.:.:.:.:.:.:.:.:.	./.:.:.:.:.:.:.:.:.:.	0|1:13:99:0|1:18119392_C_G:5,2,3,3:100:0:18119392:.	./.:.:.:.:.:.:.:.:.:.	1|0:15:99:0|1:18119392_C_G:7,2,2,4:100:0:18119392:.	1/1:5:15:0|1:18119392_C_G:0,0,3,2:.:.:.:.	1|0:5:30:0|1:18119392_C_G:2,2,0,1:100:0:18119392:.	1|0:11:81:0|1:18119392_C_G:6,3,1,1:100:0:18118933:.	./.:.:.:.:.:.:.:.:.:.	./.:.:.:.:.:.:.:.:.:.	1|0:26:99:0|1:18119392_C_G:7,4,9,6:100:0:18119392:.	0|1:17:99:0|1:18119392_C_G:5,4,5,3:100:0:18119392:.	1|0:10:99:0|1:18119392_C_G:2,1,4,3:100:0:18119106:.	1|0:14:99:0|1:18119392_C_G:2,3,6,3:100:0:18119392:.	1|0:14:99:0|1:18119392_C_G:4,5,0,5:100:0:18119392:.	1/1:18:54:0|1:18119392_C_G:0,0,8,10:.:.:.:.	0|1:13:99:0|1:18119392_C_G:5,4,3,1:100:0:18119392:.	0|1:9:99:0|1:18119392_C_G:1,2,2,4:100:0:18119392:.	./.:.:.:.:.:.:.:.:.:.	./.:.:.:.:.:.:.:.:.:.	1/1:13:39:0|1:18119392_C_G:0,0,6,7:.:.:.:.	0|1:9:99:0|1:18119392_C_G:4,1,1,3:100:0:18119392:.	./.:.:.:.:.:.:.:.:.:.	1/1:8:24:0|1:18119392_C_G:0,0,5,3:.:.:.:.	./.:.:.:.:.:.:.:.:.:.	./.:.:.:.:.:.:.:.:.:.	1/1:9:33:0|1:18119392_C_G:0,0,2,7:.:.:.:.	1/1:14:42:0|1:18119392_C_G:0,0,8,6:.:.:.:.	1|0:14:99:0|1:18119392_C_G:2,5,4,3:100:0:18119392:.	1|0:10:99:0|1:18119392_C_G:2,3,3,2:100:0:18119392:.	0|1:8:99:0|1:18119392_C_G:3,1,2,2:100:0:18119392:.	1/1:22:14:0|1:18119392_C_G:1,0,6,15:.:.:.:.	./.:.:.:.:.:.:.:.:.:.	./.:.:.:.:.:.:.:.:.:.	./.:.:.:.:.:.:.:.:.:.	./.:.:.:.:.:.:.:.:.:.	./.:.:.:.:.:.:.:.:.:.	./.:.:.:.:.:.:.:.:.:.	./.:.:.:.:.:.:.:.:.:.	./.:.:.:.:.:.:.:.:.:.	./.:.:.:.:.:.:.:.:.:.	./.:.:.:.:.:.:.:.:.:.	./.:.:.:.:.:.:.:.:.:.	./.:.:.:.:.:.:.:.:.:.	./.:.:.:.:.:.:.:.:.:.	./.:.:.:.:.:.:.:.:.:.	./.:.:.:.:.:.:.:.:.:.
chr7	18119400	.	C	T	796.94	PASS	ExcessHet=3.0103;RAW_MQ=39600;BaseQRankSum=1.301;ClippingRankSum=0;MQRankSum=0;ReadPosRankSum=-0.599;DP=463;MLEAC=2;MLEAF=1	GT:DP:GQ:PGT:PID:SB:NE:PR:PS:SE	./.:.:.:.:.:.:.:.:.:.	./.:.:.:.:.:.:.:.:.:.	./.:.:.:.:.:.:.:.:.:.	./.:.:.:.:.:.:.:.:.:.	./.:.:.:.:.:.:.:.:.:.	./.:.:.:.:.:.:.:.:.:.	./.:.:.:.:.:.:.:.:.:.	./.:.:.:.:.:.:.:.:.:.	./.:.:.:.:.:.:.:.:.:.	./.:.:.:.:.:.:.:.:.:.	./.:.:.:.:.:.:.:.:.:.	./.:.:.:.:.:.:.:.:.:.	./.:.:.:.:.:.:.:.:.:.	./.:.:.:.:.:.:.:.:.:.	./.:.:.:.:.:.:.:.:.:.	./.:.:.:.:.:.:.:.:.:.	./.:.:.:.:.:.:.:.:.:.	./.:.:.:.:.:.:.:.:.:.	./.:.:.:.:.:.:.:.:.:.	./.:.:.:.:.:.:.:.:.:.	./.:.:.:.:.:.:.:.:.:.	./.:.:.:.:.:.:.:.:.:.	./.:.:.:.:.:.:.:.:.:.	./.:.:.:.:.:.:.:.:.:.	./.:.:.:.:.:.:.:.:.:.	./.:.:.:.:.:.:.:.:.:.	./.:.:.:.:.:.:.:.:.:.	./.:.:.:.:.:.:.:.:.:.	./.:.:.:.:.:.:.:.:.:.	./.:.:.:.:.:.:.:.:.:.	./.:.:.:.:.:.:.:.:.:.	./.:.:.:.:.:.:.:.:.:.	./.:.:.:.:.:.:.:.:.:.	./.:.:.:.:.:.:.:.:.:.	./.:.:.:.:.:.:.:.:.:.	1/1:11:36:0|1:18119392_C_G:0,0,3,8:.:.:.:.	./.:.:.:.:.:.:.:.:.:.	1|0:15:99:0|1:18119392_C_G:5,4,4,2:100:0:18119392:.	./.:.:.:.:.:.:.:.:.:.	./.:.:.:.:.:.:.:.:.:.	./.:.:.:.:.:.:.:.:.:.	./.:.:.:.:.:.:.:.:.:.	./.:.:.:.:.:.:.:.:.:.	./.:.:.:.:.:.:.:.:.:.	./.:.:.:.:.:.:.:.:.:.	./.:.:.:.:.:.:.:.:.:.	./.:.:.:.:.:.:.:.:.:.	./.:.:.:.:.:.:.:.:.:.	./.:.:.:.:.:.:.:.:.:.	./.:.:.:.:.:.:.:.:.:.	1|0:19:78:0|1:18119392_C_G:7,9,1,2:100:0:18119392:.	0|1:7:99:0|1:18119392_C_G:2,2,1,2:100:0:18118882:.	0|1:7:99:0|1:18119392_C_G:1,2,2,2:100:0:18119392:.	./.:.:.:.:.:.:.:.:.:.	./.:.:.:.:.:.:.:.:.:.	./.:.:.:.:.:.:.:.:.:.	./.:.:.:.:.:.:.:.:.:.	./.:.:.:.:.:.:.:.:.:.	0|1:8:66:0|1:18119392_C_G:2,4,1,1:100:0:18119392:.	./.:.:.:.:.:.:.:.:.:.	./.:.:.:.:.:.:.:.:.:.	1|0:20:99:0|1:18119392_C_G:5,5,6,4:100:0:18118933:.	0|1:19:38:0|1:18119392_C_G:1,1,5,12:100:0:18119392:.	1/1:2:6:0|1:18119392_C_G:0,0,2,0:.:.:.:.	1/1:11:36:0|1:18119392_C_G:0,0,5,6:.:.:.:.	./.:.:.:.:.:.:.:.:.:.	1/1:8:24:0|1:18119392_C_G:0,0,5,3:.:.:.:.	./.:.:.:.:.:.:.:.:.:.	1|0:10:99:0|1:18119392_C_G:3,1,4,2:100:0:18119392:.	./.:.:.:.:.:.:.:.:.:.	0|1:20:99:0|1:18119392_C_G:7,6,2,5:100:0:18119392:.	./.:.:.:.:.:.:.:.:.:.	1|0:15:99:0|1:18119392_C_G:4,3,7,1:100:0:18119392:.	./.:.:.:.:.:.:.:.:.:.	./.:.:.:.:.:.:.:.:.:.	./.:.:.:.:.:.:.:.:.:.	./.:.:.:.:.:.:.:.:.:.	./.:.:.:.:.:.:.:.:.:.	./.:.:.:.:.:.:.:.:.:.	0|1:16:99:0|1:18119392_C_G:7,3,4,2:100:0:18119392:.	./.:.:.:.:.:.:.:.:.:.	1|0:15:99:0|1:18119392_C_G:7,3,1,4:100:0:18119392:.	1/1:5:15:0|1:18119392_C_G:0,0,3,2:.:.:.:.	1|0:5:30:0|1:18119392_C_G:2,2,0,1:100:0:18119392:.	1|0:13:99:0|1:18119392_C_G:6,3,3,1:100:0:18118933:.	./.:.:.:.:.:.:.:.:.:.	./.:.:.:.:.:.:.:.:.:.	1|0:24:99:0|1:18119392_C_G:7,4,7,6:100:0:18119392:.	0|1:18:99:0|1:18119392_C_G:6,4,4,4:100:0:18119392:.	1|0:12:99:0|1:18119392_C_G:3,1,5,3:100:0:18119106:.	1|0:13:99:0|1:18119392_C_G:2,2,5,4:100:0:18119392:.	1|0:13:99:0|1:18119392_C_G:4,4,1,4:100:0:18119392:.	1/1:18:54:0|1:18119392_C_G:0,0,8,10:.:.:.:.	0|1:13:99:0|1:18119392_C_G:5,3,4,1:100:0:18119392:.	0|1:10:99:0|1:18119392_C_G:1,2,3,4:100:0:18119392:.	./.:.:.:.:.:.:.:.:.:.	./.:.:.:.:.:.:.:.:.:.	1/1:13:39:0|1:18119392_C_G:0,0,6,7:.:.:.:.	0|1:9:99:0|1:18119392_C_G:4,1,1,3:100:0:18119392:.	./.:.:.:.:.:.:.:.:.:.	1/1:9:27:0|1:18119392_C_G:0,0,5,4:.:.:.:.	./.:.:.:.:.:.:.:.:.:.	./.:.:.:.:.:.:.:.:.:.	1/1:11:33:0|1:18119392_C_G:0,0,3,8:.:.:.:.	1/1:13:45:0|1:18119392_C_G:0,0,7,6:.:.:.:.	1|0:14:99:0|1:18119392_C_G:2,4,4,4:100:0:18119392:.	1|0:10:99:0|1:18119392_C_G:2,3,3,2:100:0:18119392:.	0|1:9:99:0|1:18119392_C_G:2,1,4,2:100:0:18119392:.	1/1:22:14:0|1:18119392_C_G:1,0,6,15:.:.:.:.	./.:.:.:.:.:.:.:.:.:.	./.:.:.:.:.:.:.:.:.:.	./.:.:.:.:.:.:.:.:.:.	./.:.:.:.:.:.:.:.:.:.	./.:.:.:.:.:.:.:.:.:.	./.:.:.:.:.:.:.:.:.:.	./.:.:.:.:.:.:.:.:.:.	./.:.:.:.:.:.:.:.:.:.	./.:.:.:.:.:.:.:.:.:.	./.:.:.:.:.:.:.:.:.:.	./.:.:.:.:.:.:.:.:.:.	./.:.:.:.:.:.:.:.:.:.	./.:.:.:.:.:.:.:.:.:.	./.:.:.:.:.:.:.:.:.:.	./.:.:.:.:.:.:.:.:.:.
chr7	18119469	.	A	G	0.01	PASS	BaseQRankSum=-0.438;ClippingRankSum=0;ExcessHet=3.0103;MQRankSum=0;RAW_MQ=57600;ReadPosRankSum=0.939;DP=16;MLEAC=1;MLEAF=0.5	GT:DP:GQ:NE:PR:PS:SB:SE	./.:.:.:.:.:.:.:.	./.:.:.:.:.:.:.:.	./.:.:.:.:.:.:.:.	./.:.:.:.:.:.:.:.	./.:.:.:.:.:.:.:.	./.:.:.:.:.:.:.:.	./.:.:.:.:.:.:.:.	./.:.:.:.:.:.:.:.	./.:.:.:.:.:.:.:.	./.:.:.:.:.:.:.:.	./.:.:.:.:.:.:.:.	./.:.:.:.:.:.:.:.	./.:.:.:.:.:.:.:.	./.:.:.:.:.:.:.:.	./.:.:.:.:.:.:.:.	./.:.:.:.:.:.:.:.	./.:.:.:.:.:.:.:.	./.:.:.:.:.:.:.:.	./.:.:.:.:.:.:.:.	./.:.:.:.:.:.:.:.	./.:.:.:.:.:.:.:.	./.:.:.:.:.:.:.:.	./.:.:.:.:.:.:.:.	./.:.:.:.:.:.:.:.	./.:.:.:.:.:.:.:.	./.:.:.:.:.:.:.:.	./.:.:.:.:.:.:.:.	./.:.:.:.:.:.:.:.	./.:.:.:.:.:.:.:.	./.:.:.:.:.:.:.:.	./.:.:.:.:.:.:.:.	./.:.:.:.:.:.:.:.	./.:.:.:.:.:.:.:.	./.:.:.:.:.:.:.:.	./.:.:.:.:.:.:.:.	./.:.:.:.:.:.:.:.	./.:.:.:.:.:.:.:.	./.:.:.:.:.:.:.:.	./.:.:.:.:.:.:.:.	./.:.:.:.:.:.:.:.	./.:.:.:.:.:.:.:.	./.:.:.:.:.:.:.:.	./.:.:.:.:.:.:.:.	./.:.:.:.:.:.:.:.	./.:.:.:.:.:.:.:.	./.:.:.:.:.:.:.:.	./.:.:.:.:.:.:.:.	./.:.:.:.:.:.:.:.	./.:.:.:.:.:.:.:.	./.:.:.:.:.:.:.:.	./.:.:.:.:.:.:.:.	./.:.:.:.:.:.:.:.	./.:.:.:.:.:.:.:.	./.:.:.:.:.:.:.:.	./.:.:.:.:.:.:.:.	./.:.:.:.:.:.:.:.	./.:.:.:.:.:.:.:.	./.:.:.:.:.:.:.:.	./.:.:.:.:.:.:.:.	./.:.:.:.:.:.:.:.	./.:.:.:.:.:.:.:.	./.:.:.:.:.:.:.:.	./.:.:.:.:.:.:.:.	./.:.:.:.:.:.:.:.	./.:.:.:.:.:.:.:.	./.:.:.:.:.:.:.:.	./.:.:.:.:.:.:.:.	./.:.:.:.:.:.:.:.	./.:.:.:.:.:.:.:.	./.:.:.:.:.:.:.:.	./.:.:.:.:.:.:.:.	./.:.:.:.:.:.:.:.	./.:.:.:.:.:.:.:.	./.:.:.:.:.:.:.:.	./.:.:.:.:.:.:.:.	./.:.:.:.:.:.:.:.	./.:.:.:.:.:.:.:.	./.:.:.:.:.:.:.:.	./.:.:.:.:.:.:.:.	./.:.:.:.:.:.:.:.	./.:.:.:.:.:.:.:.	./.:.:.:.:.:.:.:.	./.:.:.:.:.:.:.:.	./.:.:.:.:.:.:.:.	./.:.:.:.:.:.:.:.	./.:.:.:.:.:.:.:.	./.:.:.:.:.:.:.:.	./.:.:.:.:.:.:.:.	./.:.:.:.:.:.:.:.	./.:.:.:.:.:.:.:.	./.:.:.:.:.:.:.:.	./.:.:.:.:.:.:.:.	./.:.:.:.:.:.:.:.	./.:.:.:.:.:.:.:.	./.:.:.:.:.:.:.:.	./.:.:.:.:.:.:.:.	./.:.:.:.:.:.:.:.	./.:.:.:.:.:.:.:.	./.:.:.:.:.:.:.:.	./.:.:.:.:.:.:.:.	./.:.:.:.:.:.:.:.	./.:.:.:.:.:.:.:.	./.:.:.:.:.:.:.:.	./.:.:.:.:.:.:.:.	./.:.:.:.:.:.:.:.	./.:.:.:.:.:.:.:.	./.:.:.:.:.:.:.:.	./.:.:.:.:.:.:.:.	./.:.:.:.:.:.:.:.	./.:.:.:.:.:.:.:.	./.:.:.:.:.:.:.:.	./.:.:.:.:.:.:.:.	./.:.:.:.:.:.:.:.	./.:.:.:.:.:.:.:.	1|0:16:2:31.49:0:18119469:7,7,1,1:.	./.:.:.:.:.:.:.:.	./.:.:.:.:.:.:.:.	./.:.:.:.:.:.:.:.	./.:.:.:.:.:.:.:.	./.:.:.:.:.:.:.:.	./.:.:.:.:.:.:.:.	./.:.:.:.:.:.:.:.	./.:.:.:.:.:.:.:.	./.:.:.:.:.:.:.:.
chr7	18119484	.	G	C	376.77	PASS	ExcessHet=3.0103;RAW_MQ=46800;BaseQRankSum=0.431;ClippingRankSum=0;MQRankSum=0;ReadPosRankSum=0;DP=166;MLEAC=1;MLEAF=0.5	GT:DP:GQ:SB:NE:PR:PS:SE	./.:.:.:.:.:.:.:.	./.:.:.:.:.:.:.:.	./.:.:.:.:.:.:.:.	./.:.:.:.:.:.:.:.	./.:.:.:.:.:.:.:.	./.:.:.:.:.:.:.:.	./.:.:.:.:.:.:.:.	./.:.:.:.:.:.:.:.	./.:.:.:.:.:.:.:.	./.:.:.:.:.:.:.:.	./.:.:.:.:.:.:.:.	./.:.:.:.:.:.:.:.	./.:.:.:.:.:.:.:.	./.:.:.:.:.:.:.:.	./.:.:.:.:.:.:.:.	./.:.:.:.:.:.:.:.	./.:.:.:.:.:.:.:.	./.:.:.:.:.:.:.:.	./.:.:.:.:.:.:.:.	./.:.:.:.:.:.:.:.	./.:.:.:.:.:.:.:.	./.:.:.:.:.:.:.:.	./.:.:.:.:.:.:.:.	./.:.:.:.:.:.:.:.	./.:.:.:.:.:.:.:.	./.:.:.:.:.:.:.:.	./.:.:.:.:.:.:.:.	./.:.:.:.:.:.:.:.	./.:.:.:.:.:.:.:.	./.:.:.:.:.:.:.:.	./.:.:.:.:.:.:.:.	./.:.:.:.:.:.:.:.	./.:.:.:.:.:.:.:.	./.:.:.:.:.:.:.:.	./.:.:.:.:.:.:.:.	./.:.:.:.:.:.:.:.	./.:.:.:.:.:.:.:.	./.:.:.:.:.:.:.:.	./.:.:.:.:.:.:.:.	./.:.:.:.:.:.:.:.	./.:.:.:.:.:.:.:.	./.:.:.:.:.:.:.:.	./.:.:.:.:.:.:.:.	1/1:13:39:0,0,6,7:.:.:.:.	1|0:9:50:2,1,3,3:56.58:0:18119484:.	1/1:6:18:0,0,4,2:.:.:.:.	./.:.:.:.:.:.:.:.	1|0:11:77:4,0,4,3:100:0:18119019:.	./.:.:.:.:.:.:.:.	./.:.:.:.:.:.:.:.	./.:.:.:.:.:.:.:.	./.:.:.:.:.:.:.:.	./.:.:.:.:.:.:.:.	./.:.:.:.:.:.:.:.	./.:.:.:.:.:.:.:.	./.:.:.:.:.:.:.:.	./.:.:.:.:.:.:.:.	0|1:10:48:2,5,2,1:100:0:18111457:.	./.:.:.:.:.:.:.:.	./.:.:.:.:.:.:.:.	./.:.:.:.:.:.:.:.	./.:.:.:.:.:.:.:.	./.:.:.:.:.:.:.:.	./.:.:.:.:.:.:.:.	./.:.:.:.:.:.:.:.	0|1:14:66:2,2,6,4:100:0:18119484:.	./.:.:.:.:.:.:.:.	./.:.:.:.:.:.:.:.	./.:.:.:.:.:.:.:.	1|0:27:99:5,4,13,5:100:0:18118793:.	1|0:20:99:4,5,4,7:100:0:18119392:.	./.:.:.:.:.:.:.:.	./.:.:.:.:.:.:.:.	./.:.:.:.:.:.:.:.	./.:.:.:.:.:.:.:.	./.:.:.:.:.:.:.:.	./.:.:.:.:.:.:.:.	./.:.:.:.:.:.:.:.	./.:.:.:.:.:.:.:.	1|0:19:99:5,2,7,5:100:0:18119392:.	./.:.:.:.:.:.:.:.	./.:.:.:.:.:.:.:.	./.:.:.:.:.:.:.:.	./.:.:.:.:.:.:.:.	./.:.:.:.:.:.:.:.	0|1:18:85:5,7,5,1:100:0:18118933:.	0|1:17:99:6,2,4,5:21.25:0:18119484:.	./.:.:.:.:.:.:.:.	./.:.:.:.:.:.:.:.	./.:.:.:.:.:.:.:.	./.:.:.:.:.:.:.:.	./.:.:.:.:.:.:.:.	./.:.:.:.:.:.:.:.	./.:.:.:.:.:.:.:.	./.:.:.:.:.:.:.:.	./.:.:.:.:.:.:.:.	./.:.:.:.:.:.:.:.	./.:.:.:.:.:.:.:.	./.:.:.:.:.:.:.:.	./.:.:.:.:.:.:.:.	./.:.:.:.:.:.:.:.	./.:.:.:.:.:.:.:.	./.:.:.:.:.:.:.:.	./.:.:.:.:.:.:.:.	./.:.:.:.:.:.:.:.	./.:.:.:.:.:.:.:.	./.:.:.:.:.:.:.:.	./.:.:.:.:.:.:.:.	./.:.:.:.:.:.:.:.	./.:.:.:.:.:.:.:.	./.:.:.:.:.:.:.:.	./.:.:.:.:.:.:.:.	./.:.:.:.:.:.:.:.	./.:.:.:.:.:.:.:.	./.:.:.:.:.:.:.:.	./.:.:.:.:.:.:.:.	./.:.:.:.:.:.:.:.	./.:.:.:.:.:.:.:.	./.:.:.:.:.:.:.:.	./.:.:.:.:.:.:.:.	./.:.:.:.:.:.:.:.	./.:.:.:.:.:.:.:.	./.:.:.:.:.:.:.:.	./.:.:.:.:.:.:.:.
chr7	18119575	.	C	A	439.77	PASS	BaseQRankSum=1.234;ClippingRankSum=0;ExcessHet=3.0103;MQRankSum=0;RAW_MQ=50400;ReadPosRankSum=-0.596;DP=49;MLEAC=1;MLEAF=0.5	GT:DP:GQ:NE:PR:PS:SB:SE	./.:.:.:.:.:.:.:.	./.:.:.:.:.:.:.:.	./.:.:.:.:.:.:.:.	./.:.:.:.:.:.:.:.	./.:.:.:.:.:.:.:.	./.:.:.:.:.:.:.:.	./.:.:.:.:.:.:.:.	./.:.:.:.:.:.:.:.	./.:.:.:.:.:.:.:.	./.:.:.:.:.:.:.:.	./.:.:.:.:.:.:.:.	./.:.:.:.:.:.:.:.	./.:.:.:.:.:.:.:.	./.:.:.:.:.:.:.:.	./.:.:.:.:.:.:.:.	./.:.:.:.:.:.:.:.	./.:.:.:.:.:.:.:.	./.:.:.:.:.:.:.:.	./.:.:.:.:.:.:.:.	./.:.:.:.:.:.:.:.	./.:.:.:.:.:.:.:.	./.:.:.:.:.:.:.:.	./.:.:.:.:.:.:.:.	./.:.:.:.:.:.:.:.	./.:.:.:.:.:.:.:.	./.:.:.:.:.:.:.:.	./.:.:.:.:.:.:.:.	./.:.:.:.:.:.:.:.	./.:.:.:.:.:.:.:.	./.:.:.:.:.:.:.:.	./.:.:.:.:.:.:.:.	./.:.:.:.:.:.:.:.	./.:.:.:.:.:.:.:.	./.:.:.:.:.:.:.:.	./.:.:.:.:.:.:.:.	./.:.:.:.:.:.:.:.	./.:.:.:.:.:.:.:.	./.:.:.:.:.:.:.:.	./.:.:.:.:.:.:.:.	./.:.:.:.:.:.:.:.	./.:.:.:.:.:.:.:.	./.:.:.:.:.:.:.:.	./.:.:.:.:.:.:.:.	./.:.:.:.:.:.:.:.	./.:.:.:.:.:.:.:.	./.:.:.:.:.:.:.:.	./.:.:.:.:.:.:.:.	./.:.:.:.:.:.:.:.	./.:.:.:.:.:.:.:.	./.:.:.:.:.:.:.:.	./.:.:.:.:.:.:.:.	./.:.:.:.:.:.:.:.	./.:.:.:.:.:.:.:.	./.:.:.:.:.:.:.:.	./.:.:.:.:.:.:.:.	./.:.:.:.:.:.:.:.	./.:.:.:.:.:.:.:.	./.:.:.:.:.:.:.:.	./.:.:.:.:.:.:.:.	./.:.:.:.:.:.:.:.	./.:.:.:.:.:.:.:.	./.:.:.:.:.:.:.:.	./.:.:.:.:.:.:.:.	./.:.:.:.:.:.:.:.	./.:.:.:.:.:.:.:.	1|0:14:99:100:0:18119484:4,3,4,3:.	./.:.:.:.:.:.:.:.	1/1:17:51:.:.:.:0,0,9,8:.	./.:.:.:.:.:.:.:.	./.:.:.:.:.:.:.:.	./.:.:.:.:.:.:.:.	./.:.:.:.:.:.:.:.	./.:.:.:.:.:.:.:.	./.:.:.:.:.:.:.:.	./.:.:.:.:.:.:.:.	./.:.:.:.:.:.:.:.	./.:.:.:.:.:.:.:.	./.:.:.:.:.:.:.:.	./.:.:.:.:.:.:.:.	./.:.:.:.:.:.:.:.	./.:.:.:.:.:.:.:.	./.:.:.:.:.:.:.:.	./.:.:.:.:.:.:.:.	./.:.:.:.:.:.:.:.	./.:.:.:.:.:.:.:.	./.:.:.:.:.:.:.:.	./.:.:.:.:.:.:.:.	./.:.:.:.:.:.:.:.	./.:.:.:.:.:.:.:.	./.:.:.:.:.:.:.:.	./.:.:.:.:.:.:.:.	./.:.:.:.:.:.:.:.	./.:.:.:.:.:.:.:.	./.:.:.:.:.:.:.:.	./.:.:.:.:.:.:.:.	1|0:18:99:100:0:18119092:4,6,3,5:.	./.:.:.:.:.:.:.:.	./.:.:.:.:.:.:.:.	./.:.:.:.:.:.:.:.	./.:.:.:.:.:.:.:.	./.:.:.:.:.:.:.:.	./.:.:.:.:.:.:.:.	./.:.:.:.:.:.:.:.	./.:.:.:.:.:.:.:.	./.:.:.:.:.:.:.:.	./.:.:.:.:.:.:.:.	./.:.:.:.:.:.:.:.	./.:.:.:.:.:.:.:.	./.:.:.:.:.:.:.:.	./.:.:.:.:.:.:.:.	./.:.:.:.:.:.:.:.	./.:.:.:.:.:.:.:.	./.:.:.:.:.:.:.:.	./.:.:.:.:.:.:.:.	./.:.:.:.:.:.:.:.	./.:.:.:.:.:.:.:.	./.:.:.:.:.:.:.:.	./.:.:.:.:.:.:.:.	./.:.:.:.:.:.:.:.	./.:.:.:.:.:.:.:.	./.:.:.:.:.:.:.:.	./.:.:.:.:.:.:.:.	./.:.:.:.:.:.:.:.	./.:.:.:.:.:.:.:.
chr7	18119608	.	A	G	523.77	PASS	BaseQRankSum=-2.201;ClippingRankSum=0;ExcessHet=3.0103;MQRankSum=0;RAW_MQ=68400;ReadPosRankSum=0.94;DP=545;MLEAC=1;MLEAF=0.5	GT:DP:GQ:SB:NE:PR:PS:SE	./.:.:.:.:.:.:.:.	./.:.:.:.:.:.:.:.	./.:.:.:.:.:.:.:.	./.:.:.:.:.:.:.:.	./.:.:.:.:.:.:.:.	./.:.:.:.:.:.:.:.	./.:.:.:.:.:.:.:.	./.:.:.:.:.:.:.:.	./.:.:.:.:.:.:.:.	./.:.:.:.:.:.:.:.	./.:.:.:.:.:.:.:.	0/1:19:99:5,5,4,5:.:.:.:.	0/1:27:99:6,11,5,5:.:.:.:.	0/1:17:90:5,7,1,4:.:.:.:.	./.:.:.:.:.:.:.:.	./.:.:.:.:.:.:.:.	./.:.:.:.:.:.:.:.	./.:.:.:.:.:.:.:.	./.:.:.:.:.:.:.:.	./.:.:.:.:.:.:.:.	0/1:17:99:4,5,3,5:.:.:.:.	./.:.:.:.:.:.:.:.	./.:.:.:.:.:.:.:.	./.:.:.:.:.:.:.:.	0/1:24:99:6,4,6,8:.:.:.:.	0/1:53:99:16,12,12,13:.:.:.:.	./.:.:.:.:.:.:.:.	./.:.:.:.:.:.:.:.	./.:.:.:.:.:.:.:.	./.:.:.:.:.:.:.:.	./.:.:.:.:.:.:.:.	./.:.:.:.:.:.:.:.	./.:.:.:.:.:.:.:.	./.:.:.:.:.:.:.:.	./.:.:.:.:.:.:.:.	./.:.:.:.:.:.:.:.	./.:.:.:.:.:.:.:.	./.:.:.:.:.:.:.:.	./.:.:.:.:.:.:.:.	./.:.:.:.:.:.:.:.	1|0:10:71:2,4,2,2:37:0:18119608:.	./.:.:.:.:.:.:.:.	0|1:15:87:1,4,7,3:100:0:18119019:.	1/1:19:56:0,0,9,10:.:.:.:.	1|0:10:50:2,1,4,3:100:0:18119484:.	1|0:11:3:1,1,3,6:100:0:18119608:.	./.:.:.:.:.:.:.:.	1|0:10:47:4,3,1,2:100:0:18119019:.	./.:.:.:.:.:.:.:.	./.:.:.:.:.:.:.:.	0|1:14:99:5,2,3,4:100:0:18119392:.	./.:.:.:.:.:.:.:.	./.:.:.:.:.:.:.:.	./.:.:.:.:.:.:.:.	1|0:9:44:5,1,2,1:100:0:18119608:.	./.:.:.:.:.:.:.:.	0|1:24:99:5,8,5,6:100:0:18118933:.	0|1:16:99:6,3,1,6:100:0:18111457:.	./.:.:.:.:.:.:.:.	./.:.:.:.:.:.:.:.	./.:.:.:.:.:.:.:.	./.:.:.:.:.:.:.:.	./.:.:.:.:.:.:.:.	./.:.:.:.:.:.:.:.	./.:.:.:.:.:.:.:.	1/1:18:54:0,0,7,11:.:.:.:.	./.:.:.:.:.:.:.:.	1/1:23:68:0,0,12,11:.:.:.:.	./.:.:.:.:.:.:.:.	1|0:21:82:1,4,6,10:100:0:18118793:.	1|0:10:99:2,3,3,2:100:0:18119392:.	./.:.:.:.:.:.:.:.	./.:.:.:.:.:.:.:.	./.:.:.:.:.:.:.:.	1|0:20:99:6,3,8,3:37.45:0:18119608:.	./.:.:.:.:.:.:.:.	1|0:9:55:1,2,3,3:100:0:18119608:.	./.:.:.:.:.:.:.:.	./.:.:.:.:.:.:.:.	1|0:18:99:5,4,4,5:100:0:18119392:.	./.:.:.:.:.:.:.:.	./.:.:.:.:.:.:.:.	./.:.:.:.:.:.:.:.	./.:.:.:.:.:.:.:.	./.:.:.:.:.:.:.:.	0|1:22:77:9,6,4,3:100:0:18118933:.	0|1:12:40:1,2,6,3:100:0:18119484:.	./.:.:.:.:.:.:.:.	./.:.:.:.:.:.:.:.	./.:.:.:.:.:.:.:.	./.:.:.:.:.:.:.:.	0|1:21:99:4,5,4,8:100:0:18119392:.	./.:.:.:.:.:.:.:.	./.:.:.:.:.:.:.:.	./.:.:.:.:.:.:.:.	1/1:20:34:0,1,8,11:.:.:.:.	./.:.:.:.:.:.:.:.	./.:.:.:.:.:.:.:.	1|0:11:98:2,3,4,2:100:0:18119392:.	./.:.:.:.:.:.:.:.	./.:.:.:.:.:.:.:.	./.:.:.:.:.:.:.:.	./.:.:.:.:.:.:.:.	./.:.:.:.:.:.:.:.	./.:.:.:.:.:.:.:.	./.:.:.:.:.:.:.:.	./.:.:.:.:.:.:.:.	./.:.:.:.:.:.:.:.	./.:.:.:.:.:.:.:.	./.:.:.:.:.:.:.:.	./.:.:.:.:.:.:.:.	./.:.:.:.:.:.:.:.	./.:.:.:.:.:.:.:.	./.:.:.:.:.:.:.:.	0|1:14:85:4,1,5,4:51.34:0:18119469:.	0|1:11:96:4,2,3,2:41:0:18119608:.	./.:.:.:.:.:.:.:.	./.:.:.:.:.:.:.:.	./.:.:.:.:.:.:.:.	./.:.:.:.:.:.:.:.	./.:.:.:.:.:.:.:.	0|1:19:99:4,5,6,4:100:0:18119608:.	./.:.:.:.:.:.:.:.	./.:.:.:.:.:.:.:.
chr7	18119717	.	T	G	237.77	PASS	BaseQRankSum=1.091;ClippingRankSum=0;ExcessHet=3.0103;MQRankSum=0;RAW_MQ=97081;ReadPosRankSum=-0.879;DP=931;MLEAC=1;MLEAF=0.5	GT:DP:GQ:NE:PR:PS:SB:SE	./.:.:.:.:.:.:.:.	./.:.:.:.:.:.:.:.	./.:.:.:.:.:.:.:.	./.:.:.:.:.:.:.:.	./.:.:.:.:.:.:.:.	./.:.:.:.:.:.:.:.	./.:.:.:.:.:.:.:.	./.:.:.:.:.:.:.:.	./.:.:.:.:.:.:.:.	./.:.:.:.:.:.:.:.	./.:.:.:.:.:.:.:.	./.:.:.:.:.:.:.:.	./.:.:.:.:.:.:.:.	./.:.:.:.:.:.:.:.	./.:.:.:.:.:.:.:.	./.:.:.:.:.:.:.:.	./.:.:.:.:.:.:.:.	./.:.:.:.:.:.:.:.	./.:.:.:.:.:.:.:.	./.:.:.:.:.:.:.:.	./.:.:.:.:.:.:.:.	./.:.:.:.:.:.:.:.	./.:.:.:.:.:.:.:.	./.:.:.:.:.:.:.:.	./.:.:.:.:.:.:.:.	./.:.:.:.:.:.:.:.	./.:.:.:.:.:.:.:.	./.:.:.:.:.:.:.:.	./.:.:.:.:.:.:.:.	./.:.:.:.:.:.:.:.	./.:.:.:.:.:.:.:.	./.:.:.:.:.:.:.:.	./.:.:.:.:.:.:.:.	./.:.:.:.:.:.:.:.	./.:.:.:.:.:.:.:.	0|1:25:99:100:0:18119717:8,8,7,2:.	./.:.:.:.:.:.:.:.	./.:.:.:.:.:.:.:.	./.:.:.:.:.:.:.:.	./.:.:.:.:.:.:.:.	./.:.:.:.:.:.:.:.	./.:.:.:.:.:.:.:.	1|0:12:15:100:0:18119019:6,4,0,2:.	0|1:33:99:100:0:18119717:15,10,2,6:.	1|0:9:47:100:0:18119484:4,2,1,2:.	0|1:22:99:100:0:18119608:6,6,2,8:.	0|1:20:90:100:0:18119717:8,6,1,5:.	0|1:16:87:100:0:18119019:5,5,2,4:.	1|0:25:30:100:0:18119717:11,10,1,3:.	1|0:10:98:100:0:18119717:1,4,2,3:.	./.:.:.:.:.:.:.:.	./.:.:.:.:.:.:.:.	0|1:12:99:100:0:18119717:3,3,1,5:.	./.:.:.:.:.:.:.:.	1|0:12:15:100:0:18119608:3,7,0,2:.	0|1:17:17:100:0:18119717:8,6,0,3:.	./.:.:.:.:.:.:.:.	./.:.:.:.:.:.:.:.	0|1:15:43:100:0:18119717:4,6,1,4:.	1|0:7:31:100:0:18119717:2,3,0,2:.	0|1:36:99:100:0:18119717:14,11,3,8:.	./.:.:.:.:.:.:.:.	1|0:28:51:100:0:18119392:10,13,1,4:.	./.:.:.:.:.:.:.:.	0|1:12:45:100:0:18119717:5,4,1,2:.	./.:.:.:.:.:.:.:.	./.:.:.:.:.:.:.:.	./.:.:.:.:.:.:.:.	0|1:16:33:100:0:18119392:4,9,1,2:.	./.:.:.:.:.:.:.:.	./.:.:.:.:.:.:.:.	0|1:25:34:100:0:18119717:10,11,0,4:.	./.:.:.:.:.:.:.:.	0|1:22:45:100:0:18119717:8,10,0,4:.	./.:.:.:.:.:.:.:.	1|0:23:44:100:0:18119717:10,9,0,4:.	0|1:26:99:100:0:18119608:10,9,3,4:.	1|0:26:41:100:0:18119717:8,13,2,3:.	0|1:19:48:100:0:18119717:8,7,1,3:.	1|0:27:99:100:0:18119392:12,7,4,4:.	1|0:36:87:100:0:18119717:16,13,3,4:.	0|1:14:95:100:0:18119392:5,3,2,4:.	0|1:17:29:100:0:18119717:8,6,1,2:.	1|0:19:49:100:0:18119392:8,7,0,4:.	./.:.:.:.:.:.:.:.	0|1:19:46:100:0:18118933:9,6,0,4:.	1|0:23:99:100:0:18119484:6,7,2,8:.	1|0:24:99:100:0:18119717:4,7,4,9:.	./.:.:.:.:.:.:.:.	1|0:19:74:100:0:18119106:7,7,2,3:.	./.:.:.:.:.:.:.:.	./.:.:.:.:.:.:.:.	./.:.:.:.:.:.:.:.	1|0:9:37:100:0:18119392:3,3,0,3:.	1|0:18:25:100:0:18119392:8,7,1,2:.	./.:.:.:.:.:.:.:.	1|0:18:99:100:0:18119717:4,4,4,6:.	1|0:20:98:100:0:18119717:6,8,2,4:.	./.:.:.:.:.:.:.:.	./.:.:.:.:.:.:.:.	./.:.:.:.:.:.:.:.	1|0:22:64:100:0:18119717:13,4,1,4:.	./.:.:.:.:.:.:.:.	./.:.:.:.:.:.:.:.	0|1:15:32:100:0:18119717:7,5,0,3:.	1|0:12:40:100:0:18119392:3,6,0,3:.	0|1:21:14:100:0:18119717:9,9,0,3:.	1|0:28:99:100:0:18119392:7,9,4,8:.	1|0:11:42:100:0:18119717:0,3,0,8:.	./.:.:.:.:.:.:.:.	0|1:20:99:100:0:18119717:4,9,3,4:.	./.:.:.:.:.:.:.:.	./.:.:.:.:.:.:.:.	./.:.:.:.:.:.:.:.	./.:.:.:.:.:.:.:.	./.:.:.:.:.:.:.:.	./.:.:.:.:.:.:.:.	./.:.:.:.:.:.:.:.	./.:.:.:.:.:.:.:.	./.:.:.:.:.:.:.:.	./.:.:.:.:.:.:.:.	./.:.:.:.:.:.:.:.	./.:.:.:.:.:.:.:.	./.:.:.:.:.:.:.:.
chr7	18119733	.	GAA	G	28.74	PASS	BaseQRankSum=0.217;ClippingRankSum=0;ExcessHet=3.0103;MQRankSum=-1.775;RAW_MQ=125426;ReadPosRankSum=-1.121;DP=36;MLEAC=1;MLEAF=0.5	GT:DP:GQ:NE:PR:PS:SB:SE	./.:.:.:.:.:.:.:.	./.:.:.:.:.:.:.:.	./.:.:.:.:.:.:.:.	./.:.:.:.:.:.:.:.	./.:.:.:.:.:.:.:.	./.:.:.:.:.:.:.:.	./.:.:.:.:.:.:.:.	./.:.:.:.:.:.:.:.	./.:.:.:.:.:.:.:.	./.:.:.:.:.:.:.:.	./.:.:.:.:.:.:.:.	./.:.:.:.:.:.:.:.	./.:.:.:.:.:.:.:.	./.:.:.:.:.:.:.:.	./.:.:.:.:.:.:.:.	./.:.:.:.:.:.:.:.	./.:.:.:.:.:.:.:.	./.:.:.:.:.:.:.:.	./.:.:.:.:.:.:.:.	./.:.:.:.:.:.:.:.	./.:.:.:.:.:.:.:.	./.:.:.:.:.:.:.:.	./.:.:.:.:.:.:.:.	./.:.:.:.:.:.:.:.	./.:.:.:.:.:.:.:.	./.:.:.:.:.:.:.:.	./.:.:.:.:.:.:.:.	./.:.:.:.:.:.:.:.	./.:.:.:.:.:.:.:.	./.:.:.:.:.:.:.:.	./.:.:.:.:.:.:.:.	./.:.:.:.:.:.:.:.	./.:.:.:.:.:.:.:.	./.:.:.:.:.:.:.:.	./.:.:.:.:.:.:.:.	./.:.:.:.:.:.:.:.	./.:.:.:.:.:.:.:.	./.:.:.:.:.:.:.:.	./.:.:.:.:.:.:.:.	./.:.:.:.:.:.:.:.	./.:.:.:.:.:.:.:.	./.:.:.:.:.:.:.:.	./.:.:.:.:.:.:.:.	./.:.:.:.:.:.:.:.	./.:.:.:.:.:.:.:.	./.:.:.:.:.:.:.:.	./.:.:.:.:.:.:.:.	./.:.:.:.:.:.:.:.	./.:.:.:.:.:.:.:.	./.:.:.:.:.:.:.:.	./.:.:.:.:.:.:.:.	./.:.:.:.:.:.:.:.	./.:.:.:.:.:.:.:.	./.:.:.:.:.:.:.:.	./.:.:.:.:.:.:.:.	./.:.:.:.:.:.:.:.	./.:.:.:.:.:.:.:.	./.:.:.:.:.:.:.:.	./.:.:.:.:.:.:.:.	./.:.:.:.:.:.:.:.	./.:.:.:.:.:.:.:.	./.:.:.:.:.:.:.:.	./.:.:.:.:.:.:.:.	./.:.:.:.:.:.:.:.	./.:.:.:.:.:.:.:.	./.:.:.:.:.:.:.:.	./.:.:.:.:.:.:.:.	./.:.:.:.:.:.:.:.	./.:.:.:.:.:.:.:.	./.:.:.:.:.:.:.:.	./.:.:.:.:.:.:.:.	0|1:36:66:100:0:18119717:17,15,1,3:.	./.:.:.:.:.:.:.:.	./.:.:.:.:.:.:.:.	./.:.:.:.:.:.:.:.	./.:.:.:.:.:.:.:.	./.:.:.:.:.:.:.:.	./.:.:.:.:.:.:.:.	./.:.:.:.:.:.:.:.	./.:.:.:.:.:.:.:.	./.:.:.:.:.:.:.:.	./.:.:.:.:.:.:.:.	./.:.:.:.:.:.:.:.	./.:.:.:.:.:.:.:.	./.:.:.:.:.:.:.:.	./.:.:.:.:.:.:.:.	./.:.:.:.:.:.:.:.	./.:.:.:.:.:.:.:.	./.:.:.:.:.:.:.:.	./.:.:.:.:.:.:.:.	./.:.:.:.:.:.:.:.	./.:.:.:.:.:.:.:.	./.:.:.:.:.:.:.:.	./.:.:.:.:.:.:.:.	./.:.:.:.:.:.:.:.	./.:.:.:.:.:.:.:.	./.:.:.:.:.:.:.:.	./.:.:.:.:.:.:.:.	./.:.:.:.:.:.:.:.	./.:.:.:.:.:.:.:.	./.:.:.:.:.:.:.:.	./.:.:.:.:.:.:.:.	./.:.:.:.:.:.:.:.	./.:.:.:.:.:.:.:.	./.:.:.:.:.:.:.:.	./.:.:.:.:.:.:.:.	./.:.:.:.:.:.:.:.	./.:.:.:.:.:.:.:.	./.:.:.:.:.:.:.:.	./.:.:.:.:.:.:.:.	./.:.:.:.:.:.:.:.	./.:.:.:.:.:.:.:.	./.:.:.:.:.:.:.:.	./.:.:.:.:.:.:.:.	./.:.:.:.:.:.:.:.	./.:.:.:.:.:.:.:.	./.:.:.:.:.:.:.:.	./.:.:.:.:.:.:.:.	./.:.:.:.:.:.:.:.	./.:.:.:.:.:.:.:.	./.:.:.:.:.:.:.:.	./.:.:.:.:.:.:.:.	./.:.:.:.:.:.:.:.	./.:.:.:.:.:.:.:.
chr7	18119741	.	GAA	G	475.73	PASS	BaseQRankSum=-0.762;ClippingRankSum=0;ExcessHet=3.0103;MQRankSum=0;RAW_MQ=100800;ReadPosRankSum=0.321;DP=1566;MLEAC=1;MLEAF=0.5	GT:DP:GQ:NE:PR:PS:SB:SE:PGT:PID	./.:.:.:.:.:.:.:.:.:.	./.:.:.:.:.:.:.:.:.:.	./.:.:.:.:.:.:.:.:.:.	./.:.:.:.:.:.:.:.:.:.	./.:.:.:.:.:.:.:.:.:.	./.:.:.:.:.:.:.:.:.:.	./.:.:.:.:.:.:.:.:.:.	./.:.:.:.:.:.:.:.:.:.	./.:.:.:.:.:.:.:.:.:.	./.:.:.:.:.:.:.:.:.:.	./.:.:.:.:.:.:.:.:.:.	./.:.:.:.:.:.:.:.:.:.	./.:.:.:.:.:.:.:.:.:.	./.:.:.:.:.:.:.:.:.:.	./.:.:.:.:.:.:.:.:.:.	./.:.:.:.:.:.:.:.:.:.	./.:.:.:.:.:.:.:.:.:.	./.:.:.:.:.:.:.:.:.:.	./.:.:.:.:.:.:.:.:.:.	./.:.:.:.:.:.:.:.:.:.	./.:.:.:.:.:.:.:.:.:.	./.:.:.:.:.:.:.:.:.:.	./.:.:.:.:.:.:.:.:.:.	./.:.:.:.:.:.:.:.:.:.	./.:.:.:.:.:.:.:.:.:.	./.:.:.:.:.:.:.:.:.:.	./.:.:.:.:.:.:.:.:.:.	./.:.:.:.:.:.:.:.:.:.	./.:.:.:.:.:.:.:.:.:.	./.:.:.:.:.:.:.:.:.:.	./.:.:.:.:.:.:.:.:.:.	./.:.:.:.:.:.:.:.:.:.	./.:.:.:.:.:.:.:.:.:.	./.:.:.:.:.:.:.:.:.:.	./.:.:.:.:.:.:.:.:.:.	0|1:27:99:100:0:18119717:9,7,9,2:.:.:.	./.:.:.:.:.:.:.:.:.:.	0|1:28:99:100:0:18119741:10,10,3,5:.:0|1:18119741_GAA_G	./.:.:.:.:.:.:.:.:.:.	./.:.:.:.:.:.:.:.:.:.	./.:.:.:.:.:.:.:.:.:.	0|1:11:57:100:0:18119741:6,3,1,1:.:0|1:18119741_GAA_G	1|0:14:72:100:0:18119019:7,4,0,3:.:.:.	0|1:33:99:100:0:18119717:15,10,2,6:.:.:.	1|0:13:99:100:0:18119484:4,4,1,4:.:.:.	0|1:23:99:100:0:18119608:9,4,2,8:.:.:.	0|1:23:99:100:0:18119717:8,8,3,4:.:.:.	0|1:22:99:100:0:18119019:6,6,4,6:.:.:.	1|0:29:99:100:0:18119717:13,11,2,3:.:.:.	1|0:14:99:100:0:18119717:4,3,3,4:.:.:.	1|0:28:99:100:0:18119392:9,13,3,3:.:.:.	0|1:17:99:100:0:18118882:6,5,2,4:.:0|1:18119741_GAA_G	0|1:13:99:100:0:18119717:2,3,2,6:.:.:.	./.:.:.:.:.:.:.:.:.:.	1|0:12:28:100:0:18119608:3,7,1,1:.:.:.	0|1:10:99:100:0:18119717:5,3,0,2:.:0|1:18119741_GAA_G	./.:.:.:.:.:.:.:.:.:.	0|1:11:99:100:0:18111457:4,3,0,4:.:0|1:18119741_GAA_G	0|1:20:99:100:0:18119717:3,8,3,6:.:.:.	1|0:8:90:100:0:18119717:2,3,0,3:.:.:.	0|1:37:99:100:0:18119717:14,11,4,8:.:0|1:18119741_GAA_G	0|1:21:99:100:0:18118933:7,8,1,5:.:0|1:18119741_GAA_G	1|0:29:99:100:0:18119392:10,11,3,5:.:.:.	1|0:14:99:100:0:18119741:5,4,2,3:.:0|1:18119741_GAA_G	0|1:14:72:100:0:18119717:5,6,2,1:.:.:.	1|0:21:39:100:0:18119484:8,9,2,2:.:.:.	./.:.:.:.:.:.:.:.:.:.	./.:.:.:.:.:.:.:.:.:.	0|1:14:99:100:0:18119392:4,5,3,2:.:.:.	0|1:28:38:100:0:18118793:15,9,1,3:.:.:.	0|1:21:28:100:0:18119392:13,5,2,1:.:.:.	./.:.:.:.:.:.:.:.:.:.	1|0:29:99:100:0:18119741:11,12,3,3:.:.:.	0|1:20:99:100:0:18119717:7,9,2,2:.:.:.	0|1:27:99:100:0:18119608:11,11,2,3:.:0|1:18119741_GAA_G	1|0:20:75:100:0:18119717:9,8,1,2:.:0|1:18119741_GAA_G	0|1:28:99:100:0:18119608:11,9,4,4:.:0|1:18119741_GAA_G	1|0:30:99:100:0:18119717:12,11,3,4:.:0|1:18119741_GAA_G	0|1:26:99:100:0:18119717:11,8,2,5:.:.:.	1|0:28:99:100:0:18119392:13,7,6,2:.:.:.	1|0:38:99:100:0:18119717:14,13,6,5:.:0|1:18119741_GAA_G	0|1:15:99:100:0:18119392:5,2,3,5:.:0|1:18119741_GAA_G	0|1:21:99:100:0:18119717:8,6,3,4:.:.:.	1|0:19:99:100:0:18119392:5,9,1,4:.:.:.	1|0:15:99:100:0:18118933:4,5,4,2:.:0|1:18119741_GAA_G	0|1:17:84:100:0:18118933:8,6,0,3:.:.:.	1|0:21:99:100:0:18119484:4,7,2,8:.:.:.	1|0:28:99:100:0:18119717:9,4,7,8:.:.:.	1|0:33:99:100:0:18119741:17,9,5,2:.:.:.	1|0:21:99:100:0:18119106:7,7,4,3:.:.:.	0|1:21:90:100:0:18119741:10,7,2,2:.:.:.	0|1:23:5:100:0:18119392:14,7,2,0:.:.:.	1|0:23:99:100:0:18119741:10,6,5,2:.:0|1:18119741_GAA_G	1|0:17:99:100:0:18119392:5,3,2,7:.:.:.	1|0:18:70:100:0:18119392:7,7,2,2:.:.:.	./.:.:.:.:.:.:.:.:.:.	1|0:19:99:100:0:18119717:6,4,4,5:.:.:.	1|0:18:99:100:0:18119717:6,6,3,3:.:0|1:18119741_GAA_G	0|1:17:25:100:0:18119392:7,8,1,1:.:.:.	0|1:20:99:100:0:18119741:7,8,1,4:.:0|1:18119741_GAA_G	0|1:21:99:100:0:18119741:6,8,4,3:.:0|1:18119741_GAA_G	1|0:20:75:100:0:18119717:11,6,1,2:.:0|1:18119741_GAA_G	0|1:22:99:100:0:18119741:6,4,3,9:.:0|1:18119741_GAA_G	1|0:24:99:100:0:18119741:12,4,5,3:.:0|1:18119741_GAA_G	0|1:13:74:100:0:18119717:7,3,1,2:.:.:.	1|0:11:84:100:0:18119392:1,7,0,3:.:.:.	0|1:22:99:100:0:18119717:9,8,2,3:.:.:.	1|0:28:99:100:0:18119392:7,7,5,9:.:.:.	1|0:15:99:100:0:18119717:2,4,2,7:.:.:.	1|0:16:13:100:0:18119741:7,8,0,1:.:.:.	0|1:29:99:100:0:18119717:6,12,8,3:.:.:.	./.:.:.:.:.:.:.:.:.:.	./.:.:.:.:.:.:.:.:.:.	./.:.:.:.:.:.:.:.:.:.	./.:.:.:.:.:.:.:.:.:.	./.:.:.:.:.:.:.:.:.:.	./.:.:.:.:.:.:.:.:.:.	./.:.:.:.:.:.:.:.:.:.	./.:.:.:.:.:.:.:.:.:.	./.:.:.:.:.:.:.:.:.:.	./.:.:.:.:.:.:.:.:.:.	./.:.:.:.:.:.:.:.:.:.	./.:.:.:.:.:.:.:.:.:.	./.:.:.:.:.:.:.:.:.:.
chr7	18119743	.	A	G	26.78	PASS	BaseQRankSum=0.728;ClippingRankSum=0;ExcessHet=3.0103;MQRankSum=-1.775;RAW_MQ=125426;ReadPosRankSum=-0.378;DP=36;MLEAC=1;MLEAF=0.5	GT:DP:GQ:NE:PR:PS:SB:SE	./.:.:.:.:.:.:.:.	./.:.:.:.:.:.:.:.	./.:.:.:.:.:.:.:.	./.:.:.:.:.:.:.:.	./.:.:.:.:.:.:.:.	./.:.:.:.:.:.:.:.	./.:.:.:.:.:.:.:.	./.:.:.:.:.:.:.:.	./.:.:.:.:.:.:.:.	./.:.:.:.:.:.:.:.	./.:.:.:.:.:.:.:.	./.:.:.:.:.:.:.:.	./.:.:.:.:.:.:.:.	./.:.:.:.:.:.:.:.	./.:.:.:.:.:.:.:.	./.:.:.:.:.:.:.:.	./.:.:.:.:.:.:.:.	./.:.:.:.:.:.:.:.	./.:.:.:.:.:.:.:.	./.:.:.:.:.:.:.:.	./.:.:.:.:.:.:.:.	./.:.:.:.:.:.:.:.	./.:.:.:.:.:.:.:.	./.:.:.:.:.:.:.:.	./.:.:.:.:.:.:.:.	./.:.:.:.:.:.:.:.	./.:.:.:.:.:.:.:.	./.:.:.:.:.:.:.:.	./.:.:.:.:.:.:.:.	./.:.:.:.:.:.:.:.	./.:.:.:.:.:.:.:.	./.:.:.:.:.:.:.:.	./.:.:.:.:.:.:.:.	./.:.:.:.:.:.:.:.	./.:.:.:.:.:.:.:.	./.:.:.:.:.:.:.:.	./.:.:.:.:.:.:.:.	./.:.:.:.:.:.:.:.	./.:.:.:.:.:.:.:.	./.:.:.:.:.:.:.:.	./.:.:.:.:.:.:.:.	./.:.:.:.:.:.:.:.	./.:.:.:.:.:.:.:.	./.:.:.:.:.:.:.:.	./.:.:.:.:.:.:.:.	./.:.:.:.:.:.:.:.	./.:.:.:.:.:.:.:.	./.:.:.:.:.:.:.:.	./.:.:.:.:.:.:.:.	./.:.:.:.:.:.:.:.	./.:.:.:.:.:.:.:.	./.:.:.:.:.:.:.:.	./.:.:.:.:.:.:.:.	./.:.:.:.:.:.:.:.	./.:.:.:.:.:.:.:.	./.:.:.:.:.:.:.:.	./.:.:.:.:.:.:.:.	./.:.:.:.:.:.:.:.	./.:.:.:.:.:.:.:.	./.:.:.:.:.:.:.:.	./.:.:.:.:.:.:.:.	./.:.:.:.:.:.:.:.	./.:.:.:.:.:.:.:.	./.:.:.:.:.:.:.:.	./.:.:.:.:.:.:.:.	./.:.:.:.:.:.:.:.	./.:.:.:.:.:.:.:.	./.:.:.:.:.:.:.:.	./.:.:.:.:.:.:.:.	./.:.:.:.:.:.:.:.	./.:.:.:.:.:.:.:.	0|1:36:55:100:0:18119717:17,15,1,3:.	./.:.:.:.:.:.:.:.	./.:.:.:.:.:.:.:.	./.:.:.:.:.:.:.:.	./.:.:.:.:.:.:.:.	./.:.:.:.:.:.:.:.	./.:.:.:.:.:.:.:.	./.:.:.:.:.:.:.:.	./.:.:.:.:.:.:.:.	./.:.:.:.:.:.:.:.	./.:.:.:.:.:.:.:.	./.:.:.:.:.:.:.:.	./.:.:.:.:.:.:.:.	./.:.:.:.:.:.:.:.	./.:.:.:.:.:.:.:.	./.:.:.:.:.:.:.:.	./.:.:.:.:.:.:.:.	./.:.:.:.:.:.:.:.	./.:.:.:.:.:.:.:.	./.:.:.:.:.:.:.:.	./.:.:.:.:.:.:.:.	./.:.:.:.:.:.:.:.	./.:.:.:.:.:.:.:.	./.:.:.:.:.:.:.:.	./.:.:.:.:.:.:.:.	./.:.:.:.:.:.:.:.	./.:.:.:.:.:.:.:.	./.:.:.:.:.:.:.:.	./.:.:.:.:.:.:.:.	./.:.:.:.:.:.:.:.	./.:.:.:.:.:.:.:.	./.:.:.:.:.:.:.:.	./.:.:.:.:.:.:.:.	./.:.:.:.:.:.:.:.	./.:.:.:.:.:.:.:.	./.:.:.:.:.:.:.:.	./.:.:.:.:.:.:.:.	./.:.:.:.:.:.:.:.	./.:.:.:.:.:.:.:.	./.:.:.:.:.:.:.:.	./.:.:.:.:.:.:.:.	./.:.:.:.:.:.:.:.	./.:.:.:.:.:.:.:.	./.:.:.:.:.:.:.:.	./.:.:.:.:.:.:.:.	./.:.:.:.:.:.:.:.	./.:.:.:.:.:.:.:.	./.:.:.:.:.:.:.:.	./.:.:.:.:.:.:.:.	./.:.:.:.:.:.:.:.	./.:.:.:.:.:.:.:.	./.:.:.:.:.:.:.:.	./.:.:.:.:.:.:.:.
chr7	18119745	.	A	G	244.77	PASS	BaseQRankSum=-1.205;ClippingRankSum=0;ExcessHet=3.0103;MQRankSum=0.667;RAW_MQ=57136;ReadPosRankSum=1.834;DP=129;MLEAC=1;MLEAF=0.5	GT:DP:GQ:NE:PR:PS:SB:SE:PGT:PID	./.:.:.:.:.:.:.:.:.:.	./.:.:.:.:.:.:.:.:.:.	./.:.:.:.:.:.:.:.:.:.	./.:.:.:.:.:.:.:.:.:.	./.:.:.:.:.:.:.:.:.:.	./.:.:.:.:.:.:.:.:.:.	./.:.:.:.:.:.:.:.:.:.	./.:.:.:.:.:.:.:.:.:.	./.:.:.:.:.:.:.:.:.:.	./.:.:.:.:.:.:.:.:.:.	./.:.:.:.:.:.:.:.:.:.	./.:.:.:.:.:.:.:.:.:.	./.:.:.:.:.:.:.:.:.:.	./.:.:.:.:.:.:.:.:.:.	./.:.:.:.:.:.:.:.:.:.	./.:.:.:.:.:.:.:.:.:.	./.:.:.:.:.:.:.:.:.:.	./.:.:.:.:.:.:.:.:.:.	./.:.:.:.:.:.:.:.:.:.	./.:.:.:.:.:.:.:.:.:.	./.:.:.:.:.:.:.:.:.:.	./.:.:.:.:.:.:.:.:.:.	./.:.:.:.:.:.:.:.:.:.	./.:.:.:.:.:.:.:.:.:.	./.:.:.:.:.:.:.:.:.:.	./.:.:.:.:.:.:.:.:.:.	./.:.:.:.:.:.:.:.:.:.	./.:.:.:.:.:.:.:.:.:.	./.:.:.:.:.:.:.:.:.:.	./.:.:.:.:.:.:.:.:.:.	./.:.:.:.:.:.:.:.:.:.	./.:.:.:.:.:.:.:.:.:.	./.:.:.:.:.:.:.:.:.:.	./.:.:.:.:.:.:.:.:.:.	./.:.:.:.:.:.:.:.:.:.	./.:.:.:.:.:.:.:.:.:.	./.:.:.:.:.:.:.:.:.:.	./.:.:.:.:.:.:.:.:.:.	./.:.:.:.:.:.:.:.:.:.	./.:.:.:.:.:.:.:.:.:.	./.:.:.:.:.:.:.:.:.:.	./.:.:.:.:.:.:.:.:.:.	./.:.:.:.:.:.:.:.:.:.	./.:.:.:.:.:.:.:.:.:.	./.:.:.:.:.:.:.:.:.:.	./.:.:.:.:.:.:.:.:.:.	./.:.:.:.:.:.:.:.:.:.	./.:.:.:.:.:.:.:.:.:.	./.:.:.:.:.:.:.:.:.:.	1|0:15:26:100:0:18119717:5,7,2,1:.:.:.	./.:.:.:.:.:.:.:.:.:.	./.:.:.:.:.:.:.:.:.:.	./.:.:.:.:.:.:.:.:.:.	./.:.:.:.:.:.:.:.:.:.	./.:.:.:.:.:.:.:.:.:.	./.:.:.:.:.:.:.:.:.:.	./.:.:.:.:.:.:.:.:.:.	./.:.:.:.:.:.:.:.:.:.	./.:.:.:.:.:.:.:.:.:.	./.:.:.:.:.:.:.:.:.:.	./.:.:.:.:.:.:.:.:.:.	./.:.:.:.:.:.:.:.:.:.	./.:.:.:.:.:.:.:.:.:.	./.:.:.:.:.:.:.:.:.:.	./.:.:.:.:.:.:.:.:.:.	./.:.:.:.:.:.:.:.:.:.	./.:.:.:.:.:.:.:.:.:.	./.:.:.:.:.:.:.:.:.:.	./.:.:.:.:.:.:.:.:.:.	./.:.:.:.:.:.:.:.:.:.	./.:.:.:.:.:.:.:.:.:.	0|1:34:69:100:0:18119717:17,15,0,2:.:.:.	./.:.:.:.:.:.:.:.:.:.	./.:.:.:.:.:.:.:.:.:.	./.:.:.:.:.:.:.:.:.:.	1|0:20:75:100:0:18119717:9,8,1,2:.:0|1:18119741_GAA_G	0|1:27:99:100:0:18119608:10,9,4,4:.:0|1:18119741_GAA_G	1|0:30:99:100:0:18119717:12,11,3,4:.:0|1:18119741_GAA_G	./.:.:.:.:.:.:.:.:.:.	./.:.:.:.:.:.:.:.:.:.	./.:.:.:.:.:.:.:.:.:.	./.:.:.:.:.:.:.:.:.:.	./.:.:.:.:.:.:.:.:.:.	./.:.:.:.:.:.:.:.:.:.	./.:.:.:.:.:.:.:.:.:.	./.:.:.:.:.:.:.:.:.:.	./.:.:.:.:.:.:.:.:.:.	./.:.:.:.:.:.:.:.:.:.	./.:.:.:.:.:.:.:.:.:.	./.:.:.:.:.:.:.:.:.:.	./.:.:.:.:.:.:.:.:.:.	./.:.:.:.:.:.:.:.:.:.	./.:.:.:.:.:.:.:.:.:.	./.:.:.:.:.:.:.:.:.:.	./.:.:.:.:.:.:.:.:.:.	./.:.:.:.:.:.:.:.:.:.	./.:.:.:.:.:.:.:.:.:.	./.:.:.:.:.:.:.:.:.:.	./.:.:.:.:.:.:.:.:.:.	./.:.:.:.:.:.:.:.:.:.	./.:.:.:.:.:.:.:.:.:.	./.:.:.:.:.:.:.:.:.:.	./.:.:.:.:.:.:.:.:.:.	./.:.:.:.:.:.:.:.:.:.	./.:.:.:.:.:.:.:.:.:.	./.:.:.:.:.:.:.:.:.:.	./.:.:.:.:.:.:.:.:.:.	./.:.:.:.:.:.:.:.:.:.	./.:.:.:.:.:.:.:.:.:.	./.:.:.:.:.:.:.:.:.:.	./.:.:.:.:.:.:.:.:.:.	./.:.:.:.:.:.:.:.:.:.	./.:.:.:.:.:.:.:.:.:.	./.:.:.:.:.:.:.:.:.:.	./.:.:.:.:.:.:.:.:.:.	./.:.:.:.:.:.:.:.:.:.	./.:.:.:.:.:.:.:.:.:.	./.:.:.:.:.:.:.:.:.:.	./.:.:.:.:.:.:.:.:.:.	./.:.:.:.:.:.:.:.:.:.	./.:.:.:.:.:.:.:.:.:.	./.:.:.:.:.:.:.:.:.:.	./.:.:.:.:.:.:.:.:.:.	./.:.:.:.:.:.:.:.:.:.
chr7	18119746	.	G	GAAA	705.73	PASS	BaseQRankSum=-0.317;ClippingRankSum=0;ExcessHet=3.0103;MQRankSum=0;RAW_MQ=39600;ReadPosRankSum=-1.51;DP=360;MLEAC=1;MLEAF=0.5	GT:DP:GQ:NE:PGT:PID:PR:PS:SB:SE	./.:.:.:.:.:.:.:.:.:.	./.:.:.:.:.:.:.:.:.:.	./.:.:.:.:.:.:.:.:.:.	./.:.:.:.:.:.:.:.:.:.	./.:.:.:.:.:.:.:.:.:.	./.:.:.:.:.:.:.:.:.:.	./.:.:.:.:.:.:.:.:.:.	./.:.:.:.:.:.:.:.:.:.	./.:.:.:.:.:.:.:.:.:.	./.:.:.:.:.:.:.:.:.:.	./.:.:.:.:.:.:.:.:.:.	./.:.:.:.:.:.:.:.:.:.	./.:.:.:.:.:.:.:.:.:.	./.:.:.:.:.:.:.:.:.:.	./.:.:.:.:.:.:.:.:.:.	./.:.:.:.:.:.:.:.:.:.	./.:.:.:.:.:.:.:.:.:.	./.:.:.:.:.:.:.:.:.:.	./.:.:.:.:.:.:.:.:.:.	./.:.:.:.:.:.:.:.:.:.	./.:.:.:.:.:.:.:.:.:.	./.:.:.:.:.:.:.:.:.:.	./.:.:.:.:.:.:.:.:.:.	./.:.:.:.:.:.:.:.:.:.	./.:.:.:.:.:.:.:.:.:.	./.:.:.:.:.:.:.:.:.:.	./.:.:.:.:.:.:.:.:.:.	./.:.:.:.:.:.:.:.:.:.	./.:.:.:.:.:.:.:.:.:.	./.:.:.:.:.:.:.:.:.:.	./.:.:.:.:.:.:.:.:.:.	./.:.:.:.:.:.:.:.:.:.	./.:.:.:.:.:.:.:.:.:.	./.:.:.:.:.:.:.:.:.:.	./.:.:.:.:.:.:.:.:.:.	./.:.:.:.:.:.:.:.:.:.	./.:.:.:.:.:.:.:.:.:.	./.:.:.:.:.:.:.:.:.:.	./.:.:.:.:.:.:.:.:.:.	./.:.:.:.:.:.:.:.:.:.	./.:.:.:.:.:.:.:.:.:.	1|0:11:76:19.05:0|1:18119746_G_GAAA:0:18119741:4,4,3,0:.	./.:.:.:.:.:.:.:.:.:.	./.:.:.:.:.:.:.:.:.:.	./.:.:.:.:.:.:.:.:.:.	./.:.:.:.:.:.:.:.:.:.	1|0:23:99:100:.:.:0:18119717:9,8,3,3:.	1|0:20:96:23.24:.:.:0:18119019:7,9,1,3:.	0|1:28:99:100:.:.:0:18119717:11,7,4,6:.	./.:.:.:.:.:.:.:.:.:.	./.:.:.:.:.:.:.:.:.:.	./.:.:.:.:.:.:.:.:.:.	./.:.:.:.:.:.:.:.:.:.	./.:.:.:.:.:.:.:.:.:.	0|1:12:99:40.35:.:.:0:18119608:3,5,1,3:.	1|0:9:99:100:0|1:18119746_G_GAAA:0:18119717:2,2,2,3:.	./.:.:.:.:.:.:.:.:.:.	./.:.:.:.:.:.:.:.:.:.	1|0:18:99:100:.:.:0:18119717:3,7,3,5:.	0|1:8:99:100:.:.:0:18119717:0,4,2,2:.	./.:.:.:.:.:.:.:.:.:.	./.:.:.:.:.:.:.:.:.:.	./.:.:.:.:.:.:.:.:.:.	./.:.:.:.:.:.:.:.:.:.	./.:.:.:.:.:.:.:.:.:.	./.:.:.:.:.:.:.:.:.:.	./.:.:.:.:.:.:.:.:.:.	./.:.:.:.:.:.:.:.:.:.	1|0:13:99:100:.:.:0:18119392:3,4,4,2:.	./.:.:.:.:.:.:.:.:.:.	./.:.:.:.:.:.:.:.:.:.	./.:.:.:.:.:.:.:.:.:.	./.:.:.:.:.:.:.:.:.:.	1|0:18:99:27.35:.:.:0:18119717:7,6,3,2:.	./.:.:.:.:.:.:.:.:.:.	./.:.:.:.:.:.:.:.:.:.	./.:.:.:.:.:.:.:.:.:.	./.:.:.:.:.:.:.:.:.:.	0|1:23:99:100:.:.:0:18119717:8,12,2,1:.	./.:.:.:.:.:.:.:.:.:.	./.:.:.:.:.:.:.:.:.:.	./.:.:.:.:.:.:.:.:.:.	./.:.:.:.:.:.:.:.:.:.	./.:.:.:.:.:.:.:.:.:.	./.:.:.:.:.:.:.:.:.:.	./.:.:.:.:.:.:.:.:.:.	./.:.:.:.:.:.:.:.:.:.	1|0:26:71:20.73:.:.:0:18119717:13,9,2,2:.	./.:.:.:.:.:.:.:.:.:.	./.:.:.:.:.:.:.:.:.:.	1|0:22:99:100:.:.:1:18119741:8,5,4,5:.	./.:.:.:.:.:.:.:.:.:.	./.:.:.:.:.:.:.:.:.:.	0|1:20:89:39.1:.:.:0:18119392:6,10,3,1:.	./.:.:.:.:.:.:.:.:.:.	./.:.:.:.:.:.:.:.:.:.	0|1:14:99:100:.:.:0:18119717:4,5,2,3:.	./.:.:.:.:.:.:.:.:.:.	./.:.:.:.:.:.:.:.:.:.	./.:.:.:.:.:.:.:.:.:.	./.:.:.:.:.:.:.:.:.:.	./.:.:.:.:.:.:.:.:.:.	./.:.:.:.:.:.:.:.:.:.	./.:.:.:.:.:.:.:.:.:.	./.:.:.:.:.:.:.:.:.:.	0|1:12:72:23.25:.:.:0:18119392:1,8,0,3:.	./.:.:.:.:.:.:.:.:.:.	./.:.:.:.:.:.:.:.:.:.	./.:.:.:.:.:.:.:.:.:.	0|1:15:99:16.25:.:.:0:18119741:6,5,2,2:.	1|0:28:99:100:.:.:0:18119717:8,3,6,11:.	./.:.:.:.:.:.:.:.:.:.	./.:.:.:.:.:.:.:.:.:.	./.:.:.:.:.:.:.:.:.:.	./.:.:.:.:.:.:.:.:.:.	./.:.:.:.:.:.:.:.:.:.	./.:.:.:.:.:.:.:.:.:.	./.:.:.:.:.:.:.:.:.:.	./.:.:.:.:.:.:.:.:.:.	./.:.:.:.:.:.:.:.:.:.	./.:.:.:.:.:.:.:.:.:.	./.:.:.:.:.:.:.:.:.:.	./.:.:.:.:.:.:.:.:.:.	./.:.:.:.:.:.:.:.:.:.
chr7	18119752	.	ACGT	A	601.73	PASS	BaseQRankSum=-0.897;ClippingRankSum=0;ExcessHet=3.0103;MQRankSum=0;RAW_MQ=118800;ReadPosRankSum=0.661;DP=1647;MLEAC=1;MLEAF=0.5	GT:DP:GQ:NE:PGT:PID:PR:PS:SB:SE	./.:.:.:.:.:.:.:.:.:.	./.:.:.:.:.:.:.:.:.:.	./.:.:.:.:.:.:.:.:.:.	./.:.:.:.:.:.:.:.:.:.	./.:.:.:.:.:.:.:.:.:.	./.:.:.:.:.:.:.:.:.:.	./.:.:.:.:.:.:.:.:.:.	./.:.:.:.:.:.:.:.:.:.	./.:.:.:.:.:.:.:.:.:.	./.:.:.:.:.:.:.:.:.:.	./.:.:.:.:.:.:.:.:.:.	./.:.:.:.:.:.:.:.:.:.	./.:.:.:.:.:.:.:.:.:.	./.:.:.:.:.:.:.:.:.:.	./.:.:.:.:.:.:.:.:.:.	./.:.:.:.:.:.:.:.:.:.	./.:.:.:.:.:.:.:.:.:.	./.:.:.:.:.:.:.:.:.:.	./.:.:.:.:.:.:.:.:.:.	./.:.:.:.:.:.:.:.:.:.	./.:.:.:.:.:.:.:.:.:.	./.:.:.:.:.:.:.:.:.:.	./.:.:.:.:.:.:.:.:.:.	./.:.:.:.:.:.:.:.:.:.	./.:.:.:.:.:.:.:.:.:.	./.:.:.:.:.:.:.:.:.:.	./.:.:.:.:.:.:.:.:.:.	./.:.:.:.:.:.:.:.:.:.	./.:.:.:.:.:.:.:.:.:.	./.:.:.:.:.:.:.:.:.:.	./.:.:.:.:.:.:.:.:.:.	./.:.:.:.:.:.:.:.:.:.	./.:.:.:.:.:.:.:.:.:.	./.:.:.:.:.:.:.:.:.:.	./.:.:.:.:.:.:.:.:.:.	0|1:32:99:100:0|1:18119752_ACGT_A:0:18119717:11,8,10,3:.	./.:.:.:.:.:.:.:.:.:.	0|1:29:99:100:0|1:18119741_GAA_G:0:18119741:11,10,3,5:.	./.:.:.:.:.:.:.:.:.:.	./.:.:.:.:.:.:.:.:.:.	./.:.:.:.:.:.:.:.:.:.	0|1:12:86:100:0|1:18119741_GAA_G:0:18119741:5,4,2,1:.	1|0:12:99:100:0|1:18119752_ACGT_A:0:18119019:6,3,0,3:.	0|1:34:99:100:0|1:18119752_ACGT_A:0:18119717:14,11,3,6:.	1|0:14:99:100:0|1:18119752_ACGT_A:0:18119484:4,4,2,4:.	0|1:23:99:100:0|1:18119752_ACGT_A:0:18119608:9,4,2,8:.	0|1:25:99:100:0|1:18119752_ACGT_A:0:18119717:9,8,4,4:.	0|1:20:99:100:0|1:18119752_ACGT_A:0:18119019:4,6,4,6:.	1|0:30:99:100:0|1:18119752_ACGT_A:0:18119717:13,11,3,3:.	1|0:15:99:100:0|1:18119752_ACGT_A:0:18119717:5,3,3,4:.	1|0:30:99:100:0|1:18119752_ACGT_A:0:18119392:10,14,3,3:.	0|1:16:99:100:0|1:18119741_GAA_G:0:18118882:5,5,2,4:.	0|1:12:99:100:.:.:0:18119717:2,2,2,6:.	./.:.:.:.:.:.:.:.:.:.	1|0:12:48:100:0|1:18119752_ACGT_A:0:18119608:3,7,1,1:.	0|1:10:99:100:0|1:18119741_GAA_G:0:18119717:4,3,1,2:.	./.:.:.:.:.:.:.:.:.:.	0|1:12:99:100:0|1:18119741_GAA_G:0:18111457:3,5,0,4:.	0|1:18:99:100:0|1:18119752_ACGT_A:0:18119717:3,6,3,6:.	1|0:9:99:100:0|1:18119752_ACGT_A:0:18119717:2,4,0,3:.	0|1:39:99:100:0|1:18119741_GAA_G:0:18119717:17,9,5,8:.	0|1:23:99:100:0|1:18119741_GAA_G:0:18118933:8,9,1,5:.	1|0:29:99:100:0|1:18119752_ACGT_A:0:18119392:11,9,3,6:.	1|0:15:99:100:0|1:18119741_GAA_G:0:18119741:6,4,2,3:.	0|1:16:99:100:0|1:18119752_ACGT_A:0:18119717:5,6,4,1:.	1|0:23:99:100:0|1:18119752_ACGT_A:0:18119484:8,10,3,2:.	0|1:21:52:100:0|1:18119752_ACGT_A:0:18119752:10,9,0,2:.	./.:.:.:.:.:.:.:.:.:.	0|1:20:99:100:0|1:18119752_ACGT_A:0:18119392:8,5,4,3:.	0|1:28:96:100:0|1:18119752_ACGT_A:0:18118793:16,8,1,3:.	0|1:26:99:100:0|1:18119752_ACGT_A:0:18119392:16,5,3,2:.	0|1:41:99:100:0|1:18119752_ACGT_A:0:18119717:20,13,3,5:.	1|0:27:99:100:0|1:18119752_ACGT_A:0:18119741:11,9,3,4:.	0|1:19:99:100:0|1:18119752_ACGT_A:0:18119717:8,6,3,2:.	0|1:28:99:100:0|1:18119741_GAA_G:0:18119608:12,11,2,3:.	1|0:21:72:100:0|1:18119741_GAA_G:0:18119717:9,9,1,2:.	0|1:29:99:100:0|1:18119741_GAA_G:0:18119608:10,10,5,4:.	1|0:31:99:100:0|1:18119741_GAA_G:0:18119717:11,12,4,4:.	0|1:29:99:100:0|1:18119752_ACGT_A:0:18119717:14,8,2,5:.	1|0:28:99:100:0|1:18119752_ACGT_A:0:18119392:10,9,7,2:.	1|0:42:99:100:0|1:18119741_GAA_G:0:18119717:13,16,7,6:.	0|1:17:99:100:0|1:18119741_GAA_G:0:18119392:4,2,6,5:.	0|1:24:99:100:0|1:18119752_ACGT_A:0:18119717:10,7,3,4:.	1|0:19:99:100:0|1:18119752_ACGT_A:0:18119392:5,8,2,4:.	1|0:16:99:100:0|1:18119741_GAA_G:0:18118933:5,5,4,2:.	0|1:17:84:100:0|1:18119752_ACGT_A:0:18118933:7,7,0,3:.	1|0:19:99:100:0|1:18119752_ACGT_A:0:18119484:3,5,3,8:.	1|0:27:99:100:0|1:18119752_ACGT_A:0:18119717:8,3,7,9:.	1|0:36:99:100:0|1:18119752_ACGT_A:0:18119741:19,10,5,2:.	1|0:25:99:100:0|1:18119752_ACGT_A:0:18119106:10,7,5,3:.	0|1:23:99:100:0|1:18119752_ACGT_A:0:18119741:10,8,2,3:.	0|1:25:88:100:0|1:18119752_ACGT_A:0:18119392:14,8,3,0:.	1|0:27:99:100:0|1:18119741_GAA_G:0:18119741:13,7,5,2:.	1|0:23:99:100:0|1:18119752_ACGT_A:0:18119392:7,5,4,7:.	1|0:19:99:100:0|1:18119752_ACGT_A:0:18119392:7,8,2,2:.	./.:.:.:.:.:.:.:.:.:.	1|0:17:99:100:.:.:0:18119717:5,3,4,5:.	1|0:18:99:100:0|1:18119741_GAA_G:0:18119717:6,6,3,3:.	0|1:17:39:100:0|1:18119752_ACGT_A:0:18119392:7,8,1,1:.	0|1:23:99:100:0|1:18119741_GAA_G:0:18119741:8,10,1,4:.	0|1:19:99:100:0|1:18119741_GAA_G:0:18119741:5,7,4,3:.	1|0:19:99:100:0|1:18119741_GAA_G:0:18119717:10,6,1,2:.	0|1:25:99:100:0|1:18119741_GAA_G:0:18119741:7,4,4,10:.	1|0:23:99:100:0|1:18119741_GAA_G:0:18119741:10,5,5,3:.	0|1:14:99:100:0|1:18119752_ACGT_A:0:18119717:7,4,1,2:.	1|0:12:99:100:0|1:18119752_ACGT_A:0:18119392:1,7,0,4:.	0|1:22:99:100:0|1:18119752_ACGT_A:0:18119717:9,8,2,3:.	1|0:25:99:100:0|1:18119752_ACGT_A:0:18119392:6,5,5,9:.	1|0:17:99:100:0|1:18119752_ACGT_A:0:18119717:3,4,3,7:.	1|0:20:30:100:0|1:18119752_ACGT_A:0:18119741:7,11,1,1:.	0|1:32:99:100:0|1:18119752_ACGT_A:0:18119717:9,12,8,3:.	./.:.:.:.:.:.:.:.:.:.	./.:.:.:.:.:.:.:.:.:.	./.:.:.:.:.:.:.:.:.:.	./.:.:.:.:.:.:.:.:.:.	./.:.:.:.:.:.:.:.:.:.	./.:.:.:.:.:.:.:.:.:.	./.:.:.:.:.:.:.:.:.:.	./.:.:.:.:.:.:.:.:.:.	./.:.:.:.:.:.:.:.:.:.	./.:.:.:.:.:.:.:.:.:.	./.:.:.:.:.:.:.:.:.:.	./.:.:.:.:.:.:.:.:.:.	./.:.:.:.:.:.:.:.:.:.
chr7	18119753	.	C	A	761.77	PASS	BaseQRankSum=-0.042;ClippingRankSum=0;ExcessHet=3.0103;MQRankSum=0;RAW_MQ=118800;ReadPosRankSum=-0.974;DP=1326;MLEAC=1;MLEAF=0.5	GT:DP:GQ:NE:PR:PS:SB:SE:PGT:PID	./.:.:.:.:.:.:.:.:.:.	./.:.:.:.:.:.:.:.:.:.	./.:.:.:.:.:.:.:.:.:.	./.:.:.:.:.:.:.:.:.:.	./.:.:.:.:.:.:.:.:.:.	./.:.:.:.:.:.:.:.:.:.	./.:.:.:.:.:.:.:.:.:.	./.:.:.:.:.:.:.:.:.:.	./.:.:.:.:.:.:.:.:.:.	./.:.:.:.:.:.:.:.:.:.	./.:.:.:.:.:.:.:.:.:.	./.:.:.:.:.:.:.:.:.:.	./.:.:.:.:.:.:.:.:.:.	./.:.:.:.:.:.:.:.:.:.	./.:.:.:.:.:.:.:.:.:.	./.:.:.:.:.:.:.:.:.:.	./.:.:.:.:.:.:.:.:.:.	./.:.:.:.:.:.:.:.:.:.	./.:.:.:.:.:.:.:.:.:.	./.:.:.:.:.:.:.:.:.:.	./.:.:.:.:.:.:.:.:.:.	./.:.:.:.:.:.:.:.:.:.	./.:.:.:.:.:.:.:.:.:.	./.:.:.:.:.:.:.:.:.:.	./.:.:.:.:.:.:.:.:.:.	./.:.:.:.:.:.:.:.:.:.	./.:.:.:.:.:.:.:.:.:.	./.:.:.:.:.:.:.:.:.:.	./.:.:.:.:.:.:.:.:.:.	./.:.:.:.:.:.:.:.:.:.	./.:.:.:.:.:.:.:.:.:.	./.:.:.:.:.:.:.:.:.:.	./.:.:.:.:.:.:.:.:.:.	./.:.:.:.:.:.:.:.:.:.	./.:.:.:.:.:.:.:.:.:.	1|0:32:99:100:0:18119717:10,3,11,8:.:.:.	./.:.:.:.:.:.:.:.:.:.	1|0:28:99:27.99:0:18119741:7,10,6,5:.:.:.	./.:.:.:.:.:.:.:.:.:.	./.:.:.:.:.:.:.:.:.:.	./.:.:.:.:.:.:.:.:.:.	0|1:11:57:3.01:1:18119741:5,4,2,0:.:0|1:18119746_G_GAAA	1|0:12:99:100:0:18119019:3,4,3,2:.:0|1:18119753_C_A	1|0:34:99:100:0:18119717:3,6,14,11:.:.:.	1|0:14:93:45.79:0:18119484:5,6,1,2:.:0|1:18119753_C_A	1|0:23:99:100:0:18119608:2,8,9,4:.:.:.	0|1:24:99:100:0:18119717:10,8,3,3:.:.:.	1|0:20:99:100:0:18119019:4,6,4,6:.:.:.	1|0:29:99:100:0:18119717:12,7,4,6:.:.:.	./.:.:.:.:.:.:.:.:.:.	1|0:30:99:47.55:0:18119392:8,9,5,8:.:.:.	1|0:16:99:100:0:18118882:4,6,3,3:.:.:.	1|0:12:63:100:0:18119717:2,6,2,2:.:.:.	./.:.:.:.:.:.:.:.:.:.	1|0:12:99:50.56:0:18119608:3,5,1,3:.:.:.	1|0:9:99:100:0:18119717:2,2,2,3:.:0|1:18119746_G_GAAA	./.:.:.:.:.:.:.:.:.:.	1|0:12:99:34.18:0:18111457:1,6,2,3:.:0|1:18119753_C_A	1|0:18:99:100:0:18119717:3,7,3,5:.:.:.	0|1:9:99:100:0:18119717:0,4,2,3:.:.:.	./.:.:.:.:.:.:.:.:.:.	1|0:23:99:100:0:18118933:4,8,5,6:.:.:.	0|1:29:99:100:0:18119392:3,6,11,9:.:.:.	0|1:15:99:100:0:18119741:2,3,6,4:.:.:.	1|0:15:99:100:0:18119717:4,1,5,5:.:.:.	0|1:23:99:100:0:18119484:3,2,8,10:.:.:.	1|0:21:27:100:0:18119752:0,2,10,9:.:.:.	1/1:21:63:.:.:.:0,0,7,14:.:.:.	1|0:18:99:100:0:18119392:4,3,6,5:.:.:.	0|1:28:99:3.67:1:18118793:10,6,7,5:.:0|1:18119753_C_A	1|0:24:99:100:0:18119392:3,2,15,4:.:.:.	./.:.:.:.:.:.:.:.:.:.	1|0:26:94:100:0:18119741:11,9,2,4:.:.:.	0|1:19:99:100:0:18119717:8,6,3,2:.:.:.	./.:.:.:.:.:.:.:.:.:.	./.:.:.:.:.:.:.:.:.:.	./.:.:.:.:.:.:.:.:.:.	./.:.:.:.:.:.:.:.:.:.	0|1:27:99:100:0:18119717:10,12,4,1:.:.:.	0|1:27:99:100:0:18119392:7,2,10,8:.:.:.	./.:.:.:.:.:.:.:.:.:.	1|0:17:99:100:0:18119392:6,5,4,2:.:.:.	1|0:24:99:100:0:18119717:3,4,10,7:.:.:.	0|1:19:99:31.99:0:18119392:4,9,3,3:.:.:.	1|0:15:8:100:0:18118933:8,5,1,1:.:.:.	0|1:17:99:30:0:18118933:5,8,2,2:.:0|1:18119753_C_A	0|1:19:99:100:0:18119484:4,10,2,3:.:0|1:18119753_C_A	0|1:27:99:100:0:18119717:7,9,8,3:.:.:.	0|1:35:99:100:0:18119741:13,6,10,6:.:.:.	1|0:25:99:25.14:0:18119106:9,5,6,5:.:.:.	1|0:23:99:100:0:18119741:2,3,10,8:.:.:.	1|0:24:99:100:0:18119392:9,4,7,4:.:.:.	0|1:27:99:100:0:18119741:5,2,13,7:.:.:.	0|1:22:99:100:0:18119392:4,7,7,4:.:.:.	0|1:19:99:100:0:18119392:4,3,5,7:.:.:.	./.:.:.:.:.:.:.:.:.:.	0|1:17:99:100:0:18119717:4,5,5,3:.:.:.	0|1:18:99:100:0:18119717:3,3,6,6:.:.:.	0|1:17:76:100:0:18119392:5,7,3,2:.:.:.	./.:.:.:.:.:.:.:.:.:.	1|0:19:99:100:0:18119741:4,3,5,7:.:.:.	./.:.:.:.:.:.:.:.:.:.	./.:.:.:.:.:.:.:.:.:.	0|1:23:99:100:0:18119741:5,4,10,4:.:.:.	1|0:14:99:100:0:18119717:2,3,6,3:.:.:.	0|1:12:99:100:0:18119392:1,6,0,5:.:.:.	0|1:22:99:100:0:18119717:7,7,4,4:.:.:.	0|1:25:99:100:0:18119392:5,9,6,5:.:.:.	0|1:17:99:100:0:18119717:3,7,3,4:.:.:.	1|0:19:99:43.57:0:18119741:6,6,2,5:.:.:.	1|0:32:99:100:0:18119717:8,3,9,12:.:.:.	./.:.:.:.:.:.:.:.:.:.	./.:.:.:.:.:.:.:.:.:.	./.:.:.:.:.:.:.:.:.:.	./.:.:.:.:.:.:.:.:.:.	./.:.:.:.:.:.:.:.:.:.	./.:.:.:.:.:.:.:.:.:.	./.:.:.:.:.:.:.:.:.:.	./.:.:.:.:.:.:.:.:.:.	./.:.:.:.:.:.:.:.:.:.	./.:.:.:.:.:.:.:.:.:.	./.:.:.:.:.:.:.:.:.:.	./.:.:.:.:.:.:.:.:.:.	./.:.:.:.:.:.:.:.:.:.
chr7	18119757	.	T	A	424.77	PASS	BaseQRankSum=-1.894;ClippingRankSum=0;ExcessHet=3.0103;MQRankSum=0;RAW_MQ=46800;ReadPosRankSum=-0.211;DP=200;MLEAC=1;MLEAF=0.5	GT:DP:GQ:NE:PGT:PID:PR:PS:SB:SE	./.:.:.:.:.:.:.:.:.:.	./.:.:.:.:.:.:.:.:.:.	./.:.:.:.:.:.:.:.:.:.	./.:.:.:.:.:.:.:.:.:.	./.:.:.:.:.:.:.:.:.:.	./.:.:.:.:.:.:.:.:.:.	./.:.:.:.:.:.:.:.:.:.	./.:.:.:.:.:.:.:.:.:.	./.:.:.:.:.:.:.:.:.:.	./.:.:.:.:.:.:.:.:.:.	./.:.:.:.:.:.:.:.:.:.	./.:.:.:.:.:.:.:.:.:.	./.:.:.:.:.:.:.:.:.:.	./.:.:.:.:.:.:.:.:.:.	./.:.:.:.:.:.:.:.:.:.	./.:.:.:.:.:.:.:.:.:.	./.:.:.:.:.:.:.:.:.:.	./.:.:.:.:.:.:.:.:.:.	./.:.:.:.:.:.:.:.:.:.	./.:.:.:.:.:.:.:.:.:.	./.:.:.:.:.:.:.:.:.:.	./.:.:.:.:.:.:.:.:.:.	./.:.:.:.:.:.:.:.:.:.	./.:.:.:.:.:.:.:.:.:.	./.:.:.:.:.:.:.:.:.:.	./.:.:.:.:.:.:.:.:.:.	./.:.:.:.:.:.:.:.:.:.	./.:.:.:.:.:.:.:.:.:.	./.:.:.:.:.:.:.:.:.:.	./.:.:.:.:.:.:.:.:.:.	./.:.:.:.:.:.:.:.:.:.	./.:.:.:.:.:.:.:.:.:.	./.:.:.:.:.:.:.:.:.:.	./.:.:.:.:.:.:.:.:.:.	./.:.:.:.:.:.:.:.:.:.	./.:.:.:.:.:.:.:.:.:.	./.:.:.:.:.:.:.:.:.:.	./.:.:.:.:.:.:.:.:.:.	./.:.:.:.:.:.:.:.:.:.	./.:.:.:.:.:.:.:.:.:.	./.:.:.:.:.:.:.:.:.:.	./.:.:.:.:.:.:.:.:.:.	0|1:13:99:100:0|1:18119753_C_A:0:18119019:4,4,3,2:.	1|0:34:30:100:.:.:0:18119717:13,16,4,1:.	0|1:14:90:100:0|1:18119753_C_A:0:18119484:5,6,1,2:.	./.:.:.:.:.:.:.:.:.:.	./.:.:.:.:.:.:.:.:.:.	./.:.:.:.:.:.:.:.:.:.	./.:.:.:.:.:.:.:.:.:.	./.:.:.:.:.:.:.:.:.:.	./.:.:.:.:.:.:.:.:.:.	./.:.:.:.:.:.:.:.:.:.	./.:.:.:.:.:.:.:.:.:.	./.:.:.:.:.:.:.:.:.:.	./.:.:.:.:.:.:.:.:.:.	./.:.:.:.:.:.:.:.:.:.	./.:.:.:.:.:.:.:.:.:.	1|0:12:99:100:0|1:18119753_C_A:0:18111457:1,6,2,3:.	./.:.:.:.:.:.:.:.:.:.	./.:.:.:.:.:.:.:.:.:.	./.:.:.:.:.:.:.:.:.:.	./.:.:.:.:.:.:.:.:.:.	./.:.:.:.:.:.:.:.:.:.	./.:.:.:.:.:.:.:.:.:.	./.:.:.:.:.:.:.:.:.:.	0|1:23:99:100:.:.:0:18119484:8,7,3,5:.	./.:.:.:.:.:.:.:.:.:.	./.:.:.:.:.:.:.:.:.:.	./.:.:.:.:.:.:.:.:.:.	1|0:28:99:100:0|1:18119753_C_A:0:18118793:10,6,7,5:.	./.:.:.:.:.:.:.:.:.:.	./.:.:.:.:.:.:.:.:.:.	./.:.:.:.:.:.:.:.:.:.	./.:.:.:.:.:.:.:.:.:.	./.:.:.:.:.:.:.:.:.:.	./.:.:.:.:.:.:.:.:.:.	./.:.:.:.:.:.:.:.:.:.	./.:.:.:.:.:.:.:.:.:.	./.:.:.:.:.:.:.:.:.:.	0|1:26:99:100:.:.:0:18119392:12,5,4,5:.	./.:.:.:.:.:.:.:.:.:.	./.:.:.:.:.:.:.:.:.:.	./.:.:.:.:.:.:.:.:.:.	./.:.:.:.:.:.:.:.:.:.	./.:.:.:.:.:.:.:.:.:.	1|0:17:99:100:0|1:18119753_C_A:0:18118933:5,8,2,2:.	0|1:19:99:100:0|1:18119753_C_A:0:18119484:4,10,2,3:.	./.:.:.:.:.:.:.:.:.:.	./.:.:.:.:.:.:.:.:.:.	./.:.:.:.:.:.:.:.:.:.	./.:.:.:.:.:.:.:.:.:.	./.:.:.:.:.:.:.:.:.:.	./.:.:.:.:.:.:.:.:.:.	./.:.:.:.:.:.:.:.:.:.	./.:.:.:.:.:.:.:.:.:.	./.:.:.:.:.:.:.:.:.:.	./.:.:.:.:.:.:.:.:.:.	./.:.:.:.:.:.:.:.:.:.	./.:.:.:.:.:.:.:.:.:.	./.:.:.:.:.:.:.:.:.:.	./.:.:.:.:.:.:.:.:.:.	./.:.:.:.:.:.:.:.:.:.	./.:.:.:.:.:.:.:.:.:.	./.:.:.:.:.:.:.:.:.:.	./.:.:.:.:.:.:.:.:.:.	./.:.:.:.:.:.:.:.:.:.	./.:.:.:.:.:.:.:.:.:.	./.:.:.:.:.:.:.:.:.:.	./.:.:.:.:.:.:.:.:.:.	./.:.:.:.:.:.:.:.:.:.	./.:.:.:.:.:.:.:.:.:.	./.:.:.:.:.:.:.:.:.:.	./.:.:.:.:.:.:.:.:.:.	./.:.:.:.:.:.:.:.:.:.	./.:.:.:.:.:.:.:.:.:.	./.:.:.:.:.:.:.:.:.:.	./.:.:.:.:.:.:.:.:.:.	./.:.:.:.:.:.:.:.:.:.	./.:.:.:.:.:.:.:.:.:.	./.:.:.:.:.:.:.:.:.:.	./.:.:.:.:.:.:.:.:.:.	./.:.:.:.:.:.:.:.:.:.	./.:.:.:.:.:.:.:.:.:.	./.:.:.:.:.:.:.:.:.:.
chr7	18119761	.	C	T	607.77	PASS	BaseQRankSum=2.57;ClippingRankSum=0;ExcessHet=3.0103;MQRankSum=0;RAW_MQ=118800;ReadPosRankSum=-1.96;DP=1679;MLEAC=1;MLEAF=0.5	GT:DP:GQ:NE:PGT:PID:PR:PS:SB:SE	./.:.:.:.:.:.:.:.:.:.	./.:.:.:.:.:.:.:.:.:.	./.:.:.:.:.:.:.:.:.:.	./.:.:.:.:.:.:.:.:.:.	./.:.:.:.:.:.:.:.:.:.	./.:.:.:.:.:.:.:.:.:.	./.:.:.:.:.:.:.:.:.:.	./.:.:.:.:.:.:.:.:.:.	./.:.:.:.:.:.:.:.:.:.	./.:.:.:.:.:.:.:.:.:.	./.:.:.:.:.:.:.:.:.:.	./.:.:.:.:.:.:.:.:.:.	./.:.:.:.:.:.:.:.:.:.	./.:.:.:.:.:.:.:.:.:.	./.:.:.:.:.:.:.:.:.:.	./.:.:.:.:.:.:.:.:.:.	./.:.:.:.:.:.:.:.:.:.	./.:.:.:.:.:.:.:.:.:.	./.:.:.:.:.:.:.:.:.:.	./.:.:.:.:.:.:.:.:.:.	./.:.:.:.:.:.:.:.:.:.	./.:.:.:.:.:.:.:.:.:.	./.:.:.:.:.:.:.:.:.:.	./.:.:.:.:.:.:.:.:.:.	./.:.:.:.:.:.:.:.:.:.	./.:.:.:.:.:.:.:.:.:.	./.:.:.:.:.:.:.:.:.:.	./.:.:.:.:.:.:.:.:.:.	./.:.:.:.:.:.:.:.:.:.	./.:.:.:.:.:.:.:.:.:.	./.:.:.:.:.:.:.:.:.:.	./.:.:.:.:.:.:.:.:.:.	./.:.:.:.:.:.:.:.:.:.	./.:.:.:.:.:.:.:.:.:.	./.:.:.:.:.:.:.:.:.:.	0|1:32:99:100:0|1:18119752_ACGT_A:0:18119717:11,7,11,3:.	./.:.:.:.:.:.:.:.:.:.	0|1:28:99:100:0|1:18119741_GAA_G:0:18119741:10,10,3,5:.	./.:.:.:.:.:.:.:.:.:.	./.:.:.:.:.:.:.:.:.:.	./.:.:.:.:.:.:.:.:.:.	0|1:13:99:100:0|1:18119741_GAA_G:0:18119741:5,4,2,2:.	1|0:13:99:100:0|1:18119752_ACGT_A:0:18119019:6,3,1,3:.	0|1:33:99:100:0|1:18119752_ACGT_A:0:18119717:13,11,3,6:.	1|0:15:99:100:0|1:18119752_ACGT_A:0:18119484:4,4,2,5:.	0|1:23:99:100:0|1:18119752_ACGT_A:0:18119608:9,4,2,8:.	0|1:27:99:100:0|1:18119752_ACGT_A:0:18119717:9,9,5,4:.	0|1:20:99:100:0|1:18119752_ACGT_A:0:18119019:4,6,4,6:.	1|0:29:99:100:0|1:18119752_ACGT_A:0:18119717:14,10,3,2:.	1|0:15:99:100:0|1:18119752_ACGT_A:0:18119717:5,3,3,4:.	1|0:28:99:100:0|1:18119752_ACGT_A:0:18119392:9,13,3,3:.	0|1:16:99:100:0|1:18119741_GAA_G:0:18118882:5,5,2,4:.	0|1:15:99:100:.:.:0:18119717:4,3,2,6:.	./.:.:.:.:.:.:.:.:.:.	1|0:15:45:100:0|1:18119752_ACGT_A:0:18119608:4,9,1,1:.	0|1:9:99:100:0|1:18119741_GAA_G:0:18119717:3,3,1,2:.	./.:.:.:.:.:.:.:.:.:.	0|1:12:99:100:0|1:18119741_GAA_G:0:18111457:3,5,0,4:.	0|1:19:99:100:0|1:18119752_ACGT_A:0:18119717:4,5,3,7:.	1|0:9:99:100:0|1:18119752_ACGT_A:0:18119717:2,4,0,3:.	0|1:42:99:100:0|1:18119741_GAA_G:0:18119717:18,8,7,9:.	0|1:20:99:100:0|1:18119741_GAA_G:0:18118933:7,7,1,5:.	1|0:29:99:100:0|1:18119752_ACGT_A:0:18119392:11,9,3,6:.	1|0:16:99:100:0|1:18119741_GAA_G:0:18119741:6,4,2,4:.	0|1:20:99:100:0|1:18119752_ACGT_A:0:18119717:6,7,5,2:.	1|0:23:99:100:0|1:18119752_ACGT_A:0:18119484:7,11,3,2:.	0|1:23:49:100:0|1:18119752_ACGT_A:0:18119752:11,9,1,2:.	./.:.:.:.:.:.:.:.:.:.	0|1:23:99:100:0|1:18119752_ACGT_A:0:18119392:10,5,4,4:.	0|1:30:99:100:0|1:18119752_ACGT_A:0:18118793:17,8,2,3:.	0|1:32:99:100:0|1:18119752_ACGT_A:0:18119392:19,6,4,3:.	0|1:42:99:100:0|1:18119752_ACGT_A:0:18119717:20,13,3,6:.	1|0:25:99:100:0|1:18119752_ACGT_A:0:18119741:11,7,3,4:.	0|1:21:99:100:0|1:18119752_ACGT_A:0:18119717:7,6,4,4:.	0|1:28:99:100:0|1:18119741_GAA_G:0:18119608:13,10,2,3:.	1|0:20:75:100:0|1:18119741_GAA_G:0:18119717:10,7,1,2:.	0|1:28:99:100:0|1:18119741_GAA_G:0:18119608:10,9,5,4:.	1|0:32:99:100:0|1:18119741_GAA_G:0:18119717:14,10,4,4:.	0|1:30:99:100:0|1:18119752_ACGT_A:0:18119717:14,8,3,5:.	1|0:27:99:100:0|1:18119752_ACGT_A:0:18119392:10,8,7,2:.	1|0:46:99:100:0|1:18119741_GAA_G:0:18119717:13,19,7,7:.	0|1:21:99:100:0|1:18119741_GAA_G:0:18119392:4,4,7,6:.	0|1:25:99:100:0|1:18119752_ACGT_A:0:18119717:10,7,3,5:.	1|0:17:99:100:0|1:18119752_ACGT_A:0:18119392:4,7,2,4:.	1|0:16:99:100:0|1:18119741_GAA_G:0:18118933:5,5,4,2:.	0|1:17:84:100:0|1:18119752_ACGT_A:0:18118933:7,7,0,3:.	1|0:18:99:100:0|1:18119752_ACGT_A:0:18119484:3,4,3,8:.	1|0:27:99:100:0|1:18119752_ACGT_A:0:18119717:9,2,7,9:.	1|0:36:99:100:0|1:18119752_ACGT_A:0:18119741:18,10,5,3:.	1|0:25:99:100:0|1:18119752_ACGT_A:0:18119106:9,7,6,3:.	0|1:23:99:100:0|1:18119752_ACGT_A:0:18119741:8,9,2,4:.	0|1:28:79:100:0|1:18119752_ACGT_A:0:18119392:16,8,3,1:.	1|0:30:99:100:0|1:18119741_GAA_G:0:18119741:12,8,6,4:.	1|0:26:99:100:0|1:18119752_ACGT_A:0:18119392:9,5,5,7:.	1|0:21:99:100:0|1:18119752_ACGT_A:0:18119392:8,8,3,2:.	./.:.:.:.:.:.:.:.:.:.	1|0:20:99:100:.:.:0:18119717:8,2,4,6:.	1|0:19:99:100:0|1:18119741_GAA_G:0:18119717:6,6,4,3:.	0|1:18:62:100:0|1:18119752_ACGT_A:0:18119392:7,8,2,1:.	0|1:23:99:100:0|1:18119741_GAA_G:0:18119741:8,10,1,4:.	0|1:19:99:100:0|1:18119741_GAA_G:0:18119741:5,6,4,4:.	1|0:20:99:100:0|1:18119741_GAA_G:0:18119717:10,6,1,3:.	0|1:25:99:100:0|1:18119741_GAA_G:0:18119741:7,4,4,10:.	1|0:24:99:100:0|1:18119741_GAA_G:0:18119741:10,5,6,3:.	0|1:16:99:100:0|1:18119752_ACGT_A:0:18119717:7,4,3,2:.	1|0:11:99:100:0|1:18119752_ACGT_A:0:18119392:1,6,0,4:.	0|1:17:99:100:0|1:18119752_ACGT_A:0:18119717:6,6,2,3:.	1|0:27:99:100:0|1:18119752_ACGT_A:0:18119392:6,6,6,9:.	1|0:17:99:100:0|1:18119752_ACGT_A:0:18119717:3,4,3,7:.	1|0:21:55:100:0|1:18119752_ACGT_A:0:18119741:7,11,1,2:.	0|1:31:99:100:0|1:18119752_ACGT_A:0:18119717:9,11,8,3:.	./.:.:.:.:.:.:.:.:.:.	./.:.:.:.:.:.:.:.:.:.	./.:.:.:.:.:.:.:.:.:.	./.:.:.:.:.:.:.:.:.:.	./.:.:.:.:.:.:.:.:.:.	./.:.:.:.:.:.:.:.:.:.	./.:.:.:.:.:.:.:.:.:.	./.:.:.:.:.:.:.:.:.:.	./.:.:.:.:.:.:.:.:.:.	./.:.:.:.:.:.:.:.:.:.	./.:.:.:.:.:.:.:.:.:.	./.:.:.:.:.:.:.:.:.:.	./.:.:.:.:.:.:.:.:.:.
chr7	18119789	.	C	T	438.77	PASS	BaseQRankSum=1.038;ClippingRankSum=0;ExcessHet=3.0103;MQRankSum=0;RAW_MQ=165600;ReadPosRankSum=-0.114;DP=1815;MLEAC=1;MLEAF=0.5	GT:DP:GQ:NE:PR:PS:SB:SE	./.:.:.:.:.:.:.:.	./.:.:.:.:.:.:.:.	./.:.:.:.:.:.:.:.	./.:.:.:.:.:.:.:.	./.:.:.:.:.:.:.:.	./.:.:.:.:.:.:.:.	./.:.:.:.:.:.:.:.	./.:.:.:.:.:.:.:.	./.:.:.:.:.:.:.:.	./.:.:.:.:.:.:.:.	./.:.:.:.:.:.:.:.	./.:.:.:.:.:.:.:.	./.:.:.:.:.:.:.:.	./.:.:.:.:.:.:.:.	./.:.:.:.:.:.:.:.	./.:.:.:.:.:.:.:.	./.:.:.:.:.:.:.:.	./.:.:.:.:.:.:.:.	./.:.:.:.:.:.:.:.	./.:.:.:.:.:.:.:.	./.:.:.:.:.:.:.:.	./.:.:.:.:.:.:.:.	./.:.:.:.:.:.:.:.	./.:.:.:.:.:.:.:.	./.:.:.:.:.:.:.:.	./.:.:.:.:.:.:.:.	./.:.:.:.:.:.:.:.	./.:.:.:.:.:.:.:.	./.:.:.:.:.:.:.:.	./.:.:.:.:.:.:.:.	./.:.:.:.:.:.:.:.	./.:.:.:.:.:.:.:.	./.:.:.:.:.:.:.:.	./.:.:.:.:.:.:.:.	./.:.:.:.:.:.:.:.	0|1:45:99:100:0:18119717:15,8,16,6:.	./.:.:.:.:.:.:.:.	0|1:31:99:100:0:18119741:12,8,5,6:.	./.:.:.:.:.:.:.:.	./.:.:.:.:.:.:.:.	./.:.:.:.:.:.:.:.	0|1:15:56:100:0:18119741:5,6,2,2:.	1|0:8:2:100:0:18119019:4,3,1,0:.	0|1:32:91:100:0:18119717:13,11,3,5:.	1|0:14:99:100:0:18119484:3,3,2,6:.	0|1:23:99:100:0:18119608:8,5,2,8:.	0|1:30:99:100:0:18119717:9,10,6,5:.	0|1:19:99:100:0:18119019:4,5,4,6:.	1|0:26:52:100:0:18119717:12,9,3,2:.	1|0:17:89:100:0:18119717:8,3,3,3:.	1|0:24:4:100:0:18119392:8,13,1,2:.	0|1:16:99:100:0:18118882:5,4,3,4:.	0|1:16:99:100:0:18119717:5,3,1,7:.	./.:.:.:.:.:.:.:.	1|0:13:12:100:0:18119608:2,9,1,1:.	0|1:14:6:100:0:18119717:7,5,1,1:.	./.:.:.:.:.:.:.:.	0|1:12:92:100:0:18111457:2,3,1,6:.	0|1:23:99:100:0:18119717:5,5,4,9:.	1|0:10:53:100:0:18119717:1,6,0,3:.	0|1:50:99:100:0:18119717:22,5,10,13:.	0|1:26:99:100:0:18118933:7,10,4,5:.	1|0:21:97:100:0:18119392:8,7,3,3:.	1|0:16:99:100:0:18119741:6,4,2,4:.	0|1:27:99:100:0:18119717:9,9,6,3:.	1|0:22:48:100:0:18119484:7,10,4,1:.	0|1:20:22:100:0:18119752:8,9,1,2:.	./.:.:.:.:.:.:.:.	0|1:26:99:100:0:18119392:12,5,5,4:.	0|1:42:99:100:0:18118793:24,8,5,5:.	0|1:34:99:100:0:18119392:16,9,6,3:.	0|1:46:99:100:0:18119717:22,13,5,6:.	1|0:25:99:100:0:18119741:10,7,6,2:.	0|1:22:99:100:0:18119717:8,5,5,4:.	0|1:27:80:100:0:18119608:11,10,3,3:.	1|0:25:99:100:0:18119717:10,5,5,5:.	0|1:35:99:100:0:18119608:13,10,9,3:.	1|0:33:99:100:0:18119717:16,5,6,6:.	0|1:42:99:100:0:18119717:16,11,9,6:.	1|0:26:99:100:0:18119392:8,8,7,3:.	1|0:44:99:100:0:18119717:12,17,8,7:.	0|1:20:99:100:0:18119392:4,3,7,6:.	0|1:28:99:100:0:18119717:12,7,3,6:.	1|0:17:99:100:0:18119392:3,7,3,4:.	1|0:16:99:100:0:18118933:6,4,4,2:.	0|1:21:65:100:0:18118933:8,8,2,3:.	1|0:15:88:100:0:18119484:3,2,4,6:.	1|0:30:99:100:0:18119717:10,2,7,11:.	1|0:40:99:100:0:18119741:17,8,10,5:.	1|0:25:99:100:0:18119106:10,6,7,2:.	0|1:31:99:100:0:18119741:7,12,4,8:.	0|1:28:26:100:0:18119392:19,5,3,1:.	1|0:32:99:100:0:18119741:11,8,8,5:.	1|0:26:99:100:0:18119392:9,6,5,6:.	1|0:25:55:100:0:18119392:11,9,3,2:.	./.:.:.:.:.:.:.:.	1|0:31:99:100:0:18119717:10,5,8,8:.	1|0:25:99:100:0:18119717:5,8,9,3:.	0|1:17:49:100:0:18119392:7,6,3,1:.	0|1:21:16:100:0:18119741:7,11,0,3:.	0|1:27:99:100:0:18119741:6,10,5,6:.	1|0:28:99:100:0:18119717:9,11,3,5:.	0|1:22:99:100:0:18119741:5,4,5,8:.	1|0:21:99:100:0:18119741:6,5,8,2:.	0|1:26:92:100:0:18119717:9,9,4,4:.	1|0:13:96:100:0:18119392:2,6,1,4:.	0|1:18:67:100:0:18119717:6,7,3,2:.	1|0:22:99:100:0:18119392:3,6,6,7:.	1|0:16:99:100:0:18119717:4,3,3,6:.	1|0:24:35:100:0:18119741:9,11,2,2:.	0|1:36:99:100:0:18119717:14,8,10,4:.	./.:.:.:.:.:.:.:.	./.:.:.:.:.:.:.:.	./.:.:.:.:.:.:.:.	./.:.:.:.:.:.:.:.	./.:.:.:.:.:.:.:.	./.:.:.:.:.:.:.:.	./.:.:.:.:.:.:.:.	./.:.:.:.:.:.:.:.	./.:.:.:.:.:.:.:.	./.:.:.:.:.:.:.:.	./.:.:.:.:.:.:.:.	./.:.:.:.:.:.:.:.	./.:.:.:.:.:.:.:.
chr7	18119836	.	G	GT	945.73	PASS	BaseQRankSum=0.846;ClippingRankSum=0;ExcessHet=3.0103;MQRankSum=0;RAW_MQ=183600;ReadPosRankSum=-1.652;DP=912;MLEAC=1;MLEAF=0.5	GT:DP:GQ:NE:PGT:PID:PR:PS:SB:SE	./.:.:.:.:.:.:.:.:.:.	./.:.:.:.:.:.:.:.:.:.	./.:.:.:.:.:.:.:.:.:.	./.:.:.:.:.:.:.:.:.:.	./.:.:.:.:.:.:.:.:.:.	./.:.:.:.:.:.:.:.:.:.	./.:.:.:.:.:.:.:.:.:.	./.:.:.:.:.:.:.:.:.:.	./.:.:.:.:.:.:.:.:.:.	./.:.:.:.:.:.:.:.:.:.	./.:.:.:.:.:.:.:.:.:.	./.:.:.:.:.:.:.:.:.:.	./.:.:.:.:.:.:.:.:.:.	./.:.:.:.:.:.:.:.:.:.	./.:.:.:.:.:.:.:.:.:.	./.:.:.:.:.:.:.:.:.:.	./.:.:.:.:.:.:.:.:.:.	./.:.:.:.:.:.:.:.:.:.	./.:.:.:.:.:.:.:.:.:.	./.:.:.:.:.:.:.:.:.:.	./.:.:.:.:.:.:.:.:.:.	./.:.:.:.:.:.:.:.:.:.	./.:.:.:.:.:.:.:.:.:.	./.:.:.:.:.:.:.:.:.:.	./.:.:.:.:.:.:.:.:.:.	./.:.:.:.:.:.:.:.:.:.	./.:.:.:.:.:.:.:.:.:.	./.:.:.:.:.:.:.:.:.:.	./.:.:.:.:.:.:.:.:.:.	./.:.:.:.:.:.:.:.:.:.	./.:.:.:.:.:.:.:.:.:.	./.:.:.:.:.:.:.:.:.:.	./.:.:.:.:.:.:.:.:.:.	./.:.:.:.:.:.:.:.:.:.	./.:.:.:.:.:.:.:.:.:.	0|1:50:99:100:0|1:18119836_G_GT:0:18119717:16,8,13,13:.	./.:.:.:.:.:.:.:.:.:.	0|1:27:81:100:.:.:0:18119741:12,10,1,4:.	./.:.:.:.:.:.:.:.:.:.	./.:.:.:.:.:.:.:.:.:.	./.:.:.:.:.:.:.:.:.:.	./.:.:.:.:.:.:.:.:.:.	./.:.:.:.:.:.:.:.:.:.	./.:.:.:.:.:.:.:.:.:.	./.:.:.:.:.:.:.:.:.:.	./.:.:.:.:.:.:.:.:.:.	./.:.:.:.:.:.:.:.:.:.	./.:.:.:.:.:.:.:.:.:.	./.:.:.:.:.:.:.:.:.:.	./.:.:.:.:.:.:.:.:.:.	1|0:30:99:100:0|1:18119836_G_GT:0:18119392:9,10,7,4:.	0|1:16:99:100:0|1:18119836_G_GT:0:18118882:5,7,3,1:.	0|1:18:99:100:0|1:18119836_G_GT:0:18119717:5,7,1,5:.	./.:.:.:.:.:.:.:.:.:.	./.:.:.:.:.:.:.:.:.:.	./.:.:.:.:.:.:.:.:.:.	./.:.:.:.:.:.:.:.:.:.	./.:.:.:.:.:.:.:.:.:.	./.:.:.:.:.:.:.:.:.:.	./.:.:.:.:.:.:.:.:.:.	./.:.:.:.:.:.:.:.:.:.	./.:.:.:.:.:.:.:.:.:.	1|0:26:99:100:0|1:18119836_G_GT:0:18119392:8,10,5,3:.	1|0:16:99:100:0|1:18119836_G_GT:0:18119741:5,3,4,4:.	0|1:23:99:100:0|1:18119836_G_GT:0:18119717:11,6,4,2:.	./.:.:.:.:.:.:.:.:.:.	0|1:21:99:100:0|1:18119836_G_GT:0:18119752:6,8,3,4:.	./.:.:.:.:.:.:.:.:.:.	0|1:36:99:100:0|1:18119836_G_GT:0:18119392:16,12,6,2:.	./.:.:.:.:.:.:.:.:.:.	./.:.:.:.:.:.:.:.:.:.	./.:.:.:.:.:.:.:.:.:.	1|0:35:99:100:0|1:18119836_G_GT:0:18119741:18,12,3,2:.	./.:.:.:.:.:.:.:.:.:.	./.:.:.:.:.:.:.:.:.:.	./.:.:.:.:.:.:.:.:.:.	./.:.:.:.:.:.:.:.:.:.	./.:.:.:.:.:.:.:.:.:.	./.:.:.:.:.:.:.:.:.:.	1|0:38:99:100:0|1:18119836_G_GT:0:18119392:10,19,2,7:.	./.:.:.:.:.:.:.:.:.:.	0|1:20:99:100:0|1:18119836_G_GT:0:18119392:7,8,5,0:.	0|1:24:99:100:0|1:18119836_G_GT:0:18119717:8,4,6,6:.	1|0:22:99:100:0|1:18119836_G_GT:0:18119392:6,10,5,1:.	1|0:25:99:100:0|1:18119836_G_GT:0:18118933:8,6,9,2:.	./.:.:.:.:.:.:.:.:.:.	./.:.:.:.:.:.:.:.:.:.	1|0:28:96:100:0|1:18119836_G_GT:0:18119717:11,13,0,4:.	1|0:41:99:100:0|1:18119836_G_GT:0:18119741:14,20,6,1:.	1|0:35:99:100:.:.:0:18119106:16,7,8,4:.	0|1:32:99:100:0|1:18119836_G_GT:0:18119741:6,19,2,5:.	0|1:33:99:100:0|1:18119836_G_GT:0:18119392:17,11,2,3:.	1|0:39:99:100:0|1:18119836_G_GT:0:18119741:13,10,7,9:.	./.:.:.:.:.:.:.:.:.:.	1|0:20:99:100:0|1:18119836_G_GT:0:18119392:10,6,3,1:.	./.:.:.:.:.:.:.:.:.:.	./.:.:.:.:.:.:.:.:.:.	1|0:27:99:100:0|1:18119836_G_GT:0:18119717:6,6,12,3:.	0|1:12:99:100:0|1:18119836_G_GT:0:18119392:3,6,3,0:.	./.:.:.:.:.:.:.:.:.:.	0|1:20:99:100:0|1:18119836_G_GT:0:18119741:3,5,5,7:.	./.:.:.:.:.:.:.:.:.:.	./.:.:.:.:.:.:.:.:.:.	1|0:30:99:100:0|1:18119836_G_GT:0:18119741:7,8,10,5:.	0|1:20:99:100:0|1:18119836_G_GT:0:18119717:5,7,5,3:.	1|0:13:99:100:0|1:18119836_G_GT:0:18119392:2,7,1,3:.	0|1:13:99:100:0|1:18119836_G_GT:0:18119717:4,5,2,2:.	1|0:24:99:100:0|1:18119836_G_GT:0:18119392:5,13,3,3:.	1|0:22:99:100:0|1:18119836_G_GT:0:18119717:8,3,5,6:.	./.:.:.:.:.:.:.:.:.:.	./.:.:.:.:.:.:.:.:.:.	./.:.:.:.:.:.:.:.:.:.	./.:.:.:.:.:.:.:.:.:.	./.:.:.:.:.:.:.:.:.:.	./.:.:.:.:.:.:.:.:.:.	./.:.:.:.:.:.:.:.:.:.	./.:.:.:.:.:.:.:.:.:.	./.:.:.:.:.:.:.:.:.:.	./.:.:.:.:.:.:.:.:.:.	./.:.:.:.:.:.:.:.:.:.	./.:.:.:.:.:.:.:.:.:.	./.:.:.:.:.:.:.:.:.:.	./.:.:.:.:.:.:.:.:.:.	./.:.:.:.:.:.:.:.:.:.
chr7	18119843	.	G	A	977.77	PASS	BaseQRankSum=1.507;ClippingRankSum=0;ExcessHet=3.0103;MQRankSum=0;RAW_MQ=183600;ReadPosRankSum=-1.596;DP=1087;MLEAC=1;MLEAF=0.5	GT:DP:GQ:NE:PGT:PID:PR:PS:SB:SE	./.:.:.:.:.:.:.:.:.:.	./.:.:.:.:.:.:.:.:.:.	./.:.:.:.:.:.:.:.:.:.	./.:.:.:.:.:.:.:.:.:.	./.:.:.:.:.:.:.:.:.:.	./.:.:.:.:.:.:.:.:.:.	./.:.:.:.:.:.:.:.:.:.	./.:.:.:.:.:.:.:.:.:.	./.:.:.:.:.:.:.:.:.:.	./.:.:.:.:.:.:.:.:.:.	./.:.:.:.:.:.:.:.:.:.	./.:.:.:.:.:.:.:.:.:.	./.:.:.:.:.:.:.:.:.:.	./.:.:.:.:.:.:.:.:.:.	./.:.:.:.:.:.:.:.:.:.	./.:.:.:.:.:.:.:.:.:.	./.:.:.:.:.:.:.:.:.:.	./.:.:.:.:.:.:.:.:.:.	./.:.:.:.:.:.:.:.:.:.	./.:.:.:.:.:.:.:.:.:.	./.:.:.:.:.:.:.:.:.:.	./.:.:.:.:.:.:.:.:.:.	./.:.:.:.:.:.:.:.:.:.	./.:.:.:.:.:.:.:.:.:.	./.:.:.:.:.:.:.:.:.:.	./.:.:.:.:.:.:.:.:.:.	./.:.:.:.:.:.:.:.:.:.	./.:.:.:.:.:.:.:.:.:.	./.:.:.:.:.:.:.:.:.:.	./.:.:.:.:.:.:.:.:.:.	./.:.:.:.:.:.:.:.:.:.	./.:.:.:.:.:.:.:.:.:.	./.:.:.:.:.:.:.:.:.:.	./.:.:.:.:.:.:.:.:.:.	./.:.:.:.:.:.:.:.:.:.	0|1:51:99:100:0|1:18119836_G_GT:0:18119717:16,8,13,14:.	./.:.:.:.:.:.:.:.:.:.	0|1:30:99:100:.:.:0:18119741:13,6,2,9:.	./.:.:.:.:.:.:.:.:.:.	./.:.:.:.:.:.:.:.:.:.	./.:.:.:.:.:.:.:.:.:.	./.:.:.:.:.:.:.:.:.:.	./.:.:.:.:.:.:.:.:.:.	./.:.:.:.:.:.:.:.:.:.	./.:.:.:.:.:.:.:.:.:.	./.:.:.:.:.:.:.:.:.:.	./.:.:.:.:.:.:.:.:.:.	./.:.:.:.:.:.:.:.:.:.	./.:.:.:.:.:.:.:.:.:.	./.:.:.:.:.:.:.:.:.:.	1|0:28:99:100:0|1:18119836_G_GT:0:18119392:9,9,6,4:.	0|1:15:99:100:0|1:18119836_G_GT:0:18118882:5,6,3,1:.	0|1:18:99:100:0|1:18119836_G_GT:0:18119717:5,7,1,5:.	./.:.:.:.:.:.:.:.:.:.	./.:.:.:.:.:.:.:.:.:.	./.:.:.:.:.:.:.:.:.:.	./.:.:.:.:.:.:.:.:.:.	./.:.:.:.:.:.:.:.:.:.	./.:.:.:.:.:.:.:.:.:.	./.:.:.:.:.:.:.:.:.:.	./.:.:.:.:.:.:.:.:.:.	0|1:29:99:100:.:.:0:18118933:5,14,4,6:.	1|0:26:99:100:0|1:18119836_G_GT:0:18119392:8,10,5,3:.	1|0:15:99:100:0|1:18119836_G_GT:0:18119741:5,3,3,4:.	0|1:23:99:100:0|1:18119836_G_GT:0:18119717:10,6,5,2:.	./.:.:.:.:.:.:.:.:.:.	0|1:22:99:100:0|1:18119836_G_GT:0:18119752:4,9,3,6:.	./.:.:.:.:.:.:.:.:.:.	0|1:36:99:100:0|1:18119836_G_GT:0:18119392:15,13,6,2:.	./.:.:.:.:.:.:.:.:.:.	./.:.:.:.:.:.:.:.:.:.	./.:.:.:.:.:.:.:.:.:.	1|0:38:99:100:0|1:18119836_G_GT:0:18119741:20,13,3,2:.	./.:.:.:.:.:.:.:.:.:.	0|1:32:99:100:.:.:0:18119608:14,9,5,4:.	./.:.:.:.:.:.:.:.:.:.	./.:.:.:.:.:.:.:.:.:.	./.:.:.:.:.:.:.:.:.:.	./.:.:.:.:.:.:.:.:.:.	1|0:39:99:100:0|1:18119836_G_GT:0:18119392:10,19,3,7:.	1|0:43:99:100:.:.:0:18119717:11,15,5,12:.	0|1:23:99:100:0|1:18119836_G_GT:0:18119392:8,9,5,1:.	0|1:22:99:100:0|1:18119836_G_GT:0:18119717:8,3,5,6:.	1|0:21:99:100:0|1:18119836_G_GT:0:18119392:6,10,4,1:.	1|0:26:99:100:0|1:18119836_G_GT:0:18118933:8,7,9,2:.	./.:.:.:.:.:.:.:.:.:.	./.:.:.:.:.:.:.:.:.:.	1|0:28:96:100:0|1:18119836_G_GT:0:18119717:10,14,0,4:.	1|0:42:99:100:0|1:18119836_G_GT:0:18119741:14,22,5,1:.	1|0:41:99:100:.:.:0:18119106:15,7,13,6:.	0|1:32:99:100:0|1:18119836_G_GT:0:18119741:6,19,2,5:.	0|1:33:99:100:0|1:18119836_G_GT:0:18119392:17,10,2,4:.	1|0:43:99:100:0|1:18119836_G_GT:0:18119741:13,12,7,11:.	./.:.:.:.:.:.:.:.:.:.	1|0:21:99:100:0|1:18119836_G_GT:0:18119392:11,6,3,1:.	./.:.:.:.:.:.:.:.:.:.	./.:.:.:.:.:.:.:.:.:.	1|0:26:99:100:0|1:18119836_G_GT:0:18119717:5,6,12,3:.	0|1:12:99:100:0|1:18119836_G_GT:0:18119392:3,6,3,0:.	0|1:30:99:100:.:.:0:18119741:12,10,6,2:.	0|1:20:99:100:0|1:18119836_G_GT:0:18119741:3,5,5,7:.	./.:.:.:.:.:.:.:.:.:.	0|1:26:99:100:0|1:18119843_G_A:0:18119741:6,4,8,8:.	1|0:29:99:100:0|1:18119836_G_GT:0:18119741:7,7,10,5:.	0|1:22:99:100:0|1:18119836_G_GT:0:18119717:6,8,5,3:.	1|0:13:99:100:0|1:18119836_G_GT:0:18119392:2,7,1,3:.	0|1:12:99:100:0|1:18119836_G_GT:0:18119717:4,4,2,2:.	1|0:25:99:100:0|1:18119836_G_GT:0:18119392:5,13,3,4:.	1|0:22:99:100:0|1:18119836_G_GT:0:18119717:9,4,4,5:.	./.:.:.:.:.:.:.:.:.:.	./.:.:.:.:.:.:.:.:.:.	./.:.:.:.:.:.:.:.:.:.	./.:.:.:.:.:.:.:.:.:.	./.:.:.:.:.:.:.:.:.:.	./.:.:.:.:.:.:.:.:.:.	./.:.:.:.:.:.:.:.:.:.	./.:.:.:.:.:.:.:.:.:.	./.:.:.:.:.:.:.:.:.:.	./.:.:.:.:.:.:.:.:.:.	./.:.:.:.:.:.:.:.:.:.	./.:.:.:.:.:.:.:.:.:.	./.:.:.:.:.:.:.:.:.:.	./.:.:.:.:.:.:.:.:.:.	./.:.:.:.:.:.:.:.:.:.
chr7	18119866	.	C	T	694.77	PASS	BaseQRankSum=-0.816;ClippingRankSum=0;ExcessHet=3.0103;MQRankSum=0;RAW_MQ=118800;ReadPosRankSum=0.902;DP=1084;MLEAC=1;MLEAF=0.5	GT:DP:GQ:NE:PR:PS:SB:SE:PGT:PID	./.:.:.:.:.:.:.:.:.:.	./.:.:.:.:.:.:.:.:.:.	./.:.:.:.:.:.:.:.:.:.	./.:.:.:.:.:.:.:.:.:.	./.:.:.:.:.:.:.:.:.:.	./.:.:.:.:.:.:.:.:.:.	./.:.:.:.:.:.:.:.:.:.	./.:.:.:.:.:.:.:.:.:.	./.:.:.:.:.:.:.:.:.:.	./.:.:.:.:.:.:.:.:.:.	./.:.:.:.:.:.:.:.:.:.	./.:.:.:.:.:.:.:.:.:.	./.:.:.:.:.:.:.:.:.:.	./.:.:.:.:.:.:.:.:.:.	./.:.:.:.:.:.:.:.:.:.	./.:.:.:.:.:.:.:.:.:.	./.:.:.:.:.:.:.:.:.:.	./.:.:.:.:.:.:.:.:.:.	./.:.:.:.:.:.:.:.:.:.	./.:.:.:.:.:.:.:.:.:.	./.:.:.:.:.:.:.:.:.:.	./.:.:.:.:.:.:.:.:.:.	./.:.:.:.:.:.:.:.:.:.	./.:.:.:.:.:.:.:.:.:.	./.:.:.:.:.:.:.:.:.:.	./.:.:.:.:.:.:.:.:.:.	./.:.:.:.:.:.:.:.:.:.	./.:.:.:.:.:.:.:.:.:.	./.:.:.:.:.:.:.:.:.:.	./.:.:.:.:.:.:.:.:.:.	./.:.:.:.:.:.:.:.:.:.	./.:.:.:.:.:.:.:.:.:.	./.:.:.:.:.:.:.:.:.:.	./.:.:.:.:.:.:.:.:.:.	./.:.:.:.:.:.:.:.:.:.	./.:.:.:.:.:.:.:.:.:.	./.:.:.:.:.:.:.:.:.:.	0|1:33:99:100:0:18119741:14,9,2,8:.:.:.	./.:.:.:.:.:.:.:.:.:.	./.:.:.:.:.:.:.:.:.:.	./.:.:.:.:.:.:.:.:.:.	0|1:12:99:100:0:18119741:3,3,3,3:.:0|1:18119866_C_T	1|0:7:51:100:0:18119019:1,1,3,2:.:0|1:18119866_C_T	0|1:21:44:100:0:18119717:6,11,3,1:.:.:.	1|0:14:99:100:0:18119484:1,5,2,6:.:0|1:18119866_C_T	./.:.:.:.:.:.:.:.:.:.	0|1:32:99:100:0:18119717:11,13,4,4:.:.:.	./.:.:.:.:.:.:.:.:.:.	1|0:24:38:100:0:18119717:11,9,2,2:.:.:.	1|0:26:27:100:0:18119717:12,10,1,3:.:.:.	./.:.:.:.:.:.:.:.:.:.	./.:.:.:.:.:.:.:.:.:.	0|1:17:42:100:0:18119717:5,9,1,2:.:.:.	./.:.:.:.:.:.:.:.:.:.	1|0:16:87:100:0:18119608:2,11,2,1:.:0|1:18119866_C_T	0|1:27:99:100:0:18119717:10,12,3,2:.:0|1:18119866_C_T	0|1:29:99:100:0:18118933:13,11,4,1:.:0|1:18119866_C_T	0|1:20:99:100:0:18111457:4,5,4,7:.:.:.	0|1:35:99:100:0:18119717:9,8,8,10:.:0|1:18119866_C_T	1|0:14:72:100:0:18119717:4,7,0,3:.:0|1:18119866_C_T	0|1:48:99:100:0:18119717:14,15,9,10:.:0|1:18119866_C_T	0|1:27:99:100:0:18118933:3,15,4,5:.:.:.	./.:.:.:.:.:.:.:.:.:.	./.:.:.:.:.:.:.:.:.:.	./.:.:.:.:.:.:.:.:.:.	1|0:27:99:100:0:18119484:7,11,2,7:.:0|1:18119866_C_T	./.:.:.:.:.:.:.:.:.:.	./.:.:.:.:.:.:.:.:.:.	0|1:32:46:100:0:18119392:16,11,2,3:.:.:.	0|1:49:79:100:0:18118793:21,20,7,1:.:.:.	./.:.:.:.:.:.:.:.:.:.	./.:.:.:.:.:.:.:.:.:.	./.:.:.:.:.:.:.:.:.:.	./.:.:.:.:.:.:.:.:.:.	./.:.:.:.:.:.:.:.:.:.	./.:.:.:.:.:.:.:.:.:.	./.:.:.:.:.:.:.:.:.:.	./.:.:.:.:.:.:.:.:.:.	0|1:48:99:100:0:18119717:17,17,8,6:.:.:.	1|0:44:92:100:0:18119392:17,19,2,6:.:.:.	./.:.:.:.:.:.:.:.:.:.	0|1:20:67:100:0:18119392:6,9,3,2:.:.:.	./.:.:.:.:.:.:.:.:.:.	1|0:19:50:100:0:18119392:10,5,2,2:.:.:.	./.:.:.:.:.:.:.:.:.:.	0|1:34:99:100:0:18118933:8,15,7,4:.:0|1:18119866_C_T	1|0:19:99:100:0:18119484:6,2,5,6:.:0|1:18119866_C_T	1|0:26:86:100:0:18119717:8,12,2,4:.:.:.	1|0:43:99:100:0:18119741:14,20,4,5:.:.:.	./.:.:.:.:.:.:.:.:.:.	0|1:36:99:100:0:18119741:10,16,3,7:.:0|1:18119866_C_T	./.:.:.:.:.:.:.:.:.:.	./.:.:.:.:.:.:.:.:.:.	1|0:34:99:100:0:18119392:9,13,5,7:.:.:.	./.:.:.:.:.:.:.:.:.:.	./.:.:.:.:.:.:.:.:.:.	1|0:32:99:100:0:18119717:8,10,6,8:.:0|1:18119866_C_T	./.:.:.:.:.:.:.:.:.:.	./.:.:.:.:.:.:.:.:.:.	0|1:35:99:100:0:18119741:9,8,11,7:.:0|1:18119866_C_T	./.:.:.:.:.:.:.:.:.:.	1|0:21:99:100:0:18119717:5,8,4,4:.:0|1:18119866_C_T	0|1:25:99:100:0:18119741:7,4,6,8:.:0|1:18119843_G_A	./.:.:.:.:.:.:.:.:.:.	./.:.:.:.:.:.:.:.:.:.	1|0:14:65:100:0:18119392:4,6,0,4:.:.:.	./.:.:.:.:.:.:.:.:.:.	1|0:27:99:100:0:18119392:6,14,3,4:.:.:.	./.:.:.:.:.:.:.:.:.:.	1|0:30:99:100:0:18119741:11,7,4,8:.:0|1:18119866_C_T	0|1:24:99:100:0:18119717:9,3,4,8:.:0|1:18119866_C_T	./.:.:.:.:.:.:.:.:.:.	./.:.:.:.:.:.:.:.:.:.	./.:.:.:.:.:.:.:.:.:.	./.:.:.:.:.:.:.:.:.:.	./.:.:.:.:.:.:.:.:.:.	./.:.:.:.:.:.:.:.:.:.	./.:.:.:.:.:.:.:.:.:.	./.:.:.:.:.:.:.:.:.:.	./.:.:.:.:.:.:.:.:.:.	./.:.:.:.:.:.:.:.:.:.	./.:.:.:.:.:.:.:.:.:.	./.:.:.:.:.:.:.:.:.:.	./.:.:.:.:.:.:.:.:.:.
chr7	18119886	.	G	A	148.77	PASS	BaseQRankSum=-0.747;ClippingRankSum=0;ExcessHet=3.0103;MQRankSum=0;RAW_MQ=86400;ReadPosRankSum=2.115;DP=84;MLEAC=1;MLEAF=0.5	GT:DP:GQ:NE:PR:PS:SB:SE	./.:.:.:.:.:.:.:.	./.:.:.:.:.:.:.:.	./.:.:.:.:.:.:.:.	./.:.:.:.:.:.:.:.	./.:.:.:.:.:.:.:.	./.:.:.:.:.:.:.:.	./.:.:.:.:.:.:.:.	./.:.:.:.:.:.:.:.	./.:.:.:.:.:.:.:.	./.:.:.:.:.:.:.:.	./.:.:.:.:.:.:.:.	./.:.:.:.:.:.:.:.	./.:.:.:.:.:.:.:.	./.:.:.:.:.:.:.:.	./.:.:.:.:.:.:.:.	./.:.:.:.:.:.:.:.	./.:.:.:.:.:.:.:.	./.:.:.:.:.:.:.:.	./.:.:.:.:.:.:.:.	./.:.:.:.:.:.:.:.	./.:.:.:.:.:.:.:.	./.:.:.:.:.:.:.:.	./.:.:.:.:.:.:.:.	./.:.:.:.:.:.:.:.	./.:.:.:.:.:.:.:.	./.:.:.:.:.:.:.:.	./.:.:.:.:.:.:.:.	./.:.:.:.:.:.:.:.	./.:.:.:.:.:.:.:.	./.:.:.:.:.:.:.:.	./.:.:.:.:.:.:.:.	./.:.:.:.:.:.:.:.	./.:.:.:.:.:.:.:.	./.:.:.:.:.:.:.:.	./.:.:.:.:.:.:.:.	./.:.:.:.:.:.:.:.	./.:.:.:.:.:.:.:.	./.:.:.:.:.:.:.:.	./.:.:.:.:.:.:.:.	./.:.:.:.:.:.:.:.	./.:.:.:.:.:.:.:.	./.:.:.:.:.:.:.:.	./.:.:.:.:.:.:.:.	1|0:22:99:100:0:18119717:7,5,2,8:.	./.:.:.:.:.:.:.:.	1|0:14:99:100:0:18119608:3,3,3,5:.	./.:.:.:.:.:.:.:.	1|0:14:65:100:0:18119019:3,6,2,3:.	./.:.:.:.:.:.:.:.	./.:.:.:.:.:.:.:.	./.:.:.:.:.:.:.:.	./.:.:.:.:.:.:.:.	./.:.:.:.:.:.:.:.	./.:.:.:.:.:.:.:.	./.:.:.:.:.:.:.:.	./.:.:.:.:.:.:.:.	./.:.:.:.:.:.:.:.	./.:.:.:.:.:.:.:.	./.:.:.:.:.:.:.:.	./.:.:.:.:.:.:.:.	./.:.:.:.:.:.:.:.	./.:.:.:.:.:.:.:.	./.:.:.:.:.:.:.:.	./.:.:.:.:.:.:.:.	./.:.:.:.:.:.:.:.	./.:.:.:.:.:.:.:.	./.:.:.:.:.:.:.:.	./.:.:.:.:.:.:.:.	./.:.:.:.:.:.:.:.	./.:.:.:.:.:.:.:.	1|0:32:99:100:0:18119392:12,10,3,7:.	./.:.:.:.:.:.:.:.	./.:.:.:.:.:.:.:.	./.:.:.:.:.:.:.:.	./.:.:.:.:.:.:.:.	./.:.:.:.:.:.:.:.	./.:.:.:.:.:.:.:.	./.:.:.:.:.:.:.:.	./.:.:.:.:.:.:.:.	./.:.:.:.:.:.:.:.	./.:.:.:.:.:.:.:.	./.:.:.:.:.:.:.:.	./.:.:.:.:.:.:.:.	./.:.:.:.:.:.:.:.	./.:.:.:.:.:.:.:.	./.:.:.:.:.:.:.:.	./.:.:.:.:.:.:.:.	./.:.:.:.:.:.:.:.	./.:.:.:.:.:.:.:.	./.:.:.:.:.:.:.:.	./.:.:.:.:.:.:.:.	./.:.:.:.:.:.:.:.	./.:.:.:.:.:.:.:.	./.:.:.:.:.:.:.:.	./.:.:.:.:.:.:.:.	./.:.:.:.:.:.:.:.	./.:.:.:.:.:.:.:.	./.:.:.:.:.:.:.:.	./.:.:.:.:.:.:.:.	./.:.:.:.:.:.:.:.	./.:.:.:.:.:.:.:.	./.:.:.:.:.:.:.:.	./.:.:.:.:.:.:.:.	./.:.:.:.:.:.:.:.	./.:.:.:.:.:.:.:.	./.:.:.:.:.:.:.:.	./.:.:.:.:.:.:.:.	./.:.:.:.:.:.:.:.	./.:.:.:.:.:.:.:.	./.:.:.:.:.:.:.:.	./.:.:.:.:.:.:.:.	./.:.:.:.:.:.:.:.	./.:.:.:.:.:.:.:.	./.:.:.:.:.:.:.:.	./.:.:.:.:.:.:.:.	./.:.:.:.:.:.:.:.	./.:.:.:.:.:.:.:.	./.:.:.:.:.:.:.:.	./.:.:.:.:.:.:.:.	./.:.:.:.:.:.:.:.	./.:.:.:.:.:.:.:.	./.:.:.:.:.:.:.:.	./.:.:.:.:.:.:.:.	./.:.:.:.:.:.:.:.
chr7	18119891	.	G	C	941.77	PASS	BaseQRankSum=-0.993;ClippingRankSum=0;ExcessHet=3.0103;MQRankSum=0;RAW_MQ=169200;ReadPosRankSum=2.849;DP=1924;MLEAC=1;MLEAF=0.5	GT:DP:GQ:NE:PGT:PID:PR:PS:SB:SE	./.:.:.:.:.:.:.:.:.:.	./.:.:.:.:.:.:.:.:.:.	./.:.:.:.:.:.:.:.:.:.	./.:.:.:.:.:.:.:.:.:.	./.:.:.:.:.:.:.:.:.:.	./.:.:.:.:.:.:.:.:.:.	./.:.:.:.:.:.:.:.:.:.	./.:.:.:.:.:.:.:.:.:.	./.:.:.:.:.:.:.:.:.:.	./.:.:.:.:.:.:.:.:.:.	./.:.:.:.:.:.:.:.:.:.	./.:.:.:.:.:.:.:.:.:.	./.:.:.:.:.:.:.:.:.:.	./.:.:.:.:.:.:.:.:.:.	./.:.:.:.:.:.:.:.:.:.	./.:.:.:.:.:.:.:.:.:.	./.:.:.:.:.:.:.:.:.:.	./.:.:.:.:.:.:.:.:.:.	./.:.:.:.:.:.:.:.:.:.	./.:.:.:.:.:.:.:.:.:.	./.:.:.:.:.:.:.:.:.:.	./.:.:.:.:.:.:.:.:.:.	./.:.:.:.:.:.:.:.:.:.	./.:.:.:.:.:.:.:.:.:.	./.:.:.:.:.:.:.:.:.:.	./.:.:.:.:.:.:.:.:.:.	./.:.:.:.:.:.:.:.:.:.	./.:.:.:.:.:.:.:.:.:.	./.:.:.:.:.:.:.:.:.:.	./.:.:.:.:.:.:.:.:.:.	./.:.:.:.:.:.:.:.:.:.	./.:.:.:.:.:.:.:.:.:.	./.:.:.:.:.:.:.:.:.:.	./.:.:.:.:.:.:.:.:.:.	./.:.:.:.:.:.:.:.:.:.	0|1:47:99:100:0|1:18119891_G_C:0:18119717:9,13,10,15:.	./.:.:.:.:.:.:.:.:.:.	0|1:36:99:100:0|1:18119891_G_C:0:18119741:13,13,3,7:.	./.:.:.:.:.:.:.:.:.:.	./.:.:.:.:.:.:.:.:.:.	./.:.:.:.:.:.:.:.:.:.	0|1:14:99:100:0|1:18119866_C_T:0:18119741:5,4,2,3:.	1|0:8:93:100:0|1:18119866_C_T:0:18119019:0,2,3,3:.	0|1:22:99:100:0|1:18119891_G_C:0:18119717:5,10,5,2:.	1|0:12:99:100:0|1:18119866_C_T:0:18119484:1,3,3,5:.	0|1:14:99:100:0|1:18119891_G_C:0:18119608:3,5,3,3:.	0|1:28:99:100:0|1:18119891_G_C:0:18119717:6,9,5,8:.	0|1:12:99:100:0|1:18119891_G_C:0:18119019:3,5,3,1:.	1|0:26:99:100:0|1:18119891_G_C:0:18119717:7,7,6,6:.	1|0:20:99:100:0|1:18119891_G_C:0:18119717:6,5,2,7:.	1|0:23:99:100:0|1:18119891_G_C:0:18119392:8,8,3,4:.	0|1:16:99:100:0|1:18119891_G_C:0:18118882:5,4,3,4:.	0|1:17:99:100:0|1:18119891_G_C:0:18119717:4,5,3,5:.	./.:.:.:.:.:.:.:.:.:.	1|0:16:99:100:0|1:18119866_C_T:0:18119608:2,10,2,2:.	0|1:29:99:100:0|1:18119866_C_T:0:18119717:12,12,3,2:.	0|1:28:99:100:0|1:18119866_C_T:0:18118933:14,9,4,1:.	0|1:23:99:100:0|1:18119891_G_C:0:18111457:3,5,6,9:.	0|1:31:99:100:0|1:18119866_C_T:0:18119717:5,8,8,10:.	1|0:12:54:100:0|1:18119866_C_T:0:18119717:3,7,0,2:.	0|1:38:99:100:0|1:18119866_C_T:0:18119717:7,16,8,7:.	0|1:23:99:100:0|1:18119891_G_C:0:18118933:5,12,3,3:.	1|0:33:99:100:0|1:18119891_G_C:0:18119392:10,10,4,9:.	1|0:18:99:100:0|1:18119891_G_C:0:18119741:8,4,3,3:.	0|1:23:99:100:0|1:18119891_G_C:0:18119717:5,7,4,7:.	1|0:29:99:100:0|1:18119866_C_T:0:18119484:8,11,2,8:.	0|1:24:99:100:0|1:18119891_G_C:0:18119752:6,6,5,7:.	./.:.:.:.:.:.:.:.:.:.	0|1:27:99:100:0|1:18119891_G_C:0:18119392:6,8,10,3:.	0|1:48:99:100:0|1:18119891_G_C:0:18118793:11,18,11,8:.	0|1:30:99:100:0|1:18119891_G_C:0:18119392:7,10,6,7:.	0|1:32:99:100:0|1:18119891_G_C:0:18119717:8,14,5,5:.	1|0:30:99:100:0|1:18119891_G_C:0:18119741:12,7,4,7:.	0|1:26:99:100:0|1:18119891_G_C:0:18119717:6,8,5,7:.	0|1:31:99:100:0|1:18119891_G_C:0:18119608:11,12,5,3:.	1|0:25:99:100:0|1:18119891_G_C:0:18119717:3,9,5,8:.	0|1:34:99:100:0|1:18119891_G_C:0:18119608:11,12,2,9:.	1|0:37:99:100:0|1:18119891_G_C:0:18119717:8,18,4,7:.	0|1:47:99:100:0|1:18119891_G_C:0:18119717:9,15,12,11:.	1|0:37:99:100:0|1:18119891_G_C:0:18119392:10,9,8,10:.	1|0:34:99:100:0|1:18119891_G_C:0:18119717:6,13,8,7:.	0|1:22:99:100:0|1:18119891_G_C:0:18119392:2,8,8,4:.	0|1:18:99:100:0|1:18119891_G_C:0:18119717:5,7,1,5:.	1|0:18:99:100:0|1:18119891_G_C:0:18119392:4,0,8,6:.	1|0:27:99:100:0|1:18119891_G_C:0:18118933:8,9,7,3:.	0|1:39:99:100:0|1:18119866_C_T:0:18118933:9,15,9,6:.	1|0:20:99:100:0|1:18119866_C_T:0:18119484:6,4,5,5:.	1|0:25:99:100:0|1:18119891_G_C:0:18119717:7,9,4,5:.	1|0:38:99:100:0|1:18119891_G_C:0:18119741:8,17,7,6:.	1|0:41:99:100:0|1:18119891_G_C:0:18119106:13,7,14,7:.	0|1:42:99:100:0|1:18119866_C_T:0:18119741:9,14,14,5:.	0|1:33:99:100:0|1:18119891_G_C:0:18119392:11,14,3,5:.	1|0:37:99:100:0|1:18119891_G_C:0:18119741:9,11,5,12:.	1|0:31:99:100:0|1:18119891_G_C:0:18119392:10,8,6,7:.	1|0:22:66:100:0|1:18119891_G_C:0:18119392:10,9,2,1:.	./.:.:.:.:.:.:.:.:.:.	1|0:35:99:100:0|1:18119866_C_T:0:18119717:9,11,6,9:.	1|0:21:99:100:0|1:18119891_G_C:0:18119717:2,3,10,6:.	0|1:12:99:100:0|1:18119891_G_C:0:18119392:2,5,3,2:.	0|1:39:99:100:0|1:18119866_C_T:0:18119741:9,8,11,11:.	0|1:17:99:100:0|1:18119891_G_C:0:18119741:3,4,2,8:.	1|0:26:99:100:0|1:18119866_C_T:0:18119717:9,11,3,3:.	0|1:26:99:100:0|1:18119843_G_A:0:18119741:7,7,4,8:.	1|0:34:99:100:0|1:18119891_G_C:0:18119741:5,11,10,8:.	0|1:24:99:100:0|1:18119891_G_C:0:18119717:5,10,5,4:.	1|0:17:99:100:0|1:18119891_G_C:0:18119392:4,6,2,5:.	0|1:15:99:100:0|1:18119891_G_C:0:18119717:5,4,3,3:.	1|0:25:99:100:0|1:18119891_G_C:0:18119392:5,8,5,7:.	1|0:17:99:100:0|1:18119891_G_C:0:18119717:8,3,3,3:.	1|0:31:99:100:0|1:18119866_C_T:0:18119741:9,6,5,11:.	0|1:22:99:100:0|1:18119866_C_T:0:18119717:8,5,2,7:.	./.:.:.:.:.:.:.:.:.:.	./.:.:.:.:.:.:.:.:.:.	./.:.:.:.:.:.:.:.:.:.	./.:.:.:.:.:.:.:.:.:.	./.:.:.:.:.:.:.:.:.:.	./.:.:.:.:.:.:.:.:.:.	./.:.:.:.:.:.:.:.:.:.	./.:.:.:.:.:.:.:.:.:.	./.:.:.:.:.:.:.:.:.:.	./.:.:.:.:.:.:.:.:.:.	./.:.:.:.:.:.:.:.:.:.	./.:.:.:.:.:.:.:.:.:.	./.:.:.:.:.:.:.:.:.:.
chr7	18119894	.	G	A	433.77	PASS	BaseQRankSum=0.109;ClippingRankSum=0;ExcessHet=3.0103;MQRankSum=0;RAW_MQ=122400;ReadPosRankSum=-1.023;DP=129;MLEAC=1;MLEAF=0.5	GT:DP:GQ:NE:PR:PS:SB:SE:PGT:PID	./.:.:.:.:.:.:.:.:.:.	./.:.:.:.:.:.:.:.:.:.	./.:.:.:.:.:.:.:.:.:.	./.:.:.:.:.:.:.:.:.:.	./.:.:.:.:.:.:.:.:.:.	./.:.:.:.:.:.:.:.:.:.	./.:.:.:.:.:.:.:.:.:.	./.:.:.:.:.:.:.:.:.:.	./.:.:.:.:.:.:.:.:.:.	./.:.:.:.:.:.:.:.:.:.	./.:.:.:.:.:.:.:.:.:.	./.:.:.:.:.:.:.:.:.:.	./.:.:.:.:.:.:.:.:.:.	./.:.:.:.:.:.:.:.:.:.	./.:.:.:.:.:.:.:.:.:.	./.:.:.:.:.:.:.:.:.:.	./.:.:.:.:.:.:.:.:.:.	./.:.:.:.:.:.:.:.:.:.	./.:.:.:.:.:.:.:.:.:.	./.:.:.:.:.:.:.:.:.:.	./.:.:.:.:.:.:.:.:.:.	./.:.:.:.:.:.:.:.:.:.	./.:.:.:.:.:.:.:.:.:.	./.:.:.:.:.:.:.:.:.:.	./.:.:.:.:.:.:.:.:.:.	./.:.:.:.:.:.:.:.:.:.	./.:.:.:.:.:.:.:.:.:.	./.:.:.:.:.:.:.:.:.:.	./.:.:.:.:.:.:.:.:.:.	./.:.:.:.:.:.:.:.:.:.	./.:.:.:.:.:.:.:.:.:.	./.:.:.:.:.:.:.:.:.:.	./.:.:.:.:.:.:.:.:.:.	./.:.:.:.:.:.:.:.:.:.	./.:.:.:.:.:.:.:.:.:.	./.:.:.:.:.:.:.:.:.:.	./.:.:.:.:.:.:.:.:.:.	0|1:34:74:100:0:18119741:12,15,4,3:.:.:.	./.:.:.:.:.:.:.:.:.:.	./.:.:.:.:.:.:.:.:.:.	./.:.:.:.:.:.:.:.:.:.	./.:.:.:.:.:.:.:.:.:.	./.:.:.:.:.:.:.:.:.:.	./.:.:.:.:.:.:.:.:.:.	./.:.:.:.:.:.:.:.:.:.	./.:.:.:.:.:.:.:.:.:.	./.:.:.:.:.:.:.:.:.:.	./.:.:.:.:.:.:.:.:.:.	./.:.:.:.:.:.:.:.:.:.	./.:.:.:.:.:.:.:.:.:.	./.:.:.:.:.:.:.:.:.:.	./.:.:.:.:.:.:.:.:.:.	./.:.:.:.:.:.:.:.:.:.	./.:.:.:.:.:.:.:.:.:.	./.:.:.:.:.:.:.:.:.:.	./.:.:.:.:.:.:.:.:.:.	./.:.:.:.:.:.:.:.:.:.	./.:.:.:.:.:.:.:.:.:.	./.:.:.:.:.:.:.:.:.:.	./.:.:.:.:.:.:.:.:.:.	./.:.:.:.:.:.:.:.:.:.	0|1:23:52:100:0:18118933:6,12,3,2:.:.:.	./.:.:.:.:.:.:.:.:.:.	./.:.:.:.:.:.:.:.:.:.	./.:.:.:.:.:.:.:.:.:.	./.:.:.:.:.:.:.:.:.:.	./.:.:.:.:.:.:.:.:.:.	./.:.:.:.:.:.:.:.:.:.	./.:.:.:.:.:.:.:.:.:.	./.:.:.:.:.:.:.:.:.:.	./.:.:.:.:.:.:.:.:.:.	./.:.:.:.:.:.:.:.:.:.	./.:.:.:.:.:.:.:.:.:.	./.:.:.:.:.:.:.:.:.:.	./.:.:.:.:.:.:.:.:.:.	./.:.:.:.:.:.:.:.:.:.	./.:.:.:.:.:.:.:.:.:.	./.:.:.:.:.:.:.:.:.:.	./.:.:.:.:.:.:.:.:.:.	./.:.:.:.:.:.:.:.:.:.	./.:.:.:.:.:.:.:.:.:.	./.:.:.:.:.:.:.:.:.:.	./.:.:.:.:.:.:.:.:.:.	./.:.:.:.:.:.:.:.:.:.	./.:.:.:.:.:.:.:.:.:.	./.:.:.:.:.:.:.:.:.:.	./.:.:.:.:.:.:.:.:.:.	./.:.:.:.:.:.:.:.:.:.	./.:.:.:.:.:.:.:.:.:.	./.:.:.:.:.:.:.:.:.:.	./.:.:.:.:.:.:.:.:.:.	./.:.:.:.:.:.:.:.:.:.	./.:.:.:.:.:.:.:.:.:.	./.:.:.:.:.:.:.:.:.:.	./.:.:.:.:.:.:.:.:.:.	./.:.:.:.:.:.:.:.:.:.	./.:.:.:.:.:.:.:.:.:.	./.:.:.:.:.:.:.:.:.:.	./.:.:.:.:.:.:.:.:.:.	0|1:38:99:100:0:18119741:13,13,6,6:.:.:.	./.:.:.:.:.:.:.:.:.:.	./.:.:.:.:.:.:.:.:.:.	0|1:26:99:100:0:18119741:7,7,4,8:.:0|1:18119843_G_A	./.:.:.:.:.:.:.:.:.:.	./.:.:.:.:.:.:.:.:.:.	./.:.:.:.:.:.:.:.:.:.	./.:.:.:.:.:.:.:.:.:.	./.:.:.:.:.:.:.:.:.:.	./.:.:.:.:.:.:.:.:.:.	./.:.:.:.:.:.:.:.:.:.	./.:.:.:.:.:.:.:.:.:.	./.:.:.:.:.:.:.:.:.:.	./.:.:.:.:.:.:.:.:.:.	./.:.:.:.:.:.:.:.:.:.	./.:.:.:.:.:.:.:.:.:.	./.:.:.:.:.:.:.:.:.:.	./.:.:.:.:.:.:.:.:.:.	./.:.:.:.:.:.:.:.:.:.	./.:.:.:.:.:.:.:.:.:.	./.:.:.:.:.:.:.:.:.:.	./.:.:.:.:.:.:.:.:.:.	./.:.:.:.:.:.:.:.:.:.	./.:.:.:.:.:.:.:.:.:.	./.:.:.:.:.:.:.:.:.:.
chr7	18119906	.	C	G	933.77	PASS	BaseQRankSum=2.978;ClippingRankSum=0;ExcessHet=3.0103;MQRankSum=0;RAW_MQ=158400;ReadPosRankSum=1.157;DP=1961;MLEAC=1;MLEAF=0.5	GT:DP:GQ:NE:PGT:PID:PR:PS:SB:SE	./.:.:.:.:.:.:.:.:.:.	./.:.:.:.:.:.:.:.:.:.	./.:.:.:.:.:.:.:.:.:.	./.:.:.:.:.:.:.:.:.:.	./.:.:.:.:.:.:.:.:.:.	./.:.:.:.:.:.:.:.:.:.	./.:.:.:.:.:.:.:.:.:.	./.:.:.:.:.:.:.:.:.:.	./.:.:.:.:.:.:.:.:.:.	./.:.:.:.:.:.:.:.:.:.	./.:.:.:.:.:.:.:.:.:.	./.:.:.:.:.:.:.:.:.:.	./.:.:.:.:.:.:.:.:.:.	./.:.:.:.:.:.:.:.:.:.	./.:.:.:.:.:.:.:.:.:.	./.:.:.:.:.:.:.:.:.:.	./.:.:.:.:.:.:.:.:.:.	./.:.:.:.:.:.:.:.:.:.	./.:.:.:.:.:.:.:.:.:.	./.:.:.:.:.:.:.:.:.:.	./.:.:.:.:.:.:.:.:.:.	./.:.:.:.:.:.:.:.:.:.	./.:.:.:.:.:.:.:.:.:.	./.:.:.:.:.:.:.:.:.:.	./.:.:.:.:.:.:.:.:.:.	./.:.:.:.:.:.:.:.:.:.	./.:.:.:.:.:.:.:.:.:.	./.:.:.:.:.:.:.:.:.:.	./.:.:.:.:.:.:.:.:.:.	./.:.:.:.:.:.:.:.:.:.	./.:.:.:.:.:.:.:.:.:.	./.:.:.:.:.:.:.:.:.:.	./.:.:.:.:.:.:.:.:.:.	./.:.:.:.:.:.:.:.:.:.	./.:.:.:.:.:.:.:.:.:.	0|1:44:99:100:0|1:18119891_G_C:0:18119717:5,15,9,15:.	./.:.:.:.:.:.:.:.:.:.	0|1:37:99:100:0|1:18119891_G_C:0:18119741:12,14,5,6:.	./.:.:.:.:.:.:.:.:.:.	./.:.:.:.:.:.:.:.:.:.	./.:.:.:.:.:.:.:.:.:.	0|1:12:99:100:0|1:18119866_C_T:0:18119741:5,3,1,3:.	1|0:8:93:100:0|1:18119866_C_T:0:18119019:0,2,3,3:.	0|1:25:99:100:0|1:18119891_G_C:0:18119717:5,12,4,4:.	1|0:12:99:100:0|1:18119866_C_T:0:18119484:1,4,2,5:.	0|1:16:99:100:0|1:18119891_G_C:0:18119608:4,4,4,4:.	0|1:30:99:100:0|1:18119891_G_C:0:18119717:7,9,4,10:.	0|1:11:99:100:0|1:18119891_G_C:0:18119019:3,5,2,1:.	1|0:32:99:100:0|1:18119891_G_C:0:18119717:10,8,8,6:.	1|0:18:99:100:0|1:18119891_G_C:0:18119717:5,4,2,7:.	1|0:24:99:100:0|1:18119891_G_C:0:18119392:7,9,3,5:.	0|1:18:99:100:0|1:18119891_G_C:0:18118882:5,4,2,7:.	0|1:16:99:100:0|1:18119891_G_C:0:18119717:3,5,2,6:.	./.:.:.:.:.:.:.:.:.:.	1|0:15:87:100:0|1:18119866_C_T:0:18119608:3,9,1,2:.	0|1:29:93:100:0|1:18119866_C_T:0:18119717:12,13,2,2:.	0|1:29:99:100:0|1:18119866_C_T:0:18118933:12,12,4,1:.	0|1:25:99:100:0|1:18119891_G_C:0:18111457:3,4,8,10:.	0|1:32:99:100:0|1:18119866_C_T:0:18119717:5,8,8,11:.	1|0:15:99:100:0|1:18119866_C_T:0:18119717:4,6,1,4:.	0|1:47:99:100:0|1:18119866_C_T:0:18119717:10,20,8,9:.	0|1:20:99:100:0|1:18119891_G_C:0:18118933:5,10,2,3:.	1|0:28:99:100:0|1:18119891_G_C:0:18119392:8,9,4,7:.	1|0:21:99:100:0|1:18119891_G_C:0:18119741:6,7,4,4:.	0|1:26:99:100:0|1:18119891_G_C:0:18119717:7,7,4,8:.	1|0:30:99:100:0|1:18119866_C_T:0:18119484:8,13,3,6:.	0|1:28:99:100:0|1:18119891_G_C:0:18119752:10,6,6,6:.	./.:.:.:.:.:.:.:.:.:.	0|1:22:99:100:0|1:18119891_G_C:0:18119392:4,8,8,2:.	0|1:44:99:100:0|1:18119891_G_C:0:18118793:5,19,10,10:.	0|1:27:99:100:0|1:18119891_G_C:0:18119392:5,12,5,5:.	0|1:32:99:100:0|1:18119891_G_C:0:18119717:8,16,4,4:.	1|0:25:99:100:0|1:18119891_G_C:0:18119741:8,7,4,6:.	0|1:28:99:100:0|1:18119891_G_C:0:18119717:6,9,5,8:.	0|1:29:99:100:0|1:18119891_G_C:0:18119608:12,11,3,3:.	1|0:23:99:100:0|1:18119891_G_C:0:18119717:2,8,5,8:.	0|1:36:99:100:0|1:18119891_G_C:0:18119608:12,12,2,10:.	1|0:30:99:100:0|1:18119891_G_C:0:18119717:5,15,3,7:.	0|1:53:99:100:0|1:18119891_G_C:0:18119717:11,17,14,11:.	1|0:37:99:100:0|1:18119891_G_C:0:18119392:10,11,7,9:.	1|0:32:99:100:0|1:18119891_G_C:0:18119717:7,12,7,6:.	0|1:15:99:100:0|1:18119891_G_C:0:18119392:1,7,4,3:.	0|1:15:99:100:0|1:18119891_G_C:0:18119717:3,6,2,4:.	1|0:19:99:100:0|1:18119891_G_C:0:18119392:4,0,7,8:.	1|0:32:99:100:0|1:18119891_G_C:0:18118933:8,11,7,6:.	0|1:40:99:100:0|1:18119866_C_T:0:18118933:9,14,11,6:.	1|0:21:99:100:0|1:18119866_C_T:0:18119484:7,4,5,5:.	1|0:25:99:100:0|1:18119891_G_C:0:18119717:7,9,4,5:.	1|0:45:99:100:0|1:18119891_G_C:0:18119741:9,19,9,8:.	1|0:37:99:100:0|1:18119891_G_C:0:18119106:10,7,12,8:.	0|1:48:99:100:0|1:18119866_C_T:0:18119741:11,15,16,6:.	0|1:38:99:100:0|1:18119891_G_C:0:18119392:11,17,4,6:.	1|0:39:99:100:0|1:18119891_G_C:0:18119741:11,12,4,12:.	1|0:26:99:100:0|1:18119891_G_C:0:18119392:8,6,4,8:.	1|0:25:60:100:0|1:18119891_G_C:0:18119392:12,10,2,1:.	./.:.:.:.:.:.:.:.:.:.	1|0:33:99:100:0|1:18119866_C_T:0:18119717:5,11,7,10:.	1|0:26:99:100:0|1:18119891_G_C:0:18119717:3,4,10,9:.	0|1:13:99:100:0|1:18119891_G_C:0:18119392:2,5,3,3:.	0|1:35:99:100:0|1:18119866_C_T:0:18119741:6,7,11,11:.	0|1:17:99:100:0|1:18119891_G_C:0:18119741:3,4,2,8:.	1|0:26:99:100:0|1:18119866_C_T:0:18119717:9,10,3,4:.	0|1:22:99:100:0|1:18119843_G_A:0:18119741:6,6,3,7:.	1|0:35:99:100:0|1:18119891_G_C:0:18119741:5,11,11,8:.	0|1:26:99:100:0|1:18119891_G_C:0:18119717:5,10,6,5:.	1|0:20:99:100:0|1:18119891_G_C:0:18119392:6,7,2,5:.	0|1:17:99:100:0|1:18119891_G_C:0:18119717:6,5,3,3:.	1|0:29:99:100:.:.:0:18119392:5,8,6,10:.	1|0:21:99:100:0|1:18119891_G_C:0:18119717:10,4,2,5:.	1|0:32:99:100:0|1:18119866_C_T:0:18119741:9,6,7,10:.	0|1:29:99:100:0|1:18119866_C_T:0:18119717:8,9,5,7:.	./.:.:.:.:.:.:.:.:.:.	./.:.:.:.:.:.:.:.:.:.	./.:.:.:.:.:.:.:.:.:.	./.:.:.:.:.:.:.:.:.:.	./.:.:.:.:.:.:.:.:.:.	./.:.:.:.:.:.:.:.:.:.	./.:.:.:.:.:.:.:.:.:.	./.:.:.:.:.:.:.:.:.:.	./.:.:.:.:.:.:.:.:.:.	./.:.:.:.:.:.:.:.:.:.	./.:.:.:.:.:.:.:.:.:.	./.:.:.:.:.:.:.:.:.:.	./.:.:.:.:.:.:.:.:.:.
chr7	18119915	.	TGGA	T	883.73	PASS	BaseQRankSum=-0.352;ClippingRankSum=0;ExcessHet=3.0103;MQRankSum=0;RAW_MQ=151200;ReadPosRankSum=-0.092;DP=1863;MLEAC=1;MLEAF=0.5	GT:DP:GQ:NE:PGT:PID:PR:PS:SB:SE	./.:.:.:.:.:.:.:.:.:.	./.:.:.:.:.:.:.:.:.:.	./.:.:.:.:.:.:.:.:.:.	./.:.:.:.:.:.:.:.:.:.	./.:.:.:.:.:.:.:.:.:.	./.:.:.:.:.:.:.:.:.:.	./.:.:.:.:.:.:.:.:.:.	./.:.:.:.:.:.:.:.:.:.	./.:.:.:.:.:.:.:.:.:.	./.:.:.:.:.:.:.:.:.:.	./.:.:.:.:.:.:.:.:.:.	./.:.:.:.:.:.:.:.:.:.	./.:.:.:.:.:.:.:.:.:.	./.:.:.:.:.:.:.:.:.:.	./.:.:.:.:.:.:.:.:.:.	./.:.:.:.:.:.:.:.:.:.	./.:.:.:.:.:.:.:.:.:.	./.:.:.:.:.:.:.:.:.:.	./.:.:.:.:.:.:.:.:.:.	./.:.:.:.:.:.:.:.:.:.	./.:.:.:.:.:.:.:.:.:.	./.:.:.:.:.:.:.:.:.:.	./.:.:.:.:.:.:.:.:.:.	./.:.:.:.:.:.:.:.:.:.	./.:.:.:.:.:.:.:.:.:.	./.:.:.:.:.:.:.:.:.:.	./.:.:.:.:.:.:.:.:.:.	./.:.:.:.:.:.:.:.:.:.	./.:.:.:.:.:.:.:.:.:.	./.:.:.:.:.:.:.:.:.:.	./.:.:.:.:.:.:.:.:.:.	./.:.:.:.:.:.:.:.:.:.	./.:.:.:.:.:.:.:.:.:.	./.:.:.:.:.:.:.:.:.:.	./.:.:.:.:.:.:.:.:.:.	0|1:42:99:100:0|1:18119891_G_C:0:18119717:5,14,8,15:.	./.:.:.:.:.:.:.:.:.:.	0|1:37:99:100:0|1:18119891_G_C:0:18119741:11,15,6,5:.	./.:.:.:.:.:.:.:.:.:.	./.:.:.:.:.:.:.:.:.:.	./.:.:.:.:.:.:.:.:.:.	0|1:12:99:100:0|1:18119866_C_T:0:18119741:5,4,1,2:.	1|0:8:99:100:0|1:18119866_C_T:0:18119019:1,2,2,3:.	0|1:25:99:100:0|1:18119891_G_C:0:18119717:5,13,3,4:.	1|0:11:99:100:0|1:18119866_C_T:0:18119484:1,4,2,4:.	0|1:16:99:100:0|1:18119891_G_C:0:18119608:4,4,4,4:.	0|1:31:99:100:0|1:18119891_G_C:0:18119717:7,9,3,12:.	0|1:13:99:100:0|1:18119891_G_C:0:18119019:3,5,2,3:.	1|0:34:78:100:0|1:18119915_TGGA_T:0:18119717:17,13,3,1:.	1|0:18:33:100:0|1:18119915_TGGA_T:0:18119717:7,9,0,2:.	1|0:27:99:100:0|1:18119891_G_C:0:18119392:8,10,3,6:.	./.:.:.:.:.:.:.:.:.:.	0|1:14:99:100:0|1:18119891_G_C:0:18119717:3,5,1,5:.	./.:.:.:.:.:.:.:.:.:.	1|0:13:99:100:0|1:18119866_C_T:0:18119608:2,8,1,2:.	0|1:26:99:100:0|1:18119866_C_T:0:18119717:10,12,2,2:.	0|1:30:99:100:0|1:18119866_C_T:0:18118933:13,12,4,1:.	0|1:25:99:100:0|1:18119891_G_C:0:18111457:3,4,8,10:.	0|1:30:99:100:0|1:18119866_C_T:0:18119717:4,9,7,10:.	1|0:13:99:100:0|1:18119866_C_T:0:18119717:3,5,1,4:.	0|1:47:99:100:0|1:18119866_C_T:0:18119717:10,18,7,12:.	0|1:23:99:100:0|1:18119891_G_C:0:18118933:6,10,4,3:.	1|0:29:99:100:0|1:18119891_G_C:0:18119392:8,9,5,7:.	1|0:21:99:100:0|1:18119891_G_C:0:18119741:6,7,5,3:.	0|1:30:99:100:0|1:18119891_G_C:0:18119717:9,9,4,8:.	1|0:28:99:100:0|1:18119866_C_T:0:18119484:9,12,3,4:.	0|1:32:99:100:0|1:18119891_G_C:0:18119752:10,10,7,5:.	./.:.:.:.:.:.:.:.:.:.	0|1:24:99:100:0|1:18119891_G_C:0:18119392:4,9,8,3:.	0|1:46:99:100:0|1:18119891_G_C:0:18118793:3,24,10,9:.	0|1:30:99:100:0|1:18119891_G_C:0:18119392:6,13,5,6:.	0|1:36:21:100:0|1:18119915_TGGA_T:0:18119717:11,22,2,1:.	./.:.:.:.:.:.:.:.:.:.	0|1:27:99:100:0|1:18119915_TGGA_T:0:18119717:7,14,2,4:.	0|1:30:99:100:0|1:18119891_G_C:0:18119608:12,12,3,3:.	./.:.:.:.:.:.:.:.:.:.	./.:.:.:.:.:.:.:.:.:.	./.:.:.:.:.:.:.:.:.:.	0|1:53:99:100:0|1:18119891_G_C:0:18119717:11,19,13,10:.	1|0:39:99:100:0|1:18119891_G_C:0:18119392:12,11,9,7:.	1|0:35:99:100:0|1:18119891_G_C:0:18119717:7,14,7,7:.	0|1:18:99:100:0|1:18119891_G_C:0:18119392:2,7,5,4:.	0|1:14:99:100:0|1:18119891_G_C:0:18119717:3,6,2,3:.	1|0:19:99:100:0|1:18119891_G_C:0:18119392:4,0,7,8:.	1|0:34:99:100:0|1:18119891_G_C:0:18118933:8,12,7,7:.	0|1:42:99:100:0|1:18119866_C_T:0:18118933:9,16,11,6:.	1|0:21:99:100:0|1:18119866_C_T:0:18119484:8,4,5,4:.	1|0:26:99:100:0|1:18119891_G_C:0:18119717:8,8,6,4:.	1|0:37:99:100:0|1:18119891_G_C:0:18119741:7,16,8,6:.	1|0:42:99:100:0|1:18119891_G_C:0:18119106:11,10,12,9:.	0|1:52:99:100:0|1:18119866_C_T:0:18119741:13,16,16,7:.	0|1:40:99:100:0|1:18119891_G_C:0:18119392:12,17,4,7:.	1|0:38:99:100:0|1:18119891_G_C:0:18119741:10,12,4,12:.	1|0:25:99:100:0|1:18119891_G_C:0:18119392:6,6,4,9:.	1|0:23:66:100:0|1:18119891_G_C:0:18119392:10,10,2,1:.	./.:.:.:.:.:.:.:.:.:.	1|0:31:99:100:0|1:18119866_C_T:0:18119717:4,11,7,9:.	1|0:25:99:100:0|1:18119891_G_C:0:18119717:3,4,9,9:.	0|1:12:99:100:0|1:18119891_G_C:0:18119392:2,5,2,3:.	0|1:37:99:100:0|1:18119866_C_T:0:18119741:7,7,12,11:.	0|1:17:99:100:0|1:18119891_G_C:0:18119741:3,4,2,8:.	1|0:27:99:100:0|1:18119866_C_T:0:18119717:10,10,3,4:.	0|1:24:99:100:0|1:18119843_G_A:0:18119741:6,7,4,7:.	1|0:34:99:100:0|1:18119891_G_C:0:18119741:6,11,10,7:.	0|1:25:99:100:0|1:18119891_G_C:0:18119717:5,9,5,6:.	1|0:20:99:100:0|1:18119891_G_C:0:18119392:7,7,1,5:.	0|1:18:99:100:0|1:18119891_G_C:0:18119717:6,6,3,3:.	1|0:28:99:100:0|1:18119891_G_C:0:18119392:6,9,4,9:.	1|0:23:99:100:0|1:18119891_G_C:0:18119717:11,5,2,5:.	1|0:30:99:100:0|1:18119866_C_T:0:18119741:8,7,6,9:.	0|1:36:99:100:0|1:18119866_C_T:0:18119717:11,12,6,7:.	./.:.:.:.:.:.:.:.:.:.	./.:.:.:.:.:.:.:.:.:.	./.:.:.:.:.:.:.:.:.:.	./.:.:.:.:.:.:.:.:.:.	./.:.:.:.:.:.:.:.:.:.	./.:.:.:.:.:.:.:.:.:.	./.:.:.:.:.:.:.:.:.:.	./.:.:.:.:.:.:.:.:.:.	./.:.:.:.:.:.:.:.:.:.	./.:.:.:.:.:.:.:.:.:.	./.:.:.:.:.:.:.:.:.:.	./.:.:.:.:.:.:.:.:.:.	./.:.:.:.:.:.:.:.:.:.
chr7	18119916	.	G	T	562.77	PASS	BaseQRankSum=-0.02;ClippingRankSum=0;ExcessHet=3.0103;MQRankSum=0;RAW_MQ=122400;ReadPosRankSum=1.475;DP=254;MLEAC=1;MLEAF=0.5	GT:DP:GQ:NE:PR:PS:SB:SE:PGT:PID	./.:.:.:.:.:.:.:.:.:.	./.:.:.:.:.:.:.:.:.:.	./.:.:.:.:.:.:.:.:.:.	./.:.:.:.:.:.:.:.:.:.	./.:.:.:.:.:.:.:.:.:.	./.:.:.:.:.:.:.:.:.:.	./.:.:.:.:.:.:.:.:.:.	./.:.:.:.:.:.:.:.:.:.	./.:.:.:.:.:.:.:.:.:.	./.:.:.:.:.:.:.:.:.:.	./.:.:.:.:.:.:.:.:.:.	./.:.:.:.:.:.:.:.:.:.	./.:.:.:.:.:.:.:.:.:.	./.:.:.:.:.:.:.:.:.:.	./.:.:.:.:.:.:.:.:.:.	./.:.:.:.:.:.:.:.:.:.	./.:.:.:.:.:.:.:.:.:.	./.:.:.:.:.:.:.:.:.:.	./.:.:.:.:.:.:.:.:.:.	./.:.:.:.:.:.:.:.:.:.	./.:.:.:.:.:.:.:.:.:.	./.:.:.:.:.:.:.:.:.:.	./.:.:.:.:.:.:.:.:.:.	./.:.:.:.:.:.:.:.:.:.	./.:.:.:.:.:.:.:.:.:.	./.:.:.:.:.:.:.:.:.:.	./.:.:.:.:.:.:.:.:.:.	./.:.:.:.:.:.:.:.:.:.	./.:.:.:.:.:.:.:.:.:.	./.:.:.:.:.:.:.:.:.:.	./.:.:.:.:.:.:.:.:.:.	./.:.:.:.:.:.:.:.:.:.	./.:.:.:.:.:.:.:.:.:.	./.:.:.:.:.:.:.:.:.:.	./.:.:.:.:.:.:.:.:.:.	./.:.:.:.:.:.:.:.:.:.	./.:.:.:.:.:.:.:.:.:.	./.:.:.:.:.:.:.:.:.:.	./.:.:.:.:.:.:.:.:.:.	./.:.:.:.:.:.:.:.:.:.	./.:.:.:.:.:.:.:.:.:.	./.:.:.:.:.:.:.:.:.:.	./.:.:.:.:.:.:.:.:.:.	./.:.:.:.:.:.:.:.:.:.	./.:.:.:.:.:.:.:.:.:.	./.:.:.:.:.:.:.:.:.:.	./.:.:.:.:.:.:.:.:.:.	./.:.:.:.:.:.:.:.:.:.	1|0:34:99:100:0:18119717:14,9,6,5:.:.:.	1|0:16:99:100:0:18119717:5,6,1,4:.:.:.	./.:.:.:.:.:.:.:.:.:.	0|1:20:99:100:0:18118882:5,7,3,5:.:.:.	./.:.:.:.:.:.:.:.:.:.	./.:.:.:.:.:.:.:.:.:.	./.:.:.:.:.:.:.:.:.:.	./.:.:.:.:.:.:.:.:.:.	./.:.:.:.:.:.:.:.:.:.	./.:.:.:.:.:.:.:.:.:.	./.:.:.:.:.:.:.:.:.:.	./.:.:.:.:.:.:.:.:.:.	./.:.:.:.:.:.:.:.:.:.	./.:.:.:.:.:.:.:.:.:.	./.:.:.:.:.:.:.:.:.:.	./.:.:.:.:.:.:.:.:.:.	./.:.:.:.:.:.:.:.:.:.	./.:.:.:.:.:.:.:.:.:.	./.:.:.:.:.:.:.:.:.:.	./.:.:.:.:.:.:.:.:.:.	./.:.:.:.:.:.:.:.:.:.	./.:.:.:.:.:.:.:.:.:.	./.:.:.:.:.:.:.:.:.:.	0|1:33:69:100:0:18119717:10,20,1,2:.:.:.	1|0:27:99:100:0:18119741:10,8,3,6:.:0|1:18119891_G_C	0|1:26:99:100:0:18119717:6,13,3,4:.:.:.	./.:.:.:.:.:.:.:.:.:.	1|0:24:99:100:0:18119717:5,5,5,9:.:0|1:18119891_G_C	0|1:36:99:100:0:18119608:13,11,2,10:.:0|1:18119891_G_C	1|0:33:99:100:0:18119717:4,16,4,9:.:0|1:18119891_G_C	./.:.:.:.:.:.:.:.:.:.	./.:.:.:.:.:.:.:.:.:.	./.:.:.:.:.:.:.:.:.:.	./.:.:.:.:.:.:.:.:.:.	./.:.:.:.:.:.:.:.:.:.	./.:.:.:.:.:.:.:.:.:.	./.:.:.:.:.:.:.:.:.:.	./.:.:.:.:.:.:.:.:.:.	./.:.:.:.:.:.:.:.:.:.	./.:.:.:.:.:.:.:.:.:.	./.:.:.:.:.:.:.:.:.:.	./.:.:.:.:.:.:.:.:.:.	./.:.:.:.:.:.:.:.:.:.	./.:.:.:.:.:.:.:.:.:.	./.:.:.:.:.:.:.:.:.:.	./.:.:.:.:.:.:.:.:.:.	./.:.:.:.:.:.:.:.:.:.	./.:.:.:.:.:.:.:.:.:.	./.:.:.:.:.:.:.:.:.:.	./.:.:.:.:.:.:.:.:.:.	./.:.:.:.:.:.:.:.:.:.	./.:.:.:.:.:.:.:.:.:.	./.:.:.:.:.:.:.:.:.:.	./.:.:.:.:.:.:.:.:.:.	./.:.:.:.:.:.:.:.:.:.	./.:.:.:.:.:.:.:.:.:.	./.:.:.:.:.:.:.:.:.:.	./.:.:.:.:.:.:.:.:.:.	./.:.:.:.:.:.:.:.:.:.	./.:.:.:.:.:.:.:.:.:.	./.:.:.:.:.:.:.:.:.:.	./.:.:.:.:.:.:.:.:.:.	./.:.:.:.:.:.:.:.:.:.	./.:.:.:.:.:.:.:.:.:.	./.:.:.:.:.:.:.:.:.:.	./.:.:.:.:.:.:.:.:.:.	./.:.:.:.:.:.:.:.:.:.	./.:.:.:.:.:.:.:.:.:.	./.:.:.:.:.:.:.:.:.:.	./.:.:.:.:.:.:.:.:.:.	./.:.:.:.:.:.:.:.:.:.	./.:.:.:.:.:.:.:.:.:.	./.:.:.:.:.:.:.:.:.:.	./.:.:.:.:.:.:.:.:.:.	./.:.:.:.:.:.:.:.:.:.	./.:.:.:.:.:.:.:.:.:.
[truncated: 5,221,140 more chars]
