# Supplementary material for: Population genomics of apricots unravels domestication history and adaptive events
Source: Nat Commun. 2021 Jun 25;12:3956. doi: 10.1038/s41467-021-24283-6 (PMC8233370; doi:10.1038/s41467-021-24283-6)
Supplement: Supplementary file 29 — Source Data [file 41467_2021_24283_MOESM29_ESM.zip › Source_data_folder_Groppi_et_al/CYP71AN24.fasta]

>chr5:12699501-12710500 Marouch CYP71AN24 Reference
TTCCGGCCACTTCTTGCCAGTTTTTGGGGTAGGTCTAAGAACAAAAGTGGCTCCAAATAG
GATGTTACACCTAGGGTAGGAGTCTTGAGTAGTGATTTGGAGTTTTTCTGGCGAAGCATT
ATCGCTTTAGGCACCACGTGCTGCCAGCGCGTGTGCTGGCGCTTGGGCAGCAGGGTGGGG
ACCACAATTAGTCCTAGAATAATCCCTTAGTCCTCACGAGCACGTAGGATTTCGCGGATC
TTAATTCGGATAACGTTTGAACCCCAAACGAATCTCGCCTAGTGTGGGATTTCCGAGTTC
AGCATGTTTGAGCCGTTGGATCGTAGTCACGTTCAGGTATGTTGACTCAGGTAATTACAG
AATCGTATAATAGTTGATGGATCGTAAAACGGAGTTCCAAATATTTTAGAAACGCCAGCC
CTAGAGATAGGTTTACAGTAAACAAGTCCGGACCGAAAGAAGTTATCTAAATCCTATTAT
GGGATGAGCAGATAGTTAGTTATAAGTTGCGGTCCGGATAGTAGCAGTATCTCCGAGGCC
TGCCAGTTTGCAGTTCAGGAACAGAGGAAAGAACTACGTGTGGTTTGATCCCTCAGTAAG
GGTACGTAGGCAGCCTACAATTTTATGGTGCAGCCACAAGTTAGAGCCTTTGAGTTTGTG
TTCTTGTTTTTCAGGGCATTTTGGTCATTTGTGACCCACACCCACCAGGTGTCAGTATTA
AACAGGATTCGGCCCGGATTCCAAAATGGAATTTGGGTCGGGTCCTTTCAATAACAATAT
CTCAAGAAATAACAAATTAAAGGGTAATATCTATCCTGATCCACCCCTATGCTCCTGCAT
CAATCAAGGACTTCTTTTACAATTCTTGTTCCAAGTTATAGTCCACCATTTCTCACCACA
TACTTGCTGTGAATTTTGTATCAACAAGAGATCCCTCTTTCCTTTTCCCACTCAAAACTG
TAAGTGATTTCTTTTATTCTTTCTTTTACATGTTCTCATCATGGACATATATAGATTTGA
GAGGATATTTCCCATGCATGGTTAAACCAATAGCCTCAGTCAAATTCCCAAAACACAAAA
TATTTCCCAAGAAACCAGGTTAAGACATTTGCATTCACACTCACAACAACAGATTTGAGA
GGATATTTCCTATGCATGGTTAAACCAGTAGCTTCAGTCACGTCCAAATCCTTGCTGGTT
GCTCCACCAGGCAATTTCCAATCAAACTTATGTGCTATATTTACTAAAGCAATCTCAGTA
ACATCTGTGGCAAATTGAACTTACACAAGAATATGGAACTTGCACGGATCTTTATTTTTG
TTTGGATGAACAAACACTAAAGGAACACTTTAGATACTCTTAAACAAAACTCGAATTTCA
TGATCTTATGTGTTTCACACATCCAACCTTCTAAAATGAATATAGAAAGAAAATATGTTC
TAGAAAAACCTCATTGGTAATGCAAGATAAGATCACAGTTAGATAAGATCACCATGGGGC
ATTTTCTTCTTCTTTTGTCTTTTACCTCCTCTCTTTTTGACTTTCTTTGTGAGAGTAATC
TAATACTAGTCTTGTTTCAATTATCTTTCCCACTTTAATTTAATCCCACGAGATAAAGCA
ACTGACTTTTCCCCATCTCATCAATCGTGTATACTTGAGTTTGAGTTTTTCACCACACAC
CACCATGGTTAAAAATTCAGAAACTACCCTGATTTTGAATTTCCAAAAACTCAAAATATT
CCAAACAGACCAATTGAAAATGTGTATATGGTGAGAAAACTTGCATTGACACATAATATT
TTGACAGTTCTTATTGTGCTATGGTATCTTGGCAACAGTACTGACAGCTGAAGCTATAGA
CATACACGATAGCAGGCTTAGAGCCTTAACATATATAATATGAAGACCAGTTCAGGTGCG
TATATGAAAATGTCCTCTCTATCCCTCAACTTGAGTGTGGAAAAGCAACAGCTTTCAGAG
GATATTTTCTATGTGAGGTTAAGCCAATGGTTTCTGTCATGTCTAAATCCTCCCCTCTTG
CTTCACCGGGCAATGCCCAAACAAACTTGTGCACGATGTTTGCTAAGGCAATTTCATTAA
CAGCCATGGCAAACTGAAGTCCTGGGCAGACCCTCCTACCAGCTCCAAAGGGAATCAATT
GAAAGTCAATCCCTTTGTAATCTATACCAATATTCAAGAACCTTTCTGGCTTATACTCCT
CTGGGTTGTCATACAGCTTGGGATCTCTTCCAATTTGCCATGTGTTTACACCATAATCAA
CCGAGCATATCCAGTCTCAAAACAACTAGCACCAAGGCAGACACGCCTTCTCTCCTGCCG
AAGGAAGACACTCTTCCGAGATGCCAAGCACCTGCCGAAACTCCCGACTGCCAAAGCTCA
CAAACTGTTAAACCTAATTCTCATGACACGTGTCACCACCGCGGCGACTTGCACAGAGTC
CCACATCGGAAATCTACACCAACCTCCCACTTTCACTTCCCTATAAAAAGGGAACAGTAC
CCTAGTAAGAGGAGTAACTACTTTTCTGCATTTTACTATTACTCTGCAAAAGTTGACTTA
AGCATCGGAGAGCCTTCGGCCGGCACCACACCGGTGTCCGAAGCTTGACGACTGCTTCCC
TTATCTTTGTCTTCTGCAGGTTAGCCTTTATTGAAGGCCCAGACCCTTTCCCTGCTGAAG
GCAAACCCCTTTTTCTCTAAGTTGACCCTCTCTGAAAAAGAGCATCAACAGTTTGGCGCC
GTCTGTGGGAAGGAGGAAGTTGAAGGAGGAAGTTGAAGGGACCTTGCCGAACGCCAAGGC
CCATGGAAATGCAAAATGGGTGGCCTCACAATTCAATTTTGCCCAGCCTCAAATCACCAA
GCCTTGCCAAATTGGCCCAACCTCAAATGGCCCGGCTAAGTGAAAATTCACAAAAGCCTA
GCTCACACCAACACTGCCGCAATCAAGGAGGCCTTTGGCAGAGCTGGGGTCTTTGGCAGA
GCTGTTCTGGAGCGAATTTGGGGCTGGGACATTGCAGAAGTAAGCGGAGCTGGGCTTTCC
TTGTGACCTGGGTGTCTAGATCAAATTTCTGAGGTAAGTTGCTGCCATTTTGGAGGCCTC
CATTTTGTTGCTGCCCATCCCTTGCCGTTCGGCAAGTTGACTCTCCATATTTTGTAGGTG
TTGGCAAAGTAGCTGAGTCAGGATGATTTGCGTTGTGCTTGGAGCTGGGCTTTTGCGAAG
AGCTAAGCCATTTGGGGATTCGACAAGGGCTTGGGCAAGGTGAGAGCTGGGCTCTTCGGC
AAGGGGGCCTAGGCCTTCGGTGACCTTTAGGTAAGACATTTTACCAAGCCCCCCAATTTG
TTGCTACATAACCCTTGCCGTTCGGCAAGGGTGTTTGTAAATTCTCGAACGGCAAGGGTG
TTTGTAAATTCTCGCTGGCTGACCCGATTAGAGCTGGGTCTTTCGGGGTTTGGAGCTGGG
CAGTATGAAATTTCGTGGAGCTGGGCTCGGGAGGCTGGGTGCCTTGATCAAAAGTTTTGG
TTTTTGTTTCGCTGTGCTCGTAGAGGCAGGTTCGGAGCTGGGCCACCTTGGATTATTTGG
CAAGAAGTGAGAGCCTAGAGCTGGACCTTCGGTAGGTGTCCAAAAGGGTTTGGCCAATAT
TGGAGCTGGTCCCGTTTTGGCTAGGGGTTAGCTAGGATTTGGAGCTGGGCTCCGTGAGGT
TTGGTTGTTTTGTGACTTGGGACCGTGAGCTGGGCCTTGGATAATCGACAAGGGCATAAG
CTTTTGGCAACCTCCATAGCCAGGCTTGCCTTAGAGTTAGGCCTCCTTGATTGGGGTAGT
GTTGGTGTGAGCTAGGCTTTTGTGAATTTTCACTTAGCCGGGCCATTTGAGGTTGGGCCA
ATTTGGCAAGGCTTGGTGATTTGAGGCTGGGCAAAATTGAATTGTGAGGCCACCCATTTT
GCATTTCCATGGGCCTTGCCGAACGGCAAGGTCCATACGGATTCAAAACAAGGGCCACCC
ATCCTCGGTTCCACACTCACCTATGCTCAAACTCCAGCGAATCCGACAAGGACCTAGCTC
ACGGGATGACGACACTACGGACCCAGCTCCGGATCGTCTCGGAAACCATGCACTCAGACC
CACTCCTTGCCGAAGACAGATCAGCCCTCCTTGGGTCCCTTGCCGAACGGCACCCGCCGC
CCGGAATCCTTCCTCCTGGCAGCTGTCTCGGAGCCCAGCTCCACCTTCACGCTGAAACCG
CTGGTTCCTGTGGCCAAGGAACTCGAAAGTCCTAGCTATCTCTTTGCCTAGCCCTTTTAG
TGCTCTACGGGATATCCCAGCTATCTCTTGCCGAACGGCAGTAGTTGGATGTTTCTGAGA
AGCCTAAAATGAATCTTTTATATGCCTATAAGGAATGTTGTATTTGACTGTACTGCTTGA
TAATGTACAGTGGACACTTGGAGGACTTTTTTTAGGTATGCATTCCGCAATTCCAATCAA
ACATCTTCGTATTACTACTAGCGCAGAATGCAATGTGATATTTGGATGTTTCTGTCGGAA
TTTTAAAAAAGGTTTTAAAAATTTAACCGTTTTTATTTATTTAATTATTTTGGCCGTTTT
ATTTTATTTATTGTGGGGGTTATAAATATTTAATATTCAGGTTTTATTTCTATATTGAAT
GCCTTAATTTTCTGGTTGGTGAAGGTTACATGTTATTGGATGCTTATAAAAGGCCATCAT
CCTTCACATTTGAACAACCACAATACACCATCAGAATATCACATACCACAATCACCACCA
CAAACTAATTCTCTCCTTTTCTACTTTTATATATATATATATATATTCTGTACTTTATAT
TATTATTTTGGCAATGGTTCTGTGACTTGGATACCTATATCCGTCTATGAACGTGCTCAT
AGCGGATCTTGAGTTTGTGTACAAGGGGTCGTATCTTGGAGTGTTGTAGATTATCAGTAC
CTGCACGTAGGGAGGTTACAAAGGCTTTAGGACAACGTCTTTGACGTGTTTCACCGTACC
AAACTCACCTTCTTACTTTTCATTTATTTTGCTTTTACTTATCTATTATTTTGTTTTCTT
TAATTTCATTGTACCTTAAAAGCTTTCCAATTTGTTTATAAGTTATTTATAATATAAATG
TTTTTGTATTTGGCTTTACGAAAAAGGAAAACTATATTTTTTTATAACAGTTTCATGTTT
ACTTCTTGAGCCACCAGGATTCATTATTTTATTTGTTGGAATTTGGTATCTGCAGTGCAA
GAAACAACGCCAATTCGTATACTAAGGGAAATGATTCTGTTTAAATTTTAATATTTTAAT
ATAATTTATTTAAAAAAAATTATTTTTTTATTATTTTTTATTCAATAATATGTGAAAATT
ATGTATATAATACGTGAATTTTTTTTTCTGTATTATTGAAAATTTAGTAAAAAATACATG
TATTAAACATGACAAATTCTACGTATTGTACATTTACTTTTTAAAAAACATGAATTTTAC
CGAGTCTTTAAGATGTGTATGGTAAACGAAAGTATGATTGAAAAATATGTACGTAAGTGT
ATAACACGAGTATTAAACGAGACAATGCTAAATTCTTTATATGAGTAATAACTTTGGAAA
AGTAAAAAAAATCAAAAAGGGATAATAGAAACTCGGGTAATTGTCTCATAGAAATGGATA
ATGCTCTAAACTACCCTTACGATAAACGAAAATCAATGAAAAAATTATATAAAAAAACTT
AGTACAATAATGCGGCTATACTCTTTAAATATAATAATATATTTATGGAGTATAGATGCG
CGGCTATACTCCTTAAATATAATAATATATTTAACGAATATAGCCGTGGCTATGCTAATT
ATTTATAATTAAAAAATAAAAAATAAAAAGAAACCGCCTACCTATTAGGCGATTTATGAG
TAGGCCAAAGTGACAATTGCATACTCCACTTCATAGTCATTTACCCTTTCTTCATCGAAA
GGGGTGGATTTAACACGATTTCCAGTTTCTGTCTAGGCATGTGATTGTTTTTCTTGACTT
TAATTGGCTTTTCTCATACAAGAAAAATGGATTTTATTATTTTTTTTATTTTTTTTGTTT
TGGACTTCTTTTGTTAGGTCAAACGTTTTGGACATTAATTTTAAGGCTTAATTATTGATA
TGCCCCCTGTGCTTTATCAAAAATCTCAATTTACTCCATGTACTTGCAATTGGCTCACTT
TACTCCCTGTGCTTTATGTTCATGTCCTTTGTTCCCCTATTCCGTCTAGTTCCTTACAAC
AGTCGTTAACTCTGTTTATATGGCATGGGTATATTAGTAAATTCAGACAAGTGGATCCAA
ATGGGGCATTCCATGTGGCAAATGGTGGGACACATTTGTTGACATCGAGTTTTTTTTTTT
TTTTTTGGTCAAGGGACATCGATTTAATTGGATTGTCCAGTAGGGTTTCACAATTAGCCA
TTTGGGGCAAAATTCATAAGGCTGCGAAATGGGAATCTTGGAATAGGGTTCCAACCTGTT
GAAATTGGGTTGCGAATATTTGAATAGGGAAAGGTAGTGTGTTTGTCTGTCTTTGAATGT
TGATTGAGTCAGTGAGAAGTGAAATCGGGGAAGAGAGTCTCACTGTTACTGGAGATTGAG
GTTGTGCTTTGAATATTGATTGTTGTTAGACTTTAAGGCTACAAGAAGATGATGGTGCTA
AGAGAAAATGGAGGTGTTCAACCCGTGTGTAAGTGGACGCATCCTTCACTTCTTTTTCTA
TATTTGGGCACATGGTTTTGGAGAGTTGCTAGTTTTTTAGTCTTTCTTCACATCTTTTTC
TGGATTTGGGCATATGTGGTTTTAGGGTATTGCTAGGTTTTTTAGTCCTTCACTTCTTTT
TCTTGATTTGGGCATGTGCTTTTAGTGCTGCTAGTTTTAGTCCTTGTTTATGTCTGTTTT
TAGTCTAAAGATCTTTGGTTACGTTTTTATCATTTGTAATTATCTTTATGTTTTTTGTGG
ACATGGTATGTTTATTTCTTTATGTTTTTAGCAGGTAACTTTCTTCCTTTTTGTGGCTTT
CGGCATGTGAGGTTCTTTTATTGTCTTTGTGTTTTGTGTGGTCTTTATTTTGTTTTTCTG
TTACTTGTGGACCTAGCTTTGTGATCCCGTTTTTGTATGTATTTCATGGACTATTTGTGA
GTTTGGTACATGGAGGAAAACTAGTGGGGAAAGGTTTGGGTGACATGCCATGGACTTACT
TAGAGCATTTCCACCAAGAGGCCCCTTCCGACACCCAAGTCTTGACAGGGCAAGAGTTGG
GCTCCACCAACCTGGGCAAGCCGAAAGGGAAGACTTGCATGGGTTGCTGTATGGGCAAGC
TGATGTCATTGTGACATAAATTGGAAAAAAAAAGGAAAAAAAAAAACCAAAAATTTCAGA
ATTTTTTTATAAATAAATAACTAGTCATATTCTTCACTTCCCATACCAAAACTCTATACA
AATTCCTCTTCTCATTTCTCATACGAATAGTGGTTGTCCTTGGTTGCCATGGCAATGGGT
GGAAAATCAACAAAAAAATTGCTAGGATAGGCACTATTCATATGAATAGTAATAACCCCT
TGTCTTTTGCCATGACAAAAGAGTGGAAATGCTCTTAGGTGGTTCAATTAGCTGGTTTGA
TTATTGTGAGGCAGACTACATGTCTATATTAGAGCTGTAGGGAATGGCTAAAATTGTGGG
ATATGATAGTGGTGTGAGCCTTTATGGTGAGGACTTGTTTTCTGTTGTATTAATAATTGT
CACAAATTAATGTGCTAATCAAAATGCTTGTCAATCTCTTCACTTTATATACATTAAGGA
AAAATGGCAGAATATAGTGCCGGTTTGATCACTTCTCATTAGAAAATATTATCAAATTGT
TGTCGTCAATGCAAAATCTTATGCAGTTCCATCAACGTGATTAGAAAACAATAAAGAATC
TGAGGGAGAGGGTCATTTTGTGGAGCCAGACAAAACAAAAAAGAAAAGAGCAAGACGTGG
CTGCTATAACATAGAAAATGGGTTGTGATGATGGTGATTTTTCTGTTCCACCACCTCCAG
CCAATGTTTATTTATTTAGAAGATGTAACATATGATCATCATGCTTATCATAGAGACAGA
GAAATGAAACCCTTAAGAAAAAGACAAGCAGAAAATGATTTGAAAGCATTTTAGAAGATG
TAAAATGCTTATTTCTGCCTCTATATATGTGACTTGCCAAATGTCCAGTAGCATTTTAGG
TGAAGTAAAAAAGAGTCTACATGAAAATAGAGAGGAAAACACCATTTTTCAGTGAATATG
TGACAGTCAAGTGTTTTGGCTACGGTTTTTCATGTTTAGAAACCATTTTCATACCTTATA
TGTGACGAAATAAATATCCCAATTATGTGAACTGTCTTTAGAGACGGAAAAAAACGCCGC
TAACCGTTTCTAAAACCATATAAGTCAACAAATTAAAACACCGCCTCTAAAACTCGGTAG
ACTCTTCAAATCTTACCCACTCACGATTACGTGAACTTTACATAAAAGACAAGAAAAAAA
AAAGCTTCCTTCCCTCTTCATACCTTTTATATATATATATTAAATTTCCTTCATCTTCAA
AAAACTATTCACACATTTTACATGATAACATCATTAAAATCTTGTTCAAATTATTTAAAC
GGATACAACAAAATTCCCCAATCGTCCAACAGACAAGATCGGATGGGAAAGAGATTTAGT
ACAAGTTTTTCATGCATCCCCTAAGGTAATCCCTTTTTCTCTACTGAAATTTCTCGCGTG
CTATCATTGCTCAATCCTTCAGGGAAATTCCGTAGTGCAGCCATTAAGGTAAGAGCTAAA
GCTGGATTTGCTTTCTGAACATCCCCTATGCATCCAACCACCCATTGTACCAGAAGTTCA
CAAAAACATTAGATGGAAACTGATAAACCCTTTTGTTATCACGTCCAACTTCCATAATCC
ATCAAATGAGTGATACAATCATAGAAAATTTTGAGACGTAAATGTGAGGCCCTAAAAAAA
AAAAAACGAAGGCAAGAATATATTACCCTACAAAAATTACTGAATCCAACTATACAAGAC
TTAAAAGACATAGTATATGCAAGGTACGTATCACCACTAGCCAATCCTCCTAGTATGAGT
GTCCCCCAAACAGAACTACCAATATGGAAATTTGGATTGCATATCCATTTTTGCTTCCCA
TACTCTATTCAATCTTTCAAGCCTTCATAGAACATAACCTGCAAAGTGAAGATGAAATCA
TAGTTTGAAACAAAACTAATATACTAAAAATAAGAACCAGATTAAGGAGAAAGAAACAGA
ATAATCACAACTAAATCTTTTAGAGGCCAAAAGGCTAACTGCCTATGATTCACCAATGAC
CAAAACAGGGTATTTCTGAATTTTCCTTTTTGGGACAAAATATAGCAATAAACAAGTGTG
GGGAGTGCATGTTTTCTATTAGTAGTTGAAGTCGTATTTTGCCAGGGTTACGAGCAATTG
TGGGAAAGGCCAAAAGAAAGGGGGTGATACATACAAACTATCACCATTCAACATACCATT
AGACAAGGAAATGGCACATTGCTTGCAAGTGTGGATTAGTATCTGCCAAATGAAAGAAAA
ATTAAATCCGCAATTGTGCAAGAACATAATGGTCATAGTTCATACGCGTGCCAAATTACA
ACCAAATTGAACTAAGTATTTGAATGACACACCGCAATTGAGTTAAGTGGCCAACAGTCT
TCAAGACTCCTAATTCCCTGATTCCCATCATGATGAAAAATAGAGGGAAGGAGGAGGGGA
AGGGACCATAGCTAAGCTATGGAAACACTTGAGCAAGAAAATACAATGCCAGAACCAGTA
CTCGAAAATTGAGCTTTACCCATAAGCCATGAATATTAAATCAATACCTGACTTGCACAA
AGATTAGCTTGGCTCTGAATACATGTCTTTACAGGTCCCCAAATGCCCTAAAAATAGTCT
CCGCAGAAACTCCCTCTAAACTTCATTGACAGTGACAGATTAAAGAATTAATTGCAAGCT
TCCCTCTAAACTTAATTATAAACGCATAAAACTAACAACTGTGATTTCAATTGCTTCAAA
TTTGAACTCGAGGCGGTCTGTATCGCCATTGAAAATTGAAATAGCACTCTCTCTCTCTCT
GGTTAGGGGCGGATTTTGGCTTAACACGATTTCGAATTGTTTCATTTTTTTGGACAAAAA
TATTTTAATGGTATAGCCGGTCGGCTATACCATTTAAATAAATTCGAATATTTTAAACGT
ATAGCCGTTCGGCTATACGCCTTGAATATATTTATTCGAATATTTTACATGTATAGCTGA
TCAGCTATACGTTTAAAATAGATTCCAATATTTAACAGTATCACCGGACGGCTATAATCC
TTAAATACATTTTACAAGTACAGCCAGACGGCAATACTGTATAGCTATAATTATTCGAAT
ATTTTACAAGTATAGCCGCACGGCTATACTGTTTAGTAGAGATGATACACCACACTGCAA
GCAACACCAAAACAATATGCCCACACGTGTGGAATAATACTTGGAGGGAGATGAAAATTA
AAAAGAAAACATAAATATAGGCAAATTACCGATAACGAGTAGATGTTAACTGTTTAGACA
TGGTTTGAATTGCTACTTTAAAAACTAATGTAAGACCTTTTTTTTTTGGGAGATAAAAAA
TTGGGATAAGAGTCAAAATTCATGTACCAAAAAGAAAAAAAGAAACCCAAGATCATTTTT
TAGGAGTCAAAATTCATGTTACAATAAGTTACATATATGTTCAACATCATGATCTCATTG
TCAAGAAATTTTTTCTTGTTCTTCTAGGGATGAGTTAGTCCACAAGAGTTCATCCGCTTG
GGCAGAAGATAACAACAAAATAGAATATTACATAATATTTTGACAATTCTTATTGTGCTA
ACAGTGTTGGTAACAGGCTT
>chr5:12699501-12710500 CH158-P CYP71AN24 P1
TTCCGGCCACTTCTTGCCAGTTTTTGGGGTAGGTCTAAGAACAAAAGTGGCTCCAAATAG
GATGTTACACCTAGGGTAGGAGTCTTGAGTAGTGATTTGGAGTTTTTCTGGCGAAGCATT
ATCGCTTTAGGCACCACGTGCTGCCAGCGCGTGTGCTGGCGCTTGGGCAGCAGGGTGGGG
ACCACAATCAGTCCTAGAATAATCTCTTAGTCCTCACGAGCATGTAGGATTTCGCGGATC
TTAATTCAGATAACGTTTGAACCCCGAACGGATCTCGCCTAGTGTGCGATTTCCGAATTC
AGCATGTTTGAGCCGTTGGATCATAGTCATGTTCAGGTATGTTGACTCAGGTAATTACAG
AATCGTATAATAGTTGATGGATCGTAAAACGGAGTTCCAAATATTTTAGAAACGCCAGCC
CTAGAGATAGGTTTACAGTAAACAAGTCCGGACCGAAAGAAGTTATCTAAATCCTATTAT
GGGATGAGCAGATAGTTAGTTATAAGTTGCGGTCCGGATAGTAGCAGTATCTCCGAGGCC
TGCCAGTTTGCAGTTCAGGAACAGAGGAAAGAACTACGTGTGGTTTGATCCCTCAGTAAG
GGTACGTAGGCAGCCTACAATTTTATGGTGCAGCCACAAGTTAGAGCCTTTGAGTTTGTG
TTCTTGTTTTTCAGGGCATTTTGGTCATTTGTGACCCACACCCACCAGGTGTCAGTATTA
AACAGGATTCGGCCCGGATTCCAAAATGGAATTTGGGTCGGGTCCTTTCAATAACAATAT
CTCAAGAAATAACAAATTAAAGGGTAATATCTATCCTGATCCACCCCTATGCTCCTGCAT
CAATCAAGGACTTCTTTTACAATTCTTGTTCCAAGTTATAGTCCACCATTTCTCACCACA
TACTTGCTGTGAATTTTGTATCAACAAGAGATCCCTCTTTCCTTTTCCCACTCAAAACTG
TAAGTGATTTCTTTTATTCTTTCTTTTACATGTTCTCATCATGGACATATATAGATTTGA
GAGGATATTTCCCATGCATGGTTAAACCAATAGCCTCAGTCAAATTCCCAAAACACAAAA
TATTTCCCAAGAAACCAGGTTAAGACATTTGCATTCACACTCACAACAACAGATTTGAGA
GGATATTTCCTATGCATGGTTAAACCAGTAGCTTCAGTCACGTCCAAATCCTTGCTGGTT
GCTCCACCAGGCAATTTCCAATCAAACTTATGTGCTATATTTACTAAAGCAATCTCAGTA
ACATCTGTGGCAAATTGAACTTACACAAGAATATGGAACTTGCACGGATCTTTATTTTTG
TTTGGATGAACAAACACTAAAGGAACACTTTAGATACTCTTAAACAAAACTCGAATTTCA
TGATCTTATGTGTTTCACACATCCAACCTTCTAAAATGAATATAGAAAGAAAATATGTTC
TAGAAAAACCTCATTGGTAATGCAAGATAAGATCACAGTTAGATAAGATCACCATGGGGC
ATTTTCTTCTTCTTTTGTCTTTTACCTCCTCTCTTTTTGACTTTCTTTGTGAGAGTAATC
TAATACTAGTCTTGTTTCAATTATCTTTCCCACTTTAATTTAATCCCACGAGATAAAGCA
ACTGACTTTTCCCCATCTCATCAATCGTGTATACTTGAGTTTGAGTTTTTCACCACACAC
CACCATGGTTAAAAATTCAGAAACTACCCTGATTTTGAATTTCCAAAAACTCAAAATATT
CCAAACAGACCAATTGAAAATGTGTATATGGTGAGAAAACTTGCATTGACACATAATATT
TTGACAGTTCTTATTGTGCTATGGTATCTTGGCAACAGTACTGACAGCTGAAGCTATAGA
CATACACGATAGCAGGCTTAGAGCCTTAACATATATAATATGAAGACCAGTTCAGGTGCG
TATATGAAAATGTCCTCTCTATCCCTCAACTTGAGTGTGGAAAAGCAACAGCTTTCAGAG
GATATTTTCTATGTGAGGTTAAGCCAATGGTTTCTGTCATGTCTAAATCCTCCCCTCTTG
CTTCACCGGGCAATGCCCAAACAAACTTGTGCACGATGTTTGCTAAGGCAATTTCATTAA
CAGCCATGGCAAACTGAAGTCCTGGGCAGACCCTCCTACCAGCTCCAAAGGGAATCAATT
GAAAGTCAATCCCTTTGTAATCTATACCAATATTCAAGAACCTTTCTGGCTTATACTCCT
CTGGGTTGTCATACAGCTTGGGATCTCTTCCAATTTGCCATGTGTTTACACCATAATCAA
CCGAGCATATCCAGTCTCAAAACAACTAGCACCAAGGCAGACACGCCTTCTCTCCTGCCG
AAGGAAGACACTCTTCCGAGATGCCAAGCACCTGCCGAAACTCCCGACTGCCAAAGCTCA
CAAACTGTTAAACCTAATTCTCATGACACGTGTCACCACCGCGGCGACTTGCACAGAGTC
CCACATCGGAAATCTACACCAACCTCCCACTTTCACTTCCCTATAAAAAGGGAACAGTAC
CCTAGTAAGAGGAGTAACTACTTTTCTGCATTTTACTATTACTCTGCAAAAGTTGACTTA
AGCATCGGAGAGCCTTCGGCCGGCACCACACCGGTGTCCGAAGCTTGACGACTGCTTCCC
TTATCTTTGTCTTCTGCAGGTTAGCCTTTATTGAAGGCCCAGACCCTTTCCCTGCTGAAG
GCAAACCCCTTTTTCTCTAAGTTGACCCTCTCTGAAAAAGAGCATCAACAGTTTGGCGCC
GTCTGTGGGAAGGAGGAAGTTGAAGGAGGAAGTTGAAGGGACCTTGCCGAACGCCAAGGC
CCATGGAAATGCAAAATGGGTGGCCTCACAATTCAATTTTGCCCAGCCTCAAATCACCAA
GCCTTGCCAAATTGGCCCAACCTCAAATGGCCCGGCTAAGTGAAAATTCACAAAAGCCTA
GCTCACACCAACACTGCCGCAATCAAGGAGGCCTTTGGCAGAGCTGGGGTCTTTGGCAGA
GCTGTTCTGGAGCGAATTTGGGGCTGGGACATTGCAGAAGTAAGCGGAGCTGGGCTTTCC
TTGTGACCTGGGTGTCTAGATCAAATTTCTGAGGTAAGTTGCTGCCATTTTGGAGGCCTC
CATTTTGTTGCTGCCCATCCCTTGCCGTTCGGCAAGTTGACTCTCCATATTTTGTAGGTG
TTGGCAAAGTAGCTGAGTCAGGATGATTTGCGTTGTGCTTGGAGCTGGGCTTTTGCGAAG
AGCTAAGCCATTTGGGGATTCGACAAGGGCTTGGGCAAGGTGAGAGCTGGGCTCTTCGGC
AAGGGGGCCTAGGCCTTCGGTGACCTTTAGGTAAGACATTTTACCAAGCCCCCCAATTTG
TTGCTACATAACCCTTGCCGTTCGGCAAGGGTGTTTGTAAATTCTCGAACGGCAAGGGTG
TTTGTAAATTCTCGCTGGCTGACCCGATTAGAGCTGGGTCTTTCGGGGTTTGGAGCTGGG
CCGTATGAAATTTCGTGGAGCTGGGCTCGGGAGGCTGGGTGCCTTGATCAAAAGTTTTGG
TTTTTATTTTGCTGTGCTCGTAGAGGCAGGTTCGGAGCTGGGCCACCTTGGATTAGTTGG
CAAGAAGTGAGAGCCTAGAGCTGGACCTTCAGTAGGTGTCCAAAAGGGTTTGGCAAACAT
TGGAGCTGGTCCCATTTTGGCTAGGAGTTAGCTAGGATTTGGAGCTGGGCTCCGTGAGGT
TTGGTTGTTTTGTGACTTGGGACCGTGAGCTGGGCCTTGGATAATCGACAAGGGCATAAG
CTTTTGGCAACCTCCATAGCCAGGCTTGCCTTAGAGTTAGGCCTCCTTGATTGGGGTAGT
GTTGGTGTGAGCTAGGCTTTTGTGAATTTTCACTTAGCCGGGCCATTTGAGGTTGGGCCA
ATTTGGCAAGGCTTGGTGATTTGAGGCTGGGCAAAATTGAATTGTGAGGCCACCCATTTT
GCATTTCCATGGGCCTTGCCGAACGGCAAGGTCCATACGGATTCAAAACAAGGGCCACCC
ATCCTCGGTTCCACACTCACCTATGCTCAAACTCCAGCGAATCCGACAAGGACCTAGCTC
ACGGGATGACGACACTACGGACCCAGCTCCGGATCGTCTCGGAAACCATGCACTCAGACC
CACTCCTTGCCGAAGACAGATCAGCCCTCCTTGGGTCCCTTGCCGAACGGCACCCGCCGC
CCGGAATCCTTCCTCCTGGCAGCTGTCTCGGAGCCCAGCTCCACCTTCACGCTGAAACCG
CTGGTTCCTGTGGCCAAGGAACTCGAAAGTCCTAGCTATCTCTTTGCCTAGCCCTTTTTA
GTGCTCTACGGGATATCCCAGCTATCTCTTGCCGAACGGCAGTAGTTGGATGTTTCTGAG
AAGCCTAAAATGAATCTTTTATATGCCTATAAGGAATGTTGTATTTGACTGTACTGCTTG
ATAATGTACAGTGGACACTTGGAGGACTTTTTTTAGGTATGCATTCCGCAATTCCAATCA
AACATCTTCGTATTACTACTAGCGCAGAATGCAATGTGATATTTGGATGTTTCTGTCGGA
ATTTTAAAAAAGGTTTTAAAAATTTAACCGTTTTTATTTATTTAATTATTTTGGCCGTTT
TATTTTATTTATTGTGGGGGTTATAAATATTTAATATTCAGGTTTTATTTCTATATTGAA
TGCCTTAATTTTCTGGTTGGTGAAGGTTACATGTTATTGGATGCTTATAAAAGGCCATCA
TCCTTCACATTTGAACAACCACAATACACCATCAGAATATCACATACCACAATCACCACC
ACAAACTAATTCTCTCCTTTTCTACTTTTATATATATATATATATATTCTGTACTTTATA
TTATTATTTTGGCAATGGTTCTGTGACTTGGATACCTATATCCGTCTATGAACGTGCTCA
TAGCGGATCTTGAGTTTGTGTACAAGGGGTCGTATCTTGGAGTGTTGTAGATTATCAGTA
CCTGCACGTAGGGAGGTTACAAAGGCTTTAGGACAACGTCTTTGACGTGTTTCACCGTAC
CAAACTCACCTTCTTACTTTTCATTTATTTTGCTTTTACTTATCTATTATTTTGTTTTCT
TTAATTTCATTGTACCTTAAAAGCTTTCCAATTTGTTTATAAGTTATTTATAATATAAAT
GTTTTTGTATTTGGCTTTACGAAAAAGGAAAACTATATTTTTTTATAACAGTTTCATGTT
TACTTCTTGAGCCACCAGGATTCATTATTTTATTTGTTGGAATTTGGTATCTGCAGTGCA
AGAAACAACGCCAATTCGTATACTAAGGGAAATGATTCTGTTTAAATTTTAATATTTTAA
TATAATTTATTTAAAAAAAATTATTTTTTTATTATTTTTTATTCAATAATATGTGAAAAT
TATGTATATAATACGTGAATTTTTTTTTCTGTATTATTGAAAATTTAGTAAAAAATACAT
GTATTAAACATGACAAATTCTACGTATTGTACATTTACTTTTTAAAAAACATGAATTTTA
CCGAGTCTTTAAGATGTGTATGGTAAACGAAAGTATGATTGAAAAATATGTACGTAAGTG
TATAACACGAGTATTAAACGAGACAATGCTAAATTCTTTATATGAGTAATAACTTTGGAA
AAGTAAAAAAAATCAAAAAGGGATAATAGAAACTCGGGTAATTGTCTCATAGAAATGGAT
AATGCTCTAAACTACCCTTACGATAAACGAAAATCAATGAAAAAAATTATATAAAAAAAC
TTAGTACAATAATGCGGCTATACTCTTTAAATATAATAATATATTTATGGAGTATAGATG
CGCGGCTATACTCCTTAAATATAATAATATATTTAACGAATATAGCCGTGGCTATGCTAA
TTATTTATAATTAAAAAATAAAAAATAAAAAGAAACCGCCTACCTATTAGGCGATTTATG
AGTAGGCCAAAGTGACAATTGCATACTCCACTTCATAGTCATTTACCCTTTCTTCATCGA
AAGGGGTGGATTTAACACGATTTCCAGTTTCTGTCTAGGCATGTGATTGTTTTTCTTGAC
TTTAATTGGCTTTTCTCATACAAGAAAAATGGATTTTATTATTTTTTTTATTTTTTTTGT
TTTGGACTTCTTTTGTTAGGTCAAACGTTTTGGACATTAATTTTAAGGCTTAATTATTGA
TATGCCCCCTGTGCTTTATCAAAAATCTCAATTTACTCCATGTACTTGCAATTGGCTCAC
TTTACTCCCTGTGCTTTATGTTCATGTCCTTTGTTCCCCTATTCCGTCTAGTTCCTTACA
ACAGTCGTTAACTCTGTTTATATGGCATGGGTATATTAGTAAATTCAGACAAGTGGATCC
AAATGGGGCATTCCATGTGGCAAATGGTGGGACACATTTGTTGACATCGAGTTTTTTTTT
TTTTTTTTGGTCAAGGGACATCGATTTAATTGGATTGTCCAGTAGGGTTTCACAATTAGC
CATTTGGGGCAAAATTCATAAGGCTGCGAAATGGGAATCTTGGAATAGGGTTCCAACCTG
TTGAAATTGGGTTGCGAATATTTGAATAGGGAAAGGTAGTGTGTTTGTCTGTCTTTGAAT
GTTGATTGAGTCAGTGAGAAGTGAAATCGGGGAAGAGAGTCTCACTGTTACTGGAGATTG
AGGTTGTGCTTTGAATATTGATTGTTGTTAGACTTTAAGGCTACAAGAAGATGATGGTGC
TAAGAGAAAATGGAGGTGTTCAACCCGTGTGTAAGTGGACGCATCCTTCACTTCTTTTTC
TATATTTGGGCACATGGTTTTGGAGAGTTGCTAGTTTTTTAGTCTTTCTTCACATCTTTT
TCTGGATTTGGGCATATGTGGTTTTAGGGTATTGCTAGGTTTTTTAGTCCTTCACTTCTT
TTTCTTGATTTGGGCATGTGCTTTTAGTGCTGCTAGTTTTAGTCCTTGTTTATGTCTGTT
TTTAGTCTAAAGATCTTTGGTTACGTTTTTATCATTTGTAATTATCTTTATGTTTTTTGT
GGACATGGTATGTTTATTTCTTTATGTTTTTAGCAGGTAACTTTCTTCCTTTTTGTGGCT
TTCGGCATGTGAGGTTCTTTTATTGTCTTTGTGTTTTGTGTGGTCTTTATTTTGTTTTTC
TGTTACTTGTGGACCTAGCTTTGTGATCCCGTTTTTGTATGTATTTCATGGACTATTTGT
GAGTTTGGTACATGGAGGAAAACTAGTGGGGAAAGGTTTGGGTGACATGCCATGGACTTA
CTTAGAGCATTTCCACCAAGAGGCCCCTTCCGACACCCAAGTCTTGACAGGGCAAGAGTT
GGGCTCCACCAACCTGGGCAAGCCGAAAGGGAAGACTTGCATGGGTTGCTGTATGGGCAA
GCTGATGTCATTGTGACATAAATTGGAAAAAAAAAGGAAAAAAAAAAACCAAAAATTTCA
GAATTTTTTTATAAATAAATAACTAGTCATATTCTTCACTTCCCATACCAAAACTCTATA
CAAATTCCTCTTCTCATTTCTCATACGAATAGTGGTTGTCCTTGGTTGCCATGGCAATGG
GTGGAAAATCAACAAAAAAATTGCTAGGATAGGCACTATTCATATGAATAGTAATAACCC
CTTGTCTTTTGCCATGACAAAAGAGTGGAAATGCTCTTAGGTGGTTCAATTAGCTGGTTT
GATTATTGTGAGGCAGACTACATGTCTATATTAGAGCTGTAGGGAATGGCTAAAATTGTG
GGATATGATAGTGGTGTGAGCCTTTATGGTGAGGACTTGTTTTCTGTTGTATTAATAATT
GTCACAAATTAATGTGCTAATCAAAATGCTTGTCAATCTCTTCACTTTATATACATTAAG
GAAAAATGGCAGAATATAGTGCCGGTTTGATCACTTCTCATTAGAAAATATTATCAAATT
GTTGTCGTCAATGCAAAATCTTATGCAGTTCCATCAACGTGATTAGAAAACAATAAAGAA
TCTGAGGGAGAGGGTCATTTTGTGGAGCCAGACAAAACAAAAAAGAAAAGAGCAAGACGT
GGCTGCTATAACATAGAAAATGGGTTGTGATGATGGTGATTTTTCTGTTCCACCACCTCC
AGCCAATGTTTATTTATTTAGAAGATGTAACATATGATCATCATGCTTATCATAGAGACA
GAGAAATGAAACCCTTAAGAAAAAGACAAGCAGAAAATGATTTGAAAGCATTTTAGAAGA
TGTAAAATGCTTATTTCTGCCTCTATATATGTGACTTGCCAAATGTCCAGTAGCATTTTA
GGTGAAGTAAAAAAGAGTCTACATGAAAATAGAGAGGAAAACACCATTTTTCAGTGAATA
TGTGACAGTCAAGTGTTTTGGCTACGGTTTTTCATGTTTAGAAACCATTTTCATACCTTA
TATGTGACGAAATAAATATCCCAATTATGTGAACTGTCTTTAGAGACGGAAAAAAACGCC
GCTAACCGTTTCTAAAACCATATAAGTCAACAAATTAAAACACCGCCTCTAAAACTCGGT
AGACTCTTCAAATCTTACCCACTCACGATTACGTGAACTTTACATAAAAGACAAGAAAAA
AAAAAAGCTTCCTTCCCTCTTCATACCTTTTATATATATATATTAAATTTCCTTCATCTT
CAAAAAACTATTCACACATTTTACATGATAACATCATTAAAATCTTGTTCAAATTATTTA
AACGGATACAACAAAATTCCCCAATCGTCCAACAGACAAGATCGGATGGGAAAGAGATTT
AGTACAAGTTTTTCATGCATCCCCTAAGGTAATCCCTTTTTCTCTACTGAAATTTCTCGC
GTGCTATCATTGCTCAATCCTTCAGGGAAATTCCGTAGTGCAGCCATTAAGGTAAGAGCT
AAAGCTGGATTTGCTTTCTGAACATCCCCTATGCATCCAACCACCCATTGTACCAGAAGT
TCACAAAAACATTAGATGGAAACTGATAAACCCTTTTGTTATCACGTCCAACTTCCATAA
TCCATCAAATGAGTGATACAATCATAGAAAATTTTGAGACGTAAATGTGAGGCCCTAAAA
AAAAAAAAACGAAGGCAAGAATATATTACCCTACAAAAATTACTGAATCCAACTATACAA
GACTTAAAAGACATAGTATATGCAAGGTACGTATCACCACTAGCCAATCCTCCTAGTATG
AGTGTCCCCCAAACAGAACTACCAATATGGAAATTTGGATTGCATATCCATTTTTGCTTC
CCATACTCTATTCAATCTTTCAAGCCTTCATAGAACATAACCTGCAAAGTGAAGATGAAA
TCATAGTTTGAAACAAAACTAATATACTAAAAATAAGAACCAGATTAAGGAGAAAGAAAC
AGAATAATCACAACTAAATCTTTTAGAGGCCAAAAGGCTAACTGCCTATGATTCACCAAT
GACCAAAACAGGGTATTTCTGAATTTTCCTTTTTGGGACAAAATATAGCAATAAACAAGT
GTGGGGAGTGCATGTTTTCTATTAGTAGTTGAAGTCGTATTTTGCCAGGGTTACGAGCAA
TTGTGGGAAAGGCCAAAAGAAAGGGGGTGATACATACAAACTATCACCATTCAACATACC
ATTAGACAAGGAAATGGCACATTGCTTGCAAGTGTGGATTAGTATCTGCCAAATGAAAGA
AAAATTAAATCCGCAATTGTGCAAGAACATAATGGTCATAGTTCATACGCGTGCCAAATT
ACAACCAAATTGAACTAAGTATTTGAATGACACACCGCAATTGAGTTAAGTGGCCAACAG
TCTTCAAGACTCCTAATTCCCTGATTCCCATCATGATGAAAAATAGAGGGAAGGAGGAGG
GGAAGGGACCATAGCTAAGCTATGGAAACACTTGAGCAAGAAAATACAATGCCAGAACCA
GTACTCGAAAATTGAGCTTTACCCATAAGCCATGAATATTAAATCAATACCTGACTTGCA
CAAAGATTAGCTTGGCTCTGAATACATGTCTTTACAGGTCCCCAAATGCCCTAAAAATAG
TCTCCGCAGAAACTCCCTCTAAACTTCATTGACAGTGACAGATTAAAGAATTAATTGCAA
GCTTCCCTCTAAACTTAATTATAAACGCATAAAACTAACAACTGTGATTTCAATTGCTTC
AAATTTGAACTCGAGGCGGTCTGTATCGCCATTGAAAATTGAAATAGCACTCTCTCTCTC
TCTGGTTAGGGGCGGATTTTGGCTTAACACGATTTCGAATTGTTTCATATTTTTGGACAA
AAATATTTAAAAGGTATAGCCGGTCGGCTATACCATTTAAATAAATTCGAATATTTTAAA
CGTATAGCCGTTCGGCTATACGCCTTGAATATATTTATTCGAATATTTTACATGTATAGC
TGATCAGCTATACGTTTAAAATAGATTCCAATATTTAACAGTATCACCGGACGGCTATAA
TCCTTAAATACATTTTACAAGTACAGCCAGACGGCAATACTGTATAGCTATAATTATTCG
AATATTTTACAAGTATAGCCGCACGGCTATACTGTTTAGTAGAGATGATACACCACACTG
CAAGCAACACCAAAACAATATGCCCACACGTGTGGAATAATACTTGGAGGGAGATGAAAA
TTAAAAAGAAAACATAAATATAGGCAAATTACCGATAACGAGTAGATGTTAACTGTTTAG
ACATGGTTTGAATTGCTACTTTAAAAACTAATGTAAGACCTTTTTTTTTTTGGGAGATAA
AAAATTGGGATAAGAGTCAAAATTCATGTACCAAAAAAGAAAAAAAAGAAACCCAAGATC
ATTTTTTAGGAGTCAAAATTCATGTTACAATAAGTTACATATATGTTCAACATCATGATC
TCATTGTCAAGAAATTTTTTCTTGTTCTTCTAGGGATGAGTTAGTCCACAAGAGTTCATC
CGCTTGGGCAGAAGATAACAACAAAATAGAATATTACATAATATTTTGACAATTCTTATT
GTGCTAACAGTGTTGGTAACAGGCTT
>chr5:12699501-12710500 CH158-P CYP71AN24 P2
TTCCGGCCACTTCTTGCCAGTTTTTGGGGTAGGTCTAAGAACAAAAGTGGCTCCAAATAG
GATGTTACACCTAGGGTAGGAGTCTTGAGTAGTGATTTGGAGTTTTTCTGGCGAAGCATT
ATCGCTTTAGGCACCACGTGCTGCCAGCGCGTGTGCTGGCGCTTGGGCAGCAGGGTGGGG
ACCACAATTAGTCCTAGAATAATCCCTTAGTCCTCACGAGCACGTAGGATTTCGCGGATC
TTAATTCGGATAACGTTTGAACCCCAAACGAATCTCGCCTAGTGTGGGATTTCCGAGTTC
AGCATGTTTGAGCCGTTGGATCGTAGTCACGTTCAGGTATGTTGACTCAGGTAATTACAG
AATCGTATAATAGTTGATGGATCGTAAAACGGAGTTCCAAATATTTTAGAAACGCCAGCC
CTAGAGATAGGTTTACAGTAAACAAGTCCGGACCGAAAGAAGTTATCTAAATCCTATTAT
GGGATGAGCAGATAGTTAGTTATAAGTTGCGGTCCGGATAGTAGCAGTATCTCCGAGGCC
TGCCAGTTTGCAGTTCAGGAACAGAGGAAAGAACTACGTGTGGTTTGATCCCTCAGTAAG
GGTACGTAGGCAGCCTACAATTTTATGGTGCAGCCACAAGTTAGAGCCTTTGAGTTTGTG
TTCTTGTTTTTCAGGGCATTTTGGTCATTTGTGACCCACACCCACCAGGTGTCAGTATTA
AACAGGATTCGGCCCGGATTCCAAAATGGAATTTGGGTCGGGTCCTTTCAATAACAATAT
CTCAAGAAATAACAAATTAAAGGGTAATATCTATCCTGATCCACCCCTATGCTCCTGCAT
CAATCAAGGACTTCTTTTACAATTCTTGTTCCAAGTTATAGTCCACCATTTCTCACCACA
TACTTGCTGTGAATTTTGTATCAACAAGAGATCCCTCTTTCCTTTTCCCACTCAAAACTG
TAAGTGATTTCTTTTATTCTTTCTTTTACATGTTCTCATCATGGACATATATAGATTTGA
GAGGATATTTCCCATGCATGGTTAAACCAATAGCCTCAGTCAAATTCCCAAAACACAAAA
TATTTCCCAAGAAACCAGGTTAAGACATTTGCATTCACACTCACAACAACAGATTTGAGA
GGATATTTCCTATGCATGGTTAAACCAGTAGCTTCAGTCACGTCCAAATCCTTGCTGGTT
GCTCCACCAGGCAATTTCCAATCAAACTTATGTGCTATATTTACTAAAGCAATCTCAGTA
ACATCTGTGGCAAATTGAACTTACACAAGAATATGGAACTTGCACGGATCTTTATTTTTG
TTTGGATGAACAAACACTAAAGGAACACTTTAGATACTCTTAAACAAAACTCGAATTTCA
TGATCTTATGTGTTTCACACATCCAACCTTCTAAAATGAATATAGAAAGAAAATATGTTC
TAGAAAAACCTCATTGGTAATGCAAGATAAGATCACAGTTAGATAAGATCACCATGGGGC
ATTTTCTTCTTCTTTTGTCTTTTACCTCCTCTCTTTTTGACTTTCTTTGTGAGAGTAATC
TAATACTAGTCTTGTTTCAATTATCTTTCCCACTTTAATTTAATCCCACGAGATAAAGCA
ACTGACTTTTCCCCATCTCATCAATCGTGTATACTTGAGTTTGAGTTTTTCACCACACAC
CACCATGGTTAAAAATTCAGAAACTACCCTGATTTTGAATTTCCAAAAACTCAAAATATT
CCAAACAGACCAATTGAAAATGTGTATATGGTGAGAAAACTTGCATTGACACATAATATT
TTGACAGTTCTTATTGTGCTATGGTATCTTGGCAACAGTACTGACAGCTGAAGCTATAGA
CATACACGATAGCAGGCTTAGAGCCTTAACATATATAATATGAAGACCAGTTCAGGTGCG
TATATGAAAATGTCCTCTCTATCCCTCAACTTGAGTGTGGAAAAGCAACAGCTTTCAGAG
GATATTTTCTATGTGAGGTTAAGCCAATGGTTTCTGTCATGTCTAAATCCTCCCCTCTTG
CTTCACCGGGCAATGCCCAAACAAACTTGTGCACGATGTTTGCTAAGGCAATTTCATTAA
CAGCCATGGCAAACTGAAGTCCTGGGCAGACCCTCCTACCAGCTCCAAAGGGAATCAATT
GAAAGTCAATCCCTTTGTAATCTATACCAATATTCAAGAACCTTTCTGGCTTATACTCCT
CTGGGTTGTCATACAGCTTGGGATCTCTTCCAATTTGCCATGTGTTTACACCATAATCAA
CCGAGCATATCCAGTCTCAAAACAACTAGCACCAAGGCAGACACGCCTTCTCTCCTGCCG
AAGGAAGACACTCTTCCGAGATGCCAAGCACCTGCCGAAACTCCCGACTGCCAAAGCTCA
CAAACTGTTAAACCTAATTCTCATGACACGTGTCACCACCGCGGCGACTTGCACAGAGTC
CCACATCGGAAATCTACACCAACCTCCCACTTTCACTTCCCTATAAAAAGGGAACAGTAC
CCTAGTAAGAGGAGTAACTACTTTTCTGCATTTTACTATTACTCTGCAAAAGTTGACTTA
AGCATCGGAGAGCCTTCGGCCGGCACCACACCGGTGTCCGAAGCTTGACGACTGCTTCCC
TTATCTTTGTCTTCTGCAGGTTAGCCTTTATTGAAGGCCCAGACCCTTTCCCTGCTGAAG
GCAAACCCCTTTTTCTCTAAGTTGACCCTCTCTGAAAAAGAGCATCAACAGTTTGGCGCC
GTCTGTGGGAAGGAGGAAGTTGAAGGAGGAAGTTGAAGGGACCTTGCCGAACGCCAAGGC
CCATGGAAATGCAAAATGGGTGGCCTCACAATTCAATTTTGCCCAGCCTCAAATCACCAA
GCCTTGCCAAATTGGCCCAACCTCAAATTGCCCGGCTAAGTGAAAATTCACAAAAGCCTA
GCTCACACCAACACTGCCGCAATCAAGGAGGCCTTTGGCAGAGCTGGGGTCTTTGGCAGA
GCTGTTCTGGAGCGAATTTGGGGCTGGGACATTGCAGAAGTAAGCGGAGCTGGGCTTTCC
TTGTGACCTGGGTGTCTAGATCAAATTTCTGAGGTAAGTTGCTGCCATTTTGGAGGCCTC
CATTTTGTTGCTGCCCATCCCTTGCCGTTCGGCAAGTTGACTCTCCATATTTTGTAGGTG
TTGGCAAAGTAGCTGAGTCAGGATGATTTGCGTTGTGCTTGGAGCTGGGCTTTTGCGAAG
AGCTAAGCCATTTGGGGATTCGACAAGGGCTTGGGCAAGGTGAGAGCTGGGCTCTTCGGC
AAGGGGGCCTAGGCCTTCGGTGACCTTTAGGTAAGACATTTTACCAAGCCCCCCAATTTG
TTGCTACATAACCCTTGCCGTTCGGCAAGGGTGTTTGTAAATTCTCGAACGGCAAGGGTG
TTTGTAAATTCTCGCTGGCTGACCCGATTAGAGCTGGGTCTTTCGGGGTTTGGAGCTGGG
CAGTATGAAATTTCGTGGAGCTGGGCTCGGGAGGCTGGGTGCCGTGATCAAAATTTTTGG
TTTTTGTTTCGCTGTGCTCGTAGAGGCAGGTTCGGAGCTGGGCCACCTTGGATTTTTTGG
CAAGAAGTGAGAGCCTAGAGCTGGACCTTCGGTAGGTGTCCAAAAGGGTTTGGCCAATAT
TGGAGCTGGTCCCGTTTTGGCTAGGGGTTAGCTAGGATTTGGAGCTGGGCTCCGTGAGGT
TTGGTTGTTTTGTGACTTGGGACCGTGAGCTGGGCCTTGGATAATTGACAAGGGCATAAG
CTTTTGGCATCCTCCGTAGCCGGGCTTGCCGTAGAGTTAGGCCTCCTTGATTGCGGCAGT
GTTGGTGTGAGCTAGGCTTTTGTGAATTTTCACTTAGCCGGGCAATTTGAGGTTGGGCCA
ATTTGGCAAGGCTTGGTGTGGGCCTTTGTGCCTTTCTTTGAGGCTGGGCAAAATTGAATT
GTGAGGCCACCCATTTTGCATTTCCATGGGCCTTGCCGAACGGCAAGGTCCATACGGATT
CAAAACAAGGGCCACCCATCCTCGGTTCCACACTCACCTATGCTCAAACTCCAGCGAATC
CGACAAGGACCTAGCTCACGGGATGACGACACTACGGACCCAGCTCCGGATCGTCTCGGA
AACCATGCACTCAGACCCACTCCTTGCCGAAGACAGATCAGCCCTCCTTGGGTCCCTTGC
CGAACGGCACCCGCCGCCCGGAATCCTTCCTCCTGGCAGCTGTCTCGGAGCCCAGCTCCA
CCTTCACGCTGAAACCGCTGGTTCCTGTGGCCAAGGAACTCGAAAGTCCTAGCTATCTCT
TTGCCTAGCCCTTTTTAGTGCTCTACGGGATATCCCAGCTATCTCTTGCCGAACGGCAGT
AGTTGGATGTTTCTGAGAAGCCTAAAATGAATCTTTTATATGCCTATAAGGAATGTTGTA
TTTGACTGTACTGCTTGATAATGTACAGTGGACACTTGGAGGACTTTTTTTAGGTATGCA
TTCCGCAATTCCAATCAAACATCTTCGTATTACTACTAGCGCAGAATGCAATGTGATATT
TGGATGTTTCTGTCGGAATTTTAAAAAAGGTTTTAAAAATTTAACCGTTTTTATTTATTT
AATTATTTTGGCCGTTTTATTTTATTTATTGTGGGGGTTATAAATATTTAATATTCAGGT
TTTATTTCTATATTGAATGCCTTAATTTTCTGGTTGGTGAAGGTTACATGTTATTGGATG
CTTATAAAAGGCCATCATCCTTCACATTTGAACAACCACAATACACCATCAGAATATCAC
ATACCACAATCACCACCACAAACTAATTCTCTCCTTTTCTACTTTTATATATATATATAT
ATATTCTGTACTTTATATTATTATTTTGGCAATGGTTCTGTGACTTGGATACCTATATCC
GTCTATGAACGTGCTCATAGCGGATCTTGAGTTTGTGTACAAGGGGTCGTATCTTGGAGT
GTTGTAGATTATCAGTACCTGCACGTAGGGAGGTTACAAAGGCTTTAGGACAACGTCTTT
GACGTGTTTCACCGTACCAAACTCACCTTCTTACTTTTCATTTATTTTGCTTTTACTTAT
CTATTATTTTGTTTTCTTTAATTTCATTGTACCTTAAAAGCTTTCCAATTTGTTTATAAG
TTATTTATAATATAAATGTTTTTGTATTTGGCTTTACGAAAAAGGAAAACTATATTTTTT
TATAACAGTTTCATGTTTACTTCTTGAGCCACCAGGATTCATTATTTTATTTGTTGGAAT
TTGGTATCTGCAGTGCAAGAAACAACGCCAATTCGTATACTAAGGGAAATGATTCTGTTT
AAATTTTAATATTTTAATATAATTTATTTAAAAAAAATTATTTTTTTATTATTTTTTATT
CAATAATATGTGAAAATTATGTATATAATACGTGAATTTTTTTTTCTGTATTATTGAAAA
TTTAGTAAAAAATACATGTATTAAACATGACAAATTCTACGTATTGTACATTTACTTTTT
AAAAAACATGAATTTTACCGAGTCTTTAAGATGTGTATGGTAAACGAAAGTATGATTGAA
AAATATGTACGTAAGTGTATAACACGAGTATTAAACGAGACAATGCTAAATTCTTTATAT
GAGTAATAACTTTGGAAAAGTAAAAAAAATCAAAAAGGGATAATAGAAACTCGGGTAATT
GTCTCATAGAAATGGATAATGCTCTAAACTACCCTTACGATAAACGAAAATCAATGAAAA
AAATTATATAAAAAAACTTAGTACAATAATGCGGCTATACTCTTTAAATATAATAATATA
TTTATGGAGTATAGATGCGCGGCTATACTCCTTAAATATAATAATATATTTAACGAATAT
AGCCGTGGCTATGCTAATTATTTATAATTAAAAAATAAAAAATAAAAAGAAACCGCCTAC
CTATTAGGCGATTTATGAGTAGGCCAAAGTGACAATTGCATACTCCACTTCATAGTCATT
TACCCTTTCTTCATCGAAAGGGGTGGATTTAACACGATTTCCAGTTTCTGTCTAGGCATG
TGATTGTTTTTCTTGACTTTAATTGGCTTTTCTCATACAAGAAAAATGGATTTTATTATT
TTTTTTATTTTTTTTGTTTTGGACTTCTTTTGTTAGGTCAAACGTTTTGGACATTAATTT
TAAGGCTTAATTATTGATATGCCCCCTGTGCTTTATCAAAAATCTCAATTTACTCCATGT
ACTTGCAATTGGCTCACTTTACTCCCTGTGCTTTATGTTCATGTCCTTTGTTCCCCTATT
CCGTCTAGTTCCTTACAACAGTCGTTAACTCTGTTTATATGGCATGGGTATATTAGTAAA
TTCAGACAAGTGGATCCAAATGGGGCATTCCATGTGGCAAATGGTGGGACACATTTGTTG
ACATCGAGTTTTTTTTTTTTTTTTTGGTCAAGGGACATCGATTTAATTGGATTGTCCAGT
AGGGTTTCACAATTAGCCATTTGGGGCAAAATTCATAAGGCTGCGAAATGGGAATCTTGG
AATAGGGTTCCAACCTGTTGAAATTGGGTTGCGAATATTTGAATAGGGAAAGGTAGTGTG
TTTGTCTGTCTTTGAATGTTGATTGAGTCAGTGAGAAGTGAAATCGGGGAAGAGAGTCTC
ACTGTTACTGGAGATTGAGGTTGTGCTTTGAATATTGATTGTTGTTAGACTTTAAGGCTA
CAAGAAGATGATGGTGCTAAGAGAAAATGGAGGTGTTCAACCCGTGTGTAAGTGGACGCA
TCCTTCACTTCTTTTTCTATATTTGGGCACATGGTTTTGGAGAGTTGCTAGTTTTTTAGT
CTTTCTTCACATCTTTTTCTGGATTTGGGCATATGTGGTTTTAGGGTATTGCTAGGTTTT
TTAGTCCTTCACTTCTTTTTCTTGATTTGGGCATGTGCTTTTAGTGCTGCTAGTTTTAGT
CCTTGTTTATGTCTGTTTTTAGTCTAAAGATCTTTGGTTACGTTTTTATCATTTGTAATT
ATCTTTATGTTTTTTGTGGACATGGTATGTTTATTTCTTTATGTTTTTAGCAGGTAACTT
TCTTCCTTTTTGTGGCTTTCGGCATGTGAGGTTCTTTTATTGTCTTTGTGTTTTGTGTGG
TCTTTATTTTGTTTTTCTGTTACTTGTGGACCTAGCTTTGTGATCCCGTTTTTGTATGTA
TTTCATGGACTATTTGTGAGTTTGGTACATGGAGGAAAACTAGTGGGGAAAGGTTTGGGT
GACATGCCATGGACTTACTTAGAGCATTTCCACCAAGAGGCCCCTTCCGACACCCAAGTC
TTGACAGGGCAAGAGTTGGGCTCCACCAACCTGGGCAAGCCGAAAGGGAAGACTTGCATG
GGTTGCTGTATGGGCAAGCTGATGTCATTGTGACATAAATTGGAAAAAAAAAGGAAAAAA
AAAAACCAAAAATTTCAGAATTTTTTTATAAATAAATAACTAGTCATATTCTTCACTTCC
CATACCAAAACTCTATACAAATTCCTCTTCTCATTTCTCATACGAATAGTGGTTGTCCTT
GGTTGCCATGGCAATGGGTGGAAAATCAACAAAAAAATTGCTAGGATAGGCACTATTCAT
ATGAATAGTAATAACCCCTTGTCTTTTGCCATGACAAAAGAGTGGAAATGCTCTTAGGTG
GTTCAATTAGCTGGTTTGATTATTGTGAGGCAGACTACATGTCTATATTAGAGCTGTAGG
GAATGGCTAAAATTGTGGGATATGATAGTGGTGTGAGCCTTTATGGTGAGGACTTGTTTT
CTGTTGTATTAATAATTGTCACAAATTAATGTGCTAATCAAAATGCTTGTCAATCTCTTC
ACTTTATATACATTAAGGAAAAATGGCAGAATATAGTGCCGGTTTGATCACTTCTCATTA
GAAAATATTATCAAATTGTTGTCGTCAATGCAAAATCTTATGCAGTTCCATCAACGTGAT
TAGAAAACAATAAAGAATCTGAGGGAGAGGGTCATTTTGTGGAGCCAGACAAAACAAAAA
AGAAAAGAGCAAGACGTGGCTGCTATAACATAGAAAATGGGTTGTGATGATGGTGATTTT
TCTGTTCCACCACCTCCAGCCAATGTTTATTTATTTAGAAGATGTAACATATGATCATCA
TGCTTATCATAGAGACAGAGAAATGAAACCCTTAAGAAAAAGACAAGCAGAAAATGATTT
GAAAGCATTTTAGAAGATGTAAAATGCTTATTTCTGCCTCTATATATGTGACTTGCCAAA
TGTCCAGTAGCATTTTAGGTGAAGTAAAAAAGAGTCTACATGAAAATAGAGAGGAAAACA
CCATTTTTCAGTGAATATGTGACAGTCAAGTGTTTTGGCTACGGTTTTTCATGTTTAGAA
ACCATTTTCATACCTTATATGTGACGAAATAAATATCCCAATTATGTGAACTGTCTTTAG
AGACGGAAAAAAACGCCGCTAACCGTTTCTAAAACCATATAAGTCAACAAATTAAAACAC
CGCCTCTAAAACTCGGTAGACTCTTCAAATCTTACCCACTCACGATTACGTGAACTTTAC
ATAAAAGACAAGAAAAAAAAAAAGCTTCCTTCCCTCTTCATACCTTTTATATATATATAT
TAAATTTCCTTCATCTTCAAAAAACTATTCACACATTTTACATGATAACATCATTAAAAT
CTTGTTCAAATTATTTAAACGGATACAACAAAATTCCCCAATCGTCCAACAGACAAGATC
GGATGGGAAAGAGATTTAGTACAAGTTTTTCATGCATCCCCTAAGGTAATCCCTTTTTCT
CTACTGAAATTTCTCGCGTGCTATCATTGCTCAATCCTTCAGGGAAATTCCGTAGTGCAG
CCATTAAGGTAAGAGCTAAAGCTGGATTTGCTTTCTGAACATCCCCTATGCATCCAACCA
CCCATTGTACCAGAAGTTCACAAAAACATTAGATGGAAACTGATAAACCCTTTTGTTATC
ACGTCCAACTTCCATAATCCATCAAATGAGTGATACAATCATAGAAAATTTTGAGACGTA
AATGTGAGGCCCTAAAAAAAAAAAAACGAAGGCAAGAATATATTACCCTACAAAAATTAC
TGAATCCAACTATACAAGACTTAAAAGACATAGTATATGCAAGGTACGTATCACCACTAG
CCAATCCTCCTAGTATGAGTGTCCCCCAAACAGAACTACCAATATGGAAATTTGGATTGC
ATATCCATTTTTGCTTCCCATACTCTATTCAATCTTTCAAGCCTTCATAGAACATAACCT
GCAAAGTGAAGATGAAATCATAGTTTGAAACAAAACTAATATACTAAAAATAAGAACCAG
ATTAAGGAGAAAGAAACAGAATAATCACAACTAAATCTTTTAGAGGCCAAAAGGCTAACT
GCCTATGATTCACCAATGACCAAAACAGGGTATTTCTGAATTTTCCTTTTTGGGACAAAA
TATAGCAATAAACAAGTGTGGGGAGTGCATGTTTTCTATTAGTAGTTGAAGTCGTATTTT
GCCAGGGTTACGAGCAATTGTGGGAAAGGCCAAAAGAAAGGGGGTGATACATACAAACTA
TCACCATTCAACATACCATTAGACAAGGAAATGGCACATTGCTTGCAAGTGTGGATTAGT
ATCTGCCAAATGAAAGAAAAATTAAATCCGCAATTGTGCAAGAACATAATGGTCATAGTT
CATACGCGTGCCAAATTACAACCAAATTGAACTAAGTATTTGAATGACACACCGCAATTG
AGTTAAGTGGCCAACAGTCTTCAAGACTCCTAATTCCCTGATTCCCATCATGATGAAAAA
TAGAGGGAAGGAGGAGGGGAAGGGACCATAGCTAAGCTATGGAAACACTTGAGCAAGAAA
ATACAATGCCAGAACCAGTACTCGAAAATTGAACTTTACCCATAAGCCATGAATATTAAA
TCAATACCTGACTTGCACAAAGATTAGCTTGGCTCTGAATACATGCCTTTACAGGTCCCC
AAATGCCCTAAAAATAGTCTCCGCAGAAACTCCCTCTAAACTTTATTGACAGTGACAGAT
TAAAGAATTAATTGCAAGCTTCCCTCTAAACTTCATTATAAACGCATAAAACTAACAACT
GTGATTTCAATTGCTTCAAATTCGAACTCGAGGCGGTCTGTATCGCCATTGAAAATTGAA
ATAGCACTCTCTCTCTCTCTGGTTAGGGGCGGATTTTGGCTTAACACGATTTCGAATTGT
TTCATTTTTTTGGACAAAAATATTTTAATGGTATAGCCGATCGGCTATACCATTTAAATA
AATTCGAATATTTTAAACGTATAGCCGTTCGGCTATACGCCTTGAATATATTTATTCGAA
TATTTTACATGTACAGCTGATCGGCTATACGTTTCAAATAGATTCCAATATTTAACAGTA
TCACCGGACGGCTATAATCCTTAAATACATTTTACAAGTACAGCCAGACGGCAATACTGT
ATAGCTATAATTATTCGAATATTTTACAAGTATAGCCGCACGGCTATACTGTTTAGTAGA
GATGATACACCACACTGCAAGCAACACCAAAACAATATGCCCACACGTGTGGAATAATAC
TTGGAGGGAGATGAAAATTAAAAAGAAAACATAAATATAGGCAAATTACCGATAACGAGT
AGATGTTAACTGTTTAGACATGGTTTGAATTGCTACTTTAAAAACTAATGTAAGACCTTT
TTTTTTTTGGGAGATAAAATATTGGGATAAGAGTCAAAATTCATGTACCAAAAAAGAAAA
AAAAGAAACCCAAGATCATTTTTTAGGAGTCAAAATTCATGTTACAATAAGTTACATATA
TGTTCAACATCATGATCTCATTGTCAAGAAATTTTTTGTTGTTCTTCTAGGGATGAGTTA
GTCCACAAGAGTTCATCCGCTTGGGCAGAAGATAACAACAAAATAGAATATTACATAATA
TTTTGACAATTCTTATTGTGCTAACAGTGTTGGTAACAGGCTT
>chr5:12699501-12710500 CH159-P CYP71AN24 P1
TTCCGGCCACTTCTTGCCAGTTTTTGGGGTAGGTCTAAGAACAAAAGTGGCTCCAAATAG
GATGTTACACCTAGGGTAGGAGTCTTGAGTAGTGATTTGGAGTTTTTCTGGCGAAGCATT
ATCGCTTTAGGCACCACGTGCTGCCAGCGCGTGTGCTGGCGCTTGGGCAGCAGGGCGGGG
ACCACAATCAGTCCTAGAATAATCTCTTAGTCCTCACGAGCGTGTAGGATTTCGCGGATC
TTAATTCGGATAACGTTTGAACCCCGAACGGATCTCGTTTAGTGTGCGATTTCCGAATTC
AGCATGTTTGAGCCGTTGGATCGTAGTCACGTTCAGGTATGTTGACTCAGGTAATTACAG
AATCGTATAATAGTTGATGGATCGTAAAACGGAGTTCCAAATATTTTAGAAACGCCAGCC
CTAGAGATAGGTTTACAGTAAACAAGTCCGGACCGAAAGAAGTTATCTAAATCCTATTAT
GGGATGAGCAGATAGTTAGTTATAGGTTGCGGCCCGGATAGTAGCAGTATCTCCGAGGCC
TGCCAGTTTGCAGTTCAGGAACAGAGGAAAGAACTACGTGTGGTTTGATCCCTCAGTAAG
GGTACGTAGGCAGCCTACAATTTTATGGTGCAGCCACAAGTTAGAGCCTTTGAGTTTGTG
TTCTTGTTTTTCAGGGCATTTTGGTCATTTGTGACCCACACCCACCAGGTGTCAGTATTA
AACAGGATTCGGCCCGGATTCCAAAATGGAATTTGGGTCGGGTCCTTTCAATAACAATAT
CTCAAGAAATAACAAATTAAAGGGTAATATCTATCCTGATCCACCCCTATGCTCCTGCAT
CAATCAAGGACTTCTTTTACAATTCTTGTTCCAAGTTATAGTCCACCATTTCTCACCACA
TACTTGCTGTGAATTTTGTATCAACAAGAGATCCCTCTTTCCTTTTCCCACTCAAAACTG
TAAGTGATTTCTTTTATTCTTTCTTTTACATGTTCTCATCATGGACATATATAGATTTGA
GAGGATATTTCCCATGCATGGTTAAACCAATAGCCTCAGTCAAATTCCCAAAACACAAAA
TATTTCCCAAGAAACCAGGTTAAGACATTTGCATTCACACTCACAACAACAGATTTGAGA
GGATATTTCCTATGCATGGTTAAACCAGTAGCTTCAGTCACGTCCAAATCCTTGCTGGTT
GCTCCACCAGGCAATTTCCAATCAAACTTATGTGCTATATTTACTAAAGCAATCTCAGTA
ACATCTGTGGCAAATTGAACTTACACAAGAATATGGAACTTGCACGGATCTTTATTTTTG
TTTGGATGAACAAACACTAAAGGAACACTTTAGATACTCTTAAACAAAACTCGAATTTCA
TGATCTTATGTGTTTCACACATCCAACCTTCTAAAATGAATATAGAAAGAAAATATGTTC
TAGAAAAACCTCATTGGTAATGCAAGATAAGATCACAGTTAGATAAGATCACCATGGGGC
ATTTTCTTCTTCTTTTGTCTTTTACCTCCTCTCTTTTTGACTTTCTTTGTGAGAGTAATC
TAATACTAGTCTTGTTTCAATTATCTTTCCCACTTTAATTTAATCCCACGAGATAAAGCA
ACTGACTTTTCCCCATCTCATCAATCGTGTATACTTGAGTTTGAGTTTTTCACCACACAC
CACCATGGTTAAAAATTCAGAAACTACCCTGATTTTGAATTTCCAAAAACTCAAAATATT
CCAAACAGACCAATTGAAAATGTGTATATGGTGAGAAAACTTGCATTGACACATAATATT
TTGACAGTTCTTATTGTGCTATGGTATCTTGGCAACAGTACTGACAGCTGAAGCTATAGA
CATACACGATAGCAGGCTTAGAGCCTTAACATATATAATATGAAGACCAGTTCAGGTGCG
TATATGAAAATGTCCTCTCTATCCCTCAACTTGAGTGTGGAAAAGCAACAGCTTTCAGAG
GATATTTTCTATGTGAGGTTAAGCCAATGGTTTCTGTCATGTCTAAATCCTCCCCTCTTG
CTTCACCGGGCAATGCCCAATCAAACTTGTGCACGATGTTTGCTAAGGCAATTTCATTAA
CAGCCATGGCAAACTGAAGTCCTGGGCAGACCCTCCTACCAGCTCCAAAGGGAATCAATT
GAAAGTCAATCCCTTTGTAATCTATACCAATATTCAAGAACCTTTCTGGCTTATACTCCT
CTGGGTTGTCATACAGCTTGGGATCTCTTCCAATTTGCCATGTGTTTACACCATAATCAA
CCGAGCATATCCAGTCTCAAAACAACTAGCACCAAGGCAGACACGCCTTCTCTCCTGCCG
AAGGAAGACACTCTTCCGAGATGCCAAGCACCTGCCGAAACTCCCGACTGCCAAAGCTCA
CAAACTGTTAAACCTAATTCTCATGACACGTGTCACCACCGCGGCGACTTGCACAGAGTC
CCACATCGGAAATCTACACCAACCTCCCACTTTCACTTCCCTATAAAAAGGGAACAGTAC
CCTAGTAAGAGGAGTAACTACTTTTCTGCATTTTACTATTACTCTGCAAAAGTTACCCTT
CTTAGTTGACTTAAGCATCGGAGAGCCTTCGGCCGGCACCACACCGGTGTCCGAAGCTTG
ACGACTGCTTCCCTTATCTTTGTCTTCTGCAGGTTAGCCTTTATTGAAGGCCCAGACCCT
TTCCCTGCTGAAGGCAAACCCCTTTTTCTCTAAGTTGACCCTCTCTGAAAAAGAGCATCA
ACAGTTTGGCGCCGTCTGTGGGAAGGAGGAAGTTGAAGGAGGAAGTTGAAGGGACCTTGC
CGAACGCCAAGGCCCATGGAAATGCAAAATGGGTGGCCTCACAATTCAATTTTGCCCAGC
CTCAAATCACCAAGCCTTGCCAAATTGGCCCAACCTCAAATGGCCCGGCTAAGTGAAAAT
TCACAAAAGCCTAGCTCACACCAACACTGCCGCAATCAAGGAGGCCTTTGGCAGAGCTGG
GGTCTTTGGCAGAGCTGTTCTGGAGCGAATTTGGGGCTGGGACATTGCAGAAGTAAGCGG
AGCTGGGCTTTCCTTGTGACCTGGGTGTCTAGATCAAATTTCTGAGGTAAGTTGCTGCCA
TTTTGGAGGCCTCCATTTTGTTGCTGCCCATCCCTTGCCGTTCGGCAAGTTGACTCTCCA
TATTTTGTAGGTGTTGGCAAAGTAGCTGAGTCAGGATGATTTGCGTTGTGCTTGGAGCTG
GGCTTTTGCGAAGAGCTAAGCCATTTGGGGATTCGACAAGGGCTTGGGCAAGGTGAGAGC
TGGGCTCTTCGGCAAGGGGGCCTAGGCCTTCGGTGACCTTTAGGTAAGACATTTTACCAA
GCCCCCCAATTTGTTGCTACATAACCCTTGCCGTTCGGCAAGGGTGTTTGTAAATTCTCG
CTGGCTGACCCGATTAGAGCTGGGTCTTTCGGGGTTTGGAGCTGGGCAGTATGAAATTTC
GTGGAGCTGGGCTCGGGAGGCTGGGTGCCTTGATCAAAAGTTTTGGTTTTTGTTTCGCTG
TGCTCGTAGAGGCAGGTTCGGAGCTGGGCCACCTTGGATTATTTGGCAAGAAGTGAGAGC
CTAGAGCTGGACCTTCGGTAGGTGTCCAAAAGGGTTTGGCCAATATTGGAGCTGGTCCCG
TTTTGGCTAGGGGTTAGCTAGGATTTGGAGCTGGGCTCCGTGAGGTTTGGTTGTTTTGTG
ACTTGGGACCGTGAGCTGGGCCTTGGATAATCGACAAGGGCATAAGCTTTTGGCAACCTC
CATAGCCAGGCTTGCCTTAGAGTTAGGCCTCCTTGATTGGGGTAGTGTTGGTGTGAGCTA
GGCTTTTGTGAATTTTCACTTAGCCGGGCCATTTGAGGTTGGGCCAATTTGGCAAGGCTT
GGTGATTTGAGGCTGGGCAAAATTGAATTGTGAGGCCACCCATTTTGCATTTCCATGGGC
CTTGCCGAACGGCAAGGTCCATACGGATTCAAAACAAGGGCCACCCATCCTCGGTTCCAC
ACTCACCTATGCTCAAACTCCAGCGAATCCGACAAGGACCTAGCTCACGGGATGACGACA
CTACGGACCCAGCTCCGGATCGTCTCGGAAACCATGCACTCAGACCCACTCCTTGCCGAA
GACAGATCAGCCCTCCTTGGGTCCCTTGCCGAACGGCACCCGCCGCCCGGAATCCTTCCT
CCTGGCAGCTGTCTCGGAGCCCAGCTCCACCTTCACGCTGAAACCGCTGGTTCCTGTGGC
CAAGGAACTCGAAAGTCCTAGCTATCTCTTTGCCTAGCCCTTTTTAGTGCTCTACGGGAT
ATCCCAGCTATCTCTTGCCGAACGGCAGTAGTTGGATGTTTCTGAGAAGCCTAAAATGAA
TCTTTTATATGCCTATAAGGAATGTTGTATTTGACTGTACTGCTTGATAATGTACAGTGG
ACACTTGGAGGACTTTTTTTAGGTATGCATTCCGCAATTCCAATCAAACATCTTCGTATT
ACTACTAGCGCAGAATGCAATGTGATATTTGGATGTTTCTGTCGGAATTTTAAAAAAGGT
TTTAAAAATTTAACCGTTTTTATTTATTTAATTATTTTGGCCGTTTTATTTTATTTATTG
TGGGGGTTATAAATATTTAATATTCAGGTTTTATTTCTATATTGAATGCCTTAATTTTCT
GGTTGGTGAAGGTTACATGTTATTGGATGCTTATAAAAGGCCATCATCCTTCACATTTGA
ACAACCACAATACACCATCAGAATATCACATACCACAATCACCACCACAAACTAATTCTC
TCCTTTTCTACTTTTATATATATATATATATTCTGTACTTTATATTATTATTTTGGCAAT
GGTTCTGTGACTTGGATACCTATATCCGTCTATGAACGTGCTCATAGCGGATCTTGAGTT
TGTGTACAAGGGGTCGTATCTTGGAGTGTTGTAGATTATCAGTACCTGCACGTAGGGAGG
TTACAAAGGCTTTAGGACAACGTCTTTGACGTGTTTCACCGTACCAAACTCACCTTCTTA
CTTTTCATTTATTTTGCTTTTACTTATCTATTATTTTGTTTTCTTTAATTTCATTGTACC
TTAAAAGCTTTCCAATTTGTTTATAAGTTATTTATAATATAAATGTTTTTGTATTTGGCT
TTACGAAAAAGGAAAACTATATTTTTTTATAACAGTTTCATGTTTACTTCTTGAGCCACC
AGGATTCATTATTTTATTTGTTGGAATTTGGTATCTGCAGTGCAAGAAACAACGCCAATT
CGTATACTAAGGGAAATGATTCTGTTTAAATTTTAATATTTTAATATAATTTATTTTAAA
AAAATTATTTTTTTATTATTTTTTATTCAATAATATGTGAAAATTATGTATATAATACGT
GAATTTTTTTTTCTGTATTATTGAAAATTTAGTAAAAAATACATGTATTAAACATGACAA
ATTCTACGTATTGTACATTTACTTTTTAAAAAACATGAATTTTACCGAGTCTTTAAGATG
TGTATGGTAAACGAAAGTATGATTGAAAAATATGTACGTAAGTGTATAACACGAGTATTA
AACGAGACAATGCTAAATTCTTTATATGAGTAATAACTTTGGAAAAGTAAAAAAAATCAA
AAAGGGATAATAGAAACTCGGGTAATTGTCTCATAGAAATGGATAATGCTCTAAACTACC
CTTACGATAAACGAAAATCAATGAAAAAAATTATATAAAAAAACTTAGTACAATAATGCG
GCTATACTCTTTAAATATAATAATATATTTATGGAGTATAGATGCGCGGCTATACTCCTT
AAATATAATAATATATTTAACGAATATAGCCGTGGCTATGCTAATTATTTATAATTAAAA
AATAAAAAATAAAAAGAAACCGCCTACCTATTAGGCGATTTATGAGTAGGCCAAAGTGAC
AATTGCATACTCCACTTCATAGTCATTTACCCTTTCTTCATCGAAAGGGGTGGATTTAAC
ACGATTTCCAGTTTCTGTCTAGGCATGTGATTGTTTTTCTTGACTTTAATTGGCTTTTCT
CATACAAGAAAAATGGATTTTATTATTTTTTTTATTTTTTTTGTTTTGGACTTCTTTTGT
TAGGTCAAACGTTTTGGACATTAATTTTAAGGCTTAATTATTGATATGCCCCCTGTGCTT
TATCAAAAATCTCAATTTACTCCATGTACTTGCAATTGGCTCACTTTACTCCCTGTGCTT
TATGTTCATGTCCTTTGTTCCCCTATTCCGTCTAGTTCCTTACAACAGTCGTTAACTCTG
TTTATATGGCATGGGTATATTAGTAAATTCAGACAAGTGGATCCAAATGGGGCATTCCAT
GTGGCAAATGGTGGGACACATTTGTTGACATCGAGTTTTTTTTTTTTTTTTGGTCAAGGG
ACATCGATTTAATTGGATTGTCCAGTAGGGTTTCACAATTAGCCATTTGGGGCAAAATTC
ATAAGGCTGCGAAATGGGAATCTTGGAATAGGGTTCCAACCTGTTGAAATTGGGTTGCGA
ATATTTGAATAGGGAAAGGTAGTGTGTTTGTCTGTCTTTGAATGTTGATTGAGTCAGTGA
GAAGTGAAATCGGGGAAGAGAGTCTCACTGTTACTGGAGATTGAGGTTGTGCTTTGAATA
TTGATTGTTGTTAGACTTTAAGGCTACAAGAAGATGATGGTGCTAAGAGAAAATGGAGGT
GTTCAACCCGTGTGTAAGTGGACGCATCCTTCACTTCTTTTTCTATATTTGGGCACATGG
TTTTGGAGAGTTGCTAGTTTTTTAGTCTTTCTTCACATCTTTTTCTGGATTTGGGCATAT
GTGGTTTTAGGGTATTGCTAGGTTTTTTAGTCCTTCACTTCTTTTTCTTGATTTGGGCAT
GTGCTTTTAGTGCTGCTAGTTTTAGTCCTTGTTTATGTCTGTTTTTAGTCTAAAGATCTT
TGGTTACGTTTTTATCATTTGTAATTATCTTTATGTTTTTTGTGGACATGGTATGTTTAT
TTCTTTATGTTTTTAGCAGGTAACTTTCTTCCTTTTTGTGGCTTTCGGCATGTGAGGTTC
TTTTATTGTCTTTGTGTTTTGTGTGGTCTTTATTTTGTTTTTCTGTTACTTGTGGACCTA
GCTTTGTGATCCCGTTTTTGTATGTATTTCATGGACTATTTGTGAGTTTGGTACATGGAG
GAAAACTAGTGGGGAAAGGTTTGGGTGACATGCCATGGACTTACTTAGAGCATTTCCACC
AAGAGGCCCCTTCCGACACCCAAGTCTTGACAGGGCAAGAGTTGGGCTCCACCAACCTGG
GCAAGCCGAAAGGGAAGACTTGCATGGGTTGCTGTATGGGCAAGCTGATGTCATTGTGAC
ATAAATTGGAAAAAAAAAGGAAAAAAAAAAACCAAAAATTTCAGAATTTTTTTATAAATA
AATAACTAGTCATATTCTTCACTTCCCATACCAAAACTCTATACAAATTCCTCTTCTCAT
TTCTCATACGAATAGTGGTTGTCCTTGGTTGCCATGGCAGTGGGTGGAAAATCAACAAAA
AAATTGCTAGGATAGGCACTATTCATATGAATAGTAATAACCCCTTGTCTTTTGCCATGA
CAAAAGAGTGGAAATGCTCTTAGGTGGTTCAATTAGCTGGTTTGATTATTGTGAGGCAGA
CTACATGTCTATATTAGAGCTGTAGGGAATGGCTAAAATTGTGGGATATGATAGTGGTGT
GAGCCTTTATGGTGAGGACTTGTTTTCTGTTGTATTAATAATTGTCACAAATTAATGTGC
TAATCAAAATGCTTGTCAATCTCTTCACTTTATATACATTAAGGAAAAATGGCAGAATAT
AGTGCCAGATCTTATGCAGTTCCATTAGAAAATATCAAACGATCACTTCTCATTAGAAAA
TATTATCAAATTGTTGTCGTCAATGCAAAATCTTATGCAGTTCCATCAACGTGATTAGAA
AACAATAAAGAATCTGAGGGAGAGGGTCATTTTGTGGAGCCAGACAAAACAAAAAAGAAA
AGAGCAAGACGTGGCTGCTATAACATAGAAAATGGGTTGTGATGATGGTGGTTTTTCTGT
TCCACCACCTCCAGCCAATGTTTATTTATTTAGAAGATGTAACATATGATCATCATGCTT
ATCATAGAGACAGAGAAATGAAACCCTTAAGAAAAAGACAAGCAGAAAATGATTTGAAAG
CATTTTAGAAGATGTAAAATGCTTATTTCTGCCTCTATATATGTGACTTGCCAAATGTCC
AGTAGCATTTTAGGTGAAGTAAAAAAGAGTACATGAAAATAGAGAGGAAAACACCATTTT
TCAGTGAATATGTGACAGTCAAGTGTTTTGGCTACGGTTTTTCATGTTTAGAAACCATTT
TCATACCTTATATGTGACGAAATAAATATCCCAATTATGTGAACTGTCTTTAGAGACGGA
AAAAAACGCCGCTAACCGTTTCTAAAACCATATAAGTCAACAAATTAAAACACCGCCTCT
AAAACTCGGTAGACTCTTCAAATCTTACCCACTCACGATTACGTGAACTTTACATAAAAG
ACAAGAAAAAAAAAAGCTTCCTTCCCTCTTCATACCTTTTATATATATATATTAAATTTC
CTTCATCTTCAAAAAACTATTCACACATTTTACATGATAACATCATTAAAATCTTGTTCA
AATTATTTAAATGGATACAACAAAATTCCCCAATCGTCCAACAGACAAGATCGGATGGGA
AAGAGATTTAGTACAAGTTTTTCATGCATCCCCTAAGGTAATCCCTTTTTCTCTACTGAA
ATTTCTCGCGTGCTATCATTGCTCAATCCTTCAGGGAAATTCCGTAGTGCAGCCATTAAG
GTAAGAGCTAAAGCTGGATTTGCTTTCTGAACATCCCCTATGCATCCAACCACCCATTGT
ACTAGAAGTTCACAAAAACATTAGATGGAAACTGATAAACCCTTTTGTTATCACGTCCAA
CTTCCATAATCCATCAAATGAGTGATACAATCATAGAAAATTTTGAGACGTAAATGTGAG
GCCCTAAAAAAAAAAAAACGAAGGCAAGAATATATTACCCTACAAAAAATTACTGAATCC
AACTATACAAGACTTAAAAGACATAGTATATGCAAGGTACGTATCACCACTAGCCAATCC
TCCTAGTATGAGTGTCCCCCAAACAGAACTACCAATATGGAAATTTGGATTGCATATCCA
TTTTTGCTTCCCATACTCTATTCAATCTTTCAAGCCTTCATAGAACATAACCTGCAAAGT
GAAGATGAAATCATAGTTTGAAACAAAACTAATATACTAAAAATAAGAACCAGATTAAGG
AGAAAGAAACAGAATAATCACAACTAAATCTTTTAGAGGCCAAAAGGCTAACTGCCTATG
ATTCACCAATGACCAAAACAGGGTATTTCTGAATTTTCCTTTTTGGGACAAAATATAGCA
ATAAACAAGTGTGGGGAGTGCATGTTTTCTATTAGTAGTTGAAGTCGTATTTTGCCAGGG
TTACGAGCAATTGTGGGAAAGGCCAAAAGAAAGGGGGTGATACATACAAACTATCACCAT
TCAACATACCATTAGACAAGGAAATGGCACATTGCTTGCAAGTGTGGATTAGTATCTGCC
AAATGAAAGAAAAATTAAATCCGCAATTGTGCAAGAACATAATGGTCATAGTTCATACGC
GTGCCAAATTACAACCAAATTGAACTAAGTATTTGAATGACACACCGCAATTGAGTTAAG
TGGCCAACAGTCTTCAAGACTCCTAATTCCCTGATTCCCATCATGATGAAAAATAGAGGG
AAGGAGGAGGGGAAGGGACCATAGCTAAGCTATGGAAACACTTGAGCAAGAAAATACAAT
GCCAGAACCAGTACTCGAAAATTGAGCTTTACCCATAAGCCATGAATATTAAATCAATAC
CTGACTTGCACAAAGATTAGCTTGGCTCTGAATACATGTCTTTACAGGTCCCCAAATGCC
CTAAAAATAGTCTCCGCAGAAACTCCCTCTAAACTTCATTGACAGTGACAGATTAAAGAA
TTAATTGCAAGCTTCCCTCTAAACTTAATTATAAACGCATAAAACTAACAACTGTGATTT
CAATTGCTTCAAATTTGAACTCGAGGCGGTCTGTATCGCCATTGAAAATTGAAATAGCAC
TCTCTCTCTCTCTGGTTAGGGGCGGATTTTGGCTTAACACGATTTCGAATTGTTTCATTT
TTTTGGACAAAAATATTTTAATGGTATAGCCGGTCGGCTATACCATTTAAATAAATTCGA
ATATTTTAAACGTATAGCCGTTCGGCTATACGCCTTGAATATATTTATTCGAATATTTTA
CATGTATAGCTGATCAGCTATACGTTTAAAATAGATTCCAATATTTAACAGTATCACCGG
ACGGCTATAATCCTTAAATACATTTTACAAGTACAGCCAGACGGCAATACTGTATAGCTA
TAATTATTCGAATATTTTACAAGTATAGCCGCACGGCTATACTGTTTAGTAGAGATGATA
CACCACACTGCAAGCAACACCAAAACAATATGCCCACACGTGTGGAATAATACTTGGAGG
GAGATGAAAATTAAAAAGAAAACATAAATATAGGCAAATTACCGATAACGAGTAGATGTT
AACTGTTTAGACATGGTTTGAATTGCTACTTTAAAAACTAATGTAAGACCTTTTTTTTTT
GGGAGATAAAAAATTGGGATAAGAGTCAAAATTCATGTACCAAAAAGAAAAAAAGAAACC
CAAGATCATTTTTTAGGAGTCAAAATTCATGTTACAATAAGTTACATATATGTTCAACAT
CATGATCTCATTGTCAAGAAATTTTTTCTTGTTCTTCTAGGGATGAGTTAGTCCACAAGA
GTTCATCCGCTTGGGCAGAAGATAACAACAAAATAGAATATTACATAATATTTTGACAAT
TCTTATTGTGCTAACAGTGTTGGTAACAGGCTT
>chr5:12699501-12710500 CH159-P CYP71AN24 P2
TTCCGGCCACTTCTTGCCAGTTTTTGGGGTAGGTCTAAGAACAAAAGTGGCTCCAAATAG
GATGTTACACCTAGGGTAGGAGTCTTGAGTAGTGATTTGGAGTTTTTCTGGCGAAGCATT
ATCGCTTTAGGCACCACGTGCTGCCAGCGCGTGTGCTGGCGCTTGGGCAGCAGGGTGGGG
ACCACAATTAGTCCTAGAATAATCCCTTAGTCCTCACGAGCACGTAGGATTTCGCGGATC
TTAATTCGGATAACGTTTGAACCCCAAACGAATCTCGCCTAGTGTGGGATTTCCGAGTTC
AGCATGTTTGAGCCGTTGGATCGTAGTCACGTTCAGGTATGTTGACTCAGGTAATTACAG
AATCGTATAATAGTTGATGGATCGTAAAACGGAGTTCCAAATATTTTAGAAACGCCAGCC
CTAGAGATAGGTTTACAGTAAACAAGTCCGGACCGAAAGAAGTTATCTAAATCCTATTAT
GGGATGAGCAGATAGTTAGTTATAAGTTGCGGTCCGGATAGTAGCAGTATCTCCGAGGCC
TGCCAGTTTGCAGTTCAGGAACAGAGGAAAGAACTACGTGTGGTTTGATCCCTCAGTAAG
GGTACGTAGGCAGCCTACAATTTTATGGTGCAGCCACAAGTTAGAGCCTTTGAGTTTGTG
TTCTTGTTTTTCAGGGCATTTTGGTCATTTGTGACCCACACCCACCAGGTGTCAGTATTA
AACAGGATTCGGCCCGGATTCCAAAATGGAATTTGGGTCGGGTCCTTTCAATAACAATAT
CTCAAGAAATAACAAATTAAAGGGTAATATCTATCCTGATCCACCCCTATGCTCCTGCAT
CAATCAAGGACTTCTTTTACAATTCTTGTTCCAAGTTATAGTCCACCATTTCTCACCACA
TACTTGCTGTGAATTTTGTATCAACAAGAGATCCCTCTTTCCTTTTCCCACTCAAAACTG
TAAGTGATTTCTTTTATTCTTTCTTTTACATGTTCTCATCATGGACATATATAGATTTGA
GAGGATATTTCCCATGCATGGTTAAACCAATAGCCTCAGTCAAATTCCCAAAACACAAAA
TATTTCCCAAGAAACCAGGTTAAGACATTTGCATTCACACTCACAACAACAGATTTGAGA
GGATATTTCCTATGCATGGTTAAACCAGTAGCTTCAGTCACGTCCAAATCCTTGCTGGTT
GCTCCACCAGGCAATTTCCAATCAAACTTATGTGCTATATTTACTAAAGCAATCTCAGTA
ACATCTGTGGCAAATTGAACTTACACAAGAATATGGAACTTGCACGGATCTTTATTTTTG
TTTGGATGAACAAACACTAAAGGAACACTTTAGATACTCTTAAACAAAACTCGAATTTCA
TGATCTTATGTGTTTCACACATCCAACCTTCTAAAATGAATATAGAAAGAAAATATGTTC
TAGAAAAACCTCATTGGTAATGCAAGATAAGATCACAGTTAGATAAGATCACCATGGGGC
ATTTTCTTCTTCTTTTGTCTTTTACCTCCTCTCTTTTTGACTTTCTTTGTGAGAGTAATC
TAATACTAGTCTTGTTTCAATTATCTTTCCCACTTTAATTTAATCCCACGAGATAAAGCA
ACTGACTTTTCCCCATCTCATCAATCGTGTATACTTGAGTTTGAGTTTTTCACCACACAC
CACCATGGTTAAAAATTCAGAAACTACCCTGATTTTGAATTTCCAAAAACTCAAAATATT
CCAAACAGACCAATTGAAAATGTGTATATGGTGAGAAAACTTGCATTGACACATAATATT
TTGACAGTTCTTATTGTGCTATGGTATCTTGGCAACAGTACTGACAGCTGAAGCTATAGA
CATACACGATAGCAGGCTTAGAGCCTTAACATATATAATATGAAGACCAGTTCAGGTGCG
TATATGAAAATGTCCTCTCTATCCCTCAACTTGAGTGTGGAAAAGCAACAGCTTTCAGAG
GATATTTTCTATGTGAGGTTAAGCCAATGGTTTCTGTCATGTCTAAATCCTCCCCTCTTG
CTTCACCGGGCAATGCCCAATCAAACTTGTGCACGATGTTTGCTAAGGCAATTTCATTAA
CAGCCATGGCAAACTGAAGTCCTGGGCAGACCCTCCTACCAGCTCCAAAGGGAATCAATT
GAAAGTCAATCCCTTTGTAATCTATACCAATATTCAAGAACCTTTCTGGCTTATACTCCT
CTGGGTTGTCATACAGCTTGGGATCTCTTCCAATTTGCCATGTGTTTACACCATAATCAA
CCGAGCATATCCAGTCTCAAAACAACTAGCACCAAGGCAGACACGCCTTCTCTCCTGCCG
AAGGAAGACACTCTTCCGAGATGCCAAGCACCTGCCGAAACTCCGACTGCCAAAGCTCAC
AAACTGTTAAACCTAATTCTCATGACACGTGTCACCACCGCGGCGACTTGCACAGAGTCC
CACATCGGAAATCTACACCAACCTCCCACTTTCACTTCCCTATAAAAAGGGAACAGTACC
CTAGTAAGAGGAGTAACTACTTTTCTGCATTTTACTATTACTCTGCAAAAGTTACCCTTC
TTAGTTGACTTAAGCATCGGAGAGCCTTCGGCCGGCACCACACCGGTGTCCGAAGCTTGA
CGACTGCTTCCCTTATCTTTGTCTTCTGCAGGTTAGCCTTTATTGAAGGCCCAGACCCTT
TCCCTGCTGAAGGCAAACCCCTTTTTCTCTAAGTTGACCCTCTCTGAAAAAGAGCATCAA
CAGTTTGGCGCCGTCTGTGGGAAGGAGGAAGTTGAAGGAGGAAGTTGAAGGGACCTTGCC
GAACGCCAAGGCCCATGGAAATGCAAAATGGGTGGCCTCACAATTCAATTTTGCCCAGCC
TCAAATCACCAAGCCTTGCCAAATTGGCCCAACCTCAAATGGCCCGGCTAAGTGAAAATT
CACAAAAGCCTAGCTCACACCAACACTGCCGCAATCAAGGAGGCCTTTGGCAGAGCTGGG
GTCTTTGGCAGAGCTGTTCTGGAGCGAATTTGGGGCTGGGACATTGCAGAAGTAAGCGGA
GCTGGGCTTTCCTTGTGACCTGGGTGTCTAGATCAAATTTCTGAGGTAAGTTGCTGCCAT
TTTGGAGGCCTCCATTTTGTTGCTACCCATCCCTTGCCGTTCGGCAAGTTGACTCTCCAT
ATTTTGTAGGTGTTGGCAAAGTAGCTGAGTCAGGGTGATTTTCGTTGTGCTTGGAGCTGG
GCTTTTGCGAAGAGCTAGGCCATTTGGGGATTCGGCAAGGACCTGGGCAAGGTGAGAGCT
GGGCTCTTTGGCAAGGGGGCCTAGGCCTTCGGTGACCTTTAGGTAAGACATTTTACCAAG
CCCCCCAATTTGTTGCTACATAACCCTTGCCGTTCGGCAAGGGTGTTTGTAAATTCTCGC
TGGCTGACCCGATTAGAGCTGGGTCTTTCGGGGTTTGGAGCTGGGCAGTATGAAATTTCG
TGGAGCTGGGCTCGGGAGGCTGGGTGCCGTGATCAAAATTTTTGGTTTTTGTTTCGCTGT
GCTCGTAGAGGCAGGTTCGGAGCTGGGCCACCTTGGATTTTTTGGCAAGAAGTGAGAGCC
TAGAGCTGGACCTTCGGTAGGTGTCCAAAAGGGTTTGGCCAATATTGGAGCTGGTCCCGT
TTTGGCTAGGGGTTAGCTAGGATTTGGAGCTGGGCTCCGTGAGGTTTGGTTGTTTTGTGA
CTTGGGACCGTGAGCTGGGCCTTGGATAATTGACAAGGGCATAAGCTTTTGGCATCCTCC
GTAGCCGGGCTTGCCGTAGAGTTAGGCCTCCTTGATTGCGGCAGTGTTGGTGTGAGCTAG
GCTTTTGTGAATTTTCACTTAGCCGGGCAATTTGAGGTTGGGCCAATTTGGCAAGGCTTG
GTGTGGGCCTGGGCAAAATTGAATTGTGAGGCCACCCATTTTGCATTTCCATGGGCCTTG
CCGAACGGCAAGGTCCATACGGATTCAAAACAAGGGCCACCCATCCTCGGTTCCACACTC
ACCTATGCTCAAACTCCAGCGAATCCGACAAGGACCTAGCTCACGGGATGACGACACTAC
GGACCCAGCTCCGGATCGTCTCGGAAACCATGCACTCAGACCCACTCCTTGCCGAAGACA
GATCAGCCCTCCTTGGGTCCCTTGCCGAACGGCACCCGCCGCCCGGAATCCTTCCTCCTG
GCAGCTGTCTCGGAGCCCAGCTCCACCTTCACGCTGAAACCGCTGGTTCCTGTGGCCAAG
GAACTCGAAAGTCCTAGCTATCTCTTTGCCTAGCCCTTTTTAGTGCTCTACGGGATATCC
CAGCTATCTCTTGCCGAACGGCAGTAGTTGGATGTTTCTGAGAAGCCTAAAATGAATCTT
TTATATGCCTATAAGGAATGTTGTATTTGACTGTACTGCTTGATAATGTACAGTGGACAC
TTGGAGGACTTTTTTTAGGTATGCATTCCGCAATTCCAATCAAACATCTTCGTATTACTA
CTAGCGCAGAATGCAATGTGATATTTGGATGTTTCTGTCGGAATTTTAAAAAAGGTTTTA
AAAATTTAACCGTTTTTATTTATTTAATTATTTTGGCCGTTTTATTTTATTTATTGTGGG
GGTTATAAATATTTAATATTCAGGTTTTATTTCTATATTGAATGCCTTAATTTTCTGGTT
GGTGAAGGTTACATGTTATTGGATGCTTATAAAAGGCCATCATCCTTCACATTTGAACAA
CCACAATACACCATCAGAATATCACATACCACAATCACCACCACAAACTAATTCTCTCCT
TTTCTACTTTTATATATATATATATATTCTGTACTTTATATTATTATTTTGGCAATGGTT
CTGTGACTTGGATACCTATATCCGTCTATGAACGTGCTCATAGCGGATTTTGAGTTTGTG
TACAAGGGGTCCTATCTTGGAGTGTTGTAGATTATCAGTACCTGCACGTAGGGAGGTTAC
AAAGGCTTTAGGACAACGTCTTTGACGTGTTTCACCGTACCAAACTCACCTTCTTACTTT
TCATTTATTTTGCTTTTACTTATCTATTATTTTGTTTTCTTTAATTTCATTGTACCTTAA
AAGCTTTCCAATTTGTTTATAAGTTATTTATAATATAAATGTTTTTGTATTTGGCTTTAC
GAAAAAGGAAAACTATATTTTTTTATAACAGTTTCATGTTTACTTCTTGAGCCACCAGGA
TTCATTATTTTATTTGTTGGAATTTGGTATCTGCAGTGCAAGAAACAACGCCAATTCGTA
TACTAAGGGAAATGATTCTGTTTAAATTTTAATATTTTAATATAATTTATTTTAAAAAAA
TTATTTTTTTATTATTTTTTATTCAATAATATGTGAAAATTATGTATATAATACGTGAAT
TTTTTTTTCTGTATTATTGAAAATTTAGTAAAAAATACATGTATTAAACATGACAAATTC
TACGTATTGTACATTTACTTTTTAAAAAACATGAATTTTACCGAGTCTTTAAGATGTGTA
TGGTAAACGAAAGTATGATTGAAAAATATGTACGTAAGTGTATAACACGAGTATTAAACG
AGACAATGCTAAATTCTTTATATGAGTAATAACTTTGGAAAAGTAAAAAAAATCAAAAAG
GGATAATAGAAACTCGGGTAATTGTCTCATAGAAATGGATAATGCTCTAAACTACCCTTA
CGATAAACGAAAATCAATGAAAAAAATTATATAAAAAAACTTAGTACAATAATGCGGCTA
TACTCTTTAAATATAATAATATATTTATGGAGTATAGATGCGCGGCTATACTCCTTAAAT
ATAATAATATATTTAACGAATATAGCCGTGGCTATGCTAATTATTTATAATTAAAAAATA
AAAAATAAAAAGAAACCGCCTACCTATTAGGCGATTTATGAGTAGGCCAAAGTGACAATT
GCATACTCCACTTCATAGTCATTTACCCTTTCTTCATCGAAAGGGGTGGATTTAACACGA
TTTCCAGTTTCTGTCTAGGCATGTGATTGTTTTTCTTGACTTTAATTGGCTTTTCTCATA
CAAGAAAAATGGATTTTATTATTTTTTTTATTTTTTTTGTTTTGGACTTCTTTTGTTAGG
TCAAACGTTTTGGACATTAATTTTAAGGCTTAATTATTGATATGCCCCCTGTGCTTTATC
AAAAATCTCAATTTACTCCATGTACTTGCAATTGGCTCACTTTACTCCCTGTGCTTTATG
TTCATGTCCTTTGTTCCCCTATTCCGTCTAGTTCCTTACAACAGTCGTTAACTCTGTTTA
TATGGCATGGGTATATTAGTAAATTCAGACAAGTGGATCCAAATGGGGCATTCCATGTGG
CAAATGGTGGGACACATTTGTTGACATCGAGTTTTTTTTTTTTTTTTGGTCAAGGGACAT
CGATTTAATTGGATTGTCCAGTAGGGTTTCACAATTAGCCATTTGGGGCAAAATTCATAA
GGCTGCGAAATGGGAATCTTGGAATAGGGTTCCAACCTGTTGAAATTGGGTTGCGAATAT
TTGAATAGGGAAAGGTAGTGTGTTTGTCTGTCTTTGAATGTTGATTGAGTCAGTGAGAAG
TGAAATCGGGGAAGAGAGTCTCACTGTTACTGGAGATTGAGGTTGTGCTTTGAATATTGA
TTGTTGTTAGACTTTAAGGCTACAAGAAGATGATGGTGCTAAGAGAAAATGGAGGTGTTC
AACCCGTGTGTAAGTGGACGCATCCTTCACTTCTTTTTCTATATTTGGGCACATGGTTTT
GGAGAGTTGCTAGTTTTTTAGTCTTTCTTCACATCTTTTTCTGGATTTGGGCATATGTGG
TTTTAGGGTATTGCTAGGTTTTTTAGTCCTTCACTTCTTTTTCTTGATTTGGGCATGTGC
TTTTAGTGCTGCTAGTTTTAGTCCTTGTTTATGTCTGTTTTTAGTCTAAAGATCTTTGGT
TACGTTTTTATCATTTGTAATTATCTTTATGTTTTTTGTGGACATGGTATGTTTATTTCT
TTATGTTTTTAGCAGGTAACTTTCTTCCTTTTTGTGGCTTTCGGCATGTGAGGTTCTTTT
ATTGTCTTTGTGTTTTGTGTGGTCTTTATTTTGTTTTTCTGTTACTTGTGGACCTAGCTT
TGTGATCCCGTTTTTGTATGTATTTCATGGACTATTTGTGAGTTTGGTACATGGAGGAAA
ACTAGTGGGGAAAGGTTTGGGTGACATGCCATGGACTTACTTAGAGCATTTCCACCAAGA
GGCCCCTTCCGACACCCAAGTCTTGACAGGGCAAGAGTTGGGCTCCACCAACCTGGGCAA
GCCGAAAGGGAAGACTTGCATGGGTTGCTGTATGGGCAAGCTGATGTCATTGTGACATAA
ATTGGAAAAAAAAAGGAAAAAAAAAAACCAAAAATTTCAGAATTTTTTTATAAATAAATA
ACTAGTCATATTCTTCACTTCCCATACCAAAACTCTATACAAATTCCTCTTCTCATTTCT
CATACGAATAGTGGTTGTCCTTGGTTGCCATGGCAGTGGGTGGAAAATCAACAAAAAAAT
TGCTAGGATAGGCACTATTCATATGAATAGTAATAACCCCTTGTCTTTTGCCATGACAAA
AGAGTGGAAATGCTCTTAGGTGGTTCAATTAGCTGGTTTGATTATTGTGAGGCAGACTAC
ATGTCTATATTAGAGCTGTAGGGAATGGCTAAAATTGTGGGATATGATAGTGGTGTGAGC
CTTTATGGTGAGGACTTGTTTTCTGTTGTATTAATAATTGTCACAAATTAATGTGCTAAT
CAAAATGCTTGTCAATCTCTTCACTTTATATACATTAAGGAAAAATGGCAGAATATAGTG
CCAGATCTTATGCAGTTCCATTAGAAAATATCAAACGATCACTTCTCATTAGAAAATATT
ATCAAATTGTTGTCGTCAATGCAAAATCTTATGCAGTTCCATCAACGTGATTAGAAAACA
ATAAAGAATCTGAGGGAGAGGGTCATTTTGTGGAGCCAGACAAAACAAAAAAGAAAAGAG
CAAGACGTGGCTGCTATAACATAGAAAATGGGTTGTGATGATGGTGGTTTTTCTGTTCCA
CCACCTCCAGCCAATGTTTATTTATTTAGAAGATGTAACATATGATCATCATGCTTATCA
TAGAGACAGAGAAATGAAACCCTTAAGAAAAAGACAAGCAGAAAATGATTTGAAAGCATT
TTAGAAGATGTAAAATGCTTATTTCTGCCTCTATATATGTGACTTGCCAAATGTCCAGTA
GCATTTTAGGTGAAGTAAAAAAGAGTACATGAAAATAGAGAGGAAAACACCATTTTTCAG
TGAATATGTGACAGTCAAGTGTTTTGGCTACGGTTTTTCATGTTTAGAAACCATTTTCAT
ACCTTATATGTGACGAAATAAATATCCCAATTATGTGAACTGTCTTTAGAGACGGAAAAA
AACGCCGCTAACCGTTTCTAAAACCATATAAGTCAACAAATTAAAACACCGCCTCTAAAA
CTCGGTAGACTCTTCAAATCTTACCCACTCACGATTACGTGAACTTTACATAAAAGACAA
GAAAAAAAAAAGCTTCCTTCCCTCTTCATACCTTTTATATATATATATTAAATTTCCTTC
ATCTTCAAAAAACTATTCACACATTTTACATGATAACATCATTAAAATCTTGTTCAAATT
ATTTAAATGGATACAACAAAATTCCCCAATCGTCCAACAGACAAGATCGGATGGGAAAGA
GATTTAGTACAAGTTTTTCATGCATCCCCTAAGGTAATCCCTTTTTCTCTACTGAAATTT
CTCGCGTGCTATCATTGCTCAATCCTTCAGGGAAATTCCGTAGTGCAGCCATTAAGGTAA
GAGCTAAAGCTGGATTTGCTTTCTGAACATCCCCTATGCATCCAACCACCCATTGTACTA
GAAGTTCACAAAAACATTAGATGGAAACTGATAAACCCTTTTGTTATCACGTCCAACTTC
CATAATCCATCAAATGAGTGATACAATCATAGAAAATTTTGAGACGTAAATGTGAGGCCC
TAAAAAAAAAAAAACGAAGGCAAGAATATATTACCCTACAAAAAATTACTGAATCCAACT
ATACAAGACTTAAAAGACATAGTATATGCAAGGTACGTATCACCACTAGCCAATCCTCCT
AGTATGAGTGTCCCCCAAACAGAACTACCAATATGGAAATTTGGATTGCATATCCATTTT
TGCTTCCCATACTCTATTCAATCTTTCAAGCCTTCATAGAACATAACCTGCAAAGTGAAG
ATGAAATCATAGTTTGAAACAAAACTAATATACTAAAAATAAGAACCAGATTAAGGAGAA
AGAAACAGAATAATCACAACTAAATCTTTTAGAGGCCAAAAGGCTAACTGCCTATGATTC
ACCAATGACCAAAACAGGGTATTTCTGAATTTTCCTTTTTGGGACAAAATATAGCAATAA
ACAAGTGTGGGGAGTGCATGTTTTCTATTAGTAGTTGAAGTCGTATTTTGCCAGGGTTAC
GAGCAATTGTGGGAAAGGCCAAAAGAAAGGGGGTGATACATACAAACTATCACCATTCAA
CATACCATTAGACAAGGAAATGGCACATTGCTTGCAAGTGTGGATTAGTATCTGCCAAAT
GAAAGAAAAATTAAATCCGCAATTGTGCAAGAACATAATGGTCATAGTTCATACGCGTGC
CAAATTACAACCAAATTGAACTAAGTATTTGAATGACACACCGCAATTGAGTTAAGTGGC
CAACAGTCTTCAAGACTCCTAATTCCCTGATTCCCATCATGATGAAAAATAGAGGGAAGG
AGGAGGGGAAGGGACCATAGCTAAGCTATGGAAACACTTGAGCAAGAAAATACAATGCCA
GAACCAGTACTCGAAAATTGAGCTTTACCCATAAGCCATGAATATTAAATCAATACCTGA
CTTGCACAAAGATTAGCTTGGCTCTGAATACATGCCTTTACAGGTCCCCAAATGCCCTAA
AAATAGTCTCCGCAGAAACTCCCTCTAAACTTCATTGACAGTGACAGATTAAAGAATTAA
TTGCAAGCTTCCCTCTAAACTTAATTATAAACGCATAAAACTAACAACTGTGATTTCAAT
TGCTTCAAATTTGAACTCGAGGCGGTCTGTATCGCCATTGAAAATTGAAATAGCACTCTC
TCTCTCTCTGGTTAGGGGCGGATTTTGGCTTAACACGATTTCGAATTGTTTCATTTTTTT
GGACAAAAATATTTTAATGGTATAGCCGGTCGGCTATACCATTTAAATAAATTCGAATAT
TTTAAACGTATAGCCGTTCGGCTATACGCCTTGAATATATTTATTCGAATATTTTACATG
TATAGCTGATCAGCTATACGTTTAAAATAGATTCCAATATTTAACAGTATCACCGGACGG
CTATAATCCTTAAATACATTTTACAAGTACAGCCAGACGGCAATACTGTATAGCTATAAT
TATTCGAATATTTTACAAGTATAGCCGCACGGCTATACTGTTTAGTAGAGATGATACACC
ACACTGCAAGCAACACCAAAACAATATGCCCACACGTGTGGAATAATACTTGGAGGGAGA
TGAAAATTAAAAAGAAAACATAAATATAGGCAAATTACCGATAACGAGTAGATGTTAACT
GTTTAGACATGGTTTGAATTGCTACTTTAAAAACTAATGTAAGACCTTTTTTTTTTGGGA
GATAAAAAATTGGGATAAGAGTCAAAATTCATGTACCAAAAAGAAAAAAAGAAACCCAAG
ATCATTTTTTAGGAGTCAAAATTCATGTTACAATAAGTTACATATATGTTCAACATCATG
ATCTCATTGTCAAGAAATTTGTTGTTGTTGTTCTTCTTCTAGGGATGAGTTGGTCCACAA
GAGTCCGCTTGGGCAGAAGACAACAACAAAATAGAATATTACATAATATTTTGACAATTC
TTATTGTGCTAACAGTGTTGGTAACAGGCTT
>chr5:12699501-12710500 CH168-P CYP71AN24 P1
TTCCGGCCACTTCTTGCCAGTTTTTGGGGTAGGTCTAAGAACAAAAGTGGCTCCAAATAG
GATGTTACACCTAGGGTAGGAGTCTTGAGTAGTGATTTGGAGTTTTTCTGGCGAAGCATT
ATCGCTTTAGGCACCACGTGCTGCCAGCGCGTGTGCTGGCGCTTGGGCAGCAGGGTGGGG
ACCACAATTAGTCCTAGAATAATCCCTTAGTCCTCACGAGCATGTAGGATTTCGCGGATC
TTAATTCAAATAACGTTTGAACCCTGAACGGATCTCGCCTAGTGTGCGATTTCCGAATTC
AGCATGTTTGAGCCGTTGGATCGTAGTCATGTTCAGGTATGTTGACTCAGGTAATTACAG
AATCGTATAATAGTTGATGGATCGTAAAACGGAGTTCCAAATATTTTAGAAACGCCAGCC
CTAGAGATAGGTTTACAGTAAACAAGTCCGGACCGAAAGAAGTTATCTAAATCCTATTAT
GGGATGAGCAGATAGTTAGTTATAAGTTGCGGTCCGGATAGTAGCAGTATCTCCGAGGCC
TGCCAGTTTGCAGTTCAGGAACAGAGGAAAGAACTACGTGTGGTTTGATCCCTCAGTAAG
GGTACGTAGGCAGCCTACAATTTTATGGTGCAGCCACAAGTTAGAGCCTTTGAGTTTGTG
TTCTTGTTTTTCAGGGCATTTTGGTCATTTGTGACCCACACCCACCAGGTGTCAGTATTA
AACAGGATTCGGCCCGGATTCCAAAATGGAATTTGGGTCGGGTCCTTTCAATAACAATAT
CTCAAGAAATAACAAATTAAAGGGTAATATCTATCCTGATCCACCCCTATGCTCCTGCAT
CAATCAAGGACTTCTTTTACAATTCTTGTTCCAAGTTATAGTCCACCATTTCTCACCACA
TACTTGCTGTGAATTTTGTATCAACAAGAGATCCCTCTTTCCTTTTCCCACTCAAAACTG
TAAGTGATTTCTTTTATTCTTTCTTTTACATGTTCTCATCATGGACATATATAGATTTGA
GAGGATATTTCCCATGCATGGTTAAACCAATAGCCTCAGTCAAATTCCCAAAACACAAAA
TATTTCCCAAGAAACCAGGTTAAGACATTTGCATTCACACTCACAACAACAGATTTGAGA
GGATATTTCCTATGCATGGTTAAACCAGTAGCTTCAGTCACGTCCAAATCTTTGTTGGTT
GCTCCACCAGGCAATTTCCAATCGAACTTATGTACTATATTTGCTAAAGCAATCTCAGTA
ACATCTGTGGCAAATTGAACTTACACAAGAATATGGAACTTGCACGGATCTTTATTTTTG
TTTGGATGAACAAACACTAAAGGAACACTTTAGATACTCTTAAACAAAACTCGAATTTCA
TGATCTTATGTGTTTCACACATCCAACCTTCTAAAATGAATATAGAAAGAAAATATGTTC
TAGAAAAACCTCATTGGTAATGCAAGATAAGATCACAGTTAGATAAGATCACCATGGGGC
ATTTTCTTCTTCTTTTGTCTTTTACCTCCTCTCTTTTTGACTTTCTTTGTGAGAGTAATC
TAATACTAGTCTTGTTTCAATTATCTTTCCCACTTTAATTTAACCCCACGAGATAAAGCA
ACTGACTTTTCCCCATCTCATCAATCGTGTATACTTGAGTTTGAGTTTTTCACCACACAC
CACCATGGTTAAAAATTCAGAAACTACCCTGATTTTGAATTTCCAAAAACTCAAAATATT
CCAAACAGACCAATTGAAAATGTGTATATGGTGAGAAAACTTGCATTGACACATAATATT
TTGACAGTTCTTATTGTGCTATGGTATCTTGGCAACAGTACTGACAGCTGAAGCTATAGA
CATACACGATAGCAGGCTTAGAGCCTTAACATATATAATATGAAGACCAGTTCAGGTGCG
TATATGAAAATGTCCTCTCTATCCCTCAACTTGAGTGTGGAAAAGCAACAGCTTTCAGAG
GATATTTTCTATGTGAGGTTAAGCCAATGGTTTCTGTCATGTCTAAATCCTCCCCTCTTG
CTTCACCGGGCAATGCCCAAACAAACTTGTGCACGATGTTTGCTAAGGCAATTTCATTAA
CAGCCATGGCAAACTGAAGTCCTGGGCAGACCCTCCTACCAGCTCCAAAGGGAATCAATT
GAAAGTCAATCCCTTTGTAATCTATACCAATATTCAAGAACCTTTCTGGCTTATACTCCT
CTGGGTTGTCATACAGCTTGGGATCTCTTCCAATTTGCCATGTGTTTACACCATAATCAA
CCGAGCATATCCAGTCTCAAAACAACTAGCACCAAGGCAGACACGCCTTCTCTCCTGCCG
AAGGAAGACACTCTTCCGAGATGCCAAGCACCTGCCGAAACTCCCGACTGCCAAAGCTCA
CAAACTGTTAAACCTAATTCTCATGACACGTGTCACCACCGCGGCGACTTGCACAGAGTC
CCACATCGGAAATCTACACCAACCTCCCACTTTCACTTCCCTATAAAAAGGGAACAGTAC
CCTAGTAAGAGGAGTAACTACTTTTCTGCATTTTACTATTACTCTGCAAAAGTTGACTTA
AGCATCGGAGAGCCTTCGGCCGGCACCACACCGGTGTCCGAAGCTTGACGACTGCTTCCC
TTATCTTTGTCTTCTGCAGGTTAGCCTTTATTGAAGGCCCAGACCCTTTCCCTGCTGAAG
GCAAACCCCTTTTTCTCTAAGTTGACCCTCTCTGAAAAAGAGCATCAACAGTTTGGCGCC
GTCTGTGGGAAGGAGGAAGTTGAAGGAGGAAGTTGAAGGGACCTTGCCGAACGGCAAGGC
CCATGGAAATGCAAAATAGGTGGCCTCACAATTCAATTTTGCCCAGCCTCAAATCACCAA
GCCTTGCCAAATTGGCCCAACCTCAAATGGCCCGGCTAAGTGAAAATTCACAAAAGCCTA
GCTCACACCAACACTGCCGCAATCAAGGAGGCCTTTGGCAGAGCTGGGGTCTTTGGCAGA
GCTGTTCTGGAGCGAATTTGGGGCTGGGACATTGCAGAAGTAAGCGGAGCTGGGCTTTCC
TTGTGACCTGGGTGTCTAGATCAAATTTCTGAGGTAAGTTGCTGCCATTTTGGAGGCCTC
CATTTTGTTGCTGCCCATCCCTTGCCGTTCGGCAAGTTGACTCTCCATATTTTGTAGGTG
TTGGCAAAGTAGCTGAGTCAGGATGATTTGCGTTGTGCTTGGAGCTGGGCTTTTGCGAAG
AGCTAAGCCATTTGGGGATTCGACAAGGGCTTGGGCAAGGTGAGAGCTGGGCTCTTCGGC
AAGGGGGCCTAGGCCTTCGGTGACCTTTAGGTAAGACATTTTACCAAGCCCCCCAATTTG
TTGCTACATAACCCTTGCCGTTCGGCAAGGGTGTTTGTAAATTCTCGAACGGCAAGGGTG
TTTGTAAATTCTCGCTGGCTGACCCGATTAGAGCTGGGTCTTTCGGGGTTTGGAGCTGGG
CAGTATGAAATTTCGTGGAGCTGGGCTTGGGAGGCTGGGTGCCGTGATCAAAATTTTTGG
TTTTTGTTTCGCTGTGCTCGTAGAGGCAGGTTCGGAGCTGGGCCACCTTGGATTTTTTGG
CAAGAAGTGAGAGCCTAGAGCTGGACCTTCGGTAGGTGTCCAAAAGGGTTTGGCCAATAT
TGGAGCTGGTCCCGTTTTGGCTAGGGGTTAGCTAGGATTTGGAGCTGGGCTCCGTGAGGT
TTGGTTGTTTTGTGACTTGGGACCGTGAGCTGGGCCTTGGATAATTGACAAGGGCATAAG
CTTTTGGCATCCTCCGTAGCCGGGCTTGCCGTAGAGTTAGGCCTCCTTGATTGCGGCAGT
GTTGGTGTGAGCTAGGCTTTTGTGAATTTTCACTTAGCCGGGCAATTTGAGGTTGGGCCA
ATTTGGCAAGGCTTGGTGATTTGAGGCTGGGCAAAATTGAATTGTGAGGCCACCTATTTT
GCATTTCCATGGGCCTTGCCGTTCGGCAAGGTCCATACGGATTCAAAACAAGGGCCACCC
ATCCTCGGTTCCACACTCACCTATGCTCAAACTCCAGCGAATCCGACAAGGACCTAGCTC
ACGGGATGACGACACTACGGACCCAGCTCCGGATCGTCTCGGAAACCATGCACTCAGACC
CACTCCTTGCCGAAGACAGATCAGCCCTCCTTGGGTCCCTTGCCGAACGGCACCCGCCGC
CCGGAATCCTTCCTCCTGGCAGCTGTCTCGGAGCCCAGCTCCACCTTCACGCTGAAACCG
CTGGTTCCTGTGGCCAAGGAACTCGAAAGTCCTAGCTATCTCTTTGCCTAGCCCTTTTAG
TGCTCTACGGGATATCCCAGCTATCTCTTGCCGAACGGCAGTAGTTGGATGTTTCTGAGA
AGCCTAAAATGAATCTTTTATATGCCTATAAGGAATGTTGTATTTGACTGTACTGCTTGA
TAATGTACAGTGGACACTTGGAGGACTTTTTTTAGGTATGCATTCCGCAATTCCAATCAA
ACATCTTCGTATTACTACTAGCGCAGAATGCAATGTGATATTTGGATGTTTCTGTCGGAA
TTTTAAAAAAGGTTTTAAAAATTTAACCGTTTTTATTTATTTAATTATTTTGGCCGTTTT
ATTTTATTTATTGTGGGGGTTATAAATATTTAATATTCAGGTTTTATTTCTATATTGAAT
GCCTTAATTTTCTGGTTGGTGAAGGTTACATGTTATTGGATGCTTATAAAAGGCCATCAT
CCTTCACATTTGAACAACCACAATACACCATCAGAATATCACATACCACAATCACCACCA
CAAACTAATTCTCTCCTTTTCTACTTTTATATATATATATATATATTCTGTACTTTATAT
TATTATTTTGGCAATGGTTCTGTGACTTGGATACCTATATCCGTCTATGAACGTGCTCAT
AGCGGATCTTGAGTTTGTGTACAAGGGGTCGTATCTTGGAGTGTTGTAGATTATCAGTAC
CTGCACGTAGGGAGGTTACAAAGGCTTTAGGACAACGTCTTTGACGTGTTTCACCGTACC
AAACTCACCTTCTTACTTTTCATTTATTTTGCTTTTACTTATCTATTATTTTGTTTTCTT
TAATTTCATTGTACCTTAAAAGCTTTCCAATTTGTTTATAAGTTATTTATAATATAAATG
TTTTTGTATTTGGCTTTACGAAAAAGGAAAACTATATTTTTTTATAACAGTTTCATGTTT
ACTTCTTGAGCCACCAGGATTCATTATTTTATTTGTTGGAATTTGGTATCTGCAGTGCAA
GAAACAACGCCAATTCGTATACTAAGGGAAATGATTCTGTTTAAATTTTAATATTTTAAT
ATAATTTATTTAAAAAAAATTATTTTTTTATTATTTTTTATTCAATAATATGTGAAAATT
ATGTATATAATACGTGAATTTTTTTTTCTGTATTATTGAAAATTTAGTAAAAAATACATG
TATTAAACATGACAAATTCTACGTATTGTACATTTACTTTTTAAAAAACATGAATTTTAC
CGAGTCTTTAAGATGTGTATGGTAAACGAAAGTATGATTGAAAAATATGTACGTAAGTGT
ATAACACGAGTATTAAACGAGACAATGCTAAATTCTTTATATGAGTAATAACTTTGGAAA
AGTAAAAAAAATCAAAAAGGGATAATAGAAACTCGGGTAATTGTCTCATAGAAATGGATA
ATGCTCTAAACTACCCTTACGATAAACGAAAATCAATGAAAAAATTATATAAAAAAACTT
AGTACAATAATGCGGCTATACTCTTTAAATATAATAATATATTTATGGAGTATAGATGCG
CGGCTATACTCCTTAAATATAATAATATATTTAACGAATATAGCCGTGGCTATGCTAATT
ATTTATAATTAAAAAATAAAAAATAAAAAGAAACCGCCTACCTATTAGGCGATTTATGAG
TAGGCCAAAGTGACAATTGCATACTCCACTTCATAGTCATTTACCCTTTCTTCATCGAAA
GGGGTGGATTTAACACGATTTCCAGTTTCTGTCTAGGCATGTGATTGTTTTTCTTGACTT
TAATTGGCTTTTCTCATACAAGAAAAATGGATTTTATTATTTTTTTTATTTTTTTTGTTT
TGGACTTCTTTTGTTAGGTCAAACGTTTTGGACATTAATTTTAAGGCTTAATTATTGATA
TGCCCCCTGTGCTTTATCAAAAATCTCAATTTACTCCATGTACTTGCAATTGGCTCACTT
TACTCCCTGTGCTTTATGTTCATGTCCTTTGTTCCCCTATTCCGTCTAGTTCCTTACAAC
AGTCGTTAACTCTGTTTATATGGCATGGGTATATTAGTAAATTCAGACAAGTGGATCCAA
ATGGGGCATTCCATGTGGCAAATGGTGGGACACATTTGTTGACATCGAGTTTTTTTTTTT
TTTTTTGGTCAAGGGACATCGATTTAATTGGATTGTCCAGTAGGGTTTCACAATTAGCCA
TTTGGGGCAAAATTCATAAGGCTGCGAAATGGGAATCTTGGAATAGGGTTCCAACCTGTT
GAAATTGGGTTGCGAATATTTGAATAGGGAAAGGTAGTGTGTTTGTCTGTCTTTGAATGT
TGATTGAGTCAGTGAGAAGTGAAATCGGGGAAGAGAGTCTCACTGTTACTGGAGATTGAG
GTTGTGCTTTGAATATTGATTGTTGTTAGACTTTAAGGCTACAAGAAGATGATGGTGCTA
AGAGAAAATGGAGGTGTTCAACCCGTGTGTAAGTGGACGCATCCTTCACTTCTTTTTCTA
TATTTGGGCACATGGTTTTGGAGAGTTGCTAGTTTTTTAGTCTTTCTTCACATCTTTTTC
TGGATTTGGGCATATGTGGTTTTAGGGTATTGCTAGGTTTTTTAGTCCTTCACTTCTTTT
TCTTGATTTGGGCATGTGCTTTTAGTGCTGCTAGTTTTAGTCCTTGTTTATGTCTGTTTT
TAGTCTAAAGATCTTTGGTTACGTTTTTATCATTTGTAATTATCTTTATGTTTTTTGTGG
ACATGGTATGTTTATTTCTTTATGTTTTTAGCAGGTAACTTTCTTCCTTTTTGTGGCTTT
CGGCATGTGAGGTTCTTTTATTGTCTTTGTGTTTTGTGTGGTCTTTATTTTGTTTTTCTG
TTACTTGTGGACCTAGCTTTGTGATCCCGTTTTTGTATGTATTTCATGGACTATTTGTGA
GTTTGGTACATGGAGGAAAACTAGTGGGGAAAGGTTTGGGTGACATGCCATGGACTTACT
TAGAGCATTTCCACCAAGAGGCCCCTTCCGACACCCAAGTCTTGACAGGGCAAGAGTTGG
GCTCCACCAACCTGGGCAAGCCGAAAGGGAAGACTTGCATGGGTTGCTGTATGGGCAAGC
TGATGTCATTGTGACATAAATTGGAAAAAAAAAGGAAAAAAAAAAACCAAAAATTTCAGA
ATTTTTTTATAAATAAATAACTAGTCATATTCTTCACTTCCCATACCAAAACTCTATACA
AATTCCTCTTCTCATTTCTCATACGAATAGTGGTTGTCCTTGGTTGCCATGGCAATGGGT
GGAAAATCAACAAAAAAATTGCTAGGATAGGCACTATTCATATGAATAGTAATAACCCCT
TGTCTTTTGCCATGACAAAAGAGTGGAAATGCTCTTAGGTGGTTCAATTAGCTGGTTTGA
TTATTGTGAGGCAGACTACATGTCTATATTAGAGCTGTAGGGAATGGCTAAAATTGTGGG
ATATGATAGTGGTGTGAGCCTTTATGGTGAGGACTTGTTTTCTGTTGTATTAATAATTGT
CACAAATTAATGTGCTAATCAAAATGCTTGTCAATCTCTTCACTTTATATACATTAAGGA
AAAATGGCAGAATATAGTGCCGGTTTGATCACTTCTCATTAGAAAATATTATCAAATTGT
TGTCGTCAATGCAAAATCTTATGCAGTTCCATCAACGTGATTAGAAAACAATAAAGAATC
TGAGGGAGAGGGTCATTTTGTGGAGCCAGACAAAACAAAAAAGAAAAGAGCAAGACGTGG
CTGCTATAACATAGAAAATGGGTTGTGATGATGGTGATTTTTCTGTTCCACCACCTCCAG
CCAATGTTTATTTATTTAGAAGATGTAACATATGATCATCATGCTTATCATAGAGACAGA
GAAATGAAACCCTTAAGAAAAAGACAAGCAGAAAATGATTTGAAAGCATTTTAGAAGATG
TAAAATGCTTATTTCTGCCTCTATATATGTGACTTGCCAAATGTCCAGTAGCATTTTAGG
TGAAGTAAAAAAGAGTCTACATGAAAATAGAGAGGAAAACACCATTTTTCAGTGAATATG
TGACAGTCAAGTGTTTTGGCTACGGTTTTTCATGTTTAGAAACCATTTTCATACCTTATA
TGTGACGAAATAAATATCCCAATTATGTGAACTGTCTTTAGAGACGGAAAAAAACGCCGC
TAACCGTTTCTAAAACCATATAAGTCAACAAATTAAAACACCGCCTCTAAAACTCGGTAG
ACTCTTCAAATCTTACCCACTCACGATTACGTGAACTTTACATAAAAGACAAGAAAAAAA
AAAGCTTCCTTCCCTCTTCATACCTTTTATATATATATATTAAATTTCCTTCATCTTCAA
AAAACTATTCACACATTTTACATGATAACATCATTAAAATCTTGTTCAAATTATTTAAAC
GGATACAACAAAATTCCCCAATCGTCCAACAGACAAGATCGGATGGGAAAGAGATTTAGT
ACAAGTTTTTCATGCATCCCCTAAGGTAATCCCTTTTTCTCTACTGAAATTTCTCGCGTG
CTATCATTGCTCAATCCTTCAGGGAAATTCCGTAGTGCAGCCATTAAGGTAAGAGCTAAA
GCTGGATTTGCTTTCTGAACATCCCCTATGCATCCAACCACCCATTGTACCAGAAGTTCA
CAAAAACATTAGATGGAAACTGATAAACCCTTTTGTTATCACGTCCAACTTCCATAATCC
ATCAAATGAGTGATACAATCATAGAAAATTTTGAGACGTAAATGTGAGGCCCTAAAAAAA
AAAAAACGAAGGCAAGAATATATTACCCTACAAAAATTACTGAATCCAACTATACAAGAC
TTAAAAGACATAGTATATGCAAGGTACGTATCACCACTAGCCAATCCTCCTAGTATGAGT
GTCCCCCAAACAGAACTACCAATATGGAAATTTGGATTGCATATCCATTTTTGCTTCCCA
TACTCTATTCAATCTTTCAAGCCTTCATAGAACATAACCTGCAAAGTGAAGATGAAATCA
TAGTTTGAAACAAAACTAATATACTAAAAATAAGAACCAGATTAAGGAGAAAGAAACAGA
ATAATCACAACTAAATCTTTTAGAGGCCAAAAGGCTAACTGCCTATGATTCACCAATGAC
CAAAACAGGGTATTTCTGAATTTTCCTTTTTGGGACAAAATATAGCAATAAACAAGTGTG
GGGAGTGCATGTTTTCTATTAGTAGTTGAAGTCGTATTTTGCCAGGGTTACGAGCAATTG
TGGGAAAGGCCAAAAGAAAGGGGGTGATACATACAAACTATCACCATTCAACATACCATT
AGACAAGGAAATGGCACATTGCTTGCAAGTGTGGATTAGTATCTGCCAAATGAAAGAAAA
ATTAAATCCGCAATTGTGCAAGAACATAATGGTCATAGTTCATACGCGTGCCAAATTACA
ACCAAATTGAACTAAGTATTTGAATGACACACCGCAATTGAGTTAAGTGGCCAACAGTCT
TCAAGACTCCTAATTCCCTGATTCCCATCATGATGAAAAATAGAGGGAAGGAGGAGGGGA
AGGGACCATAGCTAAGCTATGGAAACACTTGAGCAAGAAAATACAATGCCAGAACCAGTA
CTCGAAAATTGAGCTTTACCCATAAGCCATGAATATTAAATCAATACCTGACTTGCACAA
AGATTAGCTTGGCTCTGAATACATGCCTTTACAGGTCCCCAAATGCCCTAAAAATAGTCT
CCGCAGAAACTAACAACTGTGATTTCAATTGCTTCAAATTTGAACTCGAGGCGGTCTGTA
TCGCCATTGAAAATTGAAATAGCACTCTCTCTCTCTCTGGTTAGGGGCGGATTTTGGCTT
AACACGATTTCGAATTGTTTCATTTTTTTGGACAAAAATATTTTAATGGTATAGCCGGTC
GGCTATACTATTTAAATAAATTCGAATATTTTAAACGTATAGCCGTTCGGCTATACGCCT
TGAATATATTTATTCGAATATTTTACATGTATAGCTGATCAGCTATACGTTTAAAATAGA
TTCCAATATTTAACAGTATCACCGGACGGCTATAATCCTTAAATACATTTTACAAGTACA
GCCAGACGGCAATACTGTATAGCTATAATTATTCGAATATTTTACAAGTATAGCCGCACG
GCTATACTGTTTAGTAGAGATGATACACCACACTGCAAGCAACACCAAAACAATATGCCC
ACACGTGTGGAATAATACTTGGAGGGAGATGAAAATTAAAAAGAAAACATAAATATAGGC
AAATTACCGATAACGAGTAGATGTTAACTGTTTAGACATGGTTTGAATTGCTACTTTAAA
AACTAATGTAAGACCTTTTTTTTTTGGGAGATAAAAAATTGGGATAAGAGTCAAAATTCA
TGTACCAAAAAGAAAAAAAGAAACCCAAGATCATTTTTTAGGAGTCAAAATTCATGTTAC
AATAAGTTACATATATGTTCAACATCATGATCTCATTGTCAAGAAATTTGTTGTTCTTCT
TCTAGGGATGAGTTGGTCCACAAGAGTCCGCTTGGGCAGAAGACAACAACAAAATAGAAT
ATTACATAATATTTTGACAATTCTTATTGTGCTAACAGTGTTGGTAACAGGCTT
>chr5:12699501-12710500 CH168-P CYP71AN24 P2
TTCCGGCCACTTCTTGCCAGTTTTTGGGGTAGGTCTAAGAACAAAAGTGGCTCCAAATAG
GATGTTACACCTAGGGTAGGAGTCTTGAGTAGTGATTTGGAGTTTTTCTGGCGAAGCATT
ATCGCTTTAGGCACCACGTGCTGCCAGCGCGTGTGCTGGCGCTTGGGCAGCAGGGTGGGG
ACCACAATTAGTCCTAGAATAATCCCTTAGTCCTCACGAGCATGTAGGATTTCGCGGATC
TTAATTCAAATAACGTTTGAACCCTGAACGGATCTCGCCTAGTGTGCGATTTCCGAATTC
AGCATGTTTGAGCCGTTGGATCGTAGTCATGTTCAGGTATGTTGACTCAGGTAATTACAG
AATCGTATAATAGTTGATGGATCGTAAAACGGAGTTCCAAATATTTTAGAAACGCCAGCC
CTAGAGATAGGTTTACAGTAAACAAGTCCGGACCGAAAGAAGTTATCTAAATCCTATTAT
GGGATGAGCAGATAGTTAGTTATAAGTTGCGGTCCGGATAGTAGCAGTATCTCCGAGGCC
TGCCAGTTTGCAGTTCAGGAACAGAGGAAAGAACTACGTGTGGTTTGATCCCTCAGTAAG
GGTACGTAGGCAGCCTACAATTTTATGGTGCAGCCACAAGTTAGAGCCTTTGAGTTTGTG
TTCTTGTTTTTCAGGGCATTTTGGTCATTTGTGACCCACACCCACCAGGTGTCAGTATTA
AACAGGATTCGGCCCGGATTCCAAAATGGAATTTGGGTCGGGTCCTTTCAATAACAATAT
CTCAAGAAATAACAAATTAAAGGGTAATATCTATCCTGATCCACCCCTATGCTCCTGCAT
CAATCAAGGACTTCTTTTACAATTCTTGTTCCAAGTTATAGTCCACCATTTCTCACCACA
TACTTGCTGTGAATTTTGTATCAACAAGAGATCCCTCTTTCCTTTTCCCACTCAAAACTG
TAAGTGATTTCTTTTATTCTTTCTTTTACATGTTCTCATCATGGACATATATAGATTTGA
GAGGATATTTCCCATGCATGGTTAAACCAATAGCCTCAGTCAAATTCCCAAAACACAAAA
TATTTCCCAAGAAACCAGGTTAAGACATTTGCATTCACACTCACAACAACAGATTTGAGA
GGATATTTCCTATGCATGGTTAAACCAGTAGCTTCAGTCACGTCCAAATCTTTGTTGGTT
GCTCCACCAGGCAATTTCCAATCGAACTTATGTACTATATTTGCTAAAGCAATCTCAGTA
ACATCTGTGGCAAATTGAACTTACACAAGAATATGGAACTTGCACGGATCTTTATTTTTG
TTTGGATGAACAAACACTAAAGGAACACTTTAGATACTCTTAAACAAAACTCGAATTTCA
TGATCTTATGTGTTTCACACATCCAACCTTCTAAAATGAATATAGAAAGAAAATATGTTC
TAGAAAAACCTCATTGGTAATGCAAGATAAGATCACAGTTAGATAAGATCACCATGGGGC
ATTTTCTTCTTCTTTTGTCTTTTACCTCCTCTCTTTTTGACTTTCTTTGTGAGAGTAATC
TAATACTAGTCTCGTTTCAATTATCTTTCCCACTTTAATTTAACCCCACGAGATAAAGCA
ACTGACTTTTCCCCATCTCATCAATCGTGTATACTTGAGTTTGAGTTTTTCACCACACAC
CACCATGGTTAAAAATTCAGAAACTACCCTGATTTTGAATTTCCAAAAACTCAAAATATT
CCAAACAGACCAATTGAAAATGTGTATATGGTGAGAAAACTTGCATTGACACATAATATT
TTGACAGTTCTTATTGTGCTATGGTATCTTGGCAACAGTACTGACAGCTGAAGCTATAGA
CATACACGATAGCAGGCTTAGAGCCTTAACATATATAATATGAAGACCAGTTCAGGTGCG
TATATGAAAATGTCCTCTCTATCCCTCAACTTGAGTGTGGAAAAGCAACAGCTTTCAGAG
GATATTTTCTATGTGAGGTTAAGCCAATGGTTTCTGTCATGTCTAAATCCTCCCCTCTTG
CTTCACCGGGCAATGCCCAAACAAACTTGTGCACGATGTTTGCTAAGGCAATTTCATTAA
CAGCCATGGCAAACTGAAGTCCTGGGCAGACCCTCCTACCAGCTCCAAAGGGAATCAATT
GAAAGTCAATCCCTTTGTAATCTATACCAATATTCAAGAACCTTTCTGGCTTATACTCCT
CTGGGTTGTCATACAGCTTGGGATCTCTTCCAATTTGCCATGTGTTTACACCATAATCAA
CCGAGCATATCCAGTCTCAAAACAACTAGCACCAAGGCAGACACGCCTTCTCTCCTGCCG
AAGGAAGACACTCTTCCGAGATGCCAAGCACCTGCCGAAACTCCCGACTGCCAAAGCTCA
CAAACTGTTAAACCTAATTCTCATGACACGTGTCACCACCGCGGCGACTTGCACAGAGTC
CCACATCGGAAATCTACACCAACCTCCCACTTTCACTTCCCTATAAAAAGGGAACAGTAC
CCTAGTAAGAGGAGTAACTACTTTTCTGCATTTTACTATTACTCTGCAAAAGTTGACTTA
AGCATCGGAGAGCCTTCGGCCGGCACCACACCGGTGTCCGAAGCTTGACGACTGCTTCCC
TTATCTTTGTCTTCTGCAGGTTAGCCTTTATTGAAGGCCCAGACCCTTTCCCTGCTGAAG
GCAAACCCCTTTTTCTCTAAGTTGACCCTCTCTGAAAAAGAGCATCAACAGTTTGGCGCC
GTCTGTGGGAAGGAGGAAGTTGAAGGAGGAAGTTGAAGGGACCTTGCCGAACGGCAAGGC
CCATGGAAATGCAAAATGGGTGGCCTCACAATTCAATTTTGCCCAGCCTCAATTCACCAA
GCCTTGCCAAATTGGCCCAACCTCAAATGGCCCGGCTAAGTGAAAATTCACAAAAGCCTA
GCTCACACCAACACTGCCGCAATCAAGGAGGCCTTTGGCAGAGCTGGGGTCTTTGGCAGA
GCTGTTCTGGAGCGAATTTGGGGCTGGGACATTGCAGAAGTAAGCGGAGCTGGGCTTTCC
TTGTGACCTGGGTGTCTAGATCAAATTTCTGAGGTAAGTTGCTGCCATTTTGGAGGCCTC
CATTTTGTTGCTGCCCATCCCTTGCCGTTCGGCAAGTTGACTCTCCATATTTTGTAGGTG
TTGGCAAAGTAGCTGAGTCAGGATGATTTGCGTTGTGCTTGGAGCTGGGCTTTTGCGAAG
AGCTAAGCCATTTGGGGATTCGACAAGGGCTTGGGCAAGGTGAGAGCTGGGCTCTTCGGC
AAGGGGGCCTAGGCCTTCGGTGACCTTTAGGTAAGACATTTTACCAAGCCCCCCAATTTG
TTGCTACATAACCCTTGCCGTTCGGCAAGGGTGTTTGTAAATTCTCGAACGGCAAGGGTG
TTTGTAAATTCTCGCTGGCTGACCCGATTAGAGCTGGGTCTTTCGGGGTTTGGAGCTGGG
CAGTATGAAATTTCGTGGAGCTGGGCTCGGGAGGCTGGGTGCCTTGATCAAAATTTTTGG
TTTTTATTTCGCTGTGCTCGTAGAGGCAGGTTCGGAGCTGGGCCACCTTGGATTTGTCGG
CAAGAAGTGAGAGCCTAGAGCTGGACCTTCGGTAGGTGTCCAAAAGGGTTTGGCAAACAT
TGGAGCTGGTCCCGTTTTGGCTAGGGGTTAGCTAGGATTTGGAGCTGGGCTCCGTGAGGT
TTGGTTGTTTTTACTTGGGACTGTGAGCTGGGCCTTGGATAATCGACAAAGGCATAAGCT
TTTGGCAACCTCCGTAGCCGGGCTTGCCCTAGAGTTAGGCCTGCTTGATTGCGGCAGCGT
CGGTGTGAGCTAGGCTTTTGTGAATTTTCACTTAGCCGGGCCATTTGAGGTTGGGCCAAT
TTGGCAAGGCTTGGTGAATTGAGGCTGGGCAAAATTGAATTGTGAGGCCACCCATTTTGC
ATTTCCATGGGCCTTGCCGTTCGGCAAGGTCCATACGGATTCAAAACAAGGGCCACCCAT
CCTCGGTTCCACACTCACCTATGCTCAAACTCCAGCGAATCCGACAAGGACCTAGCTCAC
GGGATGACGACACTACGGACCCAGCTCCGGATCGTCTCGGAAACCATGCACTCAGACCCA
CTCCTTGCCGAAGACAGATCAGCCCTCCTTGGGTCCCTTGCCGAACGGCACCCGCCGCCC
GGAATCCTTCCTCCTGGCAGCTGTCTCGGAGCCCAGCTCCACCTTCACGCTGAAACCGCT
GGTTCCTGTGGCCAAGGAACTCGAAAGTCCTAGCTATCTCTTTGCCTAGCCCTTTTAGTG
CTCTACGGGATATCCCAGCTATCTCTTGCCGAACGGCAGTAGTTGGATGTTTCTGAGAAG
CCTAAAATGAATCTTTTATATGCCTATAAGGAATGTTGTATTTGACTGTACTGCTTGATA
ATGTACAGTGGACACTTGGAGGACTTTTTTTAGGTATGCATTCCGCAATTCCAATCAAAC
ATCTTCGTATTACTACTAGCGCAGAATGCAATGTGATATTTGGATGTTTCTGTCGGAATT
TTAAAAAAGGTTTTAAAAATTTAACCGTTTTTATTTATTTAATTATTTTGGCCGTTTTAT
TTTATTTATTGTGGGGGTTATAAATATTTAATATTCAGGTTTTATTTCTATATTGAATGC
CTTAATTTTCTGGTTGGTGAAGGTTACATGTTATTGGATGCTTATAAAAGGCCATCATCC
TTCACATTTGAACAACCACAATACACCATCAGAATATCACATACCACAATCACCACCACA
AACTAATTCTCTCCTTTTCTACTTTTATATATATATATATATATTCTGTACTTTATATTA
TTATTTTGGCAATGGTTCTGTGACTTGGATACCTATATCCGTCTATGAACGTGCTCATAG
CGGATCTTGAGTTTGTGTACAAGGGGTCGTATCTTGGAGTGTTGTAGATTATCAGTACCT
GCACGTAGGGAGGTTACAAAGGCTTTAGGACAACGTCTTTGACGTGTTTCACCGTACCAA
ACTCACCTTCTTACTTTTCATTTATTTTGCTTTTACTTATCTATTATTTTGTTTTCTTTA
ATTTCATTGTACCTTAAAAGCTTTCCAATTTGTTTATAAGTTATTTATAATATAAATGTT
TTTGTATTTGGCTTTACGAAAAAGGAAAACTATATTTTTTTATAACAGTTTCATGTTTAC
TTCTTGAGCCACCAGGATTCATTATTTTATTTGTTGGAATTTGGTATCTGCAGTGCAAGA
AACAACGCCAATTCGTATACTAAGGGAAATGATTCTGTTTAAATTTTAATATTTTAATAT
AATTTATTTAAAAAAAATTATTTTTTTATTATTTTTTATTCAATAATATGTGAAAATTAT
GTATATAATACGTGAATTTTTTTTTCTGTATTATTGAAAATTTAGTAAAAAATACATGTA
TTAAACATGACAAATTCTACGTATTGTACATTTACTTTTTAAAAAACATGAATTTTACCG
AGTCTTTAAGATGTGTATGGTAAACGAAAGTATGATTGAAAAATATGTACGTAAGTGTAT
AACACGAGTATTAAACGAGACAATGCTAAATTCTTTATATGAGTAATAACTTTGGAAAAG
TAAAAAAAATCAAAAAGGGATAATAGAAACTCGGGTAATTGTCTCATAGAAATGGATAAT
GCTCTAAACTACCCTTACGATAAACGAAAATCAATGAAAAAATTATATAAAAAAACTTAG
TACAATAATGCGGCTATACTCTTTAAATATAATAATATATTTATGGAGTATAGATGCGCG
GCTATACTCCTTAAATATAATAATATATTTAACGAATATAGCCGTGGCTATGCTAATTAT
TTATAATTAAAAAATAAAAAATAAAAAGAAACCGCCTACCTATTAGGCGATTTATGAGTA
GGCCAAAGTGACAATTGCATACTCCACTTCATAGTCATTTACCCTTTCTTCATCGAAAGG
GGTGGATTTAACACGATTTCCAGTTTCTGTCTAGGCATGTGATTGTTTTTCTTGACTTTA
ATTGGCTTTTCTCATACAAGAAAAATGGATTTTATTATTTTTTTTATTTTTTTTGTTTTG
GACTTCTTTTGTTAGGTCAAACGTTTTGGACATTAATTTTAAGGCTTAATTATTGATATG
CCCCCTGTGCTTTATCAAAAATCTCAATTTACTCCATGTACTTGCAATTGGCTCACTTTA
CTCCCTGTGCTTTATGTTCATGTCCTTTGTTCCCCTATTCCGTCTAGTTCCTTACAACAG
TCGTTAACTCTGTTTATATGGCATGGGTATATTAGTAAATTCAGACAAGTGGATCCAAAT
GGGGCATTCCATGTGGCAAATGGTGGGACACATTTGTTGACATCGAGTTTTTTTTTTTTT
TTTTGGTCAAGGGACATCGATTTAATTGGATTGTCCAGTAGGGTTTCACAATTAGCCATT
TGGGGCAAAATTCATAAGGCTGCGAAATGGGAATCTTGGAATAGGGTTCCAACCTGTTGA
AATTGGGTTGCGAATATTTGAATAGGGAAAGGTAGTGTGTTTGTCTGTCTTTGAATGTTG
ATTGAGTCAGTGAGAAGTGAAATCGGGGAAGAGAGTCTCACTGTTACTGGAGATTGAGGT
TGTGCTTTGAATATTGATTGTTGTTAGACTTTAAGGCTACAAGAAGATGATGGTGCTAAG
AGAAAATGGAGGTGTTCAACCCGTGTGTAAGTGGACGCATCCTTCACTTCTTTTTCTATA
TTTGGGCACATGGTTTTGGAGAGTTGCTAGTTTTTTAGTCTTTCTTCACATCTTTTTCTG
GATTTGGGCATATGTGGTTTTAGGGTATTGCTAGGTTTTTTAGTCCTTCACTTCTTTTTC
TTGATTTGGGCATGTGCTTTTAGTGCTGCTAGTTTTAGTCCTTGTTTATGTCTGTTTTTA
GTCTAAAGATCTTTGGTTACGTTTTTATCATTTGTAATTATCTTTATGTTTTTTGTGGAC
ATGGTATGTTTATTTCTTTATGTTTTTAGCAGGTAACTTTCTTCCTTTTTGTGGCTTTCG
GCATGTGAGGTTCTTTTATTGTCTTTGTGTTTTGTGTGGTCTTTATTTTGTTTTTCTGTT
ACTTGTGGACCTAGCTTTGTGATCCCGTTTTTGTATGTATTTCATGGACTATTTGTGAGT
TTGGTACATGGAGGAAAACTAGTGGGGAAAGGTTTGGGTGACATGCCATGGACTTACTTA
GAGCATTTCCACCAAGAGGCCCCTTCCGACACCCAAGTCTTGACAGGGCAAGAGTTGGGC
TCCACCAACCTGGGCAAGCCGAAAGGGAAGACTTGCATGGGTTGCTGTATGGGCAAGCTG
ATGTCATTGTGACATAAATTGGAAAAAAAAAGGAAAAAAAAAAACCAAAAATTTCAGAAT
TTTTTTATAAATAAATAACTAGTCATATTCTTCACTTCCCATACCAAAACTCTATACAAA
TTCCTCTTCTCATTTCTCATACGAATAGTGGTTGTCCTTGGTTGCCATGGCAATGGGTGG
AAAATCAACAAAAAAATTGCTAGGATAGGCACTATTCATATGAATAGTAATAACCCCTTG
TCTTTTGCCATGACAAAAGAGTGGAAATGCTCTTAGGTGGTTCAATTAGCTGGTTTGATT
ATTGTGAGGCAGACTACATGTCTATATTAGAGCTGTAGGGAATGGCTAAAATTGTGGGAT
ATGATAGTGGTGTGAGCCTTTATGGTGAGGACTTGTTTTCTGTTGTATTAATAATTGTCA
CAAATTAATGTGCTAATCAAAATGCTTGTCAATCTCTTCACTTTATATACATTAAGGAAA
AATGGCAGAATATAGTGCCGGTTTGATCACTTCTCATTAGAAAATATTATCAAATTGTTG
TCGTCAATGCAAAATCTTATGCAGTTCCATCAACGTGATTAGAAAACAATAAAGAATCTG
AGGGAGAGGGTCATTTTGTGGAGCCAGACAAAACAAAAAAGAAAAGAGCAAGACGTGGCT
GCTATAACATAGAAAATGGGTTGTGATGATGGTGATTTTTCTGTTCCACCACCTCCAGCC
AATGTTTATTTATTTAGAAGATGTAACATATGATCATCATGCTTATCATAGAGACAGAGA
AATGAAACCCTTAAGAAAAAGACAAGCAGAAAATGATTTGAAAGCATTTTAGAAGATGTA
AAATGCTTATTTCTGCCTCTATATATGTGACTTGCCAAATGTCCAGTAGCATTTTAGGTG
AAGTAAAAAAGAGTCTACATGAAAATAGAGAGGAAAACACCATTTTTCAGTGAATATGTG
ACAGTCAAGTGTTTTGGCTACGGTTTTTCATGTTTAGAAACCATTTTCATACCTTATATG
TGACGAAATAAATATCCCAATTATGTGAACTGTCTTTAGAGACGGAAAAAAACGCCGCTA
ACCGTTTCTAAAACCATATAAGTCAACAAATTAAAACACCGCCTCTAAAACTCGGTAGAC
TCTTCAAATCTTACCCACTCACGATTACGTGAACTTTACATAAAAGACAAGAAAAAAAAA
AGCTTCCTTCCCTCTTCATACCTTTTATATATATATATTAAATTTCCTTCATCTTCAAAA
AACTATTCACACATTTTACATGATAACATCATTAAAATCTTGTTCAAATTATTTAAACGG
ATACAACAAAATTCCCCAATCGTCCAACAGACAAGATCGGATGGGAAAGAGATTTAGTAC
AAGTTTTTCATGCATCCCCTAAGGTAATCCCTTTTTCTCTACTGAAATTTCTCGCGTGCT
ATCATTGCTCAATCCTTCAGGGAAATTCCGTAGTGCAGCCATTAAGGTAAGAGCTAAAGC
TGGATTTGCTTTCTGAACATCCCCTATGCATCCAACCACCCATTGTACCAGAAGTTCACA
AAAACATTAGATGGAAACTGATAAACCCTTTTGTTATCACGTCCAACTTCCATAATCCAT
CAAATGAGTGATACAATCATAGAAAATTTTGAGACGTAAATGTGAGGCCCTAAAAAAAAA
AAAACGAAGGCAAGAATATATTACCCTACAAAAATTACTGAATCCAACTATACAAGACTT
AAAAGACATAGTATATGCAAGGTACGTATCACCACTAGCCAATCCTCCTAGTATGAGTGT
CCCCCAAACAGAACTACCAATATGGAAATTTGGATTGCATATCCATTTTTGCTTCCCATA
CTCTATTCAATCTTTCAAGCCTTCATAGAACATAACCTGCAAAGTGAAGATGAAATCATA
GTTTGAAACAAAACTAATATACTAAAAATAAGAACCAGATTAAGGAGAAAGAAACAGAAT
AATCACAACTAAATCTTTTAGAGGCCAAAAGGCTAACTGCCTATGATTCACCAATGACCA
AAACAGGGTATTTCTGAATTTTCCTTTTTGGGACAAAATATAGCAATAAACAAGTGTGGG
GAGTGCATGTTTTCTATTAGTAGTTGAAGTCGTATTTTGCCAGGGTTACGAGCAATTGTG
GGAAAGGCCAAAAGAAAGGGGGTGATACATACAAACTATCACCATTCAACATACCATTAG
ACAAGGAAATGGCACATTGCTTGCAAGTGTGGATTAGTATCTGCCAAATGAAAGAAAAAT
TAAATCCGCAATTGTGCAAGAACATAATGGTCATAGTTCATACGCGTGCCAAATTACAAC
CAAATTGAACTAAGTATTTGAATGACACACCGCAATTGAGTTAAGTGGCCAACAGTCTTC
AAGACTCCTAATTCCCTGATTCCCATCATGATGAAAAATAGAGGGAAGGAGGAGGGGAAG
GGACCATAGCTAAGCTATGGAAACACTTGAGCAAGAAAATACAATGCCAGAACCAGTACT
CGAAAATTGAGCTTTACCCATAAGCCATGAATATTAAATCAATACCTGACTTGCACAAAG
ATTAGCTTGGCTCTGAATACATGCCTTTACAGGTCCCCAAATGCCCTAAAAATAGTCTCC
GCAGAAACTAACAACTGTGATTTCAATTGCTTCAAATTTGAACTCGAGGCGGTCTGTATC
GCCATTGAAAATTGAAATAGCACTCTCTCTCTCTCTGGTTAGGGGCGGATTTTGGCTTAA
CACGATTTCGAATTGTTTCATTTTTTTGGACAAAAATATTTTAATGGTATAGCCGGTCGG
CTATACTATTTAAATAAATTCGAATATTTTAAACGTATAGCCGTTCGGCTATACGCCTTG
AATATATTTATTCGAATATTTTACATGTATAGCTGATCAGCTATACGTTTAAAATAGATT
CCAATATTTAACAGTATCACCGGACGGCTATAATCCTTAAATACATTTTACAAGTACAGC
CAGACGGCAATACTGTATAGCTATAATTATTCGAATATTTTACAAGTATAGCCGCACGGC
TATACTGTTTAGTAGAGATGATACACCACACTGCAAGCAACACCAAAACAATATGCCCAC
ACGTGTGGAATAATACTTGGAGGGAGATGAAAATTAAAAAGAAAACATAAATATAGGCAA
ATTACCGATAACGAGTAGATGTTAACTGTTTAGACATGGTTTGAATTGCTACTTTAAAAA
CTAATGTAAGACCTTTTTTTTTTGGGAGATAAAAAATTGGGATAAGAGTCAAAATTCATG
TACCAAAAAGAAAAAAAGAAACCCAAGATCATTTTTTAGGAGTCAAAATTCATGTTACAA
TAAGTTACATATATGTTCAACATCATGATCTCATTGTCATGAAATTTTTTGTTGTTGTTC
TTCTTCTAGGGATGAGTTAGTCCACAAGAGTTCATCCGCTTGGGCAGAAGACAACAACAA
AATAGAATATTACATAATATTTTGACAATTCTTATTGTGCTAACAGTGTGGGTAACAGGC
TT
>chr5:12699501-12710500 CH170-U CYP71AN24 P1
TTCCGGCCACTTCTTGCCAGTTTTTGGGGTAGGTCTAAGAACAAAAGTGGCTCCAAATAG
GATGTTACACCTAGGGTAGGAGTCTTGAGTAGTGATTTGGAGTTTTTCTGGCGAAGCATT
ATCGCTTTAGGCACCACGTGCTGCCAGCGCGTGTGCTGGCGCTTGGGCAGCAGGGTGGGG
ACCACAATTAGTCCTAGAATAATCTCTTAGTCCTCACGAGCGTGTAGGATTTCGCGGATC
TTAATTCGGATAACGTTTGAACCCCGAACGGATCTCGTCTAGTGTGCGATTTCCGAATTC
AGCATGTTTGAGCCGTTGGATCGTAGTCATGTTCAGGTATGTTGACTCAGGTAATTTCAG
AATCCTATAATAGTTGACGGATCGTAAAACGGAGTTCCAGATATTTTAGAAACGTCAACC
CTAGAGATAGGTTTACAGTAAACAAGTACGGACCGAAATGAGTTATCTAAATCCTGTTAT
GGGATGAGCAGATAGTTAGTTATAGGTTGCGGCCCGGATAGAAGCAGTATCTTCGAGGCC
TGCCAGTTTGTAGATCAGGAACAAAGGAAAGAACTACGTGTGACTTGATCCCTCAGTAAG
GGTACGTAGGCAGCCTACAATTTTATGGTGCAGCCACAAGTTAGAGCCTTTGAGTTTGTG
TTCTTGTTTTTCAGGGCATTTTGGTCATTTGTGACCCACACCCACCAGGTGTCAGTATTA
AACAGGATTCGGCCCGGATTCCAAAATGGAATTTGGGTCGGGTCCTTTCAATAACAATAT
CTCAAGAAATAACAAATTAAAGGGTAATATCTATCCTGATCCACCCCTATGCTCCTGCAT
CAATCAAGGACTTCTTTTACAATTCTTGTTCCAAGTTATAGTCCACCATTTCTCACCACA
TACTTGCTGTGAATTTTGTATCAACAAGAGATCCCTCTTTCCTTTTCCCACTCAAAACTG
TAAGTGATTTCTTTTATTCTTTCTTTTACATGTTCTCATCATGGACATATATAGATTTGA
GAGGATATTTCCCATGCATGGTTAAACCAATAGCCTCAGTCAAATTCCCAAAACACAAAA
TATTTCCCAAGAAACCAGGTTAAGACATTTGCATTCACACTCACAACAACAGATTTGAGA
GGATATTTCCTATGCATGGTTAAACCAGTAGCTTCAGTCACGTCCAAATCCTTGCTGGTT
GCTCCACCAGGCAATTTCCAATCAAACTTATGTGCTATATTTACTAAAGCAATCTCAGTA
ACATCTGTGGCAAATTGAACTTACACAAGAATATGGAACTTGCACGGATCTTTATTTTTG
TTTGGATGAACAAACACTAAAGGAACACTTTAGATACTCTTAAACAAAACTCGAATTTCA
TGATCTTATGTGTTTCACACATCCAACCTTCTAAAATGAATATAGAAAGAAAATATGTTC
TAGAAAAACCTCATTGGTAATGCAAGATAAGATCACAGTTAGATAAGATCACCATGGGGC
ATTTTCTTCTTCTTTTGTCTTTTACCTCCTCTCTTTTTGACTTTCTTTGTGAGAGTAATC
TAATACTAGTCTTGTTTCAATTATCTTTCCCACTTTAATTTAATCCCACGAGATAAAGCA
ACTGACTTTTCCCCATCTCATCAATCGTGTATACTTGAGTTTGAGTTTTTCACCACACAC
CACCATGGTTAAAAATTCAGAAACTACCCTGATTTTGAATTTCCAAAAACTCAAAATATT
CCAAACAGACCAATTGAAAATGTGTATATGGTGAGAAAACTTGCATTGACACATAATATT
TTGACAGTTCTTATTGTGCTATGGTATCTTGGCAACAGTACTGACAGCTGAAGCTATAGA
CATACACGATAGCAGGCTTAGAGCCTTAACATATATAATATGAAGACCAGTTCAGGTGCG
TATATGAAAATGTCCTCTCTATCCCTCAACTTGAGTGTGGAAAAGCAACAGCTTTCAGAG
GATATTTTCTATGTGAGGTTAAGCCAATGGTTTCTGTCATGTCTAAATCCTCCCCTCTTG
CTTCACCGGGCAATGCCCAAACAAACTTGTGCACGATGTTTGCTAAGGCAATTTCATTAA
CAGCCATGGCAAACTGAAGTCCTGGGCAGACCCTCCTACCAGCTCCAAAGGGAATCAATT
GAAAGTCAATCCCTTTGTAATCTATACCAATATTCAAGAACCTTTCTGGCTTATACTCCT
CTGGGTTGTCATACAGCTTGGGATCTCTTCCAATTTGCCATGTGTTTACACCATAATCAA
CCGAGCATATCCAGTCTCAAAACAACTAGCACCAAGGCAGACACGCCTTCTCTCCTGCCG
AAGGAAGACACTCTTCCGAGATGCCAAGCACCTGCCGAAACTCCCGACTACCAAAGCTCA
CAAACTGTTAAACCTAATTCTCATGACACGTGTCACCACCGCGGCGACTTGCACAGAGTC
CCACATCGGAAATCTACACCAACCTCCCACTTTCACTTCCCTATAAAAAGGGAACAGTAC
CCTAGTAAGAGGAGTAACTACTTTTCTGCATTTTACTATTACTCTGCAAAAGTTGACTTA
AGCATCGGAGAGCCTTCGGCCGGCACCACACCGGTGTCCGAAGCTTGACGACTGCTTCCC
TTATCTTTGTCTTCTGCAGGTTAGCCTTTATTGAAGGCCCAGACCCTTTCCCTGCTGAAG
GCAAACCCCTTTTTCTCTAAGTTGACCCTCTCTGAAAAAGAGCATCAACAGTTTGGCGCC
GTCTGTGGGAAGGAGGAAGTTGAAGGAGGAAGTTGAAGGGACCTTGCCGAACGGCAAGGC
CCATGGAAATACAAAATGGCCTCGCAATTCAGTTTTGCCCAGCCTCAAATCACCAAGCCT
TGCCAAGTTGGCCCAACCTCAATTGGCCCGGCTAAGTGAAAATTCACAAAAGCCTAGCTC
ACACCAACACTGCCGCAATCAAGGAGGCCTTTGGCAGAGCTGGGGTCTTTGGCAGAGCTG
TTCTGGAGCGAATTTGGGGCTGGGACATTGCAGAAGTAAGCAGAGCTGGGCTTTCCTTAT
GACCTGGGTGTCTAGATCAAATTTCTGAGGTAAGTTGCTGCCATTTTGGAGGCCTCCATT
TTGTTGCTGCCCATCCCTTGCCGTTCGGCAAGTTGACTCTCCATATTTTGTAGGTGTTGG
CAAAGTAGCTGAGTCAGGATGATTTGCGTTGTGCTTGGAGCTGGGCTTTTGCGAAGAGCT
AGGCCATTTGGGGATTCGACAAGGGCTTGGGCAAGGTGAGAGCTGGGCTCTTCGGCAAGG
GGGCCTAGGCCTTCGGTGACCTTTAGGTAAGACATTTTCGCAAGCCCCCCAATTTGTTGC
TACATAACCCTTGCCGTTCGGCAAGGGTGTTTGTAAATTCTCGCTGGCTGACCCGATTAG
AGCAGGGTCTTTCGGGGTTTGGAGCTGGGCAGTATGAAATTTCGTGGAGCTGGGCTCGGG
AGGCTGGGTGCCGTGATCAAAATTTTTGGTTTTTGTTTCGCTGTGCTCGTAGAGGCAGGT
TCGGAGCTAGGCCACCTTGGATTATTCAGCAAGAAGTGAGAGCCTAGAGCTGGACCTTCG
GTAGGTGTCCAAAAGGGTTTGGCCAATATTGGAGTTGGTCTCGTTTTGGCTAGGGGTTAG
CTAGGATTTGGAGCTGGGCTCCGTGAGGTTTGGTTGTTTTGTGACTTGGGACCGTGAGCT
GGGCCTTGGATAATTGACAAGGGCATAAGCTTTTGGCATCCTCTGTAGCCGGGCTTGCCG
TAGAGTTAGGCCTCCTTGATTGCGGCAGTGTTGGTGTGAGCTAGGCTTTTGTGAATTTTC
ACTTAGCCGGGCCAATTTGGCAAGGCTTGGTGTGGGCCTTTGAGGCTGGGCAAAATTGAA
TTGTGAGGCCACCCATTTTGCATTTCCATGGGCCTTGCCGAACGGCAAGGTCCATACGGA
TTCAAAACAAGGGCCACCCATCCTCGGTTCCACACTCACCTATGCTCAAACTCCAGCGAA
TCCGACAAGGACCTAGCTCACGGGATGACGACACTACGGACCCAGCTCCGGATCGTCTCG
GAAACCATGCACTCAGACCCACTCCTTGCCGAAGACAGATCAGCCCTCCTTGGGTCCCTT
GCCGAACGGCACCCGCCGCCCGGAATCCTTCCTCCTGGCAGCTGTCTCGGAGCCCAGCTC
CACCTTCACGCTGAAACCGCTGGTTCCTGTGGCCAAGGAACTCGAAAGTCCTAGCTATCT
CTTTGCCTAGCCCTTTTAGTGCTCTACGGGATATCCCAGCTATCTCTTGCCGAACGGCAG
TAGTTGGATGTTTCTGAGAAGCCTAAAATGAATCTTTTATATGCCTATAAGGAATGTTGT
ATTTGACTGTACTGCTTGATAATGTACAGTGGACACTTGGAGGACTTTTTTTAGGTATGC
ATTCCGCAATTCCAATCAAACATCTTCGTATTACTACTAGCGCAGAATGCAATGTGATAT
TTGGATGTTTCTGTCGGAATTTTAAAAAAGGTTTTAAAAATTTAACCGTTTTTATTTATT
TAATTATTTTGGCCGTTTTATTTTATTTATTGTGGGGGTTATAAATATTTAATATTCAGG
TTTTATTTCTATATTGAATGCCTTAATTTTCTGGTTGGTGAAGGTTACATGTTATTGGAT
GCTTATAAAAGGCCATCATCCTTCACATTTGAACAACCACAATACACCATCAGAATATCA
CATACCACAATCACCACCACAAACTAATTCTCTCCTTTTCTACTTTTATATATATATATA
TATATTCTGTACTTTATATTATTATTTTGGCAATGGTTCTGTGACTTGGATACCTATATC
CGTCTATGAACGTGCTCATAGCGGATCTTGAGTTTGTGTACAAGGGGTCGTATCTTGGAG
TGTTGTAGATTATCAGTACCTGCACGTAGGGAGGTTACAAAGGCTTTAGGACAACGTCTT
TGACGTGTTTCACCGTACCAAACTCACCTTCTTACTTTTCATTTATTTTGCTTTTACTTA
TCTATTATTTTGTTTTCTTTAATTTCATTGTACCTTAAAAGCTTTCCAATTTGTTTATAA
GTTATTTATAATATAAATGTTTTTGTATTTGGCTTTACGAAAAAGGAAAACTATATTTTT
TTATAACAGTTTCATGTTTACTTCTTGAGCCACCAGGATTCATTATTTTATTTGTTGGAA
TTTGGTATCTGCAGTGCAAGAAACAACGCCAATTCGTATACTAAGGGAAATGATTCTGTT
TAAATTTTAATATTTTAATATAATTTATTTAAAAAAAATTATTTTTTTATTATTTTTTAT
TCAATAATATGTGAAAATTATGTATATAATACGTGAATTTTTTTTTCTGTATTATTGAAA
ATTTAGTAAAAAATACATGTATTAAACATGACAAATTCTACGTATTGTACATTTACTTTT
TAAAAAACATGAATTTTACCGAGTCTTTAAGATGTGTATGGTAAACGAAAGTATGATTGA
AAAATATGTACGTAAGTGTATAACACGAGTATTAAACGAGACAATGCTAAATTCTTTATA
TGAGTAATAACTTTGGAAAAGTAAAAAAAATCAAAAAGGGATAATAGAAACTCGGGTAAT
TGTCTCATAGAAATGGATAATGCTCTAAACTACCCTTACGATAAACGAAAATCAATGAAA
AAATTATATAAAAAAACTTAGTACAATAATGCGGCTATACTCTTTAAATATAATAATATA
TTTATGGAGTATAGATGCGCGGCTATACTCCTTAAATATAATAATATATTTAACGAATAT
AGCCGTGGCTATGCTAATTATTTATAATTAAAAAATAAAAAATAAAAAGAAACCGCCTAC
CTATTAGGCGATTTATGAGTAGGCCAAAGTGACAATTGCATACTCCACTTCATAGTCATT
TACCCTTTCTTCATCGAAAGGGGTGGATTTAACACGATTTCCAGTTTCTGTCTAGGCATG
TGATTGTTTTTCTTGACTTTAATTGGCTTTTCTCATACAAGAAAAATGGATTTTATTATT
TTTTTTATTTTTTTTGTTTTGGACTTCTTTTGTTAGGTCAAACGTTTTGGACATTAATTT
TAAGGCTTAATTATTGATATGCCCCCTGTGCTTTATCAAAAATCTCAATTTACTCCATGT
ACTTGCAATTGGCTCACTTTACTCCCTGTGCTTTATGTTCATGTCCTTTGTTCCCCTATT
CCGTCTAGTTCCTTACAACAGTCGTTAACTCTGTTTATATGGCATGGGTATATTAGTAAA
TTCAGACAAGTGGATCCAAATGGGGCATTCCATGTGGCAAATGGTGGGACACATTTGTTG
ACATCGAGTTTTTTTTTTTTTTTTTGGTCAAGGGACATCGATTTAATTGGATTGTCCAGT
AGGGTTTCACAATTAGCCATTTGGGGCAAAATTCATAAGGCTGCGAAATGGGAATCTTGG
AATAGGGTTCCAACCTGTTGAAATTGGGTTGCGAATATTTGAATAGGGAAAGGTAGTGTG
TTTGTCTGTCTTTGAATGTTGATTGAGTCAGTGAGAAGTGAAATCGGGGAAGAGAGTCTC
ACTGTTACTGGAGATTGAGGTTGTGCTTTGAATATTGATTGTTGTTAGACTTTAAGGCTA
CAAGAAGATGATGGTGCTAAGAGAAAATGGAGGTGTTCAACCCGTGTGTAAGTGGACGCA
TCCTTCACTTCTTTTTCTATATTTGGGCACATGGTTTTGGAGAGTTGCTAGTTTTTTAGT
CTTTCTTCACATCTTTTTCTGGATTTGGGCATATGTGGTTTTAGGGTATTGCTAGGTTTT
TTAGTCCTTCACTTCTTTTTCTTGATTTGGGCATGTGCTTTTAGTGCTGCTAGTTTTAGT
CCTTGTTTATGTCTGTTTTTAGTCTAAAGATCTTTGGTTACGTTTTTATCATTTGTAATT
ATCTTTATGTTTTTTGTGGACATGGTATGTTTATTTCTTTATGTTTTTAGCAGGTAACTT
TCTTCCTTTTTGTGGCTTTCGGCATGTGAGGTTCTTTTATTGTCTTTGTGTTTTGTGTGG
TCTTTATTTTGTTTTTCTGTTACTTGTGGACCTAGCTTTGTGATCCCGTTTTTGTATGTA
TTTCATGGACTATTTGTGAGTTTGGTACATGGAGGAAAACTAGTGGGGAAAGGTTTGGGT
GACATGCCATGGACTTACTTAGAGCATTTCCACCAAGAGGCCCCTTCCGACACCCAAGTC
TTGACAGGGCAAGAGTTGGGCTCCACCAACCTGGGCAAGCCGAAAGGGAAGACTTGCATG
GGTTGCTGTATGGGCAAGCTGATGTCATTGTGACATAAATTGGAAAAAAAAAGGAAAAAA
AAAAACCAAAAATTTCAGAATTTTTTTATAAATAAATAACTAGTCATATTCTTCACTTCC
CATACCAAAACTCTATACAAATTCCTCTTCTCATTTCTCATACGAATAGTGGTTGTCCTT
GGTTGCCATGGCAATGGGTGGAAAATCAACAAAAAAATTGCTAGGATAGGCACTATTCAT
ATGAATAGTAATAACCCCTTGTCTTTTGCCATGACAAAAGAGTGGAAATGCTCTTAGGTG
GTTCAATTAGCTGGTTTGATTATTGTGAGGCAGACTACATGTCTATATTAGAGCTGTAGG
GAATGGCTAAAATTGTGGGATATGATAGTGGTGTGAGCCTTTATGGTGAGGACTTGTTTT
CTGTTGTATTAATAATTGTCACAAATTAATGTGCTAATCAAAATGCTTGTCAATCTCTTC
ACTTTATATACATTAAGGAAAAATGGCAGAATATAGTGCCGGTTTGATCACTTCTCATTA
GAAAATATTATCAAATTGTTGTCGTCAATGCAAAATCTTATGCAGTTCCATCAACGTGAT
TAGAAAACAATAAAGAATCTGAGGGAGAGGGTCATTTTGTGGAGCCAGACAAAACAAAAA
AGAAAAGAGCAAGACGTGGCTGCTATAACATAGAAAATGGGTTGTGATGATGGTGATTTT
TCTGTTCCACCACCTCCAGCCAATGTTTATTTATTTAGAAGATGTAACATATGATCATCA
TGCTTATCATAGAGACAGAGAAATGAAACCCTTAAGAAAAAGACAAGCAGAAAATGATTT
GAAAGCATTTTAGAAGATGTAAAATGCTTATTTCTGCCTCTATATATGTGACTTGCCAAA
TGTCCAGTAGCATTTTAGGTGAAGTAAAAAAGAGTCTACATGAAAATAGAGAGGAAAACA
CCATTTTTCAGTGAATATGTGACAGTCAAGTGTTTTGGCTACGGTTTTTCATGTTTAGAA
ACCATTTTCATACCTTATATGTGACGAAATAAATATCCCAATTATGTGAACTGTCTTTAG
AGACGGAAAAAAACGCCGCTAACCGTTTCTAAAACCATATAAGTCAACAAATTAAAACAC
CGCCTCTAAAACTCGGTAGACTCTTCAAATCTTACCCACTCACGATTACGTGAACTTTAC
ATAAAAGACAAGAAAAAAAAAAGCTTCCTTCCCTCTTCATACCTTTTATATATATATATT
AAATTTCCTTCATCTTCAAAAAACTATTCACACATTTTACATGATAACATCATTAAAATC
TTGTTCAAATTATTTAAACGGATACAACAAAATTCCCCAATCGTCCAACAGACAAGATCG
GATGGGAAAGAGATTTAGTACAAGTTTTTCATGCATCCCCTAAGGTAATCCCTTTTTCTC
TACTGAAATTTCTCGCGTGCTATCATTGCTCAATCCTTCAGGGAAATTCCGTAGTGCAGC
CATTAAGGTAAGAGCTAAAGCTGGATTTGCTTTCTGAACATCCCCTATGCATCCAACCAC
CCATTGTACCAGAAGTTCACAAAAACATTAGATGGAAACTGATAAACCCTTTTGTTATCA
CGTCCAACTTCCATAATCCATCAAATGAGTGATACAATCATAGAAAATTTTGAGACGTAA
ATGTGAGGCCCTAAAAAAAAAAAAACGAAGGCAAGAATATATTACCCTACAAAAATTACT
GAATCCAACTATACAAGACTTAAAAGACATAGTATATGCAAGGTACGTATCACCACTAGC
CAATCCTCCTAGTATGAGTGTCCCCCAAACAGAACTACCAATATGGAAATTTGGATTGCA
TATCCATTTTTGCTTCCCATACTCTATTCAATCTTTCAAGCCTTCATAGAACATAACCTG
CAAAGTGAAGATGAAATCATAGTTTGAAACAAAACTAATATACTAAAAATAAGAACCAGA
TTAAGGAGAAAGAAACAGAATAATCACAACTAAATCTTTTAGAGGCCAAAAGGCTAACTG
CCTATGATTCACCAATGACCAAAACAGGGTATTTCTGAATTTTCCTTTTTGGGACAAAAT
ATAGCAATAAACAAGTGTGGGGAGTGCATGTTTTCTATTAGTAGTTGAAGTCGTATTTTG
CCAGGGTTACGAGCAATTGTGGGAAAGGCCAAAAGAAAGGGGGTGATACATACAAACTAT
CACCATTCAACATACCATTAGACAAGGAAATGGCACATTGCTTGCAAGTGTGGATTAGTA
TCTGCCAAATGAAAGAAAAATTAAATCCGCAATTGTGCAAGAACATAATGGTCATAGTTC
ATACGCGTGCCAAATTACAACCAAATTGAACTAAGTATTTGAATGACACACCGCAATTGA
GTTAAGTGGCCAACAGTCTTCAAGACTCCTAATTCCCTGATTCCCATCATGATGAAAAAT
AGAGGGAAGGAGGAGGGGAAGGGACCATAGCTAAGCTATGGAAACACTTGAGCAAGAAAA
TACAATGCCAGAACCAGTACTCGAAAATTGAGCTTTACCCATAAGCCATGAATATTAAAT
CAATACCTGACTTGCACAAAGATTAGCTTGGCTCTGAATACATGCCTTTACAGGTCCCCA
AATGCCCTAAAAATAGTCTCCGCAGAAACTCCCTCTAAACTTCATTGACAGTGACAGATT
AAAGAATTAATTGCAAGCTTCCCTCTAAACTTAATTATAAACGCATAAAACTAACAACTG
TGATTTCAATTGCTTCAAATTTGAACTCGAGGCGGTCTGTATCGCCATTGAAAATTGAAA
TAGCACTCTCTCTCTCTCTGGTTAGGGGCGGATTTTGGCTTAACACGATTTCGAATTGTT
TCATTTTTTTGGACAAAAATATTTTAATGGTATAGCCGGTCGGCTATACTATTTAAATAA
ATTCGAATATTTTAAACGTATAGCCGTTCGGCTATATGCCTTGAAAATATTTATTCGAAT
ATTTTACATGTATAGCTGATCAGCTATACGTTTAAAATAGATTCCAATATTTAACAGTAT
CACCGGACGGCTATAATCCTTAAATACATTTTACAAGTACAGCCGGACAGCGATACTGTA
TAGCTATAATTATTCGAATATTTTACAAGTATAGTCGCACGGCTATACTGTTTAGTAGAG
ATGATACACCACACTGCAAGCAACACCAAAACAATATGCCCACACGTGTGGAATAATACT
TGGAGGGAGATGAAAATTAAAAAGAAAACATAAATATAGGCAAATTACCGATAACGAGTA
GATGTTAACTGTTTAGACATGGTTTGAATTGCTACTTTAAAAACTAATGTAAGACCTTTT
TTTTTTTTGGGAGATACAAAATTGGGATAAGAGTCAAAATTCATGTACCAAAAAAGAAAA
AAAAGAAACCCAAGATCATTTTTTAGGAGTCAAAATTCATGTTACAATAAGTTACATATA
TGTTCAACATCATGATCTCATTGTCAAGAAATTTTTTGACAATTCGCTTGGGCAGAAGAT
AACAACAAAATAGAATATTACATAATATTTTGACAATTCTTATTGTGCTAACAGTGTTGG
TAACTGGCTT
>chr5:12699501-12710500 CH170-U CYP71AN24 P2
TTCCGGCCACTTCTTGCCAGTTTTTGGGGTAGGTCTAAGAACAAAAGTGGCTCCAAATAG
GATGTTACACCTAGGGTAGGAGTCTTGAGTAGTGATTTGGAGTTTTTCTGGCGAAGCATT
ATCGCTTTAGGCACCACGTGCTGCCAGCGCGTGTGCTGGCGCTTGGGCAGCAGGGTGGGG
ACCACAATTAGTCCTAGAATAATCTCTTAGTCCTCACGAGCGTGTAGGATTTCGCGGATC
TTAATTCGGATAACGTTTGAACCCCGAACGGATCTCGTCTAGTGTGCGATTTCCGAATTC
AGCATGTTTGAGCCGTTGGATCGTAGTCATGTTCAGGTATGTTGACTCAGGTAATTTCAG
AATCCTATAATAGTTGACGGATCGTAAAACGGAGTTCCAGATATTTTAGAAACGTCAACC
CTAGAGATAGGTTTACAGTAAACAAGTACGGACCGAAATGAGTTATCTAAATCCTGTTAT
GGGATGAGCAGATAGTTAGTTATAGGTTGCGGCCCGGATAGAAGCAGTATCTTCGAGGCC
TGCCAGTTTGTAGATCAGGAACAAAGGAAAGAACTACGTGTGACTTGATCCCTCAGTAAG
GGTACGTAGGCAGCCTACAATTTTATGGTGCAGCCACAAGTTAGAGCCTTTGAGTTTGTG
TTCTTGTTTTTCAGGGCATTTTGGTCATTTGTGACCCACACCCACCAGGTGTCAGTATTA
AACAGGATTCGGCCCGGATTCCAAAATGGAATTTGGGTCGGGTCCTTTCAATAACAATAT
CTCAAGAAATAACAAATTAAAGGGTAATATCTATCCTGATCCACCCCTATGCTCCTGCAT
CAATCAAGGACTTCTTTTACAATTCTTGTTCCAAGTTATAGTCCACCATTTCTCACCACA
TACTTGCTGTGAATTTTGTATCAACAAGAGATCCCTCTTTCCTTTTCCCACTCAAAACTG
TAAGTGATTTCTTTTATTCTTTCTTTTACATGTTCTCATCATGGACATATATAGATTTGA
GAGGATATTTCCCATGCATGGTTAAACCAATAGCCTCAGTCAAATTCCCAAAACACAAAA
TATTTCCCAAGAAACCAGGTTAAGACATTTGCATTCACACTCACAACAACAGATTTGAGA
GGATATTTCCTATGCATGGTTAAACCAGTAGCTTCAGTCACGTCCAAATCCTTGCTGGTT
GCTCCACCAGGCAATTTCCAATCAAACTTATGTGCTATATTTACTAAAGCAATCTCAGTA
ACATCTGTGGCAAATTGAACTTACACAAGAATATGGAACTTGCACGGATCTTTATTTTTG
TTTGGATGAACAAACACTAAAGGAACACTTTAGATACTCTTAAACAAAACTCGAATTTCA
TGATCTTATGTGTTTCACACATCCAACCTTCTAAAATGAATATAGAAAGAAAATATGTTC
TAGAAAAACCTCATTGGTAATGCAAGATAAGATCACAGTTAGATAAGATCACCATGGGGC
ATTTTCTTCTTCTTTTGTCTTTTACCTCCTCTCTTTTTGACTTTCTTTGTGAGAGTAATC
TAATACTAGTCTTGTTTCAATTATCTTTCCCACTTTAATTTAATCCCACGAGATAAAGCA
ACTGACTTTTCCCCATCTCATCAATCGTGTATACTTGAGTTTGAGTTTTTCACCACACAC
CACCATGGTTAAAAATTCAGAAACTACCCTGATTTTGAATTTCCAAAAACTCAAAATATT
CCAAACAGACCAATTGAAAATGTGTATATGGTGAGAAAACTTGCATTGACACATAATATT
TTGACAGTTCTTATTGTGCTATGGTATCTTGGCAACAGTACTGACAGCTGAAGCTATAGA
CATACACGATAGCAGGCTTAGAGCCTTAACATATATAATATGAAGACCAGTTCAGGTGCG
TATATGAAAATGTCCTCTCTATCCCTCAACTTGAGTGTGGAAAAGCAACAGCTTTCAGAG
GATATTTTCTATGTGAGGTTAAGCCAATGGTTTCTGTCATGTCTAAATCCTCCCCTCTTG
CTTCACCGGGCAATGCCCAAACAAACTTGTGCACGATGTTTGCTAAGGCAATTTCATTAA
CAGCCATGGCAAACTGAAGTCCTGGGCAGACCCTCCTACCAGCTCCAAAGGGAATCAATT
GAAAGTCAATCCCTTTGTAATCTATACCAATATTCAAGAACCTTTCTGGCTTATACTCCT
CTGGGTTGTCATACAGCTTGGGATCTCTTCCAATTTGCCATGTGTTTACACCATAATCAA
CCGAGCATATCCAGTCTCAAAACAACTAGCACCAAGGCAGACACGCCTTCTCTCCTGCCG
AAGGAAGACACTCTTCCGAGATGCCAAGCACCTGCCGAAACTCCCGACTACCAAAGCTCA
CAAACTGTTAAACCTAATTCTCATGACACGTGTCACCACCGCGGCGACTTGCACAGAGTC
CCACATCGGAAATCTACACCAACCTCCCACTTTCACTTCCCTATAAAAAGGGAACAGTAC
CCTAGTAAGAGGAGTAACTACTTTTCTGCATTTTACTATTACTCTGCAAAAGTTGACTTA
AGCATCGGAGAGCCTTCGGCCGGCACCACACCGGTGTCCGAAGCTTGACGACTGCTTCCC
TTATCTTTGTCTTCTGCAGGTTAGCCTTTATTGAAGGCCCAGACCCTTTCCCTGCTGAAG
GCAAACCCCTTTTTCTCTAAGTTGACCCTCTCTGAAAAAGAGCATCAACAGTTTGGCGCC
GTCTGTGGGAAGGAGGAAGTTGAAGGAGGAAGTTGAAGGGACCTTGCCGAACGGCAAGGC
CCATGGAAATGCAAAATGGGTGGCCTCACAATTCAATTTTGCCCAGCCTCAAATCACCAA
GCCTTGCCAAATTGGCCCAACCTCAAATTGCCCGGCTAAGTGAAAATTCACAAAAGCCTA
GCTCACACCAACACTGCCGCAATCAAGGAGGCCTTTGGCAGAGCTGGGGTCTTTGGCAGA
GCTGTTCTGGAGCGAATTTGGGGCTGGGACATTGCAGAAGTAAGCAGAGCTGGGCTTTCC
TTATGACCTGGGTGTCTAGATCAAATTTCTGAGGTAAGTTGCTGCCATTTTGGAGGCCTC
CATTTTGTTGCTGCCCATCCCTTGCCGTTCGGCAAGTTGACTCTCCATATTTTGTAGGTG
TTGGCAAAGTAGCTGAGTCAGGATGATTTGCGTTGTGCTTGGAGCTGGGCTTTTGCGAAG
AGCTAGGCCATTTGGGGATTCGACAAGGGCTTGGGCAAGGTGAGAGCTGGGCTCTTCGGC
AAGGGGGCCTAGGCCTTCGGTGACCTTTAGGTAAGACATTTTCGCAAGCCCCCCAATTTG
TTGCTACATAACCCTTGCCGTTCGGCAAGGGTGTTTGTAAATTCTCGCTGGCTGACCCGA
TTAGAGCAGGGTCTTTCGGGGTTTGGAGCTGGGCAGTATGAAATTTCGTGGAGCTGGGCT
CGGGAGGCTGGGTGCCTTGATCAAAATTTTTGGTTTTTGTTTCGCTGTGCTCGTAGAGGC
AGGTTCGGAGCTGGGCCACCTTGGATTTTTTGGCAAGAAGTGAGAGCCTAGAGCTGGACC
TTCGGTAGGTGTCCAAAAGGGTTTGGCAAACATTGGAGCTGGTCCCTTTTTGGCTAGGAG
TTAGCTAGGATTTGGAGCTGGGCTCCGTGAGGTTTGGTTGTTTTTGACTTGGGACCGTGA
GCTGGGCCTTGGATAATCGACAAGGGCATAAGCTTTTGGCAACCTCCGTAGCCGGGCTGG
CCTTAGAGTTAGGCCTTCTTGATTGCGGCAGCGTCAGTATGAGCTGGGCTTTTGTGAATT
TTCACTTAGCCGGGCCATTTGAGGTTGGGCCAATTTGGCAAGGCTTGGTGAATTGAGGCT
GGGCAAAATTGAATTGTAAGGCCACCCATTTTGCATTTCCATGGGCCTTGCCGTTCGGCA
AGGTCCATACGGATTCAAAACAAGGGCCACCCATCCTCGGTTCCACACTCACCTATGCTC
AAACTCCAGCGAATCCGACAAGGACCTAGCTCACGGGATGACGACACTACGGACCCAGCT
CCGGATCGTCTCGGAAACCATGCACTCAGACCCACTCCTTGCCGAAGACAGATCAGCCCT
CCTTGGGTCCCTTGCCGAACGGCACCCGCCGCCCGGAATCCTTCCTCCTGGCAGCTGTCT
CGGAGCCCAGCTCCACCTTCACGCTGAAACCGCTGGTTCCTGTGGCCAAGGAACTCGAAA
GTCCTAGCTATCTCTTTGCCTAGCCCTTTTAGTGCTCTACGGGATATCCCAGCTATCTCT
TGCCGAACGGCAGTAGTTGGATGTTTCTGAGAAGCCTAAAATGAATCTTTTATATGCCTA
TAAGGAATGTTGTATTTGACTGTACTGCTTGATAATGTACAGTGGACACTTGGAGGACTT
TTTTTAGGTATGCATTCCGCAATTCCAATCAAACATCTTCGTATTACTACTAGCGCAGAA
TGCAATGTGATATTTGGATGTTTCTGTCGGAATTTTAAAAAAGGTTTTAAAAATTTAACC
GTTTTTATTTATTTAATTATTTTGGCCGTTTTATTTTATTTATTGTGGGGGTTATAAATA
TTTAATATTCAGGTTTTATTTCTATATTGAATGCCTTAATTTTCTGGTTGGTGAAGGTTA
CATGTTATTGGATGCTTATAAAAGGCCATCATCCTTCACATTTGAACAACCACAATACAC
CATCAGAATATCACATACCACAATCACCACCACAAACTAATTCTCTCCTTTTCTACTTTT
ATATATATATATATATATTCTGTACTTTATATTATTATTTTGGCAATGGTTCTGTGACTT
GGATACCTATATCCGTCTATGAACGTGCTCATAGCGGATCTTGAGTTTGTGTACAAGGGG
TCGTATCTTGGAGTGTTGTAGATTATCAGTACCTGCACGTAGGGAGGTTACAAAGGCTTT
AGGACAACGTCTTTGACGTGTTTCACCGTACCAAACTCACCTTCTTACTTTTCATTTATT
TTGCTTTTACTTATCTATTATTTTGTTTTCTTTAATTTCATTGTACCTTAAAAGCTTTCC
AATTTGTTTATAAGTTATTTATAATATAAATGTTTTTGTATTTGGCTTTACGAAAAAGGA
AAACTATATTTTTTTATAACAGTTTCATGTTTACTTCTTGAGCCACCAGGATTCATTATT
TTATTTGTTGGAATTTGGTATCTGCAGTGCAAGAAACAACGCCAATTCGTATACTAAGGG
AAATGATTCTGTTTAAATTTTAATATTTTAATATAATTTATTTAAAAAAAATTATTTTTT
TATTATTTTTTATTCAATAATATGTGAAAATTATGTATATAATACGTGAATTTTTTTTTC
TGTATTATTGAAAATTTAGTAAAAAATACATGTATTAAACATGACAAATTCTACGTATTG
TACATTTACTTTTTAAAAAACATGAATTTTACCGAGTCTTTAAGATGTGTATGGTAAACG
AAAGTATGATTGAAAAATATGTACGTAAGTGTATAACACGAGTATTAAACGAGACAATGC
TAAATTCTTTATATGAGTAATAACTTTGGAAAAGTAAAAAAAATCAAAAAGGGATAATAG
AAACTCGGGTAATTGTCTCATAGAAATGGATAATGCTCTAAACTACCCTTACGATAAACG
AAAATCAATGAAAAAATTATATAAAAAAACTTAGTACAATAATGCGGCTATACTCTTTAA
ATATAATAATATATTTATGGAGTATAGATGCGCGGCTATACTCCTTAAATATAATAATAT
ATTTAACGAATATAGCCGTGGCTATGCTAATTATTTATAATTAAAAAATAAAAAATAAAA
AGAAACCGCCTACCTATTAGGCGATTTATGAGTAGGCCAAAGTGACAATTGCATACTCCA
CTTCATAGTCATTTACCCTTTCTTCATCGAAAGGGGTGGATTTAACACGATTTCCAGTTT
CTGTCTAGGCATGTGATTGTTTTTCTTGACTTTAATTGGCTTTTCTCATACAAGAAAAAT
GGATTTTATTATTTTTTTTATTTTTTTTGTTTTGGACTTCTTTTGTTAGGTCAAACGTTT
TGGACATTAATTTTAAGGCTTAATTATTGATATGCCCCCTGTGCTTTATCAAAAATCTCA
ATTTACTCCATGTACTTGCAATTGGCTCACTTTACTCCCTGTGCTTTATGTTCATGTCCT
TTGTTCCCCTATTCCGTCTAGTTCCTTACAACAGTCGTTAACTCTGTTTATATGGCATGG
GTATATTAGTAAATTCAGACAAGTGGATCCAAATGGGGCATTCCATGTGGCAAATGGTGG
GACACATTTGTTGACATCGAGTTTTTTTTTTTTTTTTTGGTCAAGGGACATCGATTTAAT
TGGATTGTCCAGTAGGGTTTCACAATTAGCCATTTGGGGCAAAATTCATAAGGCTGCGAA
ATGGGAATCTTGGAATAGGGTTCCAACCTGTTGAAATTGGGTTGCGAATATTTGAATAGG
GAAAGGTAGTGTGTTTGTCTGTCTTTGAATGTTGATTGAGTCAGTGAGAAGTGAAATCGG
GGAAGAGAGTCTCACTGTTACTGGAGATTGAGGTTGTGCTTTGAATATTGATTGTTGTTA
GACTTTAAGGCTACAAGAAGATGATGGTGCTAAGAGAAAATGGAGGTGTTCAACCCGTGT
GTAAGTGGACGCATCCTTCACTTCTTTTTCTATATTTGGGCACATGGTTTTGGAGAGTTG
CTAGTTTTTTAGTCTTTCTTCACATCTTTTTCTGGATTTGGGCATATGTGGTTTTAGGGT
ATTGCTAGGTTTTTTAGTCCTTCACTTCTTTTTCTTGATTTGGGCATGTGCTTTTAGTGC
TGCTAGTTTTAGTCCTTGTTTATGTCTGTTTTTAGTCTAAAGATCTTTGGTTACGTTTTT
ATCATTTGTAATTATCTTTATGTTTTTTGTGGACATGGTATGTTTATTTCTTTATGTTTT
TAGCAGGTAACTTTCTTCCTTTTTGTGGCTTTCGGCATGTGAGGTTCTTTTATTGTCTTT
GTGTTTTGTGTGGTCTTTATTTTGTTTTTCTGTTACTTGTGGACCTAGCTTTGTGATCCC
GTTTTTGTATGTATTTCATGGACTATTTGTGAGTTTGGTACATGGAGGAAAACTAGTGGG
GAAAGGTTTGGGTGACATGCCATGGACTTACTTAGAGCATTTCCACCAAGAGGCCCCTTC
CGACACCCAAGTCTTGACAGGGCAAGAGTTGGGCTCCACCAACCTGGGCAAGCCGAAAGG
GAAGACTTGCATGGGTTGCTGTATGGGCAAGCTGATGTCATTGTGACATAAATTGGAAAA
AAAAAGGAAAAAAAAAAACCAAAAATTTCAGAATTTTTTTATAAATAAATAACTAGTCAT
ATTCTTCACTTCCCATACCAAAACTCTATACAAATTCCTCTTCTCATTTCTCATACGAAT
AGTGGTTGTCCTTGGTTGCCATGGCAATGGGTGGAAAATCAACAAAAAAATTGCTAGGAT
AGGCACTATTCATATGAATAGTAATAACCCCTTGTCTTTTGCCATGACAAAAGAGTGGAA
ATGCTCTTAGGTGGTTCAATTAGCTGGTTTGATTATTGTGAGGCAGACTACATGTCTATA
TTAGAGCTGTAGGGAATGGCTAAAATTGTGGGATATGATAGTGGTGTGAGCCTTTATGGT
GAGGACTTGTTTTCTGTTGTATTAATAATTGTCACAAATTAATGTGCTAATCAAAATGCT
TGTCAATCTCTTCACTTTATATACATTAAGGAAAAATGGCAGAATATAGTGCCGGTTTGA
TCACTTCTCATTAGAAAATATTATCAAATTGTTGTCGTCAATGCAAAATCTTATGCAGTT
CCATCAACGTGATTAGAAAACAATAAAGAATCTGAGGGAGAGGGTCATTTTGTGGAGCCA
GACAAAACAAAAAAGAAAAGAGCAAGACGTGGCTGCTATAACATAGAAAATGGGTTGTGA
TGATGGTGATTTTTCTGTTCCACCACCTCCAGCCAATGTTTATTTATTTAGAAGATGTAA
CATATGATCATCATGCTTATCATAGAGACAGAGAAATGAAACCCTTAAGAAAAAGACAAG
CAGAAAATGATTTGAAAGCATTTTAGAAGATGTAAAATGCTTATTTCTGCCTCTATATAT
GTGACTTGCCAAATGTCCAGTAGCATTTTAGGTGAAGTAAAAAAGAGTCTACATGAAAAT
AGAGAGGAAAACACCATTTTTCAGTGAATATGTGACAGTCAAGTGTTTTGGCTACGGTTT
TTCATGTTTAGAAACCATTTTCATACCTTATATGTGACGAAATAAATATCCCAATTATGT
GAACTGTCTTTAGAGACGGAAAAAAACGCCGCTAACCGTTTCTAAAACCATATAAGTCAA
CAAATTAAAACACCGCCTCTAAAACTCGGTAGACTCTTCAAATCTTACCCACTCACGATT
ACGTGAACTTTACATAAAAGACAAGAAAAAAAAAAGCTTCCTTCCCTCTTCATACCTTTT
ATATATATATATTAAATTTCCTTCATCTTCAAAAAACTATTCACACATTTTACATGATAA
CATCATTAAAATCTTGTTCAAATTATTTAAACGGATACAACAAAATTCCCCAATCGTCCA
ACAGACAAGATCGGATGGGAAAGAGATTTAGTACAAGTTTTTCATGCATCCCCTAAGGTA
ATCCCTTTTTCTCTACTGAAATTTCTCGCGTGCTATCATTGCTCAATCCTTCAGGGAAAT
TCCGTAGTGCAGCCATTAAGGTAAGAGCTAAAGCTGGATTTGCTTTCTGAACATCCCCTA
TGCATCCAACCACCCATTGTACCAGAAGTTCACAAAAACATTAGATGGAAACTGATAAAC
CCTTTTGTTATCACGTCCAACTTCCATAATCCATCAAATGAGTGATACAATCATAGAAAA
TTTTGAGACGTAAATGTGAGGCCCTAAAAAAAAAAAAACGAAGGCAAGAATATATTACCC
TACAAAAATTACTGAATCCAACTATACAAGACTTAAAAGACATAGTATATGCAAGGTACG
TATCACCACTAGCCAATCCTCCTAGTATGAGTGTCCCCCAAACAGAACTACCAATATGGA
AATTTGGATTGCATATCCATTTTTGCTTCCCATACTCTATTCAATCTTTCAAGCCTTCAT
AGAACATAACCTGCAAAGTGAAGATGAAATCATAGTTTGAAACAAAACTAATATACTAAA
AATAAGAACCAGATTAAGGAGAAAGAAACAGAATAATCACAACTAAATCTTTTAGAGGCC
AAAAGGCTAACTGCCTATGATTCACCAATGACCAAAACAGGGTATTTCTGAATTTTCCTT
TTTGGGACAAAATATAGCAATAAACAAGTGTGGGGAGTGCATGTTTTCTATTAGTAGTTG
AAGTCGTATTTTGCCAGGGTTACGAGCAATTGTGGGAAAGGCCAAAAGAAAGGGGGTGAT
ACATACAAACTATCACCATTCAACATACCATTAGACAAGGAAATGGCACATTGCTTGCAA
GTGTGGATTAGTATCTGCCAAATGAAAGAAAAATTAAATCCGCAATTGTGCAAGAACATA
ATGGTCATAGTTCATACGCGTGCCAAATTACAACCAAATTGAACTAAGTATTTGAATGAC
ACACCGCAATTGAGTTAAGTGGCCAACAGTCTTCAAGACTCCTAATTCCCTGATTCCCAT
CATGATGAAAAATAGAGGGAAGGAGGAGGGGAAGGGACCATAGCTAAGCTATGGAAACAC
TTGAGCAAGAAAATACAATGCCAGAACCAGTACTCGAAAATTGAGCTTTACCCATAAGCC
ATGAATATTAAATCAATACCTGACTTGCACAAAGATTAGCTTGGCTCTGAATACATGCCT
TTACAGGTCCCCAAATGCCCTAAAAATAGTCTCCGCAGAAACTCCCTCTAAACTTCATTG
ACAGTGACAGATTAAAGAATTAATTGCAAGCTTCCCTCTAAACTTAATTATAAACGCATA
AAACTAACAACTGTGATTTCAATTGCTTCAAATTTGAACTCGAGGCGGTCTGTATCGCCA
TTGAAAATTGAAATAGCACTCTCTCTCTCTCTGGTTAGGGGCGGATTTTGGCTTAACACG
ATTTCGAATTGTTTCATTTTTTTGGACAAAAATATTTTAATGGTATAGCCGGTCGGCTAT
ACTATTTAAATAAATTCGAATATTTTAAACGTATAGCCGTTCGGCTATATGCCTTGAAAA
TATTTATTCGAATATTTTACATGTATAGCTGATCAGCTATACGTTTAAAATAGATTCCAA
TATTTAACAGTATCACCGGACGGCTATAATCCTTAAATACATTTTACAAGTACAGCCGGA
CAGCGATACTGTATAGCTATAATTATTCGAATATTTTACAAGTATAGTCGCACGGCTATA
CTGTTTAGTAGAGATGATACACCACACTGCAAGCAACACCAAAACAATATGCCCACACGT
GTGGAATAATACTTGGAGGGAGATGAAAATTAAAAAGAAAACATAAATATAGGCAAATTA
CCGATAACGAGTAGATGTTAACAGTTAAGACATGGTTTGAATTGCTACTTTAAAAACTAA
TGTAAGACCTTTTTTTTTTTTGGGAGATACAAAATTGGGATAAGAGTTAAAATTCTTGTA
TCAAAAAAGAAAAAAAAGAAACCCAAGATCATTTTTTAGGAGTCAAAATTCATGTTACAA
TAAGTTACATATATGTTCAACATCATGATCTCATTGTCAAGAAATTTGTTTGTTCTTCTT
CTTCTAGGGATGAGTTAGTCCACAAGAGTTCATCCGCTTGGGCAGAAGACAACAACAAAA
TAGAATATTACATAATATTTTGACAATTCTTATTGTGCTAACATTGTTGGTAACAGGCTT
>chr5:12699501-12710500 CH172-D CYP71AN24 P1
TTCCGGCCACTTCTTGCCAGTTTTTGGGGTAGGTCTAAGAACAAAAGTGGCTCCAAATAG
GATGTTACACCTAGGGTAGGAGTCTTGAGTAGTGATTTGGAGTTTTTCTGGCGAAGCATT
ATCGCTTTAGGCACCACGTGCTGCCAGCGCGTGTGCTGGCGCTTGGGCAGCAGGGTGGGG
ACCACAATTAGTCCTAGAATAATCCCTTAGTCCTCACGAGCGTGTAGGATTTCGTGGATC
TTAATTCGGATAACGTTTGAACCCCGAACGGATCTCGTCTAGTGTGCGATTTCCGAATTC
AGCATGTTTGAGCCGTTGGATCGTAGTCATGTTCAGGTATGTTGACTCAGGTAATTTCAG
AATCCTATAATAGTTGACGGATCGTAAAACGGAGTTCCAAATATTTTAGAAACGCCAGCC
CTAGAGATAGGTTTACAGTAAACAAGTCCGGACCGAAAGAAGTTATCTAAATCCTATTAT
GGGATGAGCAGATAGTTAGTTATAAGTTGCGGTCCGGATAGTAGCAGTATCTCCGAGGCC
TGCCAGTTTGCAGTTCAGGAACAGAGGAAAGAACTACGTGTGGTTTGATCCCTCAGTAAG
GGTACGTAGGCAGCCTACAATTTTATGGTGCAGCCACAAGTTAGAGCCTTTGAGTTTGTG
TTCTTGTTTTTCAGGGCATTTTGGTCATTTGTGACCCACACCCACCAGGTGTCAGTATTA
AACAGGATTCGGCCCGGATTCCAAAATGGAATTTGGGTCGGGTCCTTTCAATAACAATAT
CTCAAGAAATAACAAATTAAAGGGTAATATCTATCCTGATCCACCCCTATGCTCCTGCAT
CAATCAAGGACTTCTTTTACAATTCTTGTTCCAAGTTATAGTCCACCATTTCTCACCACA
TACTTGCTGTGAATTTTGTATCAACAAGAGATCCCTCTTTCCTTTTCCCACTCAAAACTG
TAAGTGATTTCTTTTATTCTTTCTTTTACATGTTCTCATCATGGACATATATAGATTTGA
GAGGATATTTCCCATGCATGGTTAAACCAATAGCCTCAGTCAAATTCCCAAAACACAAAA
TATTTCCCAAGAAACCAGGTTAAGACATTTGCATTCACACTCACAACAACAGATTTGAGA
GGATATTTCCTATGCATGGTTAAACCAGTAGCTTCAGTCACGTCCAAATCCTTGCTGGTT
GCTCCACCAGGCAATTTCCAATCAAACTTATGTGCTATATTTACTAAAGCAATCTCAGTA
ACATCTGTGGCAAATTGAACTTACACAAGAATATGGAACTTGCACGGATCTTTATTTTTG
TTTGGATGAACAAACACTAAAGGAACACTTTAGATACTCTTAAACAAAACTCGAATTTCA
TGATCTTATGTGTTTCACACATCCAACCTTCTAAAATGAATATAGAAAGAAAATATGTTC
TAGAAAAACCTCATTGGTAATGCAAGATAAGATCACAGTTAGATAAGATCACCATGGGGC
ATTTTCTTCTTCTTTTGTCTTTTACCTCCTCTCTTTTTGACTTTCTTTGTGAGAGTAATC
TAATACTAGTCTTGTTTCAATTATCTTTCCCACTTTAATTTAATCCCACGAGATAAAGCA
ACTGACTTTTCCCCATCTCATCAATCGTGTATACTTGAGTTTGAGTTTTTCACCACACAC
CACCATGGTTAAAAATTCAGAAACTACCCTGATTTTGAATTTCCAAAAACTCAAAATATT
CCAAACAGACCAATTGAAAATGTGTATATGGTGAGAAAACTTGCATTGACACATAATATT
TTGACAGTTCTTATTGTGCTATGGTATCTTGGCAACAGTACTGACAGCTGAAGCTATAGA
CATACACGATAGCAGGCTTAGAGCCTTAACATATATAATATGAAGACCAGTTCAGGTGCG
TATATGAAAATGTCCTCTCTATCCCTCAACTTGAGTGTGGAAAAGCAACAGCTTTCAGAG
GATATTTTCTATGTGAGGTTAAGCCAATGGTTTCTGTCATGTCTAAATCCTCCCCTCTTG
CTTCACCGGGCAATGCCCAAACAAACTTGTGCACGATGTTTGCTAAGGCAATTTCATTAA
CAGCCATGGCAAACTGAAGTCCTGGGCAGACCCTCCTACCAGCTCCAAAGGGAATCAATT
GAAAGTCAATCCCTTTGTAATCTATACCAATATTCAAGAACCTTTCTGGCTTATACTCCT
CTGGGTTGTCATACAGCTTGGGATCTCTTCCAATTTGCCATGTGTTTACACCATAATCAA
CCGAGCATATCCAGTCTCAAAACAACTAGCACCAAGGCAGACACGCCTTCTCTCCTGCCG
AAGGAAGACACTCTTCCGAGATGCCAAGCACCTGCCGAAACTCCCGACTGCCAAAGCTCA
CAAACTGTTAAACCTAATTCTCATGACACGTGTCACCACCGCGGCGACTTGCACAGAGTC
CCACATCGGAAATCTACACCAACCTCCCACTTTCACTTCCCTATAAAAAGGGAACAGTAC
CCTAGTAAGAGGAGTAACTACTTTTCTGCATTTTACTATTACTCTGCAAAAGTTGACTTA
AGCATCGGAGAGCCTTCGGCCGGCACCACACCGGTGTCCGAAGCTTGACGACTGCTTCCC
TTATCTTTGTCTTCTGCAGGTTAGCCTTTATTGAAGGCCCAGACCCTTTCCCTGCTGAAG
GCAAACCCCTTTTTCTCTAAGTTGACCCTCTCTGAAAAAGAGCATCAACAGTTTGGCGCC
GTCTGTGGGAAGGAGGAAGTTGAAGGAGGAAGTTGAAGGGACCTTGCCGAACGGTAAGGC
CCATGGAAATGCAAAATGGGTGGCCTCACAATTCAATTTTGCCCAGCCTCAAATCACCAA
GCCTTGCCAAATTGGCCTAACCTCAAATGGCCCGGCTAAGTGAAAATTCACAAAAGCCTA
GCTCACACCAACACTGCCGCAATCAAGGAGGCCTTTGGCAGAGCTGGGGTCTTTGGCAGA
GCTGTTCTGGAGCGAATTTGGGGCTGGGACATTGCAGAAGTAAGCGGAGCTGGGCTTTCC
TTGTGACCTGGGTGTCTAGATCAAATTTCTGAGGTAAGTTGCTGCCATTTTGGAGGCCTC
CATTTTGTTGCTGCCCATCCCTTGCCGTTCGGCAAGTTGACTCTCCATATTTTGTAGGTG
TTGGCAAAGTAGCTGAGTCAGGATGATTTGCGTTGTGCTTGGAGCTGGGCTTTTGCGAAG
AGCTAAGCCATTTGGGGATTCGACAAGGGCTTGGGCAAGGTGAGAGCTGGGCTCTTCGGC
AAGGGGGCCTAGGCCTTCGGTGACCTTTAGGTAAGACATTTTACCAAGCCCCCCAATTTG
TTGCTACATAACCCTTGCCGTTCGGCAAGGGTGTTTGTAAATTCTCGAACGGCAAGGGTG
TTTGTAAATTCTCGCTGGCTGACCCGATTAGAGCTGGGTCTTTCGGGGTTTGGAGCTGGG
CAGTATGAAATTTCGTGGAGCTGGGCTCGGGAGGCTGGGTGCCTTGATCAAAATTTTTGG
TTTTTGTTTCGCTGTGCTCGTAGAGGCAGGTTCGGAGCTGGGCCACCTTGGATTTTTTGG
CAAGAAGTGAGAGCCTAGAGCTGGACCTTCGGTAGGTGTCCAAAAGGGTTTGGCCAATAT
TGGAGCTGGTCCCGTTTTGGCTAGGGGTTAGCTAGGATTTGGAGCTGGGCTCCGTGAGGT
TTGGTTGTTTTGTGACTTGGGACCGTGAGCTGGGCCTTGGATAATTGACAAGGGCATAAG
CTTTTGGCATCCTCCGTAGCCGGGCTTGCCGTAGAGTTAGGCCTCCTTGATTGCGGCAGT
GTTGGTGTGAGCTAGGCTTTTGTGAATTTTCACTTAGCCGGGCAATTTGAGGTTAGGCCA
ATTTGGCAAGGCTTGGTGATTTGAGGCTGGGCAAAATTGAATTGTGAGGCCACCCATTTT
GCATTTCCATGGGCCTTACCGTTCGGCAAGGTCCATACGGATTCAAAACAAGGGCCACCC
ATCCTCGGTTCCACACTCACCTATGCTCAAACTCCAGCGAATCCGACAAGGACCTAGCTC
ACGGGATGACGACACTACGGACCCAGCTCCGGATCGTCTCGGAAACCATGCACTCAGACC
CACTCCTTGCCGAAGACAGATCAGCCCTCCTTGGGTCCCTTGCCGAACGGCACCCGCCGC
CCGGAATCCTTCCTCCTGGCAGCTGTCTCGGAGCCCAGCTCCACCTTCACGCTGAAACCG
CTGGTTCCTGTGGCCAAGGAACTCGAAAGTCCTAGCTATCTCTTTGCCTAGCCCTTTTAG
TGCTCTACGGGATATCCCAGCTATCTCTTGCCGAACGGCAGTAGTTGGATGTTTCTGAGA
AGCCTAAAATGAATCTTTTATATGCCTATAAGGAATGTTGTATTTGACTGTACTGCTTGA
TAATGTACAGTGGACACTTGGAGGACTTTTTTTAGGTATGCATTCCGCAATTCCAATCAA
ACATCTTCGTATTACTACTAGCGCAGAATGCAATGTGATATTTGGATGTTTCTGTCGGAA
TTTTAAAAAAGGTTTTAAAAATTTAACCGTTTTTATTTATTTAATTATTTTGGCCGTTTT
ATTTTATTTATTGTGGGGGTTATAAATATTTAATATTCAGGTTTTATTTCTATATTGAAT
GCCTTAATTTTCTGGTTGGTGAAGGTTACATGTTATTGGATGCTTATAAAAGGCCATCAT
CCTTCACATTTGAACAACCACAATACACCATCAGAATATCACATACCACAATCACCACCA
CAAACTAATTCTCTCCTTTTCTACTTTTATATATATATATATATATTCTCTACTTTATAT
TATTATTTTGGCAATGGTTCTGTGACTTGGATACCTATATCCGTCTATGAACGTGCTCAT
AACTGATCTTGAGTTTGTGTAGAAGGGGTTGTATCTTGGAGTTTTGTAGACTGTCAGTAC
CTGCACGTAGGGAGACTACAAAGGCTTTAGGACAACGTCTTTGACGTGTTTCACCGTACC
AAACTCACCTTCTTACTTTTCATTTATTTTGCTTTTACTTATCTATTATTTTGTTTTCTT
TAATTTCATTGTACCTTAAAAGCTTTCCAATTTGTTTATAAGTTATTTATAATATAAATG
TTTTTGTATTTGGCTTTACGAAAAAGGAAAACTATATTTTTTTATAACAGTTTCATGTTT
ACTTCTTGAGCCACCAGGATTCATTATTTTATTTGTTGGAATTTGGTATCTGCAGTGCAA
GAAACAACGCCAATTCGTATACTAAGGGAAATGATTCTGTTTAAATTTTAATATTTTAAT
ATAATTTATTTAAAAAAAATTATTTTTTTATTATTTTTTATTCAATAATATGTGAAAATT
ATGTATATAATACGTGAATTTTTTTTTCTGTATTATTGAAAATTTAGTAAAAAATACATG
TATTAAACATGACAAATTCTACGTATTGTACATTTACTTTTTAAAAAACATGAATTTTAC
CGAGTCTTTAAGATGTGTATGGTAAACGAAAGTATGATTGAAAAATATGTACGTAAGTGT
ATAACACGAGTATTAAACGAGACAATGCTAAATTCTTTATATGAGTAATAACTTTGGAAA
AGTAAAAAAAATCAAAAAGGGATAATAGAAACTCGGGTAATTGTCTCATAGAAATGGATA
ATGCTCTAAACTACCCTTACGATAAACGAAAATCAATGAAAAAATTATATAAAAAAACTT
AGTACAATAATGCGGCTATACTCTTTAAATATAATAATATATTTATGGAGTATAGATGCG
CGGCTATACTCCTTAAATATAATAATATATTTAACGAATATAGCCGTGGCTATGCTAATT
ATTTATAATTAAAAAATAAAAAATAAAAAGAAACCGCCTACCTATTAGGCGATTTATGAG
TAGGCCAAAGTGACAATTGCATACTCCACTTCATAGTCATTTACCCTTTCTTCATCGAAA
GGGGTGGATTTAACACGATTTCCAGTTTCTGTCTAGGCATGTGATTGTTTTTCTTGACTT
TAATTGGCTTTTCTCATACAAGAAAAATGGATTTTATTATTTTTTTTATTTTTTTTGTTT
TGGACTTCTTTTGTTAGGTCAAACGTTTTGGACATTAATTTTAAGGCTTAATTATTGATA
TGCCCCCTGTGCTTTATCAAAAATCTCAATTTACTCCATGTACTTGCAATTGGCTCACTT
TACTCCCTGTGCTTTATGTTCATGTCCTTTGTTCCCCTATTCCGTCTAGTTCCTTACAAC
AGTCGTTAACTCTGTTTATATGGCATGGGTATATTAGTAAATTCAGACAAGTGGATCCAA
ATGGGGCATTCCATGTGGCAAATGGTGGGACACATTTGTTGACATCGAGTTTTTTTTTTT
TTTTTTGGTCAAGGGACATCGATTTAATTGGATTGTCCAGTAGGGTTTCACAATTAGCCA
TTTGGGGCAAAATTCATAAGGCTGCGAAATGGGAATCTTGGAATAGGGTTCCAACCTGTT
GAAATTGGGTTGCGAATATTTGAATAGGGAAAGGTAGTGTGTTTGTCTGTCTTTGAATGT
TGATTGAGTCAGTGAGAAGTGAAATCGGGGAAGAGAGTCTCACTGTTACTGGAGATTGAG
GTTGTGCTTTGAATATTGATTGTTGTTAGACTTTAAGGCTACAAGAAGATGATGGTGCTA
AGAGAAAATGGAGGTGTTCAACCCGTGTGTAAGTGGACGCATCCTTCACTTCTTTTTCTA
TATTTGGGCACATGGTTTTGGAGAGTTGCTAGTTTTTTAGTCTTTCTTCACATCTTTTTC
TGGATTTGGGCATATGTGGTTTTAGGGTATTGCTAGGTTTTTTAGTCCTTCACTTCTTTT
TCTTGATTTGGGCATGTGCTTTTAGTGCTGCTAGTTTTAGTCCTTGTTTATGTCTGTTTT
TAGTCTAAAGATCTTTGGTTACGTTTTTATCATTTGTAATTATCTTTATGTTTTTTGTGG
ACATGGTATGTTTATTTCTTTATGTTTTTAGCAGGTAACTTTCTTCCTTTTTGTGGCTTT
CGGCATGTGAGGTTCTTTTATTGTCTTTGTGTTTTGTGTGGTCTTTATTTTGTTTTTCTG
TTACTTGTGGACCTAGCTTTGTGATCCCGTTTTTGTATGTATTTCATGGACTATTTGTGA
GTTTGGTACATGGAGGAAAACTAGTGGGGAAAGGTTTGGGTGACATGCCATGGACTTACT
TAGAGCATTTCCACCAAGAGGCCCCTTCCGACACCCAAGTCTTGACAGGGCAAGAGTTGG
GCTCCACCAACCTGGGCAAGCCGAAAGGGAAGACTTGCATGGGTTGCTGTATGGGCAAGC
TGATGTCATTGTGACATAAATTGGAAAAAAAAAGGAAAAAAAAAAACCAAAAATTTCAGA
ATTTTTTTATAAATAAATAACTAGTCATATTCTTCACTTCCCATACCAAAACTCTATACA
AATTCCTCTTCTCATTTCTCATACGAATAGTGGTTGTCCTTGGTTGCCATGGCAATGGGT
GGAAAATCAACAAAAAAATTGCTAGGATAGGCACTATTCATATGAATAGTAATAACCCCT
TGTCTTTTGCCATGACAAAAGAGTGGAAATGCTCTTAGGTGGTTCAATTAGCTGGTTTGA
TTATTGTGAGGCAGACTACATGTCTATATTAGAGCTGTAGGGAATGGCTAAAATTGTGGG
ATATGATAGTGGTGTGAGCCTTTATGGTGAGGACTTGTTTTCTGTTGTATTAATAATTGT
CACAAATTAATGTGCTAATCAAAATGCTTGTCAATCTCTTCACTTTATATACATTAAGGA
AAAATGGCAGAATATAGTGCCGGTTTGATCACTTCTCATTAGAAAATATTATCAAATTGT
TGTCGTCAATGCAAAATCTTATGCAGTTCCATCAACGTGATTAGAAAACAATAAAGAATC
TGAGGGAGAGGGTCATTTTGTGGAGCCAGACAAAACAAAAAAGAAAAGAGCAAGACGTGG
CTGCTATAACATAGAAAATGGGTTGTGATGATGGTGATTTTTCTGTTCCACCACCTCCAG
CCAATGTTTATTTATTTAGAAGATGTAACATATGATCATCATGCTTATCATAGAGACAGA
GAAATGAAACCCTTAAGAAAAAGACAAGCAGAAAATGATTTGAAAGCATTTTAGAAGATG
TAAAATGCTTATTTCTGCCTCTATATATGTGACTTGCCAAATGTCCAGTAGCATTTTAGG
TGAAGTAAAAAAGAGTCTACATGAAAATAGAGAGGAAAACACCATTTTTCAGTGAATATG
TGACAGTCAAGTGTTTTGGCTACGGTTTTTCATGTTTAGAAACCATTTTCATACCTTATA
TGTGACGAAATAAATATCCCAATTATGTGAACTGTCTTTAGAGACGGAAAAAAACGCCGC
TAACCGTTTCTAAAACCATATAAGTCAACAAATTAAAACACCGCCTCTAAAACTCGGTAG
ACTCTTCAAATCTTACCCACTCACGATTACGTGAACTTTACATAAAAGACAAGAAAAAAA
AAAGCTTCCTTCCCTCTTCATACCTTTTATATATATATATTAAATTTCCTTCATCTTCAA
AAAACTATTCACACATTTTACATGATAACATCATTAAAATCTTGTTCAAATTATTTAAAC
GGATACAACAAAATTCCCCAATCGTCCAACAGACAAGATCGGATGGGAAAGAGATTTAGT
ACAAGTTTTTCATGCATCCCCTAAGGTAATCCCTTTTTCTCTACTGAAATTTCTCGCGTG
CTATCATTGCTCAATCCTTCAGGGAAATTCCGTAGTGCAGCCATTAAGGTAAGAGCTAAA
GCTGGATTTGCTTTCTGAACATCCCCTATGCATCCAACCACCCATTGTACCAGAAGTTCA
CAAAAACATTAGATGGAAACTGATAAACCCTTTTGTTATCACGTCCAACTTCCATAATCC
ATCAAATGAGTGATACAATCATAGAAAATTTTGAGACGTAAATGTGAGGCCCTAAAAAAA
AAAAAACGAAGGCAAGAATATATTACCCTACAAAAATTACTGAATCCAACTATACAAGAC
TTAAAAGACATAGTATATGCAAGGTACGTATCACCACTAGCCAATCCTCCTAGTATGAGT
GTCCCCCAAACAGAACTACCAATATGGAAATTTGGATTGCATATCCATTTTTGCTTCCCA
TACTCTATTCAATCTTTCAAGCCTTCATAGAACATAACCTGCAAAGTGAAGATGAAATCA
TAGTTTGAAACAAAACTAATATACTAAAAATAAGAACCAGATTAAGGAGAAAGAAACAGA
ATAATCACAACTAAATCTTTTAGAGGCCAAAAGGCTAACTGCCTATGATTCACCAATGAC
CAAAACAGGGTATTTCTGAATTTTCCTTTTTGGGACAAAATATAGCAATAAACAAGTGTG
GGGAGTGCATGTTTTCTATTAGTAGTTGAAGTCGTATTTTGCCAGGGTTACGAGCAATTG
TGGGAAAGGCCAAAAGAAAGGGGGTGATACATACAAACTATCACCATTCAACATACCATT
AGACAAGGAAATGGCACATTGCTTGCAAGTGTGGATTAGTATCTGCCAAATGAAAGAAAA
ATTAAATCCGCAATTGTGCAAGAACATAATGGTCATAGTTCATACGCGTGCCAAATTACA
ACCAAATTGAACTAAGTATTTGAATGACACACCGCAATTGAGTTAAGTGGCCAACAGTCT
TCAAGACTCCTAATTCCCTGATTCCCATCATGATGAAAAATAGAGGGAAGGAGGAGGGGA
AGGGACCATAGCTAAGCTATGGAAACACTTGAGCAAGAAAATACAATGCCAGAACCAGTA
CTCGAAAATTGAGCTTTACCCATAAGCCATGAATATTAAATCAATACCTGACTTGCACAA
AGATTAGCTTGGCTCTGAATACATGCCTTTACAGGTCCCCAAATGCCCTAAAAATAGTCT
CCGCAGAAACTCCCTCTAAACTTCATTGACAGTGACAGATTAAAGAATTAATTGCAAGCT
TCCCTCTAAACTTAATTATAAACGCATAAAACTAACAACTGTGATTTCAATTGCTTCAAA
TTTGAACTCGAGGCGGTCTGTATCGCCATTGAAAATTGAAATAGCACTCTCTCTCTCTCT
GGTTAGGGGCGGATTTTGGCTTAACACGATTTCGAATTGTTTCATTTTTTTGGACAAAAA
TATTTTAATGGTATAGCCGGTCGGCTATACTATTTAAATAAATTCGAATATTTTAAACGT
ATAGCCGTTCGGCTATATGCCTTGAAAATATTTATTCGAATATTTTAGAAGTATAGCTGA
TCGGCTATACGTTTAAAATAGATTCCAATATTTAACAGTATCACCGGACGGCTATAATCC
TTAAATACATTTTACAAGTACAGCCGGACAGCGATACTGTATAGCTATAATTATTCGAAT
ATTTTACAAGTATAGCCGCACGGCTATACTGTTTAGTAGAGATGATACACCACACTGCAA
GCAACACCAAAACAATATGCCACACGTGTGGAATAATACTTGGAGGGAGATGAAAATTAA
AAAGAAAACATAAATATAGGCAAATTACCGATAACGAGTAGATGTTAACTGTTTAGACAT
GGTTTGAATTGCTACTTTAAAAACTAATGTAAGACCTTTTTTTTTTGGGAGATAAAAAAT
TGGGATAAGAGTCAAAATTCATGTACCAAAAAAGAAAAAAAAGAAACCCAAGATCATTTT
TTAGGAGTCAAAATTCATGTTACAATAAGTTACATATATGTTCAACATCATGATCTCATT
GTCAAGAAATTTTTTCTTGTTCTTCTAGGGATGAGTTAGTCCACAAGAGTTCATCCGCTT
GGGCAGAAGATAACAACAAAATAGAATATTACATAATATTTTGACAATTCTTATTGTGCT
AACAGTGTTGGTAACAGGCTT
>chr5:12699501-12710500 CH172-D CYP71AN24 P2
TTCCGGCCACTTCTTGCCAGTTTTTGGGGTAGGTCTAAGAACAAAAGTGGCTCCAAATAG
GATGTTACACCTAGGGTAGGAGTCTTGAGTAGTGATTTGGAGTTTTTCTGGCGAAGCATT
ATCGCTTTAGGCACCACGTGCTGCCAGCGCGTGTGCTGGCGCTTGGGCAGCAGGGTGGGG
ACCACAATTAGTCCTAGAATAATCCCTTAGTCCTCACGAGCGTGTAGGATTTCGTGGATC
TTAATTCGGATAACGTTTGAACCCCGAACGGATCTCGTCTAGTGTGCGATTTCCAAATTC
AGCATGTTTGAGCCGTTGGATCGTAGTCATGTTCAGGTATGTTGACTCAGGTAATTTCAG
AATCCTATAATAGTTGACGGATCGTAAAACGGAGTTCCAAATATTTTAGAAACGCCAGCC
CTAGAGATAGGTTTACAGTAAACAAGTCCGGACCGAAAGAAGTTATCTAAATCCTATTAT
GGGATGAGCAGATAGTTAGTTATAAGTTGCGGTCCGGATAGTAGCAGTATCTCCGAGGCC
TGCCAGTTTGCAGTTCAGGAACAGAGGAAAGAACTACGTGTGGTTTGATCCCTCAGTAAG
GGTACGTAGGCAGCCTACAATTTTATGGTGCAGCCACAAGTTAGAGCCTTTGAGTTTGTG
TTCTTGTTTTTCAGGGCATTTTGGTCATTTGTGACCCACACCCACCAGGTGTCAGTATTA
AACAGGATTCGGCCCGGATTCCAAAATGGAATTTGGGTCGGGTCCTTTCAATAACAATAT
CTCAAGAAATAACAAATTAAAGGGTAATATCTATCCTGATCCACCCCTATGCTCCTGCAT
CAATCAAGGACTTCTTTTACAATTCTTGTTCCAAGTTATAGTCCACCATTTCTCACCACA
TACTTGCTGTGAATTTTGTATCAACAAGAGATCCCTCTTTCCTTTTCCCACTCAAAACTG
TAAGTGATTTCTTTTATTCTTTCTTTTACATGTTCTCATCATGGACATATATAGATTTGA
GAGGATATTTCCCATGCATGGTTAAACCAATAGCCTCAGTCAAATTCCCAAAACACAAAA
TATTTCCCAAGAAACCAGGTTAAGACATTTGCATTCACACTCACAACAACAGATTTGAGA
GGATATTTCCTATGCATGGTTAAACCAGTAGCTTCAGTCACGTCCAAATCCTTGCTGGTT
GCTCCACCAGGCAATTTCCAATCAAACTTATGTGCTATATTTACTAAAGCAATCTCAGTA
ACATCTGTGGCAAATTGAACTTACACAAGAATATGGAACTTGCACGGATCTTTATTTTTG
TTTGGATGAACAAACACTAAAGGAACACTTTAGATACTCTTAAACAAAACTCGAATTTCA
TGATCTTATGTGTTTCACACATCCAACCTTCTAAAATGAATATAGAAAGAAAATATGTTC
TAGAAAAACCTCATTGGTAATGCAAGATAAGATCACAGTTAGATAAGATCACCATGGGGC
ATTTTCTTCTTCTTTTGTCTTTTACCTCCTCTCTTTTTGACTTTCTTTGTGAGAGTAATC
TAATACTAGTCTTGTTTCAATTATCTTTCCCACTTTAATTTAATCCCACGAGATAAAGCA
ACTGACTTTTCCCCATCTCATCAATCGTGTATACTTGAGTTTGAGTTTTTCACCACACAC
CACCATGGTTAAAAATTCAGAAACTACCCTGATTTTGAATTTCCAAAAACTCAAAATATT
CCAAACAGACCAATTGAAAATGTGTATATGGTGAGAAAACTTGCATTGACACATAATATT
TTGACAGTTCTTATTGTGCTATGGTATCTTGGCAACAGTACTGACAGCTGAAGCTATAGA
CATACACGATAGCAGGCTTAGAGCCTTAACATATATAATATGAAGACCAGTTCAGGTGCG
TATATGAAAATGTCCTCTCTATCCCTCAACTTGAGTGTGGAAAAGCAACAGCTTTCAGAG
GATATTTTCTATGTGAGGTTAAGCCAATGGTTTCTGTCATGTCTAAATCCTCCCCTCTTG
CTTCACCGGGCAATGCCCAAACAAACTTGTGCACGATGTTTGCTAAGGCAATTTCATTAA
CAGCCATGGCAAACTGAAGTCCTGGGCAGACCCTCCTACCAGCTCCAAAGGGAATCAATT
GAAAGTCAATCCCTTTGTAATCTATACCAATATTCAAGAACCTTTCTGGCTTATACTCCT
CTGGGTTGTCATACAGCTTGGGATCTCTTCCAATTTGCCATGTGTTTACACCATAATCAA
CCGAGCATATCCAGTCTCAAAACAACTAGCACCAAGGCAGACACGCCTTCTCTCCTGCCG
AAGGAAGACACTCTTCCGAGATGCCAAGCACCTGCCGAAACTCCCGACTGCCAAAGCTCA
CAAACTGTTAAACCTAATTCTCATGACACGTGTCACCACCGCGGCGACTTGCACAGAGTC
CCACATCGGAAATCTACACCAACCTCCCACTTTCACTTCCCTATAAAAAGGGAACAGTAC
CCTAGTAAGAGGAGTAACTACTTTTCTGCATTTTACTATTACTCTGCAAAAGTTGACTTA
AGCATCGGAGAGCCTTCGGCCGGCACCACACCGGTGTCCGAAGCTTGACGACTGCTTCCC
TTATCTTTGTCTTCTGCAGGTTAGCCTTTATTGAAGGCCCAGACCCTTTCCCTGCTGAAG
GCAAACCCCTTTTTCTCTAAGTTGACCCTCTCTGAAAAAGAGCATCAACAGTTTGGCGCC
GTCTGTGGGAAGGAGGAAGTTGAAGGAGGAAGTTGAAGGGACCTTGCCGAACGGCAAGGC
CCATGGAAATGCAAAATGGGTGGCCTTACAATTCAATTTTGCCCAGCCTCAATTCACCAA
GCCTTGCCAAATTGGCCCAACCTCAAATGGCCCGGCTAAGTGAAAATTCACAAAAGCCTA
GCTCACACCAACACTGCCGCAATCAAGGAGGCCTTTGGCAGAGCTGGGGTCTTTGGCAGA
GCTGTTCTGGAGCGAATTTGGGGCTGGGACATTGCAGAAGTAAGCGGAGCTGGGCTTTCC
TTGTGACCTGGGTGTCTAGATCAAATTTCTGAGGTAAGTTGCTGCCATTTTGGAGGCCTC
CATTTTGTTGCTGCCCATCCCTTGCCGTTCGGCAAGTTGACTCTCCATATTTTGTAGGTG
TTGGCAAAGTAGCTGAGTCAGGATGATTTGCGTTGTGCTTGGAGCTGGGCTTTTGCGAAG
AGCTAAGCCATTTGGGGATTCGACAAGGGCTTGGGCAAGGTGAGAGCTGGGCTCTTCGGC
AAGGGGGCCTAGGCCTTCGGTGACCTTTAGGTAAGACATTTTACCAAGCCCCCCAATTTG
TTGCTACATAACCCTTGCCGTTCGGCAAGGGTGTTTGTAAATTCTCGAACGGCAAGGGTG
TTTGTAAATTCTCGCTGGCTGACCCGATTAGAGCTGGGTCTTTCGGGGTTTGGAGCTGGG
CAGTATGAAATTTCGTGGAGCTGGGCTCGAGAGGCTGGGTGCCTTGATCAAAATTTTTGG
TTTTTGTTTCGCTGTGCTCGTAGAGGCAGGTTCGGAGCTGGGCCACCTTGGATTTGTCGA
CAAGAAGTGAGAGCCTAGAGCTGGACCTTCGGTAGGTGTCCAAAAGGGTTTGGCAAACAT
TGGAGCTGGTCCCGTTTTGGCTAGGAGTTAGCTAGGATTTGGAGCTGGGCTTCGTTAGGT
TTGGTTGTTTTGACTTGGGACTGTGAGCTGGGCCTTGGATAATCGACAAGGGCATAAGCT
TTTGGCAACCTCCGTAGCCGGGCTTGCCCTAGAGTTAGGCCTCCTTGATTGCGGCAGCGT
CGGTGTGAGCTAGGCTTTTGTGAATTTTCACTTAGCCGGGCCATTTGAGGTTGGGCCAAT
TTGGCAAGGCTTGGTGATTTGAGGCTGGGCAAAATTGAATTGTGAGGCCACCCATTTTGC
ATTTCCATGGGCCTTACCGTTCGGCAAGGTCCATACGGATTCAAAACAAGGGCCACCCAT
CCTCGGTTCCACACTCACCTATGCTCAAACTCCAGCGAATCCGACAAGGACCTAGCTCAC
GGGATGACGACACTACGGACCCAGCTCCGGATCGTCTCGGAAACCATGCACTCAGACCCA
CTCCTTGCCGAAGACAGATCAGCCCTCCTTGGGTCCCTTGCCGAACGGCACCCGCCGCCC
GGAATCCTTCCTCCTGGCAGCTGTCTCGGAGCCCAGCTCCACCTTCACGCTGAAACCGCT
GGTTCCTGTGGCCAAGGAACTCGAAAGTCCTAGCTATCTCTTTGCCTAGCCCTTTTAGTG
CTCTACGGGATATCCCAGCTATCTCTTGCCGAACGGCAGTAGTTGGATGTTTCTGAGAAG
CCTAAAATGAATCTTTTATATGCCTATAAGGAATGTTGTATTTGACTGTACTGCTTGATA
ATGTACAGTGGACACTTGGAGGACTTTTTTTAGGTATGCATTCCGCAATTCCAATCAAAC
ATCTTCGTATTACTACTAGCGCAGAATGCAATGTGATATTTGGATGTTTCTGTCGGAATT
TTAAAAAAGGTTTTAAAAATTTAACCGTTTTTATTTATTTAATTATTTTGGCCGTTTTAT
TTTATTTATTGTGGGGGTTATAAATATTTAATATTCAGGTTTTATTTCTATATTGAATGC
CTTAATTTTCTGGTTGGTGAAGGTTACATGTTATTGGATGCTTATAAAAGGCCATCATCC
TTCACATTTGAACAACCACAATACACCATCAGAATATCACATACCACAATCACCACCACA
AACTAATTCTCTCCTTTTCTACTTTTATATATATATATATATATTCTCTACTTTATATTA
TTATTTTGGCAATGGTTCTGTGACTTGGATACCTATATCCGTCTATGAACGTGCTCATAA
CTGATCTTGAGTTTGTGTAGAAGGGGTTGTATCTTGGAGTTTTGTAGACTGTCAGTACCT
GCACGTAGGGAGACTACAAAGGCTTTAGGACAACGTCTTTGACGTGTTTCACCGTACCAA
ACTCACCTTCTTACTTTTCATTTATTTTGCTTTTACTTATCTATTATTTTGTTTTCTTTA
ATTTCATTGTACCTTAAAAGCTTTCCAATTTGTTTATAAGTTATTTATAATATAAATGTT
TTTGTATTTGGCTTTACGAAAAAGGAAAACTATATTTTTTTATAACAGTTTCATGTTTAC
TTCTTGAGCCACCAGGATTCATTATTTTATTTGTTGGAATTTGGTATCTGCAGTGCAAGA
AACAACGCCAATTCGTATACTAAGGGAAATGATTCTGTTTAAATTTTAATATTTTAATAT
AATTTATTTAAAAAAAATTATTTTTTTATTATTTTTTATTCAATAATATGTGAAAATTAT
GTATATAATACGTGAATTTTTTTTTCTGTATTATTGAAAATTTAGTAAAAAATACATGTA
TTAAACATGACAAATTCTACGTATTGTACATTTACTTTTTAAAAAACATGAATTTTACCG
AGTCTTTAAGATGTGTATGGTAAACGAAAGTATGATTGAAAAATATGTACGTAAGTGTAT
AACACGAGTATTAAACGAGACAATGCTAAATTCTTTATATGAGTAATAACTTTGGAAAAG
TAAAAAAAATCAAAAAGGGATAATAGAAACTCGGGTAATTGTCTCATAGAAATGGATAAT
GCTCTAAACTACCCTTACGATAAACGAAAATCAATGAAAAAATTATATAAAAAAACTTAG
TACAATAATGCGGCTATACTCTTTAAATATAATAATATATTTATGGAGTATAGATGCGCG
GCTATACTCCTTAAATATAATAATATATTTAACGAATATAGCCGTGGCTATGCTAATTAT
TTATAATTAAAAAATAAAAAATAAAAAGAAACCGCCTACCTATTAGGCGATTTATGAGTA
GGCCAAAGTGACAATTGCATACTCCACTTCATAGTCATTTACCCTTTCTTCATCGAAAGG
GGTGGATTTAACACGATTTCCAGTTTCTGTCTAGGCATGTGATTGTTTTTCTTGACTTTA
ATTGGCTTTTCTCATACAAGAAAAATGGATTTTATTATTTTTTTTATTTTTTTTGTTTTG
GACTTCTTTTGTTAGGTCAAACGTTTTGGACATTAATTTTAAGGCTTAATTATTGATATG
CCCCCTGTGCTTTATCAAAAATCTCAATTTACTCCATGTACTTGCAATTGGCTCACTTTA
CTCCCTGTGCTTTATGTTCATGTCCTTTGTTCCCCTATTCCGTCTAGTTCCTTACAACAG
TCGTTAACTCTGTTTATATGGCATGGGTATATTAGTAAATTCAGACAAGTGGATCCAAAT
GGGGCATTCCATGTGGCAAATGGTGGGACACATTTGTTGACATCGAGTTTTTTTTTTTTT
TTTTGGTCAAGGGACATCGATTTAATTGGATTGTCCAGTAGGGTTTCACAATTAGCCATT
TGGGGCAAAATTCATAAGGCTGCGAAATGGGAATCTTGGAATAGGGTTCCAACCTGTTGA
AATTGGGTTGCGAATATTTGAATAGGGAAAGGTAGTGTGTTTGTCTGTCTTTGAATGTTG
ATTGAGTCAGTGAGAAGTGAAATCGGGGAAGAGAGTCTCACTGTTACTGGAGATTGAGGT
TGTGCTTTGAATATTGATTGTTGTTAGACTTTAAGGCTACAAGAAGATGATGGTGCTAAG
AGAAAATGGAGGTGTTCAACCCGTGTGTAAGTGGACGCATCCTTCACTTCTTTTTCTATA
TTTGGGCACATGGTTTTGGAGAGTTGCTAGTTTTTTAGTCTTTCTTCACATCTTTTTCTG
GATTTGGGCATATGTGGTTTTAGGGTATTGCTAGGTTTTTTAGTCCTTCACTTCTTTTTC
TTGATTTGGGCATGTGCTTTTAGTGCTGCTAGTTTTAGTCCTTGTTTATGTCTGTTTTTA
GTCTAAAGATCTTTGGTTACGTTTTTATCATTTGTAATTATCTTTATGTTTTTTGTGGAC
ATGGTATGTTTATTTCTTTATGTTTTTAGCAGGTAACTTTCTTCCTTTTTGTGGCTTTCG
GCATGTGAGGTTCTTTTATTGTCTTTGTGTTTTGTGTGGTCTTTATTTTGTTTTTCTGTT
ACTTGTGGACCTAGCTTTGTGATCCCGTTTTTGTATGTATTTCATGGACTATTTGTGAGT
TTGGTACATGGAGGAAAACTAGTGGGGAAAGGTTTGGGTGACATGCCATGGACTTACTTA
GAGCATTTCCACCAAGAGGCCCCTTCCGACACCCAAGTCTTGACAGGGCAAGAGTTGGGC
TCCACCAACCTGGGCAAGCCGAAAGGGAAGACTTGCATGGGTTGCTGTATGGGCAAGCTG
ATGTCATTGTGACATAAATTGGAAAAAAAAAGGAAAAAAAAAAACCAAAAATTTCAGAAT
TTTTTTATAAATAAATAACTAGTCATATTCTTCACTTCCCATACCAAAACTCTATACAAA
TTCCTCTTCTCATTTCTCATACGAATAGTGGTTGTCCTTGGTTGCCATGGCAATGGGTGG
AAAATCAACAAAAAAATTGCTAGGATAGGCACTATTCATATGAATAGTAATAACCCCTTG
TCTTTTGCCATGACAAAAGAGTGGAAATGCTCTTAGGTGGTTCAATTAGCTGGTTTGATT
ATTGTGAGGCAGACTACATGTCTATATTAGAGCTGTAGGGAATGGCTAAAATTGTGGGAT
ATGATAGTGGTGTGAGCCTTTATGGTGAGGACTTGTTTTCTGTTGTATTAATAATTGTCA
CAAATTAATGTGCTAATCAAAATGCTTGTCAATCTCTTCACTTTATATACATTAAGGAAA
AATGGCAGAATATAGTGCCGGTTTGATCACTTCTCATTAGAAAATATTATCAAATTGTTG
TCGTCAATGCAAAATCTTATGCAGTTCCATCAACGTGATTAGAAAACAATAAAGAATCTG
AGGGAGAGGGTCATTTTGTGGAGCCAGACAAAACAAAAAAGAAAAGAGCAAGACGTGGCT
GCTATAACATAGAAAATGGGTTGTGATGATGGTGATTTTTCTGTTCCACCACCTCCAGCC
AATGTTTATTTATTTAGAAGATGTAACATATGATCATCATGCTTATCATAGAGACAGAGA
AATGAAACCCTTAAGAAAAAGACAAGCAGAAAATGATTTGAAAGCATTTTAGAAGATGTA
AAATGCTTATTTCTGCCTCTATATATGTGACTTGCCAAATGTCCAGTAGCATTTTAGGTG
AAGTAAAAAAGAGTCTACATGAAAATAGAGAGGAAAACACCATTTTTCAGTGAATATGTG
ACAGTCAAGTGTTTTGGCTACGGTTTTTCATGTTTAGAAACCATTTTCATACCTTATATG
TGACGAAATAAATATCCCAATTATGTGAACTGTCTTTAGAGACGGAAAAAAACGCCGCTA
ACCGTTTCTAAAACCATATAAGTCAACAAATTAAAACACCGCCTCTAAAACTCGGTAGAC
TCTTCAAATCTTACCCACTCACGATTACGTGAACTTTACATAAAAGACAAGAAAAAAAAA
AGCTTCCTTCCCTCTTCATACCTTTTATATATATATATTAAATTTCCTTCATCTTCAAAA
AACTATTCACACATTTTACATGATAACATCATTAAAATCTTGTTCAAATTATTTAAACGG
ATACAACAAAATTCCCCAATCGTCCAACAGACAAGATCGGATGGGAAAGAGATTTAGTAC
AAGTTTTTCATGCATCCCCTAAGGTAATCCCTTTTTCTCTACTGAAATTTCTCGCGTGCT
ATCATTGCTCAATCCTTCAGGGAAATTCCGTAGTGCAGCCATTAAGGTAAGAGCTAAAGC
TGGATTTGCTTTCTGAACATCCCCTATGCATCCAACCACCCATTGTACCAGAAGTTCACA
AAAACATTAGATGGAAACTGATAAACCCTTTTGTTATCACGTCCAACTTCCATAATCCAT
CAAATGAGTGATACAATCATAGAAAATTTTGAGACGTAAATGTGAGGCCCTAAAAAAAAA
AAAACGAAGGCAAGAATATATTACCCTACAAAAATTACTGAATCCAACTATACAAGACTT
AAAAGACATAGTATATGCAAGGTACGTATCACCACTAGCCAATCCTCCTAGTATGAGTGT
CCCCCAAACAGAACTACCAATATGGAAATTTGGATTGCATATCCATTTTTGCTTCCCATA
CTCTATTCAATCTTTCAAGCCTTCATAGAACATAACCTGCAAAGTGAAGATGAAATCATA
GTTTGAAACAAAACTAATATACTAAAAATAAGAACCAGATTAAGGAGAAAGAAACAGAAT
AATCACAACTAAATCTTTTAGAGGCCAAAAGGCTAACTGCCTATGATTCACCAATGACCA
AAACAGGGTATTTCTGAATTTTCCTTTTTGGGACAAAATATAGCAATAAACAAGTGTGGG
GAGTGCATGTTTTCTATTAGTAGTTGAAGTCGTATTTTGCCAGGGTTACGAGCAATTGTG
GGAAAGGCCAAAAGAAAGGGGGTGATACATACAAACTATCACCATTCAACATACCATTAG
ACAAGGAAATGGCACATTGCTTGCAAGTGTGGATTAGTATCTGCCAAATGAAAGAAAAAT
TAAATCCGCAATTGTGCAAGAACATAATGGTCATAGTTCATACGCGTGCCAAATTACAAC
CAAATTGAACTAAGTATTTGAATGACACACCGCAATTGAGTTAAGTGGCCAACAGTCTTC
AAGACTCCTAATTCCCTGATTCCCATCATGATGAAAAATAGAGGGAAGGAGGAGGGGAAG
GGACCATAGCTAAGCTATGGAAACACTTGAGCAAGAAAATACAATGCCAGAACCAGTACT
CGAAAATTGAGCTTTACCCATAAGCCATGAATATTAAATCAATACCTGACTTGCACAAAG
ATTAGCTTGGCTCTGAATACATGCCTTTACAGGTCCCCAAATGCCCTAAAAATAGTCTCC
GCAGAAACTCCCTCTAAACTTCATTGACAGTGACAGATTAAAGAATTAATTGCAAGCTTC
CCTCTAAACTTAATTATAAACGCATAAAACTAACAACTGTGATTTCAATTGCTTCAAATT
TGAACTCGAGGCGGTCTGTATCGCCATTGAAAATTGAAATAGCACTCTCTCTCTCTCTGG
TTAGGGGCGGATTTTGGCTTAACACGATTTCGAATTGTTTCATATTTTTGGACAAAAATA
TTTTAATGGTATAGCCGGTCGGCTATACTATTTAAATAAATTCGAATATTTTAAACGTAT
AGCCGTTCGGCTATATGCCTTGAAAATATTTATTCGAATATTTTAGAAGTATAGCTGATC
GGCTATACGTTTAAAATAGATTCCAATATTTAACAGTATCACCGGACGGCTATAATCCTT
AAATACATTTTACAAGTACAGCCGGACAGCGATACTGTATAGCTATAATTATTCGAATAT
TTTACAAGTATAGCCGCACGGCTATACTGTTTAGTAGAGATGATACACCACACTGCAAGC
AACACCAAAACAATATGCCACACGTGTGGAATAATACTTGGAGGGAGATGAAAATTAAAA
AGAAAACATAAATATAGGCAAATTACCGATAACGAGTAGATGTTAACTGTTTAGACATGG
TTTGAATTGCTACTTTAAAAACTAATGTAAGACCTTTTTTTTTTGGGAGATAAAAAATTG
GGATAAGAGTCAAAATTCATGTACCAAAAAAGAAAAAAAAGAAACCCAAGATCATTTTTT
AGGAGTCAAAATTCATGTTACAATAAGTTACATATATGTTCAACATCATGATCTCATTGT
CAAGAAATTTGTTGTTGTTCTTCTTCTTCTAGGGATGAGTTGGTCCACAAGAGTTCATCC
GCTTGGGCAGAAGACAACAACAAAATAGAATATTACATAATATTTTGACAATTCTTATTG
TGCTAACATTGTTGGTAACAGGCTT
>chr5:12699501-12710500 CH178-P CYP71AN24 P1
TTCCGGCCACTTCTGGCCAATTTTAGGGGTAGGTCCAAGAACAAAAGTGGCTCCAAATAG
GGTGTTACACCTAGGGTAGGAGTCTTGAGTAGTGATTTGGAGTTTTTCTGGCGAAGCATT
ATCGCTTTAGGCACCACGTGCTGCCAGCGCTGCTGGCGCGTGGAAAGCAGAGTGAGGACC
ATAATCAGTCCTAGAATAATTCCTTAGTCCTCACGAGTACGTAGGATTTCGCGGATCTTA
ATTCGGATAACGTTTGAACCCCGAACGGATCTCGCCTAGTGTGTGATTTCCGAGTTGAGC
AGGTTTGAGCCGTTGGATCGTAGTCACGTTCAGGTATGTTGACTCAGGTAATTACAGAAT
CGTATAATAGTTGATGGATCGTAAAACGGAGTTCCAAATATTTTAGAAACGCCAGCCCTA
GAGATAGGTTTACAGTAAACAAGTCCGGACCGAAAGAAGTTATCTAAATCCTATTATGGG
ATGAGCAGATAGTTAGTTATAAGTTGCGGTCCGGATAGTAGCAGTATCTCCGAGGCCTGC
CAGTTTGCAGTTCAGGAACAGAGGAAAGAACTACGTGTGGTTTGATCCCTCAGTAAGGGT
ACGTAGGCAGCCTACAATTTTATGGTGCAGCCACAAGTTAGAGCCTTTGAGTTTGTGTTC
TTGTTTTTCAGGGCATTTTGGTCATTTGTGACCCACACCCACCAGGTGTCAGTATTAAAC
AGGATTCGGCCCGGATTCCAAAATGGAATTTGGGTCGGGTCCTTTCAATAACAATATCTC
AAGAAATAACAAATTAAAGGGTAATATCTATCCTGATCCACCCCTATGCTCCTGCATCAA
TCAAGGACTTCTTTTACAATTCTTGTTCCAAGTTATAGTCCACCATTTCTCACCACATAC
TTGCTGTGAATTTTGTATCAACAAGAGATCCCTCTTTCCTTTTCCCACTCAAAACTGTAA
GTGATTTCTTTTATTCTTTCTTTTACATGTTCTCATCATGGACATATATAGATTTGAGAG
GATATTTCCCATGCATGGTTAAACCAATAGCCTCAGTCAAATTCCCAAAACACAAAATAT
TTCCCAAGAAACCAGGTTAAGACATTTGCATTCACACTCACAACAACAGATTTGAGAGGA
TATTTCCTATGCATGGTTAAACCAGTAGCTTCAGTCACGTCCAAATCCTTGCTGGTTGCT
CCACCAGGCAATTTCCAATCAAACTTATGTGCTATATTTACTAAAGCAATCTCAGTAACA
TCTGTGGCAAATTGAACTTACACAAGAATATGGAACTTGCACGGATCTTTATTTTTGTTT
GGATGAACAAACACTAAAGGAACACTTTAGATACTCTTAAACAAAACTCGAATTTCATGA
TCTTATGTGTTTCACACATCCAACCTTCTAAAATGAATATAGAAAGAAAATATGTTCTAG
AAAAACCTCATTGGTAATGCAAGATAAGATCACAGTTAGATAAGATCACCATGGGGCATT
TTCTTCTTCTTTTGTCTTTTACCTCCTCTCTTTTTGACTTTCTTTGTGAGAGTAATCTAA
TACTAGTCTTGTTTCAATTATCTTTCCCACTTTAATTTAATCCCACGAGATAAAGCAACT
GACTTTTCCCCATCTCATCAATCGTGTATACTTGAGTTTGAGTTTTTCACCACACACCAC
CATGGTTAAAAATTCAGAAACTACCCTGATTTTGAATTTCCAAAAACTCAAAATATTCCA
AACAGACCAATTGAAAATGTGTATATGGTGAGAAAACTTGCATTGACACATAATATTTTG
ACAGTTCTTATTGTGCTATGGTATCTTGGCAACAGTACTGACAGCTGAAGCTATAGACAT
ACACGATAGCAGGCTTAGAGCCTTAACATATATAATATGAAGACCAGTTCAGGTGCGTAT
ATGAAAATGTCCTCTCTATCCCTCAACTTGAGTGTGGAAAAGCAACAGCTTTCAGAGGAT
ATTTTCTATGTGAGGTTAAGCCAATGGTTTCTGTCATGTCTAAATCCTCCCCTCTTGCTT
CACCGGGCAATGCCCAAACAAACTTGTGCACGATGTTTGCTAAGGCAATTTCATTAACAG
CCATGGCAAACTGAAGTCCTGGGCAGACCCTCCTACCAGCTCCAAAGGGAATCAATTGAA
AGTCAATCCCTTTGTAATCTATACCAATATTCAAGAACCTTTCTGGCTTATACTCCTCTG
GGTTGTCATACAGCTTGGGATCTCTTCCAATTTGCCATGTGTTTACACCATAATCAACCG
AGCATATCCAGTCTCAAAACAACTAGCACCAAGGCAGACACGCCTTCTCTCCTGCCGAAG
GAAGACACTCTTCCGAGATGCCAAGCACCTGCCGAAACTCCCGACTGCCAAAGCTCACAA
ACTGTTAAACCTAATTCTCATGACACGTGTCACCACCGCGGCGACTTGCACAGAGTCCCA
CATCGGAAATCTACACCAACCTCCCACTTTCACTTCCCTATAAAAAGGGAACAGTACCCT
AGTAAGAGGAGTAACTACTTTTCTGCATTTTACTATTACTCTGCAAAAGTTGACTTAAGC
ATCGGAGAGCCTTCGGCCGGCACCACACCGGTGTCCGAAGCTTGACGACTGCTTCCCTTA
TCTTTGTCTTCTGCAGGTTAGCCTTTATTGAAGGCCCAGACCCTTTCCCTGCTGAAGGCA
AACCCCTTTTTCTCTAAGTTGACCCTCTCTGAAAAAGAGCATCAACAGTTTGGCGCCGTC
TGTGGGAAGGAGGAAGTTGAAGGAGGAAGTTGAAGGGACCTTGCCGAACGGCAAGGCCCA
TGGAAATGCAAAATGGGTGGCCTCACAATTCAATTTTGCCCAGCCTCAAATCACCAAGCC
TTGCCAAATTGGCCCAACCTCAAATGGCCCGGCTAAGTGAAAATTCACAAAAGCCTAGCT
CACACCAACACTGCCGCAATCAAGGAGGCCTTTGGCAGAGCTGGGGTCTTTGGCAGAGCT
GTTCTGGAGCGAATTTGGGGCTGGGACATTGCAGAAGTAAGCGGAGCTGGGCTTTCCTTG
TGACCTGGGTGTCTAGATCAAATTTCTGAGGTAAGTTGCTGCCATTTTGGAGGCCTCCAT
TTTGTTGCTGCCCATCCCTTGCCGTTCGGCAAGTTGACTCTCCATATTTTGTAGGTGTTG
GCAAAGTAGCTGAGTCAGGATGATTTGCGTTGTGCTTGGAGCTGGGCTTTTGCGAAGAGC
TAAGCCATTTGGGGATTCGACAAGGGCTTGGGCAAGGTGAGAGCTGGGCTCTTCGGCAAG
GGGGCCTAGGCCTTCGGTGACCTTTAGGTAAGACATTTTACCAAGCCCCCCAATTTGTTG
CTACATAACCCTTGCCGTTCGGCAAGGGTGTTTGTAAATTCTCGAACGGCAAGGGTGTTT
GTAAATTCTCGCTGGCTGACCCGATTAGAGCTGGGTCTTTCGGGGTTTGGAGCTGGGCAG
TATGAAATTTCGTGGAGCTGGGCTCGGGAGGCTGGGTGCCTTGATCAAAATTTTTGGTTT
TTATTTTGCTGTGCTCGTAGAGGCAGGTTCGGAGCTGGGCCACCTTGGATTTGTTGGCAA
GAAGTGAGAGCCTAGAGCTGGACCTTCGGTAGGTGTCCAAAAGGGTTTGGCAAACATTGG
AGCTGGTCCCGTTTTGGCTAGGAGTTAGCTAGGATTTGGAGCTGGGCTCCGTGAGGTTTG
GTTGTTTTGACTTGGGACCGTGAGCTGGGCCTTGGATAATCGACAAGGGCATAAGCTTTT
GGCAACCTCCGTAGCCGGGCTGGCCCTAGAGTTAGGCCTTCTTGATTGCGGCAGCGTCAG
TATGAGCTGGGCTTTTGTGAATTTTCACTTAGCCGGGCCATTTGAGGTTGGGCCAATTTG
GCAAGGCTTGGTGAATTGAGGCTGGGCAAAATTGAATTGTGAGGCCACCCATTTTGCATT
TCCATGGGCCTTGCCGTTCGGCAAGGTCCATACGGATTCAAAACAAGGGCCACCCATCCT
CGGTTCCACACTCACCTATGCTCAAACTCCAGCGAATCCGACAAGGACCTAGCTCACGGG
ATGACGACACTACGGACCCAGCTCCGGATCGTCTCGGAAACCATGCACTCAGACCCACTC
CTTGCCGAAGACAGATCAGCCCTCCTTGGGTCCCTTGCCGAACGGCACCCGCCGCCCGGA
ATCCTTCCTCCTGGCAGCTGTCTCGGAGCCCAGCTCCACCTTCACGCTGAAACCGCTGGT
TCCTGTGGCCAAGGAACTCGAAAGTCCTAGCTATCTCTTTGCCTAGCCCTTTTAGTGCTC
TACGGGATATCCCAGCTATCTCTTGCCGAACGGCAGTAGTTGGATGTTTCTGAGAAGCCT
AAAATGAATCTTTTATATGCCTATAAGGAATGTTGTATTTGACTGTACTGCTTGATAATG
TACAGTGGACACTTGGAGGACTTTTTTTAGGTATGCATTCCGCAATTCCAATCAAACATC
TTCGTATTACTACTAGCGCAGAATGCAATGTGATATTTGGATGTTTCTGTCGGAATTTTA
AAAAAGGTTTTAAAAATTTAACCGTTTTTATTTATTTAATTATTTTGGCCGTTTTATTTT
ATTTATTGTGGGGGTTATAAATATTTAATGTTCAGGTTTTATTTCTATATTGAATGCCTT
AATTTTCTGGTTGGTGAAGGTTACATGTTATTGGATGCTTATAAAAGGCCATCATCCTTC
ACATTTGAACAACCACAATACACCATCAGAATATCACATACCACAATCACCACCACAAAC
TAATTCTCTCCTTTTCTACTTTTATATATATATATATATATTCTGTACTTTATATTATTA
TTTTGGCAATGGTTCTGTGACTTGGATACCTATATCCGTCTATGAACGTGCTCATAACTG
ATCTTGAGTTTGTGTAGAAGGGGTTGTATCTTGGAGTTTTGTAGACTGTCAGTACCTGCA
CGTAGGGAGACTACAAAGGCTTTAGGACAACGTCTTTGACGTGTTTCACCGTACCAAACT
CACCTTCTTACTTTTCATTTATTTTGCTTTTACTTATCTATTATTTTGTTTTCTTTAATT
TCATTGTACCTTAAAAGCTTTCCAATTTGTTTATAAATTATTTATAATATAAATATTTTT
GTATTTGGCTTTACGGAAAAGGAAAACTATAATTTTTTACAACAATCTAAAGCCTTTGTA
AATTAAAGTTGTTTTCTTCTTGAGCCACCAGGATTCATTATTTTATTTGTTGGAATTTGG
TATCTGCAGTGCAAGAAACAACGCCAATTCGTATACTAAGGGAAATGATTCTGTTTAAAT
TTTAATATTTTAATATAATTTATTTAAAAAAAATTATTTTTTTATTATTTTTTATTCAAT
AATATGTGAAAATTATGTATATAATACGTGAATTTTTTTTTCTGTATTATTGAAAATTTA
GTAAAAAATACATGTATTAAACATGACAAATTCTACGTATTGTACATTTACTTTTTAAAA
AACATGAATTTTACCGAGTCTTTAAGATGTGTATGGTAAACGAAAGTATGATTGAAAAAT
ATGTACGTAAGTGTATAACACGAGTATTAAACGAGACAATGCTAAATTCTTTATATGAGT
AATAACTTTGGAAAAGTAAAAAAAATCAAAAAGGGATAATAGAAACTCGGGTAATTGTCT
CATAGAAATGGATAATGCTCTAAACTACCCTTACGATAAACGAAAATCAATGAAAAAATT
ATATAAAAAAACTTAGTACAATAATGCGGCTATACTCTTTAAATATAATAATATATTTAT
GGAGTATAGATGCGCGGCTATACTCCTTAAATATAATAATATATTTAACGAATATAGCCG
TGGCTATGCTAATTATTTATAATTAAAAAATAAAAAATAAAAAGAAACCGCCTACCTATT
AGGCGATTTATGAGTAGGCCAAAGTGACAATTGCATACTCCACTTCATAGTCATTTACCC
TTTCTTCATCGAAAGGGGTGGATTTAACACGATTTCCAGTTTCTGTCTAGGCATGTGATT
GTTTTTCTTGACTTTAATTGGCTTTTCTCATACAAGAAAAATGGATTTTATTATTTTTTT
TATTTTTTTTGTTTTGGACTTCTTTTGTTAGGTCAAACGTTTTGGACATTAATTTTAAGG
CTTAATTATTGATATGCCCCCTGTGCTTTATCAAAAATCTCAATTTACTCCATGTACTTG
CAATTGGCTCACTTTACTCCCTGTGCTTTATGTTCATGTCCTTTGTTCCCCTATTCCGTC
TAGTTCCTTACAACAGTCGTTAACTCTGTTTATATGGCATGGGTATATTAGTAAATTCAG
ACAAGTGGATCCAAATGGGGCATTCCATGTGGCAAATGGTGGGACACATTTGTTGACATC
GAGTTTTTTTTTTTTTTTTTGGTCAAGGGACATCGATTTAATTGGATTGTCCAGTAGGGT
TTCACAATTAGCCATTTGGGGCAAAATTCATAAGGCTGCGAAATGGGAATCTTGGAATAG
GGTTCCAACCTGTTGAAATTGGGTTGCGAATATTTGAATAGGGAAAGGTAGTGTGTTTGT
CTGTCTTTGAATGTTGATTGAGTCAGTGAGAAGTGAAATCGGGGAAGAGAGTCTCACTGT
TACTGGAGATTGAGGTTGTGCTTTGAATATTGATTGTTGTTAGACTTTAAGGCTACAAGA
AGATGATGGTGCTAAGAGAAAATGGAGGTGTTCAACCCGTGTGTAAGTGGACGCATCCTT
CACTTCTTTTTCTATATTTGGGCACATGGTTTTGGAGAGTTGCTAGTTTTTTAGTCTTTC
TTCACATCTTTTTCTGGATTTGGGCATATGTGGTTTTAGGGTATTGCTAGGTTTTTTAGT
CCTTCACTTCTTTTTCTTGATTTGGGCATGTGCTTTTAGTGCTGCTAGTTTTAGTCCTTG
TTTATGTCTGTTTTTAGTCTAAAGATCTTTGGTTACGTTTTTATCATTTGTAATTATCTT
TATGTTTTTTGTGGACATGGTATGTTTATTTCTTTATGTTTTTAGCAGGTAACTTTCTTC
CTTTTTGTGGCTTTCGGCATGTGAGGTTCTTTTATTGTCTTTGTGTTTTGTGTGGTCTTT
ATTTTGTTTTTCTGTTACTTGTGGACCTAGCTTTGTGATCCCGTTTTTGTATGTATTTCA
TGGACTATTTGTGAGTTTGGTACATGGAGGAAAACTAGTGGGGAAAGGTTTGGGTGACAT
GCCATGGACTTACTTAGAGCATTTCCACCAAGAGGCCCCTTCCGACACCCAAGTCTTGAC
AGGGCAAGAGTTGGGCTCCACCAACCTGGGCAAGCCGAAAGGGAAGACTTGCATGGGTTG
CTGTATGGGCAAGCTGATGTCATTGTGACATAAATTGGAAAAAAAAAGGAAAAAAAAAAA
CCAAAAATTTCAGAATTTTTTTATAAATAAATAACTAGTCATATTCTTCACTTCCCATAC
CAAAACTCTATACAAATTCCTCTTCTCATTTCTCATACGAATAGTGGTTGTCCTTGGTTG
CCATGGCAATGGGTGGAAAATCAACAAAAAAATTGCTAGGATAGGCACTATTCATATGAA
TAGTAATAACCCCTTGTCTTTTGCCATGACAAAAGAGTGGAAATGCTCTTAGGTGGTTCA
ATTAGCTGGTTTGATTATTGTGAGGCAGACTACATGTCTATATTAGAGCTGTAGGGAATG
GCTAAAATTGTGGGATATGATAGTGGTGTGAGCCTTTATGGTGAGGACTTGTTTTCTGTT
GTATTAATAATTGTCACAAATTAATGTGCTAATCAAAATGCTTGTCAATCTCTTCACTTT
ATATACATTAAGGAAAAATGGCAGAATATAGTGCCGGTTTGATCACTTCTCATTAGAAAA
TATTATCAAATTGTTGTCGTCAATGCAAAATCTTATGCAGTTCCATCAACGTGATTAGAA
AACAATAAAGAATCTGAGGGAGAGGGTCATTTTGTGGAGCCAGACAAAACAAAAAAGAAA
AGAGCAAGACGTGGCTGCTATAACATAGAAAATGGGTTGTGATGATGGTGATTTTTCTGT
TCCACCACCTCCAGCCAATGTTTATTTATTTAGAAGATGTAACATATGATCATCATGCTT
ATCATAGAGACAGAGAAATGAAACCCTTAAGAAAAAGACAAGCAGAAAATGATTTGAAAG
CATTTTAGAAGATGTAAAATGCTTATTTCTGCCTCTATATATGTGACTTGCCAAATGTCC
AGTAGCATTTTAGGTGAAGTAAAAAAGAGTCTACATGAAAATAGAGAGGAAAACACCATT
TTTCAGTGAATATGTGACAGTCAAGTGTTTTGGCTACGGTTTTTCATGTTTAGAAACCAT
TTTCATACCTTATATGTGACGAAATAAATATCCCAATTATGTGAACTGTCTTTAGAGACG
GAAAAAAACGCCGCTAACCGTTTCTAAAACCATATAAGTCAACAAATTAAAACACCGCCT
CTAAAACTCGGTAGACTCTTCAAATCTTACCCACTCACGATTACGTGAACTTTACATAAA
AGACAAGAAAAAAAAAAGCTTCCTTCCCTCTTCATACCTTTTATATATATATATTAAATT
TCCTTCATCTTCAAAAAACTATTCACACATTTTACATGATAACATCATTAAAATCTTGTT
CAAATTATTTAAACGGATACAACAAAATTCCCCAATCGTCCAACAGACAAGATCGGATGG
GAAAGAGATTTAGTACAAGTTTTTCATGCATCCCCTAAGGTAATCCCTTTTTCTCTACTG
AAATTTCTCGCGTGCTATCATTGCTCAATCCTTCAGGGAAATTCCGTAGTGCAGCCATTA
AGGTAAGAGCTAAAGCTGGATTTGCTTTCTGAACATCCCCTATGCATCCAACCACCCATT
GTACCAGAAGTTCACAAAAACATTAGATGGAAACTGATAAACCCTTTTGTTATCACGTCC
AACTTCCATAATCCATCAAATGAGTGATACAATCATAGAAAATTTTGAGACGTAAATGTG
AGGCCCTAAAAAAAAAAAAACGAAGGCAAGAATATATTACCCTACAAAAATTACTGAATC
CAACTATACAAGACTTAAAAGACATAGTATATGCAAGGTACGTATCACCACTAGCCAATC
CTCCTAGTATGAGTGTCCCCCAAACAGAACTACCAATATGGAAATTTGGATTGCATATCC
ATTTTTGCTTCCCATACTCTATTCAATCTTTCAAGCCTTCATAGAACATAACCTGCAAAG
TGAAGATGAAATCATAGTTTGAAACAAAACTAATATACTAAAAATAAGAACCAGATTAAG
GAGAAAGAAACAGAATAATCACAACTAAATCTTTTAGAGGCCAAAAGGCTAACTGCCTAT
GATTCACCAATGACCAAAACAGGGTATTTCTGAATTTTCCTTTTTGGGACAAAATATAGC
AATAAACAAGTGTGGGGAGTGCATGTTTTCTATTAGTAGTTGAAGTCGTATTTTGCCAGG
GTTACGAGCAATTGTGGGAAAGGCCAAAAGAAAGGGGGTGATACATACAAACTATCACCA
TTCAACATACCATTAGACAAGGAAATGGCACATTGCTTGCAAGTGTGGATTAGTATCTGC
CAAATGAAAGAAAAATTAAATCCGCAATTGTGCAAGAACATAATGGTCATAGTTCATACG
CGTGCCAAATTACAACCAAATTGAACTAAGTATTTGAATGACACACCGCAATTGAGTTAA
GTGGCCAACAGTCTTCAAGACTCCTAATTCCCTGATTCCCATCATGATGAAAAATAGAGG
GAAGGAGGAGGGGAAGGGACCATAGCTAAGCTATGGAAACACTTGAGCAAGAAAATACAA
TGCCAGAACCAGTACTCGAAAATTGAGCTTTACCCATAAGCCATGAATATTAAATCAATA
CCTGACTTGCACAAAGATTAGCTTGGCTCTGAATACATGCCTTTACAGGTCCCCAAATGC
CCTAAAAATAGTCTCCGCAGAAACTCCCTCTAAACTTCATTGACAGTGACAGATTAAAGA
ATTAATTGCAAGCTTCCCTCTAAACTTAATTATAAACGCATAAAACTAACAACTGTGATT
TCAATTGCTTCAAATTTGAACTCGAGGCGGTCTGTATCGCCATTGAAAATTGAAATAGCA
CTCTCTCTCTCTCTGGTTAGGGGCGGATTTTGGCTTAACACGATTTCGAATTGTTTCATT
TTTTTGGACAAAAATATTTTAATGGTATAGCCGGTCGGCTATACTATTTAAATAAATTCG
AATATTTTAAACGTATAGCCGTTCGGCTATACGCCTTGAATATATTTATTCGAATATTTT
ACATGTATAGCTGATCAGCTATACGTTTAAAATAGATTCCAATATTTAACAGTATCACCG
GACGGCTATAATCCTTAAATACATTTTACAAGTACAGCCAGACGGCAATACTGTATAGCT
ATAATTATTCGAATATTTTACAAGTATAGCCGCACGGCTATACTGTTTAGTAGAGATGAT
ACACCACACTGCAAGCAACACCAAAACAATATGCCCACACGTGTGGAATAATACTTGGAG
GGAGATGAAAATTAAAAAGAAAACATAAATATAGGCAAATTACCGATAACGAGTAGATGT
TAACTGTTTAGACATGGTTTGAATTGCTACTTTAAAAACTAATGTAAGACCTTTTTTTTT
TGGGAGATAAAAAATTGGGATAAGAGTCAAAATTCATGTACCAAAAAGAAAAAAAGAAAC
CCAAGATCATTTTTTAGGAGTCAAAATTCATGTTACAATAAGTTACATATATGTTCAACA
TCATGATCTCATTGTCAAGAAATTTTTTGTTCTTCTTCTAGGGATGAGTTAGTCCACAAG
AGTTCATCCGCTTGGGCAGAAGACAACAACAAAATAGAATATTACATAATATTTTGACAA
TTCTTATTGTGCTAACAGTGTTGGTAACAGGCTT
>chr5:12699501-12710500 CH178-P CYP71AN24 P2
TTCCGGCCACTTCTGGCCAATTTTAGGGGTAGGTCCAAGAACAAAAGTGGCTCCAAATAG
GGTGTTACACCTAGGGTAGGAGTCTTGAGTAGTGATTTGGAGTTTTTCTGGCGAAGCATT
ATCGCTTTAGGCACCACGTGCTGCCAGCGCTGCTGGCGCGTGGAAAGCAGAGTGAGGACC
ATAATCAGTCCTAGAATAATTCCTTAGTCCTCACGAGTACGTAGGATTTCGCGGATCTTA
ATTCGGATAACGTTTGAACCCCGAACGGATCTCGCCTAGTGTGTGATTTCCGAGTTGAGC
AGGTTTGAGCCGTTGGATCGTAGTCACGTTCAGGTATGTTGACTCAGGTAATTACAGAAT
CGTATAATAGTTGATGGATCGTAAAACGGAGTTCCAAATATTTTAGAAACGCCAGCCCTA
GAGATAGGTTTACAGTAAACAAGTCCGGACCGAAAGAAGTTATCTAAATCCTATTATGGG
ATGAGCAGATAGTTAGTTATAAGTTGCGGTCCGGATAGTAGCAGTATCTCCGAGGCCTGC
CAGTTTGCAGTTCAGGAACAGAGGAAAGAACTACGTGTGGTTTGATCCCTCAGTAAGGGT
ACGTAGGCAGCCTACAATTTTATGGTGCAGCCACAAGTTAGAGCCTTTGAGTTTGTGTTC
TTGTTTTTCAGGGCATTTTGGTCATTTGTGACCCACACCCACCAGGTGTCAGTATTAAAC
AGGATTCGGCCCGGATTCCAAAATGGAATTTGGGTCGGGTCCTTTCAATAACAATATCTC
AAGAAATAACAAATTAAAGGGTAATATCTATCCTGATCCACCCCTATGCTCCTGCATCAA
TCAAGGACTTCTTTTACAATTCTTGTTCCAAGTTATAGTCCACCATTTCTCACCACATAC
TTGCTGTGAATTTTGTATCAACAAGAGATCCCTCTTTCCTTTTCCCACTCAAAACTGTAA
GTGATTTCTTTTATTCTTTCTTTTACATGTTCTCATCATGGACATATATAGATTTGAGAG
GATATTTCCCATGCATGGTTAAACCAATAGCCTCAGTCAAATTCCCAAAACACAAAATAT
TTCCCAAGAAACCAGGTTAAGACATTTGCATTCACACTCACAACAACAGATTTGAGAGGA
TATTTCCTATGCATGGTTAAACCAGTAGCTTCAGTCACGTCCAAATCCTTGCTGGTTGCT
CCACCAGGCAATTTCCAATCAAACTTATGTGCTATATTTACTAAAGCAATCTCAGTAACA
TCTGTGGCAAATTGAACTTACACAAGAATATGGAACTTGCACGGATCTTTATTTTTGTTT
GGATGAACAAACACTAAAGGAACACTTTAGATACTCTTAAACAAAACTCGAATTTCATGA
TCTTATGTGTTTCACACATCCAACCTTCTAAAATGAATATAGAAAGAAAATATGTTCTAG
AAAAACCTCATTGGTAATGCAAGATAAGATCACAGTTAGATAAGATCACCATGGGGCATT
TTCTTCTTCTTTTGTCTTTTACCTCCTCTCTTTTTGACTTTCTTTGTGAGAGTAATCTAA
TACTAGTCTTGTTTCAATTATCTTTCCCACTTTAATTTAATCCCACGAGATAAAGCAACT
GACTTTTCCCCATCTCATCAATCGTGTATACTTGAGTTTGAGTTTTTCACCACACACCAC
CATGGTTAAAAATTCAGAAACTACCCTGATTTTGAATTTCCAAAAACTCAAAATATTCCA
AACAGACCAATTGAAAATGTGTATATGGTGAGAAAACTTGCATTGACACATAATATTTTG
ACAGTTCTTATTGTGCTATGGTATCTTGGCAACAGTACTGACAGCTGAAGCTATAGACAT
ACACGATAGCAGGCTTAGAGCCTTAACATATATAATATGAAGACCAGTTCAGGTGCGTAT
ATGAAAATGTCCTCTCTATCCCTCAACTTGAGTGTGGAAAAGCAACAGCTTTCAGAGGAT
ATTTTCTATGTGAGGTTAAGCCAATGGTTTCTGTCATGTCTAAATCCTCCCCTCTTGCTT
CACCGGGCAATGCCCAAACAAACTTGTGCACGATGTTTGCTAAGGCAATTTCATTAACAG
CCATGGCAAACTGAAGTCCTGGGCAGACCCTCCTACCAGCTCCAAAGGGAATCAATTGAA
AGTCAATCCCTTTGTAATCTATACCAATATTCAAGAACCTTTCTGGCTTATACTCCTCTG
GGTTGTCATACAGCTTGGGATCTCTTCCAATTTGCCATGTGTTTACACCATAATCAACCG
AGCATATCCAGTCTCAAAACAACTAGCACCAAGGCAGACACGCCTTCTCTCCTGCCGAAG
GAAGACACTCTTCCGAGATGCCAAGCACCTGCCGAAACTCCCGACTGCCAAAGCTCACAA
ACTGTTAAACCTAATTCTCATGACACGTGTCACCACCGCGGCGACTTGCACAGAGTCCCA
CATCGGAAATCTACACCAACCTCCCACTTTCACTTCCCTATAAAAAGGGAACAGTACCCT
AGTAAGAGGAGTAACTACTTTTCTGCATTTTACTATTACTCTGCAAAAGTTGACTTAAGC
ATCGGAGAGCCTTCGGCCGGCACCACACCGGTGTCCGAAGCTTGACGACTGCTTCCCTTA
TCTTTGTCTTCTGCAGGTTAGCCTTTATTGAAGGCCCAGACCCTTTCCCTGCTGAAGGCA
AACCCCTTTTTCTCTAAGTTGACCCTCTCTGAAAAAGAGCATCAACAGTTTGGCGCCGTC
TGTGGGAAGGAGGAAGTTGAAGGAGGAAGTTGAAGGGACCTTGCCGAACGGCAAGGCCCA
TGGAAATGCAAAATGGGTGGCCTCACAATTCAATTTTGCCCAGCCTCAAATCACCAAGCC
TTGCCAAATTGGCCCAACCTCAAATTGCCCGGCTAAGTGAAAATTCACAAAAGCCTAGCT
CACACCAACACTGCCGCAATCAAGGAGGCCTTTGGCAGAGCTGGGGTCTTTGGCAGAGCT
GTTCTGGAGCGAATTTGGGGCTGGGACATTGCAGAAGTAAGCGGAGCTGGGCTTTCCTTG
TGACCTGGGTGTCTAGATCAAATTTCTGAGGTAAGTTGCTGCCATTTTGGAGGCCTCCAT
TTTGTTGCTGCCCATCCCTTGCCGTTCGGCAAGTTGACTCTCCATATTTTGTAGGTGTTG
GCAAAGTAGCTGAGTCAGGATGATTTGCGTTGTGCTTGGAGCTGGGCTTTTGCGAAGAGC
TAAGCCATTTGGGGATTCGACAAGGGCTTGGGCAAGGTGAGAGCTGGGCTCTTCGGCAAG
GGGGCCTAGGCCTTCGGTGACCTTTAGGTAAGACATTTTACCAAGCCCCCCAATTTGTTG
CTACATAACCCTTGCCGTTCGGCAAGGGTGTTTGTAAATTCTCGAACGGCAAGGGTGTTT
GTAAATTCTCGCTGGCTGACCCGATTAGAGCTGGGTCTTTCGGGGTTTGGAGCTGGGCAG
TATGAAATTTCGTGGAGCTGGGCTCGGGAGGCTGGGTGCCGTGATCAAAATTTTTGGTTT
TTGTTTCGCTGTGCTCGTAGAGGCAGGTTCGGAGCTGGGCCACCTTGGATTTTTTGGCAA
GAAGTGAGAGCCTAGAGCTGGACCTTCGGTAGGTGTCCAAAAGGGTTTGGCCAATATTGG
AGCTGGTCCCGTTTTGGCTAGGGGTTAGCTAGGATTTGGAGCTGGGCTCCGTGAGGTTTG
GTTGTTTTGTGACTTGGGACCGTGAGCTGGGCCTTGGATAATTGACAAGGGCATAAGCTT
TTGGCATCCTCCGTAGCCGGGCTTGCCGTAGAGTTAGGCCTCCTTGATTGCGGCAGTGTT
GGTGTGAGCTAGGCTTTTGTGAATTTTCACTTAGCCGGGCAATTTGAGGTTGGGCCAATT
TGGCAAGGCTTGGTGAATTGAGGCTGGGCAAAATTGAATTGTGAGGCCACCCATTTTGCA
TTTCCATGGGCCTTGCCGTTCGGCAAGGTCCATACGGATTCAAAACAAGGGCCACCCATC
CTCGGTTCCACACTCACCTATGCTCAAACTCCAGCGAATCCGACAAGGACCTAGCTCACG
GGATGACGACACTACGGACCCAGCTCCGGATCGTCTCGGAAACCATGCACTCAGACCCAC
TCCTTGCCGAAGACAGATCAGCCCTCCTTGGGTCCCTTGCCGAACGGCACCCGCCGCCCG
GAATCCTTCCTCCTGGCAGCTGTCTCGGAGCCCAGCTCCACCTTCACGCTGAAACCGCTG
GTTCCTGTGGCCAAGGAACTCGAAAGTCCTAGCTATCTCTTTGCCTAGCCCTTTTAGTGC
TCTACGGGATATCCCAGCTATCTCTTGCCGAACGGCAGTAGTTGGATGTTTCTGAGAAGC
CTAAAATGAATCTTTTATATGCCTATAAGGAATGTTGTATTTGACTGTACTGCTTGATAA
TGTACAGTGGACACTTGGAGGACTTTTTTTAGGTATGCATTCCGCAATTCCAATCAAACA
TCTTCGTATTACTACTAGCGCAGAATGCAATGTGATATTTGGATGTTTCTGTCGGAATTT
TAAAAAAGGTTTTAAAAATTTAACCGTTTTTATTTATTTAATTATTTTGGCCGTTTTATT
TTATTTATTGTGGGGGTTATAAATATTTAATGTTCAGGTTTTATTTCTATATTGAATGCC
TTAATTTTCTGGTTGGTGAAGGTTACATGTTATTGGATGCTTATAAAAGGCCATCATCCT
TCACATTTGAACAACCACAATACACCATCAGAATATCACATACCACAATCACCACCACAA
ACTAATTCTCTCCTTTTCTACTTTTATATATATATATATATATTCTGTACTTTATATTAT
TATTTTGGCAATGGTTCTGTGACTTGGATACCTATATCCGTCTATGAACGTGCTCATAAC
TGATCTTGAGTTTGTGTAGAAGGGGTTGTATCTTGGAGTTTTGTAGACTGTCAGTACCTG
CACGTAGGGAGACTACAAAGGCTTTAGGACAACGTCTTTGACGTGTTTCACCGTACCAAA
CTCACCTTCTTACTTTTCATTTATTTTGCTTTTACTTATCTATTATTTTGTTTTCTTTAA
TTTCATTGTACCTTAAAAGCTTTCCAATTTGTTTATAAATTATTTATAATATAAATATTT
TTGTATTTGGCTTTACGGAAAAGGAAAACTATAATTTTTTACAACAATCTAAAGCCTTTG
TAAATTAAAGTTGTTTTCTTCTTGAGCCACCAGGATTCATTATTTTATTTGTTGGAATTT
GGTATCTGCAGTGCAAGAAACAACGCCAATTCGTATACTAAGGGAAATGATTCTGTTTAA
ATTTTAATATTTTAATATAATTTATTTAAAAAAAATTATTTTTTTATTATTTTTTATTCA
ATAATATGTGAAAATTATGTATATAATACGTGAATTTTTTTTTCTGTATTATTGAAAATT
TAGTAAAAAATACATGTATTAAACATGACAAATTCTACGTATTGTACATTTACTTTTTAA
AAAACATGAATTTTACCGAGTCTTTAAGATGTGTATGGTAAACGAAAGTATGATTGAAAA
ATATGTACGTAAGTGTATAACACGAGTATTAAACGAGACAATGCTAAATTCTTTATATGA
GTAATAACTTTGGAAAAGTAAAAAAAATCAAAAAGGGATAATAGAAACTCGGGTAATTGT
CTCATAGAAATGGATAATGCTCTAAACTACCCTTACGATAAACGAAAATCAATGAAAAAA
TTATATAAAAAAACTTAGTACAATAATGCGGCTATACTCTTTAAATATAATAATATATTT
ATGGAGTATAGATGCGCGGCTATACTCCTTAAATATAATAATATATTTAACGAATATAGC
CGTGGCTATGCTAATTATTTATAATTAAAAAATAAAAAATAAAAAGAAACCGCCTACCTA
TTAGGCGATTTATGAGTAGGCCAAAGTGACAATTGCATACTCCACTTCATAGTCATTTAC
CCTTTCTTCATCGAAAGGGGTGGATTTAACACGATTTCCAGTTTCTGTCTAGGCATGTGA
TTGTTTTTCTTGACTTTAATTGGCTTTTCTCATACAAGAAAAATGGATTTTATTATTTTT
TTTATTTTTTTTGTTTTGGACTTCTTTTGTTAGGTCAAACGTTTTGGACATTAATTTTAA
GGCTTAATTATTGATATGCCCCCTGTGCTTTATCAAAAATCTCAATTTACTCCATGTACT
TGCAATTGGCTCACTTTACTCCCTGTGCTTTATGTTCATGTCCTTTGTTCCCCTATTCCG
TCTAGTTCCTTACAACAGTCGTTAACTCTGTTTATATGGCATGGGTATATTAGTAAATTC
AGACAAGTGGATCCAAATGGGGCATTCCATGTGGCAAATGGTGGGACACATTTGTTGACA
TCGAGTTTTTTTTTTTTTTTTTGGTCAAGGGACATCGATTTAATTGGATTGTCCAGTAGG
GTTTCACAATTAGCCATTTGGGGCAAAATTCATAAGGCTGCGAAATGGGAATCTTGGAAT
AGGGTTCCAACCTGTTGAAATTGGGTTGCGAATATTTGAATAGGGAAAGGTAGTGTGTTT
GTCTGTCTTTGAATGTTGATTGAGTCAGTGAGAAGTGAAATCGGGGAAGAGAGTCTCACT
GTTACTGGAGATTGAGGTTGTGCTTTGAATATTGATTGTTGTTAGACTTTAAGGCTACAA
GAAGATGATGGTGCTAAGAGAAAATGGAGGTGTTCAACCCGTGTGTAAGTGGACGCATCC
TTCACTTCTTTTTCTATATTTGGGCACATGGTTTTGGAGAGTTGCTAGTTTTTTAGTCTT
TCTTCACATCTTTTTCTGGATTTGGGCATATGTGGTTTTAGGGTATTGCTAGGTTTTTTA
GTCCTTCACTTCTTTTTCTTGATTTGGGCATGTGCTTTTAGTGCTGCTAGTTTTAGTCCT
TGTTTATGTCTGTTTTTAGTCTAAAGATCTTTGGTTACGTTTTTATCATTTGTAATTATC
TTTATGTTTTTTGTGGACATGGTATGTTTATTTCTTTATGTTTTTAGCAGGTAACTTTCT
TCCTTTTTGTGGCTTTCGGCATGTGAGGTTCTTTTATTGTCTTTGTGTTTTGTGTGGTCT
TTATTTTGTTTTTCTGTTACTTGTGGACCTAGCTTTGTGATCCCGTTTTTGTATGTATTT
CATGGACTATTTGTGAGTTTGGTACATGGAGGAAAACTAGTGGGGAAAGGTTTGGGTGAC
ATGCCATGGACTTACTTAGAGCATTTCCACCAAGAGGCCCCTTCCGACACCCAAGTCTTG
ACAGGGCAAGAGTTGGGCTCCACCAACCTGGGCAAGCCGAAAGGGAAGACTTGCATGGGT
TGCTGTATGGGCAAGCTGATGTCATTGTGACATAAATTGGAAAAAAAAAGGAAAAAAAAA
AACCAAAAATTTCAGAATTTTTTTATAAATAAATAACTAGTCATATTCTTCACTTCCCAT
ACCAAAACTCTATACAAATTCCTCTTCTCATTTCTCATACGAATAGTGGTTGTCCTTGGT
TGCCATGGCAATGGGTGGAAAATCAACAAAAAAATTGCTAGGATAGGCACTATTCATATG
AATAGTAATAACCCCTTGTCTTTTGCCATGACAAAAGAGTGGAAATGCTCTTAGGTGGTT
CAATTAGCTGGTTTGATTATTGTGAGGCAGACTACATGTCTATATTAGAGCTGTAGGGAA
TGGCTAAAATTGTGGGATATGATAGTGGTGTGAGCCTTTATGGTGAGGACTTGTTTTCTG
TTGTATTAATAATTGTCACAAATTAATGTGCTAATCAAAATGCTTGTCAATCTCTTCACT
TTATATACATTAAGGAAAAATGGCAGAATATAGTGCCGGTTTGATCACTTCTCATTAGAA
AATATTATCAAATTGTTGTCGTCAATGCAAAATCTTATGCAGTTCCATCAACGTGATTAG
AAAACAATAAAGAATCTGAGGGAGAGGGTCATTTTGTGGAGCCAGACAAAACAAAAAAGA
AAAGAGCAAGACGTGGCTGCTATAACATAGAAAATGGGTTGTGATGATGGTGATTTTTCT
GTTCCACCACCTCCAGCCAATGTTTATTTATTTAGAAGATGTAACATATGATCATCATGC
TTATCATAGAGACAGAGAAATGAAACCCTTAAGAAAAAGACAAGCAGAAAATGATTTGAA
AGCATTTTAGAAGATGTAAAATGCTTATTTCTGCCTCTATATATGTGACTTGCCAAATGT
CCAGTAGCATTTTAGGTGAAGTAAAAAAGAGTCTACATGAAAATAGAGAGGAAAACACCA
TTTTTCAGTGAATATGTGACAGTCAAGTGTTTTGGCTACGGTTTTTCATGTTTAGAAACC
ATTTTCATACCTTATATGTGACGAAATAAATATCCCAATTATGTGAACTGTCTTTAGAGA
CGGAAAAAAACGCCGCTAACCGTTTCTAAAACCATATAAGTCAACAAATTAAAACACCGC
CTCTAAAACTCGGTAGACTCTTCAAATCTTACCCACTCACGATTACGTGAACTTTACATA
AAAGACAAGAAAAAAAAAAGCTTCCTTCCCTCTTCATACCTTTTATATATATATATTAAA
TTTCCTTCATCTTCAAAAAACTATTCACACATTTTACATGATAACATCATTAAAATCTTG
TTCAAATTATTTAAACGGATACAACAAAATTCCCCAATCGTCCAACAGACAAGATCGGAT
GGGAAAGAGATTTAGTACAAGTTTTTCATGCATCCCCTAAGGTAATCCCTTTTTCTCTAC
TGAAATTTCTCGCGTGCTATCATTGCTCAATCCTTCAGGGAAATTCCGTAGTGCAGCCAT
TAAGGTAAGAGCTAAAGCTGGATTTGCTTTCTGAACATCCCCTATGCATCCAACCACCCA
TTGTACCAGAAGTTCACAAAAACATTAGATGGAAACTGATAAACCCTTTTGTTATCACGT
CCAACTTCCATAATCCATCAAATGAGTGATACAATCATAGAAAATTTTGAGACGTAAATG
TGAGGCCCTAAAAAAAAAAAAACGAAGGCAAGAATATATTACCCTACAAAAATTACTGAA
TCCAACTATACAAGACTTAAAAGACATAGTATATGCAAGGTACGTATCACCACTAGCCAA
TCCTCCTAGTATGAGTGTCCCCCAAACAGAACTACCAATATGGAAATTTGGATTGCATAT
CCATTTTTGCTTCCCATACTCTATTCAATCTTTCAAGCCTTCATAGAACATAACCTGCAA
AGTGAAGATGAAATCATAGTTTGAAACAAAACTAATATACTAAAAATAAGAACCAGATTA
AGGAGAAAGAAACAGAATAATCACAACTAAATCTTTTAGAGGCCAAAAGGCTAACTGCCT
ATGATTCACCAATGACCAAAACAGGGTATTTCTGAATTTTCCTTTTTGGGACAAAATATA
GCAATAAACAAGTGTGGGGAGTGCATGTTTTCTATTAGTAGTTGAAGTCGTATTTTGCCA
GGGTTACGAGCAATTGTGGGAAAGGCCAAAAGAAAGGGGGTGATACATACAAACTATCAC
CATTCAACATACCATTAGACAAGGAAATGGCACATTGCTTGCAAGTGTGGATTAGTATCT
GCCAAATGAAAGAAAAATTAAATCCGCAATTGTGCAAGAACATAATGGTCATAGTTCATA
CGCGTGCCAAATTACAACCAAATTGAACTAAGTATTTGAATGACACACCGCAATTGAGTT
AAGTGGCCAACAGTCTTCAAGACTCCTAATTCCCTGATTCCCATCATGATGAAAAATAGA
GGGAAGGAGGAGGGGAAGGGACCATAGCTAAGCTATGGAAACACTTGAGCAAGAAAATAC
AATGCCAGAACCAGTACTCGAAAATTGAGCTTTACCCATAAGCCATGAATATTAAATCAA
TACCTGACTTGCACAAAGATTAGCTTGGCTCTGAATACATGCCTTTACAGGTCCCCAAAT
GCCCTAAAAATAGTCTCCGCAGAAACTCCCTCTAAACTTCATTGACAGTGACAGATTAAA
GAATTAATTGCAAGCTTCCCTCTAAACTTAATTATAAACGCATAAAACTAACAACTGTGA
TTTCAATTGCTTCAAATTTGAACTCGAGGCGGTCTGTATCGCCATTGAAAATTGAAATAG
CACTCTCTCTCTCTCTGGTTAGGGGCGGATTTTGGCTTAACACGATTTCGAATTGTTTCA
TTTTTTTGGACAAAAATATTTTAATGGTATAGCCGGTCGGCTATACTATTTAAATAAATT
CGAATATTTTAAACGTATAGCCGTTCGGCTATACGCCTTGAATATATTTATTCGAATATT
TTACATGTATAGCTGATCAGCTATACGTTTAAAATAGATTCCAATATTTAACAGTATCAC
CGGACGGCTATAATCCTTAAATACATTTTACAAGTACAGCCAGACGGCAATACTGTATAG
CTATAATTATTCGAATATTTTACAAGTATAGCCGCACGGCTATACTGTTTAGTAGAGATG
ATACACCACACTGCAAGCAACACCAAAACAATATGCCCACACGTGTGGAATAATACTTGG
AGGGAGATGAAAATTAAAAAGAAAACATAAATATAGGCAAATTACCGATAACGAGTAGAT
GTTAACTGTTTAGACATGGTTTGAATTGCTACTTTAAAAACTAATGTAAGACCTTTTTTT
TTTGGGAGATAAAAAATTGGGATAAGAGTCAAAATTCATGTACCAAAAAGAAAAAAAGAA
ACCCAAGATCATTTTTTAGGAGTCAAAATTCATGTTACAATAAGTTACATATATGTTCAA
CATCATGATCTCATTGTCAAGAAATTTGTTGTTGTTGTTCTTCTTCTAGGGATGAGTTGG
TCCACAAGAGTCCGCTTGGGCAGAAGACAACAACAAAATAGAATATTACATAATATTTTG
ACAATTCTTATTGTGCTAACAGTGTTGGTAACAGGCTT
>chr5:12699501-12710500 CH179-D CYP71AN24 P1
TTCCGGCCACTTCTTGCCAGTTTTTGGGGTAGGTCTAAGAACAAAAGTGGCTCCAAATAG
GATGTTACACCTAGGGTAGGAGTCTTGAGTAGTGATTTGGAGTTTTTCTGGCGAAGCATT
ATCGCTTTAGGCACCACGTGCTGCCAGCGCGTGTGCTGGCGCTTGGGCAGCAGGGTGGGG
ACCACAATTAGTCCTAGAATAATCCCTTAGTCCTCACGAGCACGTAGGATTTCGCGGATC
TTAATTCGGATAACGTTTGAACCCCAAACGAATCTCGCCTAGTGTGGGATTTCCGAGTTC
AGCATGTTTGAGCCGTTGGATCGTAGTCACGTTCAGGTATGTTGACTCAGGTAATTACAG
AATCGTATAATAGTTGATGGATCGTAAAACGGAGTTCCAAATATTTTAGAAACGCCAGCC
CTAGAGATAGGTTTACAGTAAACAAGTCCGGACCGAAAGAAGTTATCTAAATCCTATTAT
GGGATGAGCAGATAGTTAGTTATAAGTTGCGGTCCGGATAGTAGCAGTATCTCCGAGGCC
TGCCAGTTTGCAGTTCAGGAACAGAGGAAAGAACTACGTGTGGTTTGATCCCTCAGTAAG
GGTACGTAGGCAGCCTACAATTTTATGGTGCAGCCACAAGTTAGAGCCTTTGAGTTTGTG
TTCTTGTTTTTCAGGGCATTTTGGTCATTTGTGACCCACACCCACCAGGTGTCAGTATTA
AACAGGATTCGGCCCGGATTCCAAAATGGAATTTGGGTCGGGTCCTTTCAATAACAATAT
CTCAAGAAATAACAAATTAAAGGGTAATATCTATCCTGATCCACCCCTATGCTCCTGCAT
CAATCAAGGACTTCTTTTACAATTCTTGTTCCAAGTTATAGTCCACCATTTCTCACCACA
TACTTGCTGTGAATTTTGTATCAACAAGAGATCCCTCTTTCCTTTTCCCACTCAAAACTG
TAAGTGATTTCTTTTATTCTTTCTTTTACATGTTCTCATCATGGACATATATAGATTTGA
GAGGATATTTCCCATGCATGGTTAAACCAATAGCCTCAGTCAAATTCCCAAAACACAAAA
TATTTCCCAAGAAACCAGGTTAAGACATTTGCATTCACACTCACAACAACAGATTTGAGA
GGATATTTCCTATGCATGGTTAAACCAGTAGCTTCAGTCACGTCCAAATCCTTGCTGGTT
GCTCCACCAGGCAATTTCCAATCAAACTTATGTGCTATATTTACTAAAGCAATCTCAGTA
ACATCTGTGGCAAATTGAACTTACACAAGAATATGGAACTTGCACGGATCTTTATTTTTG
TTTGGATGAACAAACACTAAAGGAACACTTTAGATACTCTTAAACAAAACTCGAATTTCA
TGATCTTATGTGTTTCACACATCCAACCTTCTAAAATGAATATAGAAAGAAAATATGTTC
TAGAAAAACCTCATTGGTAATGCAAGATAAGATCACAGTTAGATAAGATCACCATGGGGC
ATTTTCTTCTTCTTTTGTCTTTTACCTCCTCTCTTTTTGACTTTCTTTGTGAGAGTAATC
TAATACTAGTCTTGTTTCAATTATCTTTCCCACTTTAATTTAATCCCACGAGATAAAGCA
ACTGACTTTTCCCCATCTCATCAATCGTGTATACTTGAGTTTGAGTTTTTCACCACACAC
CACCATGGTTAAAAATTCAGAAACTACCCTGATTTTGAATTTCCAAAAACTCAAAATATT
CCAAACAGACCAATTGAAAATGTGTATATGGTGAGAAAACTTGCATTGACACATAATATT
TTGACAGTTCTTATTGTGCTATGGTATCTTGGCAACAGTACTGACAGCTGAAGCTATAGA
CATACACGATAGCAGGCTTAGAGCCTTAACATATATAATATGAAGACCAGTTCAGGTGCG
TATATGAAAATGTCCTCTCTATCCCTCAACTTGAGTGTGGAAAAGCAACAGCTTTCAGAG
GATATTTTCTATGTGAGGTTAAGCCAATGGTTTCTGTCATGTCTAAATCCTCCCCTCTTG
CTTCACCGGGCAATGCCCAAACAAACTTGTGCACGATGTTTGCTAAGGCAATTTCATTAA
CAGCCATGGCAAACTGAAGTCCTGGGCAGACCCTCCTACCAGCTCCAAAGGGAATCAATT
GAAAGTCAATCCCTTTGTAATCTATACCAATATTCAAGAACCTTTCTGGCTTATACTCCT
CTGGGTTGTCATACAGCTTGGGATCTCTTCCAATTTGCCATGTGTTTACACCATAATCAA
CCGAGCATATCCAGTCTCAAAACAACTAGCACCAAGGCAGACACGCCTTCTCTCCTGCCG
AAGGAAGACACTCTTCCGAGATGCCAAGCACCTGCCGAAACTCCCGACTGCCAAAGCTCA
CAAACTGTTAAACCTAATTCTCATGACACGTGTCACCACCGCGGCGACTTGCACAGAGTC
CCACATCGGAAATCTACACCAACCTCCCACTTTCACTTCCCTATAAAAAGGGAACAGTAC
CCTAGTAAGAGGAGTAACTACTTTTCTGCATTTTACTATTACTCTGCAAAAGTTGACTTA
AGCATCGGAGAGCCTTCGGCCGGCACCACACCGGTGTCCGAAGCTTGACGACTGCTTCCC
TTATCTTTGTCTTCTGCAGGTTAGCCTTTATTGAAGGCCCAGACCCTTTCCCTGCTGAAG
GCAAACCCCTTTTTCTCTAAGTTGACCCTCTCTGAAAAAGAGCATCAACAGTTTGGCGCC
GTCTGTGGGAAGGAGGAAGTTGAAGGAGGAAGTTGAAGGGACCTTGCCGAACGGCAAGGC
CCATGGAAATGCAAAATGGGTGGCCTCACAATTCAATTTTGCCCAGCCTCAAATCACCAA
GCCTTGCCAAATTGGCCCAACCTCAAATGGCCCGGCTAAGTGAAAATTCACAAAAGCCTA
GCTCACACCAACACTGCCGCAATCAAGGAGGCCTTTGGCAGAGCTGGGGTCTTTGGCAGA
GCTGTTCTGGAGCGAATTTGGGGCTGGGACATTGCAGAAGTAAGCGGAGCTGGGCTTTCC
TTGTGACCTGGGTGTCTAGATCAAATTTCTGAGGTAAGTTGCTGCCATTTTGGAGGCCTC
CATTTTGTTGCTGCCCATCCCTTGCCGTTCGGCAAGTTGACTCTCCATATTTTGTAGGTG
TTGGCAAAGTAGCTGAGTCAGGATGATTTGCGTTGTGCTTGGAGCTGGGCTTTTGCGAAG
AGCTAAGCCATTTGGGGATTCGACAAGGGCTTGGGCAAGGTGAGAGCTGGGCTCTTCGGC
AAGGGGGCCTAGGCCTTCGGTGACCTTTAGGTAAGACATTTTACCAAGCCCCCCAATTTG
TTGCTACATAACCCTTGCCGTTCGGCAAGGGTGTTTGTAAATTCTCGAACGGCAAGGGTG
TTTGTAAATTCTCGCTGGCTGACCCGATTAGAGCTGGGTCTTTCGGGGTTTGGAGCTGGG
CAGTATGAAATTTCGTGGAGCTGGGCTCGGGAGGCTGGGTGCCGTGATCAAAATTTTTGG
TTTTTGTTTCGCTGTGCTCGTAGAGGCAGGTTCGGAGCTGGGCCACCTTGGATTTTTTGG
CAAGAAGTGAGAGCCTAGAGCTGGACCTTCGGTAGGTGTCCAAAAGGGTTTGGCCAATAT
TGGAGCTGGTCCCGTTTTGGCTAGGGGTTAGCTAGGATTTGGAGCTGGGCTCCGTGAGGT
TTGGTTGTTTTGTGACTTGGGACCGTGAGCTGGGCCTTGGATAATTGACAAGGGCATAAG
CTTTTGGCATCCTCCGTAGCCGGGCTTGCCGTAGAGTTAGGCCTCCTTGATTGCGGCAGT
GTTGGTGTGAGCTAGGCTTTTGTGAATTTTCACTTAGCAGGGCAATTTGAGGTTGGGCCA
ATTTGGCAAGGCTTGGTGATTTGAGGCTGGGCAAAATTGAATTGTGAGGCCACCCATTTT
GCATTTCCATGGGCCTTGCCGAACGGCAAGGTCCATACGGATTCAAAACAAGGGCCACCC
ATCCTCGGTTCCACACTCACCTATGCTCAAACTCCAGCGAATCCGACAAGGACCTAGCTC
ACGGGATGACGACACTACGGACCCAGCTCCGGATCGTCTCGGAAACCATGCACTCAGACC
CACTCCTTGCCGAAGACAGATCAGCCCTCCTTGGGTCCCTTGCCGAACGGCACCCGCCGC
CCGGAATCCTTCCTCCTGGCAGCTGTCTCGGAGCCCAGCTCCACCTTCACGCTGAAACCG
CTGGTTCCTGTGGCCAAGGAACTCGAAAGTCCTAGCTATCTCTTTGCCTAGCCCTTTTAG
TGCTCTACGGGATATCCCAGCTATCTCTTGCCGAACGGCAGTAGTTGGATGTTTCTGAGA
AGCCTAAAATGAATCTTTTATATGCCTATAAGGAATGTTGTATTTGACTGTACTGCTTGA
TAATGTACAGTGGACACTTGGAGGACTTTTTTTAGGTATGCATTACGCAATTCCAATCAA
ACATCTTCGTATTACTACTAGCGCAGAATGCAATGTGATATTTGGATGTTTCTGTCGGAA
TTTTAAAAAAGGTTTTAAAAATTTAACCGTTTTTATTTATTTAATTATTTTGGCCGTTTT
ATTTTATTTATTGTGGGGGTTATAAATATTTAATATTCAGGTTTTATTTCTATATTGAAT
GCCTTAATTTTCTGGTTGGTGAAGGTTACATGTTATTGGATGCTTATAAAAGGCCATCAT
CCTTCACATTTGAACAACCACAATACACCATCAGAATATCACATACCACAATCACCACCA
CAAACTAATTCTCTCCTTTTCTACTTATATATATATATATATATATTCTGTACTTTATAT
TATTATTTTGGCAATGGTTCTGTGACTTGGATACCTATATCCGTTTATGAACGTGCTCAT
AGCGGATCTTGAGTTTGTGTACAAGGGGTCGTATCTTGGAGTATTGTAGATTATCAGTAC
CTGCACATAAGGAGGTTACAAAGGCTTTAGGACAATGTCTTTGACGTGTTTCACCGTACC
AAACTCACCTTCTTACTTTTCATTTATTTTGCTTTTACTTATCTATTATTTTGTTTTCTT
TAATTTCATTGTACCTTAAAAGTTTTCCAATTTGTTTATAAGTTATTTATAATATAAATG
TTTTTGTATTTGGCTTTACGAAAAAGGAAAACTATATATTTTTATTACAGTTTCATGTTT
ACTTCTTGAGCCACCAGGATTCATTATTTTATTTGTTGGAATTTGGTATCTGCAGTGCAA
GAAACAACGCCAATTCGTATACTAAGGGAAATGATTCTGTTTAAATTTTAATATTTTAAT
ATAATTTATTTAAAAAAAATTATTTTTTTATTATTTTTTATTCAATAATATGTGAAAATT
ATGTATATAATACGTGAATTTTTTTTTCTGTATTATTGAAAATTTAGTAAAAAATACATG
TATTAAACATGACAAATTCTACGTATTGTACATTTACTTTTTAAAAAACATGAATTTTAC
CGAGTCTTTAAGATGTGTATGGTAAACGAAAGTATGATTGAAAAATATGTACGTAAGTGT
ATAACACGAGTATTAAACGAGACAATGCTAAATTCTTTATATGAGTAATAACTTTGGAAA
AGTAAAAAAAATCAAAAAGGGATAATAGAAACTCGGGTAATTGTCTCATAGAAATGGATA
ATGCTCTAAACTACCCTTACGATAAACGAAAATCAATGAAAAAATTATATAAAAAAACTT
AGTACAATAATGCGGCTATACTCTTTAAATATAATAATATATTTATGGAGTATAGATGCG
CGGCTATACTCCTTAAATATAATAATATATTTAACGAATATAGCCGTGGCTATGCTAATT
ATTTATAATTAAAAAATAAAAAATAAAAAGAAACCGCCTACCTATTAGGCGATTTATGAG
TAGGCCAAAGTGACAATTGCATACTCCACTTCATAGTCATTTACCCTTTCTTCATCGAAA
GGGGTGGATTTAACACGATTTCCAGTTTCTGTCTAGGCATGTGATTGTTTTTCTTGACTT
TAATTGGCTTTTCTCATACAAGAAAAATGGATTTTATTATTATTATTATTATTTTTGTTT
TGGACTTCTTTTGTTAGGTCAAACGTTTTGGACATTAATTTTAAGGCTTAATTATTGATA
TGCCCCCTGTGCTTTATCAAAAATCTCAATTTACTCCATGTACTTGCAATTGGCTCACTT
TACTCCCTGTGCTTTATGTTCATGTCCTTTGTTCCCCTATTCCGTCTAGTTCCTTACAAC
AGTCGTTAACTCTGTTTATATGGCAGGGGTATATTAGTAACTTCAGACAAGTGGATCCAA
ATGGGGCATTCCATGTGGCAAATGGTGGGACACATTTGTTGACATCGAGTTTTTTTTTTT
TTTTTGGTCAAGGGACATCGATTTAATTGGATTGTCCAGTAGGGTTTCACAATTAGCCAT
TTGGGGCAAAATTCATAAGGCTGCGAAATGGGAATCTTGGAATAGGGTTCCAACCTGTTG
AAATTAGGTTGCGAATATTTGAATAGGGAAAGGTAGTGTGTTTGTCTGTCTTTGAATGTT
GATTGAGTCAGTGAGAAGTGAAATCGGGGAAGAGAATCTCACTGTTACTGGAGATTGAGG
TTGTGCTTTGAATATTGATTGTTGTTAGACTTTAAGGCTACAAGAAGATGATGGTGCTAA
GAGAAAATGGAGGTGTTCAACCCGTGTGTAAGTGGACGCATCCTTCACTTCTTTTTCTAT
ATTTGGGCACATGGTTTTGGAGAGTTGCTAGTTTTTTAGTCTTTGTTCACATCTTTTTCT
GGATTTGGGCATATGTGGTTTTAGGGTATTGCTAGGTTTTTTGGTCCTTCACTTCTTTTT
CTTGATTTGGGCATGTGCTTTTAGTGCTGCTAGTTTTAGTCCTTGTTTATGTCTGTTTTT
AGTCTAAAGATCTTTGGTTACGTTTTTATCATTTGTAATTATCTTTATGTTTTTTGTGGA
CATGGTATGTTTATTTCTTTATGTTTTTAGCAGGTAACTTTCTTCCTTTTTGTGGCTTTC
GGCATGTGAGGTTCTTTTATTGTCTTTGTGTTTTGTGTGGTCTTTTTTTTGTTTTTCTGT
TGCTTGTGGACCTAGCTTTGTGATCCCGTTTTTGTATGTATTTCATGGACTATTTGTGAG
TTTGGTACATGGAGGAAAACTAGTGGGGAAAGGTTTGGGTGACATGCCATGGACTTACTT
AGAGCATTTCCACCAAGAGGCCCCTTCCGACACCCAAGTCTTGACAGGGCAAGAGTTGGG
CTCCACCAACCTGGGCAAGCCGAAAGGGAAGACTTGCATGGGTTGCTGTATGGGCAAGCT
GATGTCATTGTGACATAAATTGGAAAAAAAAAGGAAAAAAAAAAACCAAAAATTTCAGAA
TTTTTTTATAAATAAATAACTAGCCATATTCTTCACTTCCCATACCAAAACTCTATACAA
ATTCCTCTTCTCATTTCTCATACGAATAGTGGTTGTCCTTGGTTGCCATGGCAATGGGTG
GAAAACCAACAAAAAAATTGCTAGGATAGGCACTATTCATATGAATAGTAATAACCCCTT
GTCTTTTGCCATGACAAAAGAGTGGAAATGCTCTTAGGTGGTTCAATTAGCTGGTTTGAT
TATTGTGAGGCAGACTACATGTCTATATTAGAGCTGTAGGGAATGGCTAAAATTGTGGGA
TATGTAAGTGGTGTGAGCCTTTATGGTGAGGACTTGTTTTCTGTTGTATTAATAATTGTC
ACAAATTAATGTGCTAATCAAAATGCTTGTCAATCTCTTCACTTTATATACATTAAGGAA
AAATGGCAGAATATAGTGCCGGTTTGATCACTTCTCATTAGAAAATATTATCAAATTGTT
GTCGTCAATGCAAAATCTTATGCAGTTCCATCAACGTGATTAGAAAACAATAAAGAATCT
GAGGGAGAGGGTCATTTTGTGGAGCCAGACAAAACAAAAAAGAAAAGAGCAAGACGTGGC
TGCTATAACATAGAAAATGGGTTGTGATGATGGTGATTTTTCTGTTCCACCTGCTCCAGC
CAATGTTTATTTATTTAGAAGATGTAACATATGATCATCATGCTTATCATAGAGACAGAG
AAATGAAACCCTTAAGAAAAAGACAAGCAGAAAATGATTTGAAAGCATTTTAGAAGATGT
AAAATGCTTATTTCTGCCTCTATATATGTGACTTGCCAAATGTCCAGTAGCATTTTAGGT
GAAGTAAAAAAGAGTCTACATGAAAATAGAGAGGAAAACACCATTTTTCAGTGAATATGT
GACAGTCAAGTGTTTTGGCTACGGTTTTTCATGTTTAGAAACCATTTTCATACCTTATAT
GTGACGAAATAAATATCCCAATTATGTGAACTGTCTTTAGAGACGGAAAAAAACGCCGCT
AACCGTTTCTAAAACCATATAAGTCAACAAATTAAAACACCGCCTCTAAAACTCGGTAGA
CTCTTCAAATCTTACCCACTCACGATTACGTGAACTTTACATAAAAGACAAGAAAAAAAA
AAGCTTCCTTCCCTCTTCATACCTTTTATATATATATATTAAATTTCCTTCATCTTCAAA
AAACTATTCACACATTTTACATGATAACATCATTAAAATCTTGTTCAAATTATTTAAACG
GATACAACAAAATTCCCCAATCGTCCAACAGACAAGATCGGATGGGAAAGAGATTTAGTA
CAAGTTTTTCATGCATCCCCTAAGGTAATCCCTTTTTCTCTACTGAAATTTCTCGCGTGC
TATCATTGCTCAATCCTTCAGGGAAATTCCGTAGTGCAGCCATTAAGGTAAGAGCTAAAG
CTGGATTTGCTTTCTGAACATCCCCTATGCATCCAACCACCCATTGTACCAGAAGTTCAC
AAAAACATTAGATGGAAACTGATAAACCCTTTTGTTATCACGTCCAACTTCCATAATCCA
TCAAATGAGTGATACAATCATAGAAAATTTTGAGACGTAAATGTGAGGCCCTAAAAAAAA
AAAAACGAAGGCAAGAATATATTACCCTACAAAAATTACTGAATCCAACTATACAAGACT
TAAAAGACATAGTATATGCAAGGTACGTATCACCACTAGCCAATCCTCCTAGTATGAGTG
TCCCCCAAACAGAACTACCAATATGGAAATTTGGATTGCATATCCATTTTTGCTTCCCAT
ACTCTATTCAATCTTTCAAGCCTTCATAGAACATAACCTGCAAAGTGAAGATGAAATCAT
AGTTTGAAACAAAACTAATATACTAAAAATAAGAACCAGATTAAGGAGAAAGAAACAGAA
TAATCACAACTAAATCTTTTAGAGGCCAAAAGGCTAACTGCCTATGATTCACCAATGACC
AAAACAGGGTATTTCTGAATTTTCCTTTTTGGGACAAAATATAGCAATAAACAAGTGTGG
GGAGTGCATGTTTTCTATTAGTAGTTGAAGTCGTATTTTGCCAGGGTTACGAGCAATTGT
GGGAAAGGCCAAAAGAAAGGGGGTGATACATACAAACTATCACCATTCAACATACCATTA
GACAAGGAAATGGCACATTGCTTGCAAGTGTGGATTAGTATCTGCCAAATGAAAGAAAAA
TTAAATCCGCAATTGTGCAAGAACATAATGGTCATAGTTCATACGCGTGCCAAATTACAA
CCAAATTGAACTAAGTATTTGAATGACACACCGCAATTGAGTTAAGTGGCCAACAGTCTT
CAAGACTCCTAATTCCCTGATTCCCATCATGATGAAAAATAGAGGGAAGGAGGAGGGGAA
GGGACCATAGCTAAGCTATGGAAACACTTGAGCAAGAAAATACAATGCCAGAACCAGTAC
TCGAAAATTGAGCTTTACCCATAAGCCATGAATATTAAATCAATACCTGACTTGCACAAA
GATTAGCTTGGCTCTGAATACATGCCTTTACAGGTCCCCAAATGCCCTAAAAATAGTCTC
CGCAGAAACTCCCTCTAAACTTCATTGACAGTGACAGATTAAAGAATTAATTGCAAGCTT
CCCTCTAAACTTAATTATAAACGCATAAAACTAACAACTGTGATTTCAATTGCTTCAAAT
TTGAACTCGAGGCGGTCTGTATCGCCATTGAAAATTGAAATAGCACTCTCTCTCTCTCTG
GTTAGGGGCGGATTTTGGCTTAACACGATTTCGAATTGTTTCATTTTTTTGGACAAAAAT
ATTTTAATGGTATAGCCGGTCGGCTATACCATTTAAATAAATTCGAATATTTTAAACGTA
TAGCCGTTCGGCTATACGCCTTGAATATATTTATTCGAATATTTTACATGTATAGCTGAT
CAGCTATACGTTTAAAATAGATTCCAATATTTAACAGTATCACCGGACGGCTATAATCCT
TAAATACATTTTACAAGTACAGCCAGACGGCAATACTGTATAGCTATAATTATTCGAATA
TTTTACAAGTATAGCCGCACGGCTATACTGTTTAGTAGAGATGATACACCACACTGCAAG
CAACACCAAAACAATATGCCCACACGTGTGGAATAATACTTGGAGGGAGATGAAAATTAA
AAAGAAAACATAAATATAGGCAAATTACCGATAACGAGTAGATGTTAACTGTTTAGACAT
GGTTTGAATTGCTACTTTAAAAACTAATGTAAGACCTTTTTTTTTTGGGAGATAAAAAAT
TGGGATAAGAGTCAAAATTCATGTACCAAAAAGAAAAAAAGAAACCCAAGATCATTTTTT
AGGAGTCAAAATTCATGTTACAATAAGTTACATATATGTTCAACATCATGATCTCATTGT
CAAGAAATTTTTTCTTGTTCTTCTAGGGATGAGTTAGTCCACAAGAGTTCATCAGCTTGG
GCAGAAGACAACAACAAAATAGAATATTACATAATATTTTGACAATTCTTATTGTGCTAA
CAGTGTTGGTAACAGGCTT
>chr5:12699501-12710500 CH179-D CYP71AN24 P2
TTCCGGCCACTTCTTGCCAGTTTTTGGGGTAGGTCTAAGAACAAAAGTGGCTCCAAATAG
GATGTTACACCTAGGGTAGGAGTCTTGAGTAGTGATTTGGAGTTTTTCTGGCGAAGCATT
ATCGCTTTAGGCACCACGTGCTGCCAGCGCGTGTGCTGGCGCTTGGGCAGCAGGGTGGGG
ACCACAATTAGTCCTAGAATAATCCCTTAGTCCTCACGAGCACGTAGGATTTCGCGGATC
TTAATTCGGATAACGTTTGAACCCCAAACGAATCTCGCCTAGTGTGGGATTTCCGAGTTC
AGCATGTTTGAGCCGTTGGATCGTAGTCACGTTCAGGTATGTTGACTCAGGTAATTACAG
AATCGTATAATAGTTGATGGATCGTAAAACGGAGTTCCAAATATTTTAGAAACGCCAGCC
CTAGAGATAGGTTTACAGTAAACAAGTCCGGACCGAAAGAAGTTATCTAAATCCTATTAT
GGGATGAGCAGATAGTTAGTTATAAGTTGCGGTCCGGATAGTAGCAGTATCTCCGAGGCC
TGCCAGTTTGCAGTTCAGGAACAGAGGAAAGAACTACGTGTGGTTTGATCCCTCAGTAAG
GGTACGTAGGCAGCCTACAATTTTATGGTGCAGCCACAAGTTAGAGCCTTTGAGTTTGTG
TTCTTGTTTTTCAGGGCATTTTGGTCATTTGTGACCCACACCCACCAGGTGTCAGTATTA
AACAGGATTCGGCCCGGATTCCAAAATGGAATTTGGGTCGGGTCCTTTCAATAACAATAT
CTCAAGAAATAACAAATTAAAGGGTAATATCTATCCTGATCCACCCCTATGCTCCTGCAT
CAATCAAGGACTTCTTTTACAATTCTTGTTCCAAGTTATAGTCCACCATTTCTCACCACA
TACTTGCTGTGAATTTTGTATCAACAAGAGATCCCTCTTTCCTTTTCCCACTCAAAACTG
TAAGTGATTTCTTTTATTCTTTCTTTTACATGTTCTCATCATGGACATATATAGATTTGA
GAGGATATTTCCCATGCATGGTTAAACCAATAGCCTCAGTCAAATTCCCAAAACACAAAA
TATTTCCCAAGAAACCAGGTTAAGACATTTGCATTCACACTCACAACAACAGATTTGAGA
GGATATTTCCTATGCATGGTTAAACCAGTAGCTTCAGTCACGTCCAAATCCTTGCTGGTT
GCTCCACCAGGCAATTTCCAATCAAACTTATGTGCTATATTTACTAAAGCAATCTCAGTA
ACATCTGTGGCAAATTGAACTTACACAAGAATATGGAACTTGCACGGATCTTTATTTTTG
TTTGGATGAACAAACACTAAAGGAACACTTTAGATACTCTTAAACAAAACTCGAATTTCA
TGATCTTATGTGTTTCACACATCCAACCTTCTAAAATGAATATAGAAAGAAAATATGTTC
TAGAAAAACCTCATTGGTAATGCAAGATAAGATCACAGTTAGATAAGATCACCATGGGGC
ATTTTCTTCTTCTTTTGTCTTTTACCTCCTCTCTTTTTGACTTTCTTTGTGAGAGTAATC
TAATACTAGTCTTGTTTCAATTATCTTTCCCACTTTAATTTAATCCCACGAGATAAAGCA
ACTGACTTTTCCCCATCTCATCAATCGTGTATACTTGAGTTTGAGTTTTTCACCACACAC
CACCATGGTTAAAAATTCAGAAACTACCCTGATTTTGAATTTCCAAAAACTCAAAATATT
CCAAACAGACCAATTGAAAATGTGTATATGGTGAGAAAACTTGCATTGACACATAATATT
TTGACAGTTCTTATTGTGCTATGGTATCTTGGCAACAGTACTGACAGCTGAAGCTATAGA
CATACACGATAGCAGGCTTAGAGCCTTAACATATATAATATGAAGACCAGTTCAGGTGCG
TATATGAAAATGTCCTCTCTATCCCTCAACTTGAGTGTGGAAAAGCAACAGCTTTCAGAG
GATATTTTCTATGTGAGGTTAAGCCAATGGTTTCTGTCATGTCTAAATCCTCCCCTCTTG
CTTCACCGGGCAATGCCCAAACAAACTTGTGCACGATGTTTGCTAAGGCAATTTCATTAA
CAGCCATGGCAAACTGAAGTCCTGGGCAGACCCTCCTACCAGCTCCAAAGGGAATCAATT
GAAAGTCAATCCCTTTGTAATCTATACCAATATTCAAGAACCTTTCTGGCTTATACTCCT
CTGGGTTGTCATACAGCTTGGGATCTCTTCCAATTTGCCATGTGTTTACACCATAATCAA
CCGAGCATATCCAGTCTCAAAACAACTAGCACCAAGGCAGACACGCCTTCTCTCCTGCCG
AAGGAAGACACTCTTCCGAGATGCCAAGCACCTGCCGAAACTCCCGACTGCCAAAGCTCA
CAAACTGTTAAACCTAATTCTCATGACACGTGTCACCACCGCGGCGACTTGCACAGAGTC
CCACATCGGAAATCTACACCAACCTCCCACTTTCACTTCCCTATAAAAAGGGAACAGTAC
CCTAGTAAGAGGAGTAACTACTTTTCTGCATTTTACTATTACTCTGCAAAAGTTGACTTA
AGCATCGGAGAGCCTTCGGCCGGCACCACACCGGTGTCCGAAGCTTGACGACTGCTTCCC
TTATCTTTGTCTTCTGCAGGTTAGCCTTTATTGAAGGCCCAGACCCTTTCCCTGCTGAAG
GCAAACCCCTTTTTCTCTAAGTTGACCCTCTCTGAAAAAGAGCATCAACAGTTTGGCGCC
GTCTGTGGGAAGGAGGAAGTTGAAGGAGGAAGTTGAAGGGACCTTGCCGAACGGCAAGGC
CCATGGAAATGCAAAATGGGTGGCCTCACAATTCAATTTTGCCCAGCCTCAAATCACCAA
GCCTTGCCAAATTGGCCCAACCTCAAATGGCCCGGCTAAGTGAAAATTCACAAAAGCCTA
GCTCACACCAACACTGCCGCAATCAAGGAGGCCTTTGGCAGAGCTGGGGTCTTTGGCAGA
GCTGTTCTGGAGCGAATTTGGGGCTGGGACATTGCAGAAGTAAGCGGAGCTGGGCTTTCC
TTGTGACCTGGGTGTCTAGATCAAATTTCTGAGGTAAGTTGCTGCCATTTTGGAGGCCTC
CATTTTGTTGCTGCCCATCCCTTGCCGTTCGGCAAGTTGACTCTCCATATTTTGTAGGTG
TTGGCAAAGTAGCTGAGTCAGGATGATTTGCGTTGTGCTTGGAGCTGGGCTTTTGCGAAG
AGCTAAGCCATTTGGGGATTCGACAAGGGCTTGGGCAAGGTGAGAGCTGGGCTCTTCGGC
AAGGGGGCCTAGGCCTTCGGTGACCTTTAGGTAAGACATTTTACCAAGCCCCCCAATTTG
TTGCTACATAACCCTTGCCGTTCGGCAAGGGTGTTTGTAAATTCTCGAACGGCAAGGGTG
TTTGTAAATTCTCGCTGGCTGACCCGATTAGAGCTGGGTCTTTCGGGGTTTGGAGCTGGG
CAGTATGAAATTTCGTGGAGCTGGGCTCGGGAGGCTGGGTGCCGTGATCAAAATTTTTGG
TTTTTGTTTCGCTGTGCTCGTAGAGGCAGGTTCGGAGCTGGGCCACCTTGGATTTGGCAG
TAAGAAGCGAGAACGTAGGGCTGGACCTTCGATAGGTGTCCAAAAGGTTTGGCAAACATT
GGAGCTGGTCCCGTTTTGGCTAGGAGTTAGCTAGGATTTGGAGCTGGGCTCCGTGAGGTT
TGGTTGTTTTGTGACTTGGGACCGTGAGCTGGGCCTTGGATAATCGACAAGGGCATAAGC
TTTTGGCAACCTCCGTAGCCGGGCTTGCCCTAGAGTTAGGCCTCCTTGATTGCGGCAGCG
TCGGTGTGAGCTAGGCTTTTGTGAATTTTCACTTAGCCGGGCCATTTGAGGTTGGGCCAA
TTTGGCAAGGCTTGGTGATTTGAGGCTGGGCAAAATTGAATTGTGAGGCCACCCATTTTG
CATTTCCATGGGCCTTGCCGAACGGCAAGGTCCATACGGATTCAAAACAAGGGCCACCCA
TCCTCGGTTCCACACTCACCTATGCTCAAACTCCAGCGAATCCGACAAGGACCTAGCTCA
CGGGATGACGACACTACGGACCCAGCTCCGGATCGTCTCGGAAACCATGCACTCAGACCC
ACTCCTTGCCGAAGACAGATCAGCCCTCCTTGGGTCCCTTGCCGAACGGCACCCGCCGCC
CGGAATCCTTCCTCCTGGCAGCTGTCTCGGAGCCCAGCTCCACCTTCACGCTGAAACCGC
TGGTTCCTGTGGCCAAGGAACTCGAAAGTCCTAGCTATCTCTTTGCCTAGCCCTTTTAGT
GCTCTACGGGATATCCCAGCTATCTCTTGCCGAACGGCAGTAGTTGGATGTTTCTGAGAA
GCCTAAAATGAATCTTTTATATGCCTATAAGGAATGTTGTATTTGACTGTACTGCTTGAT
AATGTACAGTGGACACTTGGAGGACTTTTTTTAGGTATGCATTACGCAATTCCAATCAAA
CATCTTCGTATTACTACTAGCGCAGAATGCAATGTGATATTTGGATGTTTCTGTCGGAAT
TTTAAAAAAGGTTTTAAAAATTTAACCGTTTTTATTTATTTAATTATTTTGGCCGTTTTA
TTTTATTTATTGTGGGGGTTATAAATATTTAATATTCAGGTTTTATTTCTATATTGAATG
CCTTAATTTTCTGGTTGGTGAAGGTTACATGTTATTGGATGCTTATAAAAGGCCATCATC
CTTCACATTTGAACAACCACAATACACCATCAGAATATCACATACCACAATCACCACCAC
AAACTAATTCTCTCCTTTTCTACTTATATATATATATATATATATTCTGTACTTTATATT
ATTATTTTGGCAATGGTTCTGTGACTTGGATACCTATATCCGTTTATGAACGTGCTCATA
GCGGATCTTGAGTTTGTGTACAAGGGGTCGTATCTTGGAGTATTGTAGATTATCAGTACC
TGCACATAAGGAGGTTACAAAGGCTTTAGGACAATGTCTTTGACGTGTTTCACCGTACCA
AACTCACCTTCTTACTTTTCATTTATTTTGCTTTTACTTATCTATTATTTTGTTTTCTTT
AATTTCATTGTACCTTAAAAGTTTTCCAATTTGTTTATAAGTTATTTATAATATAAATGT
TTTTGTATTTGGCTTTACGAAAAAGGAAAACTATATATTTTTATTACAGTTTCATGTTTA
CTTCTTGAGCCACCAGGATTCATTATTTTATTTGTTGGAATTTGGTATCTGCAGTGCAAG
AAACAACGCCAATTCGTATACTAAGGGAAATGATTCTGTTTAAATTTTAATATTTTAATA
TAATTTATTTAAAAAAAATTATTTTTTTATTATTTTTTATTCAATAATATGTGAAAATTA
TGTATATAATACGTGAATTTTTTTTTCTGTATTATTGAAAATTTAGTAAAAAATACATGT
ATTAAACATGACAAATTCTACGTATTGTACATTTACTTTTTAAAAAACATGAATTTTACC
GAGTCTTTAAGATGTGTATGGTAAACGAAAGTATGATTGAAAAATATGTACGTAAGTGTA
TAACACGAGTATTAAACGAGACAATGCTAAATTCTTTATATGAGTAATAACTTTGGAAAA
GTAAAAAAAATCAAAAAGGGATAATAGAAACTCGGGTAATTGTCTCATAGAAATGGATAA
TGCTCTAAACTACCCTTACGATAAACGAAAATCAATGAAAAAATTATATAAAAAAACTTA
GTACAATAATGCGGCTATACTCTTTAAATATAATAATATATTTATGGAGTATAGATGCGC
GGCTATACTCCTTAAATATAATAATATATTTAACGAATATAGCCGTGGCTATGCTAATTA
TTTATAATTAAAAAATAAAAAATAAAAAGAAACCGCCTACCTATTAGGCGATTTATGAGT
AGGCCAAAGTGACAATTGCATACTCCACTTCATAGTCATTTACCCTTTCTTCATCGAAAG
GGGTGGATTTAACACGATTTCCAGTTTCTGTCTAGGCATGTGATTGTTTTTCTTGACTTT
AATTGGCTTTTCTCATACAAGAAAAATGGATTTTATTATTATTATTATTATTTTTGTTTT
GGACTTCTTTTGTTAGGTCAAACGTTTTGGACATTAATTTTAAGGCTTAATTATTGATAT
GCCCCCTGTGCTTTATCAAAAATCTCAATTTACTCCATGTACTTGCAATTGGCTCACTTT
ACTCCCTGTGCTTTATGTTCATGTCCTTTGTTCCCCTATTCCGTCTAGTTCCTTACAACA
GTCGTTAACTCTGTTTATATGGCAGGGGTATATTAGTAACTTCAGACAAGTGGATCCAAA
TGGGGCATTCCATGTGGCAAATGGTGGGACACATTTGTTGACATCGAGTTTTTTTTTTTT
TTTTGGTCAAGGGACATCGATTTAATTGGATTGTCCAGTAGGGTTTCACAATTAGCCATT
TGGGGCAAAATTCATAAGGCTGCGAAATGGGAATCTTGGAATAGGGTTCCAACCTGTTGA
AATTAGGTTGCGAATATTTGAATAGGGAAAGGTAGTGTGTTTGTCTGTCTTTGAATGTTG
ATTGAGTCAGTGAGAAGTGAAATCGGGGAAGAGAATCTCACTGTTACTGGAGATTGAGGT
TGTGCTTTGAATATTGATTGTTGTTAGACTTTAAGGCTACAAGAAGATGATGGTGCTAAG
AGAAAATGGAGGTGTTCAACCCGTGTGTAAGTGGACGCATCCTTCACTTCTTTTTCTATA
TTTGGGCACATGGTTTTGGAGAGTTGCTAGTTTTTTAGTCTTTGTTCACATCTTTTTCTG
GATTTGGGCATATGTGGTTTTAGGGTATTGCTAGGTTTTTTGGTCCTTCACTTCTTTTTC
TTGATTTGGGCATGTGCTTTTAGTGCTGCTAGTTTTAGTCCTTGTTTATGTCTGTTTTTA
GTCTAAAGATCTTTGGTTACGTTTTTATCATTTGTAATTATCTTTATGTTTTTTGTGGAC
ATGGTATGTTTATTTCTTTATGTTTTTAGCAGGTAACTTTCTTCCTTTTTGTGGCTTTCG
GCATGTGAGGTTCTTTTATTGTCTTTGTGTTTTGTGTGGTCTTTTTTTTGTTTTTCTGTT
GCTTGTGGACCTAGCTTTGTGATCCCGTTTTTGTATGTATTTCATGGACTATTTGTGAGT
TTGGTACATGGAGGAAAACTAGTGGGGAAAGGTTTGGGTGACATGCCATGGACTTACTTA
GAGCATTTCCACCAAGAGGCCCCTTCCGACACCCAAGTCTTGACAGGGCAAGAGTTGGGC
TCCACCAACCTGGGCAAGCCGAAAGGGAAGACTTGCATGGGTTGCTGTATGGGCAAGCTG
ATGTCATTGTGACATAAATTGGAAAAAAAAAGGAAAAAAAAAAACCAAAAATTTCAGAAT
TTTTTTATAAATAAATAACTAGCCATATTCTTCACTTCCCATACCAAAACTCTATACAAA
TTCCTCTTCTCATTTCTCATACGAATAGTGGTTGTCCTTGGTTGCCATGGCAATGGGTGG
AAAACCAACAAAAAAATTGCTAGGATAGGCACTATTCATATGAATAGTAATAACCCCTTG
TCTTTTGCCATGACAAAAGAGTGGAAATGCTCTTAGGTGGTTCAATTAGCTGGTTTGATT
ATTGTGAGGCAGACTACATGTCTATATTAGAGCTGTAGGGAATGGCTAAAATTGTGGGAT
ATGTAAGTGGTGTGAGCCTTTATGGTGAGGACTTGTTTTCTGTTGTATTAATAATTGTCA
CAAATTAATGTGCTAATCAAAATGCTTGTCAATCTCTTCACTTTATATACATTAAGGAAA
AATGGCAGAATATAGTGCCGGTTTGATCACTTCTCATTAGAAAATATTATCAAATTGTTG
TCGTCAATGCAAAATCTTATGCAGTTCCATCAACGTGATTAGAAAACAATAAAGAATCTG
AGGGAGAGGGTCATTTTGTGGAGCCAGACAAAACAAAAAAGAAAAGAGCAAGACGTGGCT
GCTATAACATAGAAAATGGGTTGTGATGATGGTGATTTTTCTGTTCCACCTGCTCCAGCC
AATGTTTATTTATTTAGAAGATGTAACATATGATCATCATGCTTATCATAGAGACAGAGA
AATGAAACCCTTAAGAAAAAGACAAGCAGAAAATGATTTGAAAGCATTTTAGAAGATGTA
AAATGCTTATTTCTGCCTCTATATATGTGACTTGCCAAATGTCCAGTAGCATTTTAGGTG
AAGTAAAAAAGAGTCTACATGAAAATAGAGAGGAAAACACCATTTTTCAGTGAATATGTG
ACAGTCAAGTGTTTTGGCTACGGTTTTTCATGTTTAGAAACCATTTTCATACCTTATATG
TGACGAAATAAATATCCCAATTATGTGAACTGTCTTTAGAGACGGAAAAAAACGCCGCTA
ACCGTTTCTAAAACCATATAAGTCAACAAATTAAAACACCGCCTCTAAAACTCGGTAGAC
TCTTCAAATCTTACCCACTCACGATTACGTGAACTTTACATAAAAGACAAGAAAAAAAAA
AGCTTCCTTCCCTCTTCATACCTTTTATATATATATATTAAATTTCCTTCATCTTCAAAA
AACTATTCACACATTTTACATGATAACATCATTAAAATCTTGTTCAAATTATTTAAACGG
ATACAACAAAATTCCCCAATCGTCCAACAGACAAGATCGGATGGGAAAGAGATTTAGTAC
AAGTTTTTCATGCATCCCCTAAGGTAATCCCTTTTTCTCTACTGAAATTTCTCGCGTGCT
ATCATTGCTCAATCCTTCAGGGAAATTCCGTAGTGCAGCCATTAAGGTAAGAGCTAAAGC
TGGATTTGCTTTCTGAACATCCCCTATGCATCCAACCACCCATTGTACCAGAAGTTCACA
AAAACATTAGATGGAAACTGATAAACCCTTTTGTTATCACGTCCAACTTCCATAATCCAT
CAAATGAGTGATACAATCATAGAAAATTTTGAGACGTAAATGTGAGGCCCTAAAAAAAAA
AAAACGAAGGCAAGAATATATTACCCTACAAAAATTACTGAATCCAACTATACAAGACTT
AAAAGACATAGTATATGCAAGGTACGTATCACCACTAGCCAATCCTCCTAGTATGAGTGT
CCCCCAAACAGAACTACCAATATGGAAATTTGGATTGCATATCCATTTTTGCTTCCCATA
CTCTATTCAATCTTTCAAGCCTTCATAGAACATAACCTGCAAAGTGAAGATGAAATCATA
GTTTGAAACAAAACTAATATACTAAAAATAAGAACCAGATTAAGGAGAAAGAAACAGAAT
AATCACAACTAAATCTTTTAGAGGCCAAAAGGCTAACTGCCTATGATTCACCAATGACCA
AAACAGGGTATTTCTGAATTTTCCTTTTTGGGACAAAATATAGCAATAAACAAGTGTGGG
GAGTGCATGTTTTCTATTAGTAGTTGAAGTCGTATTTTGCCAGGGTTACGAGCAATTGTG
GGAAAGGCCAAAAGAAAGGGGGTGATACATACAAACTATCACCATTCAACATACCATTAG
ACAAGGAAATGGCACATTGCTTGCAAGTGTGGATTAGTATCTGCCAAATGAAAGAAAAAT
TAAATCCGCAATTGTGCAAGAACATAATGGTCATAGTTCATACGCGTGCCAAATTACAAC
CAAATTGAACTAAGTATTTGAATGACACACCGCAATTGAGTTAAGTGGCCAACAGTCTTC
AAGACTCCTAATTCCCTGATTCCCATCATGATGAAAAATAGAGGGAAGGAGGAGGGGAAG
GGACCATAGCTAAGCTATGGAAACACTTGAGCAAGAAAATACAATGCCAGAACCAGTACT
CGAAAATTGAGCTTTACCCATAAGCCATGAATATTAAATCAATACCTGACTTGCACAAAG
ATTAGCTTGGCTCTGAATACATGCCTTTACAGGTCCCCAAATGCCCTAAAAATAGTCTCC
GCAGAAACTCCCTCTAAACTTCATTGACAGTGACAGATTAAAGAATTAATTGCAAGCTTC
CCTCTAAACTTAATTATAAACGCATAAAACTAACAACTGTGATTTCAATTGCTTCAAATT
TGAACTCGAGGCGGTCTGTATCGCCATTGAAAATTGAAATAGCACTCTCTCTCTCTCTGG
TTAGGGGCGGATTTTGGCTTAACACGATTTCGAATTGTTTCATATTTTTGGACAAAAATA
TTTTAATGGTATAGCCGGTCGGCTATACCATTTAAATAAATTCGAATATTTTAAACGTAT
AGCCGTTCGGCTATACGCCTTGAATATATTTATTCGAATATTTTACATGTATAGCTGATC
AGCTATACGTTTAAAATAGATTCCAATATTTAACAGTATCACCGGACGGCTATAATCCTT
AAATACATTTTACAAGTACAGCCAGACGGCAATACTGTATAGCTATAATTATTCGAATAT
TTTACAAGTATAGCCGCACGGCTATACTGTTTAGTAGAGATGATACACCACACTGCAAGC
AACACCAAAACAATATGCCCACACGTGTGGAATAATACTTGGAGGGAGATGAAAATTAAA
AAGAAAACATAAATATAGGCAAATTACCGATAACGAGTAGATGTTAACTGTTTAGACATG
GTTTGAATTGCTACTTTAAAAACTAATGTAAGACCTTTTTTTTTTGGGAGATAAAAAATT
GGGATAAGAGTCAAAATTCATGTACCAAAAAGAAAAAAAGAAACCCAAGATCATTTTTTA
GGAGTCAAAATTCATGTTACAATAAGTTACATATATGTTCAACATCATGATCTCATTGTC
AAGAAATTTTTTCTTGTTCTTCTAGGGATGAGTTAGTCCACAAGAGTTCATCAGCTTGGG
CAGAAGACAACAACAAAATAGAATATTACATAATATTTTGACAATTCTTATTGTGCTAAC
AGTGTTGGTAACAGGCTT
>chr5:12699501-12710500 CH186-D CYP71AN24 P1
TTCCGGCCACTTCTTGCCAGTTTTTGGGGTAGGTCTAAGAACAAAAGTGGCTCCAAATAG
GATGTTACACCTAGGGTAGGAGTCTTGAGTAGTGATTTGGAGTTTTTCTGGCGAAGCATT
ATCGCTTTAGGCACCACGTGCTGCCAGCGCGTGTGCTGGCGCTTGGGCAGCAGGGTGGGG
ACCACAATTAGTCCTAGAATAATCCCTTAGTCCTCACGAGCACGTAGGATTTCGCGGATC
TTAATTCGGATAACGTTTGAACCCCGAACGGATCTCGTTTAGTGTGCGATTTCCGAATTC
AGCATGTTTGAGCCGTTGGATCGTAGTCATGTTCAGGTATGTTGACTCAGGTAATTTCAG
AATCCTATAATAGTTGATGGATCGTAAAACGGAGTTCCAGGTATTTTAGAAACGTCAACC
CTAGAGATAGGTTTACAGTAAACAAGTACGGACCGAAATGAGTTATCTAAATCCTGTTAT
GGGATGAGCAGATAGTTAGTTATAGGTTGCGGCCCAGATAGAAGCAGTATCTTCGAGGCC
TGCCAGTTTGTAGATCAGGAACAAAGGAAAGAACTACGTGTGACTTGATCCCTCAGTAAG
GGTACGTAGGCAGCCTACAATTTTATGGTGCAGCCACAAGTTAGAGCCTTTGAGTTTGTG
TTCTTGTTTTTCAGGGCATTTTGGTCATTTGTGACCCACACCCACCAGGTGTCAGTATTA
AACAGGATTCGGCCCGGATTCCAAAATGGAATTTGGGTCGGGTCCTTTCAATAACAATAT
CTCAAGAAATAACAAATTAAAGGGTAATATCTATCCTGATCCACCCCTATGCTCCTGCAT
CAATCAAGGACTTCTTTTACAATTCTTGTTCCAAGTTATAGTCCACCATTTCTCACCACA
TACTTGCTGTGAATTTTGTATCAACAAGAGATCCCTCTTTCCTTTTCCCACTCAAAACTG
TAAGTGATTTCTTTTATTCTTTCTTTTACATGTTCTCATCATGGACATATATAGATTTGA
GAGGATATTTCCCATGCATGGTTAAACCAATAGCCTCAGTCAAATTCCCAAAACACAAAA
TATTTCCCAAGAAACCAGGTTAAGACATTTGCATTCACACTCACAACAACAGATTTGAGA
GGATATTTCCTATGCATGGTTAAACCAGTAGCTTCAGTCACGTCCAAATCCTTGCTGGTT
GCTCCACCAGGCAATTTCCAATCAAACTTATGTGCTATATTTACTAAAGCAATCTCAGTA
ACATCTGTGGCAAATTGAACTTACACAAGAATATGGAACTTGCACGGATCTTTATTTTTG
TTTGGATGAACAAACACTAAAGGAACACTTTAGATACTCTTAAACAAAACTCGAATTTCA
TGATCTTATGTGTTTCACACATCCAACCTTCTAAAATGAATATAGAAAGAAAATATGTTC
TAGAAAAACCTCATTGGTAATGCAAGATAAGATCACAGTTAGATAAGATCACCATGGGGC
ATTTTCTTCTTCTTTTGTCTTTTACCTCCTCTCTTTTTGACTTTCTTTGTGAGAGTAATC
TAATACTAGTCTTGTTTCAATTATCTTTCCCACTTTAATTTAATCCCACGAGATAAAGCA
ACTGACTTTTCCCCATCTCATCAATCGTGTATACTTGAGTTTGAGTTTTTCACCACACAC
CACCATGGTTAAAAATTCAGAAACTACCCTGATTTTGAATTTCCAAAAACTCAAAATATT
CCAAACAGACCAATTGAAAATGTGTATATGGTGAGAAAACTTGCATTGACACATAATATT
TTGACAGTTCTTATTGTGCTATGGTATCTTGGCAACAGTACTGACAGCTGAAGCTATAGA
CATACACGATAGCAGGCTTAGAGCCTTAACATATATAATATGAAGACCAGTTCAGGTGCG
TATATGAAAATGTCCTCTCTATCCCTCAACTTGAGTGTGGAAAAGCAACAGCTTTCAGAG
GATATTTTCTATGTGAGGTTAAGCCAATGGTTTCTGTCATGTCTAAATCCTCCCCTCTTG
CTTCACCGGGCAATGCCCAAACAAACTTGTGCACGATGTTTGCTAAGGCAATTTCATTAA
CAGCCATGGCAAACTGAAGTCCTGGGCAGACCCTCCTACCAGCTCCAAAGGGAATCAATT
GAAAGTCAATCCCTTTGTAATCTATACCAATATTCAAGAACCTTTCTGGCTTATACTCCT
CTGGGTTGTCATACAGCTTGGGATCTCTTCCAATTTGCCATGTGTTTACACCATAATCAA
CCGAGCATATCCAGTCTCAAAACAACTAGCACCAAGGCAGTCTCTCCTGTCGAAGGAAGA
CACTCTTCCGAGATGCCAAGCACCTGCCGAAACTCCCGACTATCAAAGCTCACAAACTGT
TAAACCTAATTCTCATGACACGTGTCACCACCGCGGCGACTTGCACAGAGTCCCACATCG
GAAATCTACACCAACCTCCCACTTTCACTTCCCTATAAAAAGGGAACAGTACCCTAGTAA
GAGGAGTAACTACTTTTCTGCATTTTACTATTACTCTGCAAAAGTTGACTTAAGCATCGG
AGAGCCTTCGGCCGGCACCACACCGGTGTCCGAAGCTTGACGACTGCTTCCCTTATCTTT
GTCTTCTGCAGGTTAGCCTTTATTGAAGGCCCAGACCCTTTCCCTGCTGAAGGCAAACCC
CTTTTTCTCTAAGTTGACCCTCTCTGAAAAAGAGCATCAACAGTTTGGCGCCGTCTGTGG
GAAGGAGGAAGTTGAAGGAGGAAGTTGAAGGGACCTTGCCGAACGCCAAGGCCCATGGAA
ATGCAAAATGGGTGGCCTCACAATTCAATTTTGCCCAGCCTCAAATCACCAAGCCTTGCC
AAATTGGCCCAACCTCAAATGGCCCGGCTAAGTGAAAATTCACAAAAGCCTAGCTCACAC
CAACACTGCCGCAATCAAGGAGGCCTTTGGCAGAGCTGGGGTCTTTGGCAGAGCTGTTCT
GGAGCGAATTTGGGGCTGGGACATTGCAGAAGTAAGCGGAGCTGGGCTTTCCTTGTGACC
TGGGTGTCTAGATCAAATTTCTGAGGTAAGTTGCTGCCATTTTGGAGGCCTCCATTTTGT
TGCTGCCCATCCCTTGCCGTTCGGCAAGTTGACTCTCCATATTTTGTAGGTGTTGGCAAA
GTAGCTGAGTCAGGATGATTTGCGTTGTGCTTGGAGCTGGGCTTTTGCGAAGAGCTAAGC
CATTTGGGGATTCGACAAGGGCTTGGGCAAGGTGAGAGCTGGGCTCTTCGGCAAGGGGGC
CTAGGCCTTCGGTGACCTTTAGGTAAGACATTTTACCAAGCCCCCCAATTTGTTGCTACA
TAACCCTTGCCGTTCGGCAAGGGTGTTTGTAAATTCTCGAACGGCAAGGGTGTTTGTAAA
TTCTCGCTGGCTGACCCGATTAGAGCTGGGTCTTTCGGGGTTTGGAGCTGGGCCGTATGA
AATTTCGTGGAGCTGGGCTCGGGAGGCTGGGTGCCGTGATCAAAATTTTTGGTTTTTGTT
TCGCTGTGCTCGTAGAGGCAGGTTCGGAGCTGGGCCACCTTGGATTTTTTGGCAAGAAGT
GAGAGCCTAGAGCTGGACCTTCGGTAGGTGTCCAAAAGGGTTTGGCCAATATTGGAGCTG
GTCCCGTTTTGGCTAGGGGTTAGCTAGGATTTGGAGCTGGGCTCCGTGAGGTTTGGTTGT
TTTGTGACTTGGGACCGTGAGCTGGGCCTTGGATAATTGACAAGGGCATAAGCTTTTGGC
ATCCTCCATAGCCGGGCTTGCCGTAGAGTTAGGCCTCCTTGATTGCGGCAGTGTTGGTGT
GAGCTAGGCTTTTGTGAATTTTCACTTAGCCGGGCAATTTGAGGTTGGGCCAATTTGGCA
AGGCTTGGTGATTTGAGGCTGGGCAAAATTGAATTGTGAGGCCACCCATTTTGCATTTCC
ATGGGCCTTGCCGAACGGCAAGGTCCATACGGATTCAAAACAAGGGCCACCCATCCTCGG
TTCCACACTCACCTATGCTCAAACTCCAGCGAATCCGACAAGGACCTAGCTCACGGGATG
ACGACACTACGGACCCAGCTCCGGATCGTCTCGGAAACCATGCACTCAGACCCACTCCTT
GCCGAAGACAGATCAGCCCTCCTTGGGTCCCTTGCCGAACGGCACCCGCCGCCCGGAATC
CTTCCTCCTGGCAGCTGTCTCGGAGCCCAGCTCCACCTTCACGCTGAAACCGCTGGTTCC
TGTGGCCAAGGAACTCGAAAGTCCTAGCTATCTCTTTGCCTAGCCCTTTTAGTGCTCTAC
GGGATATCCCAGCTATCTCTTGCCGAACGGCAGTAGTTGGATGTTTCTGAGAAGCCTAAA
ATGAATCTTTTATATGCCTATAAGGAATGTTGTATTTGACTGTACTGCTTGATAATGTAC
AGTGGACACTTGGAGGACTTTTTTTAGGTATGCATTCCGCAATTCCAATCAAACATCTTC
GTATTACTACTAGCGCAGAATGCAATGTGATATTTGGATGTTTCTGTCGGAATTTTAAAA
AAGGTTTTAAAAATTTAACCGTTTTTATTTATTTAATTATTTTGGCCGTTTTATTTTATT
TATTGTGGGGGTTATAAATATTTAATATTCAGGTTTTATTTCTATATTGAATGCCTTAAT
TTTCTGGTTGGTGAAGGTTACATGTTATTGGATGCTTATAAAAGGCCATCATCCTTCACA
TTTGAACAACCACAATACACCATCAGAATATCACATACCACAATCACCACCACAAACTAA
TTCTCTCCTTTTCTACTTTTATATATATATATATATATTCTGTACTTTATATTATTATTT
TGGCAATGGTTCTGTGACTTGGATACCTATATCCGTCTATGAACGTGCTCATAGCGGATC
TTGAGTTTGTGTACAAGGGGTCGTATCTTGGAGTGTTGTAGATTATCAGTACCTGCACGT
AGGGAGGTTACAAAGGCTTTAGGACAACGTCTTTGACGTGTTTCACCGTACCAAACTCAC
CTTCTTACTTTTCATTTATTTTGCTTTTACTTATCTATTATTTTGTTTTCTTTAATTTCA
TTGTACCTTAAAAGCTTTCCAATTTGTTTATAAGTTATTTATAATATAAATGTTTTTGTA
TTTGGCTTTACGAAAAAGGAAAACTATATTTTTTTATAACAGTTTCATGTTTACTTCTTG
AGCCACCAGGATTCATTATTTTATTTGTTGGAATTTGGTATCTGCAGTGCAAGAAACAAC
GCCAATTCGTATACTAAGGGAAATGATTCTGTTTAAATTTTAATATTTTAATATAATTTA
TTTAAAAAAAATTATTTTTTTATTATTTTTTATTCAATAATATGTGAAAATTATGTATAT
AATACGTGAATTTTTTTTTCTGTATTATTGAAAATTTAGTAAAAAATACATGTATTAAAC
ATGACAAATTCTACGTATTGTACATTTACTTTTTAAAAAACATGAATTTTACCGAGTCTT
TAAGATGTGTATGGTAAACGAAAGTATGATTGAAAAATATGTACGTAAGTGTATAACACG
AGTATTAAACGAGACAATGCTAAATTCTTTATATGAGTAATAACTTTGGAAAAGTAAAAA
AAATCAAAAAGGGATAATAGAAACTCGGGTAATTGTCTCATAGAAATGGATAATGCTCTA
AACTACCCTTACGATAAACGAAAATCAATGAAAAAATTATATAAAAAAACTTAGTACAAT
AATGCGGCTATACTCTTTAAATATAATAATATATTTATGGAGTATAGATGCGCGGCTATA
CTCCTTAAATATAATAATATATTTAACGAATATAGCCGTGGCTATGCTAATTATTTATAA
TTAAAAAATAAAAAATAAAAAGAAACCGCCTACCTATTAGGCGATTTATGAGTAGGCCAA
AGTGACAATTGCATACTCCACTTCATAGTCATTTACCCTTTCTTCATCGAAAGGGGTGGA
TTTAACACGATTTCCAGTTTCTGTCTAGGCATGTGATTGTTTTTCTTGACTTTAATTGGC
TTTTCTCATACAAGAAAAATGGATTTTATTATTTTTTTTATTTTTTTTGTTTTGGACTTC
TTTTGTTAGGTCAAACGTTTTGGACATTAATTTTAAGGCTTAATTATTGATATGCCCCCT
GTGCTTTATCAAAAATCTCAATTTACTCCATGTACTTGCAATTGGCTCACTTTACTCCCT
GTGCTTTATGTTCATGTCCTTTGTTCCCCTATTCCGTCTAGTTCCTTACAACAGTCGTTA
ACTCTGTTTATATGGCATGGGTATATTAGTAAATTCAGACAAGTGGATCCAAATGGGGCA
TTCCATGTGGCAAATGGTGGGACACATTTGTTGACATCGAGTTTTTTTTTTTTTTTTTGG
TCAAGGGACATCGATTTAATTGGATTGTCCAGTAGGGTTTCACAATTAGCCATTTGGGGC
AAAATTCATAAGGCTGCGAAATGGGAATCTTGGAATAGGGTTCCAACCTGTTGAAATTGG
GTTGCGAATATTTGAATAGGGAAAGGTAGTGTGTTTGTCTGTCTTTGAATGTTGATTGAG
TCAGTGAGAAGTGAAATCGGGGAAGAGAGTCTCACTGTTACTGGAGATTGAGGTTGTGCT
TTGAATATTGATTGTTGTTAGACTTTAAGGCTACAAGAAGATGATGGTGCTAAGAGAAAA
TGGAGGTGTTCAACCCGTGTGTAAGTGGACGCATCCTTCACTTCTTTTTCTATATTTGGG
CACATGGTTTTGGAGAGTTGCTAGTTTTTTAGTCTTTCTTCACATCTTTTTCTGGATTTG
GGCATATGTGGTTTTAGGGTATTGCTAGGTTTTTTAGTCCTTCACTTCTTTTTCTTGATT
TGGGCATGTGCTTTTAGTGCTGCTAGTTTTAGTCCTTGTTTATGTCTGTTTTTAGTCTAA
AGATCTTTGGTTACGTTTTTATCATTTGTAATTATCTTTATGTTTTTTGTGGACATGGTA
TGTTTATTTCTTTATGTTTTTAGCAGGTAACTTTCTTCCTTTTTGTGGCTTTCGGCATGT
GAGGTTCTTTTATTGTCTTTGTGTTTTGTGTGGTCTTTATTTTGTTTTTCTGTTACTTGT
GGACCTAGCTTTGTGATCCCGTTTTTGTATGTATTTCATGGACTATTTGTGAGTTTGGTA
CATGGAGGAAAACTAGTGGGGAAAGGTTTGGGTGACATGCCATGGACTTACTTAGAGCAT
TTCCACCAAGAGGCCCCTTCCGACACCCAAGTCTTGACAGGGCAAGAGTTGGGCTCCACC
AACCTGGGCAAGCCGAAAGGGAAGACTTGCATGGGTTGCTGTATGGGCAAGCTGATGTCA
TTGTGACATAAATTGGAAAAAAAAAGGAAAAAAAAAAACCAAAAATTTCAGAATTTTTTT
ATAAATAAATAACTAGTCATATTCTTCACTTCCCATACCAAAACTCTATACAAATTCCTC
TTCTCATTTCTCATACGAATAGTGGTTGTCCTTGGTTGCCATGGCAATGGGTGGAAAATC
AACAAAAAAATTGCTAGGATAGGCACTATTCATATGAATAGTAATAACCCCTTGTCTTTT
GCCATGACAAAAGAGTGGAAATGCTCTTAGGTGGTTCAATTAGCTGGTTTGATTATTGTG
AGGCAGACTACATGTCTATATTAGAGCTGTAGGGAATGGCTAAAATTGTGGGATATGATA
GTGGTGTGAGCCTTTATGGTGAGGACTTGTTTTCTGTTGTATTAATAATTGTCACAAATT
AATGTGCTAATCAAAATGCTTGTCAATCTCTTCACTTTATATACATTAAGGAAAAATGGC
AGAATATAGTGCCGGTTTGATCACTTCTCATTAGAAAATATTATCAAATTGTTGTCGTCA
ATGCAAAATCTTATGCAGTTCCATCAACGTGATTAGAAAACAATAAAGAATCTGAGGGAG
AGGGTCATTTTGTGGAGCCAGACAAAACAAAAAAGAAAAGAGCAAGACGTGGCTGCTATA
ACATAGAAAATGGGTTGTGATGATGGTGATTTTTCTGTTCCACCTGCTCCAGCCAATGTT
TATTTATTTAGAAGATGTAACATATGATCATCATGCTTATCATAGAGACAGAGAAATGAA
ACCCTTAAGAAAAAGACAAGCAGAAAATGATTTGAAAGCATTTTAGAAGATGTAAAATGC
TTATTTCTGCCTCTATATATGTGACTTGCCAAATGTCCAGTAGCATTTTAGGTGAAGTAA
AAAAGAGTCTACATGAAAATAGAGAGGAAAACACCATTTTTCAGTGAATATGTGACAGTC
AAGTGTTTTGGCTACGGTTTTTCATGTTTAGAAACCATTTTCATACCTTATATGTGACGA
AATAAATATCCCAATTATGTGAACTGTCTTTAGAGACGGAAAAAAACGCCGCTAACCGTT
TCTAAAACCATATAAGTCAACAAATTAAAACACCGCCTCTAAAACTCGGTAGACTCTTCA
AATCTTACCCACTCACGATTACGTGAACTTTACATAAAAGACAAGAAAAAAAAAAGCTTC
CTTCCCTCTTCATACCTTTTATATATATATATTAAATTTCCTTCATCTTCAAAAAACTAT
TCACACATTTTACATGATAACATCATTAAAATCTTGTTCAAATTATTTAAACGGATACAA
CAAAATTCCCCAATCGTCCAACAGACAAGATCGGATGGGAAAGAGATTTAGTACAAGTTT
TTCATGCATCCCCTAAGGTAATCCCTTTTTCTCTACTGAAATTTCTCGCGTGCTATCATT
GCTCAATCCTTCAGGGAAATTCCGTAGTGCAGCCATTAAGGTAAGAGCTAAAGCTGGATT
TGCTTTCTGAACATCCCCTATGCATCCAACCACCCATTGTACCAGAAGTTCACAAAAACA
TTAGATGGAAACTGATAAACCCTTTTGTTATCACGTCCAACTTCCATAATCCATCAAATG
AGTGATACAATCATAGAAAATTTTGAGACGTAAATGTGAGGCCCTAAAAAAAAAAAAACG
AAGGCAAGAATATATTACCCTACAAAAATTACTGAATCCAACTATACAAGACTTAAAAGA
CATAGTATATGCAAGGTACGTATCACCACTAGCCAATCCTCCTAGTATGAGTGTCCCCCA
AACAGAACTACCAATATGGAAATTTGGATTGCATATCCATTTTTGCTTCCCATACTCTAT
TCAATCTTTCAAGCCTTCATAGAACATAACCTGCAAAGTGAAGATGAAATCATAGTTTGA
AACAAAACTAATATACTAAAAATAAGAACCAGATTAAGGAGAAAGAAACAGAATAATCAC
AACTAAATCTTTTAGAGGCCAAAAGGCTAACTGCCTATGATTCACCAATGACCAAAACAG
GGTATTTCTGAATTTTCCTTTTTGGGACAAAATATAGCAATAAACAAGTGTGGGGAGTGC
ATGTTTTCTATTAGTAGTTGAAGTCGTATTTTGCCAGGGTTACGAGCAATTGTGGGAAAG
GCCAAAAGAAAGGGGGTGATACATACAAACTATCACCATTCAACATACCATTAGACAAGG
AAATGGCACATTGCTTGCAAGTGTGGATTAGTATCTGCCAAATGAAAGAAAAATTAAATC
CGCAATTGTGCAAGAACATAATGGTCATAGTTCATACGCGTGCCAAATTACAACCAAATT
GAACTAAGTATTTGAATGACACACCGCAATTGAGTTAAGTGGCCAACAGTCTTCAAGACT
CCTAATTCCCTGATTCCCATCATGATGAAAAATAGAGGGAAGGAGGAGGGGAAGGGACCA
TAGCTAAGCTATGGAAACACTTGAGCAAGAAAATACAATGCCAGAACCAGTACTCGAAAA
TTGAGCTTTACCCATAAGCCATGAATATTAAATCAATACCTGACTTGCACAAAGATTAGC
TTGGCTCTGAATACATGCCTTTACAGGTCCCCAAATGCCCTAAAAATAGTCTCCGCAGAA
ACTCCCTCTAAACTTCATTGACAGTGACAGATTAAAGAATTAATTGCAAGCTTCCCTCTA
AACTTAATTATAAACGCATAAAACTAACAACTGTGATTTCAATTGCTTCAAATTTGAACT
CGAGGCGGTCTGTATCGCCATTGAAAATTGAAATAGCACTCTCTCTCTCTCTGGTTAGGG
GCGGATTTTGGCTTAACACGATTTCGAATTGTTTCATTTTTTTGGACAAAAATATTTTAA
TGGTATAGCCGGTCGGCTATACCATTTAAATAAATTCGAATATTTTAAACGTATAGCCGT
TCGGCTATACGCCTTGAATATATTTATTCGAATATTTTACATGTATAGCTGATCAGCTAT
ACGTTTAAAATAGATTCCAATATTTAACAGTATCACCGGACGGCTATAATCCTTAAATAC
ATTTTACAAGTACAGCCAGACGGCAATACTGTATAGCTATAATTATTCGAATATTTTACA
AGTATAGCCGCACGGCTATACTGTTTAGTAGAGATGATACACCACACTGCAAGCAACACC
AAAACAATATGCCCACACGTGTGGAATAATACTTGGAGGGAGATGAAAATTAAAAAGAAA
ACATAAATATAGGCAAATTACCGATAACGAGTAGATGTTAACAGTTAAGACATGGTTTGA
ATTGCTACTTTAAAAACTAATGTAAGACCTTTTTTTTTTGGGAGATAAAAAATTGGGATA
AGAGTCAAAATTCATGTACCAAAAAGAAAAAAAGAAACCCAAGATCATTTTTTAGGAGTC
AAAATTCATGTTACAATAAGTTACATATATGTTCAACATCATGATCTCATTGTCAAGAAA
TTTGTTGTTGTTCTTCTTCTTCTAGGGATGAGTTGGTCCACAAGAGTTCATCCGCTTGGG
CAGAAGACAACAACAAAATAGAATATTACATAATATTTTGACAATTCTTATTGTGCTAAC
AGTGTTGGTAACAGGCTT
>chr5:12699501-12710500 CH186-D CYP71AN24 P2
TTCCGGCCACTTCTTGCCAGTTTTTGGGGTAGGTCTAAGAACAAAAGTGGCTCCAAATAG
GATGTTACACCTAGGGTAGGAGTCTTGAGTAGTGATTTGGAGTTTTTCTGGCGAAGCATT
ATCGCTTTAGGCACCACGTGCTGCCAGCGCGTGTGCTGGCGCTTGGGCAGCAGGGTGGGG
ACCACAATTAGTCCTAGAATAATCCCTTAGTCCTCACGAGCACGTAGGATTTCGCGGATC
TTAATTCGGATAACGTTTGAACCCCGAACGGATCTCGTTTAGTGTGCGATTTCCGAATTC
AGCATGTTTGAGCCGTTGGATCGTAGTCATGTTCAGGTATGTTGACTCAGGTAATTTCAG
AATCCTATAATAGTTGATGGATCGTAAAACGGAGTTCCAGGTATTTTAGAAACGTCAACC
CTAGAGATAGGTTTACAGTAAACAAGTACGGACCGAAATGAGTTATCTAAATCCTGTTAT
GGGATGAGCAGATAGTTAGTTATAGGTTGCGGCCCAGATAGAAGCAGTATCTTCGAGGCC
TGCCAGTTTGTAGATCAGGAACAAAGGAAAGAACTACGTGTGACTTGATCCCTCAGTAAG
GGTACGTAGGCAGCCTACAATTTTATGGTGCAGCCACAAGTTAGAGCCTTTGAGTTTGTG
TTCTTGTTTTTCAGGGCATTTTGGTCATTTGTGACCCACACCCACCAGGTGTCAGTATTA
AACAGGATTCGGCCCGGATTCCAAAATGGAATTTGGGTCGGGTCCTTTCAATAACAATAT
CTCAAGAAATAACAAATTAAAGGGTAATATCTATCCTGATCCACCCCTATGCTCCTGCAT
CAATCAAGGACTTCTTTTACAATTCTTGTTCCAAGTTATAGTCCACCATTTCTCACCACA
TACTTGCTGTGAATTTTGTATCAACAAGAGATCCCTCTTTCCTTTTCCCACTCAAAACTG
TAAGTGATTTCTTTTATTCTTTCTTTTACATGTTCTCATCATGGACATATATAGATTTGA
GAGGATATTTCCCATGCATGGTTAAACCAATAGCCTCAGTCAAATTCCCAAAACACAAAA
TATTTCCCAAGAAACCAGGTTAAGACATTTGCATTCACACTCACAACAACAGATTTGAGA
GGATATTTCCTATGCATGGTTAAACCAGTAGCTTCAGTCACGTCCAAATCCTTGCTGGTT
GCTCCACCAGGCAATTTCCAATCAAACTTATGTGCTATATTTACTAAAGCAATCTCAGTA
ACATCTGTGGCAAATTGAACTTACACAAGAATATGGAACTTGCACGGATCTTTATTTTTG
TTTGGATGAACAAACACTAAAGGAACACTTTAGATACTCTTAAACAAAACTCGAATTTCA
TGATCTTATGTGTTTCACACATCCAACCTTCTAAAATGAATATAGAAAGAAAATATGTTC
TAGAAAAACCTCATTGGTAATGCAAGATAAGATCACAGTTAGATAAGATCACCATGGGGC
ATTTTCTTCTTCTTTTGTCTTTTACCTCCTCTCTTTTTGACTTTCTTTGTGAGAGTAATC
TAATACTAGTCTTGTTTCAATTATCTTTCCCACTTTAATTTAATCCCACGAGATAAAGCA
ACTGACTTTTCCCCATCTCATCAATCGTGTATACTTGAGTTTGAGTTTTTCACCACACAC
CACCATGGTTAAAAATTCAGAAACTACCCTGATTTTGAATTTCCAAAAACTCAAAATATT
CCAAACAGACCAATTGAAAATGTGTATATGGTGAGAAAACTTGCATTGACACATAATATT
TTGACAGTTCTTATTGTGCTATGGTATCTTGGCAACAGTACTGACAGCTGAAGCTATAGA
CATACACGATAGCAGGCTTAGAGCCTTAACATATATAATATGAAGACCAGTTCAGGTGCG
TATATGAAAATGTCCTCTCTATCCCTCAACTTGAGTGTGGAAAAGCAACAGCTTTCAGAG
GATATTTTCTATGTGAGGTTAAGCCAATGGTTTCTGTCATGTCTAAATCCTCCCCTCTTG
CTTCACCGGGCAATGCCCAAACAAACTTGTGCACGATGTTTGCTAAGGCAATTTCATTAA
CAGCCATGGCAAACTGAAGTCCTGGGCAGACCCTCCTACCAGCTCCAAAGGGAATCAATT
GAAAGTCAATCCCTTTGTAATCTATACCAATATTCAAGAACCTTTCTGGCTTATACTCCT
CTGGGTTGTCATACAGCTTGGGATCTCTTCCAATTTGCCATGTGTTTACACCATAATCAA
CCGAGCATATCCAGTCTCAAAACAACTAGCACCAAGGCAGTCTCTCCTGTCGAAGGAAGA
CACTCTTCCGAGATGCCAAGCACCTGCCGAAACTCCCGACTATCAAAGCTCACAAACTGT
TAAACCTAATTCTCATGACACGTGTCACCACCGCGGCGACTTGCACAGAGTCCCACATCG
GAAATCTACACCAACCTCCCACTTTCACTTCCCTATAAAAAGGGAACAGTACCCTAGTAA
GAGGAGTAACTACTTTTCTGCATTTTACTATTACTCTGCAAAAGTTGACTTAAGCATCGG
AGAGCCTTCGGCCGGCACCACACCGGTGTCCGAAGCTTGACGACTGCTTCCCTTATCTTT
GTCTTCTGCAGGTTAGCCTTTATTGAAGGCCCAGACCCTTTCCCTGCTGAAGGCAAACCC
CTTTTTCTCTAAGTTGACCCTCTCTGAAAAAGAGCATCAACAGTTTGGCGCCGTCTGTGG
GAAGGAGGAAGTTGAAGGAGGAAGTTGAAGGGACCTTGCCGAACGCCAAGGCCCATGGAA
ATGCAAAATGGGTGGCCTCACAATTCAATTTTGCCCAGCCTCAAATCACCAAGCCTTGCC
AAATTGGCCCAACCTCAAATGGCCCGGCTAAGTGAAAATTCACAAAAGCCTAGCTCACAC
CAACACTGCCGCAATCAAGGAGGCCTTTGGCAGAGCTGGGGTCTTTGGCAGAGCTGTTCT
GGAGCGAATTTGGGGCTGGGACATTGCAGAAGTAAGCGGAGCTGGGCTTTCCTTGTGACC
TGGGTGTCTAGATCAAATTTCTGAGGTAAGTTGCTGCCATTTTGGAGGCCTCCATTTTGT
TGCTGCCCATCCCTTGCCGTTCGGCAAGTTGACTCTCCATATTTTGTAGGTGTTGGCAAA
GTAGCTGAGTCAGGATGATTTGCGTTGTGCTTGGAGCTGGGCTTTTGCGAAGAGCTAAGC
CATTTGGGGATTCGACAAGGGCTTGGGCAAGGTGAGAGCTGGGCTCTTCGGCAAGGGGGC
CTAGGCCTTCGGTGACCTTTAGGTAAGACATTTTACCAAGCCCCCCAATTTGTTGCTACA
TAACCCTTGCCGTTCGGCAAGGGTGTTTGTAAATTCTCGAACGGCAAGGGTGTTTGTAAA
TTCTCGCTGGCTGACCCGATTAGAGCTGGGTCTTTCGGGGTTTGGAGCTGGGCCGTATGA
AATTTCGTGGAGCTGGGCTCGGGAGGCTGGGTGCCTTGATCAAAATTTTTGGTTTTTTAT
TTTGCTGTGCTCATAGAGGCAGGTTCGAAGCTGGGCCACCTTGGATTGTTGGCAAGAAGT
GAGAGCCTAGAGCTGGACCTTCAGTAGGTGTCTAGAAGGGTTTGGCAAACATTGGAGCTG
GTCCCGTTTTGGCTAGGAGTTAGCTAGGATTTGGAGCTGGGCTCCGTGAGGTTTGGTTGT
TTTTGACTTGGGACCGTGAGCTGGGCCTTGGATAATCGACAAGGGCATAAGCTTTTGGCA
ACCTCCGTAGCCGGGCTTGCCTTAGAGTTAGGCCTCCTTGATTGCGGCAGCGTCGGTATG
AGCTGGGCTTTTGTGAATTTTCACTTAGCCGGGCAATTTGAGGTTGGGCCAATTTGGCAA
GGCTTGGTGATTTGAGGCTGGGCAAAATTGAATTGTGAGGCCACCCATTTTGCATTTCCA
TGGGCCTTGCCGAACGGCAAGGTCCATACGGATTCAAAACAAGGGCCACCCATCCTCGGT
TCCACACTCACCTATGCTCAAACTCCAGCGAATCCGACAAGGACCTAGCTCACGGGATGA
CGACACTACGGACCCAGCTCCGGATCGTCTCGGAAACCATGCACTCAGACCCACTCCTTG
CCGAAGACAGATCAGCCCTCCTTGGGTCCCTTGCCGAACGGCACCCGCCGCCCGGAATCC
TTCCTCCTGGCAGCTGTCTCGGAGCCCAGCTCCACCTTCACGCTGAAACCGCTGGTTCCT
GTGGCCAAGGAACTCGAAAGTCCTAGCTATCTCTTTGCCTAGCCCTTTTAGTGCTCTACG
GGATATCCCAGCTATCTCTTGCCGAACGGCAGTAGTTGGATGTTTCTGAGAAGCCTAAAA
TGAATCTTTTATATGCCTATAAGGAATGTTGTATTTGACTGTACTGCTTGATAATGTACA
GTGGACACTTGGAGGACTTTTTTTAGGTATGCATTCCGCAATTCCAATCAAACATCTTCG
TATTACTACTAGCGCAGAATGCAATGTGATATTTGGATGTTTCTGTCGGAATTTTAAAAA
AGGTTTTAAAAATTTAACCGTTTTTATTTATTTAATTATTTTGGCCGTTTTATTTTATTT
ATTGTGGGGGTTATAAATATTTAATATTCAGGTTTTATTTCTATATTGAATGCCTTAATT
TTCTGGTTGGTGAAGGTTACATGTTATTGGATGCTTATAAAAGGCCATCATCCTTCACAT
TTGAACAACCACAATACACCATCAGAATATCACATACCACAATCACCACCACAAACTAAT
TCTCTCCTTTTCTACTTTTATATATATATATATATATTCTGTACTTTATATTATTATTTT
GGCAATGGTTCTGTGACTTGGATACCTATATCCGTCTATGAACGTGCTCATAGCGGATCT
TGAGTTTGTGTACAAGGGGTCGTATCTTGGAGTGTTGTAGATTATCAGTACCTGCACGTA
GGGAGGTTACAAAGGCTTTAGGACAACGTCTTTGACGTGTTTCACCGTACCAAACTCACC
TTCTTACTTTTCATTTATTTTGCTTTTACTTATCTATTATTTTGTTTTCTTTAATTTCAT
TGTACCTTAAAAGCTTTCCAATTTGTTTATAAGTTATTTATAATATAAATGTTTTTGTAT
TTGGCTTTACGAAAAAGGAAAACTATATTTTTTTATAACAGTTTCATGTTTACTTCTTGA
GCCACCAGGATTCATTATTTTATTTGTTGGAATTTGGTATCTGCAGTGCAAGAAACAACG
CCAATTCGTATACTAAGGGAAATGATTCTGTTTAAATTTTAATATTTTAATATAATTTAT
TTAAAAAAAATTATTTTTTTATTATTTTTTATTCAATAATATGTGAAAATTATGTATATA
ATACGTGAATTTTTTTTTCTGTATTATTGAAAATTTAGTAAAAAATACATGTATTAAACA
TGACAAATTCTACGTATTGTACATTTACTTTTTAAAAAACATGAATTTTACCGAGTCTTT
AAGATGTGTATGGTAAACGAAAGTATGATTGAAAAATATGTACGTAAGTGTATAACACGA
GTATTAAACGAGACAATGCTAAATTCTTTATATGAGTAATAACTTTGGAAAAGTAAAAAA
AATCAAAAAGGGATAATAGAAACTCGGGTAATTGTCTCATAGAAATGGATAATGCTCTAA
ACTACCCTTACGATAAACGAAAATCAATGAAAAAATTATATAAAAAAACTTAGTACAATA
ATGCGGCTATACTCTTTAAATATAATAATATATTTATGGAGTATAGATGCGCGGCTATAC
TCCTTAAATATAATAATATATTTAACGAATATAGCCGTGGCTATGCTAATTATTTATAAT
TAAAAAATAAAAAATAAAAAGAAACCGCCTACCTATTAGGCGATTTATGAGTAGGCCAAA
GTGACAATTGCATACTCCACTTCATAGTCATTTACCCTTTCTTCATCGAAAGGGGTGGAT
TTAACACGATTTCCAGTTTCTGTCTAGGCATGTGATTGTTTTTCTTGACTTTAATTGGCT
TTTCTCATACAAGAAAAATGGATTTTATTATTTTTTTTATTTTTTTTGTTTTGGACTTCT
TTTGTTAGGTCAAACGTTTTGGACATTAATTTTAAGGCTTAATTATTGATATGCCCCCTG
TGCTTTATCAAAAATCTCAATTTACTCCATGTACTTGCAATTGGCTCACTTTACTCCCTG
TGCTTTATGTTCATGTCCTTTGTTCCCCTATTCCGTCTAGTTCCTTACAACAGTCGTTAA
CTCTGTTTATATGGCATGGGTATATTAGTAAATTCAGACAAGTGGATCCAAATGGGGCAT
TCCATGTGGCAAATGGTGGGACACATTTGTTGACATCGAGTTTTTTTTTTTTTTTTTGGT
CAAGGGACATCGATTTAATTGGATTGTCCAGTAGGGTTTCACAATTAGCCATTTGGGGCA
AAATTCATAAGGCTGCGAAATGGGAATCTTGGAATAGGGTTCCAACCTGTTGAAATTGGG
TTGCGAATATTTGAATAGGGAAAGGTAGTGTGTTTGTCTGTCTTTGAATGTTGATTGAGT
CAGTGAGAAGTGAAATCGGGGAAGAGAGTCTCACTGTTACTGGAGATTGAGGTTGTGCTT
TGAATATTGATTGTTGTTAGACTTTAAGGCTACAAGAAGATGATGGTGCTAAGAGAAAAT
GGAGGTGTTCAACCCGTGTGTAAGTGGACGCATCCTTCACTTCTTTTTCTATATTTGGGC
ACATGGTTTTGGAGAGTTGCTAGTTTTTTAGTCTTTCTTCACATCTTTTTCTGGATTTGG
GCATATGTGGTTTTAGGGTATTGCTAGGTTTTTTAGTCCTTCACTTCTTTTTCTTGATTT
GGGCATGTGCTTTTAGTGCTGCTAGTTTTAGTCCTTGTTTATGTCTGTTTTTAGTCTAAA
GATCTTTGGTTACGTTTTTATCATTTGTAATTATCTTTATGTTTTTTGTGGACATGGTAT
GTTTATTTCTTTATGTTTTTAGCAGGTAACTTTCTTCCTTTTTGTGGCTTTCGGCATGTG
AGGTTCTTTTATTGTCTTTGTGTTTTGTGTGGTCTTTATTTTGTTTTTCTGTTACTTGTG
GACCTAGCTTTGTGATCCCGTTTTTGTATGTATTTCATGGACTATTTGTGAGTTTGGTAC
ATGGAGGAAAACTAGTGGGGAAAGGTTTGGGTGACATGCCATGGACTTACTTAGAGCATT
TCCACCAAGAGGCCCCTTCCGACACCCAAGTCTTGACAGGGCAAGAGTTGGGCTCCACCA
ACCTGGGCAAGCCGAAAGGGAAGACTTGCATGGGTTGCTGTATGGGCAAGCTGATGTCAT
TGTGACATAAATTGGAAAAAAAAAGGAAAAAAAAAAACCAAAAATTTCAGAATTTTTTTA
TAAATAAATAACTAGTCATATTCTTCACTTCCCATACCAAAACTCTATACAAATTCCTCT
TCTCATTTCTCATACGAATAGTGGTTGTCCTTGGTTGCCATGGCAATGGGTGGAAAATCA
ACAAAAAAATTGCTAGGATAGGCACTATTCATATGAATAGTAATAACCCCTTGTCTTTTG
CCATGACAAAAGAGTGGAAATGCTCTTAGGTGGTTCAATTAGCTGGTTTGATTATTGTGA
GGCAGACTACATGTCTATATTAGAGCTGTAGGGAATGGCTAAAATTGTGGGATATGATAG
TGGTGTGAGCCTTTATGGTGAGGACTTGTTTTCTGTTGTATTAATAATTGTCACAAATTA
ATGTGCTAATCAAAATGCTTGTCAATCTCTTCACTTTATATACATTAAGGAAAAATGGCA
GAATATAGTGCCGGTTTGATCACTTCTCATTAGAAAATATTATCAAATTGTTGTCGTCAA
TGCAAAATCTTATGCAGTTCCATCAACGTGATTAGAAAACAATAAAGAATCTGAGGGAGA
GGGTCATTTTGTGGAGCCAGACAAAACAAAAAAGAAAAGAGCAAGACGTGGCTGCTATAA
CATAGAAAATGGGTTGTGATGATGGTGATTTTTCTGTTCCACCTGCTCCAGCCAATGTTT
ATTTATTTAGAAGATGTAACATATGATCATCATGCTTATCATAGAGACAGAGAAATGAAA
CCCTTAAGAAAAAGACAAGCAGAAAATGATTTGAAAGCATTTTAGAAGATGTAAAATGCT
TATTTCTGCCTCTATATATGTGACTTGCCAAATGTCCAGTAGCATTTTAGGTGAAGTAAA
AAAGAGTCTACATGAAAATAGAGAGGAAAACACCATTTTTCAGTGAATATGTGACAGTCA
AGTGTTTTGGCTACGGTTTTTCATGTTTAGAAACCATTTTCATACCTTATATGTGACGAA
ATAAATATCCCAATTATGTGAACTGTCTTTAGAGACGGAAAAAAACGCCGCTAACCGTTT
CTAAAACCATATAAGTCAACAAATTAAAACACCGCCTCTAAAACTCGGTAGACTCTTCAA
ATCTTACCCACTCACGATTACGTGAACTTTACATAAAAGACAAGAAAAAAAAAAGCTTCC
TTCCCTCTTCATACCTTTTATATATATATATTAAATTTCCTTCATCTTCAAAAAACTATT
CACACATTTTACATGATAACATCATTAAAATCTTGTTCAAATTATTTAAACGGATACAAC
AAAATTCCCCAATCGTCCAACAGACAAGATCGGATGGGAAAGAGATTTAGTACAAGTTTT
TCATGCATCCCCTAAGGTAATCCCTTTTTCTCTACTGAAATTTCTCGCGTGCTATCATTG
CTCAATCCTTCAGGGAAATTCCGTAGTGCAGCCATTAAGGTAAGAGCTAAAGCTGGATTT
GCTTTCTGAACATCCCCTATGCATCCAACCACCCATTGTACCAGAAGTTCACAAAAACAT
TAGATGGAAACTGATAAACCCTTTTGTTATCACGTCCAACTTCCATAATCCATCAAATGA
GTGATACAATCATAGAAAATTTTGAGACGTAAATGTGAGGCCCTAAAAAAAAAAAAACGA
AGGCAAGAATATATTACCCTACAAAAATTACTGAATCCAACTATACAAGACTTAAAAGAC
ATAGTATATGCAAGGTACGTATCACCACTAGCCAATCCTCCTAGTATGAGTGTCCCCCAA
ACAGAACTACCAATATGGAAATTTGGATTGCATATCCATTTTTGCTTCCCATACTCTATT
CAATCTTTCAAGCCTTCATAGAACATAACCTGCAAAGTGAAGATGAAATCATAGTTTGAA
ACAAAACTAATATACTAAAAATAAGAACCAGATTAAGGAGAAAGAAACAGAATAATCACA
ACTAAATCTTTTAGAGGCCAAAAGGCTAACTGCCTATGATTCACCAATGACCAAAACAGG
GTATTTCTGAATTTTCCTTTTTGGGACAAAATATAGCAATAAACAAGTGTGGGGAGTGCA
TGTTTTCTATTAGTAGTTGAAGTCGTATTTTGCCAGGGTTACGAGCAATTGTGGGAAAGG
CCAAAAGAAAGGGGGTGATACATACAAACTATCACCATTCAACATACCATTAGACAAGGA
AATGGCACATTGCTTGCAAGTGTGGATTAGTATCTGCCAAATGAAAGAAAAATTAAATCC
GCAATTGTGCAAGAACATAATGGTCATAGTTCATACGCGTGCCAAATTACAACCAAATTG
AACTAAGTATTTGAATGACACACCGCAATTGAGTTAAGTGGCCAACAGTCTTCAAGACTC
CTAATTCCCTGATTCCCATCATGATGAAAAATAGAGGGAAGGAGGAGGGGAAGGGACCAT
AGCTAAGCTATGGAAACACTTGAGCAAGAAAATACAATGCCAGAACCAGTACTCGAAAAT
TGAGCTTTACCCATAAGCCATGAATATTAAATCAATACCTGACTTGCACAAAGATTAGCT
TGGCTCTGAATACATGCCTTTACAGGTCCCCAAATGCCCTAAAAATAGTCTCCGCAGAAA
CTCCCTCTAAACTTCATTGACAGTGACAGATTAAAGAATTAATTGCAAGCTTCCCTCTAA
ACTTAATTATAAACGCATAAAACTAACAACTGTGATTTCAATTGCTTCAAATTTGAACTC
GAGGCGGTCTGTATCGCCATTGAAAATTGAAATAGCACTCTCTCTCTCTCTGGTTAGGGG
CGGATTTTGGCTTAACACGATTTCGAATTGTTTCATTTTTTTGGACAAAAATATTTTAAT
GGTATAGCCGGTCGGCTATACCATTTAAATAAATTCGAATATTTTAAACGTATAGCCGTT
CGGCTATACGCCTTGAATATATTTATTCGAATATTTTACATGTATAGCTGATCAGCTATA
CGTTTAAAATAGATTCCAATATTTAACAGTATCACCGGACGGCTATAATCCTTAAATACA
TTTTACAAGTACAGCCAGACGGCAATACTGTATAGCTATAATTATTCGAATATTTTACAA
GTATAGCCGCACGGCTATACTGTTTAGTAGAGATGATACACCACACTGCAAGCAACACCA
AAACAATATGCCCACACGTGTGGAATAATACTTGGAGGGAGATGAAAATTAAAAAGAAAA
CATAAATATAGGCAAATTACCGATAACGAGTAGATGTTAACAGTTAAGACATGGTTTGAA
TTGCTACTTTAAAAACTAATGTAAGACCTTTTTTTTTTGGGAGATAAAAAATTGGGATAA
GAGTCAAAATTCATGTACCAAAAAGAAAAAAAGAAACCCAAGATCATTTTTTAGGAGTCA
AAATTCATGTTACAATAAGTTACATATATGTTCAACATCATGATCTCATTGTCAAGAAAT
TTGTTGTTGTTCTTCTTCTTCTAGGGATGAGTTGGTCCACAAGAGTTCATCCGCTTGGGC
AGAAGACAACAACAAAATAGAATATTACATAATATTTTGACAATTCTTATTGTGCTAACA
GTGTTGGTAACAGGCTT
>chr5:12699501-12710500 CH191-2-U CYP71AN24 P1
TTCCGGCCACTTCTTGCCAGTTTTTGGGGTAGGTCTAAGAACAAAAGTGGCTCCAAATAG
GATGTTACACCTAGGGTAGGAGTCTTGAGTAGTGATTTGGAGTTTTTCTGGCGAAGCATT
ATCGCTTTAGGCACCACGTGCTGCCAGCGCGTGTGCTGGCGCTTGGGCAGCAGGGTGGGG
ACCACAATTAGTCCTAGAATAATCCCTTAGTCCTCACGAGCACGTAGGATTTCGCGGATC
TTAATTCGGATAACGTTTGAACCCCAAACGAATCTCGCCTAGTGTGGGATTTCCGAGTTC
AGCATGTTTGAGCCGTTGGATCGTAGTCACGTTCAGGTATGTTGACTCAGGTAATTACAG
AATCGTATAATAGTTGATGGATCGTAAAACGGAGTTCCAAATATTTTAGAAACGCCAGCC
CTAGAGATAGGTTTACAGTAAACAAGTCCGGACCGAAAGAAGTTATCTAAATCCTATTAT
GGGATGAGCAGATAGTTAGTTATAAGTTGCGGTCCGGATAGTAGCAGTATCTCCGAGGCC
TGCCAGTTTGCAGTTCAGGAACAGAGGAAAGAACTACGTGTGGTTTGATCCCTCAGTAAG
GGTACGTAGGCAGCCTACAATTTTATGGTGCAGCCACAAGTTAGAGCCTTTGAGTTTGTG
TTCTTGTTTTTCAGGGCATTTTGGTCATTTGTGACCCACACCCACCAGGTGTCAGTATTA
AACAGGATTCGGCCCGGATTCCAAAATGGAATTTGGGTCGGGTCCTTTCAATAACAATAT
CTCAAGAAATAACAAATTAAAGGGTAATATCTATCCTGATCCACCCCTATGCTCCTGCAT
CAATCAAGGACTTCTTTTACAATTCTTGTTCCAAGTTATAGTCCACCATTTCTCACCACA
TACTTGCTGTGAATTTTGTATCAACAAGAGATCCCTCTTTCCTTTTCCCACTCAAAACTG
TAAGTGATTTCTTTTATTCTTTCTTTTACATGTTCTCATCATGGACATATATAGATTTGA
GAGGATATTTCCCATGCATGGTTAAACCAATAGCCTCAGTCAAATTCCCAAAACACAAAA
TATTTCCCAAGAAACCAGGTTAAGACATTTGCATTCACACTCACAACAACAGATTTGAGA
GGATATTTCCTATGCATGGTTAAACCAGTAGCTTCAGTCACGTCCAAATCCTTGCTGGTT
GCTCCACCAGGCAATTTCCAATCAAACTTATGTGCTATATTTACTAAAGCAATCTCAGTA
ACATCTGTGGCAAATTGAACTTACACAAGAATATGGAACTTGCACGGATCTTTATTTTTG
TTTGGATGAACAAACACTAAAGGAACACTTTAGATACTCTTAAACAAAACTCGAATTTCA
TGATCTTATGTGTTTCACACATCCAACCTTCTAAAATGAATATAGAAAGAAAATATGTTC
TAGAAAAACCTCATTGGTAATGCAAGATAAGATCACAGTTAGATAAGATCACCATGGGGC
ATTTTCTTCTTCTTTTGTCTTTTACCTCCTCTCTTTTTGACTTTCTTTGTGAGAGTAATC
TAATACTAGTCTTGTTTCAATTATCTTTCCCACTTTAATTTAATCCCACGAGATAAAGCA
ACTGACTTTTCCCCATCTCATCAATCGTGTATACTTGAGTTTGAGTTTTTCACCACACAC
CACCATGGTTAAAAATTCAGAAACTACCCTGATTTTGAATTTCCAAAAACTCAAAATATT
CCAAACAGACCAATTGAAAATGTGTATATGGTGAGAAAACTTGCATTGACACATAATATT
TTGACAGTTCTTATTGTGCTATGGTATCTTGGCAACAGTACTGACAGCTGAAGCTATAGA
CATACACGATAGCAGGCTTAGAGCCTTAACATATATAATATGAAGACCAGTTCAGGTGCG
TATATGAAAATGTCCTCTCTATCCCTCAACTTGAGTGTGGAAAAGCAACAGCTTTCAGAG
GATATTTTCTATGTGAGGTTAAGCCAATGGTTTCTGTCATGTCTAAATCCTCCCCTCTTG
CTTCACCGGGCAATGCCCAAACAAACTTGTGCACGATGTTTGCTAAGGCAATTTCATTAA
CAGCCATGGCAAACTGAAGTCCTGGGCAGACCCTCCTACCAGCTCCAAAGGGAATCAATT
GAAAGTCAATCCCTTTGTAATCTATACCAATATTCAAGAACCTTTCTGGCTTATACTCCT
CTGGGTTGTCATACAGCTTGGGATCTCTTCCAATTTGCCATGTGTTTACACCATAATCAA
CCGAGCATATCCAGTCTCAAAACAACTAGCACCAAGGCAGACACGCCTTCTCTCCTGCCG
AAGGAAGACACTCTTCCGAGATGCCAAGCACCTGCCGAAACTCCCGACTGCCAAAGCTCA
CAAACTGTTAAACCTAATTCTCATGACACGTGTCACCACCGCGGCGACTTGCACAGAGTC
CCACATCGGAAATCTACACCAACCTCCCACTTTCACTTCCCTATAAAAAGGGAACAGTAC
CCTAGTAAGAGGAGTAACTACTTTTCTGCATTTTACTATTACTCTGCAAAAGTTGACTTA
AGCATCGGAGAGCCTTCGGCCGGCACCACACCGGTGTCCGAAGCTTGACGACTGCTTCCC
TTATCTTTGTCTTCTGCAGGTTAGCCTTTATTGAAGGCCCAGACCCTTTCCCTGCTGAAG
GCAAACCCCTTTTTCTCTAAGTTGACCCTCTCTGAAAAAGAGCATCAACAGTTTGGCGCC
GTCTGTGGGAAGGAGGAAGTTGAAGGAGGAAGTTGAAGGGACCTTGCCGAACGCCAAGGC
CCATGGAAATGCAAAATGGGTGGCCTCACAATTCAATTTTGCCCAGCCTCAAATCACCAA
GCCTTGCCAAATTGGCCCAACCTCAAATTGCCCGGCTAAGTGAAAATTCACAAAAGCCTA
GCTCACACCAACACTGCCGCAATCAAGGAGGCCTTTGGCAGAGCTGGGGTCTTTGGCAGA
GCTGTTCTGGAGCGAATTTGGGGCTGGGACATTGCAGAAGTAAGCGGAGCTGGGCTTTCC
TTGTGACCTGGGTGTCTAGATCAAATTTCTGAGGTAAGTTGCTGCCATTTTGGAGGCCTC
CATTTTGTTGCTGCCCATCCCTTGCCGTTCGGCAAGTTGACTCTCCATATTTTGTAGGTG
TTGGCAAAGTAGCTGAGTCAGGATGATTTGCGTTGTGCTTGGAGCTGGGCTTTTGCGAAG
AGCTAAGCCATTTGGGGATTCGACAAGGGCTTGGGCAAGGTGAGAGCTGGGCTCTTCGGC
AAGGGGGCCTAGGCCTTCGGTGACCTTTAGGTAAGACATTTTACCAAGCCCCCCAATTTG
TTGCTACATAACCCTTGCCGTTCGGCAAGGGTGTTTGTAAATTCTCGAACGGCAAGGGTG
TTTGTAAATTCTCGCTGGCTGACCCGATTAGAGCTGGGTCTTTCGGGGTTTGGAGCTGGG
CAGTATGAAATTTCGTGGAGCTGGGCTCGGGAGGCTGGGTGCCGTGATCAAAATTTTTGG
TTTTTGTTTCGCTGTGCTCGTAGAGGCAGGTTCGGAGCTGGGCCACCTTGGATTTTTTGG
CAAGAAGTGAGAGCCTAGAGCTGGACCTTCGGTAGGTGTCCAAAAGGGTTTGGCCAATAT
TGGAGCTGGTCCCGTTTTGGCTAGGGGTTAGCTAGGATTTGGAGCTGGGCTCCGTGAGGT
TTGGTTGTTTTGTGACTTGGGACCGTGAGCTGGGCCTTGGATAATTGACAAGGGCATAAG
CTTTTGGCATCCTCCGTAGCCGGGCTTGCCGTAGAGTTAGGCCTCCTTGATTGCGGCAGT
GTTGGTGTGAGCTAGGCTTTTGTGAATTTTCACTTAGCCGGGCAATTTGAGGTTGGGCCA
ATTTGGCAAGGCTTGGTGATTTGAGGCTGGGCAAAATTGAATTGTGAGGCCACCCATTTT
GCATTTCCATGGGCCTTGCCGAACGGCAAGGTCCATACGGATTCAAAACAAGGGCCACCC
ATCCTCGGTTCCACACTCACCTATGCTCAAGCTCCAGCGAATCCGACAAGGACCCAGCTC
ACGGGATGACGACACTACGGACCCAGCTCCGGATCGTCTCGGAAACCATGCACTCAGACC
CACTCCTTGCCGAAGACAGATCAGCCCTCCTTGGGTCCCTTGCCGAACGGCACCCGCCGC
CCGGAATCCTTCCTCCTGGCAGGTGTCTCGGAGCCCAGCTCCACCTTCACGTTGAAACCG
CTGGTTCCCGTGGCCAAGGAACTCGAAAGTCCTAGCTATCTCTTTGCCTAGCCCTTTTAG
TGCTCTACGGGATATCCCAGCTATCTCTTGCCGAACGGCAGTAGTTGGATGTTTCTGAGA
AGCCTAAAATGAATCTTTTATATGCCTATAAGGAATGTTGTATTTGACTGTACTGCTTGA
TAATGTACAGTGGACACTTGGAGGACTTTTTTTAGGTATGCATTCCGCAATTCCAATCAA
ACATCTTCGTATTACTACTAGCGCAGAATGCAATGTGATATTTGGATGTTTCTGTCGGAA
TTTTAAAAAAGGTTTTAAAAATTTAACCGTTTTTATTTATTTAATTATTTTGGCCGTTTT
ATTTTATTTATTGTGGGGGTTATAAATATTTAATATTCAGGTTTTATTTCTATATTGAAT
GCCTTAATTTTCTGGTTGGTGAAGGTTACATGTTATTGGATGCTTATAAAAGGCCATCAT
CCTTCACATTTGAACAACCACAATACACCATCAGAATATCACATACCACAATCACCACCA
CAAACTAATTCTCTCCTTTTCTACTTTTATATATATATATATATATTCTGTACTTTATAT
TATTATTTTGGCAATGGTTCTGTGACTTGGATACCTATATCCGTCTATGAACGTGCTCAT
AGCGGATCTTGAGTTTGTGTACAAGGGGTCGTATCTTGGAGTGTTGTAGATTATCAGTAC
CTGCACGTAGGGAGGTTACAAAGGCTTTAGGACAACGTCTTTGACGTGTTTCACCGTACC
AAACTCACCTTCTTACTTTTCATTTATTTTGCTTTTACTTATCTATTATTTTGTTTTCTT
TAATTTCATTGTACCTTAAAAGCTTTCCAATTTGTTTATAAGTTATTTATAATATAAATG
TTTTTGTATTTGGCTTTACGAAAAAGGAAAACTATATTTTTTTATAACAGTTTCATGTTT
ACTTCTTGAGCCACCAGGATTCATTATTTTATTTGTTGGAATTTGGTATCTGCAGTGCAA
GAAACAACGCCAATTCGTATACTAAGGGAAATGATTCTGTTTAAATTTTAATATTTTAAT
ATAATTTATTTAAAAAAAATTATTTTTTTATTATTTTTTATTCAATAATATGTGAAAATT
ATGTATATAATACGTGAATTTTTTTTTCTGTATTATTGAAAATTTAGTAAAAAATACATG
TATTAAACATGACAAATTCTACGTATTGTACATTTACTTTTTAAAAAACATGAATTTTAC
CGAGTCTTTAAGATGTGTATGGTAAACGAAAGTATGATTGAAAAATATGTACGTAAGTGT
ATAACACGAGTATTAAACGAGACAATGCTAAATTCTTTATATGAGTAATAACTTTGGAAA
AGTAAAAAAAATCAAAAAGGGATAATAGAAACTCGGGTAATTGTCTCATAGAAATGGATA
ATGCTCTAAACTACCCTTACGATAAACGAAAATCAATGAAAAAATTATATAAAAAAACTT
AGTACAATAATGCGGCTATACTCTTTAAATATAATAATATATTTATGGAGTATAGATGCG
CGGCTATACTCCTTAAATATAATAATATATTTAACGAATATAGCCGTGGCTATGCTAATT
ATTTATAATTAAAAAATAAAAAATAAAAAGAAACCGCCTACCTATTAGGCGATTTATGAG
TAGGCCAAAGTGACAATTGCATACTCCACTTCATAGTCATTTACCCTTTCTTCATCGAAA
GGGGTGGATTTAACACGATTTCCAGTTTCTGTCTAGGCATGTGATTGTTTTTCTTGACTT
TAATTGGCTTTTCTCATACAAGAAAAATGGATTTTATTATTTTTTTTATTTTTTTTGTTT
TGGACTTCTTTTGTTAGGTCAAACGTTTTGGACATTAATTTTAAGGCTTAATTATTGATA
TGCCCCCTGTGCTTTATCAAAAATCTCAATTTACTCCATGTACTTGCAATTGGCTCACTT
TACTCCCTGTGCTTTATGTTCATGTCCTTTGTTCCCCTATTCCGTCTAGTTCCTTACAAC
AGTCGTTAACTCTGTTTATATGGCATGGGTATATTAGTAAATTCAGACAAGTGGATCCAA
ATGGGGCATTCCATGTGGCAAATGGTGGGACACATTTGTTGACATCGAGTTTTTTTTTTT
TTTTTTGGTCAAGGGACATCGATTTAATTGGATTGTCCAGTAGGGTTTCACAATTAGCCA
TTTGGGGCAAAATTCATAAGGCTGCGAAATGGGAATCTTGGAATAGGGTTCCAACCTGTT
GAAATTGGGTTGCGAATATTTGAATAGGGAAAGGTAGTGTGTTTGTCTGTCTTTGAATGT
TGATTGAGTCAGTGAGAAGTGAAATCGGGGAAGAGAGTCTCACTGTTACTGGAGATTGAG
GTTGTGCTTTGAATATTGATTGTTGTTAGACTTTAAGGCTACAAGAAGATGATGGTGCTA
AGAGAAAATGGAGGTGTTCAACCCGTGTGTAAGTGGACGCATCCTTCACTTCTTTTTCTA
TATTTGGGCACATGGTTTTGGAGAGTTGCTAGTTTTTTAGTCTTTCTTCACATCTTTTTC
TGGATTTGGGCATATGTGGTTTTAGGGTATTGCTAGGTTTTTTAGTCCTTCACTTCTTTT
TCTTGATTTGGGCATGTGCTTTTAGTGCTGCTAGTTTTAGTCCTTGTTTATGTCTGTTTT
TAGTCTAAAGATCTTTGGTTACGTTTTTATCATTTGTAATTATCTTTATGTTTTTTGTGG
ACATGGTATGTTTATTTCTTTATGTTTTTAGCAGGTAACTTTCTTCCTTTTTGTGGCTTT
CGGCATGTGAGGTTCTTTTATTGTCTTTGTGTTTTGTGTGGTCTTTATTTTGTTTTTCTG
TTACTTGTGGACCTAGCTTTGTGATCCCGTTTTTGTATGTATTTCATGGACTATTTGTGA
GTTTGGTACATGGAGGAAAACTAGTGGGGAAAGGTTTGGGTGACATGCCATGGACTTACT
TAGAGCATTTCCACCAAGAGGCCCCTTCCGACACCCAAGTCTTGACAGGGCAAGAGTTGG
GCTCCACCAACCTGGGCAAGCCGAAAGGGAAGACTTGCATGGGTTGCTGTATGGGCAAGC
TGATGTCATTGTGACATAAATTGGAAAAAAAAAGGAAAAAAAAAAACCAAAAATTTCAGA
ATTTTTTTATAAATAAATAACTAGTCATATTCTTCACTTCCCATACCAAAACTCTATACA
AATTCCTCTTCTCATTTCTCATACGAATAGTGGTTGTCCTTGGTTGCCATGGCAATGGGT
GGAAAATCAACAAAAAAATTGCTAGGATAGGCACTATTCATATGAATAGTAATAACCCCT
TGTCTTTTGCCATGACAAAAGAGTGGAAATGCTCTTAGGTGGTTCAATTAGCTGGTTTGA
TTATTGTGAGGCAGACTACATGTCTATATTAGAGCTGTAGGGAATGGCTAAAATTGTGGG
ATATGATAGTGGTGTGAGCCTTTATGGTGAGGACTTGTTTTCTGTTGTATTAATAATTGT
CACAAATTAATGTGCTAATCAAAATGCTTGTCAATCTCTTCACTTTATATACATTAAGGA
AAAATGGCAGAATATAGTGCCGGTTTGATCACTTCTCATTAGAAAATATTATCAAATTGT
TGTCGTCAATGCAAAATCTTATGCAGTTCCATCAACGTGATTAGAAAACAATAAAGAATC
TGAGGGAGAGGGTCATTTTGTGGAGCCAGACAAAACAAAAAAGAAAAGAGCAAGACGTGG
CTGCTATAACATAGAAAATGGGTTGTGATGATGGTGATTTTTCTGTTCCACCACCTCCAG
CCAATGTTTATTTATTTAGAAGATGTAACATATGATCATCATGCTTATCATAGAGACAGA
GAAATGAAACCCTTAAGAAAAAGACAAGCAGAAAATGATTTGAAAGCATTTTAGAAGATG
TAAAATGCTTATTTCTGCCTCTATATATGTGACTTGCCAAATGTCCAGTAGCATTTTAGG
TGAAGTAAAAAAGAGTCTACATGAAAATAGAGAGGAAAACACCATTTTTCAGTGAATATG
TGACAGTCAAGTGTTTTGGCTACGGTTTTTCATGTTTAGAAACCATTTTCATACCTTATA
TGTGACGAAATAAATATCCCAATTATGTGAACTGTCTTTAGAGACGGAAAAAAACGCCGC
TAACCGTTTCTAAAACCATATAAGTCAACAAATTAAAACACCGCCTCTAAAACTCGGTAG
ACTCTTCAAATCTTACCCACTCACGATTACGTGAACTTTACATAAAAGACAAGAAAAAAA
AAAGCTTCCTTCCCTCTTCATACCTTTTATATATATATATTAAATTTCCTTCATCTTCAA
AAAACTATTCACACATTTTACATGATAACATCATTAAAATCTTGTTCAAATTATTTAAAC
GGATACAACAAAATTCCCCAATCGTCCAACAGACAAGATCGGATGGGAAAGAGATTTAGT
ACAAGTTTTTCATGCATCCCCTAAGGTAATCCCTTTTTCTCTACTGAAATTTCTCGCGTG
CTATCATTGCTCAATCCTTCAGGGAAATTCCGTAGTGCAGCCATTAAGGTAAGAGCTAAA
GCTGGATTTGCTTTCTGAACATCCCCTATGCATCCAACCACCCATTGTACCAGAAGTTCA
CAAAAACATTAGATGGAAACTGATAAACCCTTTTGTTATCACGTCCAACTTCCATAATCC
ATCAAATGAGTGATACAATCATAGAAAATTTTGAGACGTAAATGTGAGGCCCTAAAAAAA
AAAAAACGAAGGCAAGAATATATTACCCTACAAAAATTACTGAATCCAACTATACAAGAC
TTAAAAGACATAGTATATGCAAGGTACGTATCACCACTAGCCAATCCTCCTAGTATGAGT
GTCCCCCAAACAGAACTACCAATATGGAAATTTGGATTGCATATCCATTTTTGCTTCCCA
TACTCTATTCAATCTTTCAAGCCTTCATAGAACATAACCTGCAAAGTGAAGATGAAATCA
TAGTTTGAAACAAAACTAATATACTAAAAATAAGAACCAGATTAAGGAGAAAGAAACAGA
ATAATCACAACTAAATCTTTTAGAGGCCAAAAGGCTAACTGCCTATGATTCACCAATGAC
CAAAACAGGGTATTTCTGAATTTTCCTTTTTGGGACAAAATATAGCAATAAACAAGTGTG
GGGAGTGCATGTTTTCTATTAGTAGTTGAAGTCGTATTTTGCCAGGGTTACGAGCAATTG
TGGGAAAGGCCAAAAGAAAGGGGGTGATACATACAAACTATCACCATTCAACATACCATT
AGACAAGGAAATGGCACATTGCTTGCAAGTGTGGATTAGTATCTGCCAAATGAAAGAAAA
ATTAAATCCGCAATTGTGCAAGAACATAATGGTCATAGTTCATACGCGTGCCAAATTACA
ACCAAATTGAACTAAGTATTTGAATGACACACCGCAATTGAGTTAAGTGGCCAACAGTCT
TCAAGACTCCTAATTCCCTGATTCCCATCATGATGAAAAATAGAGGGAAGGAGGAGGGGA
AGGGACCATAGCTAAGCTATGGAAACACTTGAGCAAGAAAATACAATGCCAGAACCAGTA
CTCGAAAATTGAGCTTTACCCATAAGCCATGAATATTAAATCAATACCTGACTTGCACAA
AGATTAGCTTGGCTCTGAATACATGCCTTTACAGGTCCCCAAATGCCCTAAAAATAGTCT
CCGCAGAAACTCCCTCTAAACTTCATTGACAGTGACAGATTAAAGAATTAATTGCAAGCT
TCCCTCTAAACTTAATTATAAACGCATAAAACTAACAACTGTGATTTCAATTGCTTCAAA
TTTGAACTCGAGGCGGTCTGTATCGCCATTGAAAATTGAAATAGCACTCTCTCTCTCTCT
GGTTAGGGGCGGATTTTGGCTTAACACGATTTCGAATTGTTTCATTTTTTTGGACAAAAA
TATTTTAATGGTATAGCCGGTCGGCTATACCATTTAAATAAATTCGAATATTTTAAACGT
ATAGCCGTTCGGCTATACGCCTTGAATATATTTATTCGAATATTTTACATGTATAGCTGA
TCAGCTATACGTTTAAAATAGATTCCAATATTTAACAGTATCACCGGACGGCTATAATCC
TTAAATACATTTTACAAGTACAGCCAGACGGCAATACTGTATAGCTATAATTATTCGAAT
ATTTTACAAGTATAGCCGCACGGCTATACTGTTTAGTAGAGATGATACACCACACTGCAA
GCAACACCAAAACAATATGCCCACACGTGTGGAATAATACTTGGAGGGAGATGAAAATTA
AAAAGAAAACATAAATATAGGCAAATTACCGATAACGAGTAGATGTTAACAGTTAAGACA
TGGTTTGAATTGCTACTTTAAAAACTAATGTAAGACCTTTTTTTTTTGGGAGATAAAAAA
TTGGGATAAGAGTCAAAATTCATGTACCAAAAAGAAAAAAAGAAACCCAAGATCATTTTT
TAGGAGTCAAAATTCATGTTACAATAAGTTACATATATGTTCAACATCATGATCTCATTG
TCAAGAAATTTGTTGTTGTTCTTCTTCTTCTAGGGATGAGTTGGTCCACAAGAGTTCATC
CGCTTGGGCAGAAGACAACAACAAAATAGAATATTACATAATATTTTGACAATTCTTATT
GTGCTAACAGTGTTGGTAACAGGCTT
>chr5:12699501-12710500 CH191-2-U CYP71AN24 P2
TTCCGGCCACTTCTTGCCAGTTTTTGGGGTAGGTCTAAGAACAAAAGTGGCTCCAAATAG
GATGTTACACCTAGGGTAGGAGTCTTGAGTAGTGATTTGGAGTTTTTCTGGCGAAGCATT
ATCGCTTTAGGCACCACGTGCTGCCAGCGCGTGTGCTGGCGCTTGGGCAGCAGGGTGGGG
ACCACAATTAGTCCTAGAATAATCCCTTAGTCCTCACGAGCACGTAGGATTTCGCGGATC
TTAATTCGGATAACGTTTGAACCCCAAACGAATCTCGCCTAGTGTGGGATTTCCGAGTTC
AGCATGTTTGAGCCGTTGGATCGTAGTCACGTTCAGGTATGTTGACTCAGGTAATTACAG
AATCGTATAATAGTTGATGGATCGTAAAACGGAGTTCCAAATATTTTAGAAACGCCAGCC
CTAGAGATAGGTTTACAGTAAACAAGTCCGGACCGAAAGAAGTTATCTAAATCCTATTAT
GGGATGAGCAGATAGTTAGTTATAAGTTGCGGTCCGGATAGTAGCAGTATCTCCGAGGCC
TGCCAGTTTGCAGTTCAGGAACAGAGGAAAGAACTACGTGTGGTTTGATCCCTCAGTAAG
GGTACGTAGGCAGCCTACAATTTTATGGTGCAGCCACAAGTTAGAGCCTTTGAGTTTGTG
TTCTTGTTTTTCAGGGCATTTTGGTCATTTGTGACCCACACCCACCAGGTGTCAGTATTA
AACAGGATTCGGCCCGGATTCCAAAATGGAATTTGGGTCGGGTCCTTTCAATAACAATAT
CTCAAGAAATAACAAATTAAAGGGTAATATCTATCCTGATCCACCCCTATGCTCCTGCAT
CAATCAAGGACTTCTTTTACAATTCTTGTTCCAAGTTATAGTCCACCATTTCTCACCACA
TACTTGCTGTGAATTTTGTATCAACAAGAGATCCCTCTTTCCTTTTCCCACTCAAAACTG
TAAGTGATTTCTTTTATTCTTTCTTTTACATGTTCTCATCATGGACATATATAGATTTGA
GAGGATATTTCCCATGCATGGTTAAACCAATAGCCTCAGTCAAATTCCCAAAACACAAAA
TATTTCCCAAGAAACCAGGTTAAGACATTTGCATTCACACTCACAACAACAGATTTGAGA
GGATATTTCCTATGCATGGTTAAACCAGTAGCTTCAGTCACGTCCAAATCCTTGCTGGTT
GCTCCACCAGGCAATTTCCAATCAAACTTATGTGCTATATTTACTAAAGCAATCTCAGTA
ACATCTGTGGCAAATTGAACTTACACAAGAATATGGAACTTGCACGGATCTTTATTTTTG
TTTGGATGAACAAACACTAAAGGAACACTTTAGATACTCTTAAACAAAACTCGAATTTCA
TGATCTTATGTGTTTCACACATCCAACCTTCTAAAATGAATATAGAAAGAAAATATGTTC
TAGAAAAACCTCATTGGTAATGCAAGATAAGATCACAGTTAGATAAGATCACCATGGGGC
ATTTTCTTCTTCTTTTGTCTTTTACCTCCTCTCTTTTTGACTTTCTTTGTGAGAGTAATC
TAATACTAGTCTTGTTTCAATTATCTTTCCCACTTTAATTTAATCCCACGAGATAAAGCA
ACTGACTTTTCCCCATCTCATCAATCGTGTATACTTGAGTTTGAGTTTTTCACCACACAC
CACCATGGTTAAAAATTCAGAAACTACCCTGATTTTGAATTTCCAAAAACTCAAAATATT
CCAAACAGACCAATTGAAAATGTGTATATGGTGAGAAAACTTGCATTGACACATAATATT
TTGACAGTTCTTATTGTGCTATGGTATCTTGGCAACAGTACTGACAGCTGAAGCTATAGA
CATACACGATAGCAGGCTTAGAGCCTTAACATATATAATATGAAGACCAGTTCAGGTGCG
TATATGAAAATGTCCTCTCTATCCCTCAACTTGAGTGTGGAAAAGCAACAGCTTTCAGAG
GATATTTTCTATGTGAGGTTAAGCCAATGGTTTCTGTCATGTCTAAATCCTCCCCTCTTG
CTTCACCGGGCAATGCCCAAACAAACTTGTGCACGATGTTTGCTAAGGCAATTTCATTAA
CAGCCATGGCAAACTGAAGTCCTGGGCAGACCCTCCTACCAGCTCCAAAGGGAATCAATT
GAAAGTCAATCCCTTTGTAATCTATACCAATATTCAAGAACCTTTCTGGCTTATACTCCT
CTGGGTTGTCATACAGCTTGGGATCTCTTCCAATTTGCCATGTGTTTACACCATAATCAA
CCGAGCATATCCAGTCTCAAAACAACTAGCACCAAGGCAGACACGCCTTCTCTCCTGCCG
AAGGAAGACACTCTTCCGAGATGCCAAGCACCTGCCGAAACTCCCGACTGCCAAAGCTCA
CAAACTGTTAAACCTAATTCTCATGACACGTGTCACCACCGCGGCGACTTGCACAGAGTC
CCACATCGGAAATCTACACCAACCTCCCACTTTCACTTCCCTATAAAAAGGGAACAGTAC
CCTAGTAAGAGGAGTAACTACTTTTCTGCATTTTACTATTACTCTGCAAAAGTTGACTTA
AGCATCGGAGAGCCTTCGGCCGGCACCACACCGGTGTCCGAAGCTTGACGACTGCTTCCC
TTATCTTTGTCTTCTGCAGGTTAGCCTTTATTGAAGGCCCAGACCCTTTCCCTGCTGAAG
GCAAACCCCTTTTTCTCTAAGTTGACCCTCTCTGAAAAAGAGCATCAACAGTTTGGCGCC
GTCTGTGGGAAGGAGGAAGTTGAAGGAGGAAGTTGAAGGGACCTTGCCGAACGCCAAGGC
CCATGGAAATGCAAAATGGGTGGCCTCACAATTCAATTTTGCCCAGCCTCAAATCACCAA
GCCTTGCCAAATTGGCCCAACCTCAAATGGCCCGGCTAAGTGAAAATTCACAAAAGCCTA
GCTCACACCAACACTGCCGCAATCAAGGAGGCCTTTGGCAGAGCTGGGGTCTTTGGCAGA
GCTGTTCTGGAGCGAATTTGGGGCTGGGACATTGCAGAAGTAAGCGGAGCTGGGCTTTCC
TTGTGACCTGGGTGTCTAGATCAAATTTCTGAGGTAAGTTGCTGCCATTTTGGAGGCCTC
CATTTTGTTGCTGCCCATCCCTTGCCGTTCGGCAAGTTGACTCTCCATATTTTGTAGGTG
TTGGCAAAGTAGCTGAGTCAGGATGATTTGCGTTGTGCTTGGAGCTGGGCTTTTGCGAAG
AGCTAAGCCATTTGGGGATTCGACAAGGGCTTGGGCAAGGTGAGAGCTGGGCTCTTCGGC
AAGGGGGCCTAGGCCTTCGGTGACCTTTAGGTAAGACATTTTACCAAGCCCCCCAATTTG
TTGCTACATAACCCTTGCCGTTCGGCAAGGGTGTTTGTAAATTCTCGAACGGCAAGGGTG
TTTGTAAATTCTCGCTGGCTGACCCGATTAGAGCTGGGTCTTTCGGGGTTTGGAGCTGGG
CAGTATGAAATTTCGTGGAGCTGGGCTCGGGAGGCTGGGTGCCTTGATCAAAATTTTTGG
TTTTTATTTCGCTGTGCTCGTAGAGGCAGGTTCGGAGCTGGGCCACCTTGGATTTGTTGG
CAAGAAGTGAGAGCCTAGAGCTGGACCTTCGGTAGGTATCCAAAAGGGTTTGGCAAACAT
TGGAGCTGGTCCCGTTTTGGCTAGGGGTTAGCTAGGATTTGGAGCTGGGCTCCGTGAGGT
TTGGTTGTTTTGTGACTTGGGACCGTGAGCTGGGCCTTGGATAATCGACAAGGGCATAAG
CTTTTGGCAACCTCCGTAGCCGGGCTTGCCCTAGAGTTAGGCCTCCTTGATTGCGGCAGC
GTCGGTGTGAGCTAGGCTTTTGTGAATTTTCACTTAGCCGGGCCATTTGAGGTTGGGCCA
ATTTGGCAAGGCTTGGTGATTTGAGGCTGGGCAAAATTGAATTGTGAGGCCACCCATTTT
GCATTTCCATGGGCCTTGCCGAACGGCAAGGTCCATACGGATTCAAAACAAGGGCCACCC
ATCCTCGGTTCCACACTCACCTATGCTCAAGCTCCAGCGAATCCGACAAGGACCCAGCTC
ACGGGATGACGACACTACGGACCCAGCTCCGGATCGTCTCGGAAACCATGCACTCAGACC
CACTCCTTGCCGAAGACAGATCAGCCCTCCTTGGGTCCCTTGCCGAACGGCACCCGCCGC
CCGGAATCCTTCCTCCTGGCAGGTGTCTCGGAGCCCAGCTCCACCTTCACGTTGAAACCG
CTGGTTCCCGTGGCCAAGGAACTCGAAAGTCCTAGCTATCTCTTTGCCTAGCCCTTTTAG
TGCTCTACGGGATATCCCAGCTATCTCTTGCCGAACGGCAGTAGTTGGATGTTTCTGAGA
AGCCTAAAATGAATCTTTTATATGCCTATAAGGAATGTTGTATTTGACTGTACTGCTTGA
TAATGTACAGTGGACACTTGGAGGACTTTTTTTAGGTATGCATTCCGCAATTCCAATCAA
ACATCTTCGTATTACTACTAGCGCAGAATGCAATGTGATATTTGGATGTTTCTGTCGGAA
TTTTAAAAAAGGTTTTAAAAATTTAACCGTTTTTATTTATTTAATTATTTTGGCCGTTTT
ATTTTATTTATTGTGGGGGTTATAAATATTTAATATTCAGGTTTTATTTCTATATTGAAT
GCCTTAATTTTCTGGTTGGTGAAGGTTACATGTTATTGGATGCTTATAAAAGGCCATCAT
CCTTCACATTTGAACAACCACAATACACCATCAGAATATCACATACCACAATCACCACCA
CAAACTAATTCTCTCCTTTTCTACTTTTATATATATATATATATATTCTGTACTTTATAT
TATTATTTTGGCAATGGTTCTGTGACTTGGATACCTATATCCGTCTATGAACGTGCTCAT
AGCGGATCTTGAGTTTGTGTACAAGGGGTCGTATCTTGGAGTGTTGTAGATTATCAGTAC
CTGCACGTAGGGAGGTTACAAAGGCTTTAGGACAACGTCTTTGACGTGTTTCACCGTACC
AAACTCACCTTCTTACTTTTCATTTATTTTGCTTTTACTTATCTATTATTTTGTTTTCTT
TAATTTCATTGTACCTTAAAAGCTTTCCAATTTGTTTATAAGTTATTTATAATATAAATG
TTTTTGTATTTGGCTTTACGAAAAAGGAAAACTATATTTTTTTATAACAGTTTCATGTTT
ACTTCTTGAGCCACCAGGATTCATTATTTTATTTGTTGGAATTTGGTATCTGCAGTGCAA
GAAACAACGCCAATTCGTATACTAAGGGAAATGATTCTGTTTAAATTTTAATATTTTAAT
ATAATTTATTTAAAAAAAATTATTTTTTTATTATTTTTTATTCAATAATATGTGAAAATT
ATGTATATAATACGTGAATTTTTTTTTCTGTATTATTGAAAATTTAGTAAAAAATACATG
TATTAAACATGACAAATTCTACGTATTGTACATTTACTTTTTAAAAAACATGAATTTTAC
CGAGTCTTTAAGATGTGTATGGTAAACGAAAGTATGATTGAAAAATATGTACGTAAGTGT
ATAACACGAGTATTAAACGAGACAATGCTAAATTCTTTATATGAGTAATAACTTTGGAAA
AGTAAAAAAAATCAAAAAGGGATAATAGAAACTCGGGTAATTGTCTCATAGAAATGGATA
ATGCTCTAAACTACCCTTACGATAAACGAAAATCAATGAAAAAATTATATAAAAAAACTT
AGTACAATAATGCGGCTATACTCTTTAAATATAATAATATATTTATGGAGTATAGATGCG
CGGCTATACTCCTTAAATATAATAATATATTTAACGAATATAGCCGTGGCTATGCTAATT
ATTTATAATTAAAAAATAAAAAATAAAAAGAAACCGCCTACCTATTAGGCGATTTATGAG
TAGGCCAAAGTGACAATTGCATACTCCACTTCATAGTCATTTACCCTTTCTTCATCGAAA
GGGGTGGATTTAACACGATTTCCAGTTTCTGTCTAGGCATGTGATTGTTTTTCTTGACTT
TAATTGGCTTTTCTCATACAAGAAAAATGGATTTTATTATTTTTTTTATTTTTTTTGTTT
TGGACTTCTTTTGTTAGGTCAAACGTTTTGGACATTAATTTTAAGGCTTAATTATTGATA
TGCCCCCTGTGCTTTATCAAAAATCTCAATTTACTCCATGTACTTGCAATTGGCTCACTT
TACTCCCTGTGCTTTATGTTCATGTCCTTTGTTCCCCTATTCCGTCTAGTTCCTTACAAC
AGTCGTTAACTCTGTTTATATGGCATGGGTATATTAGTAAATTCAGACAAGTGGATCCAA
ATGGGGCATTCCATGTGGCAAATGGTGGGACACATTTGTTGACATCGAGTTTTTTTTTTT
TTTTTTGGTCAAGGGACATCGATTTAATTGGATTGTCCAGTAGGGTTTCACAATTAGCCA
TTTGGGGCAAAATTCATAAGGCTGCGAAATGGGAATCTTGGAATAGGGTTCCAACCTGTT
GAAATTGGGTTGCGAATATTTGAATAGGGAAAGGTAGTGTGTTTGTCTGTCTTTGAATGT
TGATTGAGTCAGTGAGAAGTGAAATCGGGGAAGAGAGTCTCACTGTTACTGGAGATTGAG
GTTGTGCTTTGAATATTGATTGTTGTTAGACTTTAAGGCTACAAGAAGATGATGGTGCTA
AGAGAAAATGGAGGTGTTCAACCCGTGTGTAAGTGGACGCATCCTTCACTTCTTTTTCTA
TATTTGGGCACATGGTTTTGGAGAGTTGCTAGTTTTTTAGTCTTTCTTCACATCTTTTTC
TGGATTTGGGCATATGTGGTTTTAGGGTATTGCTAGGTTTTTTAGTCCTTCACTTCTTTT
TCTTGATTTGGGCATGTGCTTTTAGTGCTGCTAGTTTTAGTCCTTGTTTATGTCTGTTTT
TAGTCTAAAGATCTTTGGTTACGTTTTTATCATTTGTAATTATCTTTATGTTTTTTGTGG
ACATGGTATGTTTATTTCTTTATGTTTTTAGCAGGTAACTTTCTTCCTTTTTGTGGCTTT
CGGCATGTGAGGTTCTTTTATTGTCTTTGTGTTTTGTGTGGTCTTTATTTTGTTTTTCTG
TTACTTGTGGACCTAGCTTTGTGATCCCGTTTTTGTATGTATTTCATGGACTATTTGTGA
GTTTGGTACATGGAGGAAAACTAGTGGGGAAAGGTTTGGGTGACATGCCATGGACTTACT
TAGAGCATTTCCACCAAGAGGCCCCTTCCGACACCCAAGTCTTGACAGGGCAAGAGTTGG
GCTCCACCAACCTGGGCAAGCCGAAAGGGAAGACTTGCATGGGTTGCTGTATGGGCAAGC
TGATGTCATTGTGACATAAATTGGAAAAAAAAAGGAAAAAAAAAAACCAAAAATTTCAGA
ATTTTTTTATAAATAAATAACTAGTCATATTCTTCACTTCCCATACCAAAACTCTATACA
AATTCCTCTTCTCATTTCTCATACGAATAGTGGTTGTCCTTGGTTGCCATGGCAATGGGT
GGAAAATCAACAAAAAAATTGCTAGGATAGGCACTATTCATATGAATAGTAATAACCCCT
TGTCTTTTGCCATGACAAAAGAGTGGAAATGCTCTTAGGTGGTTCAATTAGCTGGTTTGA
TTATTGTGAGGCAGACTACATGTCTATATTAGAGCTGTAGGGAATGGCTAAAATTGTGGG
ATATGATAGTGGTGTGAGCCTTTATGGTGAGGACTTGTTTTCTGTTGTATTAATAATTGT
CACAAATTAATGTGCTAATCAAAATGCTTGTCAATCTCTTCACTTTATATACATTAAGGA
AAAATGGCAGAATATAGTGCCGGTTTGATCACTTCTCATTAGAAAATATTATCAAATTGT
TGTCGTCAATGCAAAATCTTATGCAGTTCCATCAACGTGATTAGAAAACAATAAAGAATC
TGAGGGAGAGGGTCATTTTGTGGAGCCAGACAAAACAAAAAAGAAAAGAGCAAGACGTGG
CTGCTATAACATAGAAAATGGGTTGTGATGATGGTGATTTTTCTGTTCCACCACCTCCAG
CCAATGTTTATTTATTTAGAAGATGTAACATATGATCATCATGCTTATCATAGAGACAGA
GAAATGAAACCCTTAAGAAAAAGACAAGCAGAAAATGATTTGAAAGCATTTTAGAAGATG
TAAAATGCTTATTTCTGCCTCTATATATGTGACTTGCCAAATGTCCAGTAGCATTTTAGG
TGAAGTAAAAAAGAGTCTACATGAAAATAGAGAGGAAAACACCATTTTTCAGTGAATATG
TGACAGTCAAGTGTTTTGGCTACGGTTTTTCATGTTTAGAAACCATTTTCATACCTTATA
TGTGACGAAATAAATATCCCAATTATGTGAACTGTCTTTAGAGACGGAAAAAAACGCCGC
TAACCGTTTCTAAAACCATATAAGTCAACAAATTAAAACACCGCCTCTAAAACTCGGTAG
ACTCTTCAAATCTTACCCACTCACGATTACGTGAACTTTACATAAAAGACAAGAAAAAAA
AAAGCTTCCTTCCCTCTTCATACCTTTTATATATATATATTAAATTTCCTTCATCTTCAA
AAAACTATTCACACATTTTACATGATAACATCATTAAAATCTTGTTCAAATTATTTAAAC
GGATACAACAAAATTCCCCAATCGTCCAACAGACAAGATCGGATGGGAAAGAGATTTAGT
ACAAGTTTTTCATGCATCCCCTAAGGTAATCCCTTTTTCTCTACTGAAATTTCTCGCGTG
CTATCATTGCTCAATCCTTCAGGGAAATTCCGTAGTGCAGCCATTAAGGTAAGAGCTAAA
GCTGGATTTGCTTTCTGAACATCCCCTATGCATCCAACCACCCATTGTACCAGAAGTTCA
CAAAAACATTAGATGGAAACTGATAAACCCTTTTGTTATCACGTCCAACTTCCATAATCC
ATCAAATGAGTGATACAATCATAGAAAATTTTGAGACGTAAATGTGAGGCCCTAAAAAAA
AAAAAACGAAGGCAAGAATATATTACCCTACAAAAATTACTGAATCCAACTATACAAGAC
TTAAAAGACATAGTATATGCAAGGTACGTATCACCACTAGCCAATCCTCCTAGTATGAGT
GTCCCCCAAACAGAACTACCAATATGGAAATTTGGATTGCATATCCATTTTTGCTTCCCA
TACTCTATTCAATCTTTCAAGCCTTCATAGAACATAACCTGCAAAGTGAAGATGAAATCA
TAGTTTGAAACAAAACTAATATACTAAAAATAAGAACCAGATTAAGGAGAAAGAAACAGA
ATAATCACAACTAAATCTTTTAGAGGCCAAAAGGCTAACTGCCTATGATTCACCAATGAC
CAAAACAGGGTATTTCTGAATTTTCCTTTTTGGGACAAAATATAGCAATAAACAAGTGTG
GGGAGTGCATGTTTTCTATTAGTAGTTGAAGTCGTATTTTGCCAGGGTTACGAGCAATTG
TGGGAAAGGCCAAAAGAAAGGGGGTGATACATACAAACTATCACCATTCAACATACCATT
AGACAAGGAAATGGCACATTGCTTGCAAGTGTGGATTAGTATCTGCCAAATGAAAGAAAA
ATTAAATCCGCAATTGTGCAAGAACATAATGGTCATAGTTCATACGCGTGCCAAATTACA
ACCAAATTGAACTAAGTATTTGAATGACACACCGCAATTGAGTTAAGTGGCCAACAGTCT
TCAAGACTCCTAATTCCCTGATTCCCATCATGATGAAAAATAGAGGGAAGGAGGAGGGGA
AGGGACCATAGCTAAGCTATGGAAACACTTGAGCAAGAAAATACAATGCCAGAACCAGTA
CTCGAAAATTGAGCTTTACCCATAAGCCATGAATATTAAATCAATACCTGACTTGCACAA
AGATTAGCTTGGCTCTGAATACATGCCTTTACAGGTCCCCAAATGCCCTAAAAATAGTCT
CCGCAGAAACTCCCTCTAAACTTCATTGACAGTGACAGATTAAAGAATTAATTGCAAGCT
TCCCTCTAAACTTAATTATAAACGCATAAAACTAACAACTGTGATTTCAATTGCTTCAAA
TTTGAACTCGAGGCGGTCTGTATCGCCATTGAAAATTGAAATAGCACTCTCTCTCTCTCT
GGTTAGGGGCGGATTTTGGCTTAACACGATTTCGAATTGTTTCATTTTTTTGGACAAAAA
TATTTTAATGGTATAGCCGGTCGGCTATACCATTTAAATAAATTCGAATATTTTAAACGT
ATAGCCGTTCGGCTATACGCCTTGAATATATTTATTCGAATATTTTACATGTATAGCTGA
TCAGCTATACGTTTAAAATAGATTCCAATATTTAACAGTATCACCGGACGGCTATAATCC
TTAAATACATTTTACAAGTACAGCCAGACGGCAATACTGTATAGCTATAATTATTCGAAT
ATTTTACAAGTATAGCCGCACGGCTATACTGTTTAGTAGAGATGATACACCACACTGCAA
GCAACACCAAAACAATATGCCCACACGTGTGGAATAATACTTGGAGGGAGATGAAAATTA
AAAAGAAAACATAAATATAGGCAAATTACCGATAACGAGTAGATGTTAACTGTTTAGACA
TGGTTTGAATTGCTACTTTAAAAACTAATGTAAGACCTTTTTTTTTTGGGAGATAAAAAA
TTGGGATAAGAGTCAAAATTCATGTACCAAAAAGAAAAAAAGAAACCCAAGATCATTTTT
TAGGAGTCAAAATTCATGTTACAATAAGTTACATATATGTTCAACATCATGATCTCATTG
TCAAGAAATTTGTTGTTGTTCTTCTTCTTCTAGGGATGAGTTGGTCCACAAGAGTTCATC
CGCTTGGGCAGAAGACAACAACAAAATAGAATATTACATAATATTTTGACAATTCTTATT
GTGCTAACAGTGTTGGTAACAGGCTT
>chr5:12699501-12710500 CH192-D CYP71AN24 P1
TTCCGGCCACTTCTTGCCAGTTTTTGGGGTAGGTCTAAGAACAAAAGTGGCTCCAAATAG
GATGTTACACCTAGGGTAGGAGTCTTGAGTAGTGATTTGGAGTTTTTCTGGCGAAGCATT
ATCGCTTTAGGCACCACGTGCTGCCAGCGCGTGTGCTGGCGCTTGGGCAGCAGGGTGGGG
ACCACAATTAGTCCTAGAATAATCCCTTAGTCCTCACGAGCACGTAGGATTTCGCGGATC
TTAATTCGGATAACGTTTGAACCCCGAACGGATCTCGTTTAGTGTGCGATTTCCGAATTC
AGCATGTTTGAGCCGTTGGATCGTAGTCATGTTCAGGTATGTTGACTCAGGTAATTTCAG
AATCCTATAATAGTTGATGGATCGTAAAACGGAGTTCCAGGTATTTTAGAAACGTCAACC
CTAGAGATAGGTTTACAGTAAACAAGTCCGGACCGAAAGAAGTTATCTAAATCCTATTAT
GGGATGAGCAGATAGTTAGTTATAGGTTGCGGCCCAGATAGAAGCAGTATCTTCGAGGCC
TGCCAGTTTGCAGTTCAGGAACAGAGGAAAGAACTACGTGTGGTTTGATCCCTCAGTAAG
GGTACGTAGGCAGCCTACAATTTTATGGTGCAGCCACAAGTTAGAGCCTTTGAGTTTGTG
TTCTTGTTTTTCAGGGCATTTTGGTCATTTGTGACCCACACCCACCAGGTGTCAGTATTA
AACAGGATTCGGCCCGGATTCCAAAATGGAATTTGGGTCGGGTCCTTTCAATAACAATAT
CTCAAGAAATAACAAATTAAAGGGTAATATCTATCCTGATCCACCCCTATGCTCCTGCAT
CAATCAAGGACTTCTTTTACAATTCTTGTTCCAAGTTATAGTCCACCATTTCTCACCACA
TACTTGCTGTGAATTTTGTATCAACAAGAGATCCCTCTTTCCTTTTCCCACTCAAAACTG
TAAGTGATTTCTTTTATTCTTTCTTTTACATGTTCTCATCATGGACATATATAGATTTGA
GAGGATATTTCCCATGCATGGTTAAACCAATAGCCTCAGTCAAATTCCCAAAACACAAAA
TATTTCCCAAGAAACCAGGTTAAGACATTTGCATTCACACTCACAACAACAGATTTGAGA
GGATATTTCCTATGCATGGTTAAACCAGTAGCTTCAGTCACGTCCAAATCTTTGTTGGTT
GCTCCACCAGGCAATTTCCAATCGAACTTATGTACTATATTTACTAAAGCAATCTCAGTA
ACATCTGTGGCAAATTGAACTTACACAAGAATATGGAACTTGCACGGATCTTTATTTTTG
TTTGGATGAACAAACACTAAAGGAACACTTTAGATACTCTTAAACAAAACTCGAATTTCA
TGATCTTATGTGTTTCACACATCCAACCTTCTAAAATGAATATAGAAAGAAAATATGTTC
TAGAAAAACCTCATTGGTAATGCAAGATAAGATCACAGTTAGATAAGATCACCATGGGGC
ATTTTCTTCTTCTTTTGTCTTTTACCTCCTCTCTTTTTGACTTTCTTTGTGAGAGTAATC
TAATACTAGTCTTGTTTCAATTATCTTTCCCACTTTAATTTAATCCCACGAGATAAAGCA
ACTGACTTTTCCACATCTCATCAATCATGTATACTTGAGTTTGAGTTTCTCACCACACAC
CACCATGGTTAAAAATTCAGAAACTACCCTGATTTTGAATTTCCAAAAACTCAAAATATT
CCAAACAGACCAATTGAAAATGTGTATATGGTGAGAAAACTTGCATTGACACATAATATT
TTGACAGTTCTTATTGTGCTATGGTATCTTGGCAACAGTACTGACAGCTGAAGCTATAGA
CATACACGATAGCAGGCTTAGAGCCTTAACATATATAATATGAAGACCAGTTCAGGTGCG
TATATGAAAATGTCCTCTCTATCCCTCAACTTGAGTGTGGAAAAGCAACAGCTTTCAGAG
GATATTTTCTATGTGAGGTTAAGCCAATGGTTTCTGTCATGTCTAAATCCTCCCCTCTTG
CTTCACCGGGCAATGCCCAAACAAACTTGTGCACGATGTTTGCTAAGGCAATTTCATTAA
CAGCCATGGCAAACTGAAGTCCTGGGCAGACCCTCCTACCAGCTCCAAAGGGAATCAATT
GAAAGTCAATCCCTTTGTAATCTATACCAATATTCAAGAACCTTTCTGGCTTATACTCCT
CTGGGTTGTCATACAGCTTGGGATCTCTTCCAATTTGCCATGTGTTTACACCATAATCAA
CCGAGCATATCCAGCCTCAAAACAACTAAACACCAAGGCAGACACGCCTTCTCTCCTGCT
GAAGGAAGACACTCTTCCGAGATGCCAAGTACCTGCCGAAACTCCCGACTGCCAAAGCTC
ACAAACTGTTAAACCTAATTCTCATGACACGTGTCACCACCGCGGCGACTTGCACAGAGT
CCCACATCGGAAATCTACACCAACCTCCCACTTTCACTTCCCTATAAAAAGGGAACAGTA
CCCTAGTAAGAGGAGTAACTACTTTTCTGCATTTTACTATTACTCTGCAAAAGTTGACTT
AAGCATCGGAGAGCCTTCGGCCGGCACCACACCGGTGTCCGAAGCTTGACGACTGCTTCC
CTTATCTTTGTCTTCTGCAGGTTAGCCTTTATTGAAGGCCCAGACCCTTTCCCTGCTGAA
GGCAAACCCCTTTTTCTCTAAGTTGACCCTCTCTGAAAAAGAGCATCAACAGTTTGGCGC
CGTCTGTGGGAAGGAGGAAGTTGAAGGAGGAAGTTGAAGGGACCTTGCCGAACGGCAAGG
CCCATGGAAATGCAAAATGGGTGGCCTCACAATTCAATTTTGCCCAGCCTCAATTCACCA
AGCCTTGCCAAATTGGCCCAACCTCAAATTGCCCGGCTAAGTGAAAATTCACAAAAGCCT
AGCTCACACCAACACTGCCGCAATCAAGGAGGCCTTTGGCAGAGCTGGGGTCTTTGGCAG
AGCTGTTCTGGAGCGAATTTGGGGCTGGGACATTGCAGAAGTAAGCGGAGCTGGGCTTTC
CTTGTGACCTGGGTGTCTAGATCAAATTTCTGAGGTAAGTTGCTGCCATTTTGGAGGCCT
CCATTTTGTTGCTGCCCATCCCTTGCCGTTCGGCAAGTTGACTCTCCATATTTTGTAGGT
GTTGGCAAAGTAGCTGAGTCAGGATGATTTGCGTTGTGCTTGGAGCTGGGCTTTTGCGAA
GAGCTAAGCCATTTGGGGATTCGACAAGGGCTTGGGCAAGGTGAGAGCTGGGCTCTTCGG
CAAGGGGGCCTAGGCCTTCGGTGACCTTTAGGTAAGACATTTTACCAAGCCCCCCAATTT
GTTGCTACATAACCCTTGCCGTTCGGCAAGGGTGTTTGTAAATTCTCGAACGGCAAGGGT
GTTTGTAAATTCTCGCTGGCTGACCCGATTAGAGCTGGGTCTTTCGGGGTTTGGAGCTGG
GCAGTATGAAATTTCGTGGAGCTGGGCTCGGGAGGCTGGGTGCCGTGATCAAAATTTTTG
GTTTTTGTTTCGCTGTGCTCGTAGAGGCAGGTTCGGAGCTGGGCCACCTTGGATTTTTTG
GCAAGAAGTGAGAGCCTAGAGCTGGACCTTCGGTAGGTGTCCAAAAGGGTTTGGCCAATA
TTGGAGCTGGTCCCGTTTTGGCTAGGGGTTAGCTAGGATTTGGAGCTGGGCTCCGTGAGG
TTTGGTTGTTTTGTGACTTGGGACCGTGAGCTGGGCCTTGGATAATTGACAAGGGCATAA
GCTTTTGGCATCCTCCGTAGCCGGGCTTGCCGTAGAGTTAGGCCTCCTTGATTGCGGCAG
TGTTGGTGTGAGCTAGGCTTTTGTGAATTTTCACTTAGCCGGGCAATTTGAGGTTGGGCC
AATTTGGCAAGGCTTGGTGTGGGCCTTTGTGCCTGGGCAAAATTGAATTGTGAGGCCACC
CATTTTGCATTTCCATGGGCCTTGCCGAACGGCAAGGTCCATACGGATTCAAAACAAGGG
CCACCCATCCTCGGTTCCACACTCACCTATGCTCAAACTCCAGCGAATCCGACAAGGACC
TAGCTCACGGGATGACGACACTACGGACCCAGCTCCGGATCGTCTCGGAAACCATGCACT
CAGACCCACTCCTTGCCGAAGACAGATCAGCCCTCCTTGGGTCCCTTGCCGAACGGCACC
CGCCGCCCGGAATCCTTCCTCCTGGCAGGTGTCTCGGAGCCCAGCTCCACCTTCACGTTG
AAACCGCTGGTTCCCGTGGCCAAGGAACTCGAAAGTCCTAGCTATCTCTTTGCCTAGCCC
TTTTAGTGCTCTACGGGATATCCCAGCTATCTCTTGCCGAACGGCAGTAGTTGGATGTTT
CTGAGAAGCCTAAAATGAATCTTTTATATGCCTATAAGGAATGTTGTATTTGACTGTACT
GCTTGATAATGTACAGTGGACACTTGGAGGACTTTTTTTAGGTATGCATTCCGCAATTCC
AATCAAACATCTTCGTATTACTACTAGCGCAGAATGCAATGTGATATTTGGATGTTTCTG
TCGGAATTTTAAAAAAGGTTTTAAAAATTTAACCGTTTTTATTTATTTAATTATTTTGGC
CGTTTTATTTTATTTATTGTGGGGGTTATAAATATTTAATATTCAGGTTTTATTTCTATA
TTGAATGCCTTAATTTTCTGGTTGGTGAAGGTTACATGTTATTGGATGCTTATAAAAGGC
CATCATCCTTCACATTTGAACAACCACAATACACCATCAGAATATCACATACCACAATCA
CCACCACAAACTAATTCTCTCCTTTTCTACTTTTATATATATATATATATATTCTGTACT
TTATATTATTATTTTGGCAATGGTTCTGTGACTTGGATACCTATATCCGTCTATGAACGT
GCTCATAGCGGATCTTGAGTTTGTGTACAAGGGGTCGTATCTTGGAGTGTTGTAGATTAT
CAGTACCTGCACGTAGGGAGGTTACAAAGGCTTTAGGACAACGTCTTTGACGTGTTTCAC
CGTACCAAACTCACCTTCTTACTTTTCATTTATTTTGCTTTTACTTATCTATTATTTTGT
TTTCTTTAATTTCATTGTACCTTAAAAGCTTTCCAATTTGTTTATAAGTTATTTATAATA
TAAATGTTTTTGTATTTGGCTTTACGAAAAAGGAAAACTATATTTTTTTATAACAGTTTC
ATGTTTACTTCTTGAGCCACCAGGATTCATTATTTTATTTGTTGGAATTTGGTATCTGCA
GTGCAAGAAACAACGCCAATTCGTATACTAAGGGAAATGATTCTGTTTAAATTTTAATAT
TTTAATATAATTTATTTAAAAAAAATTATTTTTTTATTATTTTTTATTCAATAATATGTG
AAAATTATGTATATAATACGTGAATTTTTTTTTCTGTATTATTGAAAATTTAGTAAAAAA
TACATGTATTAAACATGACAAATTCTACGTATTGTACATTTACTTTTTAAAAAACATGAA
TTTTACCGAGTCTTTAAGATGTGTAGGGGAAACATAAATATGATTGAAAAATGCGTACGT
AAGTGTACAATACGAGTATTAAACTGAAAAAATACTAAATTCTTCATACGGATAATAACT
TTGGAAAAGTAAAAAAAATCAAAAAGGGATAATAGAAACTCGGGTAATTGTCTCATAGAA
ATGGATAATGCTCTAAACTACCCTTACGATAAACGAAAATCAATGAAAAAATTATATAAA
AAAACTTAGTACAATAATGCGGCTATACTCTTTAAATATAATAATATATTTATGGAGTAT
AGATGCGCGGCTATACTCCTTAAATATAATAATATATTTAACGAATATAGCCGTGGCTAT
GCTAATTATTTATAATTAAAAAATAAAAAATAAAAAGAAACCGCCTACCTATTAGGCGAT
TTATGAGTAGGCCAAAGTGACAATTGCATACTCCACTTCATAGTCATTTACCCTTTCTTC
ATCGAAAGGGGTGGATTTAACACGATTTCCAGTTTCTGTCTAGGCATGTGATTGTTTTTC
TTGACTTTAATTGGCTTTTCTCATACAAGAAAAATGGATTTTATTATTTTTTTTATTTTT
TTTGTTTTGGACTTCTTTTGTTAGGTCAAACGTTTTGGACATTAATTTTAAGGCTTAATT
ATTGATATGCCCCCTGTGCTTTATCAAAAATCTCAATTTACTCCATGTACTTGCAATTGG
CTCACTTTACTCCCTGTGCTTTATGTTCATGTCCTTTGTTCCCCTATTCCGTCTAGTTCC
TTACAACAGTCGTTAACTCTGTTTATATGGCATGGGTATATTAGTAAATTCAGACAAGTG
GATCCAAATGGGGCATTCCATGTGGCAAATGGTGGGACACATTTGTTGACATCGAGTTTT
TTTTTTTTTTTTTGGTCAAGGGACATCGATTTAATTGGATTGTCCAGTAGGGTTTCACAA
TTAGCCATTTGGGGCAAAATTCATAAGGCTGCGAAATGGGAATCTTGGAATAGGGTTCCA
ACCTGTTGAAATTGGGTTGCGAATATTTGAATAGGGAAAGGTAGTGTGTTTGTCTGTCTT
TGAATGTTGATTGAGTCAGTGAGAAGTGAAATCGGGGAAGAGAGTCTCACTGTTACTGGA
GATTGAGGTTGTGCTTTGAATATTGATTGTTGTTAGACTTTAAGGCTACAAGAAGATGAT
GGTGCTAAGAGAAAATGGAGGTGTTCAACCCGTGTGTAAGTGGACGCATCCTTCACTTCT
TTTTCTATATTTGGGCACATGGTTTTGGAGAGTTGCTAGTTTTTTAGTCTTTCTTCACAT
CTTTTTCTGGATTTGGGCATATGTGGTTTTAGGGTATTGCTAGGTTTTTTAGTCCTTCAC
TTCTTTTTCTTGATTTGGGCATGTGCTTTTAGTGCTGCTAGTTTTAGTCCTTGTTTATGT
CTGTTTTTAGTCTAAAGATCTTTGGTTACGTTTTTATCATTTGTAATTATCTTTATGTTT
TTTGTGGACATGGTATGTTTATTTCTTTATGTTTTTAGCAGGTAACTTTCTTCCTTTTTG
TGGCTTTCGGCATGTGAGGTTCTTTTATTGTCTTTGTGTTTTGTGTGGTCTTTATTTTGT
TTTTCTGTTACTTGTGGACCTAGCTTTGTGATCCCGTTTTTGTATGTATTTCATGGACTA
TTTGTGAGTTTGGTACATGGAGGAAAACTAGTGGGGAAAGGTTTGGGTGACATGCCATGG
ACTTACTTAGAGCATTTCCACCAAGAGGCCCCTTCCGACACCCAAGTCTTGACAGGGCAA
GAGTTGGGCTCCACCAACCTGGGCAAGCCGAAAGGGAAGACTTGCATGGGTTGCTGTATG
GGCAAGCTGATGTCATTGTGACATAAATTGGAAAAAAAAAGGAAAAAAAAAAACCAAAAA
TTTCAGAATTTTTTTATAAATAAATAACTAGTCATATTCTTCACTTCCCATACCAAAACT
CTATACAAATTCCTCTTCTCATTTCTCATACGAATAGTGGTTGTCCTTGGTTGCCATGGC
AATGGGTGGAAAATCAACAAAAAAATTGCTAGGATAGGCACTATTCATATGAATAGTAAT
AACCCCTTGTCTTTTGCCATGACAAAAGAGTGGAAATGCTCTTAGGTGGTTCAATTAGCT
GGTTTGATTATTGTGAGGCAGACTACATGTCTATATTAGAGCTGTAGGGAATGGCTAAAA
TTGTGGGATATGATAGTGGTGTGAGCCTTTATGGTGAGGACTTGTTTTCTGTTGTATTAA
TAATTGTCACAAATTAATGTGCTAATCAAAATGCTTGTCAATCTCTTCACTTTATATACA
TTAAGGAAAAATGGCAGAATATAGTGCCGGTTTGATCACTTCTCATTAGAAAATATTATC
AAATTGTTGTCGTCAATGCAAAATCTTATGCAGTTCCATCAACGTGATTAGAAAACAATA
AAGAATCTGAGGGAGAGGGTCATTTTGTGGAGCCAGACAAAACAAAAAAGAAAAGAGCAA
GACGTGGCTGCTATAACATAGAAAATGGGTTGTGATGATGGTGATTTTTCTGTTCCACCA
CCTCCAGCCAATGTTTATTTATTTAGAAGATGTAACATATGATCATCATGCTTATCATAG
AGACAGAGAAATGAAACCCTTAAGAAAAAGACAAGCAGAAAATGATTTGAAAGCATTTTA
GAAGATGTAAAATGCTTATTTCTGCCTCTATATATGTGACTTGCCAAATGTCCAGTAGCA
TTTTAGGTGAAGTAAAAAAGAGTCTACATGAAAATAGAGAGGAAAACACCATTTTTCAGT
GAATATGTGACAGTCAAGTGTTTTGGCTACGGTTTTTCATGTTTAGAAACCATTTTCATA
CCTTATATGTGACGAAATAAATATCCCAATTATGTGAACTGTCTTTAGAGACGGAAAAAA
ACGCCGCTAACCGTTTCTAAAACCATATAAGTCAACAAATTAAAACACCGCCTCTAAAAC
TCGGTAGACTCTTCAAATCTTACCCACTCACGATTACGTGAACTTTACATAAAAGACAAG
AAAAAAAAAAGCTTCCTTCCCTCTTCATACCTTTTATATATATATATTAAATTTCCTTCA
TCTTCAAAAAACTATTCACACATTTTACATGATAACATCATTAAAATCTTGTTCAAATTA
TTTAAACGGATACAACAAAATTCCCCAATCGTCCAACAGACAAGATCGGATGGGAAAGAG
ATTTAGTACAAGTTTTTCATGCATCCCCTAAGGTAATCCCTTTTTCTCTACTGAAATTTC
TCGCGTGCTATCATTGCTCAATCCTTCAGGGAAATTCCGTAGTGCAGCCATTAAGGTAAG
AGCTAAAGCTGGATTTGCTTTCTGAACATCCCCTATGCATCCAACCACCCATTGTACCAG
AAGTTCACAAAAACATTAGATGGAAACTGATAAACCCTTTTGTTATCACGTCCAACTTCC
ATAATCCATCAAATGAGTGATACAATCATAGAAAATTTTGAGACGTAAATGTGAGGCCCT
AAAAAAAAAAAAACGAAGGCAAGAATATATTACCCTACAAAAATTACTGAATCCAACTAT
ACAAGACTTAAAAGACATAGTATATGCAAGGTACGTATCACCACTAGCCAATCCTCCTAG
TATGAGTGTCCCCCAAACAGAACTACCAATATGGAAATTTGGATTGCATATCCATTTTTG
CTTCCCATACTCTATTCAATCTTTCAAGCCTTCATAGAACATAACCTGCAAAGTGAAGAT
GAAATCATAGTTTGAAACAAAACTAATATACTAAAAATAAGAACCAGATTAAGGAGAAAG
AAACAGAATAATCACAACTAAATCTTTTAGAGGCCAAAAGGCTAACTGCCTATGATTCAC
CAATGACCAAAACAGGGTATTTCTGAATTTTCCTTTTTGGGACAAAATATAGCAATAAAC
AAGTGTGGGGAGTGCATGTTTTCTATTAGTAGTTGAAGTCGTATTTTGCCAGGGTTACGA
GCAATTGTGGGAAAGGCCAAAAGAAAGGGGGTGATACATACAAACTATCACCATTCAACA
TACCATTAGACAAGGAAATGGCACATTGCTTGCAAGTGTGGATTAGTATCTGCCAAATGA
AAGAAAAATTAAATCCGCAATTGTGCAAGAACATAATGGTCATAGTTCATACGCGTGCCA
AATTACAACCAAATTGAACTAAGTATTTGAATGACACACCGCAATTGAGTTAAGTGGCCA
ACAGTCTTCAAGACTCCTAATTCCCTGATTCCCATCATGATGAAAAATAGAGGGAAGGAG
GAGGGGAAGGGACCATAGCTAAGCTATGGAAACACTTGAGCAAGAAAATACAATGCCAGA
ACCAGTACTCGAAAATTGAGCTTTACCCATAAGCCATGAATATTAAATCAATACCTGACT
TGCACAAAGATTAGCTTGGCTCTGAATACATGCCTTTACAGGTCCCCAAATGCCCTAAAA
ATAGTCTCCGCAGAAACTCCCTCTAAACTTCATTGACAGTGACAGATTAAAGAATTAATT
GCAAGCTTCCCTCTAAACTTAATTATAAACGCATAAAACTAACAACTGTGATTTCAATTG
CTTCAAATTTGAACTCGAGGCGGTCTGTATCGCCATTGAAAATTGAAATAGCACTCTCTC
TCTCTCTGGTTAGGGGCGGATTTTGGCTTAACACGATTTCGAATTGTTTCATTTTTTTGG
ACAAAAATATTTTAATGGTATAGCCGGTCGGCTATACTATTTAAATAAATTCGAATATTT
TAAACGTATAGCCGTTCGGCTATATGCCTTCAAAATATTTATTCGAATATTTTAGAAGTA
TAGCTGATCGGCTATACGTTTAAAATAGATTCCAATATTTAACAGTATCACCGGACGGCT
ATAATCCTTAAATACATTTTACAAGTACAGCCAGACGGCAATACTGTATAGCTATAATTA
TTCGAATATTTTACAAGTATAGCCGCACGGCTATACTGTTTAGTAGAGATGATACACCAC
ACTGCAAGCAACACCAAAACAATATGCCCACACGTGTGGAATAATACTTGGAGGGAGATG
AAAATTAAAAAGAAAACATAAATATAGGCAAATTACCGATAACGAGTAGATGTTAACTGT
TTAGACATGGTTTGAATTGCTACTTTAAAAACTAATGTAAGACCTTTTTTTTTTGGGAGA
TAAAAAATTGGGATAAGAGTCAAAATTCATGTACCAAAAAGAAAAAAAGAAACCCAAGAT
CATTTTTTAAGGGTCAAAACTCATGTCACAATAAGTTACATATATGTTCAACATCATGAT
CTCATTGTCAAGAAATTTGTTGTTCTTCTTCTAGGGATGAGTTGGTCCACAAGAGTTCAT
CCGCTTGGGCAGAAGACAACAACAAAATAGAATATTACATAATATTTTGACAATTCTTAT
TGTGCTAACAGTGTTGGTAACAGGCTT
>chr5:12699501-12710500 CH192-D CYP71AN24 P2
TTCCGGCCACTTCTTGCCAGTTTTTGGGGTAGGTCTAAGAACAAAAGTGGCTCCAAATAG
GATGTTACACCTAGGGTAGGAGTCTTGAGTAGTGATTTGGAGTTTTTCTGGCGAAGCATT
ATCGCTTTAGGCACCACGTGCTGCCAGCGCGTGTGCTGGCGCTTGGGCAGCAGGGTGGGG
ACCACAATTAGTCCTAGAATAATCCCTTAGTCCTCACGAGCACGTAGGATTTCGCGGATC
TTAATTCGGATAACGTTTGAACCCCGAACGGATCTCGTTTAGTGTGCGATTTCCGAATTC
AGCATGTTTGAGCCGTTGGATCGTAGTCATGTTCAGGTATGTTGACTCAGGTAATTTCAG
AATCCTATAATAGTTGATGGATCGTAAAACGGAGTTCCAGGTATTTTAGAAACGTCAACC
CTAGAGATAGGTTTACAGTAAACAAGTCCGGACCGAAAGAAGTTATCTAAATCCTATTAT
GGGATGAGCAGATAGTTAGTTATAGGTTGCGGCCCAGATAGAAGCAGTATCTTCGAGGCC
TGCCAGTTTGCAGTTCAGGAACAGAGGAAAGAACTACGTGTGGTTTGATCCCTCAGTAAG
GGTACGTAGGCAGCCTACAATTTTATGGTGCAGCCACAAGTTAGAGCCTTTGAGTTTGTG
TTCTTGTTTTTCAGGGCATTTTGGTCATTTGTGACCCACACCCACCAGGTGTCAGTATTA
AACAGGATTCGGCCCGGATTCCAAAATGGAATTTGGGTCGGGTCCTTTCAATAACAATAT
CTCAAGAAATAACAAATTAAAGGGTAATATCTATCCTGATCCACCCCTATGCTCCTGCAT
CAATCAAGGACTTCTTTTACAATTCTTGTTCCAAGTTATAGTCCACCATTTCTCACCACA
TACTTGCTGTGAATTTTGTATCAACAAGAGATCCCTCTTTCCTTTTCCCACTCAAAACTG
TAAGTGATTTCTTTTATTCTTTCTTTTACATGTTCTCATCATGGACATATATAGATTTGA
GAGGATATTTCCCATGCATGGTTAAACCAATAGCCTCAGTCAAATTCCCAAAACACAAAA
TATTTCCCAAGAAACCAGGTTAAGACATTTGCATTCACACTCACAACAACAGATTTGAGA
GGATATTTCCTATGCATGGTTAAACCAGTAGCTTCAGTCACGTCCAAATCTTTGTTGGTT
GCTCCACCAGGCAATTTCCAATCGAACTTATGTACTATATTTACTAAAGCAATCTCAGTA
ACATCTGTGGCAAATTGAACTTACACAAGAATATGGAACTTGCACGGATCTTTATTTTTG
TTTGGATGAACAAACACTAAAGGAACACTTTAGATACTCTTAAACAAAACTCGAATTTCA
TGATCTTATGTGTTTCACACATCCAACCTTCTAAAATGAATATAGAAAGAAAATATGTTC
TAGAAAAACCTCATTGGTAATGCAAGATAAGATCACAGTTAGATAAGATCACCATGGGGC
ATTTTCTTCTTCTTTTGTCTTTTACCTCCTCTCTTTTTGACTTTCTTTGTGAGAGTAATC
TAATACTAGTCTTGTTTCAATTATCTTTCCCACTTTAATTTAATCCCACGAGATAAAGCA
ACTGACTTTTCCACATCTCATCAATCATGTATACTTGAGTTTGAGTTTCTCACCACACAC
CACCATGGTTAAAAATTCAGAAACTACCCTGATTTTGAATTTCCAAAAACTCAAAATATT
CCAAACAGACCAATTGAAAATGTGTATATGGTGAGAAAACTTGCATTGACACATAATATT
TTGACAGTTCTTATTGTGCTATGGTATCTTGGCAACAGTACTGACAGCTGAAGCTATAGA
CATACACGATAGCAGGCTTAGAGCCTTAACATATATAATATGAAGACCAGTTCAGGTGCG
TATATGAAAATGTCCTCTCTATCCCTCAACTTGAGTGTGGAAAAGCAACAGCTTTCAGAG
GATATTTTCTATGTGAGGTTAAGCCAATGGTTTCTGTCATGTCTAAATCCTCCCCTCTTG
CTTCACCGGGCAATGCCCAAACAAACTTGTGCACGATGTTTGCTAAGGCAATTTCATTAA
CAGCCATGGCAAACTGAAGTCCTGGGCAGACCCTCCTACCAGCTCCAAAGGGAATCAATT
GAAAGTCAATCCCTTTGTAATCTATACCAATATTCAAGAACCTTTCTGGCTTATACTCCT
CTGGGTTGTCATACAGCTTGGGATCTCTTCCAATTTGCCATGTGTTTACACCATAATCAA
CCGAGCATATCCAGTCTCAAAACAACTAGCACCAAGGCAGACACGCCTTCTCTCCTGCCG
AAGGAAGACACTCTTCCGAGATGCCAAGCACCTGCCGAAACTCCCGACTGCCAAAGCTCA
CAAACTGTTAAACCTAATTCTCATGACACGTGTCACCACCGCGGCGACTTGCACAGAGTC
CCACATCGGAAATCTACACCAACCTCCCACTTTCACTTCCCTATAAAAAGGGAACAGTAC
CCTAGTAAGAGGAGTAACTACTTTTCTGCATTTTACTATTACTCTGCAAAAGTTGACTTA
AGCATCGGAGAGCCTTCGGCCGGCACCACACCGGTGTCCGAAGCTTGACGACTGCTTCCC
TTATCTTTGTCTTCTGCAGGTTAGCCTTTATTGAAGGCCCAGACCCTTTCCCTGCTGAAG
GCAAACCCCTTTTTCTCTAAGTTGACCCTCTCTGAAAAAGAGCATCAACAGTTTGGCGCC
GTCTGTGGGAAGGAGGAAGTTGAAGGAGGAAGTTGAAGGGACCTTGCCGAACGGCAAGGC
CCATGGAAATGCAAAATGGGTGGCCTCACAATTCAATTTTGCCCAGCCTCAATTCACCAA
GCCTTGCCAAATTGGCCCAACCTCAAATGGCCCGGCTAAGTGAAAATTCACAAAAGCCTA
GCTCACACCAACACTGCCGCAATCAAGGAGGCCTTTGGCAGAGCTGGGGTCTTTGGCAGA
GCTGTTCTGGAGCGAATTTGGGGCTGGGACATTGCAGAAGTAAGCGGAGCTGGGCTTTCC
TTGTGACCTGGGTGTCTAGATCAAATTTCTGAGGTAAGTTGCTGCCATTTTGGAGGCCTC
CATTTTGTTGCTGCCCATCCCTTGCCGTTCGGCAAGTTGACTCTCCATATTTTGTAGGTG
TTGGCAAAGTAGCTGAGTCAGGATGATTTGCGTTGTGCTTGGAGCTGGGCTTTTGCGAAG
AGCTAAGCCATTTGGGGATTCGACAAGGGCTTGGGCAAGGTGAGAGCTGGGCTCTTCGGC
AAGGGGGCCTAGGCCTTCGGTGACCTTTAGGTAAGACATTTTACCAAGCCCCCCAATTTG
TTGCTACATAACCCTTGCCGTTCGGCAAGGGTGTTTGTAAATTCTCGAACGGCAAGGGTG
TTTGTAAATTCTCGCTGGCTGACCCGATTAGAGCTGGGTCTTTCGGGGTTTGGAGCTGGG
CAGTATGAAATTTCGTGGAGCTGGGCTCGGGAGGCTGGGTGCCTTGATCAAAATTTTTGG
TTTTTGTTTCGCTGTGCTCGTAGAGGCAGGTTCGGAGCTGGGCCACATTGGATTTGTTGG
CAAGAAGTGAGAGCCTAGAGCTGGACCTTCGGTAGGTGTCCAAAAGGGTTTGGCAAACAT
TGGAGCTGGTCCCGTTTTGGCTAGGAGTTAGCTAGGATTTGGAGCTGGGCTCCGTGAGGT
TTGGTTGTTTTTACTTGGGACCGTGAGCTGGGCCTTGGATAATCGACAAGGGCATAAGCT
TTTGGCAACCTCCGTAGCCGGGCTGGCCCTAGAGTTAGGCCTGCTTGATTGCGGCAGCGT
CAGTATGAGCTGGGCTTTTGTGAATTTTCACTTAGCCGGGCCATTTGAGGTTGGGCCAAT
TTGGCAAGGCTTGGTGAATTGAGGCTGGGCAAAATTGAATTGTGAGGCCACCCATTTTGC
ATTTCCATGGGCCTTGCCGAACGGCAAGGTCCATACGGATTCAAAACAAGGGCCACCCAT
CCTCGGTTCCACACTCACCTATGCTCAAACTCCAGCGAATCCGACAAGGACCTAGCTCAC
GGGATGACGACACTACGGACCCAGCTCCGGATCGTCTCGGAAACCATGCACTCAGACCCA
CTCCTTGCCGAAGACAGATCAGCCCTCCTTGGGTCCCTTGCCGAACGGCACCCGCCGCCC
GGAATCCTTCCTCCTGGCAGGTGTCTCGGAGCCCAGCTCCACCTTCACGTTGAAACCGCT
GGTTCCCGTGGCCAAGGAACTCGAAAGTCCTAGCTATCTCTTTGCCTAGCCCTTTTAGTG
CTCTACGGGATATCCCAGCTATCTCTTGCCGAACGGCAGTAGTTGGATGTTTCTGAGAAG
CCTAAAATGAATCTTTTATATGCCTATAAGGAATGTTGTATTTGACTGTACTGCTTGATA
ATGTACAGTGGACACTTGGAGGACTTTTTTTAGGTATGCATTCCGCAATTCCAATCAAAC
ATCTTCGTATTACTACTAGCGCAGAATGCAATGTGATATTTGGATGTTTCTGTCGGAATT
TTAAAAAAGGTTTTAAAAATTTAACCGTTTTTATTTATTTAATTATTTTGGCCGTTTTAT
TTTATTTATTGTGGGGGTTATAAATATTTAATATTCAGGTTTTATTTCTATATTGAATGC
CTTAATTTTCTGGTTGGTGAAGGTTACATGTTATTGGATGCTTATAAAAGGCCATCATCC
TTCACATTTGAACAACCACAATACACCATCAGAATATCACATACCACAATCACCACCACA
AACTAATTCTCTCCTTTTCTACTTTTATATATATATATATATATTCTGTACTTTATATTA
TTATTTTGGCAATGGTTCTGTGACTTGGATACCTATATCCGTCTATGAACGTGCTCATAG
CGGATCTTGAGTTTGTGTACAAGGGGTCGTATCTTGGAGTGTTGTAGATTATCAGTACCT
GCACGTAGGGAGGTTACAAAGGCTTTAGGACAACGTCTTTGACGTGTTTCACCGTACCAA
ACTCACCTTCTTACTTTTCATTTATTTTGCTTTTACTTATCTATTATTTTGTTTTCTTTA
ATTTCATTGTACCTTAAAAGCTTTCCAATTTGTTTATAAGTTATTTATAATATAAATGTT
TTTGTATTTGGCTTTACGAAAAAGGAAAACTATATTTTTTTATAACAGTTTCATGTTTAC
TTCTTGAGCCACCAGGATTCATTATTTTATTTGTTGGAATTTGGTATCTGCAGTGCAAGA
AACAACGCCAATTCGTATACTAAGGGAAATGATTCTGTTTAAATTTTAATATTTTAATAT
AATTTATTTAAAAAAAATTATTTTTTTATTATTTTTTATTCAATAATATGTGAAAATTAT
GTATATAATACGTGAATTTTTTTTTCTGTATTATTGAAAATTTAGTAAAAAATACATGTA
TTAAACATGACAAATTCTACGTATTGTACATTTACTTTTTAAAAAACATGAATTTTACCG
AGTCTTTAAGATGTGTAGGGGAAACATAAATATGATTGAAAAATGCGTACGTAAGTGTAC
AATACGAGTATTAAACTGAAAAAATACTAAATTCTTCATACGGATAATAACTTTGGAAAA
GTAAAAAAAATCAAAAAGGGATAATAGAAACTCGGGTAATTGTCTCATAGAAATGGATAA
TGCTCTAAACTACCCTTACGATAAACGAAAATCAATGAAAAAATTATATAAAAAAACTTA
GTACAATAATGCGGCTATACTCTTTAAATATAATAATATATTTATGGAGTATAGATGCGC
GGCTATACTCCTTAAATATAATAATATATTTAACGAATATAGCCGTGGCTATGCTAATTA
TTTATAATTAAAAAATAAAAAATAAAAAGAAACCGCCTACCTATTAGGCGATTTATGAGT
AGGCCAAAGTGACAATTGCATACTCCACTTCATAGTCATTTACCCTTTCTTCATCGAAAG
GGGTGGATTTAACACGATTTCCAGTTTCTGTCTAGGCATGTGATTGTTTTTCTTGACTTT
AATTGGCTTTTCTCATACAAGAAAAATGGATTTTATTATTTTTTTTATTTTTTTTGTTTT
GGACTTCTTTTGTTAGGTCAAACGTTTTGGACATTAATTTTAAGGCTTAATTATTGATAT
GCCCCCTGTGCTTTATCAAAAATCTCAATTTACTCCATGTACTTGCAATTGGCTCACTTT
ACTCCCTGTGCTTTATGTTCATGTCCTTTGTTCCCCTATTCCGTCTAGTTCCTTACAACA
GTCGTTAACTCTGTTTATATGGCATGGGTATATTAGTAAATTCAGACAAGTGGATCCAAA
TGGGGCATTCCATGTGGCAAATGGTGGGACACATTTGTTGACATCGAGTTTTTTTTTTTT
TTTTTGGTCAAGGGACATCGATTTAATTGGATTGTCCAGTAGGGTTTCACAATTAGCCAT
TTGGGGCAAAATTCATAAGGCTGCGAAATGGGAATCTTGGAATAGGGTTCCAACCTGTTG
AAATTGGGTTGCGAATATTTGAATAGGGAAAGGTAGTGTGTTTGTCTGTCTTTGAATGTT
GATTGAGTCAGTGAGAAGTGAAATCGGGGAAGAGAGTCTCACTGTTACTGGAGATTGAGG
TTGTGCTTTGAATATTGATTGTTGTTAGACTTTAAGGCTACAAGAAGATGATGGTGCTAA
GAGAAAATGGAGGTGTTCAACCCGTGTGTAAGTGGACGCATCCTTCACTTCTTTTTCTAT
ATTTGGGCACATGGTTTTGGAGAGTTGCTAGTTTTTTAGTCTTTCTTCACATCTTTTTCT
GGATTTGGGCATATGTGGTTTTAGGGTATTGCTAGGTTTTTTAGTCCTTCACTTCTTTTT
CTTGATTTGGGCATGTGCTTTTAGTGCTGCTAGTTTTAGTCCTTGTTTATGTCTGTTTTT
AGTCTAAAGATCTTTGGTTACGTTTTTATCATTTGTAATTATCTTTATGTTTTTTGTGGA
CATGGTATGTTTATTTCTTTATGTTTTTAGCAGGTAACTTTCTTCCTTTTTGTGGCTTTC
GGCATGTGAGGTTCTTTTATTGTCTTTGTGTTTTGTGTGGTCTTTATTTTGTTTTTCTGT
TACTTGTGGACCTAGCTTTGTGATCCCGTTTTTGTATGTATTTCATGGACTATTTGTGAG
TTTGGTACATGGAGGAAAACTAGTGGGGAAAGGTTTGGGTGACATGCCATGGACTTACTT
AGAGCATTTCCACCAAGAGGCCCCTTCCGACACCCAAGTCTTGACAGGGCAAGAGTTGGG
CTCCACCAACCTGGGCAAGCCGAAAGGGAAGACTTGCATGGGTTGCTGTATGGGCAAGCT
GATGTCATTGTGACATAAATTGGAAAAAAAAAGGAAAAAAAAAAACCAAAAATTTCAGAA
TTTTTTTATAAATAAATAACTAGTCATATTCTTCACTTCCCATACCAAAACTCTATACAA
ATTCCTCTTCTCATTTCTCATACGAATAGTGGTTGTCCTTGGTTGCCATGGCAATGGGTG
GAAAATCAACAAAAAAATTGCTAGGATAGGCACTATTCATATGAATAGTAATAACCCCTT
GTCTTTTGCCATGACAAAAGAGTGGAAATGCTCTTAGGTGGTTCAATTAGCTGGTTTGAT
TATTGTGAGGCAGACTACATGTCTATATTAGAGCTGTAGGGAATGGCTAAAATTGTGGGA
TATGATAGTGGTGTGAGCCTTTATGGTGAGGACTTGTTTTCTGTTGTATTAATAATTGTC
ACAAATTAATGTGCTAATCAAAATGCTTGTCAATCTCTTCACTTTATATACATTAAGGAA
AAATGGCAGAATATAGTGCCGGTTTGATCACTTCTCATTAGAAAATATTATCAAATTGTT
GTCGTCAATGCAAAATCTTATGCAGTTCCATCAACGTGATTAGAAAACAATAAAGAATCT
GAGGGAGAGGGTCATTTTGTGGAGCCAGACAAAACAAAAAAGAAAAGAGCAAGACGTGGC
TGCTATAACATAGAAAATGGGTTGTGATGATGGTGATTTTTCTGTTCCACCACCTCCAGC
CAATGTTTATTTATTTAGAAGATGTAACATATGATCATCATGCTTATCATAGAGACAGAG
AAATGAAACCCTTAAGAAAAAGACAAGCAGAAAATGATTTGAAAGCATTTTAGAAGATGT
AAAATGCTTATTTCTGCCTCTATATATGTGACTTGCCAAATGTCCAGTAGCATTTTAGGT
GAAGTAAAAAAGAGTCTACATGAAAATAGAGAGGAAAACACCATTTTTCAGTGAATATGT
GACAGTCAAGTGTTTTGGCTACGGTTTTTCATGTTTAGAAACCATTTTCATACCTTATAT
GTGACGAAATAAATATCCCAATTATGTGAACTGTCTTTAGAGACGGAAAAAAACGCCGCT
AACCGTTTCTAAAACCATATAAGTCAACAAATTAAAACACCGCCTCTAAAACTCGGTAGA
CTCTTCAAATCTTACCCACTCACGATTACGTGAACTTTACATAAAAGACAAGAAAAAAAA
AAGCTTCCTTCCCTCTTCATACCTTTTATATATATATATTAAATTTCCTTCATCTTCAAA
AAACTATTCACACATTTTACATGATAACATCATTAAAATCTTGTTCAAATTATTTAAACG
GATACAACAAAATTCCCCAATCGTCCAACAGACAAGATCGGATGGGAAAGAGATTTAGTA
CAAGTTTTTCATGCATCCCCTAAGGTAATCCCTTTTTCTCTACTGAAATTTCTCGCGTGC
TATCATTGCTCAATCCTTCAGGGAAATTCCGTAGTGCAGCCATTAAGGTAAGAGCTAAAG
CTGGATTTGCTTTCTGAACATCCCCTATGCATCCAACCACCCATTGTACCAGAAGTTCAC
AAAAACATTAGATGGAAACTGATAAACCCTTTTGTTATCACGTCCAACTTCCATAATCCA
TCAAATGAGTGATACAATCATAGAAAATTTTGAGACGTAAATGTGAGGCCCTAAAAAAAA
AAAAACGAAGGCAAGAATATATTACCCTACAAAAATTACTGAATCCAACTATACAAGACT
TAAAAGACATAGTATATGCAAGGTACGTATCACCACTAGCCAATCCTCCTAGTATGAGTG
TCCCCCAAACAGAACTACCAATATGGAAATTTGGATTGCATATCCATTTTTGCTTCCCAT
ACTCTATTCAATCTTTCAAGCCTTCATAGAACATAACCTGCAAAGTGAAGATGAAATCAT
AGTTTGAAACAAAACTAATATACTAAAAATAAGAACCAGATTAAGGAGAAAGAAACAGAA
TAATCACAACTAAATCTTTTAGAGGCCAAAAGGCTAACTGCCTATGATTCACCAATGACC
AAAACAGGGTATTTCTGAATTTTCCTTTTTGGGACAAAATATAGCAATAAACAAGTGTGG
GGAGTGCATGTTTTCTATTAGTAGTTGAAGTCGTATTTTGCCAGGGTTACGAGCAATTGT
GGGAAAGGCCAAAAGAAAGGGGGTGATACATACAAACTATCACCATTCAACATACCATTA
GACAAGGAAATGGCACATTGCTTGCAAGTGTGGATTAGTATCTGCCAAATGAAAGAAAAA
TTAAATCCGCAATTGTGCAAGAACATAATGGTCATAGTTCATACGCGTGCCAAATTACAA
CCAAATTGAACTAAGTATTTGAATGACACACCGCAATTGAGTTAAGTGGCCAACAGTCTT
CAAGACTCCTAATTCCCTGATTCCCATCATGATGAAAAATAGAGGGAAGGAGGAGGGGAA
GGGACCATAGCTAAGCTATGGAAACACTTGAGCAAGAAAATACAATGCCAGAACCAGTAC
TCGAAAATTGAGCTTTACCCATAAGCCATGAATATTAAATCAATACCTGACTTGCACAAA
GATTAGCTTGGCTCTGAATACATGCCTTTACAGGACCCCAAATGCCCTAAAAATAGTCTC
CGCAGAAACTCCCTCTAAACTTCATTGACAGTGACAGATTAAAGAATTAATTGCAAGCTT
CCCTCTAAACTTAATTATAAACGCATAAAACTAACAACTGTGATTTCAATTGCTTCAAAT
TTGAACTCGAGGCGGTCTGTATCGCCATTGAAAATTGAAATAGCACTCTCTCTCTCTCTG
GTTAGGGGCGGATTTTGGCTTAACACGATTTCGAATTGTTTCATTTTTTTGGACAAAAAT
ATTTTAATGGTATAGCCGGTCGGCTATACTATTTAAATAAATTCGAATATTTTAAACGTA
TAGCCGTTCGGCTATATGCCTTCAAAATATTTATTCGAATATTTTAGAAGTATAGCTGAT
CGGCTATACGTTTAAAATAGATTCCAATATTTAACAGTATCACCGGACGGCTATAATCCT
TAAATACATTTTACAAGTACAGCCAGACGGCAATACTGTATAGCTATAATTATTCGAATA
TTTTACAAGTATAGCCGCACGGCTATACTGTTTAGTAGAGATGATACACCACACTGCAAG
CAACACCAAAACAATATGCCCACACGTGTGGAATAATACTTGGAGGGAGATGAAAATTAA
AAAGAAAACATAAATATAGGCAAATTACCGATAACGAGTAGATGTTAACTGTTTAGACAT
GGTTTGAATTGCTACTTTAAAAACTAATGTAAGACCTTTTTTTTTTGGGAGATAAAAAAT
TGGGATAAGAGTCAAAATTCATGTACCAAAAAGAAAAAAAGAAACCCAAGATCATTTTTT
AAGGGTCAAAACTCATGTCACAATAAGTTACATATATGTTCAACATCATGATCTCATTGT
CAAGAAATTTTTTGTTGTTGTTCTTCTTCTAGGGATGAGTTAGTCCACAAGAGTTCATCC
GCTTGGGCAGAAGACAACAACAAAATAGAATATTACATAATATTTTGACAATTCTTATTG
TGCTAACAGTGTTGGTAACAGGCTT
>chr5:12699501-12710500 CH193-D CYP71AN24 P1
TTCCGGCCACTTCTTGCCAGTTTTTGGGGTAGGTCTAAGAACAAAAGTGGCTCCAAATAG
GATGTTACACCTAGGGTAGGAGTCTTGAGTAGTGATTTGGAGTTTTTCTGGCGAAGCATT
ATCGCTTTAGGCACCACGTGCTGCCAGCGCGTGTGCTGGCGCTTGGGCAGCAGGGTGGGG
ACCACAATTAGTCCTAGAATAATCCCTTAGTCCTCACGAGCACGTAGGATTTCGCGGATC
TTAATTCGGATAACGTTTGAACCCCGAACGGATCTCGTCTAGTGTGCGATTTCCGAATTC
AGCATGTTTGAGCCGTTGGATCGTAGTCATGTTCAGGTATGTTGACTCAGGTAATTTCAG
AATCCTATAATAGTTGATGGATCGTAAAACGGAGTTCCAAATATTTTAGAAACGCCAGCC
CTAGAGATAGGTTTACAGTAAACAAGTCCGGACCGAAAGAAGTTATCTAAATCCTATTAT
GGGATGAGCAGATAGTTAGTTATAAGTTGCGGTCCGGATAGTAGCAGTATCTCCGAGGCC
TGCCAGTTTGCAGTTCAGGAACAGAGGAAAGAACTACGTGTGGTTTGATCCCTCAGTAAG
GGTACGTAGGCAGCCTACAATTTTATGGTGCAGCCACAAGTTAGAGCCTTTGAGTTTGTG
TTCTTGTTTTTCAGGGCATTTTGGTCATTTGTGACCCACACCCACCAGGTGTCAGTATTA
AACAGGATTCGGCCCGGATTCCAAAATGGAATTTGGGTCGGGTCCTTTCAATAACAATAT
CTCAAGAAATAACAAATTAAAGGGTAATATCTATCCTGATCCACCCCTATGCTCTTGCAT
CAATCAAGGACTTCTTTTACAATTCTTGTTCCAAGTTATAGTCCACCATTTCTCACCACA
TACTTGCTGTGAATTTTGTATCAACAAGAGATCCCTCTTTCCTTTTCCCACTCAAAACTG
TAAGTGATTTCTTTTATTCTTTCTTTTACATGTTCTCATCATGGACATATATAGATTTGA
GAGGATATTTCCCATGCATGGTTAAACCAATAGCCTCAGTCAAATTCCCAAAACACAAAA
TATTTCCCAAGAAACCAGGTTAAGACATTTGCATTCACACTCACAACAACAGATTTGAGA
GGATATTTCCTATGCATGGTTAAACCAGTAGCTTCAGTCACGTCCAAATCCTTGCTGGTT
GCTCCACCAGGCAATTTCCAATCAAACTTATGTGCTATATTTACTAAAGCAATCTCAGTA
ACATCTGTGGCAAATTGAACTTACACAAGAATATGGAACTTGCACGGATCTTTATTTTTG
TTTGGATGAACAAACACTAAAGGAACACTTTAGATACTCTTAAACAAAACTCGAATTTCA
TGATCTTATGTGTTTCACACATCCAACCTTCTAAAATGAATATAGAAAGAAAATATGTTC
TAGAAAAACCTCATTGGTAATGCAAGATAAGATCACAGTTAGATAAGATCACCATGGGGC
ATTTTCTTCTTCTTTTGTCTTTTACCTCCTCTCTTTTTGACTTTCTTTGTGAGAGTAATC
TAATACTAGTCTTGTTTCAATTATCTTTCCCACTTTAATTTAATCCCACGAGATAAAGCA
ACTGACTTTTCCCCATCTCATCAATCGTGTATACTTGAGTTTGAGTTTTTCACCACACAC
CACCATGGTTAAAAATTCAGAAACTACCCTGATTTTGAATTTCCAAAAACTCAAAATATT
CCAAACAGACCAATTGAAAATGTGTATATGGTGAGAAAACTTGCATTGACACATAATATT
TTGACAGTTCTTATTGTGCTATGGTATCTTGGCAACAGTACTGACAGCTGAAGCTATAGA
CATACACGATAGCAGGCTTAGAGCCTTAACATATATAATATGAAGACCAGTTCAGGTGCG
TATATGAAAATGTCCTCTCTATCCCTCAACTTGAGTGTGGAAAAGCAACAGCTTTCAGAG
GATATTTTCTATGTGAGGTTAAGCCAATGGTTTCTGTCATGTCTAAATCCTCCCCTCTTG
CTTCACCGGGCAATGCCCAATCAAACTTGTGCACGATGTTTGCTAAGGCAATTTCATTAA
CAGCCATGGCAAACTGAAGTCCTGGGCAGACCCTCCTACCAGCTCCAAAGGGAATCAATT
GAAAGTCAATCCCTTTGTAATCTATACCAATATTCAAGAACCTTTCTGGCTTATACTCCT
CTGGGTTGTCATACAGCTTGGGATCTCTTCCAATTTGCCATGTGTTTACACCATAATCAA
CCGAGCATATCCAGTCTCAAAACAACTAGCACCAAGGCAGACACGCCTTCTCTCCTGCCG
AAGGAAGACACTCTTCCGAGATGCCAAGCACCTGCCGAAACTCCCGACTGCCAAAGCTCA
CAAACTGTTAAACCTAATTCTCATGACACGTGTCACCACCGCGGCGACTTGCACAGAGTC
CCACATCGGAAATCTACACCAACCTCCCACTTTCACTTCCCTATAAAAAGGGAACAGTAC
CCTAGTAAGAGGAGTAACTACTTTTCTGCATTTTACTATTACTCTGCAAAAGTTACCCTT
CTTAGTTGACTTAAGCATCGGAGAGCCTTCGGCCGGCACCACACCGGTGTCCGAAGCTTG
ACGACTGCTTCCCTTATCTTTGTCTTCTGCAGGTTAGCCTTTATTGAAGGCCCAGACCCT
TTCCCTGCTGAAGGCAAACCCCTTTTTCTCTAAGTTGACCCTCTCTGAAAAAGAGCATCA
ACAGTTTGGCGCCGTCTGTGGGAAGGAGGAAGTTGAAGGAGGAAGTTGAAGGGACCTTGC
CGAACGCCAAGGCCCATGGAAATGCAAAATGGGTGGCCTCACAATTCAATTTTGCCCAGC
CTCAAATCACCAAGCCTTGCCAAATTGGCCCAACCTCAAATGGCCCGGCTAAGTGAAAAT
TCACAAAAGCCTAGCTCACACCAACACTGCCGCAATCAAGGAGGCCTTTGGCAGAGCTGG
GGTCTTTGGCAGAGCTGTTCTGGAGCGAATTTGGGGCTGGGACATTGCAGAAGTAAGCGG
AGCTGGGCTTTCCTTGTGACCTGGGTGTCTAGATCAAATTTCTGAGGTAAGTTGCTGCCA
TTTTGGAGGCCTCCATTTTGTTGCTGCCCATCCCTTGCCGTTCGGCAAGTTGACTCTCCA
TATTTTGTAGGTGTTGGCAAAGTAGCTGAGTCAGGATGATTTGCGTTGTGCTTGGAGTTG
GGCTTTTGCGAAGAGCTAAGCCATTTGGGGATTCGACAAGGGCTTGGGCAAGGTGAGAGC
TGGGCTCTTCGGCAAGGGGGCCTAGGCCTTCGGTGACCTTTAGGTAAGACATTTTACCAA
GCCCCCCAATTTGTTGCTACATAACCCTTGCCGTTCGGCAAGGGTGTTTGTAAATTCTCG
CTGGCTGAGCCGATTAGAGCTGGGTCTTTCGGGGTTTGGAGCTGGGCAATATGAAATTTC
GTGGAGCTGGGCTCGGGAGGCTGGGTGCCGTGATCAAAATTTTTGGTTTTTGTTTCGCTG
TGCTCGTAGAGGCAGGTTCGGAGCTGGGCCACCTTGGATTTTTCGGTAAGAAGTGAGAGC
CTAGAGCTGGACCTTCGGTAGGTGTCCAAAAGGTTTGGCCAATATTGGAGCTGGTCCCGT
TTTGGCTAGGGGTTAGCTAGGATTTGGAGCTGGGCTCCGTGAGGTTTGGTTGTTTTGTGA
CTTGGGACCGTGAGCTGGGCCTTGGATAATTGACAAGGGCATAACCTTTTGGCATCCTCC
GTAGCCGGGCTTGCCGTAGAGTGCGGCCTCCTTGATTGCGACAGTGTTGGTGTGAGCTAG
GCTTTTGTGAATTTTCACTTAGCCGGGCCATTTGAGGTTGGGCCAATTTGGCAAGGCTTG
GTGATTTGAGGCTGGGCAAAATTGAATTGTGAGGCCACCCATTTTGCATTTCCATGGGCC
TTGCCGAACGGCAAGGTCCATACGGATTCAAAACAAGGGCCACCCATCCTCGGTTCCACA
CTCACCTATGCTCAAACTCCAGCGAATCCGACAAGGACCTAGCTCACGGGATGACGACAC
TACGGACCCAGCTCCGGATCGTCTCGGAAACCATGCACTCAGACCCACTCCTTGCCGAAG
ACAGATCAGCCCTCCTTGGGTCCCTTGCCGAACGGCACCCGCCGCCCGGAATCCTTCCTC
CTGGCAGCTGTCTCGGAGCCCAGCTCCACCTTCACGCTGAAACCGCTGGTTCCTGTGGCC
AAGGAACTCGAAAGTCCTAGCTATCTCTTTGCCTAGCCCTTTTTAGTGCTCTACGGGATA
TCCCAGCTATCTCTTGCCGAACGGCAGTAGTTGGATGTTTCTGAGAAGCCTAAAATGAAT
CTTTTATATGCCTATAAGGAATGTTGTATTTGACTGTACTGCTTGATAATGTACAGTGGA
CACTTGGAGGACTTTTTTTAGGTATGCATTCCGCAATTCCAATCAAACATCTTCGTATTA
CTACTAGCGCAGAATGCAATGTGATATTTGGATGTTTCTGTCGGAATTTTAAAAAAGGTT
TTAAAAATTTAACCGTTTTTATTTATTTAATTATTTTGGCCGTTTTATTTTATTTATTGT
GGGGGTTATAAATATTTAATATTCAGGTTTTATTTCTATATTGAATGCCTTAATTTTCTG
GTTGGTGAAGGTTACATGTTATTGGATGCTTATAAAAGGCCATCATCCTTCACATTTGAA
CAACCACAATACACCATCAGAATATCACATACCACAATCACCACCACAAACTAATTCTCT
CCTTTTCTACTTTTATATATATATATATATTCTGTACTTTATATTATTATTTTGGCAATG
GTTCTGTGACTTGGATACCTATATCCGTCTATGAACGTGCTCATAGCGGATCTTGAGTTT
GTGTACAAGGGGTCGTATCTTGGAGTGTTGTAGATTATCAGTACCTGCACGTAGGGAGGT
TACAAAGGCTTTAGGACAACGTCTTTGACGTGTTTCACCGTACCAAACTCACCTTCTTAC
TTTTCATTTATTTTGCTTTTACTTATCTATTATTTTGTTTTCTTTAATTTCATTGTACCT
TAAAAGCTTTCCAATTTGTTTATAAGTTATTTATAATATAAATGTTTTTGTATTTGGCTT
TACGAAAAAGGAAAACTATATTTTTTTATAACAGTTTCATGTTTACTTCTTGAGCCACCA
GGATTCATTATTTTATTTGTTGGAATTTGGTATCTGCAGTGCAAGAAACAACGCCAATTC
GTATACTAAGGGAAATGATTCTGTTTAAATTTTAATATTTTAATATAATTTATTTTTAAA
AAATTATTTTTTTATTATTTTTTATTCAATAATATGTGAAAATTATGTATATAATACGTG
AATTTTTTTTTCTGTATTATTGAAAATTTAGTAAAAAATACATGTATTAAACATGACAAA
TTCTACGTATTGTACATTTACTTTTTAAAAAACATGAATTTTACCGAGTCTTTAAGATGT
GTATGGTAAACGAAAGTATGATTGAAAAATATGTACGTAAGTGTATAACACGAGTATTAA
ACGAGACAATGCTAAATTCTTTATATGAGTAATAACTTTGGAAAAGTAAAAAAAATCAAA
AAGGGATAATAGAAACTCGGGTAATTGTCTCATAGAAATGGATAATGCTCTAAACTACCC
TTACGATAAACGAAAATCAATGAAAAAAATTATATAAAAAAACTTAGTACAATAATGCGG
CTATACTCTTTAAATATAATAATATATTTATGGAGTATAGATGCGCGGCTATACTCCTTA
AATATAATAATATATTTAACGAATATAGCCGTGGCTATGCTAATTATTTATAATTAAAAA
ATAAAAAATAAAAAGAAACCGCCTACCTATTAGGCGATCTATGAGTAGGCCAAAGTGACA
ATTGCATACTCCACTTCATAGTCATTTACCCTTTCTTCATCGAAAGGGGTGGATTTAACA
CGATTTCCAGTTTCTGTCTAGGCATGTGATTGTTTTTCTTGACTTTAATTGGCTTTTCTC
ATACAAGAAAAATGGATTTTATTATTTTTTTTATTTTTTTTGTTTTGGACTTCTTTTGTT
AGGTCAAACGTTTTGGACATTAATTTTAAGGCTTAATTATTGATATGCCCCCTGTGCTTT
ATCAAAAATCTCAATTTACTCCATGTACTTGCAATTGGCTCACTTTACTCCCTGTGCTTT
ATGTTCATGTCCTTTGTTCCCCTATTCCGTCTAGTTCCTTACAACAGTCGTTAACTCTGT
TTATATGGCATGGGTATATTAGTAAATTCAGACAAGTGGATCCAAATGGGGCATTCCATG
TGGCAAATGGTGGGACACATTTGTTGACATCGAGTTTTTTTTTTTTTTTGGTCAAGGGAC
ATCGATTTAATTGGATTGTCCAGTAGGGTTTCACAATTAGCCATTTGGGGCAAAATTCAT
AAGGCTGCGAAATGGGAATCTTGGAATAGGGTTCCAACCTGTTGAAATTGGGTTGCGAAT
ATTTGAATAGGGAAAGGTAGTGTGTTTGTCTGTCTTTGAATGTTGATTGAGTCAGTGAGA
AGTGAAATCGGGGAAGAGAGTCTCACTGTTACTGGAGATTGAGGTTGTGCTTTGAATATT
GATTGTTGTTAGACTTTAAGGCTACAAGAAGATGATGGTGCTAAGAGAAAATGGAGGTGT
TCAACCCGTGTGTAAGTGGACGCATCCTTCACTTCTTTTTCTATATTTGGGCACATGGTT
TTGGAGAGTTGCTAGTTTTTTAGTCTTTCTTCACATCTTTTTCTGGATTTGGGCATATGT
GGTTTTAGGGTATTGCTAGGTTTTTTAGTCCTTCACTTCTTTTTCTTGATTTGGGCATGT
GCTTTTAGTGCTGCTAGTTTTAGTCCTTGTTTATGTCTGTTTTTAGTCTAAAGATCTTTG
GTTACGTTTTTATCATTTGTAATTATCTTTATGTTTTTTGTGGACATGGTATGTTTATTT
CTTTATGTTTTTAGCAGGTAACTTTCTTCCTTTTTGTGGCTTTCGGCATGTGAGGTTCTT
TTATTGTCTTTGTGTTTTGTGTGGTCTTTATTTTGTTTTTCTGTTACTTGTGGACCTAGC
TTTGTGATCCCGTTTTTGTATGTATTTCATGGACTATTTGTGAGTTTGGTACATGGAGGA
AAACTAGTGGGGAAAGGTTTGGGTGACATGCCATGGACTTACTTAGAGCATTTCCACCAA
GAGGCCCCTTCCGACACCCAAGTCTTGACAGGGCAAGAGTTGGGCTCCACCAACCTGGGC
AAGCCGAAAGGGAAGACTTGCATGGGTTGCTGTATGGGCAAGCTGATGTCATTGTGACAT
CAACAGTCAATTTAAATAACAAAAAAATTGGAAAAAAAAAGGAAAAAAAAAAACCAAAAA
TTTCAGAATTTTTTTATAAATAAATAACTAGTCATATTCTTCACTTCCCATACCAAAACT
CTATACAAATTCCTCTTCTCATTTCTCATACGAATAGTGGTTGTCCTTGGTTGCCATGGC
AATGGGTGGAAAATCAACAAAAAAATTGCTAGGATAGGCACTATTCATATGAATAGTAAT
AACCCCTTGTCTTTTGCCATGACAAAAGAGTGGAAATGCTCTTAGGTGGTTCAATTAGCT
GGTTTGATTATTGTGAGGCAGACTACATGTCTATATTAGAGCTGTAGGGAATGGCTAAAA
TTGTGGGATATGATAGTGGTGTGAGCCTTTATGGTGAGGACTTGTTTTCTGTTGTATTAA
TAATTGTCACAAATTAATGTGCTAATCAAAATGCTTGTCAATCTCTTCACTTTATATACA
TTAAGGAAAAATGGCAGAATATAGTGCCGGTTTGATCACTTCTCATTAGAAAATATTATC
AAATTGTTGTCGTCAATGCAAAATCTTATGCAGTTCCATCAACGTGATTAGAAAACAATA
AAGAATCTGAGGGAGAGGGTCATTTTGTGGAGCCAGACAAAACAAAAAAGAAAAGAGCAA
GACGTGGCTGCTATAACATAGAAAATGGGTTGTGATGATGGTGATTTTTCTGTTCCACCA
CCTCCAGCCAATGTTTATTTATTTAGAAGATGTAACATATGATCATCATGCTTATCATAG
AGACAGAGAAATGAAACCCTTAAGAAAAAGACAAGCAGAAAATGATTTGAAAGCATTTTA
GAAGATGTAAAATGCTTATTTCTGCCTCTATATATGTGACTTGCCAAATGTCCAGTAGCA
TTTTAGGTGAAGTAAAAAAGAGTCTACATGAAAATAGAGAGGAAAACACCATTTTTCAGT
GAATATGTGACAGTCAAGTGTTTTGGCTACGGTTTTTCATGTTTAGAAACCATTTTCATA
CCTTATATGTGACGAAATAAATATCCCAATTATGTGAACTGTCTTTAGAGACGGAAAAAA
ACGCCGCTAACCGTTTCTAAAACCATATAAGTCAACAAATTAAAACACCGCCTCTAAAAC
TCGGTAGACTCTTCAAATCTTACCCACTCACGATTACGTGAACTTTACATAAAAGACAAG
AAAAAAAAAAGCTTCCTTCCCTCTTCATACCTTTTATATATATATATATTAAATTTCCTT
CATCTTCAAAAAACTATTCACACATTTTACATGATAACATCATTAAAATCTTGTTCAAAT
TATTTAAATGGATACAACAAAATTCCCCAATCGTCCAACAGACAAGATCGGATGGGAAAG
AGATTTAGTACAAGTTTTTCATGCATCCCCTAAGGTAATCCCTTTTTCTCTACTGAAATT
TCTCGCGTGCTATCATTGCTCAATCCTTCAGGGAAATTCCGTAGTGCAGCCATTAAGGTA
AGAGCTAAAGCTGGATTTGCTTTCTGAACATCCCCTATGCATCCAACCACCCATTGTACC
AGAAGTTCACAAAAACATTAGATGGAAACTGATAAACCCTTTTGTTATCACGTCCAACTT
CCATAATCCATCAAATGAGTGATACAATCATAGAAAATTTTGAGACGTAAATGTGAGGCC
CTAAAAAAAAAAAAACGAAGGCAAGAATATATTACCCTACAAAAAAATACTGAATCCAAC
TATACAGGACTTAAAAGGCATAGTATAAGCAAGGTACATATCACCACTAGCCAATCCTCC
TAGTATGAGTGTCCCCCAAACAGAACTACCAATATGGAAATTTGGATTGCATATCCATTT
TTGCTTCCCATACTCTATTCAATCTTTCAAGCCTTCATAGAACATAACCTGCAAAGTGAA
GATGAAATCATAGTTTGAAACAAAACTAATATACTAAAAATAAGAACCAGATTAAGGAGA
AAGAAACAGAATAATCACAACTAAATCTTTTAGAGGCCAAAAGGCTAACTGCCTATGATT
CACCAATGACCAAAACAGGGTATTTCTGAATTTTCCTTTTTGGGACAAAATATAGCAATA
AACAAGTGTGGGGAGTGCATGTTTTCTATTAGTAGTTGAAGTCGTATTTTGCCAGGGTTA
CGAGCAATTGTGGGAAAGGCCAAAAGAAAGGGGGTGATACATACAAACTATCACCATTCA
ACATACCATTAGACAAGGAAATGGCACATTGCTTGCAAGTGTGGATTAGTATCTGCCAAA
TGAAAGAAAAATTAAATCCGCAATTGTGCAAGAACATAATGGTCATAGTTCATACGCGTG
CCAAATTACAACCAAATTGAACTAAGTATTTGAATGACACACCGCAATTGAGTTAAGTGG
CCAACAGTCTTCAAGACTCCTAATTCCCTGATTCCCATCATGATGAAAAATAGAGGGAAG
GAGGAGGGGAAGGGACCATAGCTAAGCTATGGAAACACTTGAGCAAGAAAATACAATGCC
AGAACCAGTACTCGAAAATTGAGCTTTACCCATAAGCCATGAATATTAAATCAATACCTG
ACTTGCACAAAGATTAGCTTGGCTCTGAATACATGTCTTTACAGGTCCCCAAATGCCCTA
AAAATAGTCTCCGCAGAAACTCCCTCTAAACTTCATTGACAGTGACAGATTAAAGAATTA
ATTGCAAGCTTCCCTCTAAACTTAATTATAAACGCATAAAACTAACAACTGTGATTTCAA
TTGCTTCAAATTTGAACTCGAGGCGGTCTGTATCGCCATTGAAAATTGAAATAGCACTCT
CTCTCTCTCTGGTTAGGGGCGGATTTTGGCTTAACACGATTTCGAATTGTTTCATTTTTT
TGGACAAAAATATTTTAATGGTATAGCCGGTCGGCTATACCATTTAAATAAATTCGAATA
TTTTAAACGTATAGCCGTTCGGCTATACGCCTTGAATATATTTATTCGAATATTTTACAT
GTATAGCTGATCAGCTATACGTTTAAAATAGATTCCAATATTTAACAGTATCACCGGACG
GCTATAATCCTTAAATACATTTTACAAGTACAGCCAGACGGCAATACTGTATAGCTATAA
TTATTCGAATATTTTACAAGTATAGCCGCACGGCTATACTGTTTAGTAGAGATGATACAC
CACACTGCAAGCAACACCAAAACAATATGCCCACACGTGTGGAATAATACTTGGAGGGAG
ATGAAAATTAAAAAGAAAACATAAATATAGGCAAATTACCGATAACGAGTAGATGTTAAC
AGTTAAGACATGGTTTGAATTGCTACTTTAAAAACTAATGTAAGACCTTTTTTTTTTTGG
GAGATAAAAAATTGGGATAAGAGTCAAAATTCATGTACCAAAAAAGAAAAAAAAGAAACC
CAAGATCATTTTTTAGGAGTCAAAATTCATGTTACAATAAGTTACATATATGTTCAACAT
CATGATCTCATTGTCAAGAAATTTGTTGTTGTTCTTCTTCTTCTAGGGATGAGTTGGTCC
ACAAGAGTTCATCCGCTTGGGCAGAAGACAACAACAAAATAGAATATTACATAATATTTT
GACAATTCTTATTGTGCTAACAGTGTTGGTAACAGGCTT
>chr5:12699501-12710500 CH193-D CYP71AN24 P2
TTCCGGCCACTTCTTGCCAGTTTTTGGGGTAGGTCTAAGAACAAAAGTGGCTCCAAATAG
GATGTTACACCTAGGGTAGGAGTCTTGAGTAGTGATTTGGAGTTTTTCTGGCGAAGCATT
ATCGCTTTAGGCACCACGTGCTGCCAGCGCGTGTGCTGGCGCTTGGGCAGCAGGGTGGGG
ACCACAATTAGTCCTAGAATAATCCCTTAGTCCTCACGAGCACGTAGGATTTCGCGGATC
TTAATTCGGATAACGTTTGAACCCCAAACGAATCTCGCCTAGTGTGGGATTTCCGAGTTC
AGCATGTTTGAGCCGTTGGATCGTAGTCACGTTCAGGTATGTTGACTCAGGTAATTACAG
AATCGTATAATAGTTGATGGATCGTAAAACGGAGTTCCAAATATTTTAGAAACGCCAGCC
CTAGAGATAGGTTTACAGTAAACAAGTCCGGACCGAAAGAAGTTATCTAAATCCTATTAT
GGGATGAGCAGATAGTTAGTTATAAGTTGCGGTCCGGATAGTAGCAGTATCTCCGAGGCC
TGCCAGTTTGCAGTTCAGGAACAGAGGAAAGAACTACGTGTGGTTTGATCCCTCAGTAAG
GGTACGTAGGCAGCCTACAATTTTATGGTGCAGCCACAAGTTAGAGCCTTTGAGTTTGTG
TTCTTGTTTTTCAGGGCATTTTGGTCATTTGTGACCCACACCCACCAGGTGTCAGTATTA
AACAGGATTCGGCCCGGATTCCAAAATGGAATTTGGGTCGGGTCCTTTCAATAACAATAT
CTCAAGAAATAACAAATTAAAGGGTAATATCTATCCTGATCCACCCCTATGCTCTTGCAT
CAATCAAGGACTTCTTTTACAATTCTTGTTCCAAGTTATAGTCCACCATTTCTCACCACA
TACTTGCTGTGAATTTTGTATCAACAAGAGATCCCTCTTTCCTTTTCCCACTCAAAACTG
TAAGTGATTTCTTTTATTCTTTCTTTTACATGTTCTCATCATGGACATATATAGATTTGA
GAGGATATTTCCCATGCATGGTTAAACCAATAGCCTCAGTCAAATTCCCAAAACACAAAA
TATTTCCCAAGAAACCAGGTTAAGACATTTGCATTCACACTCACAACAACAGATTTGAGA
GGATATTTCCTATGCATGGTTAAACCAGTAGCTTCAGTCACGTCCAAATCCTTGCTGGTT
GCTCCACCAGGCAATTTCCAATCGAACTTATGTACTATATTTGCTAAAGCAATCTCAGTA
ACATCTGTGGCAAATTGAACTTACACAAGAATATGGAACTTGCACGGATCTTTATTTTTG
TTTGGATGAACAAACACTAAAGGAACACTTTAGATACTCTTAAACAAAACTCGAATTTCA
TGATCTTATGTGTTTCACACATCCAACCTTCTAAAATGAATATAGAAAGAAAATATGTTC
TAGAAAAACCTCATTGGTAATGCAAGATAAGATCACAGTTAGATAAGATCACCATGGGGC
ATTTTCTTCTTCTTTTGTCTTTTACCTCCTCTCTTTTTGACTTTCTTTGTGAGAGTAATC
TAATACTAGTCTTGTTTCAATTATCTTTCCCACTTTAATTTAATCCCACGAGATAAAGCA
ACTGACTTTTCCACATCTCATCAATCATGTATACTTGAGTTTGAGTTTCTCACCACACAC
CACCATGGTTAAAAATTCAGAAACTACCCTGATTTTGAATTTCCAAAAACTCAAAATATT
CCAAACAGACCAATTGAAAATGTGTATATGGTGAGAAAACTTGCATTGACACATAATATT
TTGACAGTTCTTATTGTGCTATGGTATCTTGGCAACAGTACTGACAGCTGAAGCTATAGA
CATACACGATAGCAGGCTTAGAGCCTTAACATATATAATATGAAGACCAGTTCAGGTGCG
TATATGAAAATGTCCTCTCTATCCCTCAACTTGAGTGTGGAAAAGCAACAGCTTTCAGAG
GATATTTTCTATGTGAGGTTAAGCCAATGGTTTCTGTCATGTCTAAATCCTCCCCTCTTG
CTTCACCGGGCAATGCCCAATCAAACTTGTGCACGATGTTTGCTAAGGCAATTTCATTAA
CAGCCATGGCAAACTGAAGTCCTGGGCAGACCCTCCTACCAGCTCCAAAGGGAATCAATT
GAAAGTCAATCCCTTTGTAATCTATACCAATATTCAAGAACCTTTCTGGCTTATACTCCT
CTGGGTTGTCATACAGCTTGGGATCTCTTCCAATTTGCCATGTGTTTACACCATAATCAA
CCGAGCATATCCAGTCTCAAAACAACTAGCACCAAGGCAGACACGCCTTCTCTCCTGCCG
AAGGAAGACACTCTTCCGAGATGCCAAGCACCTGCCGAAACTCCCGACTGCCAAAGCTCA
CAAACTGTTAAACCTAATTCTCATGACACGTGTCACCACCGCGGCGACTTGCACAGAGTC
CCACATCGGAAATCTACACCAACCTCCCACTTTCACTTCCCTATAAAAAGGGAACAGTAC
CCTAGTAAGAGGAGTAACTACTTTTCTGCATTTTACTATTACTCTGCAAAAGTTACCCTT
CTTAGTTGACTTAAGCATCGGAGAGCCTTCGGCCGGCACCACACCGGTGTCCGAAGCTTG
ACGACTGCTTCCCTTATCTTTGTCTTCTGCAGGTTAGCCTTTATTGAAGGCCCAGACCCT
TTCCCTGCTGAAGGCAAACCCCTTTTTCTCTAAGTTGACCCTCTCTGAAAAAGAGCATCA
ACAGTTTGGCGCCGTCTGTGGGAAGGAGGAAGTTGAAGGAGGAAGTTGAAGGGACCTTGC
CGAACGCCAAGGCCCATGGAAATGCAAAATGGGTGGCCTCACAATTCAATTTTGCCCAGC
CTCAAATCACCAAGCCTTGCCAAATTGGCCCAACCTCAAATGGCCCGGCTAAGTGAAAAT
TCACAAAAGCCTAGCTCACACCAACACTGCCGCAATCAAGGAGGCCTTTGGCAGAGCTGG
GGTCTTTGGCAGAGCTGTTCTGGAGCGAATTTGGGGCTGGGACATTGCAGAAGTAAGCGG
AGCTGGGCTTTCCTTGTGACCTGGGTGTCTAGATCAAATTTCTGAGGTAAGTTGCTGCCA
TTTTGGAGGCCTCCATTTTGTTGCTGCCCATCCCTTGCCGTTCGGCAAGTTGACTCTCCA
TATTTTGTAGGTGTTGGCAAAGTAGCTGAGTCAGGATGATTTGCGTTGTGCTTGGAGTTG
GGCTTTTGCGAAGAGCTAAGCCATTTGGGGATTCGACAAGGGCTTGGGCAAGGTGAGAGC
TGGGCTCTTCGGCAAGGGGGCCTAGGCCTTCGGTGACCTTTAGGTAAGACATTTTACCAA
GCCCCCCAATTTGTTGCTACATAACCCTTGCCGTTCGGCAAGGGTGTTTGTAAATTCTCG
CTGGCTGAGCCGATTAGAGCTGGGTCTTTCGGGGTTTGGAGCTGGGCAATATGAAATTTC
GTGGAGCTGGGCTCGGGAGGCTGGGTGCCTTAATCAAAAGTTTTGGTTTTTGTTTCGCTG
TGCTCGTAGAGGCAGGTTCGGAGCTGGGCCACCTTGGATTATTTGGCAAGAAGTGAGAGC
CTAGAGCTGGACCTTCGGTAGGTGTCCAAAAGGGTTTGGCCAATATTGGAGCTGGTCCCG
TTTTGGCTAGGGGTTAGCTAGGATTTGGAGCTGGGCTCCGTGAGGTTTGGTTGTTTTGTG
ACTTGGGACCGTGAGCTGGGCCTTGGATAATCGACAAGGGCATAAGCTTTTGGCAACCTC
CATAGCCAGGCTTGCTTTAGAGTTAGGCCTCCTTGATTGGGGTAGTGTTGGTGTGAGCTA
GGCTTTTGTGAATTTTCACTTAGCCGGGCCATTTGAGGTTGGGCCAATTTGGCAAGGCTT
GGTGATTTGAGGCTGGGCAAAATTGAATTGTGAGGCCACCCATTTTGCATTTCCATGGGC
CTTGCCGAACGGCAAGGTCCATACGGATTCAAAACAAGGGCCACCCATCCTCGGTTCCAC
ACTCACCTATGCTCAAACTCCAGCGAATCCGACAAGGACCTAGCTCACGGGATGACGACA
CTACGGACCCAGCTCCGGATCGTCTCGGAAACCATGCACTCAGACCCACTCCTTGCCGAA
GACAGATCAGCCCTCCTTGGGTCCCTTGCCGAACGGCACCCGCCGCCCGGAATCCTTCCT
CCTGGCAGCTGTCTCGGAGCCCAGCTCCACCTTCACGCTGAAACCGCTGGTTCCTGTGGC
CAAGGAACTCGAAAGTCCTAGCTATCTCTTTGCCTAGCCCTTTTTAGTGCTCTACGGGAT
ATCCCAGCTATCTCTTGCCGAACGGCAGTAGTTGGATGTTTCTGAGAAGCCTAAAATGAA
TCTTTTATATGCCTATAAGGAATGTTGTATTTGACTGTACTGCTTGATAATGTACAGTGG
ACACTTGGAGGACTTTTTTTAGGTATGCATTCCGCAATTCCAATCAAACATCTTCGTATT
ACTACTAGCGCAGAATGCAATGTGATATTTGGATGTTTCTGTCGGAATTTTAAAAAAGGT
TTTAAAAATTTAACCGTTTTTATTTATTTAATTATTTTGGCCGTTTTATTTTATTTATTG
TGGGGGTTATAAATATTTAATATTCAGGTTTTATTTCTATATTGAATGCCTTAATTTTCT
GGTTGGTGAAGGTTACATGTTATTGGATGCTTATAAAAGGCCATCATCCTTCACATTTGA
ACAACCACAATACACCATCAGAATATCACATACCACAATCACCACCACAAACTAATTCTC
TCCTTTTCTACTTTTATATATATATATATATTCTGTACTTTATATTATTATTTTGGCAAT
GGTTCTGTGACTTGGATACCTATATCCGTCTATGAACGTGCTCATAGCGGATCTTGAGTT
TGTGTACAAGGGGTCGTATCTTGGAGTGTTGTAGATTATCAGTACCTGCACGTAGGGAGG
TTACAAAGGCTTTAGGACAACGTCTTTGACGTGCTTCACTATACCAAACTCACCTTCTTA
CTTTTCATTTATTTTGCTTTTACTTATCTATTATTTTGTTTTCTTTAATTTCATTGTACC
TTAAAAGCTTTCCAATTTGTTTATAAGTTATTTATAATATAAATGTTTTTGTATTTGGCT
TTACGAAAAAGGAAAACTATATTTTTTTATAACAGTTTCATGTTTACTTCTTGAGCCACC
AGGATTCATTATTTTATTTGTTGGAATTTGGTATCTGCAGTGCAAGAAACAACGCCAATT
CGTATACTAAGGGAAATGATTCTGTTTAAATTTTAATATTTTAATATAATTTATTTTTAA
AAAATTATTTTTTTATTATTTTTTATTCAATAATATGTGAAAATTATGTATATAATACGT
GAATTTTTTTTTCTGTATTATTGAAAATTTAGTAAAAAATACATGTATTAAACATGACAA
ATTCTACGTATTGTACATTTACTTTTTAAAAAACATGAATTTTACCGAGTCTTTAAGATG
TGTATGGTAAACGAAAGTATGATTGAAAAATATGTACGTAAGTGTATAACACGAGTATTA
AACGAGACAATGCTAAATTCTTTATATGAGTAATAACTTTGGAAAAGTAAAAAAAATCAA
AAAGGGATAATAGAAACTCGGGTAATTGTCTCATAGAAATGGATAATGCTCTAAACTACC
CTTACGATAAACGAAAATCAATGAAAAAAATTATATAAAAAAACTTAGTACAATAATGCG
GCTATACTCTTTAAATATAATAATATATTTATGGAGTATAGATGCGCGGCTATACTCCTT
AAATATAATAATATATTTAACGAATATAGCCGTGGCTATGCTAATTATTTATAATTAAAA
AATAAAAAATAAAAAGAAACCGCCTACCTATTAGGCGATCTATGAGTAGGCCAAAGTGAC
AATTGCATACTCCACTTCATAGTCATTTACCCTTTCTTCATCGAAAGGGGTGGATTTAAC
ACGATTTCCAGTTTCTGTCTAGGCATGTGATTGTTTTTCTTGACTTTAATTGGCTTTTCT
CATACAAGAAAAATGGATTTTATTATTTTTTTTATTTTTTTTGTTTTGGACTTCTTTTGT
TAGGTCAAACGTTTTGGACATTAATTTTAAGGCTTAATTATTGATATGCCCCCTGTGCTT
TATCAAAAATCTCAATTTACTCCATGTACTTGCAATTGGCTCACTTTACTCCCTGTGCTT
TATGTTCATGTCCTTTGTTCCCCTATTCCGTCTAGTTCCTTACAACAGTCGTTAACTCTG
TTTATATGGCATGGGTATATTAGTAAATTCAGACAAGTGGATCCAAATGGGGCATTCCAT
GTGGCAAATGGTGGGACACATTTGTTGACATCGAGTTTTTTTTTTTTTTTGGTCAAGGGA
CATCGATTTAATTGGATTGTCCAGTAGGGTTTCACAATTAGCCATTTGGGGCAAAATTCA
TAAGGCTGCGAAATGGGAATCTTGGAATAGGGTTCCAACCTGTTGAAATTGGGTTGCGAA
TATTTGAATAGGGAAAGGTAGTGTGTTTGTCTGTCTTTGAATGTTGATTGAGTCAGTGAG
AAGTGAAATCGGGGAAGAGAGTCTCACTGTTACTGGAGATTGAGGTTGTGCTTTGAATAT
TGATTGTTGTTAGACTTTAAGGCTACAAGAAGATGATGGTGCTAAGAGAAAATGGAGGTG
TTCAACCCGTGTGTAAGTGGACGCATCCTTCACTTCTTTTTCTATATTTGGGCACATGGT
TTTGGAGAGTTGCTAGTTTTTTAGTCTTTCTTCACATCTTTTTCTGGATTTGGGCATATG
TGGTTTTAGGGTATTGCTAGGTTTTTTAGTCCTTCACTTCTTTTTCTTGATTTGGGCATG
TGCTTTTAGTGCTGCTAGTTTTAGTCCTTGTTTATGTCTGTTTTTAGTCTAAAGATCTTT
GGTTACGTTTTTATCATTTGTAATTATCTTTATGTTTTTTGTGGACATGGTATGTTTATT
TCTTTATGTTTTTAGCAGGTAACTTTCTTCCTTTTTGTGGCTTTCGGCATGTGAGGTTCT
TTTATTGTCTTTGTGTTTTGTGTGGTCTTTATTTTGTTTTTCTGTTACTTGTGGACCTAG
CTTTGTGATCCCGTTTTTGTATGTATTTCATGGACTATTTGTGAGTTTGGTACATGGAGG
AAAACTAGTGGGGAAAGGTTTGGGTGACATGCCATGGACTTACTTAGAGCATTTCCACCA
AGAGGCCCCTTCCGACACCCAAGTCTTGACAGGGCAAGAGTTGGGCTCCACCAACCTGGG
CAAGCCGAAAGGGAAGACTTGCATGGGTTGCTGTATGGGCAAGCTGATGTCATTGTGACA
TCAACAGTCAATTTAAATAACAAAAAAATTGGAAAAAAAAAGGAAAAAAAAAAACCAAAA
ATTTCAGAATTTTTTTATAAATAAATAACTAGTCATATTCTTCACTTCCCATACCAAAAC
TCTATACAAATTCCTCTTCTCATTTCTCATACGAATAGTGGTTGTCCTTGGTTGCCATGG
CAATGGGTGGAAAATCAACAAAAAAATTGCTAGGATAGGCACTATTCATATGAATAGTAA
TAACCCCTTGTCTTTTGCCATGACAAAAGAGTGGAAATGCTCTTAGGTGGTTCAATTAGC
TGGTTTGATTATTGTGAGGCAGACTACATGTCTATATTAGAGCTGTAGGGAATGGCTAAA
ATTGTGGGATATGATAGTGGTGTGAGCCTTTATGGTGAGGACTTGTTTTCTGTTGTATTA
ATAATTGTCACAAATTAATGTGCTAATCAAAATGCTTGTCAATCTCTTCACTTTATATAC
ATTAAGGAAAAATGGCAGAATATAGTGCCGGTTTGATCACTTCTCATTAGAAAATATTAT
CAAATTGTTGTCGTCAATGCAAAATCTTATGCAGTTCCATCAACGTGATTAGAAAACAAT
AAAGAATCTGAGGGAGAGGGTCATTTTGTGGAGCCAGACAAAACAAAAAAGAAAAGAGCA
AGACGTGGCTGCTATAACATAGAAAATGGGTTGTGATGATGGTGATTTTTCTGTTCCACC
ACCTCCAGCCAATGTTTATTTATTTAGAAGATGTAACATATGATCATCATGCTTATCATA
GAGACAGAGAAATGAAACCCTTAAGAAAAAGACAAGCAGAAAATGATTTGAAAGCATTTT
AGAAGATGTAAAATGCTTATTTCTGCCTCTATATATGTGACTTGCCAAATGTCCAGTAGC
ATTTTAGGTGAAGTAAAAAAGAGTCTACATGAAAATAGAGAGGAAAACACCATTTTTCAG
TGAATATGTGACAGTCAAGTGTTTTGGCTACGGTTTTTCATGTTTAGAAACCATTTTCAT
ACCTTATATGTGACGAAATAAATATCCCAATTATGTGAACTGTCTTTAGAGACGGAAAAA
AACGCCGCTAACCGTTTCTAAAACCATATAAGTCAACAAATTAAAACACCGCCTCTAAAA
CTCGGTAGACTCTTCAAATCTTACCCACTCACGATTACGTGAACTTTACATAAAAGACAA
GAAAAAAAAAAGCTTCCTTCCCTCTTCATACCTTTTATATATATATATATTAAATTTCCT
TCATCTTCAAAAAACTATTCACACATTTTACATGATAACATCATTAAAATCTTGTTCAAA
TTATTTAAATGGATACAACAAAATTCCCCAATCGTCCAACAGACAAGATCGGATGGGAAA
GAGATTTAGTACAAGTTTTTCATGCATCCCCTAAGGTAATCCCTTTTTCTCTACTGAAAT
TTCTCGCGTGCTATCATTGCTCAATCCTTCAGGGAAATTCCGTAGTGCAGCCATTAAGGT
AAGAGCTAAAGCTGGATTTGCTTTCTGAACATCCCCTATGCATCCAACCACCCATTGTAC
CAGAAGTTCACAAAAACATTAGATGGAAACTGATAAACCCTTTTGTTATCACGTCCAACT
TCCATAATCCATCAAATGAGTGATACAATCATAGAAAATTTTGAGACGTAAATGTGAGGC
CCTAAAAAAAAAAAAACGAAGGCAAGAATATATTACCCTACAAAAAAATACTGAATCCAA
CTATACAGGACTTAAAAGGCATAGTATAAGCAAGGTACATATCACCACTAGCCAATCCTC
CTAGTATGAGTGTCCCCCAAACAGAACTACCAATATGGAAATTTGGATTGCATATCCATT
TTTGCTTCCCATACTCTATTCAATCTTTCAAGCCTTCATAGAACATAACCTGCAAAGTGA
AGATGAAATCATAGTTTGAAACAAAACTAATATACTAAAAATAAGAACCAGATTAAGGAG
AAAGAAACAGAATAATCACAACTAAATCTTTTAGAGGCCAAAAGGCTAACTGCCTATGAT
TCACCAATGACCAAAACAGGGTATTTCTGAATTTTCCTTTTTGGGACAAAATATAGCAAT
AAACAAGTGTGGGGAGTGCATGTTTTCTATTAGTAGTTGAAGTCGTATTTTGCCAGGGTT
ACGAGCAATTGTGGGAAAGGCCAAAAGAAAGGGGGTGATACATACAAACTATCACCATTC
AACATACCATTAGACAAGGAAATGGCACATTGCTTGCAAGTGTGGATTAGTATCTGCCAA
ATGAAAGAAAAATTAAATCCGCAATTGTGCAAGAACATAATGGTCATAGTTCATACGCGT
GCCAAATTACAACCAAATTGAACTAAGTATTTGAATGACACACCGCAATTGAGTTAAGTG
GCCAACAGTCTTCAAGACTCCTAATTCCCTGATTCCCATCATGATGAAAAATAGAGGGAA
GGAGGAGGGGAAGGGACCATAGCTAAGCTATGGAAACACTTGAGCAAGAAAATACAATGC
CAGAACCAGTACTCGAAAATTGAGCTTTACCCATAAGCCATGAATATTAAATCAATACCT
GACTTGCACAAAGATTAGCTTGGCTCTGAATACATGTCTTTACAGGTCCCCAAATGCCCT
AAAAATAGTCTCCGCAGAAACTCCCTCTAAACTTCATTGACAGTGACAGATTAAAGAATT
AATTGCAAGCTTCCCTCTAAACTTAATTATAAACGCATAAAACTAACAACTGTGATTTCA
ATTGCTTCAAATTTGAACTCGAGGCGGTCTGTATCGCCATTGAAAATTGAAATAGCACTC
TCTCTCTCTCTGGTTAGGGGCGGATTTTGGCTTAACACGATTTCGAATTGTTTCATTTTT
TTGGACAAAAATATTTTAATGGTATAGCCGGTCGGCTATACCATTTAAATAAATTCGAAT
ATTTTAAACGTATAGCCGTTCGGCTATACGCCTTGAATATATTTATTCGAATATTTTACA
TGTATAGCTGATCAGCTATACGTTTAAAATAGATTCCAATATTTAACAGTATCACCGGAC
GGCTATAATCCTTAAATACATTTTACAAGTACAGCCAGACGGCAATACTGTATAGCTATA
ATTATTCGAATATTTTACAAGTATAGCCGCACGGCTATACTGTTTAGTAGAGATGATACA
CCACACTGCAAGCAACACCAAAACAATATGCCCACGCGTGTGGAATAATACTTGGAGGGA
GATGAAAATTAAAAAGAAAACATAAATATAGGCAAATTACCGATAACGAGTAGATGTTAA
CTGTTTAGACATGGTTTGAATTGCTACTTTAAAAACTAATGTAAGACCTTTTTTTTTTTG
GGAGATAAAAAATTGGGATAAGAGTCAAAATTCATGTACCAAAAAAGAAAAAAAAGAAAC
CCAAGATCATTTTTTAGGAGTCAAAATTCATGTTACAATAAGTTACATATATGTTCAACA
TCATGATCTCATTGTCAAGAAATTTTTTCTTGTTCTTCTAGGGATGAGTTAGTCCACAAG
AGTTCATCCGCTTGGGCAGCAGATAACAACAAAATAGAATATTACATAATATTTTGACAA
TTCTTATTGTGCTAACAGTGTTGGTAACAGGTTT
>chr5:12699501-12710500 CH198-D CYP71AN24 P1
TTCCGGCCACTTCTTGCCAGTTTTTGGGGTAGGTCTAAGAACAAAAGTGGCTCCAAATAG
GATGTTACACCTAGGGTAGGAGTCTTGAGTAGTGATTTGGAGTTTTTCTGGCGAAGCATT
ATCGCTTTAGGCACCACGTGCTGCCAGCGCGTGTGCTGGCGCTTGGGCAGCAGGGTGGGG
ACCACAATTAGTCCTAGAATAATCTCTTAGTCCTCACGAGCGTGTAGGATTTCGCGGATC
TTAATTCGGATAACGTTTGAACCCCGAACGGATCTCGTTTAGTGTGCGATTTCCGAATTC
AGCATGTTTGAGCCGTTGGATCGTAGTCATGTTCAGGTATGTTGACTCAGGTAATTTCAG
AATCCTATAATAGTTGATGGATCGTAAAACGGAGTTCCAGGTATTTTAGAAACGTCAACC
CTAGAGATAGGTTTACAGTAAACAAGTCCGGACCGAAAGAAGTTATCTAAATCCTATTAT
GGGATGAGCAGATAGTTAGTTATAAGTTGCGGTCCGGATAGTAGCAGTATCTCCGAGGCC
TGCCAGTTTGCAGTTCAGGAACAGAGGAAAGAACTACGTGTGGTTTGATCCCTCAGTAAG
GGTACGTAGGCAGCCTACAATTTTATGGTGCAGCCACAAGTTAGAGCCTTTGAGTTTGTG
TTCTTGTTTTTCAGGGCATTTTGGTCATTTGTGACCCACACCCACCAGGTGTCAGTATTA
AACAGGATTCGGCCCGGATTCCAAAATGGAATTTGGGTCGGGTCCTTTCAATAACAATAT
CTCAAGAAATAACAAATTAAAGGGTAATATCTATCCTGATCCACCCCTATGCTCCTGCAT
CAATCAAGGACTTCTTTTACAATTCTTGTTCCAAGTTATAGTCCACCATTTCTCACCACA
TACTTGCTGTGAATTTTGTATCAACAAGAGATCCCTCTTTCCTTTTCCCACTCAAAACTG
TAAGTGATTTCTTTTATTCTTTCTTTTACATGTTCTCATCATGGACATATATAGATTTGA
GAGGATATTTCCCATGCATGGTTAAACCAATAGCCTCAGTCAAATTCCCAAAACACAAAA
TATTTCCCAAGAAACCAGGTTAAGACATTTGCATTCACACTCACAACAACAGATTTGAGA
GGATATTTCCCGTGCATGGTTAAACCAGTAGCTTCAGTCACGTCCAAATCTTTGTTGGTT
GCTCCACCAGGCAATTTCCAATCGAACTTATGTACTATATTTGCTAAAGCAATCTCAGTA
ACATCTGTGGCAAATTGAACTTACACAAGAATATGGAACTTGCACGGATCTTTATTTTTG
TTTGGATGAACAAACACTAAAGGAACACTTTAGATACTCTTAAACAAAACTCGAATTTCA
TGATCTTATGTGTTTCACACATCCAACCTTCTAAAATGAATATAGAAAGAAAATATGTTC
TAGAAAAACCTCATTGGTAATGCAAGATAAGATCACAGTTAGATAAGATCACCATGGGGC
ATTTTCTTCTTCTTTTGTCTTTTACCTCCTCTCTTTTTGACTTTCTTTGTGAGAGTAATC
TAATACTAGTCTTGTTTCAATTATCTTTCCCACTTTAATTTAATCCCACGAGATAAAGCA
ACTGACTTTTCCCCATCTCATCAATCGTGTATACTTGAGTTTGAGTTTTTCACCACACAC
CACCATGGTTAAAAATTCAGAAACTACCCTGATTTTGAATTTCCAAAAACTCAAAATATT
CCAAACAGACCAATTGAAAATGTGTATATGGTGAGAAAACTTGCATTGACACATAATATT
TTGACAGTTCTTATTGTGCTATGGTATCTTGGCAACAGTACTGACAGCTGAAGCTATAGA
CATACACGATAGCAGGCTTAGAGCCTTAACACATATAATATGAAGACCACTTCATGTGCG
TATATGAAAATGTCCTCTCTATCCCTCAACTTGAGTGTGGAAAAGCAACAGCTTTCAGAG
GATATTTTCTATGTGAGGTTAAGCCAATGGTTTCTGTCATGTCTAAATCCTCCCCTCTTG
CTTCACCGGGCAATGCCCAAACAAACTTGTGCACGATGTTTGCTAAGGCAATTTCATTAA
CAGCCATGGCAAACTGAAGTCCTGGGCAGACCCTCCTACCAGCTCCAAAGGGAATCAATT
GAAAGTCAATCCCTTTGTAATCTATACCAATATTCAAGAACCTTTCTGGCTTATACTCCT
CTGGGTTGTCATACAGCTTGGGATCTCTTCCAATTTGCCATGTGTTTACACCATAATCAA
CCGAGCATATCCAGTCTCAAAACAACTAGCACCAAGGCAGACACGCCTTCTCTCCTGCCG
AAGGAAGACACTCTTCCGAGATGCCAAGCACCTGCCGAAACTCCCGACTACCAAAGCTCA
CAAACTGTTAAACCTAATTCTCATGACACGTGTCACCACCGCGGCGACTTGCACAGAGTC
CCACATCGGAAATCTACACCAACCTCCCACTTTCACTTCCCTATAAAAAGGGAACAATAC
CCTAGTAAGAGGAGTAACTACTTTTCTGCATTTTACTATTACTCTGCAAAAGTTGACTTA
AGCATCGGAGAGCCTTCGGCCGGCACCACACCAGTGCCCGGAGCTTGACGACTGCTTCCC
TTATCTTTGTCTTCTGCAGGTTAGCCTTTATTGAAGGCCCAGACCCTTTCCCTGCTGAAG
GCAAACCCCTTTTTCTCTAAGTTGACCCTCTCTGAAAAAGAGCATCAACAGTTTGGCGCC
GTCTGTGGGAAGGAGGAAGTTGAAGGAGGAAGTTGAAGGGACCTTGCCGAACAGCAAGGC
CCATGGAATTGCAAAATGGGTGGCCTCACAATTCAATTTGCCCAGCCTCAAATCACCAAG
CCTTGCCAAATTGGCCCAACCTCAAATGGCCCGGCTAAGTGAAAATTCACAAAAGCCTAG
CTCACACCAACACTGCCGCAATCAAGGAGGCCTTTGGCAGAGCTGGGGTCTTTGGCAGAG
CTGTTCTGGAGCGAATTTGGGGCTGGGACATTGCAGAAGTAAGCGGAGCTGGGCTTTCCT
TGTGACCTGGGTGTCTAGATCAAATTTCTGAGGTAAGTTGCTGCCATTTTGGAGGCCTCC
ATTTTGTTGCTGCCCATCCCTTGCCGTTCGGCAAGTTGACTCTCCATATTTTGTAGGTGT
TGGCAAAGTAGCTGAGTCAGGATGATTTGCGTTGTGCTTGGAGCTGGGCTTTTGCGAAGA
GCTAAGCCATTTGGGGATTCGACAAGGGCTTGGGCAAGGTGAGAGCTGGGCTCTTCGGCA
AGGGGGCCTAGGCCTTCGGTGACCTTTAGGTAAGACATTTTACCAAGCCCCCCAATTTGT
TGCTACATAACCCTTGCCGTTCGGCAAGGGTGTTTGTAAATTCTCGAACGGCAAGGGTGT
TTGTAAATTCTCGCTGGCTGACCCGATTAGAGCTGGGTCTTTCGGGGTTTGGAGCTGGGC
AGTATGAAATTTCGTGGAGCTGGGCTCGGGAGGCTGGGTGCCGTGATCAAAATTTTTGGT
TTTTGTTTCGCTGTGCTCGTAGAGGCAGGTTCGGAGCTGGGCCACATTGGATTTTTCGGC
AAGAAGTGAGAGCCTAGAGCTGGACCTTCGGTAGGTGTCCAAAAGGGTTTGGCCAATATT
GGAGCTGGTCCCGTTTTGGCTAGGGGTTAGCTAGGATTTGGAGCTGGGCTCCGTGAGGTT
TGGTTGTTTTGTGACTTGGGACCGTGAGCTGGGCCTTGGATAATTGACAAGGGCATAAGC
TTTTGGCATCCTCCGTAGCCGGGCTTGCCGTAGAGTTAGGCCTTCTTGATTGCGGCAGTG
TTGGTGTGAGCTAGGCTTTTGTGAATTTTCACTTAGCCGGGCCATTTGAGGTTGGGCCAA
TTTGGCAAGGCTTGGTGAATTGAGGCTGGGCAAAATTGAATTGTGAGGCCACCCATTTTG
CATTTCCATGGGCCTTGCCGAACGGCAAGGTCCATACGGATTCAAAACAAGGGCCACCCA
TCCTCGGTTCCACACTCACCTATGCTCAAACTCCAGCGAATCCGACAAGGACCTAGCTCA
CGGGATGACGACACTACGGACCCAGCTCCGGATCGTCTCGGAAACCATGCACTCAGACCC
ACTCCTTGCCGAAGACAGATCAGCCCTCCTTGGGTCCCTTGCCGAACGGCACCCGCCGCC
CGGAATCCTTCCTCCTGGCAGCTGTCTCGGAGCCCAGCTCCACCTTCACGCTGAAACCGC
TGGTTCCTGTGGCCAAGGAACTCGAAAGTCCTAGCTATCTCTTTGCCTAGCCCTTTTAGT
GCTCTACGGGATATCCCAGCTATCTCTTGCCGAACGGCAGTAGTTGGATGTTTCTGAGAA
GCCTAAAATGAATCTTTTATATGCCTATAAGGAATGTTGTATTTGACTGTACTGCTTGAT
AATGTACAGTGGACACTTGGAGGACTTTTTTTAGGTATGCATTCCGCAATTCCAATCAAA
CATCTTCGTATTACTACTAGCGCAGAATGCAATGTGATATTTGGATGTTTCTGTCGGAAT
TTTAAAAAAGGTTTTAAAAATTTAACCGTTTTTATTTATTTAATTATTTTGGCCGTTTTA
TTTTATTTATTGTGGGGGTTATAAATATTTAATATTCAGGTTTTATTTCTATATTGAATG
CCTTAATTTTCTGGTTGGTGAAGGTTACATGTTATTGGATGCTTATAAAAGGCCATCATC
CTTCACATTTGAACAACCACAATACACCATCAGAATATCACATACCACAATCACCACCAC
AAACTAATTCTCTCCTTTTCTACTTTTATATATATATATATATATTCTGTACTTTATATT
ATTATTTTGGCAATGGTTCTGTGACTTGGATACCTATATCCGTCTATGAACGTGCTCATA
GCGGATCTTGAGTTTGTGTACAAGGGGTCGTATCTTGGAGTGTTGTAGATTATCAGTACC
TGCACGTAGGGAGGTTACAAAGGCTTTAGGACAACGTCTTTGACGTGTTTCACCGTACCA
AACTCACCTTCTTACTTTTCATTTATTTTGCTTTTACTTATCTATTATTTTGTTTTCTTT
AATTTCATTGTACCTTAAAAGCTTTCCAATTTGTTTATAAGTTATTTATAATATAAATGT
TTTTGTATTTGGCTTTACGAAAAAGGAAAACTATATTTTTTTATAACAGTTTCATGTTTA
CTTCTTGAGCCACCAGGATTCATTATTTTATTTGTTGGAATTTGGTATCTGCAGTGCAAG
AAACAACGCCAATTCGTATACTAAGGGAAATGATTCTGTTTAAATTTTAATATTTTAATA
TAATTTATTTAAAAAAAATTATTTTTTTATTATTTTTTATTCAATAATATGTGAAAATTA
TGTATATAATACGTGAATTTTTTTTTCTGTATTATTGAAAATTTAGTAAAAAATACATGT
ATTAAACATGACAAATTCTACGTATTGTACATTTACTTTTTAAAAAACATGAATTTTACC
GAGTCTTTAAGATGTGTATGGTAAACGAAAGTATGATTGAAAAATATGTACGTAAGTGTA
TAACACGAGTATTAAACGAGACAATGCTAAATTCTTTATATGAGTAATAACTTTGGAAAA
GTAAAAAAAATCAAAAAGGGATAATAGAAACTCGGGTAATTGTCTCATAGAAATGGATAA
TGCTCTAAACTACCCTTACGATAAACGAAAATCAATGAAAAAATTATATAAAAAAACTTA
GTACAATAATGCGGCTATACTCTTTAAATATAATAATATATTTATGGAGTATAGATGCGC
GGCTATACTCCTTAAATATAATAATATATTTAACGAATATAGCCGTGGCTATGCTAATTA
TTTATAATTAAAAAATAAAAAATAAAAAGAAACCGCCTACCTATTAGGCGATTTATGAGT
AGGCCAAAGTGACAATTGCATACTCCACTTCATAGTCATTTACCCTTTCTTCATCGAAAG
GGGTGGATTTAACACGATTTCCAGTTTCTGTCTAGGCATGTGATTGTTTTTCTTGACTTT
AATTGGCTTTTCTCATACAAGAAAAATGGATTTTATTATTTTTTTTATTTTTTTTGTTTT
GGACTTCTTTTGTTAGGTCAAACGTTTTGGACATTAATTTTAAGGCTTAATTATTGATAT
GCCCCCTGTGCTTTATCAAAAATCTCAATTTACTCCATGTACTTGCAATTGGCTCACTTT
ACTCCCTGTGCTTTATGTTCATGTCCTTTGTTCCCCTATTCCGTCTAGTTCCTTACAACA
GTCGTTAACTCTGTTTATATGGCATGGGTATATTAGTAAATTCAGACAAGTGGATCCAAA
TGGGGCATTCCATGTGGCAAATGGTGGGACACATTTGTTGACATCGAGTTTTTTTTTTTT
TTTTTGGTCAAGGGACATCGATTTAATTGGATTGTCCAGTAGGGTTTCACAATTAGCCAT
TTGGGGCAAAATTCATAAGGCTGCGAAATGGGAATCTTGGAATAGGGTTCCAACCTGTTG
AAATTGGGTTGCGAATATTTGAATAGGGAAAGGTAGTGTGTTTGTCTGTCTTTGAATGTT
GATTGAGTCAGTGAGAAGTGAAATCGGGGAAGAGAGTCTCACTGTTACTGGAGATTGAGG
TTGTGCTTTGAATATTGATTGTTGTTAGACTTTAAGGCTACAAGAAGATGATGGTGCTAA
GAGAAAATGGAGGTGTTCAACCCGTGTGTAAGTGGACGCATCCTTCACTTCTTTTTCTAT
ATTTGGGCACATGGTTTTGGAGAGTTGCTAGTTTTTTAGTCTTTCTTCACATCTTTTTCT
GGATTTGGGCATATGTGGTTTTAGGGTATTGCTAGGTTTTTTAGTCCTTCACTTCTTTTT
CTTGATTTGGGCATGTGCTTTTAGTGCTGCTAGTTTTAGTCCTTGTTTATGTCTGTTTTT
AGTCTAAAGATCTTTGGTTACGTTTTTATCATTTGTAATTATCTTTATGTTTTTTGTGGA
CATGGTATGTTTATTTCTTTATGTTTTTAGCAGGTAACTTTCTTCCTTTTTGTGGCTTTC
GGCATGTGAGGTTCTTTTATTGTCTTTGTGTTTTGTGTGGTCTTTATTTTGTTTTTCTGT
TACTTGTGGACCTAGCTTTGTGATCCCGTTTTTGTATGTATTTCATGGACTATTTGTGAG
TTTGGTACATGGAGGAAAACTAGTGGGGAAAGGTTTGGGTGACATGCCATGGACTTACTT
AGAGCATTTCCACCAAGAGGCCCCTTCCGACACCCAAGTCTTGACAGGGCAAGAGTTGGG
CTCCACCAACCTGGGCAAGCCGAAAGGGAAGACTTGCATGGGTTGCTGTATGGGCAAGCT
GATGTCATTGTGACATAAATTGGAAAAAAAAAGGAAAAAAAAAAACCAAAAATTTCAGAA
TTTTTTTATAAATAAATAACTAGTCATATTCTTCACTTCCCATACCAAAACTCTATACAA
ATTCCTCTTCTCATTTCTCATACGAATAGTGGTTGTCCTTGGTTGCCATGGCAATGGGTG
GAAAATCAACAAAAAAATTGCTAGGATAGGCACTATTCATATGAATAGTAATAACCCCTT
GTCTTTTGCCATGACAAAAGAGTGGAAATGCTCTTAGGTGGTTCAATTAGCTGGTTTGAT
TATTGTGAGGCAGACTACATGTCTATATTAGAGCTGTAGGGAATGGCTAAAATTGTGGGA
TATGATAGTGGTGTGAGCCTTTATGGTGAGGACTTGTTTTCTGTTGTATTAATAATTGTC
ACAAATTAATGTGCTAATCAAAATGCTTGTCAATCTCTTCACTTTATATACATTAAGGAA
AAATGGCAGAATATAGTGCCGGTTTGATCACTTCTCATTAGAAAATATTATCAAATTGTT
GTCGTCAATGCAAAATCTTATGCAGTTCCATCAACGTGATTAGAAAACAATAAAGAATCT
GAGGGAGAGGGTCATTTTGTGGAGCCAGACAAAACAAAAAAGAAAAGAGCAAGACGTGGC
TGCTATAACATAGAAAATGGGTTGTGATGATGGTGATTTTTCTGTTCCACCACCTCCAGC
CAATGTTTATTTATTTAGAAGATGTAACATATGATCATCATGCTTATCATAGAGACAGAG
AAATGAAACCCTTAAGAAAAAGACAAGCAGAAAATGATTTGAAAGCATTTTAGAAGATGT
AAAATGCTTATTTCTGCCTCTATATATGTGACTTGCCAAATGTCCAGTAGCATTTTAGGT
GAAGTAAAAAAGAGTCTACATGAAAATAGAGAGGAAAACACCATTTTTCAGTGAATATGT
GACAGTCAAGTGTTTTGGCTACGGTTTTTCATGTTTAGAAACCATTTTCATACCTTATAT
GTGACGAAATAAATATCCCAATTATGTGAACTGTCTTTAGAGACGGAAAAAAACGCCGCT
AACCGTTTCTAAAACCATATAAGTCAACAAATTAAAACACCGCCTCTAAAACTCGGTAGA
CTCTTCAAATCTTACCCACTCACGATTACGTGAACTTTACATAAAAGACAAGAAAAAAAA
AAGCTTCCTTCCCTCTTCATACCTTTTATATATATATATTAAATTTCCTTCATCTTCAAA
AAACTATTCACACATTTTACATGATAACATCATTAAAATCTTGTTCAAATTATTTAAACG
GATACAACAAAATTCCCCAATCGTCCAACAGACAAGATCGGATGGGAAAGAGATTTAGTA
CAAGTTTTTCATGCATCCCCTAAGGTAATCCCTTTTTCTCTACTGAAATTTCTCGCGTGC
TATCATTGCTCAATCCTTCAGGGAAATTCCGTAGTGCAGCCATTAAGGTAAGAGCTAAAG
CTGGATTTGCTTTCTGAACATCCCCTATGCATCCAACCACCCATTGTACCAGAAGTTCAC
AAAAACATTAGATGGAAACTGATAAACCCTTTTGTTATCACGTCCAACTTCCATAATCCA
TCAAATGAGTGATACAATCATAGAAAATTTTGAGACGTAAATGTGAGGCCCTAAAAAAAA
AAAAACGAAGGCAAGAATATATTACCCTACAAAAATTACTGAATCCAACTATACAAGACT
TAAAAGACATAGTATATGCAAGGTACGTATCACCACTAGCCAATCCTCCTAGTATGAGTG
TCCCCCAAACAGAACTACCAATATGGAAATTTGGATTGCATATCCATTTTTGCTTCCCAT
ACTCTATTCAATCTTTCAAGCCTTCATAGAACATAACCTGCAAAGTGAAGATGAAATCAT
AGTTTGAAACAAAACTAATATACTAAAAATAAGAACCAGATTAAGGAGAAAGAAACAGAA
TAATCACAACTAAATCTTTTAGAGGCCAAAAGGCTAACTGCCTATGATTCACCAATGACC
AAAACAGGGTATTTCTGAATTTTCCTTTTTGGGACAAAATATAGCAATAAACAAGTGTGG
GGAGTGCATGTTTTCTATTAGTAGTTGAAGTCGTATTTTGCCAGGGTTACGAGCAATTGT
GGGAAAGGCCAAAAGAAAGGGGGTGATACATACAAACTATCACCATTCAACATACCATTA
GACAAGGAAATGGCACATTGCTTGCAAGTGTGGATTAGTATCTGCCAAATGAAAGAAAAA
TTAAATCCGCAATTGTGCAAGAACATAATGGTCATAGTTCATACGCGTGCCAAATTACAA
CCAAATTGAACTAAGTATTTGAATGACACACCGCAATTGAGTTAAGTGGCCAACAGTCTT
CAAGACTCCTAATTCCCTGATTCCCATCATGATGAAAAATAGAGGGAAGGAGGAGGGGAA
GGGACCATAGCTAAGCTATGGAAACACTTGAGCAAGAAAATACAATGCCAGAACCAGTAC
TCGAAAATTGAGCTTTACCCATAAGCCATGAATATTAAATCAATACCTGACTTGCACAAA
GATTAGCTTGGCTCTGAATACATGCCTTTACAGGTCCCCAAATGCCCTAAAAATAGTCTC
CGCAGAAACTCCCTCTAAACTTCATTGACAGTGACAGATTAAAGAATTAATTGCAAGCTT
CCCTCTAAACTTAATTATAAACGCATAAAACTAACAACTGTGATTTCAATTGCTTCAAAT
TTGAACTCGAGGCGGTCTGTATCGCCATTGAAAATTGAAATAGCACTCTCTCTCTCTCTG
GTTAGGGGCGGATTTTGGCTTAACACGATTTCGAATTGTTTCATTTTTTTGGACAAAAAT
ATTTTAATGGTATAGCCGGTCGGCTATACTATTTAAATAAATTCGAATATTTTAAACGTA
TAGCCGTTCGGCTATATGCCTTCAATATATTTATTCGAATATTTTACATGTATAGCTGAT
CAGCTATACGTTTAAAATAGATTCCAATATTTAACAGTATCACCGGACGGCTATAATCCT
TAAATACATTTTACAAGTACAGCCAGACGGCAATACTGTATAGCTATAATTATTCGAATA
TTTTACAAGTATAGCCGCACGGCTATACTGTTTAGTAGAGATGATACACCACACTGCAAG
CAACACCAAAACAATATGCCCACACGTGTGGAATAATACTTGGAGGGAGATGAAAATTAA
AAAGAAAACATAAATATAGGCAAATTACCGATAACGAGTAGATGTTAACAGTTAAGACAT
GGTTTGAATTGCTACTTTAAAAACTAATGTAAGACCTTTTTTTTTTGGGAGATAAAAAAT
TGGGATAAGAGTCAAAATTCATGTACCAAAAAGAAAAAAAGAAACCCAATATCATTTTTC
AGGAGTCAAAATTCATGTTACAATAAGTTACATATATGTTCAACATCATGATCTCATTGT
CAAGAAATTTTTTGTTCTTCTTCTTCTAGGGATGAGTTAGTCCACAAGAGTTCATCCGCT
TGGGCAGAAGACAACAACAAAATAGAATATTACATAATATTTTGACAATTCTTATTGTGC
TAACATTGTTGGTAACAGGCTT
>chr5:12699501-12710500 CH198-D CYP71AN24 P2
TTCCGGCCACTTCTTGCCAGTTTTTGGGGTAGGTCTAAGAACAAAAGTGGCTCCAAATAG
GATGTTACACCTAGGGTAGGAGTCTTGAGTAGTGATTTGGAGTTTTTCTGGCGAAGCATT
ATCGCTTTAGGCACCACGTGCTGCCAGCGCGTGTGCTGGCGCTTGGGCAGCAGGGTGGGG
ACCACAATTAGTCCTAGAATAATCTCTTAGTCCTCACGAGCGTGTAGGATTTCGCGGATC
TTAATTCGGATAACGTTTGAACCCCGAACGGATCTCGTTTAGTGTGCGATTTCCGAATTC
AGCATGTTTGAGCCGTTGGATCGTAGTCATGTTCAGGTATGTTGACTCAGGTAATTTCAG
AATCCTATAATAGTTGATGGATCGTAAAACGGAGTTCCAGGTATTTTAGAAACGTCAACC
CTAGAGATAGGTTTACAGTAAACAAGTCCGGACCGAAAGAAGTTATCTAAATCCTATTAT
GGGATGAGCAGATAGTTAGTTATAAGTTGCGGTCCGGATAGTAGCAGTATCTCCGAGGCC
TGCCAGTTTGCAGTTCAGGAACAGAGGAAAGAACTACGTGTGGTTTGATCCCTCAGTAAG
GGTACGTAGGCAGCCTACAATTTTATGGTGCAGCCACAAGTTAGAGCCTTTGAGTTTGTG
TTCTTGTTTTTCAGGGCATTTTGGTCATTTGTGACCCACACCCACCAGGTGTCAGTATTA
AACAGGATTCGGCCCGGATTCCAAAATGGAATTTGGGTCGGGTCCTTTCAATAACAATAT
CTCAAGAAATAACAAATTAAAGGGTAATATCTATCCTGATCCACCCCTATGCTCCTGCAT
CAATCAAGGACTTCTTTTACAATTCTTGTTCCAAGTTATAGTCCACCATTTCTCACCACA
TACTTGCTGTGAATTTTGTATCAACAAGAGATCCCTCTTTCCTTTTCCCACTCAAAACTG
TAAGTGATTTCTTTTATTCTTTCTTTTACATGTTCTCATCATGGACATATATAGATTTGA
GAGGATATTTCCCATGCATGGTTAAACCAATAGCCTCAGTCAAATTCCCAAAACACAAAA
TATTTCCCAAGAAACCAGGTTAAGACATTTGCATTCACACTCACAACAACAGATTTGAGA
GGATATTTCCCGTGCATGGTTAAACCAGTAGCTTCAGTCACGTCCAAATCTTTGTTGGTT
GCTCCACCAGGCAATTTCCAATCGAACTTATGTACTATATTTGCTAAAGCAATCTCAGTA
ACATCTGTGGCAAATTGAACTTACACAAGAATATGGAACTTGCACGGATCTTTATTTTTG
TTTGGATGAACAAACACTAAAGGAACACTTTAGATACTCTTAAACAAAACTCGAATTTCA
TGATCTTATGTGTTTCACACATCCAACCTTCTAAAATGAATATAGAAAGAAAATATGTTC
TAGAAAAACCTCATTGGTAATGCAAGATAAGATCACAGTTAGATAAGATCACCATGGGGC
ATTTTCTTCTTCTTTTGTCTTTTACCTCCTCTCTTTTTGACTTTCTTTGTGAGAGTAATC
TAATACTAGTCTTGTTTCAATTATCTTTCCCACTTTAATTTAATCCCACGAGATAAAGCA
ACTGACTTTTCCCCATCTCATCAATCGTGTATACTTGAGTTTGAGTTTTTCACCACACAC
CACCATGGTTAAAAATTCAGAAACTACCCTGATTTTGAATTTCCAAAAACTCAAAATATT
CCAAACAGACCAATTGAAAATGTGTATATGGTGAGAAAACTTGCATTGACACATAATATT
TTGACAGTTCTTATTGTGCTATGGTATCTTGGCAACAGTACTGACAGCTGAAGCTATAGA
CATACACGATAGCAGGCTTAGAGCCTTAACACATATAATATGAAGACCACTTCATGTGCG
TATATGAAAATGTCCTCTCTATCCCTCAACTTGAGTGTGGAAAAGCAACAGCTTTCAGAG
GATATTTTCTATGTGAGGTTAAGCCAATGGTTTCTGTCATGTCTAAATCCTCCCCTCTTG
CTTCACCGGGCAATGCCCAAACAAACTTGTGCACGATGTTTGCTAAGGCAATTTCATTAA
CAGCCATGGCAAACTGAAGTCCTGGGCAGACCCTCCTACCAGCTCCAAAGGGAATCAATT
GAAAGTCAATCCCTTTGTAATCTATACCAATATTCAAGAACCTTTCTGGCTTATACTCCT
CTGGGTTGTCATACAGCTTGGGATCTCTTCCAATTTGCCATGTGTTTACACCATAATCAA
CCGAGCATATCCAGTCTCAAAACAACTAGCACCAAGGCAGACACGCCTTCTCTCCTGCCG
AAGGAAGACACTCTTCCGAGATGCCAAGCACCTGCCGAAACTCCCGACTGCCAAAACTCA
CAAACTGTTAAACCTAATTCTCATGACACGTGTCACCACCGCGGCGACTTGCACAGAGTC
CCACATCGGAAATCTACACCAACCTCCCACTTTCACTTCCCTATAAAAAGGGAACAATAC
CCTAGTAAGAGGAGTAACTACTTTTCTGCATTTTACTATTACTCTGCAAAAGTTGACTTA
AGCATCGGAGAGCCTTCGGCCGGCACCACACCAGTGCCCGGAGCTTGACGACTGCTTCCC
TTATCTTTGTCTTCTGCAGGTTAGCCTTTATTGAAGGCCCAGACCCTTTCCCTGCTGAAG
GCAAACCCCTTTTTCTCTAAGTTGACCCTCTCTGAAAAAGAGCATCAACAGTTTGGCGCC
GTCTGTGGGAAGGAGGAAGTTGAAGGAGGAAGTTGAAGGGACCTTGCCGAACAGCAAGGC
CCATGGAATTGCAAAATGGGTGGCCTCACAATTCAATTTGCCCAGCCTCAAATCACCAAG
CCTTGCCAAATTGGCCCAACCTCAAATGGCCCGGCTAAGTGAAAATTCACAAAAGCCTAG
CTCACACCAACACTGCCGCAATCAAGGAGGCCTTTGGCAGAGCTGGGGTCTTTGGCAGAG
CTGTTCTGGAGCGAATTTGGGGCTGGGACATTGCAGAAGTAAGCGGAGCTGGGCTTTCCT
TGTGACCTGGGTGTCTAGATCAAATTTCTGAGGTAAGTTGCTGCCATTTTGGAGGCCTCC
ATTTTGTTGCTGCCCATCCCTTGCCGTTCGGCAAGTTGACTCTCCATATTTTGTAGGTGT
TGGCAAAGTAGCTGAGTCAGGATGATTTGCGTTGTGCTTGGAGCTGGGCTTTTGCGAAGA
GCTAAGCCATTTGGGGATTCGACAAGGGCTTGGGCAAGGTGAGAGCTGGGCTCTTCGGCA
AGGGGGCCTAGGCCTTCGGTGACCTTTAGGTAAGACATTTTACCAAGCCCCCCAATTTGT
TGCTACATAACCCTTGCCGTTCGGCAAGGGTGTTTGTAAATTCTCGAACGGCAAGGGTGT
TTGTAAATTCTCGCTGGCTGACCCGATTAGAGCTGGGTCTTTCGGGGTTTGGAGCTGGGC
AGTATGAAATTTCGTGGAGCTGGGCTCGGGAGGCTGGGTGCCTTGATCAAAATTTTTGGT
TTTTATTTTGCTGTGCTCGTAGAGGCAGGTTCGGAGCTGGGCCACCTTGGATTTGTTGGC
AAGAAGTGAGAGCCTAGAGCTGGACCTTCGGTAGGTGTCCAAAAGGGTTTGGCAAACATT
GGAGCTGGTCCCTTTTTGGCTAGGAGTTAGCTAGGATTTGGAGCTGGGCTCCGTGAGGTT
TGGTTGTTTTGACTTGGGACCGTGAGCTGGGCCTTGGATAATCGACAAGGGCATAAGCTT
TTGGCAACCTCCGTAGCCGGGCTGGCCCTAGAGTTAGGCCTCCTTGATTGCGGCAGCGTC
GGTGTGAGCTAGGCTTTTGTGAATTTTCACTTAGCCGGGCCATTTGAGGTTGGGCCAATT
TGGCAAGGCTTGGTGAATTGAGGCTGGGCAAAATTGAATTGTGAGGCCACCCATTTTGCA
TTTCCATGGGCCTTGCCGAACGGCAAGGTCCATACGGATTCAAAACAAGGGCCACCCATC
CTCGGTTCCACACTCACCTATGCTCAAACTCCAGCGAATCCGACAAGGACCTAGCTCACG
GGATGACGACACTACGGACCCAGCTCCGGATCGTCTCGGAAACCATGCACTCAGACCCAC
TCCTTGCCGAAGACAGATCAGCCCTCCTTGGGTCCCTTGCCGAACGGCACCCGCCGCCCG
GAATCCTTCCTCCTGGCAGCTGTCTCGGAGCCCAGCTCCACCTTCACGCTGAAACCGCTG
GTTCCTGTGGCCAAGGAACTCGAAAGTCCTAGCTATCTCTTTGCCTAGCCCTTTTAGTGC
TCTACGGGATATCCCAGCTATCTCTTGCCGAACGGCAGTAGTTGGATGTTTCTGAGAAGC
CTAAAATGAATCTTTTATATGCCTATAAGGAATGTTGTATTTGACTGTACTGCTTGATAA
TGTACAGTGGACACTTGGAGGACTTTTTTTAGGTATGCATTCCGCAATTCCAATCAAACA
TCTTCGTATTACTACTAGCGCAGAATGCAATGTGATATTTGGATGTTTCTGTCGGAATTT
TAAAAAAGGTTTTAAAAATTTAACCGTTTTTATTTATTTAATTATTTTGGCCGTTTTATT
TTATTTATTGTGGGGGTTATAAATATTTAATATTCAGGTTTTATTTCTATATTGAATGCC
TTAATTTTCTGGTTGGTGAAGGTTACATGTTATTGGATGCTTATAAAAGGCCATCATCCT
TCACATTTGAACAACCACAATACACCATCAGAATATCACATACCACAATCACCACCACAA
ACTAATTCTCTCCTTTTCTACTTTTATATATATATATATATATTCTGTACTTTATATTAT
TATTTTGGCAATGGTTCTGTGACTTGGATACCTATATCCGTCTATGAACGTGCTCATAGC
GGATCTTGAGTTTGTGTACAAGGGGTCGTATCTTGGAGTGTTGTAGATTATCAGTACCTG
CACGTAGGGAGGTTACAAAGGCTTTAGGACAACGTCTTTGACGTGTTTCACCGTACCAAA
CTCACCTTCTTACTTTTCATTTATTTTGCTTTTACTTATCTATTATTTTGTTTTCTTTAA
TTTCATTGTACCTTAAAAGCTTTCCAATTTGTTTATAAGTTATTTATAATATAAATGTTT
TTGTATTTGGCTTTACGAAAAAGGAAAACTATATTTTTTTATAACAGTTTCATGTTTACT
TCTTGAGCCACCAGGATTCATTATTTTATTTGTTGGAATTTGGTATCTGCAGTGCAAGAA
ACAACGCCAATTCGTATACTAAGGGAAATGATTCTGTTTAAATTTTAATATTTTAATATA
ATTTATTTAAAAAAAATTATTTTTTTATTATTTTTTATTCAATAATATGTGAAAATTATG
TATATAATACGTGAATTTTTTTTTCTGTATTATTGAAAATTTAGTAAAAAATACATGTAT
TAAACATGACAAATTCTACGTATTGTACATTTACTTTTTAAAAAACATGAATTTTACCGA
GTCTTTAAGATGTGTATGGTAAACGAAAGTATGATTGAAAAATATGTACGTAAGTGTATA
ACACGAGTATTAAACGAGACAATGCTAAATTCTTTATATGAGTAATAACTTTGGAAAAGT
AAAAAAAATCAAAAAGGGATAATAGAAACTCGGGTAATTGTCTCATAGAAATGGATAATG
CTCTAAACTACCCTTACGATAAACGAAAATCAATGAAAAAATTATATAAAAAAACTTAGT
ACAATAATGCGGCTATACTCTTTAAATATAATAATATATTTATGGAGTATAGATGCGCGG
CTATACTCCTTAAATATAATAATATATTTAACGAATATAGCCGTGGCTATGCTAATTATT
TATAATTAAAAAATAAAAAATAAAAAGAAACCGCCTACCTATTAGGCGATTTATGAGTAG
GCCAAAGTGACAATTGCATACTCCACTTCATAGTCATTTACCCTTTCTTCATCGAAAGGG
GTGGATTTAACACGATTTCCAGTTTCTGTCTAGGCATGTGATTGTTTTTCTTGACTTTAA
TTGGCTTTTCTCATACAAGAAAAATGGATTTTATTATTTTTTTTATTTTTTTTGTTTTGG
ACTTCTTTTGTTAGGTCAAACGTTTTGGACATTAATTTTAAGGCTTAATTATTGATATGC
CCCCTGTGCTTTATCAAAAATCTCAATTTACTCCATGTACTTGCAATTGGCTCACTTTAC
TCCCTGTGCTTTATGTTCATGTCCTTTGTTCCCCTATTCCGTCTAGTTCCTTACAACAGT
CGTTAACTCTGTTTATATGGCATGGGTATATTAGTAAATTCAGACAAGTGGATCCAAATG
GGGCATTCCATGTGGCAAATGGTGGGACACATTTGTTGACATCGAGTTTTTTTTTTTTTT
TTTGGTCAAGGGACATCGATTTAATTGGATTGTCCAGTAGGGTTTCACAATTAGCCATTT
GGGGCAAAATTCATAAGGCTGCGAAATGGGAATCTTGGAATAGGGTTCCAACCTGTTGAA
ATTGGGTTGCGAATATTTGAATAGGGAAAGGTAGTGTGTTTGTCTGTCTTTGAATGTTGA
TTGAGTCAGTGAGAAGTGAAATCGGGGAAGAGAGTCTCACTGTTACTGGAGATTGAGGTT
GTGCTTTGAATATTGATTGTTGTTAGACTTTAAGGCTACAAGAAGATGATGGTGCTAAGA
GAAAATGGAGGTGTTCAACCCGTGTGTAAGTGGACGCATCCTTCACTTCTTTTTCTATAT
TTGGGCACATGGTTTTGGAGAGTTGCTAGTTTTTTAGTCTTTCTTCACATCTTTTTCTGG
ATTTGGGCATATGTGGTTTTAGGGTATTGCTAGGTTTTTTAGTCCTTCACTTCTTTTTCT
TGATTTGGGCATGTGCTTTTAGTGCTGCTAGTTTTAGTCCTTGTTTATGTCTGTTTTTAG
TCTAAAGATCTTTGGTTACGTTTTTATCATTTGTAATTATCTTTATGTTTTTTGTGGACA
TGGTATGTTTATTTCTTTATGTTTTTAGCAGGTAACTTTCTTCCTTTTTGTGGCTTTCGG
CATGTGAGGTTCTTTTATTGTCTTTGTGTTTTGTGTGGTCTTTATTTTGTTTTTCTGTTA
CTTGTGGACCTAGCTTTGTGATCCCGTTTTTGTATGTATTTCATGGACTATTTGTGAGTT
TGGTACATGGAGGAAAACTAGTGGGGAAAGGTTTGGGTGACATGCCATGGACTTACTTAG
AGCATTTCCACCAAGAGGCCCCTTCCGACACCCAAGTCTTGACAGGGCAAGAGTTGGGCT
CCACCAACCTGGGCAAGCCGAAAGGGAAGACTTGCATGGGTTGCTGTATGGGCAAGCTGA
TGTCATTGTGACATAAATTGGAAAAAAAAAGGAAAAAAAAAAACCAAAAATTTCAGAATT
TTTTTATAAATAAATAACTAGTCATATTCTTCACTTCCCATACCAAAACTCTATACAAAT
TCCTCTTCTCATTTCTCATACGAATAGTGGTTGTCCTTGGTTGCCATGGCAATGGGTGGA
AAATCAACAAAAAAATTGCTAGGATAGGCACTATTCATATGAATAGTAATAACCCCTTGT
CTTTTGCCATGACAAAAGAGTGGAAATGCTCTTAGGTGGTTCAATTAGCTGGTTTGATTA
TTGTGAGGCAGACTACATGTCTATATTAGAGCTGTAGGGAATGGCTAAAATTGTGGGATA
TGATAGTGGTGTGAGCCTTTATGGTGAGGACTTGTTTTCTGTTGTATTAATAATTGTCAC
AAATTAATGTGCTAATCAAAATGCTTGTCAATCTCTTCACTTTATATACATTAAGGAAAA
ATGGCAGAATATAGTGCCGGTTTGATCACTTCTCATTAGAAAATATTATCAAATTGTTGT
CGTCAATGCAAAATCTTATGCAGTTCCATCAACGTGATTAGAAAACAATAAAGAATCTGA
GGGAGAGGGTCATTTTGTGGAGCCAGACAAAACAAAAAAGAAAAGAGCAAGACGTGGCTG
CTATAACATAGAAAATGGGTTGTGATGATGGTGATTTTTCTGTTCCACCACCTCCAGCCA
ATGTTTATTTATTTAGAAGATGTAACATATGATCATCATGCTTATCATAGAGACAGAGAA
ATGAAACCCTTAAGAAAAAGACAAGCAGAAAATGATTTGAAAGCATTTTAGAAGATGTAA
AATGCTTATTTCTGCCTCTATATATGTGACTTGCCAAATGTCCAGTAGCATTTTAGGTGA
AGTAAAAAAGAGTCTACATGAAAATAGAGAGGAAAACACCATTTTTCAGTGAATATGTGA
CAGTCAAGTGTTTTGGCTACGGTTTTTCATGTTTAGAAACCATTTTCATACCTTATATGT
GACGAAATAAATATCCCAATTATGTGAACTGTCTTTAGAGACGGAAAAAAACGCCGCTAA
CCGTTTCTAAAACCATATAAGTCAACAAATTAAAACACCGCCTCTAAAACTCGGTAGACT
CTTCAAATCTTACCCACTCACGATTACGTGAACTTTACATAAAAGACAAGAAAAAAAAAA
GCTTCCTTCCCTCTTCATACCTTTTATATATATATATTAAATTTCCTTCATCTTCAAAAA
ACTATTCACACATTTTACATGATAACATCATTAAAATCTTGTTCAAATTATTTAAACGGA
TACAACAAAATTCCCCAATCGTCCAACAGACAAGATCGGATGGGAAAGAGATTTAGTACA
AGTTTTTCATGCATCCCCTAAGGTAATCCCTTTTTCTCTACTGAAATTTCTCGCGTGCTA
TCATTGCTCAATCCTTCAGGGAAATTCCGTAGTGCAGCCATTAAGGTAAGAGCTAAAGCT
GGATTTGCTTTCTGAACATCCCCTATGCATCCAACCACCCATTGTACCAGAAGTTCACAA
AAACATTAGATGGAAACTGATAAACCCTTTTGTTATCACGTCCAACTTCCATAATCCATC
AAATGAGTGATACAATCATAGAAAATTTTGAGACGTAAATGTGAGGCCCTAAAAAAAAAA
AAACGAAGGCAAGAATATATTACCCTACAAAAATTACTGAATCCAACTATACAAGACTTA
AAAGACATAGTATATGCAAGGTACGTATCACCACTAGCCAATCCTCCTAGTATGAGTGTC
CCCCAAACAGAACTACCAATATGGAAATTTGGATTGCATATCCATTTTTGCTTCCCATAC
TCTATTCAATCTTTCAAGCCTTCATAGAACATAACCTGCAAAGTGAAGATGAAATCATAG
TTTGAAACAAAACTAATATACTAAAAATAAGAACCAGATTAAGGAGAAAGAAACAGAATA
ATCACAACTAAATCTTTTAGAGGCCAAAAGGCTAACTGCCTATGATTCACCAATGACCAA
AACAGGGTATTTCTGAATTTTCCTTTTTGGGACAAAATATAGCAATAAACAAGTGTGGGG
AGTGCATGTTTTCTATTAGTAGTTGAAGTCGTATTTTGCCAGGGTTACGAGCAATTGTGG
GAAAGGCCAAAAGAAAGGGGGTGATACATACAAACTATCACCATTCAACATACCATTAGA
CAAGGAAATGGCACATTGCTTGCAAGTGTGGATTAGTATCTGCCAAATGAAAGAAAAATT
AAATCCGCAATTGTGCAAGAACATAATGGTCATAGTTCATACGCGTGCCAAATTACAACC
AAATTGAACTAAGTATTTGAATGACACACCGCAATTGAGTTAAGTGGCCAACAGTCTTCA
AGACTCCTAATTCCCTGATTCCCATCATGATGAAAAATAGAGGGAAGGAGGAGGGGAAGG
GACCATAGCTAAGCTATGGAAACACTTGAGCAAGAAAATACAATGCCAGAACCAGTACTC
GAAAATTGAGCTTTACCCATAAGCCATGAATATTAAATCAATACCTGACTTGCACAAAGA
TTAGCTTGGCTCTGAATATATGCCTTTACAGGTCCCCAAATGCCCTAAAAATAGTCTCCG
CAGAAACTCCCTCTAAACTTCATTGACAGTGACAGATTAAAGAATTAATTGCAAGCTTCC
CTCTAAACTTAATTATAAACGCATAAAACTAACAACTGTGATTTCAATTGCTTCAAATTT
GAACTCGAGGCGGTCTGTATCGCCATTGAAAATTGAAATAGCACTCTCTCTCTCTCTGGT
TAGGGGCGGATTTTGGCTTAACACGATTTCGAATTGTTTCATTTTTTTGGACAAAAATAT
TTTAATGGTATAGCCGGTCGGCTATACTATTTAAATAAATTCGAATATTTTAAACGTATA
GCCGTTCGGCTATATGCCTTCAATATATTTATTCGAATATTTTACATGTATAGCTGATCA
GCTATACGTTTAAAATAGATTCCAATATTTAACAGTATCACCGGACGGCTATAATCCTTA
AATACATTTTACAAGTACAGCCAGACGGCAATACTGTATAGCTATAATTATTCGAATATT
TTACAAGTATAGCCGCACGGCTATACTGTTTAGTAGAGATGATACACCACACTGCAAGCA
ACACCAAAACAATATGCCCACACGTGTGGAATAATACTTGGAGGGAGATGAAAATTAAAA
AGAAAACATAAATATAGGCAAATTACCGATAACGAGTAGATGTTAACAGTTAAGACATGG
TTTGAATTGCTACTTTAAAAACTAATGTAAGACCTTTTTTTTTTGGGAGATAAAAAATTG
GGATAAGAGTCAAAATTCATGTACCAAAAAGAAAAAAAGAAACCCAAGATCATTTTTTAA
GGGTCAAAACTCATGTCACAATAAGTTACATATATGTTCAACATCATGATCTCATTGTCA
AGAAATTTGTTGTTGTTGTTCTTCTTCTAGGGATGAGTTGGTCCACAAGAGTCCGCTTGA
GCAGAAGACAACAACAAAATAGAATATTACATAATATTTTGACAATTCTTATTGTGCTAA
CAGTGTTGGTAACAGGCTT
>chr5:12699501-12710500 CH199-U CYP71AN24 P1
TTCCGGCCACTTCTTGCCAGTTTTTGGGGTAGGTCTAAGAACAAAAGTGGCTCCAAATAG
GATGTTACACCTAGGGTAGGAGTCTTGAGTAGTGATTTGGAGTTTTTCTGGCGAAGCATT
ATCGCTTTAGGCACCACGTGCTGCCAGCGCGTGTGCTGGCGCTTGGGCAGCAGGGTGGGG
ACCACAATTAGTCCTAGAATAATCCCTTAGTCCTCACGAGCATGTAGGATTTCGCGGATC
TTAATTCAGATAACGTTTGAACCCCGAACGGATCTCGCCTAGTGTGCGATTTCCGAATTC
AGCATGTTTGAGCCGTTGGATCATAGTCATGTTCAGGTATGTTGACTCAAGTAATTACAG
AATCGTATAATAGTTGATGGATCGTAAAACGGAGTTCCAAATATTTTAGAAACGCCAGCC
CTAGAGATAGGTTTACAGTAAACAAGTCCGGACCGAAAGAAGTTATCTAAATCCTATTAT
GGGATGAGCAGATAGTTAGTTATAAGTTGCGGTCCGGATAGTAGCAGTATCTCCGAGGCC
TGCCAGTTTGCAGTTCAGGAACAGAGGAAAGAACTACGTGTGGTTTGATCCCTCAGTAAG
GGTACGTAGGCAGCCTACAATTTTATGGTGCAGCCACAAGTTAGAGCCTTTGAGTTTGTG
TTCTTGTTTTTCAGGGCATTTTGGTCATTTGTGACCCACACCCACCAGGTGTCAGTATTA
AACAGGATTCGGCCCGGATTCCAAAATGGAATTTGGGTCGGGTCCTTTCAATAACAATAT
CTCAAGAAATAACAAATTAAAGGGTAATATCTATCCTGATCCACCCCTATGCTCCTGCAT
CAATCAAGGACTTCTTTTACAATTCTTGTTCCAAGTTATAGTCCACCATTTCTCACCACA
TACTTGCTGTGAATTTTGTATCAACAAGAGATCCCTCTTTCCTTTTCCCACTCAAAACTG
TAAGTGATTTCTTTTATTCTTTCTTTTACATGTTCTCATCATGGACATATATAGATTTGA
GAGGATATTTCCCATGCATGGTTAAACCAATAGCCTCAGTCAAATTCCCAAAACACAAAA
TATTTCCCAAGAAACCAGGTTAAGACATTTGCATTCACACTCACAACAACAGATTTGAGA
GGATATTTCCTATGCATGGTTAAACCAGTAGCTTCAGTCACGTCCAAATCCTTGCTGGTT
GCTCCACCAGGCAATTTCCAATCAAACTTATGTGCTATATTTACTAAAGCAATCTCAGTA
ACATCTGTGGCAAATTGAACTTACACAAGAATATGGAACTTGCACGGATCTTTATTTTTG
TTTGGATGAACAAACACTAAAGGAACACTTTAGATACTCTTAAACAAAACTCGAATTTCA
TGATCTTATGTGTTTCACACATCCAACCTTCTAAAATGAATATAGAAAGAAAATATGTTC
TAGAAAAACCTCATTGGTAATGCAAGATAAGATCACAGTTAGATAAGATCACCATGGGGC
ATTTTCTTCTTCTTTTGTCTTTTACCTCCTCTCTTTTTGACTTTCTTTGTGAGAGTAATC
TAATACTAGTCTTGTTTCAATTATCTTTCCCACTTTAATTTAATCCCACGAGATAAAGCA
ACTGACTTTTCCCCATCTCATCAATCGTGTATACTTGAGTTTGAGTTTTTCACCACACAC
CACCATGGTTAAAAATTCAGAAACTACCCTGATTTTGAATTTCCAAAAACTCAAAATATT
CCAAACAGACCAATTGAAAATGTGTATATGGTGAGAAAACTTGCATTGACACATAATATT
TTGACAGTTCTTATTGTGCTATGGTATCTTGGCAACAGTACTGACAGCTGAAGCTATAGA
CATACACGATAGCAGGCTTAGAGCCTTAACATATATAATATGAAGACCAGTTCAGGTGCG
TATATGAAAATGTCCTCTCTATCCCTCAACTTGAGTGTGGAAAAGCAACAGCTTTCAGAG
GATATTTTCTATGTGAGGTTAAGCCAATGGTTTCTGTCATGTCTAAATCCTCCCCTCTTG
CTTCACCGGGCAATGCCCAAACAAACTTGTGCACGATGTTTGCTAAGGCAATTTCATTAA
CAGCCATGGCAAACTGAAGTCCTGGGCAGACCCTCCTACCAGCTCCAAAGGGAATCAATT
GAAAGTCAATCCCTTTGTAATCTATACCAATATTCAAGAACCTTTCTGGCTTATACTCCT
CTGGGTTGTCATACAGCTTGGGATCTCTTCCAATTTGCCATGTGTTTACACCATAATCAA
CCGAGCATATCCAGTCTCAAAACAACTAGCACCAAGGCAGACACGCCTTCTCTCCTGCCG
AAGGAAGACACTCTTCCGAGATGCCAAGCACCTGCCGAAACTCCCGACTGCCAAAGCTCA
CAAACTGTTAAACCTAATTCTCATGACACGTGTCACCACCGCGGCGACTTGCACAGAGTC
CCACATCGGAAATCTACACCAACCTCCCACTTTCACTTCCCTATAAAAAGGGAACAGTAC
CCTAGTAAGAGGAGTAACTACTTTTCTGCATTTTACTATTACTCTGCAAAAGTTGACTTA
AGCATCGGAGAGCCTTCGGCCGGCACCACACCGGTGTCCGAAGCTTGACGACTGCTTCCC
TTATCTTTGTCTTCTGCAGGTTAGCCTTTATTGAAGGCCCAGACCCTTTCCCTGCTGAAG
GCAAACCCCTTTTTCTCTAAGTTGACCCTCTCTGAAAAAGAGCATCAACAGTTTGGCGCC
GTCTGTGGGAAGGAGGAAGTTGAAGGAGGAAGTTGAAGGGACCTTGCCGAACGGCAAGGC
CCATGGAAATACAAAATGGGTGGCCTCACAATTCAATTTTGCCCAGCCTCAAATCACCAA
GCCTTGCCAAATTGGCCCAACCTCAAATGGCCCGGCTAAGTGAAAATTCACAAAAGCCTA
GCTCACACCAACACTGCCGCAATCAAGGAGGCCTTTGGCAGAGCTGGGGTCTTTGGCAGA
GCTGTTCTGGAGCGAATTTGGGGCTGGGACATTGCAGAAGTAAGCGGAGCTGGGCTTTCC
TTGTGACCTGGGTGTCTAGATCAAATTTCTGAGGTAAGTTGCTGCCATTTTGGAGGCCTC
CATTTTGTTGCTGCCCATCCCTTGCCGTTCGGCAAGTTGACTCTCCATATTTTGTAGGTG
TTGGCAAAGTAGCTGAGTCAGGATGATTTGCGTTGTGCTTGGAGCTGGGCTTTTGCGAAG
AGCTAAGCCATTTGGGGATTCGACAAGGGCTTGGGCAAGGTGAGAGCTGGGCTCTTCGGC
AAGGGGGCCTAGGCCTTCGGTGACCTTTAGGTAAGACATTTTACCAAGCCCCCCAATTTG
TTGCTACATAACCCTTGCCGTTCGGCAAGGGTGTTTGTAAATTCTCGAACGGCAAGGGTG
TTTGTAAATTCTCGCTGGCTGACCCGATTAGAGCTGGGTCTTTCGGGGTTTGGAGCTGGG
CAGTATGAAATTTCGTGGAGCTGGGCTCGGGAGGCTGGGTGCCGTGATCAAAATTTTTGG
TTTTTGTTTCGCTGTGCTCGTAGAGGCAGGTTCGGAGCTGGGCCACCTTGGATTTTTTGG
CAAGAAGTGAGAGCCTAGAGCTGGACCTTCGGTAGGTGTCCAAAAGGGTTTGGCCAATAT
TGGAGCTGGTCCCGTTTTGGCTAGGGGTTAGCTAGGATTTGGAGCTGGGCTCCGTGAGGT
TTGGTTGTTTTGTGACTTGGGACCGTGAGCTGGGCCTTGGATAATTGACAAGGGCATAAG
CTTTTGGCATCCTCCATAGCCGGGCTTGCCGTAGAGTTAGGCCTCCTTGATTGCGGCAGT
GTTGGTGTGAGCTAGGCTTTTGTGAATTTTCACTTAGCCGGGCAATTTGAGGTTGGGCCA
ATTTGGCAAGGCTTGGTGATTTGAGGCTGGGCAAAATTGAATTGTGAGGCCACCCATTTT
GCATTTCCATGGGCCTTGCCGAACGGCAAGGTCCATACGGATTCAAAACAAGGGCCACCC
ATCCTCGGTTCCACACTCACCTATGCTCAAACTCCAGCGAATCCGACAAGGACCTAGCTC
ACGGGATGACGACACTACGGACCCAGCTCCGGATCGTCTCGGAAACCATGCACTCAGACC
CACTCCTTGCCGAAGACAGATCAGCCCTCCTTGGGTCCCTTGCCGAACGGCACCCGCCGC
CCGGAATCCTTCCTCCTGGCAGCTGTCTCGGAGCCCAGCTCCACCTTCACGCTGAAACCG
CTGGTTCCTGTGGCCAAGGAACTCGAAAGTCCTAGCTATCTCTTTGCCTAGCCCTTTTAG
TGCTCTACGGGATATCCCAGCTATCTCTTGCCGAACGGCAGTAGTTGGATGTTTCTGAGA
AGCCTAAAATGAATCTTTTATATGCCTATAAGGAATGTTGTATTTGACTGTACTGCTTGA
TAATGTACAGTGGACACTTGGAGGACTTTTTTTAGGTATGCATTCCGCAATTCCAATCAA
ACATCTTCGTATTACTACTAGCGCAGAATGCAATGTGATATTTGGATGTTTCTGTCGGAA
TTTTAAAAAAGGTTTTAAAAATTTAACCGTTTTTATTTATTTAATTATTTTGGCCGTTTT
ATTTTATTTATTGTGGGGGTTATAAATATTTAATGTTCAGGTTTTATTTCTATATTGAAT
GCCTTAATTTTCTGGTTGGTGAAGGTTACATGTTATTGGATGCTTATAAAAGGCCATCAT
CCTTCACATTTGAACAACCACAATACACCATCAGAATATCACATACCACAATCACCACCA
CAAACTAATTCTCTCCTTTTCTACTTTTATATATATATATATATATTCTCTACTTTATAT
TATTATTTTGGCAATGGTTCTGTGACTTGGATACCTATATCCGTCTATGAACGTGCTCAT
AGCGGATCTTGAGTTTGTGTACAAGGGGTCGTATCTTGGAGTGTTGTAGATTATCAGTAC
CTGCACGTAGGGAGGTTACAAAGGCTTTAGGACAACGTCTTTGACGTGTTTCACCGTACC
AAACTCACCTTCTTACTTTTCATTTATTTTGCTTTTACTTATCTATTATTTTGTTTTCTT
TAATTTCATTGTACCTTAAAAGCTTTCCAATTTGTTTATAAGTTATTTATAATATAAATG
TTTTTGTATTTGGCTTTACGAAAAAGGAAAACTATATTTTTTTATAACAGTTTCATGTTT
ACTTCTTGAGCCACCAGGATTCATTATTTTATTTGTTGGAATTTGGTATCTGCAGTGCAA
GAAACAACGCCAGTTCGTATACTAAGGGAAATGATTCTGTTTAAATTTTAATATTTTAAT
ATAATTTATTTAAAAAAAATTATTTTTTTATTATTTTTTATTCAATAATATGTGAAAATT
ATGTATATAATACGTGAATTTTTTTTTCTGTATTATTGAAAATTTAGTAAAAAATACATG
TATTAAACATGACAAATTCTACGTATTGTACATTTACTTTTTAAAAAACATGAATTTTAC
CGAGTCTTTAAGATGTGTATGGTAAACGAAAGTATGATTGAAAAATATGTACGTAAGTGT
ATAACACGAGTATTAAACGAGACAATGCTAAATTCTTTATATGAGTAATAACTTTGGAAA
AGTAAAAAAAATCAAAAAGGGATAATAGAAACTCGGGTAATTGTCTCATAGAAATGGATA
ATGCTCTAAACTACCCTTACGATAAACGAAAATCAATGAAAAAATTATATAAAAAAACTT
AGTACAATAATGCGGCTATACTCTTTAAATATAATAATATATTTATGGAGTATAGATGCG
CGGCTATACTCCTTAAATATAATAATATATTTAACGAATATAGCCGTGGCTATGCTAATT
ATTTATAATTAAAAAATAAAAAATAAAAAGAAACCGCCTACCTATTAGGCGATTTATGAG
TAGGCCAAAGTGACAATTGCATACTCCACTTCATAGTCATTTACCCTTTCTTCATCGAAA
GGGGTGGATTTAACACGATTTCCAGTTTCTGTCTAGGCATGTGATTGTTTTTCTTGACTT
TAATTGGCTTTTCTCATACAAGAAAAATGGATTTTATTATTTTTTTTATTTTTTTTGTTT
TGGACTTCTTTTGTTAGGTCAAACGTTTTGGACATTAATTTTAAGGCTTAATTATTGATA
TGCCCCCTGTGCTTTATCAAAAATCTCAATTTACTCCATGTACTTGCAATTGGCTCACTT
TACTCCCTGTGCTTTATGTTCATGTCCTTTGTTCCCCTATTCCGTCTAGTTCCTTACAAC
AGTCGTTAACTCTGTTTATATGGCATGGGTATATTAGTAAATTCAGACAAGTGGATCCAA
ATGGGGCATTCCATGTGGCAAATGGTGGGACACATTTGTTGACATCGAGTTTTTTTTTTT
TTTTTTGGTCAAGGGACATCGATTTAATTGGATTGTCCAGTAGGGTTTCACAATTAGCCA
TTTGGGGCAAAATTCATAAGGCTGCGAAATGGGAATCTTGGAATAGGGTTCCAACCTGTT
GAAATTGGGTTGCGAATATTTGAATAGGGAAAGGTAGTGTGTTTGTCTGTCTTTGAATGT
TGATTGAGTCAGTGAGAAGTGAAATCGGGGAAGAGAGTCTCACTGTTACTGGAGATTGAG
GTTGTGCTTTGAATATTGATTGTTGTTAGACTTTAAGGCTACAAGAAGATGATGGTGCTA
AGAGAAAATGGAGGTGTTCAACCCGTGTGTAAGTGGACGCATCCTTCACTTCTTTTTCTA
TATTTGGGCACATGGTTTTGGAGAGTTGCTAGTTTTTTAGTCTTTCTTCACATCTTTTTC
TGGATTTGGGCATATGTGGTTTTAGGGTATTGCTAGGTTTTTTAGTCCTTCACTTCTTTT
TCTTGATTTGGGCATGTGCTTTTAGTGCTGCTAGTTTTAGTCCTTGTTTATGTCTGTTTT
TAGTCTAAAGATCTTTGGTTACGTTTTTATCATTTGTAATTATCTTTATGTTTTTTGTGG
ACATGGTATGTTTATTTCTTTATGTTTTTAGCAGGTAACTTTCTTCCTTTTTGTGGCTTT
CGGCATGTGAGGTTCTTTTATTGTCTTTGTGTTTTGTGTGGTCTTTATTTTGTTTTTCTG
TTACTTGTGGACCTAGCTTTGTGATCCCGTTTTTGTATGTATTTCATGGACTATTTGTGA
GTTTGGTACATGGAGGAAAACTAGTGGGGAAAGGTTTGGGTGACATGCCATGGACTTACT
TAGAGCATTTCCACCAAGAGGCCCCTTCCGACACCCAAGTCTTGACAGGGCAAGAGTTGG
GCTCCACCAACCTGGGCAAGCCGAAAGGGAAGACTTGCATGGGTTGCTGTATGGGCAAGC
TGATGTCATTGTGACATAAATTGGAAAAAAAAAGGAAAAAAAAAAACCAAAAATTTCAGA
ATTTTTTTATAAATAAATAACTAGTCATATTCTTCACTTCCCATACCAAAACTCTATACA
AATTCCTCTTCTCATTTCTCATACGAATAGTGGTTGTCCTTGGTTGCCATGGCAATGGGT
GGAAAATCAACAAAAAAATTGCTAGGATAGGCACTATTCATATGAATAGTAATAACCCCT
TGTCTTTTGCCATGACAAAAGAGTGGAAATGCTCTTAGGTGGTTCAATTAGCTGGTTTGA
TTATTGTGAGGCAGACTACATGTCTATATTAGAGCTGTAGGGAATGGCTAAAATTGTGGG
ATATGATAGTGGTGTGAGCCTTTATGGTGAGGACTTGTTTTCTGTTGTATTAATAATTGT
CACAAATTAATGTGCTAATCAAAATGCTTGTCAATCTCTTCACTTTATATACATTAAGGA
AAAATGGCAGAATATAGTGCCGGTTTGATCACTTCTCATTAGAAAATATTATCAAATTGT
TGTCGTCAATGCAAAATCTTATGCAGTTCCATCAACGTGATTAGAAAACAATAAAGAATC
TGAGGGAGAGGGTCATTTTGTGGAGCCAGACAAAACAAAAAAGAAAAGAGCAAGACGTGG
CTGCTATAACATAGAAAATGGGTTGTGATGATGGTGATTTTTCTGTTCCACCACCTCCAG
CCAATGTTTATTTATTTAGAAGATGTAACATATGATCATCATGCTTATCATAGAGACAGA
GAAATGAAACCCTTAAGAAAAAGACAAGCAGAAAATGATTTGAAAGCATTTTAGAAGATG
TAAAATGCTTATTTCTGCCTCTATATATGTGACTTGCCAAATGTCCAGTAGCATTTTAGG
TGAAGTAAAAAAGAGTCTACATGAAAATAGAGAGGAAAACACCATTTTTCAGTGAATATG
TGACAGTCAAGTGTTTTGGCTACGGTTTTTCATGTTTAGAAACCATTTTCATACCTTATA
TGTGACGAAATAAATATCCCAATTATGTGAACTGTCTTTAGAGACGGAAAAAAACGCCGC
TAACCGTTTCTAAAACCATATAAGTCAACAAATTAAAACACCGCCTCTAAAACTCGGTAG
ACTCTTCAAATCTTACCCACTCACGATTACGTGAACTTTACATAAAAGACAAGAAAAAAA
AAAGCTTCCTTCCCTCTTCATACCTTTTATATATATATATTAAATTTCCTTCATCTTCAA
AAAACTATTCACACATTTTACATGATAACATCATTAAAATCTTGTTCAAATTATTTAAAC
GGATACAACAAAATTCCCCAATCGTCCAACAGACAAGATCGGATGGGAAAGAGATTTAGT
ACAAGTTTTTCATGCATCCCCTAAGGTAATCCCTTTTTCTCTACTGAAATTTCTCGCGTG
CTATCATTGCTCAATCCTTCAGGGAAATTCCGTAGTGCAGCCATTAAGGTAAGAGCTAAA
GCTGGATTTGCTTTCTGAACATCCCCTATGCATCCAACCACCCATTGTACCAGAAGTTCA
CAAAAACATTAGATGGAAACTGATAAACCCTTTTGTTATCACGTCCAACTTCCATAATCC
ATCAAATGAGTGATACAATCATAGAAAATTTTGAGACGTAAATGTGAGGCCCTAAAAAAA
AAAAAACGAAGGCAAGAATATATTACCCTACAAAAATTACTGAATCCAACTATACAAGAC
TTAAAAGACATAGTATATGCAAGGTACGTATCACCACTAGCCAATCCTCCTAGTATGAGT
GTCCCCCAAACAGAACTACCAATATGGAAATTTGGATTGCATATCCATTTTTGCTTCCCA
TACTCTATTCAATCTTTCAAGCCTTCATAGAACATAACCTGCAAAGTGAAGATGAAATCA
TAGTTTGAAACAAAACTAATATACTAAAAATAAGAACCAGATTAAGGAGAAAGAAACAGA
ATAATCACAACTAAATCTTTTAGAGGCCAAAAGGCTAACTGCCTATGATTCACCAATGAC
CAAAACAGGGTATTTCTGAATTTTCCTTTTTGGGACAAAATATAGCAATAAACAAGTGTG
GGGAGTGCATGTTTTCTATTAGTAGTTGAAGTCGTATTTTGCCAGGGTTACGAGCAATTG
TGGGAAAGGCCAAAAGAAAGGGGGTGATACATACAAACTATCACCATTCAACATACCATT
AGACAAGGAAATGGCACATTGCTTGCAAGTGTGGATTAGTATCTGCCAAATGAAAGAAAA
ATTAAATCCGCAATTGTGCAAGAACATAATGGTCATAGTTCATACGCGTGCCAAATTACA
ACCAAATTGAACTAAGTATTTGAATGACACACCGCAATTGAGTTAAGTGGCCAACAGTCT
TCAAGACTCCTAATTCCCTGATTCCCATCATGATGAAAAATAGAGGGAAGGAGGAGGGGA
AGGGACCATAGCTAAGCTATGGAAACACTTGAGCAAGAAAATACAATGCCAGAACCAGTA
CTCGAAAATTGAGCTTTACCCATAAGCCATGAATATTAAATCAATACCTGACTTGCACAA
AGATTAGCTTGGCTCTGAATACATGCCTTTACAGGTCCCCAAATGCCCTAAAAATAGTCT
CCGCAGAAACTCCCTCTAAACTTCATTGACAGTGACAGATTAAAGAATTAATTGCAAGCT
TCCCTCTAAACTTAATTATAAACGCATAAAACTAACAACTGTGATTTCAATTGCTTCAAA
TTTGAACTCGAGGCGGTCTGTATCGCCATTGAAAATTGAAATAGCACTCTCTCTCTCTCT
GGTTAGGGGCGGATTTTGGCTTAACACGATTTCGAATTGTTTCATTTTTTTGGACAAAAA
TATTTTAATGGTATAGCCGGTCGGCTATACTATTTAAATAAATTCGAATATTTTAAACGT
ATAGCCGTTCGGCTATATGCCTTCAAAATATTTATTCGAATATTTTAGAAGTATAGCTGA
TCAGCTATACGTTTAAAATAGATTCCAATATTTAACAGTATCACCGGACGGCTATAATCC
TTAAATACATTTTACAAGTACAGCCAGACGGCAATACTGTATAGCTATAATTATTCGAAT
ATTTTACAAGTATAGCCGCACGGCTATACTGTTTAGTAGAGATGATACACCACACTGCAA
GCAACACCAAAACAATATGCCCATACGTGTGGAATAATACTTGGAGGGAGATGAAAATTA
AAAAGAAAACATAAATATAGGCAAATTACCGATAACGAGTAGATGTTAACTGTTTAGACA
TGGTTTGAATTGCTACTTTAAAAACTAATGTAAGACCTTTTTTTTTTGGGAGATAAAAAA
TTGGGATAAGAGTCAAAATTCATGTACCAAAAAGAAAAAAAGAAACCCAAGATCATTTTT
TAAGGGTCAAAACTCATGTCACAATAAGTTACATATATGTTCAACATCATGATCTCATTG
TCAAGAAATTTTTTGTTCTTCTTCTAGGGATGAGTTAGTCCACAAGAGTTCATCCGCTTG
GGCAGAAGACAACAACAAAATAGAATATTACATAATATTTTGACAATTCTTATTGTGCTA
ACAGTGTTGGTAACAGGCTT
>chr5:12699501-12710500 CH199-U CYP71AN24 P2
TTCCGGCCACTTCTTGCCAGTTTTTGGGGTAGGTCTAAGAACAAAAGTGGCTCCAAATAG
GATGTTACACCTAGGGTAGGAGTCTTGAGTAGTGATTTGGAGTTTTTCTGGCGAAGCATT
ATCGCTTTAGGCACCACGTGCTGCCAGCGCGTGTGCTGGCGCTTGGGCAGCAGGGTGGGG
ACCACAATTAGTCCTAGAATAATCCCTTAGTCCTCACGAGCATGTAGGATTTCGCGGATC
TTAATTCAGATAACGTTTGAACCCCGAACGGATCTCGCCTAGTGTGCGATTTCCGAATTC
AGCATGTTTGAGCCGTTGGATCATAGTCATGTTCAGGTATGTTGACTCAAGTAATTACAG
AATCGTATAATAGTTGATGGATCGTAAAACGGAGTTCCAAATATTTTAGAAACGCCAGCC
CTAGAGATAGGTTTACAGTAAACAAGTCCGGACCGAAAGAAGTTATCTAAATCCTATTAT
GGGATGAGCAGATAGTTAGTTATAAGTTGCGGTCCGGATAGTAGCAGTATCTCCGAGGCC
TGCCAGTTTGCAGTTCAGGAACAGAGGAAAGAACTACGTGTGGTTTGATCCCTCAGTAAG
GGTACGTAGGCAGCCTACAATTTTATGGTGCAGCCACAAGTTAGAGCCTTTGAGTTTGTG
TTCTTGTTTTTCAGGGCATTTTGGTCATTTGTGACCCACACCCACCAGGTGTCAGTATTA
AACAGGATTCGGCCCGGATTCCAAAATGGAATTTGGGTCGGGTCCTTTCAATAACAATAT
CTCAAGAAATAACAAATTAAAGGGTAATATCTATCCTGATCCACCCCTATGCTCCTGCAT
CAATCAAGGACTTCTTTTACAATTCTTGTTCCAAGTTATAGTCCACCATTTCTCACCACA
TACTTGCTGTGAATTTTGTATCAACAAGAGATCCCTCTTTCCTTTTCCCACTCAAAACTG
TAAGTGATTTCTTTTATTCTTTCTTTTACATGTTCTCATCATGGACATATATAGATTTGA
GAGGATATTTCCCATGCATGGTTAAACCAATAGCCTCAGTCAAATTCCCAAAACACAAAA
TATTTCCCAAGAAACCAGGTTAAGACATTTGCATTCACACTCACAACAACAGATTTGAGA
GGATATTTCCTATGCATGGTTAAACCAGTAGCTTCAGTCACGTCCAAATCCTTGCTGGTT
GCTCCACCAGGCAATTTCCAATCAAACTTATGTGCTATATTTACTAAAGCAATCTCAGTA
ACATCTGTGGCAAATTGAACTTACACAAGAATATGGAACTTGCACGGATCTTTATTTTTG
TTTGGATGAACAAACACTAAAGGAACACTTTAGATACTCTTAAACAAAACTCGAATTTCA
TGATCTTATGTGTTTCACACATCCAACCTTCTAAAATGAATATAGAAAGAAAATATGTTC
TAGAAAAACCTCATTGGTAATGCAAGATAAGATCACAGTTAGATAAGATCACCATGGGGC
ATTTTCTTCTTCTTTTGTCTTTTACCTCCTCTCTTTTTGACTTTCTTTGTGAGAGTAATC
TAATACTAGTCTTGTTTCAATTATCTTTCCCACTTTAATTTAATCCCACGAGATAAAGCA
ACTGACTTTTCCCCATCTCATCAATCGTGTATACTTGAGTTTGAGTTTTTCACCACACAC
CACCATGGTTAAAAATTCAGAAACTACCCTGATTTTGAATTTCCAAAAACTCAAAATATT
CCAAACAGACCAATTGAAAATGTGTATATGGTGAGAAAACTTGCATTGACACATAATATT
TTGACAGTTCTTATTGTGCTATGGTATCTTGGCAACAGTACTGACAGCTGAAGCTATAGA
CATACACGATAGCAGGCTTAGAGCCTTAACATATATAATATGAAGACCAGTTCAGGTGCG
TATATGAAAATGTCCTCTCTATCCCTCAACTTGAGTGTGGAAAAGCAACAGCTTTCAGAG
GATATTTTCTATGTGAGGTTAAGCCAATGGTTTCTGTCATGTCTAAATCCTCCCCTCTTG
CTTCACCGGGCAATGCCCAAACAAACTTGTGCACGATGTTTGCTAAGGCAATTTCATTAA
CAGCCATGGCAAACTGAAGTCCTGGGCAGACCCTCCTACCAGCTCCAAAGGGAATCAATT
GAAAGTCAATCCCTTTGTAATCTATACCAATATTCAAGAACCTTTCTGGCTTATACTCCT
CTGGGTTGTCATACAGCTTGGGATCTCTTCCAATTTGCCATGTGTTTACACCATAATCAA
CCGAGCATATCCAGTCTCAAAACAACTAGCACCAAGGCAGACACGCCTTCTCTCCTGCCG
AAGGAAGACACTCTTCCGAGATGCCAAGCACCTGCCGAAACTCCCGACTGCCAAAGCTCA
CAAACTGTTAAACCTAATTCTCATGACACGTGTCACCACCGCGGCGACTTGCACAGAGTC
CCACATCGGAAATCTACACCAACCTCCCACTTTCACTTCCCTATAAAAAGGGAACAGTAC
CCTAGTAAGAGGAGTAACTACTTTTCTGCATTTTACTATTACTCTGCAAAAGTTGACTTA
AGCATCGGAGAGCCTTCGGCCGGCACCACACCGGTGTCCGAAGCTTGACGACTGCTTCCC
TTATCTTTGTCTTCTGCAGGTTAGCCTTTATTGAAGGCCCAGACCCTTTCCCTGCTGAAG
GCAAACCCCTTTTTCTCTAAGTTGACCCTCTCTGAAAAAGAGCATCAACAGTTTGGCGCC
GTCTGTGGGAAGGAGGAAGTTGAAGGAGGAAGTTGAAGGGACCTTGCCGAACGGCAAGGC
CCATGGAAATACAAAATGGGTGGCCTCACAATTCAATTTTGCCCAGCCTCAAATCACCAA
GCCTTGCCAAATTGGCCCAACCTCAAATGGCCCGGCTAAGTGAAAATTCACAAAAGCCTA
GCTCACACCAACACTGCCGCAATCAAGGAGGCCTTTGGCAGAGCTGGGGTCTTTGGCAGA
GCTGTTCTGGAGCGAATTTGGGGCTGGGACATTGCAGAAGTAAGCGGAGCTGGGCTTTCC
TTGTGACCTGGGTGTCTAGATCAAATTTCTGAGGTAAGTTGCTGCCATTTTGGAGGCCTC
CATTTTGTTGCTGCCCATCCCTTGCCGTTCGGCAAGTTGACTCTCCATATTTTGTAGGTG
TTGGCAAAGTAGCTGAGTCAGGATGATTTGCGTTGTGCTTGGAGCTGGGCTTTTGCGAAG
AGCTAAGCCATTTGGGGATTCGACAAGGGCTTGGGCAAGGTGAGAGCTGGGCTCTTCGGC
AAGGGGGCCTAGGCCTTCGGTGACCTTTAGGTAAGACATTTTACCAAGCCCCCCAATTTG
TTGCTACATAACCCTTGCCGTTCGGCAAGGGTGTTTGTAAATTCTCGAACGGCAAGGGTG
TTTGTAAATTCTCGCTGGCTGACCCGATTAGAGCTGGGTCTTTCGGGGTTTGGAGCTGGG
CAGTATGAAATTTCGTGGAGCTGGGCTCGGGAGGCTGGGTGCCGTGATCAAAATTTTTGG
TTTTTGTTTCGCTGTGCTCGTAGAGGCAGGTTCGGAGCTAGGCCACCTTGGATTTTTTGG
CAAGAAGTGAGAGCCTAGAGCTGGACCTTCGGTAGGTGTCCAAAAGGGTTTGGCCAATAT
TGGAGCTGGTCCCGTTTTGGCTAGGGGTTAGCTAGGATTTGGAGCTGGGCTCCGTGAGGT
TTGGTTGTTTTGTGACTTGGGACCGTGAGCTGGGCCTTAGATAATTGACAAGGGCATAAC
CTTTTGGCATCCTCCGTAGCCGGGCTTGCCTTAGAGTGCGGCCTCCTTGATTGCGACAGT
GTTGGTGTGAGCTAGGCTTTTGTGAATTTTCACTTAGCCGGGCCATTTGAGGTTGGGCCA
ATTTGGCAAGGCTTGGTGATTTGAGGCTGGGCAAAATTGAATTGTGAGGCCACCCATTTT
GCATTTCCATGGGCCTTGCCGAACGGCAAGGTCCATACGGATTCAAAACAAGGGCCACCC
ATCCTCGGTTCCACACTCACCTATGCTCAAACTCCAGCGAATCCGACAAGGACCTAGCTC
ACGGGATGACGACACTACGGACCCAGCTCCGGATCGTCTCGGAAACCATGCACTCAGACC
CACTCCTTGCCGAAGACAGATCAGCCCTCCTTGGGTCCCTTGCCGAACGGCACCCGCCGC
CCGGAATCCTTCCTCCTGGCAGCTGTCTCGGAGCCCAGCTCCACCTTCACGCTGAAACCG
CTGGTTCCTGTGGCCAAGGAACTCGAAAGTCCTAGCTATCTCTTTGCCTAGCCCTTTTAG
TGCTCTACGGGATATCCCAGCTATCTCTTGCCGAACGGCAGTAGTTGGATGTTTCTGAGA
AGCCTAAAATGAATCTTTTATATGCCTATAAGGAATGTTGTATTTGACTGTACTGCTTGA
TAATGTACAGTGGACACTTGGAGGACTTTTTTTAGGTATGCATTCCGCAATTCCAATCAA
ACATCTTCGTATTACTACTAGCGCAGAATGCAATGTGATATTTGGATGTTTCTGTCGGAA
TTTTAAAAAAGGTTTTAAAAATTTAACCGTTTTTATTTATTTAATTATTTTGGCCGTTTT
ATTTTATTTATTGTGGGGGTTATAAATATTTAATGTTCAGGTTTTATTTCTATATTGAAT
GCCTTAATTTTCTGGTTGGTGAAGGTTACATGTTATTGGATGCTTATAAAAGGCCATCAT
CCTTCACATTTGAACAACCACAATACACCATCAGAATATCACATACCACAATCACCACCA
CAAACTAATTCTCTCCTTTTCTACTTTTATATATATATATATATATTCTCTACTTTATAT
TATTATTTTGGCAATGGTTCTGTGACTTGGATACCTATATCCGTCTATGAACGTGCTCAT
AGCGGATCTTGAGTTTGTGTACAAGGGGTCGTATCTTGGAGTGTTGTAGATTATCAGTAC
CTGCACGTAGGGAGGTTACAAAGGCTTTAGGACAACGTCTTTGACGTGTTTCACCGTACC
AAACTCACCTTCTTACTTTTCATTTATTTTGCTTTTACTTATCTATTATTTTGTTTTCTT
TAATTTCATTGTACCTTAAAAGCTTTCCAATTTGTTTATAAGTTATTTATAATATAAATG
TTTTTGTATTTGGCTTTACGAAAAAGGAAAACTATATTTTTTTATAACAGTTTCATGTTT
ACTTCTTGAGCCACCAGGATTCATTATTTTATTTGTTGGAATTTGGTATCTGCAGTGCAA
GAAACAACGCCAGTTCGTATACTAAGGGAAATGATTCTGTTTAAATTTTAATATTTTAAT
ATAATTTATTTAAAAAAAATTATTTTTTTATTATTTTTTATTCAATAATATGTGAAAATT
ATGTATATAATACGTGAATTTTTTTTTCTGTATTATTGAAAATTTAGTAAAAAATACATG
TATTAAACATGACAAATTCTACGTATTGTACATTTACTTTTTAAAAAACATGAATTTTAC
CGAGTCTTTAAGATGTGTATGGTAAACGAAAGTATGATTGAAAAATATGTACGTAAGTGT
ATAACACGAGTATTAAACGAGACAATGCTAAATTCTTTATATGAGTAATAACTTTGGAAA
AGTAAAAAAAATCAAAAAGGGATAATAGAAACTCGGGTAATTGTCTCATAGAAATGGATA
ATGCTCTAAACTACCCTTACGATAAACGAAAATCAATGAAAAAATTATATAAAAAAACTT
AGTACAATAATGCGGCTATACTCTTTAAATATAATAATATATTTATGGAGTATAGATGCG
CGGCTATACTCCTTAAATATAATAATATATTTAACGAATATAGCCGTGGCTATGCTAATT
ATTTATAATTAAAAAATAAAAAATAAAAAGAAACCGCCTACCTATTAGGCGATTTATGAG
TAGGCCAAAGTGACAATTGCATACTCCACTTCATAGTCATTTACCCTTTCTTCATCGAAA
GGGGTGGATTTAACACGATTTCCAGTTTCTGTCTAGGCATGTGATTGTTTTTCTTGACTT
TAATTGGCTTTTCTCATACAAGAAAAATGGATTTTATTATTTTTTTTATTTTTTTTGTTT
TGGACTTCTTTTGTTAGGTCAAACGTTTTGGACATTAATTTTAAGGCTTAATTATTGATA
TGCCCCCTGTGCTTTATCAAAAATCTCAATTTACTCCATGTACTTGCAATTGGCTCACTT
TACTCCCTGTGCTTTATGTTCATGTCCTTTGTTCCCCTATTCCGTCTAGTTCCTTACAAC
AGTCGTTAACTCTGTTTATATGGCATGGGTATATTAGTAAATTCAGACAAGTGGATCCAA
ATGGGGCATTCCATGTGGCAAATGGTGGGACACATTTGTTGACATCGAGTTTTTTTTTTT
TTTTTTGGTCAAGGGACATCGATTTAATTGGATTGTCCAGTAGGGTTTCACAATTAGCCA
TTTGGGGCAAAATTCATAAGGCTGCGAAATGGGAATCTTGGAATAGGGTTCCAACCTGTT
GAAATTGGGTTGCGAATATTTGAATAGGGAAAGGTAGTGTGTTTGTCTGTCTTTGAATGT
TGATTGAGTCAGTGAGAAGTGAAATCGGGGAAGAGAGTCTCACTGTTACTGGAGATTGAG
GTTGTGCTTTGAATATTGATTGTTGTTAGACTTTAAGGCTACAAGAAGATGATGGTGCTA
AGAGAAAATGGAGGTGTTCAACCCGTGTGTAAGTGGACGCATCCTTCACTTCTTTTTCTA
TATTTGGGCACATGGTTTTGGAGAGTTGCTAGTTTTTTAGTCTTTCTTCACATCTTTTTC
TGGATTTGGGCATATGTGGTTTTAGGGTATTGCTAGGTTTTTTAGTCCTTCACTTCTTTT
TCTTGATTTGGGCATGTGCTTTTAGTGCTGCTAGTTTTAGTCCTTGTTTATGTCTGTTTT
TAGTCTAAAGATCTTTGGTTACGTTTTTATCATTTGTAATTATCTTTATGTTTTTTGTGG
ACATGGTATGTTTATTTCTTTATGTTTTTAGCAGGTAACTTTCTTCCTTTTTGTGGCTTT
CGGCATGTGAGGTTCTTTTATTGTCTTTGTGTTTTGTGTGGTCTTTATTTTGTTTTTCTG
TTACTTGTGGACCTAGCTTTGTGATCCCGTTTTTGTATGTATTTCATGGACTATTTGTGA
GTTTGGTACATGGAGGAAAACTAGTGGGGAAAGGTTTGGGTGACATGCCATGGACTTACT
TAGAGCATTTCCACCAAGAGGCCCCTTCCGACACCCAAGTCTTGACAGGGCAAGAGTTGG
GCTCCACCAACCTGGGCAAGCCGAAAGGGAAGACTTGCATGGGTTGCTGTATGGGCAAGC
TGATGTCATTGTGACATAAATTGGAAAAAAAAAGGAAAAAAAAAAACCAAAAATTTCAGA
ATTTTTTTATAAATAAATAACTAGTCATATTCTTCACTTCCCATACCAAAACTCTATACA
AATTCCTCTTCTCATTTCTCATACGAATAGTGGTTGTCCTTGGTTGCCATGGCAATGGGT
GGAAAATCAACAAAAAAATTGCTAGGATAGGCACTATTCATATGAATAGTAATAACCCCT
TGTCTTTTGCCATGACAAAAGAGTGGAAATGCTCTTAGGTGGTTCAATTAGCTGGTTTGA
TTATTGTGAGGCAGACTACATGTCTATATTAGAGCTGTAGGGAATGGCTAAAATTGTGGG
ATATGATAGTGGTGTGAGCCTTTATGGTGAGGACTTGTTTTCTGTTGTATTAATAATTGT
CACAAATTAATGTGCTAATCAAAATGCTTGTCAATCTCTTCACTTTATATACATTAAGGA
AAAATGGCAGAATATAGTGCCGGTTTGATCACTTCTCATTAGAAAATATTATCAAATTGT
TGTCGTCAATGCAAAATCTTATGCAGTTCCATCAACGTGATTAGAAAACAATAAAGAATC
TGAGGGAGAGGGTCATTTTGTGGAGCCAGACAAAACAAAAAAGAAAAGAGCAAGACGTGG
CTGCTATAACATAGAAAATGGGTTGTGATGATGGTGATTTTTCTGTTCCACCACCTCCAG
CCAATGTTTATTTATTTAGAAGATGTAACATATGATCATCATGCTTATCATAGAGACAGA
GAAATGAAACCCTTAAGAAAAAGACAAGCAGAAAATGATTTGAAAGCATTTTAGAAGATG
TAAAATGCTTATTTCTGCCTCTATATATGTGACTTGCCAAATGTCCAGTAGCATTTTAGG
TGAAGTAAAAAAGAGTCTACATGAAAATAGAGAGGAAAACACCATTTTTCAGTGAATATG
TGACAGTCAAGTGTTTTGGCTACGGTTTTTCATGTTTAGAAACCATTTTCATACCTTATA
TGTGACGAAATAAATATCCCAATTATGTGAACTGTCTTTAGAGACGGAAAAAAACGCCGC
TAACCGTTTCTAAAACCATATAAGTCAACAAATTAAAACACCGCCTCTAAAACTCGGTAG
ACTCTTCAAATCTTACCCACTCACGATTACGTGAACTTTACATAAAAGACAAGAAAAAAA
AAAGCTTCCTTCCCTCTTCATACCTTTTATATATATATATTAAATTTCCTTCATCTTCAA
AAAACTATTCACACATTTTACATGATAACATCATTAAAATCTTGTTCAAATTATTTAAAC
GGATACAACAAAATTCCCCAATCGTCCAACAGACAAGATCGGATGGGAAAGAGATTTAGT
ACAAGTTTTTCATGCATCCCCTAAGGTAATCCCTTTTTCTCTACTGAAATTTCTCGCGTG
CTATCATTGCTCAATCCTTCAGGGAAATTCCGTAGTGCAGCCATTAAGGTAAGAGCTAAA
GCTGGATTTGCTTTCTGAACATCCCCTATGCATCCAACCACCCATTGTACCAGAAGTTCA
CAAAAACATTAGATGGAAACTGATAAACCCTTTTGTTATCACGTCCAACTTCCATAATCC
ATCAAATGAGTGATACAATCATAGAAAATTTTGAGACGTAAATGTGAGGCCCTAAAAAAA
AAAAAACGAAGGCAAGAATATATTACCCTACAAAAATTACTGAATCCAACTATACAAGAC
TTAAAAGACATAGTATATGCAAGGTACGTATCACCACTAGCCAATCCTCCTAGTATGAGT
GTCCCCCAAACAGAACTACCAATATGGAAATTTGGATTGCATATCCATTTTTGCTTCCCA
TACTCTATTCAATCTTTCAAGCCTTCATAGAACATAACCTGCAAAGTGAAGATGAAATCA
TAGTTTGAAACAAAACTAATATACTAAAAATAAGAACCAGATTAAGGAGAAAGAAACAGA
ATAATCACAACTAAATCTTTTAGAGGCCAAAAGGCTAACTGCCTATGATTCACCAATGAC
CAAAACAGGGTATTTCTGAATTTTCCTTTTTGGGACAAAATATAGCAATAAACAAGTGTG
GGGAGTGCATGTTTTCTATTAGTAGTTGAAGTCGTATTTTGCCAGGGTTACGAGCAATTG
TGGGAAAGGCCAAAAGAAAGGGGGTGATACATACAAACTATCACCATTCAACATACCATT
AGACAAGGAAATGGCACATTGCTTGCAAGTGTGGATTAGTATCTGCCAAATGAAAGAAAA
ATTAAATCCGCAATTGTGCAAGAACATAATGGTCATAGTTCATACGCGTGCCAAATTACA
ACCAAATTGAACTAAGTATTTGAATGACACACCGCAATTGAGTTAAGTGGCCAACAGTCT
TCAAGACTCCTAATTCCCTGATTCCCATCATGATGAAAAATAGAGGGAAGGAGGAGGGGA
AGGGACCATAGCTAAGCTATGGAAACACTTGAGCAAGAAAATACAATGCCAGAACCAGTA
CTCGAAAATTGAGCTTTACCCATAAGCCATGAATATTAAATCAATACCTGACTTGCACAA
AGATTAGCTTGGCTCTGAATATATGCCTTTACAGGTCCCCAAATGCCCTAAAAATAGTCT
CCGCAGAAACTCCCTCTAAACTTCATTGACAGTGACAGATTAAAGAATTAATTGCAAGCT
TCCCTCTAAACTTAATTATAAACGCATAAAACTAACAACTGTGATTTCAATTGCTTCAAA
TTTGAACTCGAGGCGGTCTGTATCGCCATTGAAAATTGAAATAGCACTCTCTCTCTCTCT
GGTTAGGGGCGGATTTTGGCTTAACACGATTTCGAATTGTTTCATTTTTTTGGACAAAAA
TATTTTAATGGTATAGCCGGTCGGCTATACTATTTAAATAAATTCGAATATTTTAAACGT
ATAGCCGTTCGGCTATATGCCTTCAAAATATTTATTCGAATATTTTAGAAGTATAGCTGA
TCAGCTATACGTTTAAAATAGATTCCAATATTTAACAGTATCACCGGACGGCTATAATCC
TTAAATACATTTTACAAGTACAGCCAGACGGCAATACTGTATAGCTATAATTATTCGAAT
ATTTTACAAGTATAGCCGCACGGCTATACTGTTTAGTAGAGATGATACACCACACTGCAA
GCAACACCAAAACAATATGCCCATACGTGTGGAATAATACTTGGAGGGAGATGAAAATTA
AAAAGAAAACATAAATATAGGCAAATTACCGATAACGAGTAGATGTTAACTGTTTAGACA
TGGTTTGAATTGCTACTTTAAAAACTAATGTAAGACCTTTTTTTTTTGGGAGATAAAAAA
TTGGGATAAGAGTCAAAATTCATGTACCAAAAAGAAAAAAAGAAACCCAAGATCATTTTT
TAAGGGTCAAAACTCATGTCACAATAAGTTACATATATGTTCAACATCATGATCTCATTG
TCAAGAAATTTGTTGTTGTTGTTCTTCTTCTAGGGATGAGTTGGTCCACAAGAGTCCGCT
TGGGCAGAAGACAACAACAAAATAGAATATTACATAATATTTTGACAATTCTTATTGTGC
TAACAGTGTTGGTAACAGGCTT
>chr5:12699501-12710500 CH203-2-U CYP71AN24 P1
TTCCGGCCACTTCTTGCCAGTTTTTGGGGTAGGTCTAAGAACAAAAGTGGCTCCAAATAG
GATGTTACACCTAGGGTAGGAGTCTTGAGTAGTGATTTGGAGTTTTTCTGGCGAAGCATT
ATCGCTTTAGGCACCACGTGCTGCCAGCGCGTGTGCTGGCGCTTGGGCAGCAGGGTGGGG
ACCACAATCAGTCCTAGAATAATCTCTTAGTCCTCACGAGCGTGTAGGATTTCGCGGATC
TTAATTCGGATAACGTTTGAACCCCGAACGGATCTCGTTTAGTGTGCGATTTCCGAATTC
AGCAGGTTTGAGCCGTTGGATCGTAGTCATGTTCAGGTATGTTGACTCAGGTAATTTCAG
AATCCTATAATAGTTGATGGATCGTAAAACGGAGTTCCAGGTATTTTAGAAACGTCAACC
CTAGAGATAGGTTTACAGTAAACAAGTACGGACCGAAATGAGTTATCTAAATCCTGTTAT
GGGATGAGCAGATAGTTAGTTATAGGTTGCGGTCCGGATAGTAGCAGTATCTCCGAGGCC
TGCCAGTTTGCAGTTCAGGAACAGAGGAAAGAACTACGTGTGGTTTGATCCCTCAGTAAG
GGTACGTAGGCAGCCTACAATTTTATGGTGCAGCCACAAGTTAGAGCCTTTGAGTTTGTG
TTCTTGTTTTTCAGGGCATTTTGGTCATTTGTGACCCACACCCACCAGGTGTCAGTATTA
AACAGGATTCGGCCCGGATTCCAAAATGGAATTTGGGTCGGGTCCTTTCAATAACAATAT
CTCAAGAAATAACAAATTAAAGGGTAATATCTATCCTGATCCACCCCTATGCTCCTGCAT
CAATCAAGGACTTCTTTTACAATTCTTGTTCCAAGTTATAGTCCACCATTTCTCACCACA
TACTTGCTGTGAATTTTGTATCAACAAGAGATCCCTCTTTCCTTTTCCCACTCAAAACTG
TAAGTGATTTCTTTTATTCTTTCTTTTACATGTTCTCATCATGGACATATATAGATTTGA
GAGGATATTTCCCATGCATGGTTAAACCAATAGCCTCAGTCAAATTCCCAAAACACAAAA
TATTTCCCAAGAAACCAGGTTAAGACATTTGCATTCACACTCACAACAACAGATTTGAGA
GGATATTTCCTATGCATGGTTAAACCAGTAGCTTCAGTCACGTCCAAATCCTTGCTGGTT
GCTCCACCAGGCAATTTCCAATCAAACTTATGTGCTATATTTACTAAAGCAATCTCAGTA
ACATCTGTGGCAAATTGAACTTACACAAGAATATGGAACTTGCACGGATCTTTATTTTTG
TTTGGATGAACAAACACTAAAGGAACACTTTAGATACTCTTAAACAAAACTCGAATTTCA
TGATCTTATGTGTTTCACACATCCAACCTTCTAAAATGAATATAGAAAGAAAATATGTTC
TAGAAAAACCTCATTGGTAATGCAAGATAAGATCACAGTTAGATAAGATCACCATGGGGC
ATTTTCTTCTTCTTTTGTCTTTTACCTCCTCTCTTTTTGACTTTCTTTGTGAGAGTAATC
TAATACTAGTCTTGTTTCAATTATCTTTCCCACTTTAATTTAATCCCACGAGATAAAGCA
ACTGACTTTTCCCCATCTCATCAATCGTGTATACTTGAGTTTGAGTTTTTCACCACACAC
CACCATGGTTAAAAATTCAGAAACTACCCTGATTTTGAATTTCCAAAAACTCAAAATATT
CCAAACAGACCAATTGAAAATGTGTATATGGTGAGAAAACTTGCATTGACACATAATATT
TTGACAGTTCTTATTGTGCTATGGTATCTTGGCAACAGTACTGACAGCTGAAGCTATAGA
CATACACGATAGCAGGCTTAGAGCCTTAACATATATAATATGAAGACCAGTTCAGGTGCG
TATATGAAAATGTCCTCTCTATCCCTCAACTTGAGTGTGGAAAAGCAACAGCTTTCAGAG
GATATTTTCTATGTGAGGTTAAGCCAATGGTTTCTGTCATGTCTAAATCCTCCCCTCTTG
CTTCACCGGGCAATGCCCAATCAAACTTGTGCACGATGTTTGCTAAGGCAATTTCATTAA
CAGCCATGGCAAACTGAAGTCCTGGGCAGACCCTCCTACCAGCTCCAAAGGGAATCAATT
GAAAGTCAATCCCTTTGTAATCTATACCAATATTCAAGAACCTTTCTGGCTTATACTCCT
CTGGGTTGTCATACAGCTTGGGATCTCTTCCAATTTGCCATGTGTTTACACCATAATCAA
CCGAGCATATCCAGTCTCAAAACAACTAGCACCAAGGCAGACACGCCTTCTCTCCTGCCG
AAGGAAGACACTCTTCCGAGATGCCAAGCACCTGCCGAAACTCCCGACTGCCAAAGCTCA
CAAACTGTTAAACCTAATTCTCATGACACGTGTCACCACCGCGGCGACTTGCACAGAGTC
CCACATCGGAAATCTACACCAACCTCCCACTTTCACTTCCCTATAAAAAGGGAACAGTAC
CCTAGTAAGAGGAGTAACTACTTTTCTGCATTTTACTATTACTCTGCAAAAGTTACCCTT
CTTAGTTGACTTAAGCATCGGAGAGCCTTCGGCCGGCACCACACCGGTGTCCGAAGCTTG
ACGACTGCTTCCCTTATCTTTGTCTTCTGCAGGTTAGCCTTTATTGAAGGCCCAGACCCT
TTCCCTGCTGAAGGCAAACCCCTTTTTCTCTAAGTTGACCCTCTCTGAAAAAGAGCATCA
ACAGTTTGGCGCCGTCTGTGGGAAGGAGGAAGTTGAAGGAGGAAGTTGAAGGGACCTTGC
CGAACGCCAAGGCCCATGGAAATGCAAAATGGGTGGCCTCACAATTCAATTTTGCCCAGC
CTCAAATCACCAAGCCTTGCCAAATTGGCCCAACCTCAAATGGCCCGGCTAAGTGAAAAT
TCACAAAAGCCTAGCTCACACCAACACTGCCGCAATCAAGGAGGCCTTTGGCAGAGCTGG
GGTCTTTGGCAGAGCTGTTCTGGAGCGAATTTGGGGCTGGGACATTGCAGAAGTAAGCGG
AGCTGGGCTTTCCTTGTGACCTGGGTGTCTAGATCAAATTTCTGAGGTAAGTTGCTGCCA
TTTTGGAGGCCTCCATTTTGTTGCTGCCCATCCCTTGCCGTTCGGCAAGTTGACTCTCCA
TATTTTGTAGGTGTTGGCAAAGTAGCTGAGTCAGGATGATTTGCGTTGTGCTTGGAGCTG
GGCTTTTGCGAAGAGCTAAGCCATTTGGGGATTCGACAAGGGCTTGGGCAAGGTGAGAGC
TGGGCTCTTCGGCAAGGGGGCCTAGGCCTTCGGTGACCTTTAGGTAAGACATTTTACCAA
GCCCCCCAATTTGTTGCTACATAACCCTTGCCGTTCGGCAAGGGTGTTTGTAAATTCTCG
CTGGCTGACCCGATTAGAGCTGGGTCTTTCGGGGTTTGGAGCTGGGCAGTATGAAATTTC
GTGGAGCTGGGCTCGGGAGGCTGGGTGCCTTGATCAAAAGTTTTGGTTTTTGTTTCGCTG
TGCTCGTAGAGGCAGGTTCGGAGCTAGGCCACCTTGGATTTATTTGGCAAGAAGTGAGAG
CCTAGAGCTGGACCTTCAGTAGGTGTCCAAAAGGGTTTGGCCAATATTGGAGCTGGTCCC
GTTTTGGCTAGGGGTTAGCTAGGATTTGGAGCTGGGCTCCGTGAGGTTTGGTTGTTTTGT
GACTTGGGACCGTGAGCTGGGCCTTGGATAATCGACAAGGGCATAAGCTTTTGGCAACCT
CCATAGCCAGGCTTGCCTTAGAGTTAGGCCTCCTTGATTGGGGTAGCGTCGGTGTGAGCT
AGGCTTTTGTGAATTTTCACTTAGCCGGGCCATTTGAGGTTGGGCCAATTTGGCAAGGCT
TGGTGATTTGAGGCTGGGCAAAATTGAATTGTGAGGCCACCCATTTTGCATTTCCATGGG
CCTTGCCGAACGGCAAGGTCCATACGGATTCAAAACAAGGGCCACCCATCCTCGGTTCCA
CACTCACCTATGCTCAAACTCCAGCGAATCCGACAAGGACCTAGCTCACGGGATGACGAC
ACTACGGACCCAGCTCCGGATCGTCTCGGAAACCATGCACTCAGACCCACTCCTTGCCGA
AGACAGATCAGCCCTCCTTGGGTCCCTTGCCGAACGGCACCCGCCGCCCGGAATCCTTCC
TCCTGGCAGCTGTCTCGGAGCCCAGCTCCACCTTCACGCTGAAACCGCTGGTTCCTGTGG
CCAAGGAACTCGAAAGTCCTAGCTATCTCTTTGCCTAGCCCTTTTTAGTGCTCTACGGGA
TATCCCAGCTATCTCTTGCCGAACGGCAGTAGTTGGATGTTTCTGAGAAGCCTAAAATGA
ATCTTTTATATGCCTATAAGGAATGTTGTATTTGACTGTACTGCTTGATAATGTACAGTG
GACACTTGGAGGACTTTTTTTAGGTATGCATTCCGCAATTCCAATCAAACATCTTCGTAT
TACTACTAGCGCAGAATGCAATGTGATATTTGGATGTTTCTGTCGGAATTTTAAAAAAGG
TTTTAAAAATTTAACCGTTTTTATTTATTTAATTATTTTGGCCGTTTTATTTTATTTATT
GTGGGGGTTATAAATATTTAATATTCAGGTTTTATTTCTATATTGAATGCCTTAATTTTC
TGGTTGGTGAAGGTTACATGTTATTGGATGCTTATAAAAGGCCATCATCCTTCACATTTG
AACAACCACAATACACCATCAGAATATCACATACCACAATCACCACCACAAACTAATTCT
CTCCTTTTCTACTTTTATATATATATATATATTCTGTACTTTATATTATTATTTTGGCAA
TGGTTCTGTGACTTGGATACCTATATCCGTCTATGAACGTGCTCATAGCGGATCTTGAGT
TTGTGTACAAGGGGTCGTATCTTGGAGTGTTGTAGATTATCAGTACCTGCACGTAGGGAG
GTTACAAAGGCTTTAGGACAACGTCTTTGACGTGTTTCACCGTACCAAACTCACCTTCTT
ACTTTTCATTTATTTTGCTTTTACTTATCTATTATTTTGTTTTCTTTAATTTCATTGTAC
CTTAAAAGCTTTCCAATTTGTTTATAAGTTATTTATAATATAAATGTTTTTGTATTTGGC
TTTACGAAAAAGGAAAACTATATTTTTTTATAACAGTTTCATGTTTACTTCTTGAGCCAC
CAGGATTCATTATTTTATTTGTTGGAATTTGGTATCTGCAGTGCAAGAAACAACGCCAAT
TCGTATACTAAGGGAAATGATTCTGTTTAAATTTTAATATTTTAATATAATTTATTTTAA
AAAAATTATTTTTTTATTATTTTTTATTCAATAATATGTGAAAATTATGTATATAATACG
TGAATTTTTTTTTTCTGTATTATTGAAAATTTAGTAAAAAATACATGTATTAAACATGAC
AAATTCTACGTATTGTACATTTACTTTTTAAAAAACATGAATTTTACCGAGTCTTTAAGA
TGTGTATGGTAAACGAAAGTATGATTGAAAAATATGTACGTAAGTGTATAACACGAGTAT
TAAACGAGACAATGCTAAATTCTTTATATGAGTAATAACTTTGGAAAAGTAAAAAAAATC
AAAAAGGGATAATAGAAACTCGGGTAATTGTCTCATAGAAATGGATAATGCTCTAAACTA
CCCTTACGATAAACGAAAATCAATGAAAAAAATTATATAAAAAAACTTAGTACAATAATG
CGGCTATACTCTTTAAATATAATAATATATTTATGGAGTATAGATGCGCGGCTATACTCC
TTAAATATAATAATATATTTAACGAATATAGCCGTGGCTATGCTAATTATTTATAATTAA
AAAATAAAAAATAAAAAGAAACCGCCTACCTATTAGGCGATTTATGAGTAGGCCAAAGTG
ACAATTGCATACTCCACTTCATAGTCATTTACCCTTTCTTCATCGAAAGGGGTGGATTTA
ACACGATTTCCAGTTTCTGTCTAGGCATGTGATTGTTTTTCTTGACTTTAATTGGCTTTT
CTCATACAAGAAAAATGGATTTTATTATTTTTTTTATTTTTTTTGTTTTGGACTTCTTTT
GTTAGGTCAAACGTTTTGGACATTAATTTTAAGGCTTAATTATTGATATGCCCCCTGTGC
TTTATCAAAAATCTCAATTTACTCCATGTACTTGCAATTGGCTCACTTTACTCCCTGTGC
TTTATGTTCATGTCCTTTGTTCCCCTATTCCGTCTAGTTCCTTACAACAGTCGTTAACTC
TGTTTATATGGCATGGGTATATTAGTAAATTCAGACAAGTGGATCCAAATGGGGCATTCC
ATGTGGCAAATGGTGGGACACATTTGTTGACATCGAGTTTTTTTTTTTTTTTTTGGTCAA
GGGACATCGATTTAATTGGATTGTCCAGTAGGGTTTCACAATTAGCCATTTGGGGCAAAA
TTCATAAGGCTGCGAAATGGGAATCTTGGAATAGGGTTCCAACCTGTTGAAATTGGGTTG
CGAATATTTGAATAGGGAAAGGTAGTGTGTTTGTCTGTCTTTGAATGTTGATTGAGTCAG
TGAGAAGTGAAATCGGGGAAGAGAGTCTCACTGTTACTGGAGATTGAGGTTGTGCTTTGA
ATATTGATTGTTGTTAGACTTTAAGGCTACAAGAAGATGATGGTGCTAAGAGAAAATGGA
GGTGTTCAACCCGTGTGTAAGTGGACGCATCCTTCACTTCTTTTTCTATATTTGGGCACA
TGGTTTTGGAGAGTTGCTAGTTTTTTAGTCTTTCTTCACATCTTTTTCTGGATTTGGGCA
TATGTGGTTTTAGGGTATTGCTAGGTTTTTTAGTCCTTCACTTCTTTTTCTTGATTTGGG
CATGTGCTTTTAGTGCTGCTAGTTTTAGTCCTTGTTTATGTCTGTTTTTAGTCTAAAGAT
CTTTGGTTACGTTTTTATCATTTGTAATTATCTTTATGTTTTTTGTGGACATGGTATGTT
TATTTCTTTATGTTTTTAGCAGGTAACTTTCTTCCTTTTTGTGGCTTTCGGCATGTGAGG
TTCTTTTATTGTCTTTGTGTTTTGTGTGGTCTTTATTTTGTTTTTCTGTTACTTGTGGAC
CTAGCTTTGTGATCCCGTTTTTGTATGTATTTCATGGACTATTTGTGAGTTTGGTACATG
GAGGAAAACTAGTGGGGAAAGGTTTGGGTGACATGCCATGGACTTACTTAGAGCATTTCC
ACCAAGAGGCCCCTTCCGACACCCAAGTCTTGACAGGGCAAGAGTTGGGCTCCACCAACC
TGGGCAAGCCGAAAGGGAAGACTTGCATGGGTTGCTGTATGGGCAAGCTGATGTCATTGT
GACATCAACAGTCAATTTAAATAACAAAAAAATTGGAAAAAAAAAGGAAAAAAAAAAACC
AAAAATTTCAGAATTTTTTTATAAATAAATAACTAGCCATATTCTTCACTTCCCATACCA
AAACTCTATACAAATTCCTCTTCTCATTTCTCATACGAATAGTGGTTGTCCTTGGTTGCC
ATGGCAGTGGGTGGAAAATCAACAAAAAAATTGCTAGGATAGGCACTATTCATATGAATA
GTAATAACCCCTTGTCTTTTGCCATGACAAAAGAGTGGAAATGCTCTTAGGTGGTTCAAT
TAGCTGGTTTGATTATTGTGAGGCAGACTACATGTCTATATTAGAGCTGTAGGGAATGGC
TAAAATTGTGGGATATGATAGTGGTGTGAGCCTTTATGGTGAGGACTTGTTTTCTGTTGT
ATTAATAATTGTCACAAATTAATGTGCTAATCAAAATGCTTGTCAATCTCTTCACTTTAT
ATACATTAAGGAAAAATGGCAGAATATAGTGCCAGATCTTATGCAGTTCCATTAGAAAAT
ATCAAACGATCACTTCTCATTAGAAAATATTATCAAATTGTTGTCGTCAATGCAAAATCT
TATGCAGTTCCATCAACGTGATTAGAAAACAATAAAGAATCTGAGGGAGAGGGTCATTTT
GTGGAGCCAGACAAAACAAAAAAGAAAAGAGCAAGACGTGGCTGCTATAACATAGAAAAT
GGGTTGTGATGATGGTGGTTTTTCTGTTCCACCACCTCCAGCCAATGTTTATTTATTTAG
AAGATGTAACATATGATCATCATGCTTATCATAGAGACAGAGAAATGAAACCCTTAAGAA
AAAGACAAGCAGAAAATGATTTGAAAGCATTTTAGAAGATGTAAAATGCTTATTTCTGCC
TCTATATATGTGACTTGCCAAATGTCCAGTAGCATTTTAGGTGAAGTAAAAAAGAGTACA
TGAAAATAGAGAGGAAAACACCATTTTTCAGTGAATATGTGACAGTCAAGTGTTTTGGCT
ACGGTTTTTCATGTTTAGAAACCATTTTCATACCTTATATGTGACGAAATAAATATCCCA
ATTATGTGAACTGTCTTTAGAGACGGAAAAAAACGCCGCTAACCGTTTCTAAAACCATAT
AAGTCAACAAATTAAAACACCGCCTCTAAAACTCGGTAGACTCTTCAAATCTTACCCACT
CACGATTACGTGAACTTTACATAAAAGACAAGAAAAAAAAAAGCTTCCTTCCCTCTTCAT
ACCTTTTATATATATATATTAAATTTCCTTCATCTTCAAAAAACTATTCACACATTTTAC
ATGATAACATCATTAAAATCTTGTTCAAATTATTTAAATGGATACAACAAAATTCCCCAA
TCGTCCAACAGACAAGATCGGATGGGAAAGAGATTTAGTACAAGTTTTTCATGCATCCCC
TAAGGTAATCCCTTTTTCTCTACTGAAATTTCTCGCGTGCTATCATTGCTCAATCCTTCA
GGGAAATTCCGTAGTGCAGCCATTAAGGTAAGAGCTAAAGCTGGATTTGCTTTCTGAACA
TCCCCTATGCATCCAACCACCCATTGTACTAGAAGTTCACAAAAACATTAGATGGAAACT
GATAAACCCTTTTGTTATCACGTCCAACTTCCATAATCCATCAAATGAGTGATACAATCA
TAGAAAATTTTGAGACGTAAATGTGAGGCCCTAAAAAAAAAAAAACGAAGGCAAGAATAT
ATTACCCTACAAAAAATTACTGAATCCAACTATACAAGACTTAAAAGACATAGTATATGC
AAGGTACGTATCACCACTAGCCAATCCTCCTAGTATGAGTGTCCCCCAAACAGAACTACC
AATATGGAAATTTGGATTGCATATCCATTTTTGCTTCCCATACTCTATTCAATCTTTCAA
GCCTTCATAGAACATAACCTGCAAAGTGAAGATGAAATCATAGTTTGAAACAAAACTAAT
ATACTAAAAATAAGAACCAGATTAAGGAGAAAGAAACAGAATAATCACAACTAAATCTTT
TAGAGGCCAAAAGGCTAACTGCCTATGATTCACCAATGACCAAAACAGGGTATTTCTGAA
TTTTCCTTTTTGGGACAAAATATAGCAATAAACAAGTGTGGGGAGTGCATGTTTTCTATT
AGTAGTTGAAGTCGTATTTTGCCAGGGTTACGAGCAATTGTGGGAAAGGCCAAAAGAAAG
GGGGTGATACATACAAACTATCACCATTCAACATACCATTAGACAAGGAAATGGCACATT
GCTTGCAAGTGTGGATTAGTATCTGCCAAATGAAAGAAAAATTAAATCCGCAATTGTGCA
AGAACATAATGGTCATAGTTCATACGCGTGCCAAATTACAACCAAATTGAACTAAGTATT
TGAATGACACACCGCAATTGAGTTAAGTGGCCAACAGTCTTCAAGACTCCTAATTCCCTG
ATTCCCATCATGATGAAAAATAGAGGGAAGGAGGAGGGGAAGGGACCATAGCTAAGCTAT
GGAAACACTTGAGCAAGAAAATACAATGCCAGAACCAGTACTCGAAAATTGAGCTTTACC
CATAAGCCATGAATATTAAATCAATACCTGACTTGCACAAAGATTAGCTTGGCTCTGAAT
ACATGTCTTTACAGGTCCCCAAATGCCCTAAAAATAGTCTCCGCAGAAACTCCCTCTAAA
CTTCATTGACAGTGACAGATTAAAGAATTAATTGCAAGCTTCCCTCTAAACTTAATTATA
AACGCATAAAACTAACAACTGTGATTTCAATTGCTTCAAATTTGAACTCGAGGCGGTCTG
TATCGCCATTGAAAATTGAAATAGCACTCTCTCTCTCTCTGGTTAGGGGCGGATTTTGGC
TTAACACGATTTCGAATTGTTTCATTTTTTTGGACAAAAATATTTTAATGGTATAGCCGG
TCGGCTATACCATTTAAATAAATTCGAATATTTTAAACGTATAGCCGTTCGGCTATACGC
CTTGAATATATTTATTCGAATATTTTACATGTATAGCTGATCAGCTATACGTTTAAAATA
GATTCCAATATTTAACAGTATCACCGGACGGCTATAATCCTTAAATACATTTTACAAGTA
CAGCCAGACGGCAATACTGTATAGCTATAATTATTCGAATATTTTACAAGTATAGCCGCA
CGGCTATACTGTTTAGTAGAGATGATACACCACACTGCAAGCAACACCAAAACAATATGC
CCACACGTGTGGAATAATACTTGGAGGGAGATGAAAATTAAAAAGAAAACATAAATATAG
GCAAATTACCGATAACGAGTAGATGTTAACTGTTTAGACATGGTTTGAATTGCTACTTTA
AAAACTAATGTAAGACCTTTTTTTTTTGGGAGATAAAAAATTGGGATAAGAGTCAAAATT
CATGTACCAAAAAGAAAAAAAGAAACCCAAGATCATTTTTTAAGGGTCAAAACTCATGTC
ACAATAAGTTACATATATGTTCAACATCATGATCTCATTGTCAAGAAATTTGTTCTTCTT
CTTCTAGGGATGAGTTGGTCCACAAGAGTCCGCTTGGGCAGAAGATAACAACAAAATAGA
ATATTACATAATATTTTGACAATTCTTATTGTGCTAACAGTGTTGGTAACAGGCTT
>chr5:12699501-12710500 CH203-2-U CYP71AN24 P2
TTCCGGCCACTTCTTGCCAGTTTTTGGGGTAGGTCTAAGAACAAAAGTGGCTCCAAATAG
GATGTTACACCTAGGGTAGGAGTCTTGAGTAGTGATTTGGAGTTTTTCTGGCGAAGCATT
ATCGCTTTAGGCACCACGTGCTGCCAGCGCGTGTGCTGGCGCTTGGGCAGCAGGGTGGGG
ACCACAATTAGTCCTAGAATAATCCCTTAGTCCTCACGAGCACGTAGGATTTCGCGGATC
TTAATTCGGATAACGTTTGAACCCCAAACGAATCTCGCCTAGTGTGGGATTTCCGAGTTC
AGCATGTTTGAGCCGTTGGATCGTAGTCACGTTCAGGTATGTTGACTCAGGTAATTACAG
AATCGTATAATAGTTGATGGATCGTAAAACGGAGTTCCAAATATTTTAGAAACGCCAGCC
CTAGAGATAGGTTTACAGTAAACAAGTCCGGACCGAAAGAAGTTATCTAAATCCTATTAT
GGGATGAGCAGATAGTTAGTTATAAGTTGCGGTCCGGATAGTAGCAGTATCTCCGAGGCC
TGCCAGTTTGCAGTTCAGGAACAGAGGAAAGAACTACGTGTGGTTTGATCCCTCAGTAAG
GGTACGTAGGCAGCCTACAATTTTATGGTGCAGCCACAAGTTAGAGCCTTTGAGTTTGTG
TTCTTGTTTTTCAGGGCATTTTGGTCATTTGTGACCCACACCCACCAGGTGTCAGTATTA
AACAGGATTCGGCCCGGATTCCAAAATGGAATTTGGGTCGGGTCCTTTCAATAACAATAT
CTCAAGAAATAACAAATTAAAGGGTAATATCTATCCTGATCCACCCCTATGCTCCTGCAT
CAATCAAGGACTTCTTTTACAATTCTTGTTCCAAGTTATAGTCCACCATTTCTCACCACA
TACTTGCTGTGAATTTTGTATCAACAAGAGATCCCTCTTTCCTTTTCCCACTCAAAACTG
TAAGTGATTTCTTTTATTCTTTCTTTTACATGTTCTCATCATGGACATATATAGATTTGA
GAGGATATTTCCCATGCATGGTTAAACCAATAGCCTCAGTCAAATTCCCAAAACACAAAA
TATTTCCCAAGAAACCAGGTTAAGACATTTGCATTCACACTCACAACAACAGATTTGAGA
GGATATTTCCTATGCATGGTTAAACCAGTAGCTTCAGTCACGTCCAAATCCTTGCTGGTT
GCTCCACCAGGCAATTTCCAATCAAACTTATGTGCTATATTTACTAAAGCAATCTCAGTA
ACATCTGTGGCAAATTGAACTTACACAAGAATATGGAACTTGCACGGATCTTTATTTTTG
TTTGGATGAACAAACACTAAAGGAACACTTTAGATACTCTTAAACAAAACTCGAATTTCA
TGATCTTATGTGTTTCACACATCCAACCTTCTAAAATGAATATAGAAAGAAAATATGTTC
TAGAAAAACCTCATTGGTAATGCAAGATAAGATCACAGTTAGATAAGATCACCATGGGGC
ATTTTCTTCTTCTTTTGTCTTTTACCTCCTCTCTTTTTGACTTTCTTTGTGAGAGTAATC
TAATACTAGTCTTGTTTCAATTATCTTTCCCACTTTAATTTAATCCCACGAGATAAAGCA
ACTGACTTTTCCCCATCTCATCAATCGTGTATACTTGAGTTTGAGTTTTTCACCACACAC
CACCATGGTTAAAAATTCAGAAACTACCCTGATTTTGAATTTCCAAAAACTCAAAATATT
CCAAACAGACCAATTGAAAATGTGTATATGGTGAGAAAACTTGCATTGACACATAATATT
TTGACAGTTCTTATTGTGCTATGGTATCTTGGCAACAGTACTGACAGCTGAAGCTATAGA
CATACACGATAGCAGGCTTAGAGCCTTAACATATATAATATGAAGACCAGTTCAGGTGCG
TATATGAAAATGTCCTCTCTATCCCTCAACTTGAGTGTGGAAAAGCAACAGCTTTCAGAG
GATATTTTCTATGTGAGGTTAAGCCAATGGTTTCTGTCATGTCTAAATCCTCCCCTCTTG
CTTCACCGGGCAATGCCCAATCAAACTTGTGCACGATGTTTGCTAAGGCAATTTCATTAA
CAGCCATGGCAAACTGAAGTCCTGGGCAGACCCTCCTACCAGCTCCAAAGGGAATCAATT
GAAAGTCAATCCCTTTGTAATCTATACCAATATTCAAGAACCTTTCTGGCTTATACTCCT
CTGGGTTGTCATACAGCTTGGGATCTCTTCCAATTTGCCATGTGTTTACACCATAATCAA
CCGAGCATATCCAGTCTCAAAACAACTAGCACCAAGGCAGTCTCTCCTGCCGAAGGAAGA
CACTCTTCCGAGATGCCAAGCACCTGCCGAAACTCCCGACTGCCAAAGCTCACAAACTGT
TAAACCTAATTCTCATGACACGTGTCACCACCGCGGCGACTTGCACAGAGTCCCACATCG
GAAATCTACACCAACCTCCCACTTTCACTTCCCTATAAAAAGGGAACAGTACCCTAGTAA
GAGGAGTAACTACTTTTCTGCATTTTACTATTACTCTGCAAAAGTTACCCTTCTTAGTTG
ACTTAAGCATCGGAGAGCCTTCGGCCGGCACCACACCGGTGTCCGAAGCTTGACGACTGC
TTCCCTTATCTTTGTCTTCTGCAGGTTAGCCTTTATTGAAGGCCCAGACCCTTTCCCTGC
TGAAGGCAAACCCCTTTTTCTCTAAGTTGACCCTCTCTGAAAAAGAGCATCAACAGTTTG
GCGCCGTCTGTGGGAAGGAGGAAGTTGAAGGAGGAAGTTGAAGGGACCTTGCCGAACGCC
AAGGCCCATGGAAATGCAAAATGGGTGGCCTCACAATTCAATTTTGCCCAGCCTCAATTC
ACCAAGCCTTGCCAAATTGGCCCAACCTCAAATTGCCCGGCTAAGTGAAAATTCACAAAA
GCCTAGCTCACACCAACACTGCCGCAATCAAGGAGGCCTTTGGCAGAGCTGGGGTCTTTG
GCAGAGCTGTTCTGGAGCGAATTTGGGGCTGGGACATTGCAGAAGTAAGCGGAGCTGGGC
TTTCCTTGTGACCTGGGTGTCTAGATCAAATTTCTGAGGTAAGTTGCTGCCATTTTGGAG
GCCTCCATTTTGTTGCTGCCCATCCCTTGCCGTTCGGCAAGTTGACTCTCCATATTTTGT
AGGTGTTGGCAAAGTAGCTGAGTCAGGATGATTTGCGTTGTGCTTGGAGCTGGGCTTTTG
CGAAGAGCTAAGCCATTTGGGGATTCGACAAGGGCTTGGGCAAGGTGAGAGCTGGGCTCT
TCGGCAAGGGGGCCTAGGCCTTCGGTGACCTTTAGGTAAGACATTTTACCAAGCCCCCCA
ATTTGTTGCTACATAACCCTTGCCGTTCGGCAAGGGTGTTTGTAAATTCTCGCTGGCTGA
CCCGATTAGAGCTGGGTCTTTCGGGGTTTGGAGCTGGGCAGTATGAAATTTCGTGGAGAT
GGGCTCGGGAGGCTGGGTGCCGTGATCAAAATTTTTGGTTTTTGTTTCGCTGTGCTCGTA
GAGGCAGGTTCGGAGCTGGGCCACCTTGGATTTTTTGGCAAGAAGTGAGAGCCTAGAGCT
GGACCTTCGGTAGGTGTCCAAAAGGGTTTGGCCAATATTGGAGCTGGTCCCGTTTTGGCT
AGGGGTTAGCTAGGATTTGGAGCTGGGCTCCGTGAGGTTTGGTTGTTTTGTGACTTGGGA
CCGTGAGCTGGGCCTTGGATAATTGACAAGGGCATAAGCTTTTGGCATCCTCCGTAGCCG
GGCTTGCCGTAGAGTTAGGCCTCCTTGATTGCGGCAGTGTTGGTGTGAGCTAGGCTTTTG
TGAATTTTCACTTAGCCGGGCAATTTGAGGTTGGGCCAATTTGGCAAGGCTTGGTGATTT
GAGGCTGGGCAAAATTGAATTGTGAGGCCACCCATTTTGCATTTCCATGGGCCTTGCCGA
ACGGCAAGGTCCATACGGATTCAAAACAAGGGCCACCCATCCTCGGTTCCACACTCACCT
ATGCTCAAACTCCAGCGAATCCGACAAGGACCTAGCTCACGGGATGACGACACTACGGAC
CCAGCTCCGGATCGTCTCGGAAACCATGCACTCAGACCCACTCCTTGCCGAAGACAGATC
AGCCCTCCTTGGGTCCCTTGCCGAACGGCACCCGCCGCCCGGAATCCTTCCTCCTGGCAG
CTGTCTCGGAGCCCAGCTCCACCTTCACGCTGAAACCGCTGGTTCCTGTGGCCAAGGAAC
TCGAAAGTCCTAGCTATCTCTTTGCCTAGCCCTTTTTAGTGCTCTACGGGATATCCCAGC
TATCTCTTGCCGAACGGCAGTAGTTGGATGTTTCTGAGAAGCCTAAAATGAATCTTTTAT
ATGCCTATAAGGAATGTTGTATTTGACTGTACTGCTTGATAATGTACAGTGGACACTTGG
AGGACTTTTTTTAGGTATGCATTCCGCAATTCCAATCAAACATCTTCGTATTACTACTAG
CGCAGAATGCAATGTGATATTTGGATGTTTCTGTCGGAATTTTAAAAAAGGTTTTAAAAA
TTTAACCGTTTTTATTTATTTAATTATTTTGGCCGTTTTATTTTATTTATTGTGGGGGTT
ATAAATATTTAATGTTCAGGTTTTATTTCTATATTGAATGCCTTAATTTTCTGGTTGGTG
AAGGTTACATGTTCTTGGATGCCTATAAAAGGCCATCATCCTTCACATTTGAACAACCAC
AATACACCATCAGAATATCACATACCACAATCACCACCACAAACTAATTCTCTCCTTTTC
TACTTTTATATATATATATATATTCTGTACTTTATATTATTATTTTGGCAATGGTTCTGT
GACTTGGATACCTATATCCGTCTATGAACGTGCTCATAACTGATCTTGAGTTTGTGTAGA
AGGGGTTGTATCTTGGAGTTTTGTAGACTGTCAGTACCTGCACGTAGGGAGACTACAAAG
GCTTTAGGACAACGTCTTTGACGTGCTTCACCGTACCAAACTCACCTTCTTACTTTTCAT
TTATTTTGCTTTTACTTATCTATTATTTTGTTTTCTTTAATTTCATTGTACCTTAAAAGC
TTTCCAATTTGTTTATAAGTTATTTATAATATAAATGTTTTTGTATTTGGCTTTACGAAA
AAGGAAAACTATATTTTTTTATAACAGTTTCATGTTTACTTCTTGAGCCACCAGGATTCA
TTATTTTATTTGTTGGAATTTGGTATCTGCAGTGCAAGAAACAACGCCAATTCGTATACT
AAGGGAAATGATTCTGTTTAAATTTTAATATTTTAATATAATTTATTTTAAAAAAATTAT
TTTTTTATTATTTTTTATTCAATAATATGTGAAAATTATGTATATAATACGTGAATTTTT
TTTTTCTGTATTATTGAAAATTTAGTAAAAAATACATGTATTAAACATGACAAATTCTAC
GTATTGTACATTTACTTTTTAAAAAACATGAATTTTACCGAGTCTTTAAGATGTGTATGG
TAAACGAAAGTATGATTGAAAAATATGTACGTAAGTGTATAACACGAGTATTAAACGAGA
CAATGCTAAATTCTTTATATGAGTAATAACTTTGGAAAAGTAAAAAAAATCAAAAAGGGA
TAATAGAAACTCGGGTAATTGTCTCATAGAAATGGATAATGCTCTAAACTACCCTTACGA
TAAACGAAAATCAATGAAAAAAATTATATAAAAAAACTTAGTACAATAATGCGGCTATAC
TCTTTAAATATAATAATATATTTATGGAGTATAGATGCGCGGCTATACTCCTTAAATATA
ATAATATATTTAACGAATATAGCCGTGGCTATGCTAATTATTTATAATTAAAAAATAAAA
AATAAAAAGAAACCGCCTACCTATTAGGCGATTTATGAGTAGGCCAAAGTGACAATTGCA
TACTCCACTTCATAGTCATTTACCCTTTCTTCATCGAAAGGGGTGGATTTAACACGATTT
CCAGTTTCTGTCTAGGCATGTGATTGTTTTTCTTGACTTTAATTGGCTTTTCTCATACAA
GAAAAATGGATTTTATTATTTTTTTTATTTTTTTTGTTTTGGACTTCTTTTGTTAGGTCA
AACGTTTTGGACATTAATTTTAAGGCTTAATTATTGATATGCCCCCTGTGCTTTATCAAA
AATCTCAATTTACTCCATGTACTTGCAATTGGCTCACTTTACTCCCTGTGCTTTATGTTC
ATGTCCTTTGTTCCCCTATTCCGTCTAGTTCCTTACAACAGTCGTTAACTCTGTTTATAT
GGCATGGGTATATTAGTAAATTCAGACAAGTGGATCCAAATGGGGCATTCCATGTGGCAA
ATGGTGGGACACATTTGTTGACATCGAGTTTTTTTTTTTTTTTTTGGTCAAGGGACATCG
ATTTAATTGGATTGTCCAGTAGGGTTTCACAATTAGCCATTTGGGGCAAAATTCATAAGG
CTGCGAAATGGGAATCTTGGAATAGGGTTCCAACCTGTTGAAATTGGGTTGCGAATATTT
GAATAGGGAAAGGTAGTGTGTTTGTCTGTCTTTGAATGTTGATTGAGTCAGTGAGAAGTG
AAATCGGGGAAGAGAGTCTCACTGTTACTGGAGATTGAGGTTGTGCTTTGAATATTGATT
GTTGTTAGACTTTAAGGCTACAAGAAGATGATGGTGCTAAGAGAAAATGGAGGTGTTCAA
CCCGTGTGTAAGTGGACGCATCCTTCACTTCTTTTTCTATATTTGGGCACATGGTTTTGG
AGAGTTGCTAGTTTTTTAGTCTTTCTTCACATCTTTTTCTGGATTTGGGCATATGTGGTT
TTAGGGTATTGCTAGGTTTTTTAGTCCTTCACTTCTTTTTCTTGATTTGGGCATGTGCTT
TTAGTGCTGCTAGTTTTAGTCCTTGTTTATGTCTGTTTTTAGTCTAAAGATCTTTGGTTA
CGTTTTTATCATTTGTAATTATCTTTATGTTTTTTGTGGACATGGTATGTTTATTTCTTT
ATGTTTTTAGCAGGTAACTTTCTTCCTTTTTGTGGCTTTCGGCATGTGAGGTTCTTTTAT
TGTCTTTGTGTTTTGTGTGGTCTTTATTTTGTTTTTCTGTTACTTGTGGACCTAGCTTTG
TGATCCCGTTTTTGTATGTATTTCATGGACTATTTGTGAGTTTGGTACATGGAGGAAAAC
TAGTGGGGAAAGGTTTGGGTGACATGCCATGGACTTACTTAGAGCATTTCCACCAAGAGG
CCCCTTCCGACACCCAAGTCTTGACAGGGCAAGAGTTGGGCTCCACCAACCTGGGCAAGC
CGAAAGGGAAGACTTGCATGGGTTGCTGTATGGGCAAGCTGATGTCATTGTGACATCAAC
AGTCAATTTAAATAACAAAAAAATTGGAAAAAAAAAGGAAAAAAAAAAACCAAAAATTTC
AGAATTTTTTTATAAATAAATAACTAGCCATATTCTTCACTTCCCATACCAAAACTCTAT
ACAAATTCCTCTTCTCATTTCTCATACGAATAGTGGTTGTCCTTGGTTGCCATGGCAGTG
GGTGGAAAATCAACAAAAAAATTGCTAGGATAGGCACTATTCATATGAATAGTAATAACC
CCTTGTCTTTTGCCATGACAAAAGAGTGGAAATGCTCTTAGGTGGTTCAATTAGCTGGTT
TGATTATTGTGAGGCAGACTACATGTCTATATTAGAGCTGTAGGGAATGGCTAAAATTGT
GGGATATGATAGTGGTGTGAGCCTTTATGGTGAGGACTTGTTTTCTGTTGTATTAATAAT
TGTCACAAATTAATGTGCTAATCAAAATGCTTGTCAATCTCTTCACTTTATATACATTAA
GGAAAAATGGCAGAATATAGTGCCAGATCTTATGCAGTTCCATTAGAAAATATCAAACGA
TCACTTCTCATTAGAAAATATTATCAAATTGTTGTCGTCAATGCAAAATCTTATGCAGTT
CCATCAACGTGATTAGAAAACAATAAAGAATCTGAGGGAGAGGGTCATTTTGTGGAGCCA
GACAAAACAAAAAAGAAAAGAGCAAGACGTGGCTGCTATAACATAGAAAATGGGTTGTGA
TGATGGTGGTTTTTCTGTTCCACCACCTCCAGCCAATGTTTATTTATTTAGAAGATGTAA
CATATGATCATCATGCTTATCATAGAGACAGAGAAATGAAACCCTTAAGAAAAAGACAAG
CAGAAAATGATTTGAAAGCATTTTAGAAGATGTAAAATGCTTATTTCTGCCTCTATATAT
GTGACTTGCCAAATGTCCAGTAGCATTTTAGGTGAAGTAAAAAAGAGTACATGAAAATAG
AGAGGAAAACACCATTTTTCAGTGAATATGTGACAGTCAAGTGTTTTGGCTACGGTTTTT
CATGTTTAGAAACCATTTTCATACCTTATATGTGACGAAATAAATATCCCAATTATGTGA
ACTGTCTTTAGAGACGGAAAAAAACGCCGCTAACCGTTTCTAAAACCATATAAGTCAACA
AATTAAAACACCGCCTCTAAAACTCGGTAGACTCTTCAAATCTTACCCACTCACGATTAC
GTGAACTTTACATAAAAGACAAGAAAAAAAAAAGCTTCCTTCCCTCTTCATACCTTTTAT
ATATATATATTAAATTTCCTTCATCTTCAAAAAACTATTCACACATTTTACATGATAACA
TCATTAAAATCTTGTTCAAATTATTTAAATGGATACAACAAAATTCCCCAATCGTCCAAC
AGACAAGATCGGATGGGAAAGAGATTTAGTACAAGTTTTTCATGCATCCCCTAAGGTAAT
CCCTTTTTCTCTACTGAAATTTCTCGCGTGCTATCATTGCTCAATCCTTCAGGGAAATTC
CGTAGTGCAGCCATTAAGGTAAGAGCTAAAGCTGGATTTGCTTTCTGAACATCCCCTATG
CATCCAACCACCCATTGTACTAGAAGTTCACAAAAACATTAGATGGAAACTGATAAACCC
TTTTGTTATCACGTCCAACTTCCATAATCCATCAAATGAGTGATACAATCATAGAAAATT
TTGAGACGTAAATGTGAGGCCCTAAAAAAAAAAAAACGAAGGCAAGAATATATTACCCTA
CAAAAAATTACTGAATCCAACTATACAAGACTTAAAAGACATAGTATATGCAAGGTACGT
ATCACCACTAGCCAATCCTCCTAGTATGAGTGTCCCCCAAACAGAACTACCAATATGGAA
ATTTGGATTGCATATCCATTTTTGCTTCCCATACTCTATTCAATCTTTCAAGCCTTCATA
GAACATAACCTGCAAAGTGAAGATGAAATCATAGTTTGAAACAAAACTAATATACTAAAA
ATAAGAACCAGATTAAGGAGAAAGAAACAGAATAATCACAACTAAATCTTTTAGAGGCCA
AAAGGCTAACTGCCTATGATTCACCAATGACCAAAACAGGGTATTTCTGAATTTTCCTTT
TTGGGACAAAATATAGCAATAAACAAGTGTGGGGAGTGCATGTTTTCTATTAGTAGTTGA
AGTCGTATTTTGCCAGGGTTACGAGCAATTGTGGGAAAGGCCAAAAGAAAGGGGGTGATA
CATACAAACTATCACCATTCAACATACCATTAGACAAGGAAATGGCACATTGCTTGCAAG
TGTGGATTAGTATCTGCCAAATGAAAGAAAAATTAAATCCGCAATTGTGCAAGAACATAA
TGGTCATAGTTCATACGCGTGCCAAATTACAACCAAATTGAACTAAGTATTTGAATGACA
CACCGCAATTGAGTTAAGTGGCCAACAGTCTTCAAGACTCCTAATTCCCTGATTCCCATC
ATGATGAAAAATAGAGGGAAGGAGGAGGGGAAGGGACCATAGCTAAGCTATGGAAACACT
TGAGCAAGAAAATACAATGCCAGAACCAGTACTCGAAAATTGAGCTTTACCCATAAGCCA
TGAATATTAAATCAATACCTGACTTGCACAAAGATTAGCTTGGCTCTGAATACATGCCTT
TACAGGTCCCCAAATGCCCTAAAAATAGTCTCCGCAGAAACTCCCTCTAAACTTCATTGA
CAGTGACAGATTAAAGAATTAATTGCAAGCTTCCCTCTAAACTTAATTATAAACGCATAA
AACTAACAACTGTGATTTCAATTGCTTCAAATTTGAACTCGAGGCGGTCTGTATCGCCAT
TGAAAATTGAAATAGCACTCTCTCTCTCTCTGGTTAGGGGCGGATTTTGGCTTAACACGA
TTTCGAATTGTTTCATTTTTTTGGACAAAAATATTTTAATGGTATAGCCGGTCGGCTATA
CCATTTAAATAAATTCGAATATTTTAAACGTATAGCCGTTCGGCTATACGCCTTGAATAT
ATTTATTCGAATATTTTACATGTATAGCTGATCAGCTATACGTTTAAAATAGATTCCAAT
ATTTAACAGTATCACCGGACGGCTATAATCCTTAAATACATTTTACAAGTACAGCCAGAC
GGCAATACTGTATAGCTATAATTATTCGAATATTTTACAAGTATAGCCGCACGGCTATAC
TGTTTAGTAGAGATGATACACCACACTGCAAGCAACACCAAAACAATATGCCCACACGTG
TGGAATAATACTTGGAGGGAGATGAAAATTAAAAAGAAAACATAAATATAGGCAAATTAC
CGATAACGAGTAGATGTTAACTGTTTAGACATGGTTTGAATTGCTACTTTAAAAACTAAT
GTAAGACCTTTTTTTTTTGGGAGATAAAAAATTGGGATAAGAGTCAAAATTCATGTACCA
AAAAGAAAAAAAGAAACCCAAGATCATTTTTTAAGGGTCAAAATTCATGTTACAATAAGT
TACATATATGTTCAACATCATGATCTCATTGTCAAGAAATTTTTTGTTGTTGTTCTTCTT
CTAGGGATGAGTTAGTCCACAAGAGTTCATCCGCTTGGGCAGAAGACAACAACAAAATAG
AATATTACATAATATTTTGACAATTCTTATTGTGCTAACAGTGTTGGTAACAGGCTT
>chr5:12699501-12710500 CH208-D CYP71AN24 P1
TTCCGGCCACTTCTTGCCAGTTTTTGGGGTAGGTCTAAGAACAAAAGTGGCTCCAAATAG
GATGTTACACCTAGGGTAGGAGTCTTGAGTAGTGATTTGGAGTTTTTCTGGCGAAGCATT
ATCGCTTTAGGCACCACGTGCTGCTGGCGCGTGTGGCGGCATGTGGGCATCAGGGTGGGG
ACCACAATCAGTCCTAGAATAATCTCTTAGTCCTCACGAGCGTGTAGGATTTCGCGGATC
TTAATTCGGATAACGTTTGAACCCCGAACGGATCTCGTCTAGTGTGCGATTTCCGAATTC
AGCATGTTTGAGCCGTTGGATCGTAGTCATGTTCAGGTATGTTGACTCAGGTAATTTCAG
AATCCTATAATAGTTGACGGATCGTAAAACGGAGTTCCAGATATTTTAGAAACGTCAACC
CTAGAGATAGGTTTACAGTAAACAAGTCCGGACCGAAAGAAGTTATCTAAATCCTATTAT
GGGATGAGCAGATAGTTAGTTATAAGTTGCGGTCCGGATAGTAGCAGTATCTCCGAGGCC
TGCCAGTTTGCAGTTCAGGAACAGAGGAAAGAACTACGTGTGGTTTGATCCCTCAGTAAG
GGTACGTAGGCAGCCTACAATTTTATGGTGCAGCCACAAGTTAGAGCCTTTGAGTTTGTG
TTCTTGTTTTTCAGGGCATTTTGGTCATTTGTGACCCACACCCACCAGGTGTCAGTATTA
AACAGGATTCGGCCCGGATTCCAAAATGGAATTTGGGTCGGGTCCTTTCAATAACAATAT
CTCAAGAAATAACAAATTAAAGGGTAATATCTATCCTGATCCACCCCTATGCTCCTGCAT
CAATCAAGGACTTCTTTTACAATTCTTGTTCCAAGTTATAGTCCACCATTTCTCACCACA
TACTTGCTGTGAATTTTGTATCAACAAGAGATCCCTCTTTCCTTTTCCCACTCAAAACTG
TAAGTGATTTCTTTTATTCTTTCTTTTACATGTTCTCATCATGGACATATATAGATTTGA
GAGGATATTTCCCATGCATGGTTAAACCAATAGCCTCAGTCAAATTCCCAAAACACAAAA
TATTTCCCAAGAAACCAGGTTAAGACATTTGCATTCACACTCACAACAACAGATTTGAGA
GGATATTTCCTGTGCATGGTTAAACCAGTAGCTTCAGTCACGTCCAAATCTTTGTTGGTT
GCTCCACCAGGCAATTTCCAATCGAACTTATGTACTATATTTGCTAAAGCAATCTCAGTA
ACATCTGTGGCAAATTGAACTTACACAAGAATATGGAACTTGCACGGATCTTTATTTTTG
TTTGGATGAACAAACACTAAAGGAACACTTTAGATACTCTTAAACAAAACTCGAATTTCA
TGATCTTATGTGTTTCACACATCCAACCTTCTAAAATGAATATAGAAAGAAAATATGTTC
TAGAAAAACCTCATTGGTAATGCAAGATAAGATCACAGTTAGATAAGATCACCATGGGGC
ATTTTCTTCTTCTTTTGTCTTTTACCTCCTCTCTTTTTGACTTTCTTTGTGAGAGTAATC
TAATACTAGTCTTGTTTCAATTATCTTTCCCACTTTAATTTAATCCCACGAGATAAAAGC
AACTGACTTTCCCCCATCTCATCAATCATGTATACTTGAGTTTGAGTTTTTCACCACACA
CCACCATGGTTAAAAATTCAGAACCTACCCTGATTTTGAATTTCCAAAAACTCAAAATAT
TCCAAACAGACCAATTGAAAATGTGTATATGGTGAGAAAACTTGCATTGACACATAATAT
TTTGACAGTTCTTATTGTGCTATGGTATCTTGGCAACAGTACTGACAGCTGAAGCTATAG
ACATACACGATAGCAGGCTTAGAGCCTTAACACATATAATATGAAGACCAGTTCATGTGC
GTATATGAAAATGTCCTCTCTATCCCTCAACTTGAGTGTGGAAAAGCAACAGCTTTCAGA
GGATATTTTCTATGTGAGGTTAAGCCAATGGTTTCTGTCATGTCTAAATCCTCCCCTCTT
GCTTCACCGGGCAATGCCCAAACAAACTTGTGCACGATGTTTGCTAAGGCAATTTCATTA
ACAGCCATGGCAAACTGAAGTCCTGGGCAGACCCTCCTACCAGCTCCAAAGGGAATCAAT
TGAAAGTCAATCCCTTTGTAATCTATACCAATATTCAAGAACCTTTCTGGCTTATACTCC
TCTGGGTTGTCATACAGCTTGGGATCTCTTCCAATTTGCCATGTGTTTACACCATAATCA
ACCGAGCATATCCAGTCTCAAAACAACTAGCACCAAGGCAGACACGCCTTCTCTCCTGCC
GAAGGAAGACACTCTTCCGAGATGCCAAGCACCTGCCGAAACTCCCGACTGCCAAAGCTC
ACAAACTGTTAAACCTAATTCTCATGACACGTGTCACCACCGCGGCGACTTGCACAGAGT
CCCACATCGGAAATCTACACCAACCTCCCACTTTCACTTCCCTATAAAAAGGGAACAGTA
CCCTAGTAAGAGGAGTAACTACTTTTCTGCATTTTACTATTACTCTGCAAAAGTTGACTT
AAGCATCGGAGAGCCTTCGGCCGGCACCACACCGGTGTCCGAAGCTTGACGACTGCTTCC
CTTATCTTTGTCTTCTGCAGGTTAGCCTTTATTGAAGGCCCAGACCCTTTCCCTGCTGAA
GGCAAACCCCTTTTTCTCTAAGTTGACCCTCTCTGAAAAAGAGCATCAACAGTTTGGCGC
CGTCTGTGGGAAGGAGGAAGTTGAAGGAGGAAGTTGAAGGGACCTTGCCGAACGGCAAGG
CCCATGGAAATGCAAAATGGGTGGCCTCACAATTCAATTTTGCCCAGCCTCAATTCACCA
AGCCTTGCCAAATTGGCCCAACCTCAAATGGCCCGGCTAAGTGAAAATTCACAAAAGCCG
AGCTCACACCAACACTGCCGCAATCAAGGAGGCCTTTGGCAGAGCTGGGGTCTTTGGCAG
AGCTGTTCTGGAGCGAATTTGGGGCTGGGACATTGCAGAAGTAAGCGGAGCTGGGCTTTC
CTTGTGACCTGGGTGTCTAGATCAAATTTCTGAGGTAAGTTGCTGCCATTTTGGAGGCCT
CCATTTTGTTGCTGCCCATCCCTTGCCGTTCGGCAAGTTGACTCTCCATATTTTGTAGGT
GTTGGCAAAGTAGCTGAGTCAGGATGATTTGCGTTGTGCTTGGAGCTGGGCTTTTGCGAA
GAGCTAAGCCATTTGGGGATTCGACAAGGGCTTGGGCAAGGTGAGAGCTGGGCTCTTCGG
CAAGGGGGCCTAGGCCTTCGGTGACCTTTAGGTAAGACATTTTACCAAGCCCCCCAATTT
GTTGCTACATAACCCTTGCCGTTCGGCAAGGGTGTTTGTAAATTCTCGAACGGCAAGGGT
GTTTGTAAATTCTCGCTGGCTGACCCGATTAGAGCTGGGTCTTTCGGGGTTTGGAGCTGG
GCAGTATGAAATTTCGTGGAGCTGGGCTCGGGAGGCTGGGTACCTTGATCAAAATTTTTG
GTTTTTATTTCGCTGTGCTCGTAGAGGCAGGTTCGGAGCTGGGCCACATTGGATTTGTCG
GCAAGAAGTGAGAGCCTAGAGCTGGACCTTCGGTAGGTGTCCAAAAGGGTTTGGCAAACA
TTGGAGCTGGTCCCGTTTCGGCTAGGAGTTAGCTAGGATTTGGAGCTGGGCTCCGTGAGG
TTTGGTTGTTTTTACTTGGGACCGTGAGCTGGGCCTTGGATAATCGACAAGGGCATAAGC
TTTTGGCAACCTCCGTAGCCGGGCTGGCCTTAGAGTTAGGCCTCCTTGATTGCGGCAGCG
TCAGTATGAGCTAGGCTTTTGTGAATTTTCACTTAGCCGGGCCATTTGAGGTTGGGCCAA
TTTGGCAAGGCTTGGTGAATTGAGGCTGGGCAAAATTGAATTGTGAGGCCACCCATTTTG
CATTTCCATGGGCCTTGCCGAACGGCAAGGTCCATACGGATTCAAAACAAGGGCCACCCA
TCCTCGGTTCCACACTCACCTATGCTCAAACTCCAGCGAATCCGACAAGGACCTAGCTCA
CGGGATGACGACACTACGGACCCAGCTCCGGATCGTCTCGGAAACCATGCACTCAGACCC
ACTCCTTGCCGAAGACAGATCAGCCCTCCTTGGGTCCCTTGCCGAACGGCACCCGCCGCC
CGGAATCCTTCCTCCTGGCAGCTGTCTCGGAGCCCAGCTCCACCTTCACGCTGAAACCGC
TGGTTCCTGTGGCCAAGGAACTCGAAAGTCCTAGCTATCTCTTTGCCTAGCCCTTTTAGT
GCTCTACGGGATATCCCAGCTATCTCTTGCCGAACGGCAGTAGTTGGATGTTTCTGAGAA
GCCTAAAATGAATCTTTTATATGCCTATAAGGAATGTTGTATTTGACTGTACTGCTTGAT
AATGTACAGTGGACACTTGGAGGACTTTTTTTAGGTATGCATTCCGCAATTCCAATCAAA
CATCTTCGTATTACTACTAGCGCAGAATGCAATGTGATATTTGGATGTTTCTGTCGGAAT
TTTAAAAAAGGTTTTAAAAATTTAACCGTTTTTATTTATTTAATTATTTTGGCCGTTTTA
TTTTATTTATTGTGGGGGTTATAAATATTTAATATTCAGGTTTTATTTCTATATTGAATG
CCTTAATTTTCTGGTTGGTGAAGGTTACATGTTATTGGATGCTTATAAAAGGCCATCATC
CTTCACATTTGAACAACCACAATACACCATCAGAATATCACATACCACAATCACCACCAC
AAACTAATTCTCTCCTTTTCTACTTTTATATATATATATATATATTCTGTACTTTATATT
ATTATTTTGGCAATGGTTCTGTGACTTGGATACCTATATCCGTCTATGAACGTGCTCATA
GCGGATCTTGAGTTTGTGTACAAGGGGTCGTATCTTGGAGTGTTGTAGATTATCAGTACC
TGCACGTAGGGAGGTTACAAAGGCTTTAGGACAACGTCTTTGACGTGTTTCACCGTACCA
AACTCACCTTCTTACTTTTCATTTATTTTGCTTTTACTTATCTATTATTTTGTTTTCTTT
AATTTCATTGTACCTTAAAAGCTTTCCAATTTGTTTATAAGTTATTTATAATATAAATGT
TTTTGTATTTGGCTTTACGAAAAAGGAAAACTATATTTTTTTATAACAGTTTCATGTTTA
CTTCTTGAGCCACCAGGATTCATTATTTTATTTGTTGGAATTTGGTATCTGCAGTGCAAG
AAACAACGCCAATTCGTATACTAAGGGAAATGATTCTGTTTAAATTTTAATATTTTAATA
TAATTTATTTAAAAAAAATTATTTTTTTATTATTTTTTATTCAATAATATGTGAAAATTA
TGTATATAATACGTGAATTTTTTTTTCTGTATTATTGAAAATTTAGTAAAAAATACATGT
ATTAAACATGACAAATTCTACGTATTGTACATTTACTTTTTAAAAAACATGAATTTTACC
GAGTCTTTAAGATGTGTATGGTAAACGAAAGTATGATTGAAAAATATGTACGTAAGTGTA
TAACACGAGTATTAAACGAGACAATGCTAAATTCTTTATATGAGTAATAACTTTGGAAAA
GTAAAAAAAATCAAAAAGGGATAATAGAAACTCGGGTAATTGTCTCATAGAAATGGATAA
TGCTCTAAACTACCCTTACGATAAACGAAAATCAATGAAAAAATTATATAAAAAAACTTA
GTACAATAATGCGGCTATACTCTTTAAATATAATAATATATTTATGGAGTATAGATGCGC
GGCTATACTCCTTAAATATAATAATATATTTAACGAATATAGCCGTGGCTATGCTAATTA
TTTATAATTAAAAAATAAAAAATAAAAAGAAACCGCCTACCTATTAGGCGATTTATGAGT
AGGCCAAAGTGACAATTGCATACTCCACTTCATAGTCATTTACCCTTTCTTCATCGAAAG
GGGTGGATTTAACACGATTTCCAGTTTCTGTCTAGGCATGTGATTGTTTTTCTTGACTTT
AATTGGCTTTTCTCATACAAGAAAAATGGATTTTATTATTTTTTTTATTTTTTTTGTTTT
GGACTTCTTTTGTTAGGTCAAACGTTTTGGACATTAATTTTAAGGCTTAATTATTGATAT
GCCCCCTGTGCTTTATCAAAAATCTCAATTTACTCCATGTACTTGCAATTGGCTCACTTT
ACTCCCTGTGCTTTATGTTCATGTCCTTTGTTCCCCTATTCCGTCTAGTTCCTTACAACA
GTCGTTAACTCTGTTTATATGGCATGGGTATATTAGTAAATTCAGACAAGTGGATCCAAA
TGGGGCATTCCATGTGGCAAATGGTGGGACACATTTGTTGACATCGAGTTTTTTTTTTTT
TTTTTGGTCAAGGGACATCGATTTAATTGGATTGTCCAGTAGGGTTTCACAATTAGCCAT
TTGGGGCAAAATTCATAAGGCTGCGAAATGGGAATCTTGGAATAGGGTTCCAACCTGTTG
AAATTGGGTTGCGAATATTTGAATAGGGAAAGGTAGTGTGTTTGTCTGTCTTTGAATGTT
GATTGAGTCAGTGAGAAGTGAAATCGGGGAAGAGAGTCTCACTGTTACTGGAGATTGAGG
TTGTGCTTTGAATATTGATTGTTGTTAGACTTTAAGGCTACAAGAAGATGATGGTGCTAA
GAGAAAATGGAGGTGTTCAACCCGTGTGTAAGTGGACGCATCCTTCACTTCTTTTTCTAT
ATTTGGGCACATGGTTTTGGAGAGTTGCTAGTTTTTTAGTCTTTCTTCACATCTTTTTCT
GGATTTGGGCATATGTGGTTTTAGGGTATTGCTAGGTTTTTTAGTCCTTCACTTCTTTTT
CTTGATTTGGGCATGTGCTTTTAGTGCTGCTAGTTTTAGTCCTTGTTTATGTCTGTTTTT
AGTCTAAAGATCTTTGGTTACGTTTTTATCATTTGTAATTATCTTTATGTTTTTTGTGGA
CATGGTATGTTTATTTCTTTATGTTTTTAGCAGGTAACTTTCTTCCTTTTTGTGGCTTTC
GGCATGTGAGGTTCTTTTATTGTCTTTGTGTTTTGTGTGGTCTTTATTTTGTTTTTCTGT
TACTTGTGGACCTAGCTTTGTGATCCCGTTTTTGTATGTATTTCATGGACTATTTGTGAG
TTTGGTACATGGAGGAAAACTAGTGGGGAAAGGTTTGGGTGACATGCCATGGACTTACTT
AGAGCATTTCCACCAAGAGGCCCCTTCCGACACCCAAGTCTTGACAGGGCAAGAGTTGGG
CTCCACCAACCTGGGCAAGCCGAAAGGGAAGACTTGCATGGGTTGCTGTATGGGCAAGCT
GATGTCATTGTGACATAAATTGGAAAAAAAAAGGAAAAAAAAAAACCAAAAATTTCAGAA
TTTTTTTATAAATAAATAACTAGTCATATTCTTCACTTCCCATACCAAAACTCTATACAA
ATTCCTCTTCTCATTTCTCATACGAATAGTGGTTGTCCTTGGTTGCCATGGCAATGGGTG
GAAAATCAACAAAAAAATTGCTAGGATAGGCACTATTCATATGAATAGTAATAACCCCTT
GTCTTTTGCCATGACAAAAGAGTGGAAATGCTCTTAGGTGGTTCAATTAGCTGGTTTGAT
TATTGTGAGGCAGACTACATGTCTATATTAGAGCTGTAGGGAATGGCTAAAATTGTGGGA
TATGATAGTGGTGTGAGCCTTTATGGTGAGGACTTGTTTTCTGTTGTATTAATAATTGTC
ACAAATTAATGTGCTAATCAAAATGCTTGTCAATCTCTTCACTTTATATACATTAAGGAA
AAATGGCAGAATATAGTGCCGGTTTGATCACTTCTCATTAGAAAATATTATCAAATTGTT
GTCGTCAATGCAAAATCTTATGCAGTTCCATCAACGTGATTAGAAAACAATAAAGAATCT
GAGGGAGAGGGTCATTTTGTGGAGCCAGACAAAACAAAAAAGAAAAGAGCAAGACGTGGC
TGCTATAACATAGAAAATGGGTTGTGATGATGGTGATTTTTCTGTTCCACCACCTCCAGC
CAATGTTTATTTATTTAGAAGATGTAACATATGATCATCATGCTTATCATAGAGACAGAG
AAATGAAACCCTTAAGAAAAAGACAAGCAGAAAATGATTTGAAAGCATTTTAGAAGATGT
AAAATGCTTATTTCTGCCTCTATATATGTGACTTGCCAAATGTCCAGTAGCATTTTAGGT
GAAGTAAAAAAGAGTCTACATGAAAATAGAGAGGAAAACACCATTTTTCAGTGAATATGT
GACAGTCAAGTGTTTTGGCTACGGTTTTTCATGTTTAGAAACCATTTTCATACCTTATAT
GTGACGAAATAAATATCCCAATTATGTGAACTGTCTTTAGAGACGGAAAAAAACGCCGCT
AACCGTTTCTAAAACCATATAAGTCAACAAATTAAAACACCGCCTCTAAAACTCGGTAGA
CTCTTCAAATCTTACCCACTCACGATTACGTGAACTTTACATAAAAGACAAGAAAAAAAA
AAGCTTCCTTCCCTCTTCATACCTTTTATATATATATATTAAATTTCCTTCATCTTCAAA
AAACTATTCACACATTTTACATGATAACATCATTAAAATCTTGTTCAAATTATTTAAACG
GATACAACAAAATTCCCCAATCGTCCAACAGACAAGATCGGATGGGAAAGAGATTTAGTA
CAAGTTTTTCATGCATCCCCTAAGGTAATCCCTTTTTCTCTACTGAAATTTCTCGCGTGC
TATCATTGCTCAATCCTTCAGGGAAATTCCGTAGTGCAGCCATTAAGGTAAGAGCTAAAG
CTGGATTTGCTTTCTGAACATCCCCTATGCATCCAACCACCCATTGTACCAGAAGTTCAC
AAAAACATTAGATGGAAACTGATAAACCCTTTTGTTATCACGTCCAACTTCCATAATCCA
TCAAATGAGTGATACAATCATAGAAAATTTTGAGACGTAAATGTGAGGCCCTAAAAAAAA
AAAAACGAAGGCAAGAATATATTACCCTACAAAAATTACTGAATCCAACTATACAAGACT
TAAAAGACATAGTATATGCAAGGTACGTATCACCACTAGCCAATCCTCCTAGTATGAGTG
TCCCCCAAACAGAACTACCAATATGGAAATTTGGATTGCATATCCATTTTTGCTTCCCAT
ACTCTATTCAATCTTTCAAGCCTTCATAGAACATAACCTGCAAAGTGAAGATGAAATCAT
AGTTTGAAACAAAACTAATATACTAAAAATAAGAACCAGATTAAGGAGAAAGAAACAGAA
TAATCACAACTAAATCTTTTAGAGGCCAAAAGGCTAACTGCCTATGATTCACCAATGACC
AAAACAGGGTATTTCTGAATTTTCCTTTTTGGGACAAAATATAGCAATAAACAAGTGTGG
GGAGTGCATGTTTTCTATTAGTAGTTGAAGTCGTATTTTGCCAGGGTTACGAGCAATTGT
GGGAAAGGCCAAAAGAAAGGGGGTGATACATACAAACTATCACCATTCAACATACCATTA
GACAAGGAAATGGCACATTGCTTGCAAGTGTGGATTAGTATCTGCCAAATGAAAGAAAAA
TTAAATCCGCAATTGTGCAAGAACATAATGGTCATAGTTCATACGCGTGCCAAATTACAA
CCAAATTGAACTAAGTATTTGAATGACACACCGCAATTGAGTTAAGTGGCCAACAGTCTT
CAAGACTCCTAATTCCCTGATTCCCATCATGATGAAAAATAGAGGGAAGGAGGAGGGGAA
GGGACCATAGCTAAGCTATGGAAACACTTGAGCAAGAAAATACAATGCCAGAACCAGTAC
TCGAAAATTGAGCTTTACCCATAAGCCATGAATATTAAATCAATACCTGACTTGCACAAA
GATTAGCTTGGCTCTGAATACATGCCTTTACAGGTCCCCAAATGCCCTAAAAATAGTCTC
CGCAGAAACTCCCTCTAAACTTCATTGACAGTGACAGATTAAAGAATTAATTGCAAGCTT
CCCTCTAAACTTAATTATAAACGCATAAAACTAACAACTGTGATTTCAATTGCTTCAAAT
TTGAACTCGAGGCGGTCTGTATCGCCATTGAAAATTGAAATAGCACTCTCTCTCTCTCTG
GTTAGGGGCGGATTTTGGCTTAACACGATTTCTAATTGTTTCATTTTTTTGGACAAAAAT
ATTTTAATGGTATAGCCGGTCGGCTATACTATTTAAATAAATTCGAATATTTTAAACGTA
TAGCCGTTCGGCTATATGCCTTCAAAATATTTATTCGAATATTTTAGAAGTATAGCTGAT
CGGCTATACGTTTAAAATAGATTCCAATATTTAACAGTATCACCGGACGGCTATAATCCT
TAAATACATTTTACAAGTACAGCCAGACGGCAATACTGTATAGCTATAATTATTCGAATA
TTTTACAAGTATAGCCGCACGGCTATACTGTTTAGTAGAGATGATACACCACACTGCAAG
CAACACCAAAACAATATGCCCATACGTGTGGAATAATACTTGGAGGGAGATGAAAATTAA
AAAGAAAACATAAATATAGGCAAATTACCGATAACGAGTAGATGTTAACTGTTTAGACAT
GGTTTGAATTGCTACTTTAAAAACTAATGTAAGACCTTTTTTTTTTGGGAGATAAAAAAT
TGGGATAAGAGTCAAAATTCATGTACCAAAAAGAAAAAAAGAAACCCAAGATCATTTTTT
AAGGGTCAAAACTCATGTCACAATAAGTTACATATATGTTCAACATCATGATCTCATTGT
CAAGAAATTTTTTGTTCTTCTAGGGATGAGTTAGTCCACAAGAGTTCATCCGCTTGGGCA
GAAGACAACAACAAAATAGAATATTACATAATATTTTGACAATTCTTATTGTGCTAACAG
TGTTGGTAACAGGCTT
>chr5:12699501-12710500 CH208-D CYP71AN24 P2
TTCCGGCCACTTCTTGCCAGTTTTTGGGGTAGGTCTAAGAACAAAAGTGGCTCCAAATAG
GATGTTACACCTAGGGTAGGAGTCTTGAGTAGTGATTTGGAGTTTTTCTGGCGAAGCATT
ATCGCTTTAGGCACCACGTGCTGCTGGCGCGTGTGGCGGCATGTGGGCATCAGGGTGGGG
ACCACAATCAGTCCTAGAATAATCTCTTAGTCCTCACGAGCGTGTAGGATTTCGCGGATC
TTAATTCGGATAACGTTTGAACCCCGAACGGATCTCGTCTAGTGTGCGATTTCCGAATTC
AGCATGTTTGAGCCGTTGGATCGTAGTCATGTTCAGGTATGTTGACTCAGGTAATTTCAG
AATCCTATAATAGTTGACGGATCGTAAAACGGAGTTCCAGATATTTTAGAAACGTCAACC
CTAGAGATAGGTTTACAGTAAACAAGTCCGGACCGAAAGAAGTTATCTAAATCCTATTAT
GGGATGAGCAGATAGTTAGTTATAAGTTGCGGTCCGGATAGTAGCAGTATCTCCGAGGCC
TGCCAGTTTGCAGTTCAGGAACAGAGGAAAGAACTACGTGTGGTTTGATCCCTCAGTAAG
GGTACGTAGGCAGCCTACAATTTTATGGTGCAGCCACAAGTTAGAGCCTTTGAGTTTGTG
TTCTTGTTTTTCAGGGCATTTTGGTCATTTGTGACCCACACCCACCAGGTGTCAGTATTA
AACAGGATTCGGCCCGGATTCCAAAATGGAATTTGGGTCGGGTCCTTTCAATAACAATAT
CTCAAGAAATAACAAATTAAAGGGTAATATCTATCCTGATCCACCCCTATGCTCCTGCAT
CAATCAAGGACTTCTTTTACAATTCTTGTTCCAAGTTATAGTCCACCATTTCTCACCACA
TACTTGCTGTGAATTTTGTATCAACAAGAGATCCCTCTTTCCTTTTCCCACTCAAAACTG
TAAGTGATTTCTTTTATTCTTTCTTTTACATGTTCTCATCATGGACATATATAGATTTGA
GAGGATATTTCCCATGCATGGTTAAACCAATAGCCTCAGTCAAATTCCCAAAACACAAAA
TATTTCCCAAGAAACCAGGTTAAGACATTTGCATTCACACTCACAACAACAGATTTGAGA
GGATATTTCCTGTGCATGGTTAAACCAGTAGCTTCAGTCACGTCCAAATCTTTGTTGGTT
GCTCCACCAGGCAATTTCCAATCGAACTTATGTACTATATTTGCTAAAGCAATCTCAGTA
ACATCTGTGGCAAATTGAACTTACACAAGAATATGGAACTTGCACGGATCTTTATTTTTG
TTTGGATGAACAAACACTAAAGGAACACTTTAGATACTCTTAAACAAAACTCGAATTTCA
TGATCTTATGTGTTTCACACATCCAACCTTCTAAAATGAATATAGAAAGAAAATATGTTC
TAGAAAAACCTCATTGGTAATGCAAGATAAGATCACAGTTAGATAAGATCACCATGGGGC
ATTTTCTTCTTCTTTTGTCTTTTACCTCCTCTCTTTTTGACTTTCTTTGTGAGAGTAATC
TAATACTAGTCTTGTTTCAATTATCTTTCCCACTTTAATTTAATCCCACGAGATAAAAGC
AACTGACTTTCCCCCATCTCATCAATCATGTATACTTGAGTTTGAGTTTTTCACCACACA
CCACCATGGTTAAAAATTCAGAACCTACCCTGATTTTGAATTTCCAAAAACTCAAAATAT
TCCAAACAGACCAATTGAAAATGTGTATATGGTGAGAAAACTTGCATTGACACATAATAT
TTTGACAGTTCTTATTGTGCTATGGTATCTTGGCAACAGTACTGACAGCTGAAGCTATAG
ACATACACGATAGCAGGCTTAGAGCCTTAACACATATAATATGAAGACCAGTTCATGTGC
GTATATGAAAATGTCCTCTCTATCCCTCAACTTGAGTGTGGAAAAGCAACAGCTTTCAGA
GGATATTTTCTATGTGAGGTTAAGCCAATGGTTTCTGTCATGTCTAAATCCTCCCCTCTT
GCTTCACCGGGCAATGCCCAAACAAACTTGTGCACGATGTTTGCTAAGGCAATTTCATTA
ACAGCCATGGCAAACTGAAGTCCTGGGCAGACCCTCCTACCAGCTCCAAAGGGAATCAAT
TGAAAGTCAATCCCTTTGTAATCTATACCAATATTCAAGAACCTTTCTGGCTTATACTCC
TCTGGGTTGTCATACAGCTTGGGATCTCTTCCAATTTGCCATGTGTTTACACCATAATCA
ACCGAGCATATCCAGTCTCAAAACAACTAGCACCAAGGCAGACACGCCTTCTCTCCTGCC
GAAGGAAGACACTCTTCCGAGATGCCAAGCACCTGCCGAAACTCCCGACTGCCAAAGCTC
ACAAACTGTTAAACCTAATTCTCATGACACGTGTCACCACCGCGGCGACTTGCACAGAGT
CCCACATCGGAAATCTACACCAACCTCCCACTTTCACTTCCCTATAAAAAGGGAACAGTA
CCCTAGTAAGAGGAGTAACTACTTTTCTGCATTTTACTATTACTCTGCAAAAGTTGACTT
AAGCATCGGAGAGCCTTCGGCCGGCACCACACCGGTGTCCGAAGCTTGACGACTGCTTCC
CTTATCTTTGTCTTCTGCAGGTTAGCCTTTATTGAAGGCCCAGACCCTTTCCCTGCTGAA
GGCAAACCCCTTTTTCTCTAAGTTGACCCTCTCTGAAAAAGAGCATCAACAGTTTGGCGC
CGTCTGTGGGAAGGAGGAAGTTGAAGGAGGAAGTTGAAGGGACCTTGCCGAACGGCAAGG
CCCATGGAAATGCAAAATGGGTGGCCTCACAATTCAATTTTGCCCAGCCTCAATTCACCA
AGCCTTGCCAAATTGGCCCAACCTCAAATTGCCCGGCTAAGTGAAAATTCACAAAAGCCG
AGCTCACACCAACACTGCCGCAATCAAGGAGGCCTTTGGCAGAGCTGGGGTCTTTGGCAG
AGCTGTTCTGGAGCGAATTTGGGGCTGGGACATTGCAGAAGTAAGCGGAGCTGGGCTTTC
CTTGTGACCTGGGTGTCTAGATCAAATTTCTGAGGTAAGTTGCTGCCATTTTGGAGGCCT
CCATTTTGTTGCTGCCCATCCCTTGCCGTTCGGCAAGTTGACTCTCCATATTTTGTAGGT
GTTGGCAAAGTAGCTGAGTCAGGATGATTTGCGTTGTGCTTGGAGCTGGGCTTTTGCGAA
GAGCTAAGCCATTTGGGGATTCGACAAGGGCTTGGGCAAGGTGAGAGCTGGGCTCTTCGG
CAAGGGGGCCTAGGCCTTCGGTGACCTTTAGGTAAGACATTTTACCAAGCCCCCCAATTT
GTTGCTACATAACCCTTGCCGTTCGGCAAGGGTGTTTGTAAATTCTCGAACGGCAAGGGT
GTTTGTAAATTCTCGCTGGCTGACCCGATTAGAGCTGGGTCTTTCGGGGTTTGGAGCTGG
GCAGTATGAAATTTCGTGGAGCTGGGCTCGGGAGGCTGGGTGCCGTGATCAAAATTTTTG
GTTTTTGTTTCGCTGTGCTCGTAGAGGCAGGTTCGGAGCTGGGCCACCTTGGATTTTTTG
GCAAGAAGTGAGAGCCTAGAGCTGGACCTTCGGTAGGTGTCCAAAAGGGTTTGGCCAATA
TTGGAGCTGGTCCCGTTTTGGCTAGGGGTTAGCTAGGATTTGGAGCTGGGCTCCGTGAGG
TTTGGTTGTTTTGTGACTTGGGACCGTGAGCTGGGCCTTGGATAATTGACAAGGGCATAA
GCTTTTGGCATCCTCCGTAGCCGGGCTTGCCGTAGAGTTAGGCCTCCTTGATTGCGGCAG
TGTTGGTGTGAGCTCGGCTTTTGTGAATTTTCACTTAGCCGGGCAATTTGAGGTTGGGCC
AATTTGGCAAGGCTTGGTGTGGGCCTTTGAGGCTGGGCAAAATTGAATTGTGAGGCCACC
CATTTTGCATTTCCATGGGCCTTGCCGAACGGCAAGGTCCATACGGATTCAAAACAAGGG
CCACCCATCCTCGGTTCCACACTCACCTATGCTCAAACTCCAGCGAATCCGACAAGGACC
TAGCTCACGGGATGACGACACTACGGACCCAGCTCCGGATCGTCTCGGAAACCATGCACT
CAGACCCACTCCTTGCCGAAGACAGATCAGCCCTCCTTGGGTCCCTTGCCGAACGGCACC
CGCCGCCCGGAATCCTTCCTCCTGGCAGCTGTCTCGGAGCCCAGCTCCACCTTCACGCTG
AAACCGCTGGTTCCTGTGGCCAAGGAACTCGAAAGTCCTAGCTATCTCTTTGCCTAGCCC
TTTTAGTGCTCTACGGGATATCCCAGCTATCTCTTGCCGAACGGCAGTAGTTGGATGTTT
CTGAGAAGCCTAAAATGAATCTTTTATATGCCTATAAGGAATGTTGTATTTGACTGTACT
GCTTGATAATGTACAGTGGACACTTGGAGGACTTTTTTTAGGTATGCATTCCGCAATTCC
AATCAAACATCTTCGTATTACTACTAGCGCAGAATGCAATGTGATATTTGGATGTTTCTG
TCGGAATTTTAAAAAAGGTTTTAAAAATTTAACCGTTTTTATTTATTTAATTATTTTGGC
CGTTTTATTTTATTTATTGTGGGGGTTATAAATATTTAATATTCAGGTTTTATTTCTATA
TTGAATGCCTTAATTTTCTGGTTGGTGAAGGTTACATGTTATTGGATGCTTATAAAAGGC
CATCATCCTTCACATTTGAACAACCACAATACACCATCAGAATATCACATACCACAATCA
CCACCACAAACTAATTCTCTCCTTTTCTACTTTTATATATATATATATATATTCTGTACT
TTATATTATTATTTTGGCAATGGTTCTGTGACTTGGATACCTATATCCGTCTATGAACGT
GCTCATAGCGGATCTTGAGTTTGTGTACAAGGGGTCGTATCTTGGAGTGTTGTAGATTAT
CAGTACCTGCACGTAGGGAGGTTACAAAGGCTTTAGGACAACGTCTTTGACGTGTTTCAC
CGTACCAAACTCACCTTCTTACTTTTCATTTATTTTGCTTTTACTTATCTATTATTTTGT
TTTCTTTAATTTCATTGTACCTTAAAAGCTTTCCAATTTGTTTATAAGTTATTTATAATA
TAAATGTTTTTGTATTTGGCTTTACGAAAAAGGAAAACTATATTTTTTTATAACAGTTTC
ATGTTTACTTCTTGAGCCACCAGGATTCATTATTTTATTTGTTGGAATTTGGTATCTGCA
GTGCAAGAAACAACGCCAATTCGTATACTAAGGGAAATGATTCTGTTTAAATTTTAATAT
TTTAATATAATTTATTTAAAAAAAATTATTTTTTTATTATTTTTTATTCAATAATATGTG
AAAATTATGTATATAATACGTGAATTTTTTTTTCTGTATTATTGAAAATTTAGTAAAAAA
TACATGTATTAAACATGACAAATTCTACGTATTGTACATTTACTTTTTAAAAAACATGAA
TTTTACCGAGTCTTTAAGATGTGTATGGTAAACGAAAGTATGATTGAAAAATATGTACGT
AAGTGTATAACACGAGTATTAAACGAGACAATGCTAAATTCTTTATATGAGTAATAACTT
TGGAAAAGTAAAAAAAATCAAAAAGGGATAATAGAAACTCGGGTAATTGTCTCATAGAAA
TGGATAATGCTCTAAACTACCCTTACGATAAACGAAAATCAATGAAAAAATTATATAAAA
AAACTTAGTACAATAATGCGGCTATACTCTTTAAATATAATAATATATTTATGGAGTATA
GATGCGCGGCTATACTCCTTAAATATAATAATATATTTAACGAATATAGCCGTGGCTATG
CTAATTATTTATAATTAAAAAATAAAAAATAAAAAGAAACCGCCTACCTATTAGGCGATT
TATGAGTAGGCCAAAGTGACAATTGCATACTCCACTTCATAGTCATTTACCCTTTCTTCA
TCGAAAGGGGTGGATTTAACACGATTTCCAGTTTCTGTCTAGGCATGTGATTGTTTTTCT
TGACTTTAATTGGCTTTTCTCATACAAGAAAAATGGATTTTATTATTTTTTTTATTTTTT
TTGTTTTGGACTTCTTTTGTTAGGTCAAACGTTTTGGACATTAATTTTAAGGCTTAATTA
TTGATATGCCCCCTGTGCTTTATCAAAAATCTCAATTTACTCCATGTACTTGCAATTGGC
TCACTTTACTCCCTGTGCTTTATGTTCATGTCCTTTGTTCCCCTATTCCGTCTAGTTCCT
TACAACAGTCGTTAACTCTGTTTATATGGCATGGGTATATTAGTAAATTCAGACAAGTGG
ATCCAAATGGGGCATTCCATGTGGCAAATGGTGGGACACATTTGTTGACATCGAGTTTTT
TTTTTTTTTTTTGGTCAAGGGACATCGATTTAATTGGATTGTCCAGTAGGGTTTCACAAT
TAGCCATTTGGGGCAAAATTCATAAGGCTGCGAAATGGGAATCTTGGAATAGGGTTCCAA
CCTGTTGAAATTGGGTTGCGAATATTTGAATAGGGAAAGGTAGTGTGTTTGTCTGTCTTT
GAATGTTGATTGAGTCAGTGAGAAGTGAAATCGGGGAAGAGAGTCTCACTGTTACTGGAG
ATTGAGGTTGTGCTTTGAATATTGATTGTTGTTAGACTTTAAGGCTACAAGAAGATGATG
GTGCTAAGAGAAAATGGAGGTGTTCAACCCGTGTGTAAGTGGACGCATCCTTCACTTCTT
TTTCTATATTTGGGCACATGGTTTTGGAGAGTTGCTAGTTTTTTAGTCTTTCTTCACATC
TTTTTCTGGATTTGGGCATATGTGGTTTTAGGGTATTGCTAGGTTTTTTAGTCCTTCACT
TCTTTTTCTTGATTTGGGCATGTGCTTTTAGTGCTGCTAGTTTTAGTCCTTGTTTATGTC
TGTTTTTAGTCTAAAGATCTTTGGTTACGTTTTTATCATTTGTAATTATCTTTATGTTTT
TTGTGGACATGGTATGTTTATTTCTTTATGTTTTTAGCAGGTAACTTTCTTCCTTTTTGT
GGCTTTCGGCATGTGAGGTTCTTTTATTGTCTTTGTGTTTTGTGTGGTCTTTATTTTGTT
TTTCTGTTACTTGTGGACCTAGCTTTGTGATCCCGTTTTTGTATGTATTTCATGGACTAT
TTGTGAGTTTGGTACATGGAGGAAAACTAGTGGGGAAAGGTTTGGGTGACATGCCATGGA
CTTACTTAGAGCATTTCCACCAAGAGGCCCCTTCCGACACCCAAGTCTTGACAGGGCAAG
AGTTGGGCTCCACCAACCTGGGCAAGCCGAAAGGGAAGACTTGCATGGGTTGCTGTATGG
GCAAGCTGATGTCATTGTGACATAAATTGGAAAAAAAAAGGAAAAAAAAAAACCAAAAAT
TTCAGAATTTTTTTATAAATAAATAACTAGTCATATTCTTCACTTCCCATACCAAAACTC
TATACAAATTCCTCTTCTCATTTCTCATACGAATAGTGGTTGTCCTTGGTTGCCATGGCA
ATGGGTGGAAAATCAACAAAAAAATTGCTAGGATAGGCACTATTCATATGAATAGTAATA
ACCCCTTGTCTTTTGCCATGACAAAAGAGTGGAAATGCTCTTAGGTGGTTCAATTAGCTG
GTTTGATTATTGTGAGGCAGACTACATGTCTATATTAGAGCTGTAGGGAATGGCTAAAAT
TGTGGGATATGATAGTGGTGTGAGCCTTTATGGTGAGGACTTGTTTTCTGTTGTATTAAT
AATTGTCACAAATTAATGTGCTAATCAAAATGCTTGTCAATCTCTTCACTTTATATACAT
TAAGGAAAAATGGCAGAATATAGTGCCGGTTTGATCACTTCTCATTAGAAAATATTATCA
AATTGTTGTCGTCAATGCAAAATCTTATGCAGTTCCATCAACGTGATTAGAAAACAATAA
AGAATCTGAGGGAGAGGGTCATTTTGTGGAGCCAGACAAAACAAAAAAGAAAAGAGCAAG
ACGTGGCTGCTATAACATAGAAAATGGGTTGTGATGATGGTGATTTTTCTGTTCCACCAC
CTCCAGCCAATGTTTATTTATTTAGAAGATGTAACATATGATCATCATGCTTATCATAGA
GACAGAGAAATGAAACCCTTAAGAAAAAGACAAGCAGAAAATGATTTGAAAGCATTTTAG
AAGATGTAAAATGCTTATTTCTGCCTCTATATATGTGACTTGCCAAATGTCCAGTAGCAT
TTTAGGTGAAGTAAAAAAGAGTCTACATGAAAATAGAGAGGAAAACACCATTTTTCAGTG
AATATGTGACAGTCAAGTGTTTTGGCTACGGTTTTTCATGTTTAGAAACCATTTTCATAC
CTTATATGTGACGAAATAAATATCCCAATTATGTGAACTGTCTTTAGAGACGGAAAAAAA
CGCCGCTAACCGTTTCTAAAACCATATAAGTCAACAAATTAAAACACCGCCTCTAAAACT
CGGTAGACTCTTCAAATCTTACCCACTCACGATTACGTGAACTTTACATAAAAGACAAGA
AAAAAAAAAGCTTCCTTCCCTCTTCATACCTTTTATATATATATATTAAATTTCCTTCAT
CTTCAAAAAACTATTCACACATTTTACATGATAACATCATTAAAATCTTGTTCAAATTAT
TTAAACGGATACAACAAAATTCCCCAATCGTCCAACAGACAAGATCGGATGGGAAAGAGA
TTTAGTACAAGTTTTTCATGCATCCCCTAAGGTAATCCCTTTTTCTCTACTGAAATTTCT
CGCGTGCTATCATTGCTCAATCCTTCAGGGAAATTCCGTAGTGCAGCCATTAAGGTAAGA
GCTAAAGCTGGATTTGCTTTCTGAACATCCCCTATGCATCCAACCACCCATTGTACCAGA
AGTTCACAAAAACATTAGATGGAAACTGATAAACCCTTTTGTTATCACGTCCAACTTCCA
TAATCCATCAAATGAGTGATACAATCATAGAAAATTTTGAGACGTAAATGTGAGGCCCTA
AAAAAAAAAAAACGAAGGCAAGAATATATTACCCTACAAAAATTACTGAATCCAACTATA
CAAGACTTAAAAGACATAGTATATGCAAGGTACGTATCACCACTAGCCAATCCTCCTAGT
ATGAGTGTCCCCCAAACAGAACTACCAATATGGAAATTTGGATTGCATATCCATTTTTGC
TTCCCATACTCTATTCAATCTTTCAAGCCTTCATAGAACATAACCTGCAAAGTGAAGATG
AAATCATAGTTTGAAACAAAACTAATATACTAAAAATAAGAACCAGATTAAGGAGAAAGA
AACAGAATAATCACAACTAAATCTTTTAGAGGCCAAAAGGCTAACTGCCTATGATTCACC
AATGACCAAAACAGGGTATTTCTGAATTTTCCTTTTTGGGACAAAATATAGCAATAAACA
AGTGTGGGGAGTGCATGTTTTCTATTAGTAGTTGAAGTCGTATTTTGCCAGGGTTACGAG
CAATTGTGGGAAAGGCCAAAAGAAAGGGGGTGATACATACAAACTATCACCATTCAACAT
ACCATTAGACAAGGAAATGGCACATTGCTTGCAAGTGTGGATTAGTATCTGCCAAATGAA
AGAAAAATTAAATCCGCAATTGTGCAAGAACATAATGGTCATAGTTCATACGCGTGCCAA
ATTACAACCAAATTGAACTAAGTATTTGAATGACACACCGCAATTGAGTTAAGTGGCCAA
CAGTCTTCAAGACTCCTAATTCCCTGATTCCCATCATGATGAAAAATAGAGGGAAGGAGG
AGGGGAAGGGACCATAGCTAAGCTATGGAAACACTTGAGCAAGAAAATACAATGCCAGAA
CCAGTACTCGAAAATTGAGCTTTACCCATAAGCCATGAATATTAAATCAATACCTGACTT
GCACAAAGATTAGCTTGGCTCTGAATACATGCCTTTACAGGTCCCCAAATGCCCTAAAAA
TAGTCTCCGCAGAAACTCCCTCTAAACTTCATTGACAGTGACAGATTAAAGAATTAATTG
CAAGCTTCCCTCTAAACTTAATTATAAACGCATAAAACTAACAACTGTGATTTCAATTGC
TTCAAATTTGAACTCGAGGCGGTCTGTATCGCCATTGAAAATTGAAATAGCACTCTCTCT
CTCTCTGGTTAGGGGCGGATTTTGGCTTAACACGATTTCTAATTGTTTCATTTTTTTGGA
CAAAAATATTTTAATGGTATAGCCGGTCGGCTATACTATTTAAATAAATTCGAATATTTT
AAACGTATAGCCGTTCGGCTATATGCCTTCAAAATATTTATTCGAATATTTTAGAAGTAT
AGCTGATCGGCTATACGTTTAAAATAGATTCCAATATTTAACAGTATCACCGGACGGCTA
TAATCCTTAAATACATTTTACAAGTACAGCCAGACGGCAATACTGTATAGCTATAATTAT
TCGAATATTTTACAAGTATAGCCGCACGGCTATACTGTTTAGTAGAGATGATACACCACA
CTGCAAGCAACACCAAAACAATATGCCCATACGTGTGGAATAATACTTGGAGGGAGATGA
AAATTAAAAAGAAAACATAAATATAGGCAAATTACCGATAACGAGTAGATGTTAACTGTT
TAGACATGGTTTGAATTGCTACTTTAAAAACTAATGTAAGACCTTTTTTTTTTGGGAGAT
AAAAAATTGGGATAAGAGTCAAAATTCATGTACCAAAAAGAAAAAAAGAAACCCAAGATC
ATTTTTTAAGGGTCAAAACTCATGTCACAATAAGTTACATATATGTTCAACATCATGATC
TCATTGTCAAGAAATTTGTTCTTGTTGTTCTTCTTCTAGGGATGAGTTGGTCCACAAGAG
TTCATCCGCTTGGGCAGAAGACAACAACAAAATAGAATATTACATAATATTTTGACAATT
CTTATTGTGCTAACAGTGTTGGTAACAGGCTT
>chr5:12699501-12710500 CH209-P CYP71AN24 P1
TTCCGGCCACTTCTTGCCAGTTTTTGGGGTAGGTCTAAGAACAAAAGTGGCTCCAAATAG
GATGTTACACCTAGGGTAGGAGTCTTGAGTAGTGATTTGGAGTTTTTCTGGCGAAGCATT
ATCGCTTTAGGCACCACGTGCTGCCAGCGCGTGTGCTGGCGCTTGGGCAGCAGGGTGGGG
ACCACAATTAGTCCTAGAATAATCCCTTAGTCCTCACGAGCACGTAGGATTTCGCGGATC
TTAATTCGGATAACGTTTGAACCCCAAACGAATCTCGCCTAGTGTGGGATTTCCGAGTTC
AGCATGTTTGAGCCGTTGGATCGTAGTCACGTTCAGGTATGTTGACTCAGGTAATTACAG
AATCGTATAATAGTTGATGGATCGTAAAACGGAGTTCCAAATATTTTAGAAACGCCAGCC
CTAGAGATAGGTTTACAGTAAACAAGTCCGGACCGAAAGAAGTTATCTAAATCCTATTAT
GGGATGAGCAGATAGTTAGTTATAAGTTGCGGTCCGGATAGTAGCAGTATCTCCGAGGCC
TGCCAGTTTGCAGTTCAGGAACAGAGGAAAGAACTACGTGTGGTTTGATCCCTCAGTAAG
GGTACGTAGGCAGCCTACAATTTTATGGTGCAGCCACAAGTTAGAGCCTTTGAGTTTGTG
TTCTTGTTTTTCAGGGCATTTTGGTCATTTGTGACCCACACCCACCAGGTGTCAGTATTA
AACAGGATTCGGCCCGGATTCCAAAATGGAATTTGGGTCGGGTCCTTTCAATAACAATAT
CTCAAGAAATAACAAATTAAAGGGTAATATCTATCCTGATCCACCCCTATGCTCCTGCAT
CAATCAAGGACTTCTTTTACAATTCTTGTTCCAAGTTATAGTCCACCATTTCTCACCACA
TACTTGCTGTGAATTTTGTATCAACAAGAGATCCCTCTTTCCTTTTCCCACTCAAAACTG
TAAGTGATTTCTTTTATTCTTTCTTTTACATGTTCTCATCATGGACATATATAGATTTGA
GAGGATATTTCCCATGCATGGTTAAACCAATAGCCTCAGTCAAATTCCCAAAACACAAAA
TATTTCCCAAGAAACCAGGTTAAGACATTTGCATTCACACTCACAACAACAGATTTGAGA
GGATATTTCCTATGCATGGTTAAACCAGTAGCTTCAGTCACGTCCAAATCCTTGCTGGTT
GCTCCACCAGGCAATTTCCAATCAAACTTATGTGCTATATTTACTAAAGCAATCTCAGTA
ACATCTGTGGCAAATTGAACTTACACAAGAATATGGAACTTGCACGGATCTTTATTTTTG
TTTGGATGAACAAACACTAAAGGAACACTTTAGATACTCTTAAACAAAACTCGAATTTCA
TGATCTTATGTGTTTCACACATCCAACCTTCTAAAATGAATATAGAAAGAAAATATGTTC
TAGAAAAACCTCATTGGTAATGCAAGATAAGATCACAGTTAGATAAGATCACCATGGGGC
ATTTTCTTCTTCTTTTGTCTTTTACCTCCTCTCTTTTTGACTTTCTTTGTGAGAGTAATC
TAATACTAGTCTTGTTTCAATTATCTTTCCCACTTTAATTTAATCCCACGAGATAAAGCA
ACTGACTTTTCCCCATCTCATCAATCGTGTATACTTGAGTTTGAGTTTTTCACCACACAC
CACCATGGTTAAAAATTCAGAAACTACCCTGATTTTGAATTTCCAAAAACTCAAAATATT
CCAAACAGACCAATTGAAAATGTGTATATGGTGAGAAAACTTGCATTGACACATAATATT
TTGACAGTTCTTATTGTGCTATGGTATCTTGGCAACAGTACTGACAGCTGAAGCTATAGA
CATACACGATAGCAGGCTTAGAGCCTTAACATATATAATATGAAGACCAGTTCAGGTGCG
TATATGAAAATGTCCTCTCTATCCCTCAACTTGAGTGTGGAAAAGCAACAGCTTTCAGAG
GATATTTTCTATGTGAGGTTAAGCCAATGGTTTCTGTCATGTCTAAATCCTCCCCTCTTG
CTTCACCGGGCAATGCCCAATCAAACTTGTGCACGATGTTTGCTAAGGCAATTTCATTAA
CAGCCATGGCAAACTGAAGTCCTGGGCAGACCCTCCTACCAGCTCCAAAGGGAATCAATT
GAAAGTCAATCCCTTTGTAATCTATACCAATATTCAAGAACCTTTCTGGCTTATACTCCT
CTGGGTTGTCATACAGCTTGGGATCTCTTCCAATTTGCCATGTGTTTACACCATAATCAA
CCGAGCATATCCAGTCTCAAAACAACTAGCACCAAGGCAGACACGCCTTCTCTCCTGCCG
AAGGAAGACACTCTTCCGAGATGCCAAGCACCTGCCGAAACTCCCGACTGCCAAAGCTCA
CAAACTGTTAAACCTAATTCTCATGACACGTGTCACCACCGCGGCGACTTGCACAGAGTC
CCACATCGGAAATCTACACCAACCTCCCACTTTCACTTCCCTATAAAAAGGGAACAGTAC
CCTAGTAAGAGGAGTAACTACTTTTCTGCATTTTACTATTACTCTGCAAAAGTTGACTTA
AGCATCGGAGAGCCTTCGGCCGGCACCACACCGGTGTCCGAAGCTTGACGACTGCTTCCC
TTATCTTTGTCTTCTGCAGGTTAGCCTTTATTGAAGGCCCAGACCCTTTCCCTGCTGAAG
GCAAACCCCTTTTTCTCTAAGTTGACCCTCTCTGAAAAAGAGCATCAACAGTTTGGCGCC
GTCTGTGGGAAGGAGGAAGTTGAAGGAGGAAGTTGAAGGGACCTTGCCGAACGGCAAGGC
CCATGGAAATGCAAAATGGGTGGCCTCACAATTCAATTTTGCCCAGCCTCAATTCACCAA
GCCTTGCCAAATTGGCCCAACCTCAAATGGCCCGGCTAAGTGAAAATTCACAAAAGCCTA
GCTCACACCAACACTGCCGCAATCAAGGAGGCCTTTGGCAGAGCTGGGGTCTTTGGCAGA
GCTGTTCTGGAGCGAATTTGGGGCTGGGACATTGCAGAAGTAAGCGGAGCTGGGCTTTCC
TTGTGACCTGGGTGTCTAGATCAAATTTCTGAGGTAAGTTGCTGCCATTTTGGAGGCCTC
CATTTTGTTGCTGCCCATCCCTTGCCGTTCGGCAAGTTGACTCTCCATATTTTGTAGGTG
TTGGCAAAGTAGCTGAGTCAGGATGATTTGCGTTGTGCTTGGAGCTGGGCTTTTGCGAAG
AGCTAAGCCATTTGGGGATTCGACAAGGGCTTGGGCAAGGTGAGAGCTGGGCTCTTCGGC
AAGGGGGCCTAGGCCTTCGGTGACCTTTAGGTAAGACATTTTACCAAGCCCCCCAATTTG
TTGCTACATAACCCTTGCCGTTCGGCAAGGGTGTTTGTAAATTCTCGCTGGCTGACCCGA
TTAGAGCTGGGTCTTTCGGGGTTTGGAGCTGGGCAGTATGAAATTTCGTGGAGCTGGGCT
CGGGAGGCTGGGTGCCTTGATCAAAAGTTTTGGTTTTTTGTTTCGCTGTGCTCATAGAGG
CAGGTTCGAAGCTAGGCCACCTTGGATTTGCAAGAAGTGAGAGCCTAGAGCTGGACCTTC
AGTAGGTGTCTAGAAGGGTTTGGCAAACATTGGAGCTGGTCCCGTTTTGGCTAGGAGTTA
GCTAGGATTTGGAGCTGGGCTCCGTGAGGTTTGGTTGTTTTGACTTGGGACCGTGAGCTG
GGCCTTGGATAATCGACAAGGGCATAAGCTTTTGGCAACCTCCGTAGCCGGGCTTGCCTT
AGAGTTAGGCCTCCTTGATTGCGGCAGCGTCGGTATGAGCTAGGCTTTTGTGAATTTTCA
CTTAGCCGGGCCATTTGAGGTTGGGCCAATTTGGCAAGGCTTGGTGTGGGCCTTTGAGGC
TGGGCAAAATTGAATTGTGAGGCCACCCATTTTGCATTTCCATGGGCCTTGCCGAACGGC
AAGGTCCATACGGATTCAAAACAAGGGCCACCCATCCTCGGTTCCACACTCACCTATGCT
CAAACTCCAGCGAATCCGACAAGGACCTAGCTCACGGGATGACGACACTACGGACCCAGC
TCCGGATCGTCTCGGAAACCATGCACTCAGACCCACTCCTTGCCGAAGACAGATCAGCCC
TCCTTGGGTCCCTTGCCGAACGGCACCCGCCGCCCGGAATCCTTCCTCCTGGCAGCTGTC
TCGGAGCCCAGCTCCACCTTCACGCTGAAACCGCTGGTTCCTGTGGCCAAGGAACTCGAA
AGTCCTAGCTATCTCTTTGCCTAGCCCTTTTTAGTGCTCTACGGGATATCCCAGCTATCT
CTTGCCGAACGGCAGTAGTTGGATGTTTCTGAGAAGCCTAAAATGAATCTTTTATATGCC
TATAAGGAATGTTGTATTTGACTGTACTGCTTGATAATGTACAGTGGACACTTGGAGGAC
TTTTTTTAGGTATGCATTCCGCAATTCCAATCAAACATCTTCGTATTACTACTAGCGCAG
AATGCAATGTGATATTTGGATGTTTCTGTCGGAATTTTAAAAAAGGTTTTAAAAATTTAA
CCGTTTTTATTTATTTAATTATTTTGGCCGTTTTATTTTATTTATTGTGGGGGTTATAAA
TATTTAATATTCAGGTTTTATTTCTATATTGAATGCCTTAATTTTCTGGTTGGTGAAGGT
TACATGTTATTGGATGCTTATAAAAGGCCATCATCCTTCACATTTGAACAACCACAATAC
ACCATCAGAATATCACATACCACAATCACCACCACAAACTAATTCTCTCCTTTTCTACTT
TTATATATATATATATATTCTGTACTTTATATTATTATTTTGGCAATGGTTCTGTGACTT
GGATACCTATATCCGTCTATGAACGTGCTCATAGCGGATCTTGAGTTTGTGTACAAGGGG
TCGTATCTTGGAGTGTTGTAGATTATCAGTACCTGCACGTAGGGAGGTTACAAAGGCTTT
AGGACAACGTCTTTGACGTGTTTCACCGTACCAAACTCACCTTCTTACTTTTCATTTATT
TTGCTTTTACTTATCTATTATTTTGTTTTCTTTAATTTCATTGTACCTTAAAAGCTTTCC
AATTTGTTTATAAGTTATTTATAATATAAATGTTTTTGTATTTGGCTTTACGAAAAAGGA
AAACTATATTTTTTTATAACAGTTTCATGTTTACTTCTTGAGCCACCAGGATTCATTATT
TTATTTGTTGGAATTTGGTATCTGCAGTGCAAGAAACAACGCCAATTCGTATACTAAGGG
AAATGATTCTGTTTAAATTTTAATATTTTAATATAATTTATTTTAAAAAAATTATTTTTT
TATTATTTTTTATTCAATAATATGTGAAAATTATGTATATAATACGTGAATTTTTTTTTT
CTGTATTATTGAAAATTTAGTAAAAAATACATGTATTAAACATGACAAATTCTACGTATT
GTACATTTACTTTTTAAAAAACATGAATTTTACCGAGTCTTTAAGATGTGTATGGTAAAC
GAAAGTATGATTGAAAAATATGTACGTAAGTGTATAACACGAGTATTAAACGAGACAATG
CTAAATTCTTTATATGAGTAATAACTTTGGAAAAGTAAAAAAAATCAAAAAGGGATAATA
GAAACTCGGGTAATTGTCTCATAGAAATGGATAATGCTCTAAACTACCCTTACGATAAAC
GAAAATCAATGAAAAAAATTATATAAAAAAACTTAGTACAATAATGCGGCTATACTCTTT
AAATATAATAATATATTTATGGAGTATAGATGCGCGGCTATACTCCTTAAATATAATAAT
ATATTTAACGAATATAGCCGTGGCTATGCTAATTATTTATAATTAAAAAATAAAAAATAA
AAAGAAACCGCCTACCTATTAGGCGATTTATGAGTAGGCCAAAGTGACAATTGCATACTC
CACTTCATAGTCATTTACCCTTTCTTCATCGAAAGGGGTGGATTTAACACGATTTCCAGT
TTCTGTCTAGGCATGTGATTGTTTTTCTTGACTTTAATTGGCTTTTCTCATACAAGAAAA
ATGGATTTTATTATTTTTTTTATTTTTTTTGTTTTGGACTTCTTTTGTTAGGTCAAACGT
TTTGGACATTAATTTTAAGGCTTAATTATTGATATGCCCCCTGTGCTTTATCAAAAATCT
CAATTTACTCCATGTACTTGCAATTGGCTCACTTTACTCCCTGTGCTTTATGTTCATGTC
CTTTGTTCCCCTATTCCGTCTAGTTCCTTACAACAGTCGTTAACTCTGTTTATATGGCAT
GGGTATATTAGTAAATTCAGACAAGTGGATCCAAATGGGGCATTCCATGTGGCAAATGGT
GGGACACATTTGTTGACATCGAGTTTTTTTTTTTTTTTTGGTCAAGGGACATCGATTTAA
TTGGATTGTCCAGTAGGGTTTCACAATTAGCCATTTGGGGCAAAATTCATAAGGCTGCGA
AATGGGAATCTTGGAATAGGGTTCCAACCTGTTGAAATTGGGTTGCGAATATTTGAATAG
GGAAAGGTAGTGTGTTTGTCTGTCTTTGAATGTTGATTGAGTCAGTGAGAAGTGAAATCG
GGGAAGAGAGTCTCACTGTTACTGGAGATTGAGGTTGTGCTTTGAATATTGATTGTTGTT
AGACTTTAAGGCTACAAGAAGATGATGGTGCTAAGAGAAAATGGAGGTGTTCAACCCGTG
TGTAAGTGGACGCATCCTTCACTTCTTTTTCTATATTTGGGCACATGGTTTTGGAGAGTT
GCTAGTTTTTTAGTCTTTCTTCACATCTTTTTCTGGATTTGGGCATATGTGGTTTTAGGG
TATTGCTAGGTTTTTTAGTCCTTCACTTCTTTTTCTTGATTTGGGCATGTGCTTTTAGTG
CTGCTAGTTTTAGTCCTTGTTTATGTCTGTTTTTAGTCTAAAGATCTTTGGTTACGTTTT
TATCATTTGTAATTATCTTTATGTTTTTTGTGGACATGGTATGTTTATTTCTTTATGTTT
TTAGCAGGTAACTTTCTTCCTTTTTGTGGCTTTCGGCATGTGAGGTTCTTTTATTGTCTT
TGTGTTTTGTGTGGTCTTTATTTTGTTTTTCTGTTACTTGTGGACCTAGCTTTGTGATCC
CGTTTTTGTATGTATTTCATGGACTATTTGTGAGTTTGGTACATGGAGGAAAACTAGTGG
GGAAAGGTTTGGGTGACATGCCATGGACTTACTTAGAGCATTTCCACCAAGAGGCCCCTT
CCGACACCCAAGTCTTGACAGGGCAAGAGTTGGGCTCCACCAACCTGGGCAAGCCGAAAG
GGAAGACTTGCATGGGTTGCTGTATGGGCAAGCTGATGTCATTGTGACATCAACAGTCAA
TTTAAATAACAAAAAAATTGGAAAAAAAAAGGAAAAAAAAAAACCAAAAATTTCAGAATT
TTTTTATAAATAAATAACTAGCCATATTCTTCACTTCCCATACCAAAACTCTATACAAAT
TCCTCTTCTCATTTCTCATACGAATAGTGGTTGTCCTTGGTTGCCATGGCAGTGGGTGGA
AAATCAACAAAAAAATTGCTAGGATAGGCACTATTCATATGAATAGTAATAACCCCTTGT
CTTTTGCCATGACAAAAGAGTGGAAATGCTCTTAGGTGGTTCAATTAGCTGGTTTGATTA
TTGTGAGGCAGACTACATGTCTATATTAGAGCTGTAGGGAATGGCTAAAATTGTGGGATA
TGATAGTGGTGTGAGCCTTTATGGTGAGGACTTGTTTTCTGTTGTATTAATAATTGTCAC
AAATTAATGTGCTAATCAAAATGCTTGTCAATCTCTTCACTTTATATACATTAAGGAAAA
ATGGCAGAATATAGTGCCAGATCTTATGCAGTTCCATTAGAAAATATCAAACGATCACTT
CTCATTAGAAAATATTATCAAATTGTTGTCGTCAATGCAAAATCTTATGCAGTTCCATCA
ACGTGATTAGAAAACAATAAAGAATCTGAGGGAGAGGGTCATTTTGTGGAGCCAGACAAA
ACAAAAAAGAAAAGAGCAAGACGTGGCTGCTATAACATAGAAAATGGGTTGTGATGATGG
TGGTTTTTCTGTTCCACCACCTCCAGCCAATGTTTATTTATTTAGAAGATGTAACATATG
ATCATCATGCTTATCATAGAGACAGAGAAATGAAACCCTTAAGAAAAAGACAAGCAGAAA
ATGATTTGAAAGCATTTTAGAAGATGTAAAATGCTTATTTCTGCCTCTATATATGTGACT
TGCCAAATGTCCAGTAGCATTTTAGGTGAAGTAAAAAAGAGTACATGAAAATAGAGAGGA
AAACACCATTTTTCAGTGAATATGTGACAGTCAAGTGTTTTGGCTACGGTTTTTCATGTT
TAGAAACCATTTTCATACCTTATATGTGACGAAATAAATATCCCAATTATGTGAACTGTC
TTTAGAGACGGAAAAAAACGCCGCTAACCGTTTCTAAAACCATATAAGTCAACAAATTAA
AACACCGCCTCTAAAACTCGGTAGACTCTTCAAATCTTACCCACTCACGATTACGTGAAC
TTTACATAAAAGACAAGAAAAAAAAAAGCTTCCTTCCCTCTTCATACCTTTTATATATAT
ATATTAAATTTCCTTCATCTTCAAAAAACTATTCACACATTTTACATGATAACATCATTA
AAATCTTGTTCAAATTATTTAAATGGATACAACAAAATTCCCCAATCGTCCAACAGACAA
GATCGGATGGGAAAGAGATTTAGTACAAGTTTTTCATGCATCCCCTAAGGTAATCCCTTT
TTCTCTACTGAAATTTCTCGCGTGCTATCATTGCTCAATCCTTCAGGGAAATTCCGTAGT
GCAGCCATTAAGGTAAGAGCTAAAGCTGGATTTGCTTTCTGAACATCCCCTATGCATCCA
ACCACCCATTGTACCAGAAGTTCACAAAAACATTAGATGGAAACTGATAAACCCTTTTGT
TATCACGTCCAACTTCCATAATCCATCAAATGAGTGATACAATCATAGAAAATTTTGAGA
CGTAAATGTGAGGCCCTAAAAAAAAAAAAACGAAGGCAAGAATATATTACCCTACAAAAA
ATTACTGAATCCAACTATACAAGACTTAAAAGACATAGTATATGCAAGGTACGTATCACC
ACTAGCCAATCCTCCTAGTATGAGTGTCCCCCAAACAGAACTACCAATATGGAAATTTGG
ATTGCATATCCATTTTTGCTTCCCATACTCTATTCAATCTTTCAAGCCTTCATAGAACAT
AACCTGCAAAGTGAAGATGAAATCATAGTTTGAAACAAAACTAATATACTAAAAATAAGA
ACCAGATTAAGGAGAAAGAAACAGAATAATCACAACTAAATCTTTTAGAGGCCAAAAGGC
TAACTGCCTATGATTCACCAATGACCAAAACAGGGTATTTCTGAATTTTCCTTTTTGGGA
CAAAATATAGCAATAAACAAGTGTGGGGAGTGCATGTTTTCTATTAGTAGTTGAAGTCGT
ATTTTGCCAGGGTTACGAGCAATTGTGGGAAAGGCCAAAAGAAAGGGGGTGATACATACA
AACTATCACCATTCAACATACCATTAGACAAGGAAATGGCACATTGCTTGCAAGTGTGGA
TTAGTATCTGCCAAATGAAAGAAAAATTAAATCCGCAATTGTGCAAGAACATAATGGTCA
TAGTTCATACGCGTGCCAAATTACAACCAAATTGAACTAAGTATTTGAATGACACACCGC
AATTGAGTTAAGTGGCCAACAGTCTTCAAGACTCCTAATTCCCTGATTCCCATCATGATG
AAAAATAGAGGGAAGGAGGAGGGGAAGGGACCATAGCTAAGCTATGGAAACACTTGAGCA
AGAAAATACAATGCCAGAACCAGTACTCGAAAATTGAGCTTTACCCATAAGCCATGAATA
TTAAATCAATACCTGACTTGCACAAAGATTAGCTTGGCTCTGAATATATGCCTTTACAGG
TCCCCAAATGCCCTAAAAATAGTCTCCGCAGAAACTCCCTCTAAACTTCATTGACAGTGA
CAGATTAAAGAATTAATTGCAAGCTTCCCTCTAAACTTAATTATAAACGCATAAAACTAA
CAACTGTGATTTCAATTGCTTCAAATTTGAACTCGAGGCGGTCTGTATCGCCATTGAAAA
TTGAAATAGCACTCTCTCTCTCTCTGGTTAGGGGCGGATTTTGGCTTAACACGATTTCGA
ATTGTTTCATTTTTTTGGACAAAAATATTTTAATGGTATAGCCGGTCGGCTATACTATTT
AAATAAATTCGAATATTTTAAACGTATAGCCGTTCGGCTATATGCCTTCAAAATATTTAT
TCGAATATTTTAGAAGTATAGATGATCGGCTATACGTTTAAAATAGATTCCAATATTTAA
CAGTATCACCGGACGGCTATAATCCTTAAATACATTTTACAAGTACAGCCAGACGGCAAT
ACTGTATAGCTATAATTATTCGAATATTTTACAAGTATAGCCGCACGGCTATACTGTTTA
GTAGAGATGATACACCACACTGCAAGCAACACCAAAACAATATGCCCACACGTGTGGAAT
AATACTTGGAGGGAGATGAAAATTAAAAAGAAAACATAAATATAGGCAAATTACCGATAA
CGAGTAGATGTTAACTGTTTAGACATGGTTTGAATTGCTACTTTAAAAACTAATGTAAGA
CCTTTTTTTTTTTGGGAGATAAAAAATTGGGATAAGAGTCAAAATTCATGTACCAAAAAG
AAAAAAAGAAACCCAAGATCATTTTTTAGGAGTCAAAATTCATGTTACAATAAGTTACAT
ATATGTTCAACATCATGATCTCATTGTCAAGAAATTTGTTGTTGTTCTTCTAGGGATGAG
TTGGTCCACAAGAGTCCGCTTGGGCAGAAGACAACAACAAAATAGAATATTACATAATAT
TTTGACAATTCTTATTGTGCTAACAGTGTTGGTAACAGGCTT
>chr5:12699501-12710500 CH209-P CYP71AN24 P2
TTCCGGCCACTTCTTGCCAGTTTTTGGGGTAGGTCTAAGAACAAAAGTGGCTCCAAATAG
GATGTTACACCTAGGGTAGGAGTCTTGAGTAGTGATTTGGAGTTTTTCTGGCGAAGCATT
ATCGCTTTAGGCACCACGTGCTGCCAGCGCGTGTGCTGGCGCTTGGGCAGCAGGGTGGGG
ACCACAATTAGTCCTAGAATAATCCCTTAGTCCTCACGAGCACGTAGGATTTCGCGGATC
TTAATTCGGATAACGTTTGAACCCCAAACGAATCTCGCCTAGTGTGGGATTTCCGAGTTC
AGCATGTTTGAGCCGTTGGATCGTAGTCACGTTCAGGTATGTTGACTCAGGTAATTACAG
AATCGTATAATAGTTGATGGATCGTAAAACGGAGTTCCAAATATTTTAGAAACGCCAGCC
CTAGAGATAGGTTTACAGTAAACAAGTCCGGACCGAAAGAAGTTATCTAAATCCTATTAT
GGGATGAGCAGATAGTTAGTTATAAGTTGCGGTCCGGATAGTAGCAGTATCTCCGAGGCC
TGCCAGTTTGCAGTTCAGGAACAGAGGAAAGAACTACGTGTGGTTTGATCCCTCAGTAAG
GGTACGTAGGCAGCCTACAATTTTATGGTGCAGCCACAAGTTAGAGCCTTTGAGTTTGTG
TTCTTGTTTTTCAGGGCATTTTGGTCATTTGTGACCCACACCCACCAGGTGTCAGTATTA
AACAGGATTCGGCCCGGATTCCAAAATGGAATTTGGGTCGGGTCCTTTCAATAACAATAT
CTCAAGAAATAACAAATTAAAGGGTAATATCTATCCTGATCCACCCCTATGCTCCTGCAT
CAATCAAGGACTTCTTTTACAATTCTTGTTCCAAGTTATAGTCCACCATTTCTCACCACA
TACTTGCTGTGAATTTTGTATCAACAAGAGATCCCTCTTTCCTTTTCCCACTCAAAACTG
TAAGTGATTTCTTTTATTCTTTCTTTTACATGTTCTCATCATGGACATATATAGATTTGA
GAGGATATTTCCCATGCATGGTTAAACCAATAGCCTCAGTCAAATTCCCAAAACACAAAA
TATTTCCCAAGAAACCAGGTTAAGACATTTGCATTCACACTCACAACAACAGATTTGAGA
GGATATTTCCTATGCATGGTTAAACCAGTAGCTTCAGTCACGTCCAAATCCTTGCTGGTT
GCTCCACCAGGCAATTTCCAATCAAACTTATGTGCTATATTTACTAAAGCAATCTCAGTA
ACATCTGTGGCAAATTGAACTTACACAAGAATATGGAACTTGCACGGATCTTTATTTTTG
TTTGGATGAACAAACACTAAAGGAACACTTTAGATACTCTTAAACAAAACTCGAATTTCA
TGATCTTATGTGTTTCACACATCCAACCTTCTAAAATGAATATAGAAAGAAAATATGTTC
TAGAAAAACCTCATTGGTAATGCAAGATAAGATCACAGTTAGATAAGATCACCATGGGGC
ATTTTCTTCTTCTTTTGTCTTTTACCTCCTCTCTTTTTGACTTTCTTTGTGAGAGTAATC
TAATACTAGTCTTGTTTCAATTATCTTTCCCACTTTAATTTAATCCCACGAGATAAAGCA
ACTGACTTTTCCCCATCTCATCAATCGTGTATACTTGAGTTTGAGTTTTTCACCACACAC
CACCATGGTTAAAAATTCAGAAACTACCCTGATTTTGAATTTCCAAAAACTCAAAATATT
CCAAACAGACCAATTGAAAATGTGTATATGGTGAGAAAACTTGCATTGACACATAATATT
TTGACAGTTCTTATTGTGCTATGGTATCTTGGCAACAGTACTGACAGCTGAAGCTATAGA
CATACACGATAGCAGGCTTAGAGCCTTAACATATATAATATGAAGACCAGTTCAGGTGCG
TATATGAAAATGTCCTCTCTATCCCTCAACTTGAGTGTGGAAAAGCAACAGCTTTCAGAG
GATATTTTCTATGTGAGGTTAAGCCAATGGTTTCTGTCATGTCTAAATCCTCCCCTCTTG
CTTCACCGGGCAATGCCCAATCAAACTTGTGCACGATGTTTGCTAAGGCAATTTCATTAA
CAGCCATGGCAAACTGAAGTCCTGGGCAGACCCTCCTACCAGCTCCAAAGGGAATCAATT
GAAAGTCAATCCCTTTGTAATCTATACCAATATTCAAGAACCTTTCTGGCTTATACTCCT
CTGGGTTGTCATACAGCTTGGGATCTCTTCCAATTTGCCATGTGTTTACACCATAATCAA
CCGAGCATATCCAGTCTCAAAACAACTAGCACCAAGGCAGACACGCCTTCTCTCCTGCCG
AAGGAAGACACTCTTCCGAGATGCCAAGCACCTGCCGAAACTCCCGACTGCCAAAGCTCA
CAAACTGTTAAACCTAATTCTCATGACACGTGTCACCACCGCGGCGACTTGCACAGAGTC
CCACATCGGAAATCTACACCAACCTCCCACTTTCACTTCCCTATAAAAAGGGAACAGTAC
CCTAGTAAGAGGAGTAACTACTTTTCTGCATTTTACTATTACTCTGCAAAAGTTGACTTA
AGCATCGGAGAGCCTTCGGCCGGCACCACACCGGTGTCCGAAGCTTGACGACTGCTTCCC
TTATCTTTGTCTTCTGCAGGTTAGCCTTTATTGAAGGCCCAGACCCTTTCCCTGCTGAAG
GCAAACCCCTTTTTCTCTAAGTTGACCCTCTCTGAAAAAGAGCATCAACAGTTTGGCGCC
GTCTGTGGGAAGGAGGAAGTTGAAGGAGGAAGTTGAAGGGACCTTGCCGAACGCCAAGGC
CCATGGAAATGCAAAATGGGTGGCCTCACAATTCAATTTTGCCCAGCCTCAAATCACCAA
GCCTTGCCAAATTGGCCCAACCTCAAATGGCCCGGCTAAGTGAAAATTCACAAAAGCCTA
GCTCACACCAACACTGCCGCAATCAAGGAGGCCTTTGGCAGAGCTGGGGTCTTTGGCAGA
GCTGTTCTGGAGCGAATTTGGGGCTGGGACATTGCAGAAGTAAGCGGAGCTGGGCTTTCC
TTGTGACCTGGGTGTCTAGATCAAATTTCTGAGGTAAGTTGCTGCCATTTTGGAGGCCTC
CATTTTGTTGCTGCCCATCCCTTGCCGTTCGGCAAGTTGACTCTCCATATTTTGTAGGTG
TTGGCAAAGTAGCTGAGTCAGGATGATTTGCGTTGTGCTTGGAGCTGGGCTTTTGCGAAG
AGCTAAGCCATTTGGGGATTCGACAAGGGCTTGGGCAAGGTGAGAGCTGGGCTCTTCGGC
AAGGGGGCCTAGGCCTTCGGTGACCTTTAGGTAAGACATTTTACCAAGCCCCCCAATTTG
TTGCTACATAACCCTTGCCGTTCGGCAAGGGTGTTTGTAAATTCTCGCTGGCTGACCCGA
TTAGAGCTGGGTCTTTCGGGGTTTGGAGCTGGGCAGTATGAAATTTCGTGGAGCTGGGCT
CGGGAGGCTGGGTGCCGTGATCAAAATTTTTGGTTTTTGTTTCGCTGTGCTCGTAGAGGC
AGGTTCGGAGCTGGGCCACCTTGGATTTTTTGGCAAGAAGTGAGAGCCTAGAGCTGGACC
TTCGGTAGGTGTCCAAAAGGGTTTGGCCAATATTGGAGCTGGTCCCGTTTTGGCTAGGGG
TTAGCTAGGATTTGGAGCTGGGCTCCGTGAGGTTTGGTTGTTTTGTGACTTGGGACCGTG
AGCTGGGCCTTGGATAATTGACAAGGGCATAAGCTTTTGGCATCCTCCATAGCCAGGCTT
GCCGTAGAGTTAGGCCTCCTTGATTGGGGTAGTGTTGGTGTGAGCTAGGCTTTTGTGAAT
TTTCACTTAGCCGGGCCATTTGAGGTTGGGCCAATTTGGCAAGGCTTGGTGATTTGAGGC
TGGGCAAAATTGAATTGTGAGGCCACCCATTTTGCATTTCCATGGGCCTTGCCGAACGGC
AAGGTCCATACGGATTCAAAACAAGGGCCACCCATCCTCGGTTCCACACTCACCTATGCT
CAAACTCCAGCGAATCCGACAAGGACCTAGCTCACGGGATGACGACACTACGGACCCAGC
TCCGGATCGTCTCGGAAACCATGCACTCAGACCCACTCCTTGCCGAAGACAGATCAGCCC
TCCTTGGGTCCCTTGCCGAACGGCACCCGCCGCCCGGAATCCTTCCTCCTGGCAGCTGTC
TCGGAGCCCAGCTCCACCTTCACGCTGAAACCGCTGGTTCCTGTGGCCAAGGAACTCGAA
AGTCCTAGCTATCTCTTTGCCTAGCCCTTTTTAGTGCTCTACGGGATATCCCAGCTATCT
CTTGCCGAACGGCAGTAGTTGGATGTTTCTGAGAAGCCTAAAATGAATCTTTTATATGCC
TATAAGGAATGTTGTATTTGACTGTACTGCTTGATAATGTACAGTGGACACTTGGAGGAC
TTTTTTTAGGTATGCATTCCGCAATTCCAATCAAACATCTTCGTATTACTACTAGCGCAG
AATGCAATGTGATATTTGGATGTTTCTGTCGGAATTTTAAAAAAGGTTTTAAAAATTTAA
CCGTTTTTATTTATTTAATTATTTTGGCCGTTTTATTTTATTTATTGTGGGGGTTATAAA
TATTTAATATTCAGGTTTTATTTCTATATTGAATGCCTTAATTTTCTGGTTGGTGAAGGT
TACATGTTATTGGATGCTTATAAAAGGCCATCATCCTTCACATTTGAACAACCACAATAC
ACCATCAGAATATCACATACCACAATCACCACCACAAACTAATTCTCTCCTTTTCTACTT
TTATATATATATATATATTCTGTACTTTATATTATTATTTTGGCAATGGTTCTGTGACTT
GGATACCTATATCCGTCTATGAACGTGCTCATAGCGGATCTTGAGTTTGTGTACAAGGGG
TCGTATCTTGGAGTGTTGTAGATTATCAGTACCTGCACGTAGGGAGGTTACAAAGGCTTT
AGGACAACGTCTTTGACGTGTTTCACCGTACCAAACTCACCTTCTTACTTTTCATTTATT
TTGCTTTTACTTATCTATTATTTTGTTTTCTTTAATTTCATTGTACCTTAAAAGCTTTCC
AATTTGTTTATAAGTTATTTATAATATAAATGTTTTTGTATTTGGCTTTACGAAAAAGGA
AAACTATATTTTTTTATAACAGTTTCATGTTTACTTCTTGAGCCACCAGGATTCATTATT
TTATTTGTTGGAATTTGGTATCTGCAGTGCAAGAAACAACGCCAATTCGTATACTAAGGG
AAATGATTCTGTTTAAATTTTAATATTTTAATATAATTTATTTTAAAAAAATTATTTTTT
TATTATTTTTTATTCAATAATATGTGAAAATTATGTATATAATACGTGAATTTTTTTTTT
CTGTATTATTGAAAATTTAGTAAAAAATACATGTATTAAACATGACAAATTCTACGTATT
GTACATTTACTTTTTAAAAAACATGAATTTTACCGAGTCTTTAAGATGTGTATGGTAAAC
GAAAGTATGATTGAAAAATATGTACGTAAGTGTATAACACGAGTATTAAACGAGACAATG
CTAAATTCTTTATATGAGTAATAACTTTGGAAAAGTAAAAAAAATCAAAAAGGGATAATA
GAAACTCGGGTAATTGTCTCATAGAAATGGATAATGCTCTAAACTACCCTTACGATAAAC
GAAAATCAATGAAAAAAATTATATAAAAAAACTTAGTACAATAATGCGGCTATACTCTTT
AAATATAATAATATATTTATGGAGTATAGATGCGCGGCTATACTCCTTAAATATAATAAT
ATATTTAACGAATATAGCCGTGGCTATGCTAATTATTTATAATTAAAAAATAAAAAATAA
AAAGAAACCGCCTACCTATTAGGCGATTTATGAGTAGGCCAAAGTGACAATTGCATACTC
CACTTCATAGTCATTTACCCTTTCTTCATCGAAAGGGGTGGATTTAACACGATTTCCAGT
TTCTGTCTAGGCATGTGATTGTTTTTCTTGACTTTAATTGGCTTTTCTCATACAAGAAAA
ATGGATTTTATTATTTTTTTTATTTTTTTTGTTTTGGACTTCTTTTGTTAGGTCAAACGT
TTTGGACATTAATTTTAAGGCTTAATTATTGATATGCCCCCTGTGCTTTATCAAAAATCT
CAATTTACTCCATGTACTTGCAATTGGCTCACTTTACTCCCTGTGCTTTATGTTCATGTC
CTTTGTTCCCCTATTCCGTCTAGTTCCTTACAACAGTCGTTAACTCTGTTTATATGGCAT
GGGTATATTAGTAAATTCAGACAAGTGGATCCAAATGGGGCATTCCATGTGGCAAATGGT
GGGACACATTTGTTGACATCGAGTTTTTTTTTTTTTTTTGGTCAAGGGACATCGATTTAA
TTGGATTGTCCAGTAGGGTTTCACAATTAGCCATTTGGGGCAAAATTCATAAGGCTGCGA
AATGGGAATCTTGGAATAGGGTTCCAACCTGTTGAAATTGGGTTGCGAATATTTGAATAG
GGAAAGGTAGTGTGTTTGTCTGTCTTTGAATGTTGATTGAGTCAGTGAGAAGTGAAATCG
GGGAAGAGAGTCTCACTGTTACTGGAGATTGAGGTTGTGCTTTGAATATTGATTGTTGTT
AGACTTTAAGGCTACAAGAAGATGATGGTGCTAAGAGAAAATGGAGGTGTTCAACCCGTG
TGTAAGTGGACGCATCCTTCACTTCTTTTTCTATATTTGGGCACATGGTTTTGGAGAGTT
GCTAGTTTTTTAGTCTTTCTTCACATCTTTTTCTGGATTTGGGCATATGTGGTTTTAGGG
TATTGCTAGGTTTTTTAGTCCTTCACTTCTTTTTCTTGATTTGGGCATGTGCTTTTAGTG
CTGCTAGTTTTAGTCCTTGTTTATGTCTGTTTTTAGTCTAAAGATCTTTGGTTACGTTTT
TATCATTTGTAATTATCTTTATGTTTTTTGTGGACATGGTATGTTTATTTCTTTATGTTT
TTAGCAGGTAACTTTCTTCCTTTTTGTGGCTTTCGGCATGTGAGGTTCTTTTATTGTCTT
TGTGTTTTGTGTGGTCTTTATTTTGTTTTTCTGTTACTTGTGGACCTAGCTTTGTGATCC
CGTTTTTGTATGTATTTCATGGACTATTTGTGAGTTTGGTACATGGAGGAAAACTAGTGG
GGAAAGGTTTGGGTGACATGCCATGGACTTACTTAGAGCATTTCCACCAAGAGGCCCCTT
CCGACACCCAAGTCTTGACAGGGCAAGAGTTGGGCTCCACCAACCTGGGCAAGCCGAAAG
GGAAGACTTGCATGGGTTGCTGTATGGGCAAGCTGATGTCATTGTGACATCAACAGTCAA
TTTAAATAACAAAAAAATTGGAAAAAAAAAGGAAAAAAAAAAACCAAAAATTTCAGAATT
TTTTTATAAATAAATAACTAGCCATATTCTTCACTTCCCATACCAAAACTCTATACAAAT
TCCTCTTCTCATTTCTCATACGAATAGTGGTTGTCCTTGGTTGCCATGGCAGTGGGTGGA
AAATCAACAAAAAAATTGCTAGGATAGGCACTATTCATATGAATAGTAATAACCCCTTGT
CTTTTGCCATGACAAAAGAGTGGAAATGCTCTTAGGTGGTTCAATTAGCTGGTTTGATTA
TTGTGAGGCAGACTACATGTCTATATTAGAGCTGTAGGGAATGGCTAAAATTGTGGGATA
TGATAGTGGTGTGAGCCTTTATGGTGAGGACTTGTTTTCTGTTGTATTAATAATTGTCAC
AAATTAATGTGCTAATCAAAATGCTTGTCAATCTCTTCACTTTATATACATTAAGGAAAA
ATGGCAGAATATAGTGCCAGATCTTATGCAGTTCCATTAGAAAATATCAAACGATCACTT
CTCATTAGAAAATATTATCAAATTGTTGTCGTCAATGCAAAATCTTATGCAGTTCCATCA
ACGTGATTAGAAAACAATAAAGAATCTGAGGGAGAGGGTCATTTTGTGGAGCCAGACAAA
ACAAAAAAGAAAAGAGCAAGACGTGGCTGCTATAACATAGAAAATGGGTTGTGATGATGG
TGGTTTTTCTGTTCCACCACCTCCAGCCAATGTTTATTTATTTAGAAGATGTAACATATG
ATCATCATGCTTATCATAGAGACAGAGAAATGAAACCCTTAAGAAAAAGACAAGCAGAAA
ATGATTTGAAAGCATTTTAGAAGATGTAAAATGCTTATTTCTGCCTCTATATATGTGACT
TGCCAAATGTCCAGTAGCATTTTAGGTGAAGTAAAAAAGAGTACATGAAAATAGAGAGGA
AAACACCATTTTTCAGTGAATATGTGACAGTCAAGTGTTTTGGCTACGGTTTTTCATGTT
TAGAAACCATTTTCATACCTTATATGTGACGAAATAAATATCCCAATTATGTGAACTGTC
TTTAGAGACGGAAAAAAACGCCGCTAACCGTTTCTAAAACCATATAAGTCAACAAATTAA
AACACCGCCTCTAAAACTCGGTAGACTCTTCAAATCTTACCCACTCACGATTACGTGAAC
TTTACATAAAAGACAAGAAAAAAAAAAGCTTCCTTCCCTCTTCATACCTTTTATATATAT
ATATTAAATTTCCTTCATCTTCAAAAAACTATTCACACATTTTACATGATAACATCATTA
AAATCTTGTTCAAATTATTTAAATGGATACAACAAAATTCCCCAATCGTCCAACAGACAA
GATCGGATGGGAAAGAGATTTAGTACAAGTTTTTCATGCATCCCCTAAGGTAATCCCTTT
TTCTCTACTGAAATTTCTCGCGTGCTATCATTGCTCAATCCTTCAGGGAAATTCCGTAGT
GCAGCCATTAAGGTAAGAGCTAAAGCTGGATTTGCTTTCTGAACATCCCCTATGCATCCA
ACCACCCATTGTACTAGAAGTTCACAAAAACATTAGATGGAAACTGATAAACCCTTTTGT
TATCACGTCCAACTTCCATAATCCATCAAATGAGTGATACAATCATAGAAAATTTTGAGA
CGTAAATGTGAGGCCCTAAAAAAAAAAAAACGAAGGCAAGAATATATTACCCTACAAAAA
ATTACTGAATCCAACTATACAAGACTTAAAAGACATAGTATATGCAAGGTACGTATCACC
ACTAGCCAATCCTCCTAGTATGAGTGTCCCCCAAACAGAACTACCAATATGGAAATTTGG
ATTGCATATCCATTTTTGCTTCCCATACTCTATTCAATCTTTCAAGCCTTCATAGAACAT
AACCTGCAAAGTGAAGATGAAATCATAGTTTGAAACAAAACTAATATACTAAAAATAAGA
ACCAGATTAAGGAGAAAGAAACAGAATAATCACAACTAAATCTTTTAGAGGCCAAAAGGC
TAACTGCCTATGATTCACCAATGACCAAAACAGGGTATTTCTGAATTTTCCTTTTTGGGA
CAAAATATAGCAATAAACAAGTGTGGGGAGTGCATGTTTTCTATTAGTAGTTGAAGTCGT
ATTTTGCCAGGGTTACGAGCAATTGTGGGAAAGGCCAAAAGAAAGGGGGTGATACATACA
AACTATCACCATTCAACATACCATTAGACAAGGAAATGGCACATTGCTTGCAAGTGTGGA
TTAGTATCTGCCAAATGAAAGAAAAATTAAATCCGCAATTGTGCAAGAACATAATGGTCA
TAGTTCATACGCGTGCCAAATTACAACCAAATTGAACTAAGTATTTGAATGACACACCGC
AATTGAGTTAAGTGGCCAACAGTCTTCAAGACTCCTAATTCCCTGATTCCCATCATGATG
AAAAATAGAGGGAAGGAGGAGGGGAAGGGACCATAGCTAAGCTATGGAAACACTTGAGCA
AGAAAATACAATGCCAGAACCAGTACTCGAAAATTGAGCTTTACCCATAAGCCATGAATA
TTAAATCAATACCTGACTTGCACAAAGATTAGCTTGGCTCTGAATACATGTCTTTACAGG
TCCCCAAATGCCCTAAAAATAGTCTCCGCAGAAACTCCCTCTAAACTTCATTGACAGTGA
CAGATTAAAGAATTAATTGCAAGCTTCCCTCTAAACTTAATTATAAACGCATAAAACTAA
CAACTGTGATTTCAATTGCTTCAAATTTGAACTCGAGGCGGTCTGTATCGCCATTGAAAA
TTGAAATAGCACTCTCTCTCTCTCTGGTTAGGGGCGGATTTTGGCTTAACACGATTTCGA
ATTGTTTCATTTTTTTGGACAAAAATATTTTAATGGTATAGCCGGTCGGCTATACCATTT
AAATAAATTCGAATATTTTAAACGTATAGCCGTTCGGCTATACGCCTTGAATATATTTAT
TCGAATATTTTACATGTATAGCTGATCAGCTATACGTTTAAAATAGATTCCAATATTTAA
CAGTATCACCGGACGGCTATAATCCTTAAATACATTTTACAAGTACAGCCAGACGGCAAT
ACTGTATAGCTATAATTATTCGAATATTTTACAAGTATAGCCGCACGGCTATACTGTTTA
GTAGAGATGATACACCACACTGCAAGCAACACCAAAACAATATGCCCACACGTGTGGAAT
AATACTTGGAGGGAGATGAAAATTAAAAAGAAAACATAAATATAGGCAAATTACCGATAA
CGAGTAGATGTTAACTGTTTAGACATGGTTTGAATTGCTACTTTAAAAACTAATGTAAGA
CCTTTTTTTTTTTGGGAGATAAAAAATTGGGATAAGAGTCAAAATTCATGTACCAAAAAG
AAAAAAAGAAACCCAAGATCATTTTTTAGGAGTCAAAATTCATGTTACAATAAGTTACAT
ATATGTTCAACATCATGATCTCATTGTCAAGAAATTTTTTCTTGTTCTTCTAGGGATGAG
TTAGTCCACAAGAGTTCATCCGCTTGGGCAGAAGATAACAACAAAATAGAATATTACATA
ATATTTTGACAATTCTTATTGTGCTAACAGTGTTGGTAACAGGCTT
>chr5:12699501-12710500 CH216-U CYP71AN24 P1
TTCCGGCCACTTCTTGCCAGTTTTTGGGGTAGGTCTAAGAACAAAAGTGGCTCCAAATAG
GATGTTACACCTAGGGTAGGAGTCTTGAGTAGTGATTTGGAGTTTTTCTGGCGAAGCATT
ATCGCTTTAGGCACCACGTGCTGCCAGCGCGTGTGCTGGCGCTTGGGCAGCAGGGTGGGG
ACCACAATTAGTCCTAGAATAATCCCTTAGTCCTCACGAGCACGTAGGATTTCGCGGATC
TTAATTCGGATAACGTTTGAACCCCAAACGAATCTCGCCTAGTGTGGGATTTCCGAGTTC
AGCATGTTTGAGCCGTTGGATCGTAGTCACGTTCAGGTATGTTGACTCAGGTAATTACAG
AATCGTATAATAGTTGATGGATCGTAAAACGGAGTTCCAAATATTTTAGAAACGCCAGCC
CTAGAGATAGGTTTACAGTAAACAAGTCCGGACCGAAAGAAGTTATCTAAATCCTATTAT
GGGATGAGCAGATAGTTAGTTATAAGTTGCGGTCCGGATAGTAGCAGTATCTCCGAGGCC
TGCCAGTTTGCAGTTCAGGAACAGAGGAAAGAACTACGTGTGGTTTGATCCCTCAGTAAG
GGTACGTAGGCAGCCTACAATTTTATGGTGCAGCCACAAGTTAGAGCCTTTGAGTTTGTG
TTCTTGTTTTTCAGGGCATTTTGGTCATTTGTGACCCACACCCACCAGGTGTCAGTATTA
AACAGGATTCGGCCCGGATTCCAAAATGGAATTTGGGTCGGGTCCTTTCAATAACAATAT
CTCAAGAAATAACAAATTAAAGGGTAATATCTATCCTGATCCACCCCTATGCTCCTGCAT
CAATCAAGGACTTCTTTTACAATTCTTGTTCCAAGTTATAGTCCACCATTTCTCACCACA
TACTTGCTGTGAATTTTGTATCAACAAGAGATCCCTCTTTCCTTTTCCCACTCAAAACTG
TAAGTGATTTCTTTTATTCTTTCTTTTACATGTTCTCATCATGGACATATATAGATTTGA
GAGGATATTTCCCATGCATGGTTAAACCAATAGCCTCAGTCAAATTCCCAAAACACAAAA
TATTTCCCAAGAAACCAGGTTAAGACATTTGCATTCACACTCACAACAACAGATTTGAGA
GGATATTTCCTATGCATGGTTAAACCAGTAGCTTCAGTCACGTCCAAATCCTTGCTGGTT
GCTCCACCAGGCAATTTCCAATCAAACTTATGTGCTATATTTACTAAAGCAATCTCAGTA
ACATCTGTGGCAAATTGAACTTACACAAGAATATGGAACTTGCACGGATCTTTATTTTTG
TTTGGATGAACAAACACTAAAGGAACACTTTAGATACTCTTAAACAAAACTCGAATTTCA
TGATCTTATGTGTTTCACACATCCAACCTTCTAAAATGAATATAGAAAGAAAATATGTTC
TAGAAAAACCTCATTGGTAATGCAAGATAAGATCACAGTTAGATAAGATCACCATGGGGC
ATTTTCTTCTTCTTTTGTCTTTTACCTCCTCTCTTTTTGACTTTCTTTGTGAGAGTAATC
TAATACTAGTCTTGTTTCAATTATCTTTCCCACTTTAATTTAATCCCACGAGATAAAGCA
ACTGACTTTTCCCCATCTCATCAATCGTGTATACTTGAGTTTGAGTTTTTCACCACACAC
CACCATGGTTAAAAATTCAGAAACTACCCTGATTTTGAATTTCCAAAAACTCAAAATATT
CCAAACAGACCAATTGAAAATGTGTATATGGTGAGAAAACTTGCATTGACACATAATATT
TTGACAGTTCTTATTGTGCTATGGTATCTTGGCAACAGTACTGACAGCTGAAGCCATAGA
CATACATGATAGCAGGCTTAGAGCCTTAACACATATAATATGAAGACCAGTTCATGTGCG
TATATGAAAATGTCCTCTCTATCCCTCAACTTGAGTGTGGAAAAGCAACAGCTTTCAGAG
GATATTTTCTATGTGAGGTTAAGCCAATGGTTTCTGTCATGTCTAAATCCTCCCCTCTTG
CTTCACCGGGCAATGCCCAAACAAACTTGTGCACGATGTTTGCTAAGGCAATTTCATTAA
CAGCCATGGCAAACTGAAGTCCTGGGCAGACCCTCCTACCAGCTCCAAAGGGAATCAATT
GAAAGTCAATCCCTTTGTAATCTATACCAATATTCAAGAACCTTTCTGGCTTATACTCCT
CTGGGTTGTCATACAGCTTGGGATCTCTTCCAATTTGCCATGTGTTTACACCATAATCAA
CCGAGCATATCCAGTCTCAAAACAACTAGCACCAAGGCAGACACGCCTTCTCTCCTGCCG
AAGGAAGACACTCTTCCGAGATGCCAAGCACCTGCCGAAACTCCCGACTGCCAAAGCTCA
CAAACTGTTAAACCTAATTCTCATGACACGTGTCACCACCGCGGCGACTTGCACAGAGTC
CCACATCGGAAATCTACACCAACCTCCCACTTTCACTTCCCTATAAAAAGGGAACAGTAC
CCTAGTAAGAGGAGTAACTACTTTTCTGCATTTTACTATTACTCTGCAAAAGTTGACTTA
AGCATCGGAGAGCCTTCGGCCGGCACCACACCGGTGTCCGAAGCTTGACGACTGCTTCCC
TTATCTTTGTCTTCTGCAGGTTAGCCTTTATTGAAGGCCCAGACCCTTTCCCTGCTGAAG
GCAAACCCCTTTTTCTCTAAGTTGACCCTCTCTGAAAAAGAGCATCAACAGTTTGGCGCC
GTCTGTGGGAAGGAGGAAGTTGAAGGAGGAAGTTGAAGGGACCTTGCCGAACGCCAAGGC
CCATGGAAATGCAAAATGGGTGGCCTCACAATTCAATTTTGCCCAGCCTCAAATCACCAA
GCCTTGCCAAATTGGCCCAACCTCAAATGGCCCGGCTAAGTGAAAATTCACAAAAGCCTA
GCTCACACCAACACTGCCGCAATCAAGGAGGCCTTTGGCAGAGCTGGGGTCTTTGGCAGA
GCTGTTCTGGAGCGAATTTGGGGCTGGGACATTGCAGAAGTAAGCGGAGCTGGGCTTTCC
TTGTGACCTGGGTGTCTAGATCAAATTTCTGAGGTAAGTTGCTGCCATTTTGGAGGCCTC
CATTTTGTTGCTGCCCATCCCTTGCCGTTCGGCAAGTTGACTCTCCATATTTTGTAGGTG
TTGGCAAAGTAGCTGAGTCAGGATGATTTGCGTTGTGCTTGGAGCTGGGCTTTTGCGAAG
AGCTAAGCCATTTGGGGATTCGACAAGGGCTTGGGCAAGGTGAGAGCTGGGCTCTTCGGC
AAGGGGGCCTAGGCCTTCGGTGACCTTTAGGTAAGACATTTTACCAAGCCCCCCAATTTG
TTGCTACATAACCCTTGCCGTTCGGCAAGGGTGTTTGTAAATTCTCGAACGGCAAGGGTG
TTTGTAAATTCTCGCTGGCTGACCCGATTAGAGCTGGGTCTTTCGGGGTTTGGAGCTGGG
CAGTATGAAATTTCGTGGAGCTGGGCTCGGGAGGCTGGGTGCCGTGATCAAAATTTTTGG
TTTTTGTTTCGCTGTGCTCGTAGAGGCAGGTTCGGAGCTGGGCCACCTTGGATTTTTTGG
CAAGAAGTGAGAGCCTAGAGCTGGACCTTCGGTAGGTGTCCAAAAGGGTTTGGCCAATAT
TGGAGCTGGTCCCGTTTTGGCTAGGGGTTAGCTAGGATTTGGAGCTGGGCTCCGTGAGGT
TTGGTTGTTTTGTGACTTGGGACCGTGAGCTGGGCCTTGGATAATTGACAAGGGCATAAG
CTTTTGGCATCCTCCGTAGCCGGGCTTGCCGTAGAGTTAGGCCTCCTTGATTGCGGCAGT
GTTGGTGTGAGCTAGGCTTTTGTGAATTTTCACTTAGCCGGGCAATTTGAGGTTGGGCCA
ATTTGGCAAGGCTTGGTGATTTGAGGCTGGGCAAAATTGAATTGTGAGGCCACCCATTTT
GCATTTCCATGGGCCTTGCCGAACGGCAAGGTCCATACGGATTCAAAACAAGGGCCACCC
ATCCTCGGTTCCACACTCACCTATGCTCAAACTCCAGCGAATCCGACAAGGACCTAGCTC
ACGGGATGACGACACTACGGACCCAGCTCCGGATCGTCTCGGAAACCATGCACTCAGACC
CACTCCTTGCCGAAGACAGATCAGCCCTCCTTGGGTCCCTTGCCGAACGGCACCCGCCGC
CCGGAATCCTTCCTCCTGGCAGCTGTCTCGGAGCCCAGCTCCACCTTCACGCTGAAACCG
CTGGTTCCTGTGGCCAAGGAACTCGAAAGTCCTAGCTATCTCTTTGCCTAGCCCTTTTAG
TGCTCTACGGGATATCCCAGCTATCTCTTGCCGAACGGCAGTAGTTGGATGTTTCTGAGA
AGCCTAAAATGAATCTTTTATATGCCTATAAGGAATGTTGTATTTGACTGTACTGCTTGA
TAATGTACAGTGGACACTTGGAGGACTTTTTTTAGGTATGCATTCCGCAATTCCAATCAA
ACATCTTCGTATTACTACTAGCGCAGAATGCAATGTGATATTTGGATGTTTCTGTCGGAA
TTTTAAAAAAGGTTTTAAAAATTTAACCGTTTTTATTTATTTAATTATTTTGGCCGTTTT
ATTTTATTTATTGTGGGGGTTATAAATATTTAATATTCAGGTTTTATTTCTATATTGAAT
GCCTTAATTTTCTGGTTGGTGAAGGTTACATGTTATTGGATGCTTATAAAAGGCCATCAT
CCTTCACATTTGAACAACCACAATACACCATCAGAATATCACATACCACAATCACCACCA
CAAACTAATTCTCTCCTTTTCTACTTTTATATATATATATATATATTCTGTACTTTATAT
TATTATTTTGGCAATGGTTCTGTGACTTGGATACCTATATCCGTCTATGAACGTGCTCAT
AGCGGATCTTGAGTTTGTGTACAAGGGGTCGTATCTTGGAGTGTTGTAGATTATCAGTAC
CTGCACGTAGGGAGGTTACAAAGGCTTTAGGACAACGTCTTTGACGTGTTTCACCGTACC
AAACTCACCTTCTTACTTTTCATTTATTTTGCTTTTACTTATCTATTATTTTGTTTTCTT
TAATTTCATTGTACCTTAAAAGCTTTCCAATTTGTTTATAAGTTATTTATAATATAAATG
TTTTTGTATTTGGCTTTACGAAAAAGGAAAACTATATTTTTTTATAACAGTTTCATGTTT
ACTTCTTGAGCCACCAGGATTCATTATTTTATTTGTTGGAATTTGGTATCTGCAGTGCAA
GAAACAACGCCAATTCGTATACTAAGGGAAATGATTCTGTTTAAATTTTAATATTTTAAT
ATAATTTATTTAAAAAAAATTATTTTTTTATTATTTTTTATTCAATAATATGTGAAAATT
ATGTATATAATACGTGAATTTTTTTTTCTGTATTATTGAAAATTTAGTAAAAAATACATG
TATTAAACATGACAAATTCTACGTATTGTACATTTACTTTTTAAAAAACATGAATTTTAC
CGAGTCTTTAAGATGTGTATGGTAAACGAAAGTATGATTGAAAAATATGTACGTAAGTGT
ATAACACGAGTATTAAACGAGACAATGCTAAATTCTTTATATGAGTAATAACTTTGGAAA
AGTAAAAAAAATCAAAAAGGGATAATAGAAACTCGGGTAATTGTCTCATAGAAATGGATA
ATGCTCTAAACTACCCTTACGATAAACGAAAATCAATGAAAAAATTATATAAAAAAACTT
AGTACAATAATGCGGCTATACTCTTTAAATATAATAATATATTTATGGAGTATAGATGCG
CGGCTATACTCCTTAAATATAATAATATATTTAACGAATATAGCCGTGGCTATGCTAATT
ATTTATAATTAAAAAATAAAAAATAAAAAGAAACCGCCTACCTATTAGGCGATTTATGAG
TAGGCCAAAGTGACAATTGCATACTCCACTTCATAGTCATTTACCCTTTCTTCATCGAAA
GGGGTGGATTTAACACGATTTCCAGTTTCTGTCTAGGCATGTGATTGTTTTTCTTGACTT
TAATTGGCTTTTCTCATACAAGAAAAATGGATTTTATTATTTTTTTTATTTTTTTTGTTT
TGGACTTCTTTTGTTAGGTCAAACGTTTTGGACATTAATTTTAAGGCTTAATTATTGATA
TGCCCCCTGTGCTTTATCAAAAATCTCAATTTACTCCATGTACTTGCAATTGGCTCACTT
TACTCCCTGTGCTTTATGTTCATGTCCTTTGTTCCCCTATTCCGTCTAGTTCCTTACAAC
AGTCGTTAACTCTGTTTATATGGCATGGGTATATTAGTAAATTCAGACAAGTGGATCCAA
ATGGGGCATTCCATGTGGCAAATGGTGGGACACATTTGTTGACATCGAGTTTTTTTTTTT
TTTTTTGGTCAAGGGACATCGATTTAATTGGATTGTCCAGTAGGGTTTCACAATTAGCCA
TTTGGGGCAAAATTCATAAGGCTGCGAAATGGGAATCTTGGAATAGGGTTCCAACCTGTT
GAAATTGGGTTGCGAATATTTGAATAGGGAAAGGTAGTGTGTTTGTCTGTCTTTGAATGT
TGATTGAGTCAGTGAGAAGTGAAATCGGGGAAGAGAGTCTCACTGTTACTGGAGATTGAG
GTTGTGCTTTGAATATTGATTGTTGTTAGACTTTAAGGCTACAAGAAGATGATGGTGCTA
AGAGAAAATGGAGGTGTTCAACCCGTGTGTAAGTGGACGCATCCTTCACTTCTTTTTCTA
TATTTGGGCACATGGTTTTGGAGAGTTGCTAGTTTTTTAGTCTTTCTTCACATCTTTTTC
TGGATTTGGGCATATGTGGTTTTAGGGTATTGCTAGGTTTTTTAGTCCTTCACTTCTTTT
TCTTGATTTGGGCATGTGCTTTTAGTGCTGCTAGTTTTAGTCCTTGTTTATGTCTGTTTT
TAGTCTAAAGATCTTTGGTTACGTTTTTATCATTTGTAATTATCTTTATGTTTTTTGTGG
ACATGGTATGTTTATTTCTTTATGTTTTTAGCAGGTAACTTTCTTCCTTTTTGTGGCTTT
CGGCATGTGAGGTTCTTTTATTGTCTTTGTGTTTTGTGTGGTCTTTATTTTGTTTTTCTG
TTACTTGTGGACCTAGCTTTGTGATCCCGTTTTTGTATGTATTTCATGGACTATTTGTGA
GTTTGGTACATGGAGGAAAACTAGTGGGGAAAGGTTTGGGTGACATGCCATGGACTTACT
TAGAGCATTTCCACCAAGAGGCCCCTTCCGACACCCAAGTCTTGACAGGGCAAGAGTTGG
GCTCCACCAACCTGGGCAAGCCGAAAGGGAAGACTTGCATGGGTTGCTGTATGGGCAAGC
TGATGTCATTGTGACATAAATTGGAAAAAAAAAGGAAAAAAAAAAACCAAAAATTTCAGA
ATTTTTTTATAAATAAATAACTAGTCATATTCTTCACTTCCCATACCAAAACTCTATACA
AATTCCTCTTCTCATTTCTCATACGAATAGTGGTTGTCCTTGGTTGCCATGGCAATGGGT
GGAAAATCAACAAAAAAATTGCTAGGATAGGCACTATTCATATGAATAGTAATAACCCCT
TGTCTTTTGCCATGACAAAAGAGTGGAAATGCTCTTAGGTGGTTCAATTAGCTGGTTTGA
TTATTGTGAGGCAGACTACATGTCTATATTAGAGCTGTAGGGAATGGCTAAAATTGTGGG
ATATGATAGTGGTGTGAGCCTTTATGGTGAGGACTTGTTTTCTGTTGTATTAATAATTGT
CACAAATTAATGTGCTAATCAAAATGCTTGTCAATCTCTTCACTTTATATACATTAAGGA
AAAATGGCAGAATATAGTGCCGGTTTGATCACTTCTCATTAGAAAATATTATCAAATTGT
TGTCGTCAATGCAAAATCTTATGCAGTTCCATCAACGTGATTAGAAAACAATAAAGAATC
TGAGGGAGAGGGTCATTTTGTGGAGCCAGACAAAACAAAAAAGAAAAGAGCAAGACGTGG
CTGCTATAACATAGAAAATGGGTTGTGATGATGGTGATTTTTCTGTTCCACCACCTCCAG
CCAATGTTTATTTATTTAGAAGATGTAACATATGATCATCATGCTTATCATAGAGACAGA
GAAATGAAACCCTTAAGAAAAAGACAAGCAGAAAATGATTTGAAAGCATTTTAGAAGATG
TAAAATGCTTATTTCTGCCTCTATATATGTGACTTGCCAAATGTCCAGTAGCATTTTAGG
TGAAGTAAAAAAGAGTCTACATGAAAATAGAGAGGAAAACACCATTTTTCAGTGAATATG
TGACAGTCAAGTGTTTTGGCTACGGTTTTTCATGTTTAGAAACCATTTTCATACCTTATA
TGTGACGAAATAAATATCCCAATTATGTGAACTGTCTTTAGAGACGGAAAAAAACGCCGC
TAACCGTTTCTAAAACCATATAAGTCAACAAATTAAAACACCGCCTCTAAAACTCGGTAG
ACTCTTCAAATCTTACCCACTCACGATTACGTGAACTTTACATAAAAGACAAGAAAAAAA
AAAGCTTCCTTCCCTCTTCATACCTTTTATATATATATATTAAATTTCCTTCATCTTCAA
AAAACTATTCACACATTTTACATGATAACATCATTAAAATCTTGTTCAAATTATTTAAAC
GGATACAACAAAATTCCCCAATCGTCCAACAGACAAGATCGGATGGGAAAGAGATTTAGT
ACAAGTTTTTCATGCATCCCCTAAGGTAATCCCTTTTTCTCTACTGAAATTTCTCGCGTG
CTATCATTGCTCAATCCTTCAGGGAAATTCCGTAGTGCAGCCATTAAGGTAAGAGCTAAA
GCTGGATTTGCTTTCTGAACATCCCCTATGCATCCAACCACCCATTGTACCAGAAGTTCA
CAAAAACATTAGATGGAAACTGATAAACCCTTTTGTTATCACGTCCAACTTCCATAATCC
ATCAAATGAGTGATACAATCATAGAAAATTTTGAGACGTAAATGTGAGGCCCTAAAAAAA
AAAAAACGAAGGCAAGAATATATTACCCTACAAAAATTACTGAATCCAACTATACAAGAC
TTAAAAGACATAGTATATGCAAGGTACGTATCACCACTAGCCAATCCTCCTAGTATGAGT
GTCCCCCAAACAGAACTACCAATATGGAAATTTGGATTGCATATCCATTTTTGCTTCCCA
TACTCTATTCAATCTTTCAAGCCTTCATAGAACATAACCTGCAAAGTGAAGATGAAATCA
TAGTTTGAAACAAAACTAATATACTAAAAATAAGAACCAGATTAAGGAGAAAGAAACAGA
ATAATCACAACTAAATCTTTTAGAGGCCAAAAGGCTAACTGCCTATGATTCACCAATGAC
CAAAACAGGGTATTTCTGAATTTTCCTTTTTGGGACAAAATATAGCAATATACAAGTGTA
GAGAGTGCATGTTTTCTATTAGTAGTTGAAGTCGTATTTTGCCAGGGTTACGAGCAATTG
TGGGAAAGGCCAAAAGAAAGGGGGTGATACATACAAACTATCACCATTCAACATACCATT
AGACAAGGAAATGGCACATTGCTTGCAAGTGTGGATTAGTATCTGCCAAATGAAAGAAAA
ATTAAATCCGCAATTGTGCAAGAACATAATGGTCATAGTTCATACGCGTGCCAAATTACA
ACCAAATTGAACTAAGTATTTGAATGACACACCGCAATTGAGTTAAGTGGCCAACAGTCT
TCAAGACTCCTAATTCCCTGATTCCCATCATGATGAAAAATAGAGGGAAGGAGGAGGGGA
AGGGACCATAGCTAAGCTATGGAAACACTTGAGCAAGAAAATACAATGCCAGAACCAGTA
CTCGAAAATTGAGCTTTACCCATAAGCCATGAATATTAAATCAATACCTGACTTGCACAA
AGATTAGCTTGGCTCTGAATACATGCCTTTACAGGTCCCCAAATGCCCTAAAAATAGTCT
CCGCAGAAACTCCCTCTAAACTTCATTGACAGTGACAGATTAAAGAATTAATTGCAAGCT
TCCCTCTAAACTTAATTATAAACGCATAAAACTAACAACTGTGATTTCAATTGCTTCAAA
TTTGAACTCGAGGCGGTCTGTATCGCCATTGAAAATTGAAATAGCACTCTCTCTCTCTCT
GGTTAGGGGCGGATTTTGGCTTAACACGATTTCGAATTGTTTCATTTTTTTGGACAAAAA
TATTTTAATGGTATAGCCGGTCGGCTATACCATTTAAATAAATTCGAATATTTTAAACGT
ATAGCCGTTCGGCTATACGCCTTGAATATATTTATTCGAATATTTTACATGTATAGCTGA
TCAGCTATACGTTTAAAATAGATTCCAATATTTAACAGTATCACCGGACGGCTATAATCC
TTAAATACATTTTACAAGTACAGCCAGACGGCAATACTGTATAGCTATAATTATTCGAAT
ATTTTACAAGTATAGCCGCACGGCTATACTGTTTAGTAGAGATGATACACCACACTGCAA
GCAACACCAAAACAATATGCCCACACGTGTGGAATAATACTTGGAGGGAGATGAAAATTA
AAAAGAAAACATAAATATAGGCAAATTACCGATAACGAGTAGATGTTAACTGTTTAGACA
TGGTTTGAATTGCTACTTTAAAAACTAATGTAAGACCTTTTTTTTTTGGGAGATAAAAAA
TTGGGATAAGAGTCAAAATTCATGTACCAAAAAGAAAAAAAGAAACCCAAGATCATTTTT
TAGGAGTCAAAATTCATGTTACAATAAGTTACATATATGTTCAACATCATGATCTCATTG
TCAAGAAATTTTTTGTTCTTCTTCTTCTAGGGATGAGTTAGTCCACAAGAGTTCATCCGC
TTGGGCAGAAGACAACAACAAAATAGAATATTACATAATATTTTGACAATTCTTATTGTG
CTAACATTGTTGGTAACAGGCTT
>chr5:12699501-12710500 CH216-U CYP71AN24 P2
TTCCGGCCACTTCTTGCCAGTTTTTGGGGTAGGTCTAAGAACAAAAGTGGCTCCAAATAG
GATGTTACACCTAGGGTAGGAGTCTTGAGTAGTGATTTGGAGTTTTTCTGGCGAAGCATT
ATCGCTTTAGGCACCACGTGCTGCCAGCGCGTGTGCTGGCGCTTGGGCAGCAGGGTGGGG
ACCACAATTAGTCCTAGAATAATCCCTTAGTCCTCACGAGCACGTAGGATTTCGCGGATC
TTAATTCGGATAACGTTTGAACCCCAAACGAATCTCGCCTAGTGTGGGATTTCCGAGTTC
AGCATGTTTGAGCCGTTGGATCGTAGTCACGTTCAGGTATGTTGACTCAGGTAATTACAG
AATCGTATAATAGTTGATGGATCGTAAAACGGAGTTCCAAATATTTTAGAAACGCCAGCC
CTAGAGATAGGTTTACAGTAAACAAGTCCGGACCGAAAGAAGTTATCTAAATCCTATTAT
GGGATGAGCAGATAGTTAGTTATAAGTTGCGGTCCGGATAGTAGCAGTATCTCCGAGGCC
TGCCAGTTTGCAGTTCAGGAACAGAGGAAAGAACTACGTGTGGTTTGATCCCTCAGTAAG
GGTACGTAGGCAGCCTACAATTTTATGGTGCAGCCACAAGTTAGAGCCTTTGAGTTTGTG
TTCTTGTTTTTCAGGGCATTTTGGTCATTTGTGACCCACACCCACCAGGTGTCAGTATTA
AACAGGATTCGGCCCGGATTCCAAAATGGAATTTGGGTCGGGTCCTTTCAATAACAATAT
CTCAAGAAATAACAAATTAAAGGGTAATATCTATCCTGATCCACCCCTATGCTCCTGCAT
CAATCAAGGACTTCTTTTACAATTCTTGTTCCAAGTTATAGTCCACCATTTCTCACCACA
TACTTGCTGTGAATTTTGTATCAACAAGAGATCCCTCTTTCCTTTTCCCACTCAAAACTG
TAAGTGATTTCTTTTATTCTTTCTTTTACATGTTCTCATCATGGACATATATAGATTTGA
GAGGATATTTCCCATGCATGGTTAAACCAATAGCCTCAGTCAAATTCCCAAAACACAAAA
TATTTCCCAAGAAACCAGGTTAAGACATTTGCATTCACACTCACAACAACAGATTTGAGA
GGATATTTCCTATGCATGGTTAAACCAGTAGCTTCAGTCACGTCCAAATCCTTGCTGGTT
GCTCCACCAGGCAATTTCCAATCAAACTTATGTGCTATATTTACTAAAGCAATCTCAGTA
ACATCTGTGGCAAATTGAACTTACACAAGAATATGGAACTTGCACGGATCTTTATTTTTG
TTTGGATGAACAAACACTAAAGGAACACTTTAGATACTCTTAAACAAAACTCGAATTTCA
TGATCTTATGTGTTTCACACATCCAACCTTCTAAAATGAATATAGAAAGAAAATATGTTC
TAGAAAAACCTCATTGGTAATGCAAGATAAGATCACAGTTAGATAAGATCACCATGGGGC
ATTTTCTTCTTCTTTTGTCTTTTACCTCCTCTCTTTTTGACTTTCTTTGTGAGAGTAATC
TAATACTAGTCTTGTTTCAATTATCTTTCCCACTTTAATTTAATCCCACGAGATAAAGCA
ACTGACTTTTCCCCATCTCATCAATCGTGTATACTTGAGTTTGAGTTTTTCACCACACAC
CACCATGGTTAAAAATTCAGAAACTACCCTGATTTTGAATTTCCAAAAACTCAAAATATT
CCAAACAGACCAATTGAAAATGTGTATATGGTGAGAAAACTTGCATTGACACATAATATT
TTGACAGTTCTTATTGTGCTATGGTATCTTGGCAACAGTACTGACAGCTGAAGCCATAGA
CATACATGATAGCAGGCTTAGAGCCTTAACACATATAATATGAAGACCAGTTCATGTGCG
TATATGAAAATGTCCTCTCTATCCCTCAACTTGAGTGTGGAAAAGCAACAGCTTTCAGAG
GATATTTTCTATGTGAGGTTAAGCCAATGGTTTCTGTCATGTCTAAATCCTCCCCTCTTG
CTTCACCGGGCAATGCCCAAACAAACTTGTGCACGATGTTTGCTAAGGCAATTTCATTAA
CAGCCATGGCAAACTGAAGTCCTGGGCAGACCCTCCTACCAGCTCCAAAGGGAATCAATT
GAAAGTCAATCCCTTTGTAATCTATACCAATATTCAAGAACCTTTCTGGCTTATACTCCT
CTGGGTTGTCATACAGCTTGGGATCTCTTCCAATTTGCCATGTGTTTACACCATAATCAA
CCGAGCATATCCAGTCTCAAAACAACTAGCACCAAGGCAGACACGCCTTCTCTCCTGCCG
AAGGAAGACACTCTTCCGAGATGCCAAGCACCTGCCGAAACTCCCGACTGCCAAAGCTCA
CAAACTGTTAAACCTAATTCTCATGACACGTGTCACCACCGCGGCGACTTGCACAGAGTC
CCACATCGGAAATCTACACCAACCTCCCACTTTCACTTCCCTATAAAAAGGGAACAGTAC
CCTAGTAAGAGGAGTAACTACTTTTCTGCATTTTACTATTACTCTGCAAAAGTTGACTTA
AGCATCGGAGAGCCTTCGGCCGGCACCACACCGGTGTCCGAAGCTTGACGACTGCTTCCC
TTATCTTTGTCTTCTGCAGGTTAGCCTTTATTGAAGGCCCAGACCCTTTCCCTGCTGAAG
GCAAACCCCTTTTTCTCTAAGTTGACCCTCTCTGAAAAAGAGCATCAACAGTTTGGCGCC
GTCTGTGGGAAGGAGGAAGTTGAAGGAGGAAGTTGAAGGGACCTTGCCGAACGCCAAGGC
CCATGGAAATGCAAAATGGGTGGCCTCACAATTCAATTTTGCCCAGCCTCAAATCACCAA
GCCTTGCCAAATTGGCCCAACCTCAAATGGCCCGGCTAAGTGAAAATTCACAAAAGCCTA
GCTCACACCAACACTGCCGCAATCAAGGAGGCCTTTGGCAGAGCTGGGGTCTTTGGCAGA
GCTGTTCTGGAGCGAATTTGGGGCTGGGACATTGCAGAAGTAAGCGGAGCTGGGCTTTCC
TTGTGACCTGGGTGTCTAGATCAAATTTCTGAGGTAAGTTGCTGCCATTTTGGAGGCCTC
CATTTTGTTGCTGCCCATCCCTTGCCGTTCGGCAAGTTGACTCTCCATATTTTGTAGGTG
TTGGCAAAGTAGCTGAGTCAGGATGATTTGCGTTGTGCTTGGAGCTGGGCTTTTGCGAAG
AGCTAAGCCATTTGGGGATTCGACAAGGGCTTGGGCAAGGTGAGAGCTGGGCTCTTCGGC
AAGGGGGCCTAGGCCTTCGGTGACCTTTAGGTAAGACATTTTACCAAGCCCCCCAATTTG
TTGCTACATAACCCTTGCCGTTCGGCAAGGGTGTTTGTAAATTCTCGAACGGCAAGGGTG
TTTGTAAATTCTCGCTGGCTGACCCGATTAGAGCTGGGTCTTTCGGGGTTTGGAGCTGGG
CAGTATGAAATTTCGTGGAGCTGGGCTCGGGAGGCTGGGTGCCTTGATCAAAATTTTTGG
TTTTTTGTTTCGCTGTGCTCATAGAGGCAGGTTCGAAGCTGGGCCACCTTGGATTTGCAA
GAAGTGAGAGCCTAGAGCTGGACCTTCGGTAGGTGTCTAGAAGGGTTTGGCAAACATTGG
AGCTGGTCCCTTTTTGGCTAGGAGTTAGCTAGGATTTGGAGCTGGGCTCCGTGAGGTTTG
GTTGTTTTTGACTTGGGACCGTGAGCTGGGCCTTGGATAATCGACAAGGGCATAAGCTTT
TGGCAACCTCCGTAGCCGGGCTTGCCTTAGAGTTAGGCCTCCTTGATTGCGGCAGCGTCG
GTATGAGCTGGGCTTTTGTGAATTTTCACTTAGCCGGGCAATTTGAGGTTGGGCCAATTT
GGCAAGGCTTGGTGATTTGAGGCTGGGCAAAATTGAATTGTGAGGCCACCCATTTTGCAT
TTCCATGGGCCTTGCCGAACGGCAAGGTCCATACGGATTCAAAACAAGGGCCACCCATCC
TCGGTTCCACACTCACCTATGCTCAAACTCCAGCGAATCCGACAAGGACCTAGCTCACGG
GATGACGACACTACGGACCCAGCTCCGGATCGTCTCGGAAACCATGCACTCAGACCCACT
CCTTGCCGAAGACAGATCAGCCCTCCTTGGGTCCCTTGCCGAACGGCACCCGCCGCCCGG
AATCCTTCCTCCTGGCAGCTGTCTCGGAGCCCAGCTCCACCTTCACGCTGAAACCGCTGG
TTCCTGTGGCCAAGGAACTCGAAAGTCCTAGCTATCTCTTTGCCTAGCCCTTTTAGTGCT
CTACGGGATATCCCAGCTATCTCTTGCCGAACGGCAGTAGTTGGATGTTTCTGAGAAGCC
TAAAATGAATCTTTTATATGCCTATAAGGAATGTTGTATTTGACTGTACTGCTTGATAAT
GTACAGTGGACACTTGGAGGACTTTTTTTAGGTATGCATTCCGCAATTCCAATCAAACAT
CTTCGTATTACTACTAGCGCAGAATGCAATGTGATATTTGGATGTTTCTGTCGGAATTTT
AAAAAAGGTTTTAAAAATTTAACCGTTTTTATTTATTTAATTATTTTGGCCGTTTTATTT
TATTTATTGTGGGGGTTATAAATATTTAATATTCAGGTTTTATTTCTATATTGAATGCCT
TAATTTTCTGGTTGGTGAAGGTTACATGTTATTGGATGCTTATAAAAGGCCATCATCCTT
CACATTTGAACAACCACAATACACCATCAGAATATCACATACCACAATCACCACCACAAA
CTAATTCTCTCCTTTTCTACTTTTATATATATATATATATATTCTGTACTTTATATTATT
ATTTTGGCAATGGTTCTGTGACTTGGATACCTATATCCGTCTATGAACGTGCTCATAGCG
GATCTTGAGTTTGTGTACAAGGGGTCGTATCTTGGAGTGTTGTAGATTATCAGTACCTGC
ACGTAGGGAGGTTACAAAGGCTTTAGGACAACGTCTTTGACGTGTTTCACCGTACCAAAC
TCACCTTCTTACTTTTCATTTATTTTGCTTTTACTTATCTATTATTTTGTTTTCTTTAAT
TTCATTGTACCTTAAAAGCTTTCCAATTTGTTTATAAGTTATTTATAATATAAATGTTTT
TGTATTTGGCTTTACGAAAAAGGAAAACTATATTTTTTTATAACAGTTTCATGTTTACTT
CTTGAGCCACCAGGATTCATTATTTTATTTGTTGGAATTTGGTATCTGCAGTGCAAGAAA
CAACGCCAATTCGTATACTAAGGGAAATGATTCTGTTTAAATTTTAATATTTTAATATAA
TTTATTTAAAAAAAATTATTTTTTTATTATTTTTTATTCAATAATATGTGAAAATTATGT
ATATAATACGTGAATTTTTTTTTCTGTATTATTGAAAATTTAGTAAAAAATACATGTATT
AAACATGACAAATTCTACGTATTGTACATTTACTTTTTAAAAAACATGAATTTTACCGAG
TCTTTAAGATGTGTATGGTAAACGAAAGTATGATTGAAAAATATGTACGTAAGTGTATAA
CACGAGTATTAAACGAGACAATGCTAAATTCTTTATATGAGTAATAACTTTGGAAAAGTA
AAAAAAATCAAAAAGGGATAATAGAAACTCGGGTAATTGTCTCATAGAAATGGATAATGC
TCTAAACTACCCTTACGATAAACGAAAATCAATGAAAAAATTATATAAAAAAACTTAGTA
CAATAATGCGGCTATACTCTTTAAATATAATAATATATTTATGGAGTATAGATGCGCGGC
TATACTCCTTAAATATAATAATATATTTAACGAATATAGCCGTGGCTATGCTAATTATTT
ATAATTAAAAAATAAAAAATAAAAAGAAACCGCCTACCTATTAGGCGATTTATGAGTAGG
CCAAAGTGACAATTGCATACTCCACTTCATAGTCATTTACCCTTTCTTCATCGAAAGGGG
TGGATTTAACACGATTTCCAGTTTCTGTCTAGGCATGTGATTGTTTTTCTTGACTTTAAT
TGGCTTTTCTCATACAAGAAAAATGGATTTTATTATTTTTTTTATTTTTTTTGTTTTGGA
CTTCTTTTGTTAGGTCAAACGTTTTGGACATTAATTTTAAGGCTTAATTATTGATATGCC
CCCTGTGCTTTATCAAAAATCTCAATTTACTCCATGTACTTGCAATTGGCTCACTTTACT
CCCTGTGCTTTATGTTCATGTCCTTTGTTCCCCTATTCCGTCTAGTTCCTTACAACAGTC
GTTAACTCTGTTTATATGGCATGGGTATATTAGTAAATTCAGACAAGTGGATCCAAATGG
GGCATTCCATGTGGCAAATGGTGGGACACATTTGTTGACATCGAGTTTTTTTTTTTTTTT
TTGGTCAAGGGACATCGATTTAATTGGATTGTCCAGTAGGGTTTCACAATTAGCCATTTG
GGGCAAAATTCATAAGGCTGCGAAATGGGAATCTTGGAATAGGGTTCCAACCTGTTGAAA
TTGGGTTGCGAATATTTGAATAGGGAAAGGTAGTGTGTTTGTCTGTCTTTGAATGTTGAT
TGAGTCAGTGAGAAGTGAAATCGGGGAAGAGAGTCTCACTGTTACTGGAGATTGAGGTTG
TGCTTTGAATATTGATTGTTGTTAGACTTTAAGGCTACAAGAAGATGATGGTGCTAAGAG
AAAATGGAGGTGTTCAACCCGTGTGTAAGTGGACGCATCCTTCACTTCTTTTTCTATATT
TGGGCACATGGTTTTGGAGAGTTGCTAGTTTTTTAGTCTTTCTTCACATCTTTTTCTGGA
TTTGGGCATATGTGGTTTTAGGGTATTGCTAGGTTTTTTAGTCCTTCACTTCTTTTTCTT
GATTTGGGCATGTGCTTTTAGTGCTGCTAGTTTTAGTCCTTGTTTATGTCTGTTTTTAGT
CTAAAGATCTTTGGTTACGTTTTTATCATTTGTAATTATCTTTATGTTTTTTGTGGACAT
GGTATGTTTATTTCTTTATGTTTTTAGCAGGTAACTTTCTTCCTTTTTGTGGCTTTCGGC
ATGTGAGGTTCTTTTATTGTCTTTGTGTTTTGTGTGGTCTTTATTTTGTTTTTCTGTTAC
TTGTGGACCTAGCTTTGTGATCCCGTTTTTGTATGTATTTCATGGACTATTTGTGAGTTT
GGTACATGGAGGAAAACTAGTGGGGAAAGGTTTGGGTGACATGCCATGGACTTACTTAGA
GCATTTCCACCAAGAGGCCCCTTCCGACACCCAAGTCTTGACAGGGCAAGAGTTGGGCTC
CACCAACCTGGGCAAGCCGAAAGGGAAGACTTGCATGGGTTGCTGTATGGGCAAGCTGAT
GTCATTGTGACATAAATTGGAAAAAAAAAGGAAAAAAAAAAACCAAAAATTTCAGAATTT
TTTTATAAATAAATAACTAGTCATATTCTTCACTTCCCATACCAAAACTCTATACAAATT
CCTCTTCTCATTTCTCATACGAATAGTGGTTGTCCTTGGTTGCCATGGCAATGGGTGGAA
AATCAACAAAAAAATTGCTAGGATAGGCACTATTCATATGAATAGTAATAACCCCTTGTC
TTTTGCCATGACAAAAGAGTGGAAATGCTCTTAGGTGGTTCAATTAGCTGGTTTGATTAT
TGTGAGGCAGACTACATGTCTATATTAGAGCTGTAGGGAATGGCTAAAATTGTGGGATAT
GATAGTGGTGTGAGCCTTTATGGTGAGGACTTGTTTTCTGTTGTATTAATAATTGTCACA
AATTAATGTGCTAATCAAAATGCTTGTCAATCTCTTCACTTTATATACATTAAGGAAAAA
TGGCAGAATATAGTGCCGGTTTGATCACTTCTCATTAGAAAATATTATCAAATTGTTGTC
GTCAATGCAAAATCTTATGCAGTTCCATCAACGTGATTAGAAAACAATAAAGAATCTGAG
GGAGAGGGTCATTTTGTGGAGCCAGACAAAACAAAAAAGAAAAGAGCAAGACGTGGCTGC
TATAACATAGAAAATGGGTTGTGATGATGGTGATTTTTCTGTTCCACCACCTCCAGCCAA
TGTTTATTTATTTAGAAGATGTAACATATGATCATCATGCTTATCATAGAGACAGAGAAA
TGAAACCCTTAAGAAAAAGACAAGCAGAAAATGATTTGAAAGCATTTTAGAAGATGTAAA
ATGCTTATTTCTGCCTCTATATATGTGACTTGCCAAATGTCCAGTAGCATTTTAGGTGAA
GTAAAAAAGAGTCTACATGAAAATAGAGAGGAAAACACCATTTTTCAGTGAATATGTGAC
AGTCAAGTGTTTTGGCTACGGTTTTTCATGTTTAGAAACCATTTTCATACCTTATATGTG
ACGAAATAAATATCCCAATTATGTGAACTGTCTTTAGAGACGGAAAAAAACGCCGCTAAC
CGTTTCTAAAACCATATAAGTCAACAAATTAAAACACCGCCTCTAAAACTCGGTAGACTC
TTCAAATCTTACCCACTCACGATTACGTGAACTTTACATAAAAGACAAGAAAAAAAAAAG
CTTCCTTCCCTCTTCATACCTTTTATATATATATATTAAATTTCCTTCATCTTCAAAAAA
CTATTCACACATTTTACATGATAACATCATTAAAATCTTGTTCAAATTATTTAAACGGAT
ACAACAAAATTCCCCAATCGTCCAACAGACAAGATCGGATGGGAAAGAGATTTAGTACAA
GTTTTTCATGCATCCCCTAAGGTAATCCCTTTTTCTCTACTGAAATTTCTCGCGTGCTAT
CATTGCTCAATCCTTCAGGGAAATTCCGTAGTGCAGCCATTAAGGTAAGAGCTAAAGCTG
GATTTGCTTTCTGAACATCCCCTATGCATCCAACCACCCATTGTACCAGAAGTTCACAAA
AACATTAGATGGAAACTGATAAACCCTTTTGTTATCACGTCCAACTTCCATAATCCATCA
AATGAGTGATACAATCATAGAAAATTTTGAGACGTAAATGTGAGGCCCTAAAAAAAAAAA
AACGAAGGCAAGAATATATTACCCTACAAAAATTACTGAATCCAACTATACAAGACTTAA
AAGACATAGTATATGCAAGGTACGTATCACCACTAGCCAATCCTCCTAGTATGAGTGTCC
CCCAAACAGAACTACCAATATGGAAATTTGGATTGCATATCCATTTTTGCTTCCCATACT
CTATTCAATCTTTCAAGCCTTCATAGAACATAACCTGCAAAGTGAAGATGAAATCATAGT
TTGAAACAAAACTAATATACTAAAAATAAGAACCAGATTAAGGAGAAAGAAACAGAATAA
TCACAACTAAATCTTTTAGAGGCCAAAAGGCTAACTGCCTATGATTCACCAATGACCAAA
ACAGGGTATTTCTGAATTTTCCTTTTTGGGACAAAATATAGCAATATACAAGTGTAGAGA
GTGCATGTTTTCTATTAGTAGTTGAAGTCGTATTTTGCCAGGGTTACGAGCAATTGTGGG
AAAGGCCAAAAGAAAGGGGGTGATACATACAAACTATCACCATTCAACATACCATTAGAC
AAGGAAATGGCACATTGCTTGCAAGTGTGGATTAGTATCTGCCAAATGAAAGAAAAATTA
AATCCGCAATTGTGCAAGAACATAATGGTCATAGTTCATACGCGTGCCAAATTACAACCA
AATTGAACTAAGTATTTGAATGACACACCGCAATTGAGTTAAGTGGCCAACAGTCTTCAA
GACTCCTAATTCCCTGATTCCCATCATGATGAAAAATAGAGGGAAGGAGGAGGGGAAGGG
ACCATAGCTAAGCTATGGAAACACTTGAGCAAGAAAATACAATGCCAGAACCAGTACTCG
AAAATTGAGCTTTACCCATAAGCCATGAATATTAAATCAATACCTGACTTGCACAAAGAT
TAGCTTGGCTCTGAATACATGCCTTTACAGGTCCCCAAATGCCCTAAAAATAGTCTCCGC
AGAAACTCCCTCTAAACTTCATTGACAGTGACAGATTAAAGAATTAATTGCAAGCTTCCC
TCTAAACTTAATTATAAACGCATAAAACTAACAACTGTGATTTCAATTGCTTCAAATTTG
AACTCGAGGCGGTCTGTATCGCCATTGAAAATTGAAATAGCACTCTCTCTCTCTCTGGTT
AGGGGCGGATTTTGGCTTAACACGATTTCGAATTGTTTCATTTTTTTGGACAAAAATATT
TTAATGGTATAGCCGGTCGGCTATACCATTTAAATAAATTCGAATATTTTAAACGTATAG
CCGTTCGGCTATACGCCTTGAATATATTTATTCGAATATTTTACATGTATAGCTGATCAG
CTATACGTTTAAAATAGATTCCAATATTTAACAGTATCACCGGACGGCTATAATCCTTAA
ATACATTTTACAAGTACAGCCAGACGGCAATACTGTATAGCTATAATTATTCGAATATTT
TACAAGTATAGCCGCACGGCTATACTGTTTAGTAGAGATGATACACCACACTGCAAGCAA
CACCAAAACAATATGCCCACACGTGTGGAATAATACTTGGAGGGAGATGAAAATTAAAAA
GAAAACATAAATATAGGCAAATTACCGATAACGAGTAGATGTTAACTGTTTAGACATGGT
TTGAATTGCTACTTTAAAAACTAATGTAAGACCTTTTTTTTTTGGGAGATAAAAAATTGG
GATAAGAGTCAAAATTCATGTACCAAAAAGAAAAAAAGAAACCCAAGATCATTTTTTAGG
AGTCAAAATTCATGTTACAATAAGTTACATATATGTTCAACATCATGATCTCATTGTCAA
GAAATTTTTTGTTCTTCTTCTTCTAGGGATGAGTTAGTCCACAAGAGTTCATCCGCTTGG
GCAGAAGACAACAACAAAATAGAATATTACATAATATTTTGACAATTCTTATTGTGCTAA
CAGTGTTGGTAACAGGCTT
>chr5:12699501-12710500 CH222-D CYP71AN24 P1
TTCCGGCCACTTCTTGCCAGTTTTTGGGGTAGGTCTAAGAACAAAAGTGGCTCCAAATAG
GATGTTACACCTAGGGTAGGAGTCTTGAGTAGTGATTTGGAGTTTTTCTGGCGAAGCATT
ATCGCTTTAGGCACCACGTGCTGCCAGCGCGTGTGCTGGCGCTTGGGCAGCAGGGTGGGG
ACCACAATTAGTCCTAGAATAATCCCTTAGTCCTCACGAGCACGTAGGATTTCGCGGATC
TTAATTCGGATAACGTTTGAACCCCAAACGAATCTCGCCTAGTGTGGGATTTCCGAGTTC
AGCATGTTTGAGCCGTTGGATCGTAGTCACGTTCAGGTATGTTGACTCAGGTAATTACAG
AATCGTATAATAGTTGATGGATCGTAAAACGGAGTTCCAAATATTTTAGAAACGCCAGCC
CTAGAGATAGGTTTACAGTAAACAAGTCCGGACCGAAAGAAGTTATCTAAATCCTATTAT
GGGATGAGCAGATAGTTAGTTATAAGTTGCGGTCCGGATAGTAGCAGTATCTCCGAGGCC
TGCCAGTTTGCAGTTCAGGAACAGAGGAAAGAACTACGTGTGGTTTGATCCCTCAGTAAG
GGTACGTAGGCAGCCTACAATTTTATGGTGCAGCCACAAGTTAGAGCCTTTGAGTTTGTG
TTCTTGTTTTTCAGGGCATTTTGGTCATTTGTGACCCACACCCACCAGGTGTCAGTATTA
AACAGGATTCGGCCCGGATTCCAAAATGGAATTTGGGTCGGGTCCTTTCAATAACAATAT
CTCAAGAAATAACAAATTAAAGGGTAATATCTATCCTGATCCACCCCTATGCTCCTGCAT
CAATCAAGGACTTCTTTTACAATTCTTGTTCCAAGTTATAGTCCACCATTTCTCACCACA
TACTTGCTGTGAATTTTGTATCAACAAGAGATCCCTCTTTCCTTTTCCCACTCAAAACTG
TAAGTGATTTCTTTTATTCTTTCTTTTACATGTTCTCATCATGGACATATATAGATTTGA
GAGGATATTTCCCATGCATGGTTAAACCAATAGCCTCAGTCAAATTCCCAAAACACAAAA
TATTTCCCAAGAAACCAGGTTAAGACATTTGCATTCACACTCACAACAACAGATTTGAGA
GGATATTTCCTATGCATGGTTAAACCAGTAGCTTCAGTCACGTCCAAATCCTTGCTGGTT
GCTCCACCAGGCAATTTCCAATCAAACTTATGTGCTATATTTACTAAAGCAATCTCAGTA
ACATCTGTGGCAAATTGAACTTACACAAGAATATGGAACTTGCACGGATCTTTATTTTTG
TTTGGATGAACAAACACTAAAGGAACACTTTAGATACTCTTAAACAAAACTCGAATTTCA
TGATCTTATGTGTTTCACACATCCAACCTTCTAAAATGAATATAGAAAGAAAATATGTTC
TAGAAAAACCTCATTGGTAATGCAAGATAAGATCACAGTTAGATAAGATCACCATGGGGC
ATTTTCTTCTTCTTTTGTCTTTTACCTCCTCTCTTTTTGACTTTCTTTGTGAGAGTAATC
TAATACTAGTCTTGTTTCAATTATCTTTCCCACTTTAATTTAATCCCACGAGATAAAGCA
ACTGACTTTTCCACATCTCATCAATCATGTATACTTGAGTTTGAGTTTCTCACCACACAC
CACCATGGTTAAAAATTCAGAAACTACCCTGATTTTGAATTTCCAAAAACTCAAAATATT
CCAAACAGACCAATTGAAAATGTGTATATGGTGAGAAAACTTGCATTGACACATAATATT
TTGACAGTTCTTATTGTGCTATGGTATCTTGGCAACAGTACTGACAGCTGAAGCTATAGA
CATACACGATAGCAGGCTTAGAGCCTTAACATATATAATATGAAGACCAGTTCAGGTGCG
TATATGAAAATGTCCTCTCTATCCCTCAACTTGAGTGTGGAAAAGCAACAGCTTTCAGAG
GATATTTTCTATGTGAGGTTAAGCCAATGGTTTCTGTCATGTCTAAATCCTCCCCTCTTG
CTTCACCGGGCAATGCCCAAACAAACTTGTGCACGATGTTTGCTAAGGCAATTTCATTAA
CAGCCATGGCAAACTGAAGTCCTGGGCAGACCCTCCTACCAGCTCCAAAGGGAATCAATT
GAAAGTCAATCCCTTTGTAATCTATACCAATATTCAAGAACCTTTCTGGCTTATACTCCT
CTGGGTTGTCATACAGCTTGGGATCTCTTCCAATTTGCCATGTGTTTACACCATAATCAA
CCGAGCATATCCAGTCTCAAAACAACTAGCACCAAGGCAGACACGCCTTCTCTCCTGCCG
AAGGAAGACACTCTTCCGAGATGCCAAGCACCTGCCGAAACTCCCGACTGCCAAAGCTCA
CAAACTGTTAAACCTAATTCTCATGACACGTGTCACCACCGCGGCGACTTGCACAGAGTC
CCACATCGGAAATCTACACCAACCTCCCACTTTCACTTCCCTATAAAAAGGGAACAGTAC
CCTAGTAAGAGGAGTAACTACTTTTCTGCATTTTACTATTACTCTGCAAAAGTTGACTTA
AGCATCGGAGAGCCTTCGGCCGGCACCACACCGGTGTCCGAAGCTTGACGACTGCTTCCC
TTATCTTTGTCTTCTGCAGGTTAGCCTTTATTGAAGGCCCAGACCCTTTCCCTGCTGAAG
GCAAACCCCTTTTTCTCTAAGTTGACCCTCTCTGAAAAAGAGCATCAACAGTTTGGCGCC
GTCTGTGGGAAGGAGGAAGTTGAAGGAGGAAGTTGAAGGGACCTTGCCGAACGCCAAGGC
CCATGGAAATGCAAAATGGGTGGCCTCACAATTCAATTTTGCCCAGCCTCAAATCACCAA
GCCTTGCCAAATTGGCCCAACCTCAAATTGCCCGGCTAAGTGAAAATTCACAAAAGCCTA
GCTCACACCAACACTGCCGCAATCAAGGAGGCCTTTGGCAGAGCTGGGGTCTTTGGCAGA
GCTGTTCTGGAGCGAATTTGGGGCTGGGACATTGCAGAAGTAAGCGGAGCTGGGCTTTCC
TTGTGACCTGGGTGTCTAGATCAAATTTCTGAGGTAAGTTGCTGCCATTTTGGAGGCCTC
CATTTTGTTGCTGCCCATCCCTTGCCGTTCGGCAAGTTGACTCTCCATATTTTGTAGGTG
TTGGCAAAGTAGCTGAGTCAGGATGATTTGCGTTGTGCTTGGAGCTGGGCTTTTGCGAAG
AGCTAAGCCATTTGGGGATTCGACAAGGGCTTGGGCAAGGTGAGAGCTGGGCTCTTCGGC
AAGGGGGCCTAGGCCTTCGGTGACCTTTAGGTAAGACATTTTACCAAGCCCCCCAATTTG
TTGCTACATAACCCTTGCCGTTCGGCAAGGGTGTTTGTAAATTCTCGAACGGCAAGGGTG
TTTGTAAATTCTCGCTGGCTGACCCGATTAGAGCTGGGTCTTTCGGGGTTTGGAGCTGGG
CAGTATGAAATTTCGTGGAGCTGGGCTCGGGAGGCTGGGTGCCGTGATCAAAATTTTTGG
TTTTTGTTTCGCTGTGCTCGTAGAGGCAGGTTCGGAGCTGGGCCACCTTGGATTTTTTGG
CAAGAAGTGAGAGCCTAGAGCTGGACCTTCGGTAGGTGTCCAAAAGGGTTTGGCCAATAT
TGGAGCTGGTCCCGTTTTGGCTAGGGGTTAGCTAGGATTTGGAGCTGGGCTCCGTGAGGT
TTGGTTGTTTTGTGACTTGGGACCGTGAGCTGGGCCTTGGATAATTGACAAGGGCATAAG
CTTTTGGCATCCTCCGTAGCCGGGCTTGCCGTAGAGTTAGGCCTCCTTGATTGCGGCAGT
GTTGGTGTGAGCTAGGCTTTTGTGAATTTTCACTTAGCCGGGCAATTTGAGGTTGGGCCA
ATTTGGCAAGGCTTGGTGAATTGAGGCTGGGCAAAATTGAATTGTGAGGCCACCCATTTT
GCATTTCCATGGGCCTTGCCGAACGGCAAGGTCCATACGGATTCAAAACAAGGGCCACCC
ATCCTCGGTTCCACACTCACCTATGCTCAAACTCCAGCGAATCCGACAAGGACCTAGCTC
ACGGGATGACGACACTACGGACCCAGCTCCGGATCGTCTCGGAAACCATGCACTCAGACC
CACTCCTTGCCGAAGACAGATCAGCCCTCCTTGGGTCCCTTGCCGAACGGCACCCGCCGC
CCGGAATCCTTCCTCCTGGCAGCTGTCTCGGAGCCCAGCTCCACCTTCACGTTGAAACCG
CTGGTTCCCGTGGCCAAGGAACTCGAAAGTCCTAGCTATCTCTTTGCCTAGCCCTTTTAG
TGCTCTACGGGATATCCCAGCTATCTCTTGCCGAACGGCAGTAGTTGGATGTTTCTGAGA
AGCCTAAAATGAATCTTTTATATGCCTATAAGGAATGTTGTATTTGACTGTACTGCTTGA
TAATGTACAGTGGACACTTGGAGGACTTTTTTTAGGTATGCATTCCGCAATTCCAATCAA
ACATCTTCGTATTACTACTAGCGCAGAATGCAATGTGATATTTGGATGTTTCTGTCGGAA
TTTTAAAAAAGGTTTTAAAAATTTAACCGTTTTTATTTATTTAATTATTTTGGCCGTTTT
ATTTTATTTATTGTGGGGGTTATAAATATTTAATGTTCAGGTTTTATTTCTATATTGAAT
GCCTTAATTTTCTGGTTGGTGAAGGTTACATGTTATTGGATGCTTATAAAAGGCCATCAT
CCTTCACATTTGAACAACCACAATACACCATCAGAATATCACATACCACAATCACCACCA
CAAACTAATTCTCTCCTTTTCTACTTTTATATATATATATATATATTCTGTACTTTATAT
TATTATTTTGGCAATGGTTCTGTGACTTGGATACCTATATCCGTCTATGAACGTGCTCAT
AACTGATCTTGAGTTTGTGTAGAAGGGGTTGTATCTTGGAGTTTTGTAGACTGTCAGTAC
CTGCACGTAGGGAGACTACAAAGGCTTTAGGACAACGTCTTTGACGTGTTTCACCGTACC
AAACTCACCTTCTTACTTTTCATTTATTTTGCTTTTACTTATCTATTATTTTGTTTTCTT
TAATTTCATTGTACCTTAAAAGCTTTCCAATTTGTTTATAAGTTATTTATAATATAAATG
TTTTTGTATTTGGCTTTACGAAAAAGGAAAACTATATTTTTTTATAACAGTTTCATGTTT
ACTTCTTGAGCCACCAGGATTCATTATTTTATTTGTTGGAATTTGGTATCTGCAGTGCAA
GAAACAACGCCAATTCGTATACTAAGGGAAATGATTCTGTTTAAATTTTAATATTTTAAT
ATAATTTATTTAAAAAAAATTATTTTTTTATTATTTTTTATTCAATAATATGTGAAAATT
ATGTATATAATACGTGAATTTTTTTTTCTGTATTATTGAAAATTTAGTAAAAAATACATG
TATTAAACATGACAAATTCTACGTATTGTACATTTACTTTTTAAAAAACATGAATTTTAC
CGAGTCTTTAAGATGTGTATGGTAAACGAAAGTATGATTGAAAAATATGTACGTAAGTGT
ATAACACGAGTATTAAACGAGACAATGCTAAATTCTTTATATGAGTAATAACTTTGGAAA
AGTAAAAAAAATCAAAAAGGGATAATAGAAACTCGGGTAATTGTCTCATAGAAATGGATA
ATGCTCTAAACTACCCTTACGATAAACGAAAATCAATGAAAAAATTATATAAAAAAACTT
AGTACAATAATGCGGCTATACTCTTTAAATATAATAATATATTTATGGAGTATAGATGCG
CGGCTATACTCCTTAAATATAATAATATATTTAACGAATATAGCCGTGGCTATGCTAATT
ATTTATAATTAAAAAATAAAAAATAAAAAGAAACCGCCTACCTATTAGGCGATTTATGAG
TAGGCCAAAGTGACAATTGCATACTCCACTTCATAGTCATTTACCCTTTCTTCATCGAAA
GGGGTGGATTTAACACGATTTCCAGTTTCTGTCTAGGCATGTGATTGTTTTTCTTGACTT
TAATTGGCTTTTCTCATACAAGAAAAATGGATTTTATTATTTTTTTTATTTTTTTTGTTT
TGGACTTCTTTTGTTAGGTCAAACGTTTTGGACATTAATTTTAAGGCTTAATTATTGATA
TGCCCCCTGTGCTTTATCAAAAATCTCAATTTACTCCATGTACTTGCAATTGGCTCACTT
TACTCCCTGTGCTTTATGTTCATGTCCTTTGTTCCCCTATTCCGTCTAGTTCCTTACAAC
AGTCGTTAACTCTGTTTATATGGCATGGGTATATTAGTAAATTCAGACAAGTGGATCCAA
ATGGGGCATTCCATGTGGCAAATGGTGGGACACATTTGTTGACATCGAGTTTTTTTTTTT
TTTTTTGGTCAAGGGACATCGATTTAATTGGATTGTCCAGTAGGGTTTCACAATTAGCCA
TTTGGGGCAAAATTCATAAGGCTGCGAAATGGGAATCTTGGAATAGGGTTCCAACCTGTT
GAAATTGGGTTGCGAATATTTGAATAGGGAAAGGTAGTGTGTTTGTCTGTCTTTGAATGT
TGATTGAGTCAGTGAGAAGTGAAATCGGGGAAGAGAGTCTCACTGTTACTGGAGATTGAG
GTTGTGCTTTGAATATTGATTGTTGTTAGACTTTAAGGCTACAAGAAGATGATGGTGCTA
AGAGAAAATGGAGGTGTTCAACCCGTGTGTAAGTGGACGCATCCTTCACTTCTTTTTCTA
[truncated: 891,660 more chars]
