# Supplementary material for: Population genomics of apricots unravels domestication history and adaptive events
Source: Nat Commun. 2021 Jun 25;12:3956. doi: 10.1038/s41467-021-24283-6 (PMC8233370; doi:10.1038/s41467-021-24283-6)
Supplement: Supplementary file 29 — Source Data [file 41467_2021_24283_MOESM29_ESM.zip › Source_data_folder_Groppi_et_al/Figure_3_Groppi_et_al.txt]

  ;1.0
0001   ;0002   ;0003   ;0004   ;0005   ;0006   ;0007   ;0008   ;0009   ;0010   ;0011   ;0012   ;0013   ;0014   ;0015   ;0016   ;0017   ;0018   ;0019   ;0020   ;0021   ;0022   ;0023   ;0024   ;0025   ;0026   ;0027   ;0028   ;0029   ;0030   ;0031   ;0032   ;0033   ;0034   ;0035   ;0036   ;0037   ;0038   ;0039   ;0040   ;0041   ;0042   ;0043   ;0044   ;0045   ;0046   ;0047   ;0048   ;0049   ;0050   ;0051   ;0052   ;0053   ;0054   ;0055   ;0056   ;0057   ;0058   ;0059   ;0060   ;0061   ;0062   ;0063   ;0064   ;0065   ;0066   ;0067   ;0068   ;0069   ;0070   ;0071   ;0072   ;0073   ;0074   ;0075   ;0076   ;0077   ;0078   ;0079   ;0080   ;0081   ;0082   ;0083   ;0084   ;0085   ;0086   ;0087   ;0088   ;0089   ;0090   ;0091   ;0092   ;0093   ;0094   ;0095   ;0096   ;0097   ;0098   ;0099   ;0100   ;0101   ;0102   ;0103   ;0104   ;0105   ;0106   ;0107   ;0108   ;0109   ;0110   ;0111   ;0112   ;0113   ;0114   ;0115   ;0116   ;0117   ;0118   ;0119   ;0120   ;0121   ;0122   ;0123   ;0124   ;0125   ;0126   ;0127   ;0128   ;0129   ;0130   ;0131   ;0132   ;0133   ;0134   ;0135   ;0136   ;0137   ;0138   ;0139   ;0140   ;0141   ;0142   ;0143   ;0144   ;0145   ;0146   ;0147   ;0148   ;0149   ;0150   ;0151   ;0152   ;0153   ;0154   ;0155   ;0156   ;0157   ;0158   ;0159   ;0160   ;0161   ;0162   ;0163   ;0164   ;0165   ;0166   ;0167   ;0168   ;0169   ;0170   ;0171   ;0172   ;0173   ;0174   ;0175   ;0176   ;0177   ;0178   ;0179   ;0180   ;0181   ;0182   ;0183   ;0184   ;0185   ;0186   ;0187   ;0188   ;0189   ;0190   ;0191   ;0192   ;0193   ;0194   ;0195   ;0196   ;0197   ;0198   ;0199   ;0200   ;0201   ;0202   ;0203   ;0204   ;0205   ;0206   ;0207   ;0208   ;0209   ;0210   ;0211   ;0212   ;0213   ;0214   ;0215   ;0216   ;0217   ;0218   ;0219   ;0220   ;0221   ;0222   ;0223   ;0224   ;0225   ;0226   ;0227   ;0228   ;0229   ;0230   ;0231   ;0232   ;0233   ;0234   ;0235   ;0236   ;0237   ;0238   ;0239   ;0240   ;0241   ;0242   ;0243   ;0244   ;0245   ;0246   ;0247   ;0248   ;0249   ;0250   ;0251   ;0252   ;0253   ;0254   ;0255   ;0256   ;0257   ;0258   ;0259   ;0260   ;0261   ;0262   ;0263   ;0264   ;0265   ;0266   ;0267   ;0268   ;0269   ;0270   ;0271   ;0272   ;0273   ;0274   ;0275   ;0276   ;0277   ;0278   ;0279   ;0280   ;0281   ;0282   ;0283   ;0284   ;0285   ;0286   ;0287   ;0288   ;0289   ;0290   ;0291   ;0292   ;0293   ;0294   ;0295   ;0296   ;0297   ;0298   ;0299   ;0300   ;0301   ;0302   ;0303   ;0304   ;0305   ;0306   ;0307   ;0308   ;0309   ;0310   ;0311   ;0312   ;0313   ;0314   ;0315   ;0316   ;0317   ;0318   ;0319   ;0320   ;0321   ;0322   ;0323   ;0324   ;0325   ;0326   ;0327   ;0328   ;0329   ;0330   ;0331   ;0332   ;0333   ;0334   ;0335   ;0336   ;0337   ;0338   ;0339   ;0340   ;0341   ;0342   ;0343   ;0344   ;0345   ;0346   ;0347   ;0348   ;0349   ;0350   ;0351   ;0352   ;0353   ;0354   ;0355   ;0356   ;0357   ;0358   ;0359   ;0360   ;0361   ;0362   ;0363   ;0364   ;0365   ;0366   ;0367   ;0368   ;0369   ;0370   ;0371   ;0372   ;0373   ;0374   ;0375   ;0376   ;0377   ;0378   ;0379   ;0380   ;0381   ;0382   ;0383   ;0384   ;0385   ;0386   ;0387   ;0388   ;0389   ;0390   ;0391   ;0392   ;0393   ;0394   ;0395   ;0396   ;0397   ;0398   ;0399   ;0400   ;0401   ;0402   ;0403   ;0404   ;0405   ;0406   ;0407   ;0408   ;0409   ;0410   ;0411   ;0412   ;0413   ;0414   ;0415   ;0416   ;0417   ;0418   ;0419   ;0420   ;0421   ;0422   ;0423   ;0424   ;0425   ;0426   ;0427   ;0428   ;0429   ;0430   ;0431   ;0432   ;0433   ;0434   ;0435   ;0436   ;0437   ;0438   ;0439   ;0440   ;0441   ;0442   ;0443   ;0444   ;0445   ;0446   ;0447   ;0448   ;0449   ;0450   ;0451   ;0452   ;0453   ;0454   ;0455   ;0456   ;0457   ;0458   ;0459   ;0460   ;0461   ;0462   ;0463   ;0464   ;0465   ;0466   ;0467   ;0468   ;0469   ;0470   ;0471   ;0472   ;0473   ;0474   ;0475   ;0476   ;0477   ;0478   ;0479   ;0480   ;0481   ;0482   ;0483   ;0484   ;0485   ;0486   ;0487   ;0488   ;0489   ;0490   ;0491   ;0492   ;0493   ;0494   ;0495   ;0496   ;0497   ;0498   ;0499   ;0500   ;0501   ;0502   ;0503   ;0504   ;0505   ;0506   ;0507   ;0508   ;0509   ;0510   ;0511   ;0512   ;0513   ;0514   ;0515   ;0516   ;0517   ;0518   ;0519   ;0520   ;0521   ;0522   ;0523   ;0524   ;0525   ;0526   ;0527   ;0528   ;0529   ;0530   ;0531   ;0532   ;0533   ;0534   ;0535   ;0536   ;0537   ;0538   ;0539   ;0540   ;0541   ;0542   ;0543   ;0544   ;0545   ;0546   ;0547   ;0548   ;0549   ;0550   ;0551   ;0552   ;0553   ;0554   ;0555   ;0556   ;0557   ;0558   ;0559   ;0560   ;0561   ;0562   ;0563   ;0564   ;0565   ;0566   ;0567   ;0568   ;0569   ;0570   ;0571   ;0572   ;0573   ;0574   ;0575   ;0576   ;0577   ;0578   ;0579   ;0580   ;0581   ;0582   ;0583   ;0584   ;0585   ;0586   ;0587   ;0588   ;0589   ;0590   ;0591   ;0592   ;0593   ;0594   ;0595   ;0596   ;0597   ;0598   ;0599   ;0600   ;0601   ;0602   ;0603   ;0604   ;0605   ;0606   ;0607   ;0608   ;0609   ;0610   ;0611   ;0612   ;0613   ;0614   ;0615   ;0616   ;0617   ;0618   ;0619   ;0620   ;0621   ;0622   ;0623   ;0624   ;0625   ;0626   ;0627   ;0628   ;0629   ;0630   ;0631   ;0632   ;0633   ;0634   ;0635   ;0636   ;0637   ;0638   ;0639   ;0640   ;0641   ;0642   ;0643   ;0644   ;0645   ;0646   ;0647   ;0648   ;0649   ;0650   ;0651   ;0652   ;0653   ;0654   ;0655   ;0656   ;0657   ;0658   ;0659   ;0660   ;0661   ;0662   ;0663   ;0664   ;0665   ;0666   ;0667   ;0668   ;0669   ;0670   ;0671   ;0672   ;0673   ;0674   ;0675   ;0676   ;0677   ;0678   ;0679   ;0680   ;0681   ;0682   ;0683   ;0684   ;0685   ;0686   ;0687   ;0688   ;0689   ;0690   ;0691   ;0692   ;0693   ;0694   ;0695   ;0696   ;0697   ;0698   ;0699   ;0700   ;0701   ;0702   ;0703   ;0704   ;0705   ;0706   ;0707   ;0708   ;0709   ;0710   ;0711   ;0712   ;0713   ;0714   ;0715   ;0716   ;0717   ;0718   ;0719   ;0720   ;0721   ;0722   ;0723   ;0724   ;0725   ;0726   ;0727   ;0728   ;0729   ;0730   ;0731   ;0732   ;0733   ;0734   ;0735   ;0736   ;0737   ;0738   ;0739   ;0740   ;0741   ;0742   ;0743   ;0744   ;0745   ;0746   ;0747   ;0748   ;0749   ;0750   ;0751   ;0752   ;0753   ;0754   ;0755   ;0756   ;0757   ;0758   ;0759   ;0760   ;0761   ;0762   ;0763   ;0764   ;0765   ;0766   ;0767   ;0768   ;0769   ;0770   ;0771   ;0772   ;0773   ;0774   ;0775   ;0776   ;0777   ;0778   ;0779   ;0780   ;0781   ;0782   ;0783   ;0784   ;0785   ;0786   ;0787   ;0788   ;0789   ;0790   ;0791   ;0792   ;0793   ;0794   ;0795   ;0796   ;0797   ;0798   ;0799   ;0800   ;0801   ;0802   ;0803   ;0804   ;0805   ;0806   ;0807   ;0808   ;0809   ;0810   ;0811   ;0812   ;0813   ;0814   ;0815   ;0816   ;0817   ;0818   ;0819   ;0820   ;0821   ;0822   ;0823   ;0824   ;0825   ;0826   ;0827   ;0828   ;0829   ;0830   ;0831   ;0832   ;0833   ;0834   ;0835   ;0836   ;0837   ;0838   ;0839   ;0840   ;0841   ;0842   ;0843   ;0844   ;0845   ;0846   ;0847   ;0848   ;0849   ;0850   ;0851   ;0852   ;0853   ;0854   ;0855   ;0856   ;0857   ;0858   ;0859   ;0860   ;0861   ;0862   ;0863   ;0864   ;0865   ;0866   ;0867   ;0868   ;0869   ;0870   ;0871   ;0872   ;0873   ;0874   ;0875   ;0876   ;0877   ;0878   ;0879   ;0880   ;0881   ;0882   ;0883   ;0884   ;0885   ;0886   ;0887   ;0888   ;0889   ;0890   ;0891   ;0892   ;0893   ;0894   ;0895   ;0896   ;0897   ;0898   ;0899   ;0900   ;0901   ;0902   ;0903   ;0904   ;0905   ;0906   ;0907   ;0908   ;0909   ;0910   ;0911   ;0912   ;0913   ;0914   ;0915   ;0916   ;0917   ;0918   ;0919   ;0920   ;0921   ;0922   ;0923   ;0924   ;0925   ;0926   ;0927   ;0928   ;0929   ;0930   ;0931   ;0932   ;0933   ;0934   ;0935   ;0936   ;0937   ;0938   ;0939   ;0940   ;0941   ;0942   ;0943   ;0944   ;0945   ;0946   ;0947   ;0948   ;0949   ;0950   ;0951   ;0952   ;0953   ;0954   ;0955   ;0956   ;0957   ;0958   ;0959   ;0960   ;0961   ;0962   ;0963   ;0964   ;0965   ;0966   ;0967   ;0968   ;0969   ;0970   ;0971   ;0972   ;0973   ;0974   ;0975   ;0976   ;0977   ;0978   ;0979   ;0980   ;0981   ;0982   ;0983   ;0984   ;0985   ;0986   ;0987   ;0988   ;0989   ;0990   ;0991   ;0992   ;0993   ;0994   ;0995   ;0996   ;0997   ;0998   ;0999   ;1000   ;1001   ;1002   ;1003   ;1004   ;1005   ;1006   ;1007   ;1008   ;1009   ;1010   ;1011   ;1012   ;1013   ;1014   ;1015   ;1016   ;1017   ;1018   ;1019   ;1020   ;1021   ;1022   ;1023   ;1024   ;1025   ;1026   ;1027   ;1028   ;1029   ;1030   ;1031   ;1032   ;1033   ;1034   ;1035   ;1036   ;1037   ;1038   ;1039   ;1040   ;1041   ;1042   ;1043   ;1044   ;1045   ;1046   ;1047   ;1048   ;1049   ;1050   ;1051   ;1052   ;1053   ;1054   ;1055   ;1056   ;1057   ;1058   ;1059   ;1060   ;1061   ;1062   ;1063   ;1064   ;1065   ;1066   ;1067   ;1068   ;1069   ;1070   ;1071   ;1072   ;1073   ;1074   ;1075   ;1076   ;1077   ;1078   ;1079   ;1080   ;1081   ;1082   ;1083   ;1084   ;1085   ;1086   ;1087   ;1088   ;1089   ;1090   ;1091   ;1092   ;1093   ;1094   ;1095   ;1096   ;1097   ;1098   ;1099   ;1100   ;1101   ;1102   ;1103   ;1104   ;1105   ;1106   ;1107   ;1108   ;1109   ;1110   ;1111   ;1112   ;1113   ;1114   ;1115   ;1116   ;1117   ;1118   ;1119   ;1120   ;1121   ;1122   ;1123   ;1124   ;1125   ;1126   ;1127   ;1128   ;1129   ;1130   ;1131   ;1132   ;1133   ;1134   ;1135   ;1136   ;1137   ;1138   ;1139   ;1140   ;1141   ;1142   ;1143   ;1144   ;1145   ;1146   ;1147   ;1148   ;1149   ;1150   ;1151   ;1152   ;1153   ;1154   ;1155   ;1156   ;1157   ;1158   ;1159   ;1160   ;1161   ;1162   ;1163   ;1164   ;1165   ;1166   ;1167   ;1168   ;1169   ;1170   ;1171   ;1172   ;1173   ;1174   ;1175   ;1176   ;1177   ;1178   ;1179   ;1180   ;1181   ;1182   ;1183   ;1184   ;1185   ;1186   ;1187   ;1188   ;1189   ;1190   ;1191   ;1192   ;1193   ;1194   ;1195   ;1196   ;1197   ;1198   ;1199   ;1200   ;1201   ;1202   ;1203   ;1204   ;1205   ;1206   ;1207   ;1208   ;1209   ;1210   ;1211   ;1212   ;1213   ;1214   ;1215   ;1216   ;1217   ;1218   ;1219   ;1220   ;1221   ;1222   ;1223   ;1224   ;1225   ;1226   ;1227   ;1228   ;1229   ;1230   ;1231   ;1232   ;1233   ;1234   ;1235   ;1236   ;1237   ;1238   ;1239   ;1240   ;1241   ;1242   ;1243   ;1244   ;1245   ;1246   ;1247   ;1248   ;1249   ;1250   ;1251   ;1252   ;1253   ;1254   ;1255   ;1256   ;1257   ;1258   ;1259   ;1260   ;1261   ;1262   ;1263   ;1264   ;1265   ;1266   ;1267   ;1268   ;1269   ;1270   ;1271   ;1272   ;1273   ;1274   ;1275   ;1276   ;1277   ;1278   ;1279   ;1280   ;1281   ;1282   ;1283   ;1284   ;1285   ;1286   ;1287   ;1288   ;1289   ;1290   ;1291   ;1292   ;1293   ;1294   ;1295   ;1296   ;1297   ;1298   ;1299   ;1300   ;1301   ;1302   ;1303   ;1304   ;1305   ;1306   ;1307   ;1308   ;1309   ;1310   ;1311   ;1312   ;1313   ;1314   ;1315   ;1316   ;1317   ;1318   ;1319   ;1320   ;1321   ;1322   ;1323   ;1324   ;1325   ;1326   ;1327   ;1328   ;1329   ;1330   ;1331   ;1332   ;1333   ;1334   ;1335   ;1336   ;1337   ;1338   ;1339   ;1340   ;1341   ;1342   ;1343   ;1344   ;1345   ;1346   ;1347   ;1348   ;1349   ;1350   ;1351   ;1352   ;1353   ;1354   ;1355   ;1356   ;1357   ;1358   ;1359   ;1360   ;1361   ;1362   ;1363   ;1364   ;1365   ;1366   ;1367   ;1368   ;1369   ;1370   ;1371   ;1372   ;1373   ;1374   ;1375   ;1376   ;1377   ;1378   ;1379   ;1380   ;1381   ;1382   ;1383   ;1384   ;1385   ;1386   ;1387   ;1388   ;1389   ;1390   ;1391   ;1392   ;1393   ;1394   ;
10;10;10;10;10;10;10;10;10;10;10;10;10;10;10;10;10;10;10;10;10;10;10;10;10;10;10;10;10;10;10;10;10;10;10;10;10;10;10;10;10;10;10;10;10;10;10;10;10;10;10;10;10;10;10;10;10;10;10;10;10;10;10;10;10;10;10;10;10;10;10;10;10;10;10;10;10;10;10;10;10;10;10;10;10;10;10;10;10;10;10;10;10;10;10;10;10;10;10;10;10;10;10;10;10;10;10;10;10;10;10;10;10;10;10;10;10;10;10;10;10;10;10;10;10;10;10;10;10;10;10;10;10;10;10;10;10;10;10;10;10;10;10;10;10;10;10;10;10;10;10;10;10;10;10;10;10;10;10;10;10;10;10;10;10;10;10;10;10;10;10;10;10;10;10;10;10;10;10;10;10;10;10;10;10;10;10;10;10;10;10;10;10;10;10;10;10;10;10;10;10;10;10;10;10;10;10;10;10;10;10;10;10;10;10;10;10;10;10;10;10;10;10;10;10;10;10;10;10;10;10;10;10;10;10;10;10;10;10;10;10;10;10;10;10;10;10;10;10;10;10;10;10;10;10;10;10;10;10;10;10;10;10;10;10;10;10;10;10;10;10;10;10;10;10;10;10;10;10;10;10;10;10;10;10;10;10;10;10;10;10;10;10;10;10;10;10;10;10;10;10;10;10;10;10;10;10;10;10;10;10;10;10;10;10;10;10;10;10;10;10;10;10;10;10;10;10;10;10;10;10;10;10;10;10;10;10;10;10;10;10;10;10;10;10;10;10;10;10;10;10;10;10;10;10;10;10;10;10;10;10;10;10;10;10;10;10;10;10;10;10;10;10;10;10;10;10;10;10;10;10;10;10;10;10;10;10;10;10;10;10;10;10;10;10;10;10;10;10;10;10;10;10;10;10;10;10;10;10;10;10;10;10;10;10;10;10;10;10;10;10;10;10;10;10;10;10;10;10;10;10;10;10;10;10;10;10;10;10;10;10;10;10;10;10;10;10;10;10;10;10;10;10;10;10;10;10;10;10;10;10;10;10;10;10;10;10;10;10;10;10;10;10;10;10;10;10;10;10;10;10;10;10;10;10;10;10;10;10;10;10;10;10;10;10;10;10;10;10;10;10;10;10;10;10;10;10;10;10;10;10;10;10;10;10;10;10;10;10;10;10;10;10;10;10;10;10;10;10;10;10;10;10;10;10;10;10;10;10;10;10;10;10;10;10;10;10;10;10;10;10;10;10;10;10;10;10;10;10;10;10;10;10;10;10;10;10;10;10;10;10;10;10;10;10;10;10;10;10;10;10;10;10;10;10;10;10;10;10;10;10;10;10;
>almond;1;;;;;;;
GAACCAAAGATGTTAACACATCAGCGGCCCGCTTGGAGAATGGTGTACGGACAGATTTTTTTGGTACTTCTATATCGCTAACGATTTTTCCCCACTGAAAAATGAATGGCTGRAATACTTGAATGGTCGTCACAGCAATTCTCCCATTGAGCATTATATTTTTCAAGTGTTTAAGTTAAGCTCTCCGTCTGCCCTGTTGTGGTCAGCCGCGGGGGGATATCGCGCAATCGACAAGGGCGGTGGTCCTAAGAGATCCTAGTATCTAGGCGTTGGGTCATAGATCACTCAATGACTATGAGCCACCTCACCGCTACCTGAGTCAAACCCTCTACGTAATTGGCGCGAAAGCTGTACCTTACGCAGGACTCCCCGCTCCACAGAGGCGAGGCAGCTCAGAACACCGTCGGGTGCAGGATCCCACCATTTTGAATCTATTGTTTAGTTGTGTCATACAGCCAGGATAGAGACTGACAGACATCGATGCTCCTTAAATCTGCAGCGTGAGTGCGACGTACATGACAACATTCCCGTTGAAGGGTTGATGCCTTTGGATGGACCGCATTGCTTAATTCCGCTAAACTATTACTACACTAGTCAAGGGGGACAGAGTGTGTTAATAACCCCGTCCAACGGCTCTGTATTACGTAAGTTTAGGATTGAACCTCAAGCAATCCTAATCGTGGAAACGTCGAGGCCGTGCTTCTTCTCACGGACCACACTTGACGAAATGTTTGTACGGCGCAGAACCAGTTATAATGCTCAGTTGAATCGTGTTTGGCCCTGAGGGTTTAAGCTCCCATCGTCGGTAGCGTTCAACTCGTAGTATCGGTCGAGCTCCGGATGGATTGGAGGTGGCATGTACAGCACCCTAATAGCGAACGTTCATCCTAACGAGACCGATACCTCCGCTATATTCCGAGTCCGGTCCACGGGACGAGGTCTTTCAGGCCATTTCAGTTGGGGCCAAGCACTCCGGCCGGGTCATTAATTATAGTGTCCAGGTATGAACGAATCTTCTATAGTAGGGGAGTTAACTCCGGTGCTCAGAGAATTGATGAGAATGCGAGAATGAGACACATAGGGCCCCGATAGGGCATGCGGATGAATTCTTCACTTTCCAAACGACGGCAGAGCTCCGGCGCATACCGCATGCTACGGTACCTTATGAGCGCTGTGTCAGGGTAGGGAAGGTTCCCAATCTTGGTAGTTTAGCCACACTAACGAGAGTAGCGAACGGAATCGCATTTCCCCGCCGGCGTACTCGGAAAGCGATTMMCAAWTAACCATAATGTGTTTCGTGGTCAGCCTCCCANNTGCGGGGGTCGTATCATTGAGGCTCATTACRGGYTRCAGCGCYYCGWTTGYAGCGTATTTACGGCGCTTCCGCCTGAGGT
>C2_3075;1;;;;;;;
AAACCAGAGATGTTAACACATCACCGGCCCGCTTGTAGGATGGTGTACGGACAGATTTTTTTGGTACTCCTATATCGCTAACGATTTTTTTCCACTGATAAATGAATAGTTGAGATACTTGAATGGTCGTTACAACAATTCTCCCACTAAGCATTATAGTTTTCAAGAGTTTGAGTTAAGCTCTACGTCTGCCCTGTTGTGGTCAGCCGCGGGGGAACACTGCGCAACCGACAAATGTGGTGGTCCTAAGAGATCCTAGTATCTAGGCATTGGGTCATAGATCACTCAATGAGTACGAACCACCTCACCGCTACCGGAATTAAACCCTTTGCGTAATTGGCGCGAAAGTTGTACTTTACGCCGGGCTTCCCGCGCCACAGAGACGAGGCAACTCAGAACACCGTCGGGTGCGGGACCCCACAATTCTGAATCTATTGCTTAATTGTGTCATATAGCTAGGATAGAGATTGATGGACATCGATGATCCTTAAATCTGCATGGTGAGTGCGTCATGGATGACAACAGTCTCGCTGAAGGGTTGATGCCTTTGGGTGGGCCGTGTTGCTTAACTCCGCAAGAATATTACTATGCTAGTCAAGGGGGAGAGAGTGTATTAGTAACTCCGTCCACCGGCCCTATATTCCGTAGGTTTAGGATTGAACCTCGAGCGATTCTAATCGTGAAAGTGTCGAGGCCGTGCTTCTCCCCGCGGACTACACTTGACGCAATTTTTGTACGGCGCAGACCCAATTATGATGTTCAGTTGAATCGCGTTGGGCCCTGAGGGTTTAAGCTCCCACCATCGGTAGCGTTCAACTCGTAGTATCGGTAGAACTCCGAATGGATTGGAGGTGGCATGTACAGCACCATAATAGCGAACATTCATCATAACGAGACCGGGACCTCCGTCAGATTCCGAATTCGGTCTACGGGACGAGGTCTTTCAGGCCATTTCAGCTGGGGCCAAGCCCTTCGTCCGGGCCATCAAATATAGGGTCCAGGTATGAACTAATCTTTTATGATAGAGGAGTTAACGCCGGCACTCCGAGAATTGCTGAGAATACGAGAGTGAGACATATAGGGCTCCACTAGGGCATGCGGCTGAATTCTCTACTTTTTAAACGACGACAGAGCTACTGCGCTTCCGGCATGCTGCGGTACGTTATGAACGCTGTGTAAGGGTATAGAAGGATCCCAATATTGGTCGTTTAGCCACACTAACGAGGGTAGCGAACGGAATGGCATTTCCCAGCCGGAGTACTCGGATAGCGATTCCCAATTACCCGTGATGTTTTTCGTGGTCGTCCTCCCAAATGCGGGGAGCGTAGCATTGAGGATCATTACAGGCTGCAGCGCCTCGATTGTTGCGTATTTACGGCGCTTCCGCCTGAAGG
>C1_5328;1;;;;;;;
AAACCAGAGATGTTAACACATCACCGGCCCGCTTGTAGGATGGTGTACGGACAGATTTTTTTGGTACTCCTATATCGCTAACGATTTTTTTCCACTGATAAATGAATAGTTGAGATACTTGAATGGTCGTTACAACAATTCTCCCACTAAGCATTATAGTTTTCAAGAGTTTGAGTTAAGCTCTACGTCTGCCCTGTTGTGGTCAGCCGCGGGGGAACACTGCGCAACCGACAAATGTGGTGGTCCTAAGAGATCCTAGTATCTAGGCATTGGGTCATAGATCACTCAATGAGTACGAACCACCTCACCGCTACCGGAATTAAACCCTTTGCGTAATTGGCGCGAAAGTTGTACTTTACGCCGGGCTTCCCGCGCCACAGAGACGAGGCAACTCAGAACACCGTCGGGTGCGGGACCCCACAATTCTGAATCTATTGCTTAATTGTGTCATATAGCTAGGATAGAGATTGATGGACATCGATGATCCTTAAATCTGCATGGTGAGTGCGTCATGGATGACAACAGTCTCGCTGAAGGGTTGATGCCTTTGGGTGGGCCGTGTTGCTTAACTCCGCAAGAATATTACTATGCTAGTCAAGGGGGAGAGAGTGTATTAGTAACTCCGTCCACCGGCCCTATATTCCGTAGGTTTAGGATTGAACCTCGAGCGATTCTAATCGTGAAAGTGTCGAGGCCGTGCTTCTCCCCGCGGACTACACTTGACGCAATTTTTGTACGGCGCAGACCCAATTATGATGTTCAGTTGAATCGCGTTGGGCCCTGAGGGTTTAAGCTCCCACCATCGGTAGCGTTCAACTCGTAGTATCGGTAGAACTCCGAATGGATTGGAGGTGGCATGTACAGCACCATAATAGCGAACATTCATCATAACGAGACCGGGACCTCCGTCAGATTCCGAATTCGGTCTACGGGACGAGGTCTTTCAGGCCATTTCAGCTGGGGCCAAGCCCTTCGTCCGGGCCATCAAATATAGGGTCCAGGTATGAACTAATCTTTTATGATAGAGGAGTTAACGCCGGCACTCCGAGAATTGCTGAGAATACGAGAGTGAGACATATAGGGCTCCACTAGGGCATGCGGCTGAATTCTCTACTTTTTAAACGACGACAGAGCTACTGCGCTTCCGGCATGCTGCGGTACGTTATGAACGCTGTGTAAGGGTATAGAAGGATCCCAATATTGGTCGTTTAGCCACACTAACGAGGGTAGCGAACGGAATGGCATTTCCCAGCCGGAGTACTCGGATAGCGATTCCCAATTACCCGTGATGTTTTTCGTGGTCGTCCTCCCAAATGCGGGGAGCGTAGCATTGAGGATCATTACAGGCTGCAGCGCCTCGATTGTTGCGTATTTACGGCGCTTCCGCCTGAAGG
>C1_A0010;1;;;;;;;
AAACCAGAGATGTTAACACATCACCGGCCCGCTTGTAGGATGGTGTACGGACAGATTTTTTTGGTACTCCTATATCGCTAACGATTTTTTTCCACTGATAAATGAATAGTTGAGATACTTGAATGGTCGTTACAACAATTCTCCCACTAAGCATTATAGTTTTCAAGAGTTTGAGTTAAGCTCTACGTCTGCCCTGTTGTGGTCAGCCGCGGGGGAACACTGCGCAACCGACAAATGTGGTGGTCCTAAGAGATCCTAGTATCTAGGCATTGGGTCATAGATCACTCAATGAGTACGAACCACCTCACCGCTACCGGAATTAAACCCTTTGCGTAATTGGCGCGAAAGTTGTACTTTACGCCGGGCTTCCCGCGCCACAGAGACGAGGCAACTCAGAACACCGTCGGGTGCGGGACCCCACAATTCTGAATCTATTGCTTAATTGTGTCATATAGCTAGGATAGAGATTGATGGACATCGATGATCCTTAAATCTGCATGGTGAGTGCGTCATGGATGACAACAGTCTCGCTGAAGGGTTGATGCCTTTGGGTGGGCCGTGTTGCTTAACTCCGCAAGAATATTACTATGCTAGTCAAGGGGGAGAGAGTGTATTAGTAACTCCGTCCACCGGCCCTATATTCCGTAGGTTTAGGATTGAACCTCGAGCGATTCTAATCGTGAAAGTGTCGAGGCCGTGCTTCTCCCCGCGGACTACACTTGACGCAATTTTTGTACGGCGCAGACCCAATTATGATGTTCAGTTGAATCGCGTTGGGCCCTGAGGGTTTAAGCTCCCACCATCGGTAGCGTTCAACTCGTAGTATCGGTAGAACTCCGAATGGATTGGAGGTGGCATGTACAGCACCATAATAGCGAACATTCATCATAACGAGACCGGGACCTCCGTCAGATTCCGAATTCGGTCTACGGGACGAGGTCTTTCAGGCCATTTCAGCTGGGGCCAAGCCCTTCGTCCGGGCCATCAAATATAGGGTCCAGGTATGAACTAATCTTTTATGATAGAGGAGTTAACGCCGGCACTCCGAGAATTGCTGAGAATACGAGAGTGAGACATATAGGGCTCCACTAGGGCATGCGGCTGAATTCTCTACTTTTTAAACGACGACAGAGCTACTGCGCTTCCGGCATGCTGCGGTACGTTATGAACGCTGTGTAAGGGTATAGAAGGATCCCAATATTGGTCGTTTAGCCACACTAACGAGGGTAGCGAACGGAATGGCATTTCCCAGCCGGAGTACTCGGATAGCGATTCCCAATTACCCGTGATGTTTTTCGGGGTCGTCCTCCCAAATGCGGGGAGCGTAGCATTGAGGATCATTACAGGCTGCAGCGCCTCGATTGTTGCGTATTTACGGCGCTTCCGCCTGAAGG
>C1_A0039;1;;;;;;;
AAACCAGAGATGTTAACACATCACCGGCCCGCTTGTAGGATGGTGTACGGACAGATTTTTTTGGTACTCCTATATCGCTAACGATTTTTTTCCACTGATAAATGAATAGTTGAGATACTTGAATGGTCGTTACAACAATTCTCCCACTAAGCATTATAGTTTTCAAGAGTTTGAGTTAAGCTCTACGTCTGCCCTGTTGTGGTCAGCCGCGGGGGAACACTGCGCAACCGACAAATGTGGTGGTCCTAAGAGATCCTAGTATCTAGGCATTGGGTCATAGATCACTCAATGAGTACGAACCACCTCACCGCTACCGGAATTAAACCCTTTGCGTAATTGGCGCGAAAGTTGTACTTTACGCCGGGCTTCCCGCGCCACAGAGACGAGGCAACTCAGAACACCGTCGGGTGCGGGACCCCACAATTCTGAATCTATTGCTTAATTGTGTCATATAGCTAGGATAGAGATTGATGGACATCGATGATCCTTAAATCTGCATGGTGAGTGCGTCATGGATGACAACAGTCTCGCTGAAGGGTTGATGCCTTTGGGTGGGCCGTGTTGCTTAACTCCGCAAGAATATTACTATGCTAGTCAAGGGGGAGAGAGTGTATTAGTAACTCCGTCCACCGGCCCTATATTCCGTAGGTTTAGGATTGAACCTCGAGCGATTCTAATCGTGAAAGTGTCGAGGCCGTGCTTCTCCCCGCGGACTACACTTGACGCAATTTTTGTACGGCGCAGACCCAATTATGATGTTCAGTTGAATCGCGTTGGGCCCTGAGGGTTTAAGCTCCCACCATCGGTAGCGTTCAACTCGTAGTATCGGTAGAACTCCGAATGGATTGGAGGTGGCATGTACAGCACCATAATAGCGAACATTCATCATAACGAGACCGGGACCTCCGTCAGATTCCGAATTCGGTCTACGGGACGAGGTCTTTCAGGCCATTTCAGCTGGGGCCAAGCCCTTCGTCCGGGCCATCAAATATAGGGTCCAGGTATGAACTAATCTTTTATGATAGAGGAGTTAACGCCGGCACTCCGAGAATTGCTGAGAATACGAGAGTGAGACATATAGGGCTCCACTAGGGCATGCGGCTGAATTCTCTACTTTTTAAACGACGACAGAGCTACTGCGCTTCCGGCATGCTGCGGTACGTTATGAACGCTGTGTAAGGGTATAGAAGGATCCCAATATTGGTCGTTTAGCCACACTAACGAGGGTAGCGAACGGAATGGCATTTCCCAGCCGGAGTACTCGGATAGCGATTCCCAATTACCCGTGATGTTTTTCGGGGTCGTCCTCCCAAATGCGGGGAGCGTAGCATTGAGGATCATTACAGGCTGCAGCGCCTCGATTGTTGCGTATTTACGGCGCTTCCGCCTGAAGG
>C1_A0074;1;;;;;;;
AAACCAGAGATGTTAACACATCACCGGCCCGCTTGTAGGATGGTGTACGGACAGATTTTTTTGGTACTCCTATATCGCTAACGATTTTTTTCCACTGATAAATGAATAGTTGAGATACTTGAATGGTCGTTACAACAATTCTCCCACTAAGCATTATAGTTTTCAAGAGTTTGAGTTAAGCTCTACGTCTGCCCTGTTGTGGTCAGCCGCGGGGGAACACTGCGCAACCGACAAATGTGGTGGTCCTAAGAGATCCTAGTATCTAGGCATTGGGTCATAGATCACTCAATGAGTACGAACCACCTCACCGCTACCGGAATTAAACCCTTTGCGTAATTGGCGCGAAAGTTGTACTTTACGCCGGGCTTCCCGCGCCACAGAGACGAGGCAACTCAGAACACCGTCGGGTGCGGGACCCCACAATTCTGAATCTATTGCTTAATTGTGTCATATAGCTAGGATAGAGATTGATGGACATCGATGATCCTTAAATCTGCATGGTGAGTGCGTCATGGATGACAACAGTCTCGCTGAAGGGTTGATGCCTTTGGGTGGGCCGTGTTGCTTAACTCCGCAAGAATATTACTATGCTAGTCAAGGGGGAGAGAGTGTATTAGTAACTCCGTCCACCGGCCCTATATTCCGTAGGTTTAGGATTGAACCTCGAGCGATTCTAATCGTGAAAGTGTCGAGGCCGTGCTTCTCCCCGCGGACTACACTTGACGCAATTTTTGTACGGCGCAGACCCAATTATGATGTTCAGTTGAATCGCGTTGGGCCCTGAGGGTTTAAGCTCCCACCATCGGTAGCGTTCAACTCGTAGTATCGGTAGAACTCCGAATGGATTGGAGGTGGCATGTACAGCACCATAATAGCGAACATTCATCATAACGAGACCGGGACCTCCGTCAGATTCCGAATTCGGTCTACGGGACGAGGTCTTTCAGGCCATTTCAGCTGGGGCCAAGCCCTTCGTCCGGGCCATCAAATATAGGGTCCAGGTATGAACTAATCTTTTATGATAGAGGAGTTAACGCCGGCACTCCGAGAATTGCTGAGAATACGAGAGTGAGACATATAGGGCTCCACTAGGGCATGCGGCTGAATTCTCTACTTTTTAAACGACGACAGAGCTACTGCGCTTCCGGCATGCTGCGGTACGTTATGAACGCTGTGTAAGGGTATAGAAGGATCCCAATATTGGTCGTTTAGCCACACTAACGAGGGTAGCGAACGGAATGGCATTTCCCAGCCGGAGTACTCGGATAGCGATTCCCAATTACCCGTGATGTTTTTCGTGGTCGTCCTCCCAAATGCGGGGAGCGTAGCATTGAGGATCATTACAGGCTGCAGCGCCTCGATTGTTGCGTATTTACGGCGCTTCCGCCTGAAGG
>C1_A0076;1;;;;;;;
AAACCAGAGATGTTAACACATCACCGGCCCGCTTGTAGGATGGTGTACGGACAGATTTTTTTGGTACTCCTATATCGCTAACGATTTTTTTCCACTGATAAATGAATAGTTGAGATACTTGAATGGTCGTTACAACAATTCTCCCACTAAGCATTATAGTTTTCAAGAGTTTGAGTTAAGCTCTACGTCTGCCCTGTTGTGGTCAGCCGCGGGGGAACACTGCGCAACCGACAAATGTGGTGGTCCTAAGAGATCCTAGTATCTAGGCATTGGGTCATAGATCACTCAATGAGTACGAACCACCTCACCGCTACCGGAATTAAACCCTTTGCGTAATTGGCGCGAAAGTTGTACTTTACGCCGGGCTTCCCGCGCCACAGAGACGAGGCAACTCAGAACACCGTCGGGTGCGGGACCCCACAATTCTGAATCTATTGCTTAATTGTGTCATATAGCTAGGATAGAGATTGATGGACATCGATGATCCTTAAATCTGCATGGTGAGTGCGTCATGGATGACAACAGTCTCGCTGAAGGGTTGATGCCTTTGGGTGGGCCGTGTTGCTTAACTCCGCAAGAATATTACTATGCTAGTCAAGGGGGAGAGAGTGTATTAGTAACTCCGTCCACCGGCCCTATATTCCGTAGGTTTAGGATTGAACCTCGAGCGATTCTAATCGTGAAAGTGTCGAGGCCGTGCTTCTCCCCGCGGACTACACTTGACGCAATTTTTGTACGGCGCAGACCCAATTATGATGTTCAGTTGAATCGCGTTGGGCCCTGAGGGTTTAAGCTCCCACCATCGGTAGCGTTCAACTCGTAGTATCGGTAGAACTCCGAATGGATTGGAGGTGGCATGTACAGCACCATAATAGCGAACATTCATCATAACGAGACCGGGACCTCCGTCAGATTCCGAATTCGGTCTACGGGACGAGGTCTTTCAGGCCATTTCAGCTGGGGCCAAGCCCTTCGTCCGGGCCATCAAATATAGGGTCCAGGTATGAACTAATCTTTTATGATAGAGGAGTTAACGCCGGCACTCCGAGAATTGCTGAGAATACGAGAGTGAGACATATAGGGCTCCACTAGGGCATGCGGCTGAATTCTCTACTTTTTAAACGACGACAGAGCTACTGCGCTTCCGGCATGCTGCGGTACGTTATGAACGCTGTGTAAGGGTATAGAAGGATCCCAATATTGGTCGTTTAGCCACACTAACGAGGGTAGCGAACGGAATGGCATTTCCCAGCCGGAGTACTCGGATAGCGATTCCCAATTACCCGTGATGTTTTTCGGGGTCGTCCTCCCAAATGCGGGGAGCGTAGCATTGAGGATCATTACAGGCTGCAGCGCCTCGATTGTTGCGTATTTACGGCGCTTCCGCCTGAAGG
>C1_A0080;1;;;;;;;
AAACCAGAGATGTTAACACATCACCGGCCCGCTTGTAGGATGGTGTACGGACAGATTTTTTTGGTACTCCTATATCGCTAACGATTTTTTTCCACTGATAAATGAATAGTTGAGATACTTGAATGGTCGTTACAACAATTCTCCCACTAAGCATTATAGTTTTCAAGAGTTTGAGTTAAGCTCTACGTCTGCCCTGTTGTGGTCAGCCGCGGGGGAACACTGCGCAACCGACAAATGTGGTGGTCCTAAGAGATCCTAGTATCTAGGCATTGGGTCATAGATCACTCAATGAGTACGAACCACCTCACCGCTACCGGAATTAAACCCTTTGCGTAATTGGCGCGAAAGTTGTACTTTACGCCGGGCTTCCCGCGCCACAGAGACGAGGCAACTCAGAACACCGTCGGGTGCGGGACCCCACAATTCTGAATCTATTGCTTAATTGTGTCATATAGCTAGGATAGAGATTGATGGACATCGATGATCCTTAAATCTGCATGGTGAGTGCGTCATGGATGACAACAGTCTCGCTGAAGGGTTGATGCCTTTGGGTGGGCCGTGTTGCTTAACTCCGCAAGAATATTACTATGCTAGTCAAGGGGGAGAGAGTGTATTAGTAACTCCGTCCACCGGCCCTATATTCCGTAGGTTTAGGATTGAACCTCGAGCGATTCTAATCGTGAAAGTGTCGAGGCCGTGCTTCTCCCCGCGGACTACACTTGACGCAATTTTTGTACGGCGCAGACCCAATTATGATGTTCAGTTGAATCGCGTTGGGCCCTGAGGGTTTAAGCTCCCACCATCGGTAGCGTTCAACTCGTAGTATCGGTAGAACTCCGAATGGATTGGAGGTGGCATGTACAGCACCATAATAGCGAACATTCATCATAACGAGACCGGGACCTCCGTCAGATTCCGAATTCGGTCTACGGGACGAGGTCTTTCAGGCCATTTCAGCTGGGGCCAAGCCCTTCGTCCGGGCCATCAAATATAGGGTCCAGGTATGAACTAATCTTTTATGATAGAGGAGTTAACGCCGGCACTCCGAGAATTGCTGAGAATACGAGAGTGAGACATATAGGGCTCCACTAGGGCATGCGGCTGAATTCTCTACTTTTTAAACGACGACAGAGCTACTGCGCTTCCGGCATGCTGCGGTACGTTATGAACGCTGTGTAAGGGTATAGAAGGATCCCAATATTGGTCGTTTAGCCACACTAACGAGGGTAGCGAACGGAATGGCATTTCCCAGCCGGAGTACTCGGATAGCGATTCCCAATTACCCGTGATGTTTTTCGTGGTCGTCCTCCCAAATGCGGGGAGCGTAGCATTGAGGATCATTACAGGCTGCAGCGCCTCGATTGTTGCGTATTTACGGCGCTTCCGCCTGAAGG
>C1_A0380;1;;;;;;;
AAACCAGAGATGTTAACACATCACCGGCCCGCTTGTAGGATGGTGTACGGACAGATTTTTTTGGTACTCCTATATCGCTAACGATTTTTTTCCACTGATAAATGAATAGTTGAGATACTTGAATGGTCGTTACAACAATTCTCCCACTAAGCATTATAGTTTTCAAGAGTTTGAGTTAAGCTCTACGTCTGCCCTGTTGTGGTCAGCCGCGGGGGAACACTGCGCAACCGACAAATGTGGTGGTCCTAAGAGATCCTAGTATCTAGGCATTGGGTCATAGATCACTCAATGAGTACGAACCACCTCACCGCTACCGGAATTAAACCCTTTGCGTAATTGGCGCGAAAGTTGTACTTTACGCCGGGCTTCCCGCGCCACAGAGACGAGGCAACTCAGAACACCGTCGGGTGCGGGACCCCACAATTCTGAATCTATTGCTTAATTGTGTCATATAGCTAGGATAGAGATTGATGGACATCGATGATCCTTAAATCTGCATGGTGAGTGCGTCATGGATGACAACAGTCTCGCTGAAGGGTTGATGCCTTTGGGTGGGCCGTGTTGCTTAACTCCGCAAGAATATTACTATGCTAGTCAAGGGGGAGAGAGTGTATTAGTAACTCCGTCCACCGGCCCTATATTCCGTAGGTTTAGGATTGAACCTCGAGCGATTCTAATCGTGAAAGTGTCGAGGCCGTGCTTCTCCCCGCGGACTACACTTGACGCAATTTTTGTACGGCGCAGACCCAATTATGATGTTCAGTTGAATCGCGTTGGGCCCTGAGGGTTTAAGCTCCCACCATCGGTAGCGTTCAACTCGTAGTATCGGTAGAACTCCGAATGGATTGGAGGTGGCATGTACAGCACCATAATAGCGAACATTCATCATAACGAGACCGGGACCTCCGTCAGATTCCGAATTCGGTCTACGGGACGAGGTCTTTCAGGCCATTTCAGCTGGGGCCAAGCCCTTCGTCCGGGCCATCAAATATAGGGTCCAGGTATGAACTAATCTTTTATGATAGAGGAGTTAACGCCGGCACTCCGAGAATTGCTGAGAATACGAGAGTGAGACATATAGGGCTCCACTAGGGCATGCGGCTGAATTCTCTACTTTTTAAACGACGACAGAGCTACTGCGCTTCCGGCATGCTGCGGTACGTTATGAACGCTGTGTAAGGGTATAGAAGGATCCCAATATTGGTCGTTTAGCCACACTAACGAGGGTAGCGAACGGAATGGCATTTCCCAGCCGGAGTACTCGGATAGCGATTCCCAATTACCCGTGATGTTTTTCGGGGTCGTCCTCCCAAATGCGGGGAGCGTAGCATTGAGGATCATTACAGGCTGCAGCGCCTCGATTGTTGCGTATTTACGGCGCTTCCGCCTGAAGG
>C1_A0500;1;;;;;;;
AAACCAGAGATGTTAACACATCACCGGCCCGCTTGTAGGATGGTGTACGGACAGATTTTTTTGGTACTCCTATATCGCTAACGATTTTTTTCCACTGATAAATGAATAGTTGAGATACTTGAATGGTCGTTACAACAATTCTCCCACTAAGCATTATAGTTTTCAAGAGTTTGAGTTAAGCTCTACGTCTGCCCTGTTGTGGTCAGCCGCGGGGGAACACTGCGCAACCGACAAATGTGGTGGTCCTAAGAGATCCTAGTATCTAGGCATTGGGTCATAGATCACTCAATGAGTACGAACCACCTCACCGCTACCGGAATTAAACCCTTTGCGTAATTGGCGCGAAAGTTGTACTTTACGCCGGGCTTCCCGCGCCACAGAGACGAGGCAACTCAGAACACCGTCGGGTGCGGGACCCCACAATTCTGAATCTATTGCTTAATTGTGTCATATAGCTAGGATAGAGATTGATGGACATCGATGATCCTTAAATCTGCATGGTGAGTGCGTCATGGATGACAACAGTCTCGCTGAAGGGTTGATGCCTTTGGGTGGGCCGTGTTGCTTAACTCCGCAAGAATATTACTATGCTAGTCAAGGGGGAGAGAGTGTATTAGTAACTCCGTCCACCGGCCCTATATTCCGTAGGTTTAGGATTGAACCTCGAGCGATTCTAATCGTGAAAGTGTCGAGGCCGTGCTTCTCCCCGCGGACTACACTTGACGCAATTTTTGTACGGCGCAGACCCAATTATGATGTTCAGTTGAATCGCGTTGGGCCCTGAGGGTTTAAGCTCCCACCATCGGTAGCGTTCAACTCGTAGTATCGGTAGAACTCCGAATGGATTGGAGGTGGCATGTACAGCACCATAATAGCGAACATTCATCATAACGAGACCGGGACCTCCGTCAGATTCCGAATTCGGTCTACGGGACGAGGTCTTTCAGGCCATTTCAGCTGGGGCCAAGCCCTTCGTCCGGGCCATCAAATATAGGGTCCAGGTATGAACTAATCTTTTATGATAGAGGAGTTAACGCCGGCACTCCGAGAATTGCTGAGAATACGAGAGTGAGACATATAGGGCTCCACTAGGGCATGCGGCTGAATTCTCTACTTTTTAAACGACGACAGAGCTACTGCGCTTCCGGCATGCTGCGGTACGTTATGAACGCTGTGTAAGGGTATAGAAGGATCCCAATATTGGTCGTTTAGCCACACTAACGAGGGTAGCGAACGGAATGGCATTTCCCAGCCGGAGTACTCGGATAGCGATTCCCAATTACCCGTGATGTTTTTCGGGGTCGTCCTCCCAAATGCGGGGAGCGTAGCATTGAGGATCATTACAGGCTGCAGCGCCTCGATTGTTGCGTATTTACGGCGCTTCCGCCTGAAGG
>C1_A0539;1;;;;;;;
AAACCAGAGATGTTAACACATCACCGGCCCGCTTGTAGGATGGTGTACGGACAGATTTTTTTGGTACTCCTATATCGCTAACGATTTTTTTCCACTGATAAATGAATAGTTGAGATACTTGAATGGTCGTTACAACAATTCTCCCACTAAGCATTATAGTTTTCAAGAGTTTGAGTTAAGCTCTACGTCTGCCCTGTTGTGGTCAGCCGCGGGGGAACACTGCGCAACCGACAAATGTGGTGGTCCTAAGAGATCCTAGTATCTAGGCATTGGGTCATAGATCACTCAATGAGTACGAACCACCTCACCGCTACCGGAATTAAACCCTTTGCGTAATTGGCGCGAAAGTTGTACTTTACGCCGGGCTTCCCGCGCCACAGAGACGAGGCAACTCAGAACACCGTCGGGTGCGGGACCCCACAATTCTGAATCTATTGCTTAATTGTGTCATATAGCTAGGATAGAGATTGATGGACATCGATGATCCTTAAATCTGCATGGTGAGTGCGTCATGGATGACAACAGTCTCGCTGAAGGGTTGATGCCTTTGGGTGGGCCGTGTTGCTTAACTCCGCAAGAATATTACTATGCTAGTCAAGGGGGAGAGAGTGTATTAGTAACTCCGTCCACCGGCCCTATATTCCGTAGGTTTAGGATTGAACCTCGAGCGATTCTAATCGTGAAAGTGTCGAGGCCGTGCTTCTCCCCGCGGACTACACTTGACGCAATTTTTGTACGGCGCAGACCCAATTATGATGTTCAGTTGAATCGCGTTGGGCCCTGAGGGTTTAAGCTCCCACCATCGGTAGCGTTCAACTCGTAGTATCGGTAGAACTCCGAATGGATTGGAGGTGGCATGTACAGCACCATAATAGCGAACATTCATCATAACGAGACCGGGACCTCCGTCAGATTCCGAATTCGGTCTACGGGACGAGGTCTTTCAGGCCATTTCAGCTGGGGCCAAGCCCTTCGTCCGGGCCATCAAATATAGGGTCCAGGTATGAACTAATCTTTTATGATAGAGGAGTTAACGCCGGCACTCCGAGAATTGCTGAGAATACGAGAGTGAGACATATAGGGCTCCACTAGGGCATGCGGCTGAATTCTCTACTTTTTAAACGACGACAGAGCTACTGCGCTTCCGGCATGCTGCGGTACGTTATGAACGCTGTGTAAGGGTATAGAAGGATCCCAATATTGGTCGTTTAGCCACACTAACGAGGGTAGCGAACGGAATGGCATTTCCCAGCCGGAGTACTCGGATAGCGATTCCCAATTACCCGTGATGTTTTTCGGGGTCGTCCTCCCAAATGCGGGGAGCGTAGCATTGAGGATCATTACAGGCTGCAGCGCCTCGATTGTTGCGTATTTACGGCGCTTCCGCCTGAAGG
>C1_A0634;1;;;;;;;
AAACCAGAGATGTTAACACATCACCGGCCCGCTTGTAGGATGGTGTACGGACAGATTTTTTTGGTACTCCTATATCGCTAACGATTTTTTTCCACTGATAAATGAATAGTTGAGATACTTGAATGGTCGTTACAACAATTCTCCCACTAAGCATTATAGTTTTCAAGAGTTTGAGTTAAGCTCTACGTCTGCCCTGTTGTGGTCAGCCGCGGGGGAACACTGCGCAACCGACAAATGTGGTGGTCCTAAGAGATCCTAGTATCTAGGCATTGGGTCATAGATCACTCAATGAGTACGAACCACCTCACCGCTACCGGAATTAAACCCTTTGCGTAATTGGCGCGAAAGTTGTACTTTACGCCGGGCTTCCCGCGCCACAGAGACGAGGCAACTCAGAACACCGTCGGGTGCGGGACCCCACAATTCTGAATCTATTGCTTAATTGTGTCATATAGCTAGGATAGAGATTGATGGACATCGATGATCCTTAAATCTGCATGGTGAGTGCGTCATGGATGACAACAGTCTCGCTGAAGGGTTGATGCCTTTGGGTGGGCCGTGTTGCTTAACTCCGCAAGAATATTACTATGCTAGTCAAGGGGGAGAGAGTGTATTAGTAACTCCGTCCACCGGCCCTATATTCCGTAGGTTTAGGATTGAACCTCGAGCGATTCTAATCGTGAAAGTGTCGAGGCCGTGCTTCTCCCCGCGGACTACACTTGACGCAATTTTTGTACGGCGCAGACCCAATTATGATGTTCAGTTGAATCGCGTTGGGCCCTGAGGGTTTAAGCTCCCACCATCGGTAGCGTTCAACTCGTAGTATCGGTAGAACTCCGAATGGATTGGAGGTGGCATGTACAGCACCATAATAGCGAACATTCATCATAACGAGACCGGGACCTCCGTCAGATTCCGAATTCGGTCTACGGGACGAGGTCTTTCAGGCCATTTCAGCTGGGGCCAAGCCCTTCGTCCGGGCCATCAAATATAGGGTCCAGGTATGAACTAATCTTTTATGATAGAGGAGTTAACGCCGGCACTCCGAGAATTGCTGAGAATACGAGAGTGAGACATATAGGGCTCCACTAGGGCATGCGGCTGAATTCTCTACTTTTTAAACGACGACAGAGCTACTGCGCTTCCGGCATGCTGCGGTACGTTATGAACGCTGTGTAAGGGTATAGAAGGATCCCAATATTGGTCGTTTAGCCACACTAACGAGGGTAGCGAACGGAATGGCATTTCCCAGCCGGAGTACTCGGATAGCGATTCCCAATTACCCGTGATGTTTTTCGTGGTCGTCCTCCCAAATGCGGGGAGCGTAGCATTGAGGATCATTACAGGCTGCAGCGCCTCGATTGTTGCGTATTTACGGCGCTTCCGCCTGAAGG
>C1_A0654;1;;;;;;;
AAACCAGAGATGTTAACACATCACCGGCCCGCTTGTAGGATGGTGTACGGACAGATTTTTTTGGTACTCCTATATCGCTAACGATTTTTTTCCACTGATAAATGAATAGTTGAGATACTTGAATGGTCGTTACAACAATTCTCCCACTAAGCATTATAGTTTTCAAGAGTTTGAGTTAAGCTCTACGTCTGCCCTGTTGTGGTCAGCCGCGGGGGAACACTGCGCAACCGACAAATGTGGTGGTCCTAAGAGATCCTAGTATCTAGGCATTGGGTCATAGATCACTCAATGAGTACGAACCACCTCACCGCTACCGGAATTAAACCCTTTGCGTAATTGGCGCGAAAGTTGTACTTTACGCCGGGCTTCCCGCGCCACAGAGACGAGGCAACTCAGAACACCGTCGGGTGCGGGACCCCACAATTCTGAATCTATTGCTTAATTGTGTCATATAGCTAGGATAGAGATTGATGGACATCGATGATCCTTAAATCTGCATGGTGAGTGCGTCATGGATGACAACAGTCTCGCTGAAGGGTTGATGCCTTTGGGTGGGCCGTGTTGCTTAACTCCGCAAGAATATTACTATGCTAGTCAAGGGGGAGAGAGTGTATTAGTAACTCCGTCCACCGGCCCTATATTCCGTAGGTTTAGGATTGAACCTCGAGCGATTCTAATCGTGAAAGTGTCGAGGCCGTGCTTCTCCCCGCGGACTACACTTGACGCAATTTTTGTACGGCGCAGACCCAATTATGATGTTCAGTTGAATCGCGTTGGGCCCTGAGGGTTTAAGCTCCCACCATCGGTAGCGTTCAACTCGTAGTATCGGTAGAACTCCGAATGGATTGGAGGTGGCATGTACAGCACCATAATAGCGAACATTCATCATAACGAGACCGGGACCTCCGTCAGATTCCGAATTCGGTCTACGGGACGAGGTCTTTCAGGCCATTTCAGCTGGGGCCAAGCCCTTCGTCCGGGCCATCAAATATAGGGTCCAGGTATGAACTAATCTTTTATGATAGAGGAGTTAACGCCGGCACTCCGAGAATTGCTGAGAATACGAGAGTGAGACATATAGGGCTCCACTAGGGCATGCGGCTGAATTCTCTACTTTTTAAACGACGACAGAGCTACTGCGCTTCCGGCATGCTGCGGTACGTTATGAACGCTGTGTAAGGGTATAGAAGGATCCCAATATTGGTCGTTTAGCCACACTAACGAGGGTAGCGAACGGAATGGCATTTCCCAGCCGGAGTACTCGGATAGCGATTCCCAATTACCCGTGATGTTTTTCGGGGTCGTCCTCCCAAATGCGGGGAGCGTAGCATTGAGGATCATTACAGGCTGCAGCGCCTCGATTGTTGCGTATTTACGGCGCTTCCGCCTGAAGG
>C1_A0660;1;;;;;;;
AAACCAGAGATGTTAACACATCACCGGCCCGCTTGTAGGATGGTGTACGGACAGATTTTTTTGGTACTCCTATATCGCTAACGATTTTTTTCCACTGATAAATGAATAGTTGAGATACTTGAATGGTCGTTACAACAATTCTCCCACTAAGCATTATAGTTTTCAAGAGTTTGAGTTAAGCTCTACGTCTGCCCTGTTGTGGTCAGCCGCGGGGGAACACTGCGCAACCGACAAATGTGGTGGTCCTAAGAGATCCTAGTATCTAGGCATTGGGTCATAGATCACTCAATGAGTACGAACCACCTCACCGCTACCGGAATTAAACCCTTTGCGTAATTGGCGCGAAAGTTGTACTTTACGCCGGGCTTCCCGCGCCACAGAGACGAGGCAACTCAGAACACCGTCGGGTGCGGGACCCCACAATTCTGAATCTATTGCTTAATTGTGTCATATAGCTAGGATAGAGATTGATGGACATCGATGATCCTTAAATCTGCATGGTGAGTGCGTCATGGATGACAACAGTCTCGCTGAAGGGTTGATGCCTTTGGGTGGGCCGTGTTGCTTAACTCCGCAAGAATATTACTATGCTAGTCAAGGGGGAGAGAGTGTATTAGTAACTCCGTCCACCGGCCCTATATTCCGTAGGTTTAGGATTGAACCTCGAGCGATTCTAATCGTGAAAGTGTCGAGGCCGTGCTTCTCCCCGCGGACTACACTTGACGCAATTTTTGTACGGCGCAGACCCAATTATGATGTTCAGTTGAATCGCGTTGGGCCCTGAGGGTTTAAGCTCCCACCATCGGTAGCGTTCAACTCGTAGTATCGGTAGAACTCCGAATGGATTGGAGGTGGCATGTACAGCACCATAATAGCGAACATTCATCATAACGAGACCGGGACCTCCGTCAGATTCCGAATTCGGTCTACGGGACGAGGTCTTTCAGGCCATTTCAGCTGGGGCCAAGCCCTTCGTCCGGGCCATCAAATATAGGGTCCAGGTATGAACTAATCTTTTATGATAGAGGAGTTAACGCCGGCACTCCGAGAATTGCTGAGAATACGAGAGTGAGACATATAGGGCTCCACTAGGGCATGCGGCTGAATTCTCTACTTTTTAAACGACGACAGAGCTACTGCGCTTCCGGCATGCTGCGGTACGTTATGAACGCTGTGTAAGGGTATAGAAGGATCCCAATATTGGTCGTTTAGCCACACTAACGAGGGTAGCGAACGGAATGGCATTTCCCAGCCGGAGTACTCGGATAGCGATTCCCAATTACCCGTGATGTTTTTCGGGGTCGTCCTCCCAAATGCGGGGAGCGTAGCATTGAGGATCATTACAGGCTGCAGCGCCTCGATTGTTGCGTATTTACGGCGCTTCCGCCTGAAGG
>C1_A0665;1;;;;;;;
AAACCAGAGATGTTAACACATCACCGGCCCGCTTGTAGGATGGTGTACGGACAGATTTTTTTGGTACTCCTATATCGCTAACGATTTTTTTCCACTGATAAATGAATAGTTGAGATACTTGAATGGTCGTTACAACAATTCTCCCACTAAGCATTATAGTTTTCAAGAGTTTGAGTTAAGCTCTACGTCTGCCCTGTTGTGGTCAGCCGCGGGGGAACACTGCGCAACCGACAAATGTGGTGGTCCTAAGAGATCCTAGTATCTAGGCATTGGGTCATAGATCACTCAATGAGTACGAACCACCTCACCGCTACCGGAATTAAACCCTTTGCGTAATTGGCGCGAAAGTTGTACTTTACGCCGGGCTTCCCGCGCCACAGAGACGAGGCAACTCAGAACACCGTCGGGTGCGGGACCCCACAATTCTGAATCTATTGCTTAATTGTGTCATATAGCTAGGATAGAGATTGATGGACATCGATGATCCTTAAATCTGCATGGTGAGTGCGTCATGGATGACAACAGTCTCGCTGAAGGGTTGATGCCTTTGGGTGGGCCGTGTTGCTTAACTCCGCAAGAATATTACTATGCTAGTCAAGGGGGAGAGAGTGTATTAGTAACTCCGTCCACCGGCCCTATATTCCGTAGGTTTAGGATTGAACCTCGAGCGATTCTAATCGTGAAAGTGTCGAGGCCGTGCTTCTCCCCGCGGACTACACTTGACGCAATTTTTGTACGGCGCAGACCCAATTATGATGTTCAGTTGAATCGCGTTGGGCCCTGAGGGTTTAAGCTCCCACCATCGGTAGCGTTCAACTCGTAGTATCGGTAGAACTCCGAATGGATTGGAGGTGGCATGTACAGCACCATAATAGCGAACATTCATCATAACGAGACCGGGACCTCCGTCAGATTCCGAATTCGGTCTACGGGACGAGGTCTTTCAGGCCATTTCAGCTGGGGCCAAGCCCTTCGTCCGGGCCATCAAATATAGGGTCCAGGTATGAACTAATCTTTTATGATAGAGGAGTTAACGCCGGCACTCCGAGAATTGCTGAGAATACGAGAGTGAGACATATAGGGCTCCACTAGGGCATGCGGCTGAATTCTCTACTTTTTAAACGACGACAGAGCTACTGCGCTTCCGGCATGCTGCGGTACGTTATGAACGCTGTGTAAGGGTATAGAAGGATCCCAATATTGGTCGTTTAGCCACACTAACGAGGGTAGCGAACGGAATGGCATTTCCCAGCCGGAGTACTCGGATAGCGATTCCCAATTACCCGTGATGTTTTTCGGGGTCGTCCTCCCAAATGCGGGGAGCGTAGCATTGAGGATCATTACAGGCTGCAGCGCCTCGATTGTTGCGTATTTACGGCGCTTCCGCCTGAAGG
>C1_A0682;1;;;;;;;
AAACCAGAGATGTTAACACATCACCGGCCCGCTTGTAGGATGGTGTACGGACAGATTTTTTTGGTACTCCTATATCGCTAACGATTTTTTTCCACTGATAAATGAATAGTTGAGATACTTGAATGGTCGTTACAACAATTCTCCCACTAAGCATTATAGTTTTCAAGAGTTTGAGTTAAGCTCTACGTCTGCCCTGTTGTGGTCAGCCGCGGGGGAACACTGCGCAACCGACAAATGTGGTGGTCCTAAGAGATCCTAGTATCTAGGCATTGGGTCATAGATCACTCAATGAGTACGAACCACCTCACCGCTACCGGAATTAAACCCTTTGCGTAATTGGCGCGAAAGTTGTACTTTACGCCGGGCTTCCCGCGCCACAGAGACGAGGCAACTCAGAACACCGTCGGGTGCGGGACCCCACAATTCTGAATCTATTGCTTAATTGTGTCATATAGCTAGGATAGAGATTGATGGACATCGATGATCCTTAAATCTGCATGGTGAGTGCGTCATGGATGACAACAGTCTCGCTGAAGGGTTGATGCCTTTGGGTGGGCCGTGTTGCTTAACTCCGCAAGAATATTACTATGCTAGTCAAGGGGGAGAGAGTGTATTAGTAACTCCGTCCACCGGCCCTATATTCCGTAGGTTTAGGATTGAACCTCGAGCGATTCTAATCGTGAAAGTGTCGAGGCCGTGCTTCTCCCCGCGGACTACACTTGACGCAATTTTTGTACGGCGCAGACCCAATTATGATGTTCAGTTGAATCGCGTTGGGCCCTGAGGGTTTAAGCTCCCACCATCGGTAGCGTTCAACTCGTAGTATCGGTAGAACTCCGAATGGATTGGAGGTGGCATGTACAGCACCATAATAGCGAACATTCATCATAACGAGACCGGGACCTCCGTCAGATTCCGAATTCGGTCTACGGGACGAGGTCTTTCAGGCCATTTCAGCTGGGGCCAAGCCCTTCGTCCGGGCCATCAAATATAGGGTCCAGGTATGAACTAATCTTTTATGATAGAGGAGTTAACGCCGGCACTCCGAGAATTGCTGAGAATACGAGAGTGAGACATATAGGGCTCCACTAGGGCATGCGGCTGAATTCTCTACTTTTTAAACGACGACAGAGCTACTGCGCTTCCGGCATGCTGCGGTACGTTATGAACGCTGTGTAAGGGTATAGAAGGATCCCAATATTGGTCGTTTAGCCACACTAACGAGGGTAGCGAACGGAATGGCATTTCCCAGCCGGAGTACTCGGATAGCGATTCCCAATTACCCGTGATGTTTTTCGTGGTCGTCCTCCCAAATGCGGGGAGCGTAGCATTGAGGATCATTACAGGCTGCAGCGCCTCGATTGTTGCGTATTTACGGCGCTTCCGCCTGAAGG
>C1_A0804;1;;;;;;;
AAACCAGAGATGTTAACACATCACCGGCCCGCTTGTAGGATGGTGTACGGACAGATTTTTTTGGTACTCCTATATCGCTAACGATTTTTTTCCACTGATAAATGAATAGTTGAGATACTTGAATGGTCGTTACAACAATTCTCCCACTAAGCATTATAGTTTTCAAGAGTTTGAGTTAAGCTCTACGTCTGCCCTGTTGTGGTCAGCCGCGGGGGAACACTGCGCAACCGACAAATGTGGTGGTCCTAAGAGATCCTAGTATCTAGGCATTGGGTCATAGATCACTCAATGAGTACGAACCACCTCACCGCTACCGGAATTAAACCCTTTGCGTAATTGGCGCGAAAGTTGTACTTTACGCCGGGCTTCCCGCGCCACAGAGACGAGGCAACTCAGAACACCGTCGGGTGCGGGACCCCACAATTCTGAATCTATTGCTTAATTGTGTCATATAGCTAGGATAGAGATTGATGGACATCGATGATCCTTAAATCTGCATGGTGAGTGCGTCATGGATGACAACAGTCTCGCTGAAGGGTTGATGCCTTTGGGTGGGCCGTGTTGCTTAACTCCGCAAGAATATTACTATGCTAGTCAAGGGGGAGAGAGTGTATTAGTAACTCCGTCCACCGGCCCTATATTCCGTAGGTTTAGGATTGAACCTCGAGCGATTCTAATCGTGAAAGTGTCGAGGCCGTGCTTCTCCCCGCGGACTACACTTGACGCAATTTTTGTACGGCGCAGACCCAATTATGATGTTCAGTTGAATCGCGTTGGGCCCTGAGGGTTTAAGCTCCCACCATCGGTAGCGTTCAACTCGTAGTATCGGTAGAACTCCGAATGGATTGGAGGTGGCATGTACAGCACCATAATAGCGAACATTCATCATAACGAGACCGGGACCTCCGTCAGATTCCGAATTCGGTCTACGGGACGAGGTCTTTCAGGCCATTTCAGCTGGGGCCAAGCCCTTCGTCCGGGCCATCAAATATAGGGTCCAGGTATGAACTAATCTTTTATGATAGAGGAGTTAACGCCGGCACTCCGAGAATTGCTGAGAATACGAGAGTGAGACATATAGGGCTCCACTAGGGCATGCGGCTGAATTCTCTACTTTTTAAACGACGACAGAGCTACTGCGCTTCCGGCATGCTGCGGTACGTTATGAACGCTGTGTAAGGGTATAGAAGGATCCCAATATTGGTCGTTTAGCCACACTAACGAGGGTAGCGAACGGAATGGCATTTCCCAGCCGGAGTACTCGGATAGCGATTCCCAATTACCCGTGATGTTTTTCGGGGTCGTCCTCCCAAATGCGGGGAGCGTAGCATTGAGGATCATTACAGGCTGCAGCGCCTCGATTGTTGCGTATTTACGGCGCTTCCGCCTGAAGG
>C1_A0862;1;;;;;;;
AAACCAGAGATGTTAACACATCACCGGCCCGCTTGTAGGATGGTGTACGGACAGATTTTTTTGGTACTCCTATATCGCTAACGATTTTTTTCCACTGATAAATGAATAGTTGAGATACTTGAATGGTCGTTACAACAATTCTCCCACTAAGCATTATAGTTTTCAAGAGTTTGAGTTAAGCTCTACGTCTGCCCTGTTGTGGTCAGCCGCGGGGGAACACTGCGCAACCGACAAATGTGGTGGTCCTAAGAGATCCTAGTATCTAGGCATTGGGTCATAGATCACTCAATGAGTACGAACCACCTCACCGCTACCGGAATTAAACCCTTTGCGTAATTGGCGCGAAAGTTGTACTTTACGCCGGGCTTCCCGCGCCACAGAGACGAGGCAACTCAGAACACCGTCGGGTGCGGGACCCCACAATTCTGAATCTATTGCTTAATTGTGTCATATAGCTAGGATAGAGATTGATGGACATCGATGATCCTTAAATCTGCATGGTGAGTGCGTCATGGATGACAACAGTCTCGCTGAAGGGTTGATGCCTTTGGGTGGGCCGTGTTGCTTAACTCCGCAAGAATATTACTATGCTAGTCAAGGGGGAGAGAGTGTATTAGTAACTCCGTCCACCGGCCCTATATTCCGTAGGTTTAGGATTGAACCTCGAGCGATTCTAATCGTGAAAGTGTCGAGGCCGTGCTTCTCCCCGCGGACTACACTTGACGCAATTTTTGTACGGCGCAGACCCAATTATGATGTTCAGTTGAATCGCGTTGGGCCCTGAGGGTTTAAGCTCCCACCATCGGTAGCGTTCAACTCGTAGTATCGGTAGAACTCCGAATGGATTGGAGGTGGCATGTACAGCACCATAATAGCGAACATTCATCATAACGAGACCGGGACCTCCGTCAGATTCCGAATTCGGTCTACGGGACGAGGTCTTTCAGGCCATTTCAGCTGGGGCCAAGCCCTTCGTCCGGGCCATCAAATATAGGGTCCAGGTATGAACTAATCTTTTATGATAGAGGAGTTAACGCCGGCACTCCGAGAATTGCTGAGAATACGAGAGTGAGACATATAGGGCTCCACTAGGGCATGCGGCTGAATTCTCTACTTTTTAAACGACGACAGAGCTACTGCGCTTCCGGCATGCTGCGGTACGTTATGAACGCTGTGTAAGGGTATAGAAGGATCCCAATATTGGTCGTTTAGCCACACTAACGAGGGTAGCGAACGGAATGGCATTTCCCAGCCGGAGTACTCGGATAGCGATTCCCAATTACCCGTGATGTTTTTCGTGGTCGTCCTCCCAAATGCGGGGAGCGTAGCATTGAGGATCATTACAGGCTGCAGCGCCTCGATTGTTGCGTATTTACGGCGCTTCCGCCTGAAGG
>C1_A0882;1;;;;;;;
AAACCAGAGATGTTAACACATCACCGGCCCGCTTGTAGGATGGTGTACGGACAGATTTTTTTGGTACTCCTATATCGCTAACGATTTTTTTCCACTGATAAATGAATAGTTGAGATACTTGAATGGTCGTTACAACAATTCTCCCACTAAGCATTATAGTTTTCAAGAGTTTGAGTTAAGCTCTACGTCTGCCCTGTTGTGGTCAGCCGCGGGGGAACACTGCGCAACCGACAAATGTGGTGGTCCTAAGAGATCCTAGTATCTAGGCATTGGGTCATAGATCACTCAATGAGTACGAACCACCTCACCGCTACCGGAATTAAACCCTTTGCGTAATTGGCGCGAAAGTTGTACTTTACGCCGGGCTTCCCGCGCCACAGAGACGAGGCAACTCAGAACACCGTCGGGTGCGGGACCCCACAATTCTGAATCTATTGCTTAATTGTGTCATATAGCTAGGATAGAGATTGATGGACATCGATGATCCTTAAATCTGCATGGTGAGTGCGTCATGGATGACAACAGTCTCGCTGAAGGGTTGATGCCTTTGGGTGGGCCGTGTTGCTTAACTCCGCAAGAATATTACTATGCTAGTCAAGGGGGAGAGAGTGTATTAGTAACTCCGTCCACCGGCCCTATATTCCGTAGGTTTAGGATTGAACCTCGAGCGATTCTAATCGTGAAAGTGTCGAGGCCGTGCTTCTCCCCGCGGACTACACTTGACGCAATTTTTGTACGGCGCAGACCCAATTATGATGTTCAGTTGAATCGCGTTGGGCCCTGAGGGTTTAAGCTCCCACCATCGGTAGCGTTCAACTCGTAGTATCGGTAGAACTCCGAATGGATTGGAGGTGGCATGTACAGCACCATAATAGCGAACATTCATCATAACGAGACCGGGACCTCCGTCAGATTCCGAATTCGGTCTACGGGACGAGGTCTTTCAGGCCATTTCAGCTGGGGCCAAGCCCTTCGTCCGGGCCATCAAATATAGGGTCCAGGTATGAACTAATCTTTTATGATAGAGGAGTTAACGCCGGCACTCCGAGAATTGCTGAGAATACGAGAGTGAGACATATAGGGCTCCACTAGGGCATGCGGCTGAATTCTCTACTTTTTAAACGACGACAGAGCTACTGCGCTTCCGGCATGCTGCGGTACGTTATGAACGCTGTGTAAGGGTATAGAAGGATCCCAATATTGGTCGTTTAGCCACACTAACGAGGGTAGCGAACGGAATGGCATTTCCCAGCCGGAGTACTCGGATAGCGATTCCCAATTACCCGTGATGTTTTTCGTGGTCGTCCTCCCAAATGCGGGGAGCGTAGCATTGAGGATCATTACAGGCTGCAGCGCCTCGATTGTTGCGTATTTACGGCGCTTCCGCCTGAAGG
>C1_A0892;1;;;;;;;
AAACCAGAGATGTTAACACATCACCGGCCCGCTTGTAGGATGGTGTACGGACAGATTTTTTTGGTACTCCTATATCGCTAACGATTTTTTTCCACTGATAAATGAATAGTTGAGATACTTGAATGGTCGTTACAACAATTCTCCCACTAAGCATTATAGTTTTCAAGAGTTTGAGTTAAGCTCTACGTCTGCCCTGTTGTGGTCAGCCGCGGGGGAACACTGCGCAACCGACAAATGTGGTGGTCCTAAGAGATCCTAGTATCTAGGCATTGGGTCATAGATCACTCAATGAGTACGAACCACCTCACCGCTACCGGAATTAAACCCTTTGCGTAATTGGCGCGAAAGTTGTACTTTACGCCGGGCTTCCCGCGCCACAGAGACGAGGCAACTCAGAACACCGTCGGGTGCGGGACCCCACAATTCTGAATCTATTGCTTAATTGTGTCATATAGCTAGGATAGAGATTGATGGACATCGATGATCCTTAAATCTGCATGGTGAGTGCGTCATGGATGACAACAGTCTCGCTGAAGGGTTGATGCCTTTGGGTGGGCCGTGTTGCTTAACTCCGCAAGAATATTACTATGCTAGTCAAGGGGGAGAGAGTGTATTAGTAACTCCGTCCACCGGCCCTATATTCCGTAGGTTTAGGATTGAACCTCGAGCGATTCTAATCGTGAAAGTGTCGAGGCCGTGCTTCTCCCCGCGGACTACACTTGACGCAATTTTTGTACGGCGCAGACCCAATTATGATGTTCAGTTGAATCGCGTTGGGCCCTGAGGGTTTAAGCTCCCACCATCGGTAGCGTTCAACTCGTAGTATCGGTAGAACTCCGAATGGATTGGAGGTGGCATGTACAGCACCATAATAGCGAACATTCATCATAACGAGACCGGGACCTCCGTCAGATTCCGAATTCGGTCTACGGGACGAGGTCTTTCAGGCCATTTCAGCTGGGGCCAAGCCCTTCGTCCGGGCCATCAAATATAGGGTCCAGGTATGAACTAATCTTTTATGATAGAGGAGTTAACGCCGGCACTCCGAGAATTGCTGAGAATACGAGAGTGAGACATATAGGGCTCCACTAGGGCATGCGGCTGAATTCTCTACTTTTTAAACGACGACAGAGCTACTGCGCTTCCGGCATGCTGCGGTACGTTATGAACGCTGTGTAAGGGTATAGAAGGATCCCAATATTGGTCGTTTAGCCACACTAACGAGGGTAGCGAACGGAATGGCATTTCCCAGCCGGAGTACTCGGATAGCGATTCCCAATTACCCGTGATGTTTTTCGTGGTCGTCCTCCCAAATGCGGGGAGCGTAGCATTGAGGATCATTACAGGCTGCAGCGCCTCGATTGTTGCGTATTTACGGCGCTTCCGCCTGAAGG
>C1_A1236;1;;;;;;;
AAACCAGAGATGTTAACACATCACCGGCCCGCTTGTAGGATGGTGTACGGACAGATTTTTTTGGTACTCCTATATCGCTAACGATTTTTTTCCACTGATAAATGAATAGTTGAGATACTTGAATGGTCGTTACAACAATTCTCCCACTAAGCATTATAGTTTTCAAGAGTTTGAGTTAAGCTCTACGTCTGCCCTGTTGTGGTCAGCCGCGGGGGAACACTGCGCAACCGACAAATGTGGTGGTCCTAAGAGATCCTAGTATCTAGGCATTGGGTCATAGATCACTCAATGAGTACGAACCACCTCACCGCTACCGGAATTAAACCCTTTGCGTAATTGGCGCGAAAGTTGTACTTTACGCCGGGCTTCCCGCGCCACAGAGACGAGGCAACTCAGAACACCGTCGGGTGCGGGACCCCACAATTCTGAATCTATTGCTTAATTGTGTCATATAGCTAGGATAGAGATTGATGGACATCGATGATCCTTAAATCTGCATGGTGAGTGCGTCATGGATGACAACAGTCTCGCTGAAGGGTTGATGCCTTTGGGTGGGCCGTGTTGCTTAACTCCGCAAGAATATTACTATGCTAGTCAAGGGGGAGAGAGTGTATTAGTAACTCCGTCCACCGGCCCTATATTCCGTAGGTTTAGGATTGAACCTCGAGCGATTCTAATCGTGAAAGTGTCGAGGCCGTGCTTCTCCCCGCGGACTACACTTGACGCAATTTTTGTACGGCGCAGACCCAATTATGATGTTCAGTTGAATCGCGTTGGGCCCTGAGGGTTTAAGCTCCCACCATCGGTAGCGTTCAACTCGTAGTATCGGTAGAACTCCGAATGGATTGGAGGTGGCATGTACAGCACCATAATAGCGAACATTCATCATAACGAGACCGGGACCTCCGTCAGATTCCGAATTCGGTCTACGGGACGAGGTCTTTCAGGCCATTTCAGCTGGGGCCAAGCCCTTCGTCCGGGCCATCAAATATAGGGTCCAGGTATGAACTAATCTTTTATGATAGAGGAGTTAACGCCGGCACTCCGAGAATTGCTGAGAATACGAGAGTGAGACATATAGGGCTCCACTAGGGCATGCGGCTGAATTCTCTACTTTTTAAACGACGACAGAGCTACTGCGCTTCCGGCATGCTGCGGTACGTTATGAACGCTGTGTAAGGGTATAGAAGGATCCCAATATTGGTCGTTTAGCCACACTAACGAGGGTAGCGAACGGAATGGCATTTCCCAGCCGGAGTACTCGGATAGCGATTCCCAATTACCCGTGATGTTTTTCGGGGTCGTCCTCCCAAATGCGGGGAGCGTAGCATTGAGGATCATTACAGGCTGCAGCGCCTCGATTGTTGCGTATTTACGGCGCTTCCGCCTGAAGG
>C1_A1267;1;;;;;;;
AAACCAGAGATGTTAACACATCACCGGCCCGCTTGTAGGATGGTGTACGGACAGATTTTTTTGGTACTCCTATATCGCTAACGATTTTTTTCCACTGATAAATGAATAGTTGAGATACTTGAATGGTCGTTACAACAATTCTCCCACTAAGCATTATAGTTTTCAAGAGTTTGAGTTAAGCTCTACGTCTGCCCTGTTGTGGTCAGCCGCGGGGGAACACTGCGCAACCGACAAATGTGGTGGTCCTAAGAGATCCTAGTATCTAGGCATTGGGTCATAGATCACTCAATGAGTACGAACCACCTCACCGCTACCGGAATTAAACCCTTTGCGTAATTGGCGCGAAAGTTGTACTTTACGCCGGGCTTCCCGCGCCACAGAGACGAGGCAACTCAGAACACCGTCGGGTGCGGGACCCCACAATTCTGAATCTATTGCTTAATTGTGTCATATAGCTAGGATAGAGATTGATGGACATCGATGATCCTTAAATCTGCATGGTGAGTGCGTCATGGATGACAACAGTCTCGCTGAAGGGTTGATGCCTTTGGGTGGGCCGTGTTGCTTAACTCCGCAAGAATATTACTATGCTAGTCAAGGGGGAGAGAGTGTATTAGTAACTCCGTCCACCGGCCCTATATTCCGTAGGTTTAGGATTGAACCTCGAGCGATTCTAATCGTGAAAGTGTCGAGGCCGTGCTTCTCCCCGCGGACTACACTTGACGCAATTTTTGTACGGCGCAGACCCAATTATGATGTTCAGTTGAATCGCGTTGGGCCCTGAGGGTTTAAGCTCCCACCATCGGTAGCGTTCAACTCGTAGTATCGGTAGAACTCCGAATGGATTGGAGGTGGCATGTACAGCACCATAATAGCGAACATTCATCATAACGAGACCGGGACCTCCGTCAGATTCCGAATTCGGTCTACGGGACGAGGTCTTTCAGGCCATTTCAGCTGGGGCCAAGCCCTTCGTCCGGGCCATCAAATATAGGGTCCAGGTATGAACTAATCTTTTATGATAGAGGAGTTAACGCCGGCACTCCGAGAATTGCTGAGAATACGAGAGTGAGACATATAGGGCTCCACTAGGGCATGCGGCTGAATTCTCTACTTTTTAAACGACGACAGAGCTACTGCGCTTCCGGCATGCTGCGGTACGTTATGAACGCTGTGTAAGGGTATAGAAGGATCCCAATATTGGTCGTTTAGCCACACTAACGAGGGTAGCGAACGGAATGGCATTTCCCAGCCGGAGTACTCGGATAGCGATTCCCAATTACCCGTGATGTTTTTCGTGGTCGTCCTCCCAAATGCGGGGAGCGTAGCATTGAGGATCATTACAGGCTGCAGCGCCTCGATTGTTGCGTATTTACGGCGCTTCCGCCTGAAGG
>C1_A1314;1;;;;;;;
AAACCAGAGATGTTAACACATCACCGGCCCGCTTGTAGGATGGTGTACGGACAGATTTTTTTGGTACTCCTATATCGCTAACGATTTTTTTCCACTGATAAATGAATAGTTGAGATACTTGAATGGTCGTTACAACAATTCTCCCACTAAGCATTATAGTTTTCAAGAGTTTGAGTTAAGCTCTACGTCTGCCCTGTTGTGGTCAGCCGCGGGGGAACACTGCGCAACCGACAAATGTGGTGGTCCTAAGAGATCCTAGTATCTAGGCATTGGGTCATAGATCACTCAATGAGTACGAACCACCTCACCGCTACCGGAATTAAACCCTTTGCGTAATTGGCGCGAAAGTTGTACTTTACGCCGGGCTTCCCGCGCCACAGAGACGAGGCAACTCAGAACACCGTCGGGTGCGGGACCCCACAATTCTGAATCTATTGCTTAATTGTGTCATATAGCTAGGATAGAGATTGATGGACATCGATGATCCTTAAATCTGCATGGTGAGTGCGTCATGGATGACAACAGTCTCGCTGAAGGGTTGATGCCTTTGGGTGGGCCGTGTTGCTTAACTCCGCAAGAATATTACTATGCTAGTCAAGGGGGAGAGAGTGTATTAGTAACTCCGTCCACCGGCCCTATATTCCGTAGGTTTAGGATTGAACCTCGAGCGATTCTAATCGTGAAAGTGTCGAGGCCGTGCTTCTCCCCGCGGACTACACTTGACGCAATTTTTGTACGGCGCAGACCCAATTATGATGTTCAGTTGAATCGCGTTGGGCCCTGAGGGTTTAAGCTCCCACCATCGGTAGCGTTCAACTCGTAGTATCGGTAGAACTCCGAATGGATTGGAGGTGGCATGTACAGCACCATAATAGCGAACATTCATCATAACGAGACCGGGACCTCCGTCAGATTCCGAATTCGGTCTACGGGACGAGGTCTTTCAGGCCATTTCAGCTGGGGCCAAGCCCTTCGTCCGGGCCATCAAATATAGGGTCCAGGTATGAACTAATCTTTTATGATAGAGGAGTTAACGCCGGCACTCCGAGAATTGCTGAGAATACGAGAGTGAGACATATAGGGCTCCACTAGGGCATGCGGCTGAATTCTCTACTTTTTAAACGACGACAGAGCTACTGCGCTTCCGGCATGCTGCGGTACGTTATGAACGCTGTGTAAGGGTATAGAAGGATCCCAATATTGGTCGTTTAGCCACACTAACGAGGGTAGCGAACGGAATGGCATTTCCCAGCCGGAGTACTCGGATAGCGATTCCCAATTACCCGTGATGTTTTTCGGGGTCGTCCTCCCAAATGCGGGGAGCGTAGCATTGAGGATCATTACAGGCTGCAGCGCCTCGATTGTTGCGTATTTACGGCGCTTCCGCCTGAAGG
>C1_A1343;1;;;;;;;
AAACCAGAGATGTTAACACATCACCGGCCCGCTTGTAGGATGGTGTACGGACAGATTTTTTTGGTACTCCTATATCGCTAACGATTTTTTTCCACTGATAAATGAATAGTTGAGATACTTGAATGGTCGTTACAACAATTCTCCCACTAAGCATTATAGTTTTCAAGAGTTTGAGTTAAGCTCTACGTCTGCCCTGTTGTGGTCAGCCGCGGGGGAACACTGCGCAACCGACAAATGTGGTGGTCCTAAGAGATCCTAGTATCTAGGCATTGGGTCATAGATCACTCAATGAGTACGAACCACCTCACCGCTACCGGAATTAAACCCTTTGCGTAATTGGCGCGAAAGTTGTACTTTACGCCGGGCTTCCCGCGCCACAGAGACGAGGCAACTCAGAACACCGTCGGGTGCGGGACCCCACAATTCTGAATCTATTGCTTAATTGTGTCATATAGCTAGGATAGAGATTGATGGACATCGATGATCCTTAAATCTGCATGGTGAGTGCGTCATGGATGACAACAGTCTCGCTGAAGGGTTGATGCCTTTGGGTGGGCCGTGTTGCTTAACTCCGCAAGAATATTACTATGCTAGTCAAGGGGGAGAGAGTGTATTAGTAACTCCGTCCACCGGCCCTATATTCCGTAGGTTTAGGATTGAACCTCGAGCGATTCTAATCGTGAAAGTGTCGAGGCCGTGCTTCTCCCCGCGGACTACACTTGACGCAATTTTTGTACGGCGCAGACCCAATTATGATGTTCAGTTGAATCGCGTTGGGCCCTGAGGGTTTAAGCTCCCACCATCGGTAGCGTTCAACTCGTAGTATCGGTAGAACTCCGAATGGATTGGAGGTGGCATGTACAGCACCATAATAGCGAACATTCATCATAACGAGACCGGGACCTCCGTCAGATTCCGAATTCGGTCTACGGGACGAGGTCTTTCAGGCCATTTCAGCTGGGGCCAAGCCCTTCGTCCGGGCCATCAAATATAGGGTCCAGGTATGAACTAATCTTTTATGATAGAGGAGTTAACGCCGGCACTCCGAGAATTGCTGAGAATACGAGAGTGAGACATATAGGGCTCCACTAGGGCATGCGGCTGAATTCTCTACTTTTTAAACGACGACAGAGCTACTGCGCTTCCGGCATGCTGCGGTACGTTATGAACGCTGTGTAAGGGTATAGAAGGATCCCAATATTGGTCGTTTAGCCACACTAACGAGGGTAGCGAACGGAATGGCATTTCCCAGCCGGAGTACTCGGATAGCGATTCCCAATTACCCGTGATGTTTTTCGGGGTCGTCCTCCCAAATGCGGGGAGCGTAGCATTGAGGATCATTACAGGCTGCAGCGCCTCGATTGTTGCGTATTTACGGCGCTTCCGCCTGAAGG
>C1_A1352;1;;;;;;;
AAACCAGAGATGTTAACACATCACCGGCCCGCTTGTAGGATGGTGTACGGACAGATTTTTTTGGTACTCCTATATCGCTAACGATTTTTTTCCACTGATAAATGAATAGTTGAGATACTTGAATGGTCGTTACAACAATTCTCCCACTAAGCATTATAGTTTTCAAGAGTTTGAGTTAAGCTCTACGTCTGCCCTGTTGTGGTCAGCCGCGGGGGAACACTGCGCAACCGACAAATGTGGTGGTCCTAAGAGATCCTAGTATCTAGGCATTGGGTCATAGATCACTCAATGAGTACGAACCACCTCACCGCTACCGGAATTAAACCCTTTGCGTAATTGGCGCGAAAGTTGTACTTTACGCCGGGCTTCCCGCGCCACAGAGACGAGGCAACTCAGAACACCGTCGGGTGCGGGACCCCACAATTCTGAATCTATTGCTTAATTGTGTCATATAGCTAGGATAGAGATTGATGGACATCGATGATCCTTAAATCTGCATGGTGAGTGCGTCATGGATGACAACAGTCTCGCTGAAGGGTTGATGCCTTTGGGTGGGCCGTGTTGCTTAACTCCGCAAGAATATTACTATGCTAGTCAAGGGGGAGAGAGTGTATTAGTAACTCCGTCCACCGGCCCTATATTCCGTAGGTTTAGGATTGAACCTCGAGCGATTCTAATCGTGAAAGTGTCGAGGCCGTGCTTCTCCCCGCGGACTACACTTGACGCAATTTTTGTACGGCGCAGACCCAATTATGATGTTCAGTTGAATCGCGTTGGGCCCTGAGGGTTTAAGCTCCCACCATCGGTAGCGTTCAACTCGTAGTATCGGTAGAACTCCGAATGGATTGGAGGTGGCATGTACAGCACCATAATAGCGAACATTCATCATAACGAGACCGGGACCTCCGTCAGATTCCGAATTCGGTCTACGGGACGAGGTCTTTCAGGCCATTTCAGCTGGGGCCAAGCCCTTCGTCCGGGCCATCAAATATAGGGTCCAGGTATGAACTAATCTTTTATGATAGAGGAGTTAACGCCGGCACTCCGAGAATTGCTGAGAATACGAGAGTGAGACATATAGGGCTCCACTAGGGCATGCGGCTGAATTCTCTACTTTTTAAACGACGACAGAGCTACTGCGCTTCCGGCATGCTGCGGTACGTTATGAACGCTGTGTAAGGGTATAGAAGGATCCCAATATTGGTCGTTTAGCCACACTAACGAGGGTAGCGAACGGAATGGCATTTCCCAGCCGGAGTACTCGGATAGCGATTCCCAATTACCCGTGATGTTTTTCGGGGTCGTCCTCCCAAATGCGGGGAGCGTAGCATTGAGGATCATTACAGGCTGCAGCGCCTCGATTGTTGCGTATTTACGGCGCTTCCGCCTGAAGG
>C1_A1453;1;;;;;;;
AAACCAGAGATGTTAACACATCACCGGCCCGCTTGTAGGATGGTGTACGGACAGATTTTTTTGGTACTCCTATATCGCTAACGATTTTTTTCCACTGATAAATGAATAGTTGAGATACTTGAATGGTCGTTACAACAATTCTCCCACTAAGCATTATAGTTTTCAAGAGTTTGAGTTAAGCTCTACGTCTGCCCTGTTGTGGTCAGCCGCGGGGGAACACTGCGCAACCGACAAATGTGGTGGTCCTAAGAGATCCTAGTATCTAGGCATTGGGTCATAGATCACTCAATGAGTACGAACCACCTCACCGCTACCGGAATTAAACCCTTTGCGTAATTGGCGCGAAAGTTGTACTTTACGCCGGGCTTCCCGCGCCACAGAGACGAGGCAACTCAGAACACCGTCGGGTGCGGGACCCCACAATTCTGAATCTATTGCTTAATTGTGTCATATAGCTAGGATAGAGATTGATGGACATCGATGATCCTTAAATCTGCATGGTGAGTGCGTCATGGATGACAACAGTCTCGCTGAAGGGTTGATGCCTTTGGGTGGGCCGTGTTGCTTAACTCCGCAAGAATATTACTATGCTAGTCAAGGGGGAGAGAGTGTATTAGTAACTCCGTCCACCGGCCCTATATTCCGTAGGTTTAGGATTGAACCTCGAGCGATTCTAATCGTGAAAGTGTCGAGGCCGTGCTTCTCCCCGCGGACTACACTTGACGCAATTTTTGTACGGCGCAGACCCAATTATGATGTTCAGTTGAATCGCGTTGGGCCCTGAGGGTTTAAGCTCCCACCATCGGTAGCGTTCAACTCGTAGTATCGGTAGAACTCCGAATGGATTGGAGGTGGCATGTACAGCACCATAATAGCGAACATTCATCATAACGAGACCGGGACCTCCGTCAGATTCCGAATTCGGTCTACGGGACGAGGTCTTTCAGGCCATTTCAGCTGGGGCCAAGCCCTTCGTCCGGGCCATCAAATATAGGGTCCAGGTATGAACTAATCTTTTATGATAGAGGAGTTAACGCCGGCACTCCGAGAATTGCTGAGAATACGAGAGTGAGACATATAGGGCTCCACTAGGGCATGCGGCTGAATTCTCTACTTTTTAAACGACGACAGAGCTACTGCGCTTCCGGCATGCTGCGGTACGTTATGAACGCTGTGTAAGGGTATAGAAGGATCCCAATATTGGTCGTTTAGCCACACTAACGAGGGTAGCGAACGGAATGGCATTTCCCAGCCGGAGTACTCGGATAGCGATTCCCAATTACCCGTGATGTTTTTCGTGGTCGTCCTCCCAAATGCGGGGAGCGTAGCATTGAGGATCATTACAGGCTGCAGCGCCTCGATTGTTGCGTATTTACGGCGCTTCCGCCTGAAGG
>C1_A1693;1;;;;;;;
AAACCAGAGATGTTAACACATCACCGGCCCGCTTGTAGGATGGTGTACGGACAGATTTTTTTGGTACTCCTATATCGCTAACGATTTTTTTCCACTGATAAATGAATAGTTGAGATACTTGAATGGTCGTTACAACAATTCTCCCACTAAGCATTATAGTTTTCAAGAGTTTGAGTTAAGCTCTACGTCTGCCCTGTTGTGGTCAGCCGCGGGGGAACACTGCGCAACCGACAAATGTGGTGGTCCTAAGAGATCCTAGTATCTAGGCATTGGGTCATAGATCACTCAATGAGTACGAACCACCTCACCGCTACCGGAATTAAACCCTTTGCGTAATTGGCGCGAAAGTTGTACTTTACGCCGGGCTTCCCGCGCCACAGAGACGAGGCAACTCAGAACACCGTCGGGTGCGGGACCCCACAATTCTGAATCTATTGCTTAATTGTGTCATATAGCTAGGATAGAGATTGATGGACATCGATGATCCTTAAATCTGCATGGTGAGTGCGTCATGGATGACAACAGTCTCGCTGAAGGGTTGATGCCTTTGGGTGGGCCGTGTTGCTTAACTCCGCAAGAATATTACTATGCTAGTCAAGGGGGAGAGAGTGTATTAGTAACTCCGTCCACCGGCCCTATATTCCGTAGGTTTAGGATTGAACCTCGAGCGATTCTAATCGTGAAAGTGTCGAGGCCGTGCTTCTCCCCGCGGACTACACTTGACGCAATTTTTGTACGGCGCAGACCCAATTATGATGTTCAGTTGAATCGCGTTGGGCCCTGAGGGTTTAAGCTCCCACCATCGGTAGCGTTCAACTCGTAGTATCGGTAGAACTCCGAATGGATTGGAGGTGGCATGTACAGCACCATAATAGCGAACATTCATCATAACGAGACCGGGACCTCCGTCAGATTCCGAATTCGGTCTACGGGACGAGGTCTTTCAGGCCATTTCAGCTGGGGCCAAGCCCTTCGTCCGGGCCATCAAATATAGGGTCCAGGTATGAACTAATCTTTTATGATAGAGGAGTTAACGCCGGCACTCCGAGAATTGCTGAGAATACGAGAGTGAGACATATAGGGCTCCACTAGGGCATGCGGCTGAATTCTCTACTTTTTAAACGACGACAGAGCTACTGCGCTTCCGGCATGCTGCGGTACGTTATGAACGCTGTGTAAGGGTATAGAAGGATCCCAATATTGGTCGTTTAGCCACACTAACGAGGGTAGCGAACGGAATGGCATTTCCCAGCCGGAGTACTCGGATAGCGATTCCCAATTACCCGTGATGTTTTTCGGGGTCGTCCTCCCAAATGCGGGGAGCGTAGCATTGAGGATCATTACAGGCTGCAGCGCCTCGATTGTTGCGTATTTACGGCGCTTCCGCCTGAAGG
>C1_A1710;1;;;;;;;
AAACCAGAGATGTTAACACATCACCGGCCCGCTTGTAGGATGGTGTACGGACAGATTTTTTTGGTACTCCTATATCGCTAACGATTTTTTTCCACTGATAAATGAATAGTTGAGATACTTGAATGGTCGTTACAACAATTCTCCCACTAAGCATTATAGTTTTCAAGAGTTTGAGTTAAGCTCTACGTCTGCCCTGTTGTGGTCAGCCGCGGGGGAACACTGCGCAACCGACAAATGTGGTGGTCCTAAGAGATCCTAGTATCTAGGCATTGGGTCATAGATCACTCAATGAGTACGAACCACCTCACCGCTACCGGAATTAAACCCTTTGCGTAATTGGCGCGAAAGTTGTACTTTACGCCGGGCTTCCCGCGCCACAGAGACGAGGCAACTCAGAACACCGTCGGGTGCGGGACCCCACAATTCTGAATCTATTGCTTAATTGTGTCATATAGCTAGGATAGAGATTGATGGACATCGATGATCCTTAAATCTGCATGGTGAGTGCGTCATGGATGACAACAGTCTCGCTGAAGGGTTGATGCCTTTGGGTGGGCCGTGTTGCTTAACTCCGCAAGAATATTACTATGCTAGTCAAGGGGGAGAGAGTGTATTAGTAACTCCGTCCACCGGCCCTATATTCCGTAGGTTTAGGATTGAACCTCGAGCGATTCTAATCGTGAAAGTGTCGAGGCCGTGCTTCTCCCCGCGGACTACACTTGACGCAATTTTTGTACGGCGCAGACCCAATTATGATGTTCAGTTGAATCGCGTTGGGCCCTGAGGGTTTAAGCTCCCACCATCGGTAGCGTTCAACTCGTAGTATCGGTAGAACTCCGAATGGATTGGAGGTGGCATGTACAGCACCATAATAGCGAACATTCATCATAACGAGACCGGGACCTCCGTCAGATTCCGAATTCGGTCTACGGGACGAGGTCTTTCAGGCCATTTCAGCTGGGGCCAAGCCCTTCGTCCGGGCCATCAAATATAGGGTCCAGGTATGAACTAATCTTTTATGATAGAGGAGTTAACGCCGGCACTCCGAGAATTGCTGAGAATACGAGAGTGAGACATATAGGGCTCCACTAGGGCATGCGGCTGAATTCTCTACTTTTTAAACGACGACAGAGCTACTGCGCTTCCGGCATGCTGCGGTACGTTATGAACGCTGTGTAAGGGTATAGAAGGATCCCAATATTGGTCGTTTAGCCACACTAACGAGGGTAGCGAACGGAATGGCATTTCCCAGCCGGAGTACTCGGATAGCGATTCCCAATTACCCGTGATGTTTTTCGGGGTCGTCCTCCCAAATGCGGGGAGCGTAGCATTGAGGATCATTACAGGCTGCAGCGCCTCGATTGTTGCGTATTTACGGCGCTTCCGCCTGAAGG
>C1_A1711;1;;;;;;;
AAACCAGAGATGTTAACACATCACCGGCCCGCTTGTAGGATGGTGTACGGACAGATTTTTTTGGTACTCCTATATCGCTAACGATTTTTTTCCACTGATAAATGAATAGTTGAGATACTTGAATGGTCGTTACAACAATTCTCCCACTAAGCATTATAGTTTTCAAGAGTTTGAGTTAAGCTCTACGTCTGCCCTGTTGTGGTCAGCCGCGGGGGAACACTGCGCAACCGACAAATGTGGTGGTCCTAAGAGATCCTAGTATCTAGGCATTGGGTCATAGATCACTCAATGAGTACGAACCACCTCACCGCTACCGGAATTAAACCCTTTGCGTAATTGGCGCGAAAGTTGTACTTTACGCCGGGCTTCCCGCGCCACAGAGACGAGGCAACTCAGAACACCGTCGGGTGCGGGACCCCACAATTCTGAATCTATTGCTTAATTGTGTCATATAGCTAGGATAGAGATTGATGGACATCGATGATCCTTAAATCTGCATGGTGAGTGCGTCATGGATGACAACAGTCTCGCTGAAGGGTTGATGCCTTTGGGTGGGCCGTGTTGCTTAACTCCGCAAGAATATTACTATGCTAGTCAAGGGGGAGAGAGTGTATTAGTAACTCCGTCCACCGGCCCTATATTCCGTAGGTTTAGGATTGAACCTCGAGCGATTCTAATCGTGAAAGTGTCGAGGCCGTGCTTCTCCCCGCGGACTACACTTGACGCAATTTTTGTACGGCGCAGACCCAATTATGATGTTCAGTTGAATCGCGTTGGGCCCTGAGGGTTTAAGCTCCCACCATCGGTAGCGTTCAACTCGTAGTATCGGTAGAACTCCGAATGGATTGGAGGTGGCATGTACAGCACCATAATAGCGAACATTCATCATAACGAGACCGGGACCTCCGTCAGATTCCGAATTCGGTCTACGGGACGAGGTCTTTCAGGCCATTTCAGCTGGGGCCAAGCCCTTCGTCCGGGCCATCAAATATAGGGTCCAGGTATGAACTAATCTTTTATGATAGAGGAGTTAACGCCGGCACTCCGAGAATTGCTGAGAATACGAGAGTGAGACATATAGGGCTCCACTAGGGCATGCGGCTGAATTCTCTACTTTTTAAACGACGACAGAGCTACTGCGCTTCCGGCATGCTGCGGTACGTTATGAACGCTGTGTAAGGGTATAGAAGGATCCCAATATTGGTCGTTTAGCCACACTAACGAGGGTAGCGAACGGAATGGCATTTCCCAGCCGGAGTACTCGGATAGCGATTCCCAATTACCCGTGATGTTTTTCGGGGTCGTCCTCCCAAATGCGGGGAGCGTAGCATTGAGGATCATTACAGGCTGCAGCGCCTCGATTGTTGCGTATTTACGGCGCTTCCGCCTGAAGG
>C1_A1714;1;;;;;;;
AAACCAGAGATGTTAACACATCACCGGCCCGCTTGTAGGATGGTGTACGGACAGATTTTTTTGGTACTCCTATATCGCTAACGATTTTTTTCCACTGATAAATGAATAGTTGAGATACTTGAATGGTCGTTACAACAATTCTCCCACTAAGCATTATAGTTTTCAAGAGTTTGAGTTAAGCTCTACGTCTGCCCTGTTGTGGTCAGCCGCGGGGGAACACTGCGCAACCGACAAATGTGGTGGTCCTAAGAGATCCTAGTATCTAGGCATTGGGTCATAGATCACTCAATGAGTACGAACCACCTCACCGCTACCGGAATTAAACCCTTTGCGTAATTGGCGCGAAAGTTGTACTTTACGCCGGGCTTCCCGCGCCACAGAGACGAGGCAACTCAGAACACCGTCGGGTGCGGGACCCCACAATTCTGAATCTATTGCTTAATTGTGTCATATAGCTAGGATAGAGATTGATGGACATCGATGATCCTTAAATCTGCATGGTGAGTGCGTCATGGATGACAACAGTCTCGCTGAAGGGTTGATGCCTTTGGGTGGGCCGTGTTGCTTAACTCCGCAAGAATATTACTATGCTAGTCAAGGGGGAGAGAGTGTATTAGTAACTCCGTCCACCGGCCCTATATTCCGTAGGTTTAGGATTGAACCTCGAGCGATTCTAATCGTGAAAGTGTCGAGGCCGTGCTTCTCCCCGCGGACTACACTTGACGCAATTTTTGTACGGCGCAGACCCAATTATGATGTTCAGTTGAATCGCGTTGGGCCCTGAGGGTTTAAGCTCCCACCATCGGTAGCGTTCAACTCGTAGTATCGGTAGAACTCCGAATGGATTGGAGGTGGCATGTACAGCACCATAATAGCGAACATTCATCATAACGAGACCGGGACCTCCGTCAGATTCCGAATTCGGTCTACGGGACGAGGTCTTTCAGGCCATTTCAGCTGGGGCCAAGCCCTTCGTCCGGGCCATCAAATATAGGGTCCAGGTATGAACTAATCTTTTATGATAGAGGAGTTAACGCCGGCACTCCGAGAATTGCTGAGAATACGAGAGTGAGACATATAGGGCTCCACTAGGGCATGCGGCTGAATTCTCTACTTTTTAAACGACGACAGAGCTACTGCGCTTCCGGCATGCTGCGGTACGTTATGAACGCTGTGTAAGGGTATAGAAGGATCCCAATATTGGTCGTTTAGCCACACTAACGAGGGTAGCGAACGGAATGGCATTTCCCAGCCGGAGTACTCGGATAGCGATTCCCAATTACCCGTGATGTTTTTCGGGGTCGTCCTCCCAAATGCGGGGAGCGTAGCATTGAGGATCATTACAGGCTGCAGCGCCTCGATTGTTGCGTATTTACGGCGCTTCCGCCTGAAGG
>C1_A1727;1;;;;;;;
AAACCAGAGATGTTAACACATCACCGGCCCGCTTGTAGGATGGTGTACGGACAGATTTTTTTGGTACTCCTATATCGCTAACGATTTTTTTCCACTGATAAATGAATAGTTGAGATACTTGAATGGTCGTTACAACAATTCTCCCACTAAGCATTATAGTTTTCAAGAGTTTGAGTTAAGCTCTACGTCTGCCCTGTTGTGGTCAGCCGCGGGGGAACACTGCGCAACCGACAAATGTGGTGGTCCTAAGAGATCCTAGTATCTAGGCATTGGGTCATAGATCACTCAATGAGTACGAACCACCTCACCGCTACCGGAATTAAACCCTTTGCGTAATTGGCGCGAAAGTTGTACTTTACGCCGGGCTTCCCGCGCCACAGAGACGAGGCAACTCAGAACACCGTCGGGTGCGGGACCCCACAATTCTGAATCTATTGCTTAATTGTGTCATATAGCTAGGATAGAGATTGATGGACATCGATGATCCTTAAATCTGCATGGTGAGTGCGTCATGGATGACAACAGTCTCGCTGAAGGGTTGATGCCTTTGGGTGGGCCGTGTTGCTTAACTCCGCAAGAATATTACTATGCTAGTCAAGGGGGAGAGAGTGTATTAGTAACTCCGTCCACCGGCCCTATATTCCGTAGGTTTAGGATTGAACCTCGAGCGATTCTAATCGTGAAAGTGTCGAGGCCGTGCTTCTCCCCGCGGACTACACTTGACGCAATTTTTGTACGGCGCAGACCCAATTATGATGTTCAGTTGAATCGCGTTGGGCCCTGAGGGTTTAAGCTCCCACCATCGGTAGCGTTCAACTCGTAGTATCGGTAGAACTCCGAATGGATTGGAGGTGGCATGTACAGCACCATAATAGCGAACATTCATCATAACGAGACCGGGACCTCCGTCAGATTCCGAATTCGGTCTACGGGACGAGGTCTTTCAGGCCATTTCAGCTGGGGCCAAGCCCTTCGTCCGGGCCATCAAATATAGGGTCCAGGTATGAACTAATCTTTTATGATAGAGGAGTTAACGCCGGCACTCCGAGAATTGCTGAGAATACGAGAGTGAGACATATAGGGCTCCACTAGGGCATGCGGCTGAATTCTCTACTTTTTAAACGACGACAGAGCTACTGCGCTTCCGGCATGCTGCGGTACGTTATGAACGCTGTGTAAGGGTATAGAAGGATCCCAATATTGGTCGTTTAGCCACACTAACGAGGGTAGCGAACGGAATGGCATTTCCCAGCCGGAGTACTCGGATAGCGATTCCCAATTACCCGTGATGTTTTTCGGGGTCGTCCTCCCAAATGCGGGGAGCGTAGCATTGAGGATCATTACAGGCTGCAGCGCCTCGATTGTTGCGTATTTACGGCGCTTCCGCCTGAAGG
>C1_A1729;1;;;;;;;
AAACCAGAGATGTTAACACATCACCGGCCCGCTTGTAGGATGGTGTACGGACAGATTTTTTTGGTACTCCTATATCGCTAACGATTTTTTTCCACTGATAAATGAATAGTTGAGATACTTGAATGGTCGTTACAACAATTCTCCCACTAAGCATTATAGTTTTCAAGAGTTTGAGTTAAGCTCTACGTCTGCCCTGTTGTGGTCAGCCGCGGGGGAACACTGCGCAACCGACAAATGTGGTGGTCCTAAGAGATCCTAGTATCTAGGCATTGGGTCATAGATCACTCAATGAGTACGAACCACCTCACCGCTACCGGAATTAAACCCTTTGCGTAATTGGCGCGAAAGTTGTACTTTACGCCGGGCTTCCCGCGCCACAGAGACGAGGCAACTCAGAACACCGTCGGGTGCGGGACCCCACAATTCTGAATCTATTGCTTAATTGTGTCATATAGCTAGGATAGAGATTGATGGACATCGATGATCCTTAAATCTGCATGGTGAGTGCGTCATGGATGACAACAGTCTCGCTGAAGGGTTGATGCCTTTGGGTGGGCCGTGTTGCTTAACTCCGCAAGAATATTACTATGCTAGTCAAGGGGGAGAGAGTGTATTAGTAACTCCGTCCACCGGCCCTATATTCCGTAGGTTTAGGATTGAACCTCGAGCGATTCTAATCGTGAAAGTGTCGAGGCCGTGCTTCTCCCCGCGGACTACACTTGACGCAATTTTTGTACGGCGCAGACCCAATTATGATGTTCAGTTGAATCGCGTTGGGCCCTGAGGGTTTAAGCTCCCACCATCGGTAGCGTTCAACTCGTAGTATCGGTAGAACTCCGAATGGATTGGAGGTGGCATGTACAGCACCATAATAGCGAACATTCATCATAACGAGACCGGGACCTCCGTCAGATTCCGAATTCGGTCTACGGGACGAGGTCTTTCAGGCCATTTCAGCTGGGGCCAAGCCCTTCGTCCGGGCCATCAAATATAGGGTCCAGGTATGAACTAATCTTTTATGATAGAGGAGTTAACGCCGGCACTCCGAGAATTGCTGAGAATACGAGAGTGAGACATATAGGGCTCCACTAGGGCATGCGGCTGAATTCTCTACTTTTTAAACGACGACAGAGCTACTGCGCTTCCGGCATGCTGCGGTACGTTATGAACGCTGTGTAAGGGTATAGAAGGATCCCAATATTGGTCGTTTAGCCACACTAACGAGGGTAGCGAACGGAATGGCATTTCCCAGCCGGAGTACTCGGATAGCGATTCCCAATTACCCGTGATGTTTTTCGGGGTCGTCCTCCCAAATGCGGGGAGCGTAGCATTGAGGATCATTACAGGCTGCAGCGCCTCGATTGTTGCGTATTTACGGCGCTTCCGCCTGAAGG
>C1_A1731;1;;;;;;;
AAACCAGAGATGTTAACACATCACCGGCCCGCTTGTAGGATGGTGTACGGACAGATTTTTTTGGTACTCCTATATCGCTAACGATTTTTTTCCACTGATAAATGAATAGTTGAGATACTTGAATGGTCGTTACAACAATTCTCCCACTAAGCATTATAGTTTTCAAGAGTTTGAGTTAAGCTCTACGTCTGCCCTGTTGTGGTCAGCCGCGGGGGAACACTGCGCAACCGACAAATGTGGTGGTCCTAAGAGATCCTAGTATCTAGGCATTGGGTCATAGATCACTCAATGAGTACGAACCACCTCACCGCTACCGGAATTAAACCCTTTGCGTAATTGGCGCGAAAGTTGTACTTTACGCCGGGCTTCCCGCGCCACAGAGACGAGGCAACTCAGAACACCGTCGGGTGCGGGACCCCACAATTCTGAATCTATTGCTTAATTGTGTCATATAGCTAGGATAGAGATTGATGGACATCGATGATCCTTAAATCTGCATGGTGAGTGCGTCATGGATGACAACAGTCTCGCTGAAGGGTTGATGCCTTTGGGTGGGCCGTGTTGCTTAACTCCGCAAGAATATTACTATGCTAGTCAAGGGGGAGAGAGTGTATTAGTAACTCCGTCCACCGGCCCTATATTCCGTAGGTTTAGGATTGAACCTCGAGCGATTCTAATCGTGAAAGTGTCGAGGCCGTGCTTCTCCCCGCGGACTACACTTGACGCAATTTTTGTACGGCGCAGACCCAATTATGATGTTCAGTTGAATCGCGTTGGGCCCTGAGGGTTTAAGCTCCCACCATCGGTAGCGTTCAACTCGTAGTATCGGTAGAACTCCGAATGGATTGGAGGTGGCATGTACAGCACCATAATAGCGAACATTCATCATAACGAGACCGGGACCTCCGTCAGATTCCGAATTCGGTCTACGGGACGAGGTCTTTCAGGCCATTTCAGCTGGGGCCAAGCCCTTCGTCCGGGCCATCAAATATAGGGTCCAGGTATGAACTAATCTTTTATGATAGAGGAGTTAACGCCGGCACTCCGAGAATTGCTGAGAATACGAGAGTGAGACATATAGGGCTCCACTAGGGCATGCGGCTGAATTCTCTACTTTTTAAACGACGACAGAGCTACTGCGCTTCCGGCATGCTGCGGTACGTTATGAACGCTGTGTAAGGGTATAGAAGGATCCCAATATTGGTCGTTTAGCCACACTAACGAGGGTAGCGAACGGAATGGCATTTCCCAGCCGGAGTACTCGGATAGCGATTCCCAATTACCCGTGATGTTTTTCGGGGTCGTCCTCCCAAATGCGGGGAGCGTAGCATTGAGGATCATTACAGGCTGCAGCGCCTCGATTGTTGCGTATTTACGGCGCTTCCGCCTGAAGG
>C1_A1793;1;;;;;;;
AAACCAGAGATGTTAACACATCACCGGCCCGCTTGTAGGATGGTGTACGGACAGATTTTTTTGGTACTCCTATATCGCTAACGATTTTTTTCCACTGATAAATGAATAGTTGAGATACTTGAATGGTCGTTACAACAATTCTCCCACTAAGCATTATAGTTTTCAAGAGTTTGAGTTAAGCTCTACGTCTGCCCTGTTGTGGTCAGCCGCGGGGGAACACTGCGCAACCGACAAATGTGGTGGTCCTAAGAGATCCTAGTATCTAGGCATTGGGTCATAGATCACTCAATGAGTACGAACCACCTCACCGCTACCGGAATTAAACCCTTTGCGTAATTGGCGCGAAAGTTGTACTTTACGCCGGGCTTCCCGCGCCACAGAGACGAGGCAACTCAGAACACCGTCGGGTGCGGGACCCCACAATTCTGAATCTATTGCTTAATTGTGTCATATAGCTAGGATAGAGATTGATGGACATCGATGATCCTTAAATCTGCATGGTGAGTGCGTCATGGATGACAACAGTCTCGCTGAAGGGTTGATGCCTTTGGGTGGGCCGTGTTGCTTAACTCCGCAAGAATATTACTATGCTAGTCAAGGGGGAGAGAGTGTATTAGTAACTCCGTCCACCGGCCCTATATTCCGTAGGTTTAGGATTGAACCTCGAGCGATTCTAATCGTGAAAGTGTCGAGGCCGTGCTTCTCCCCGCGGACTACACTTGACGCAATTTTTGTACGGCGCAGACCCAATTATGATGTTCAGTTGAATCGCGTTGGGCCCTGAGGGTTTAAGCTCCCACCATCGGTAGCGTTCAACTCGTAGTATCGGTAGAACTCCGAATGGATTGGAGGTGGCATGTACAGCACCATAATAGCGAACATTCATCATAACGAGACCGGGACCTCCGTCAGATTCCGAATTCGGTCTACGGGACGAGGTCTTTCAGGCCATTTCAGCTGGGGCCAAGCCCTTCGTCCGGGCCATCAAATATAGGGTCCAGGTATGAACTAATCTTTTATGATAGAGGAGTTAACGCCGGCACTCCGAGAATTGCTGAGAATACGAGAGTGAGACATATAGGGCTCCACTAGGGCATGCGGCTGAATTCTCTACTTTTTAAACGACGACAGAGCTACTGCGCTTCCGGCATGCTGCGGTACGTTATGAACGCTGTGTAAGGGTATAGAAGGATCCCAATATTGGTCGTTTAGCCACACTAACGAGGGTAGCGAACGGAATGGCATTTCCCAGCCGGAGTACTCGGATAGCGATTCCCAATTACCCGTGATGTTTTTCGGGGTCGTCCTCCCAAATGCGGGGAGCGTAGCATTGAGGATCATTACAGGCTGCAGCGCCTCGATTGTTGCGTATTTACGGCGCTTCCGCCTGAAGG
>C1_A1809;1;;;;;;;
AAACCAGAGATGTTAACACATCACCGGCCCGCTTGTAGGATGGTGTACGGACAGATTTTTTTGGTACTCCTATATCGCTAACGATTTTTTTCCACTGATAAATGAATAGTTGAGATACTTGAATGGTCGTTACAACAATTCTCCCACTAAGCATTATAGTTTTCAAGAGTTTGAGTTAAGCTCTACGTCTGCCCTGTTGTGGTCAGCCGCGGGGGAACACTGCGCAACCGACAAATGTGGTGGTCCTAAGAGATCCTAGTATCTAGGCATTGGGTCATAGATCACTCAATGAGTACGAACCACCTCACCGCTACCGGAATTAAACCCTTTGCGTAATTGGCGCGAAAGTTGTACTTTACGCCGGGCTTCCCGCGCCACAGAGACGAGGCAACTCAGAACACCGTCGGGTGCGGGACCCCACAATTCTGAATCTATTGCTTAATTGTGTCATATAGCTAGGATAGAGATTGATGGACATCGATGATCCTTAAATCTGCATGGTGAGTGCGTCATGGATGACAACAGTCTCGCTGAAGGGTTGATGCCTTTGGGTGGGCCGTGTTGCTTAACTCCGCAAGAATATTACTATGCTAGTCAAGGGGGAGAGAGTGTATTAGTAACTCCGTCCACCGGCCCTATATTCCGTAGGTTTAGGATTGAACCTCGAGCGATTCTAATCGTGAAAGTGTCGAGGCCGTGCTTCTCCCCGCGGACTACACTTGACGCAATTTTTGTACGGCGCAGACCCAATTATGATGTTCAGTTGAATCGCGTTGGGCCCTGAGGGTTTAAGCTCCCACCATCGGTAGCGTTCAACTCGTAGTATCGGTAGAACTCCGAATGGATTGGAGGTGGCATGTACAGCACCATAATAGCGAACATTCATCATAACGAGACCGGGACCTCCGTCAGATTCCGAATTCGGTCTACGGGACGAGGTCTTTCAGGCCATTTCAGCTGGGGCCAAGCCCTTCGTCCGGGCCATCAAATATAGGGTCCAGGTATGAACTAATCTTTTATGATAGAGGAGTTAACGCCGGCACTCCGAGAATTGCTGAGAATACGAGAGTGAGACATATAGGGCTCCACTAGGGCATGCGGCTGAATTCTCTACTTTTTAAACGACGACAGAGCTACTGCGCTTCCGGCATGCTGCGGTACGTTATGAACGCTGTGTAAGGGTATAGAAGGATCCCAATATTGGTCGTTTAGCCACACTAACGAGGGTAGCGAACGGAATGGCATTTCCCAGCCGGAGTACTCGGATAGCGATTCCCAATTACCCGTGATGTTTTTCGTGGTCGTCCTCCCAAATGCGGGGAGCGTAGCATTGAGGATCATTACAGGCTGCAGCGCCTCGATTGTTGCGTATTTACGGCGCTTCCGCCTGAAGG
>C1_A1811;1;;;;;;;
AAACCAGAGATGTTAACACATCACCGGCCCGCTTGTAGGATGGTGTACGGACAGATTTTTTTGGTACTCCTATATCGCTAACGATTTTTTTCCACTGATAAATGAATAGTTGAGATACTTGAATGGTCGTTACAACAATTCTCCCACTAAGCATTATAGTTTTCAAGAGTTTGAGTTAAGCTCTACGTCTGCCCTGTTGTGGTCAGCCGCGGGGGAACACTGCGCAACCGACAAATGTGGTGGTCCTAAGAGATCCTAGTATCTAGGCATTGGGTCATAGATCACTCAATGAGTACGAACCACCTCACCGCTACCGGAATTAAACCCTTTGCGTAATTGGCGCGAAAGTTGTACTTTACGCCGGGCTTCCCGCGCCACAGAGACGAGGCAACTCAGAACACCGTCGGGTGCGGGACCCCACAATTCTGAATCTATTGCTTAATTGTGTCATATAGCTAGGATAGAGATTGATGGACATCGATGATCCTTAAATCTGCATGGTGAGTGCGTCATGGATGACAACAGTCTCGCTGAAGGGTTGATGCCTTTGGGTGGGCCGTGTTGCTTAACTCCGCAAGAATATTACTATGCTAGTCAAGGGGGAGAGAGTGTATTAGTAACTCCGTCCACCGGCCCTATATTCCGTAGGTTTAGGATTGAACCTCGAGCGATTCTAATCGTGAAAGTGTCGAGGCCGTGCTTCTCCCCGCGGACTACACTTGACGCAATTTTTGTACGGCGCAGACCCAATTATGATGTTCAGTTGAATCGCGTTGGGCCCTGAGGGTTTAAGCTCCCACCATCGGTAGCGTTCAACTCGTAGTATCGGTAGAACTCCGAATGGATTGGAGGTGGCATGTACAGCACCATAATAGCGAACATTCATCATAACGAGACCGGGACCTCCGTCAGATTCCGAATTCGGTCTACGGGACGAGGTCTTTCAGGCCATTTCAGCTGGGGCCAAGCCCTTCGTCCGGGCCATCAAATATAGGGTCCAGGTATGAACTAATCTTTTATGATAGAGGAGTTAACGCCGGCACTCCGAGAATTGCTGAGAATACGAGAGTGAGACATATAGGGCTCCACTAGGGCATGCGGCTGAATTCTCTACTTTTTAAACGACGACAGAGCTACTGCGCTTCCGGCATGCTGCGGTACGTTATGAACGCTGTGTAAGGGTATAGAAGGATCCCAATATTGGTCGTTTAGCCACACTAACGAGGGTAGCGAACGGAATGGCATTTCCCAGCCGGAGTACTCGGATAGCGATTCCCAATTACCCGTGATGTTTTTCGGGGTCGTCCTCCCAAATGCGGGGAGCGTAGCATTGAGGATCATTACAGGCTGCAGCGCCTCGATTGTTGCGTATTTACGGCGCTTCCGCCTGAAGG
>C1_A1813;1;;;;;;;
AAACCAGAGATGTTAACACATCACCGGCCCGCTTGTAGGATGGTGTACGGACAGATTTTTTTGGTACTCCTATATCGCTAACGATTTTTTTCCACTGATAAATGAATAGTTGAGATACTTGAATGGTCGTTACAACAATTCTCCCACTAAGCATTATAGTTTTCAAGAGTTTGAGTTAAGCTCTACGTCTGCCCTGTTGTGGTCAGCCGCGGGGGAACACTGCGCAACCGACAAATGTGGTGGTCCTAAGAGATCCTAGTATCTAGGCATTGGGTCATAGATCACTCAATGAGTACGAACCACCTCACCGCTACCGGAATTAAACCCTTTGCGTAATTGGCGCGAAAGTTGTACTTTACGCCGGGCTTCCCGCGCCACAGAGACGAGGCAACTCAGAACACCGTCGGGTGCGGGACCCCACAATTCTGAATCTATTGCTTAATTGTGTCATATAGCTAGGATAGAGATTGATGGACATCGATGATCCTTAAATCTGCATGGTGAGTGCGTCATGGATGACAACAGTCTCGCTGAAGGGTTGATGCCTTTGGGTGGGCCGTGTTGCTTAACTCCGCAAGAATATTACTATGCTAGTCAAGGGGGAGAGAGTGTATTAGTAACTCCGTCCACCGGCCCTATATTCCGTAGGTTTAGGATTGAACCTCGAGCGATTCTAATCGTGAAAGTGTCGAGGCCGTGCTTCTCCCCGCGGACTACACTTGACGCAATTTTTGTACGGCGCAGACCCAATTATGATGTTCAGTTGAATCGCGTTGGGCCCTGAGGGTTTAAGCTCCCACCATCGGTAGCGTTCAACTCGTAGTATCGGTAGAACTCCGAATGGATTGGAGGTGGCATGTACAGCACCATAATAGCGAACATTCATCATAACGAGACCGGGACCTCCGTCAGATTCCGAATTCGGTCTACGGGACGAGGTCTTTCAGGCCATTTCAGCTGGGGCCAAGCCCTTCGTCCGGGCCATCAAATATAGGGTCCAGGTATGAACTAATCTTTTATGATAGAGGAGTTAACGCCGGCACTCCGAGAATTGCTGAGAATACGAGAGTGAGACATATAGGGCTCCACTAGGGCATGCGGCTGAATTCTCTACTTTTTAAACGACGACAGAGCTACTGCGCTTCCGGCATGCTGCGGTACGTTATGAACGCTGTGTAAGGGTATAGAAGGATCCCAATATTGGTCGTTTAGCCACACTAACGAGGGTAGCGAACGGAATGGCATTTCCCAGCCGGAGTACTCGGATAGCGATTCCCAATTACCCGTGATGTTTTTCGGGGTCGTCCTCCCAAATGCGGGGAGCGTAGCATTGAGGATCATTACAGGCTGCAGCGCCTCGATTGTTGCGTATTTACGGCGCTTCCGCCTGAAGG
>C1_A1814;1;;;;;;;
AAACCAGAGATGTTAACACATCACCGGCCCGCTTGTAGGATGGTGTACGGACAGATTTTTTTGGTACTCCTATATCGCTAACGATTTTTTTCCACTGATAAATGAATAGTTGAGATACTTGAATGGTCGTTACAACAATTCTCCCACTAAGCATTATAGTTTTCAAGAGTTTGAGTTAAGCTCTACGTCTGCCCTGTTGTGGTCAGCCGCGGGGGAACACTGCGCAACCGACAAATGTGGTGGTCCTAAGAGATCCTAGTATCTAGGCATTGGGTCATAGATCACTCAATGAGTACGAACCACCTCACCGCTACCGGAATTAAACCCTTTGCGTAATTGGCGCGAAAGTTGTACTTTACGCCGGGCTTCCCGCGCCACAGAGACGAGGCAACTCAGAACACCGTCGGGTGCGGGACCCCACAATTCTGAATCTATTGCTTAATTGTGTCATATAGCTAGGATAGAGATTGATGGACATCGATGATCCTTAAATCTGCATGGTGAGTGCGTCATGGATGACAACAGTCTCGCTGAAGGGTTGATGCCTTTGGGTGGGCCGTGTTGCTTAACTCCGCAAGAATATTACTATGCTAGTCAAGGGGGAGAGAGTGTATTAGTAACTCCGTCCACCGGCCCTATATTCCGTAGGTTTAGGATTGAACCTCGAGCGATTCTAATCGTGAAAGTGTCGAGGCCGTGCTTCTCCCCGCGGACTACACTTGACGCAATTTTTGTACGGCGCAGACCCAATTATGATGTTCAGTTGAATCGCGTTGGGCCCTGAGGGTTTAAGCTCCCACCATCGGTAGCGTTCAACTCGTAGTATCGGTAGAACTCCGAATGGATTGGAGGTGGCATGTACAGCACCATAATAGCGAACATTCATCATAACGAGACCGGGACCTCCGTCAGATTCCGAATTCGGTCTACGGGACGAGGTCTTTCAGGCCATTTCAGCTGGGGCCAAGCCCTTCGTCCGGGCCATCAAATATAGGGTCCAGGTATGAACTAATCTTTTATGATAGAGGAGTTAACGCCGGCACTCCGAGAATTGCTGAGAATACGAGAGTGAGACATATAGGGCTCCACTAGGGCATGCGGCTGAATTCTCTACTTTTTAAACGACGACAGAGCTACTGCGCTTCCGGCATGCTGCGGTACGTTATGAACGCTGTGTAAGGGTATAGAAGGATCCCAATATTGGTCGTTTAGCCACACTAACGAGGGTAGCGAACGGAATGGCATTTCCCAGCCGGAGTACTCGGATAGCGATTCCCAATTACCCGTGATGTTTTTCGTGGTCGTCCTCCCAAATGCGGGGAGCGTAGCATTGAGGATCATTACAGGCTGCAGCGCCTCGATTGTTGCGTATTTACGGCGCTTCCGCCTGAAGG
>C1_A1939;1;;;;;;;
AAACCAGAGATGTTAACACATCACCGGCCCGCTTGTAGGATGGTGTACGGACAGATTTTTTTGGTACTCCTATATCGCTAACGATTTTTTTCCACTGATAAATGAATAGTTGAGATACTTGAATGGTCGTTACAACAATTCTCCCACTAAGCATTATAGTTTTCAAGAGTTTGAGTTAAGCTCTACGTCTGCCCTGTTGTGGTCAGCCGCGGGGGAACACTGCGCAACCGACAAATGTGGTGGTCCTAAGAGATCCTAGTATCTAGGCATTGGGTCATAGATCACTCAATGAGTACGAACCACCTCACCGCTACCGGAATTAAACCCTTTGCGTAATTGGCGCGAAAGTTGTACTTTACGCCGGGCTTCCCGCGCCACAGAGACGAGGCAACTCAGAACACCGTCGGGTGCGGGACCCCACAATTCTGAATCTATTGCTTAATTGTGTCATATAGCTAGGATAGAGATTGATGGACATCGATGATCCTTAAATCTGCATGGTGAGTGCGTCATGGATGACAACAGTCTCGCTGAAGGGTTGATGCCTTTGGGTGGGCCGTGTTGCTTAACTCCGCAAGAATATTACTATGCTAGTCAAGGGGGAGAGAGTGTATTAGTAACTCCGTCCACCGGCCCTATATTCCGTAGGTTTAGGATTGAACCTCGAGCGATTCTAATCGTGAAAGTGTCGAGGCCGTGCTTCTCCCCGCGGACTACACTTGACGCAATTTTTGTACGGCGCAGACCCAATTATGATGTTCAGTTGAATCGCGTTGGGCCCTGAGGGTTTAAGCTCCCACCATCGGTAGCGTTCAACTCGTAGTATCGGTAGAACTCCGAATGGATTGGAGGTGGCATGTACAGCACCATAATAGCGAACATTCATCATAACGAGACCGGGACCTCCGTCAGATTCCGAATTCGGTCTACGGGACGAGGTCTTTCAGGCCATTTCAGCTGGGGCCAAGCCCTTCGTCCGGGCCATCAAATATAGGGTCCAGGTATGAACTAATCTTTTATGATAGAGGAGTTAACGCCGGCACTCCGAGAATTGCTGAGAATACGAGAGTGAGACATATAGGGCTCCACTAGGGCATGCGGCTGAATTCTCTACTTTTTAAACGACGACAGAGCTACTGCGCTTCCGGCATGCTGCGGTACGTTATGAACGCTGTGTAAGGGTATAGAAGGATCCCAATATTGGTCGTTTAGCCACACTAACGAGGGTAGCGAACGGAATGGCATTTCCCAGCCGGAGTACTCGGATAGCGATTCCCAATTACCCGTGATGTTTTTCGGGGTCGTCCTCCCAAATGCGGGGAGCGTAGCATTGAGGATCATTACAGGCTGCAGCGCCTCGATTGTTGCGTATTTACGGCGCTTCCGCCTGAAGG
>C1_A1956;1;;;;;;;
AAACCAGAGATGTTAACACATCACCGGCCCGCTTGTAGGATGGTGTACGGACAGATTTTTTTGGTACTCCTATATCGCTAACGATTTTTTTCCACTGATAAATGAATAGTTGAGATACTTGAATGGTCGTTACAACAATTCTCCCACTAAGCATTATAGTTTTCAAGAGTTTGAGTTAAGCTCTACGTCTGCCCTGTTGTGGTCAGCCGCGGGGGAACACTGCGCAACCGACAAATGTGGTGGTCCTAAGAGATCCTAGTATCTAGGCATTGGGTCATAGATCACTCAATGAGTACGAACCACCTCACCGCTACCGGAATTAAACCCTTTGCGTAATTGGCGCGAAAGTTGTACTTTACGCCGGGCTTCCCGCGCCACAGAGACGAGGCAACTCAGAACACCGTCGGGTGCGGGACCCCACAATTCTGAATCTATTGCTTAATTGTGTCATATAGCTAGGATAGAGATTGATGGACATCGATGATCCTTAAATCTGCATGGTGAGTGCGTCATGGATGACAACAGTCTCGCTGAAGGGTTGATGCCTTTGGGTGGGCCGTGTTGCTTAACTCCGCAAGAATATTACTATGCTAGTCAAGGGGGAGAGAGTGTATTAGTAACTCCGTCCACCGGCCCTATATTCCGTAGGTTTAGGATTGAACCTCGAGCGATTCTAATCGTGAAAGTGTCGAGGCCGTGCTTCTCCCCGCGGACTACACTTGACGCAATTTTTGTACGGCGCAGACCCAATTATGATGTTCAGTTGAATCGCGTTGGGCCCTGAGGGTTTAAGCTCCCACCATCGGTAGCGTTCAACTCGTAGTATCGGTAGAACTCCGAATGGATTGGAGGTGGCATGTACAGCACCATAATAGCGAACATTCATCATAACGAGACCGGGACCTCCGTCAGATTCCGAATTCGGTCTACGGGACGAGGTCTTTCAGGCCATTTCAGCTGGGGCCAAGCCCTTCGTCCGGGCCATCAAATATAGGGTCCAGGTATGAACTAATCTTTTATGATAGAGGAGTTAACGCCGGCACTCCGAGAATTGCTGAGAATACGAGAGTGAGACATATAGGGCTCCACTAGGGCATGCGGCTGAATTCTCTACTTTTTAAACGACGACAGAGCTACTGCGCTTCCGGCATGCTGCGGTACGTTATGAACGCTGTGTAAGGGTATAGAAGGATCCCAATATTGGTCGTTTAGCCACACTAACGAGGGTAGCGAACGGAATGGCATTTCCCAGCCGGAGTACTCGGATAGCGATTCCCAATTACCCGTGATGTTTTTCGTGGTCGTCCTCCCAAATGCGGGGAGCGTAGCATTGAGGATCATTACAGGCTGCAGCGCCTCGATTGTTGCGTATTTACGGCGCTTCCGCCTGAAGG
>C1_A2065;1;;;;;;;
AAACCAGAGATGTTAACACATCACCGGCCCGCTTGTAGGATGGTGTACGGACAGATTTTTTTGGTACTCCTATATCGCTAACGATTTTTTTCCACTGATAAATGAATAGTTGAGATACTTGAATGGTCGTTACAACAATTCTCCCACTAAGCATTATAGTTTTCAAGAGTTTGAGTTAAGCTCTACGTCTGCCCTGTTGTGGTCAGCCGCGGGGGAACACTGCGCAACCGACAAATGTGGTGGTCCTAAGAGATCCTAGTATCTAGGCATTGGGTCATAGATCACTCAATGAGTACGAACCACCTCACCGCTACCGGAATTAAACCCTTTGCGTAATTGGCGCGAAAGTTGTACTTTACGCCGGGCTTCCCGCGCCACAGAGACGAGGCAACTCAGAACACCGTCGGGTGCGGGACCCCACAATTCTGAATCTATTGCTTAATTGTGTCATATAGCTAGGATAGAGATTGATGGACATCGATGATCCTTAAATCTGCATGGTGAGTGCGTCATGGATGACAACAGTCTCGCTGAAGGGTTGATGCCTTTGGGTGGGCCGTGTTGCTTAACTCCGCAAGAATATTACTATGCTAGTCAAGGGGGAGAGAGTGTATTAGTAACTCCGTCCACCGGCCCTATATTCCGTAGGTTTAGGATTGAACCTCGAGCGATTCTAATCGTGAAAGTGTCGAGGCCGTGCTTCTCCCCGCGGACTACACTTGACGCAATTTTTGTACGGCGCAGACCCAATTATGATGTTCAGTTGAATCGCGTTGGGCCCTGAGGGTTTAAGCTCCCACCATCGGTAGCGTTCAACTCGTAGTATCGGTAGAACTCCGAATGGATTGGAGGTGGCATGTACAGCACCATAATAGCGAACATTCATCATAACGAGACCGGGACCTCCGTCAGATTCCGAATTCGGTCTACGGGACGAGGTCTTTCAGGCCATTTCAGCTGGGGCCAAGCCCTTCGTCCGGGCCATCAAATATAGGGTCCAGGTATGAACTAATCTTTTATGATAGAGGAGTTAACGCCGGCACTCCGAGAATTGCTGAGAATACGAGAGTGAGACATATAGGGCTCCACTAGGGCATGCGGCTGAATTCTCTACTTTTTAAACGACGACAGAGCTACTGCGCTTCCGGCATGCTGCGGTACGTTATGAACGCTGTGTAAGGGTATAGAAGGATCCCAATATTGGTCGTTTAGCCACACTAACGAGGGTAGCGAACGGAATGGCATTTCCCAGCCGGAGTACTCGGATAGCGATTCCCAATTACCCGTGATGTTTTTCGGGGTCGTCCTCCCAAATGCGGGGAGCGTAGCATTGAGGATCATTACAGGCTGCAGCGCCTCGATTGTTGCGTATTTACGGCGCTTCCGCCTGAAGG
>C1_A2067;1;;;;;;;
AAACCAGAGATGTTAACACATCACCGGCCCGCTTGTAGGATGGTGTACGGACAGATTTTTTTGGTACTCCTATATCGCTAACGATTTTTTTCCACTGATAAATGAATAGTTGAGATACTTGAATGGTCGTTACAACAATTCTCCCACTAAGCATTATAGTTTTCAAGAGTTTGAGTTAAGCTCTACGTCTGCCCTGTTGTGGTCAGCCGCGGGGGAACACTGCGCAACCGACAAATGTGGTGGTCCTAAGAGATCCTAGTATCTAGGCATTGGGTCATAGATCACTCAATGAGTACGAACCACCTCACCGCTACCGGAATTAAACCCTTTGCGTAATTGGCGCGAAAGTTGTACTTTACGCCGGGCTTCCCGCGCCACAGAGACGAGGCAACTCAGAACACCGTCGGGTGCGGGACCCCACAATTCTGAATCTATTGCTTAATTGTGTCATATAGCTAGGATAGAGATTGATGGACATCGATGATCCTTAAATCTGCATGGTGAGTGCGTCATGGATGACAACAGTCTCGCTGAAGGGTTGATGCCTTTGGGTGGGCCGTGTTGCTTAACTCCGCAAGAATATTACTATGCTAGTCAAGGGGGAGAGAGTGTATTAGTAACTCCGTCCACCGGCCCTATATTCCGTAGGTTTAGGATTGAACCTCGAGCGATTCTAATCGTGAAAGTGTCGAGGCCGTGCTTCTCCCCGCGGACTACACTTGACGCAATTTTTGTACGGCGCAGACCCAATTATGATGTTCAGTTGAATCGCGTTGGGCCCTGAGGGTTTAAGCTCCCACCATCGGTAGCGTTCAACTCGTAGTATCGGTAGAACTCCGAATGGATTGGAGGTGGCATGTACAGCACCATAATAGCGAACATTCATCATAACGAGACCGGGACCTCCGTCAGATTCCGAATTCGGTCTACGGGACGAGGTCTTTCAGGCCATTTCAGCTGGGGCCAAGCCCTTCGTCCGGGCCATCAAATATAGGGTCCAGGTATGAACTAATCTTTTATGATAGAGGAGTTAACGCCGGCACTCCGAGAATTGCTGAGAATACGAGAGTGAGACATATAGGGCTCCACTAGGGCATGCGGCTGAATTCTCTACTTTTTAAACGACGACAGAGCTACTGCGCTTCCGGCATGCTGCGGTACGTTATGAACGCTGTGTAAGGGTATAGAAGGATCCCAATATTGGTCGTTTAGCCACACTAACGAGGGTAGCGAACGGAATGGCATTTCCCAGCCGGAGTACTCGGATAGCGATTCCCAATTACCCGTGATGTTTTTCGGGGTCGTCCTCCCAAATGCGGGGAGCGTAGCATTGAGGATCATTACAGGCTGCAGCGCCTCGATTGTTGCGTATTTACGGCGCTTCCGCCTGAAGG
>C1_A2069;1;;;;;;;
AAACCAGAGATGTTAACACATCACCGGCCCGCTTGTAGGATGGTGTACGGACAGATTTTTTTGGTACTCCTATATCGCTAACGATTTTTTTCCACTGATAAATGAATAGTTGAGATACTTGAATGGTCGTTACAACAATTCTCCCACTAAGCATTATAGTTTTCAAGAGTTTGAGTTAAGCTCTACGTCTGCCCTGTTGTGGTCAGCCGCGGGGGAACACTGCGCAACCGACAAATGTGGTGGTCCTAAGAGATCCTAGTATCTAGGCATTGGGTCATAGATCACTCAATGAGTACGAACCACCTCACCGCTACCGGAATTAAACCCTTTGCGTAATTGGCGCGAAAGTTGTACTTTACGCCGGGCTTCCCGCGCCACAGAGACGAGGCAACTCAGAACACCGTCGGGTGCGGGACCCCACAATTCTGAATCTATTGCTTAATTGTGTCATATAGCTAGGATAGAGATTGATGGACATCGATGATCCTTAAATCTGCATGGTGAGTGCGTCATGGATGACAACAGTCTCGCTGAAGGGTTGATGCCTTTGGGTGGGCCGTGTTGCTTAACTCCGCAAGAATATTACTATGCTAGTCAAGGGGGAGAGAGTGTATTAGTAACTCCGTCCACCGGCCCTATATTCCGTAGGTTTAGGATTGAACCTCGAGCGATTCTAATCGTGAAAGTGTCGAGGCCGTGCTTCTCCCCGCGGACTACACTTGACGCAATTTTTGTACGGCGCAGACCCAATTATGATGTTCAGTTGAATCGCGTTGGGCCCTGAGGGTTTAAGCTCCCACCATCGGTAGCGTTCAACTCGTAGTATCGGTAGAACTCCGAATGGATTGGAGGTGGCATGTACAGCACCATAATAGCGAACATTCATCATAACGAGACCGGGACCTCCGTCAGATTCCGAATTCGGTCTACGGGACGAGGTCTTTCAGGCCATTTCAGCTGGGGCCAAGCCCTTCGTCCGGGCCATCAAATATAGGGTCCAGGTATGAACTAATCTTTTATGATAGAGGAGTTAACGCCGGCACTCCGAGAATTGCTGAGAATACGAGAGTGAGACATATAGGGCTCCACTAGGGCATGCGGCTGAATTCTCTACTTTTTAAACGACGACAGAGCTACTGCGCTTCCGGCATGCTGCGGTACGTTATGAACGCTGTGTAAGGGTATAGAAGGATCCCAATATTGGTCGTTTAGCCACACTAACGAGGGTAGCGAACGGAATGGCATTTCCCAGCCGGAGTACTCGGATAGCGATTCCCAATTACCCGTGATGTTTTTCGTGGTCGTCCTCCCAAATGCGGGGAGCGTAGCATTGAGGATCATTACAGGCTGCAGCGCCTCGATTGTTGCGTATTTACGGCGCTTCCGCCTGAAGG
>C1_A2089;1;;;;;;;
AAACCAGAGATGTTAACACATCACCGGCCCGCTTGTAGGATGGTGTACGGACAGATTTTTTTGGTACTCCTATATCGCTAACGATTTTTTTCCACTGATAAATGAATAGTTGAGATACTTGAATGGTCGTTACAACAATTCTCCCACTAAGCATTATAGTTTTCAAGAGTTTGAGTTAAGCTCTACGTCTGCCCTGTTGTGGTCAGCCGCGGGGGAACACTGCGCAACCGACAAATGTGGTGGTCCTAAGAGATCCTAGTATCTAGGCATTGGGTCATAGATCACTCAATGAGTACGAACCACCTCACCGCTACCGGAATTAAACCCTTTGCGTAATTGGCGCGAAAGTTGTACTTTACGCCGGGCTTCCCGCGCCACAGAGACGAGGCAACTCAGAACACCGTCGGGTGCGGGACCCCACAATTCTGAATCTATTGCTTAATTGTGTCATATAGCTAGGATAGAGATTGATGGACATCGATGATCCTTAAATCTGCATGGTGAGTGCGTCATGGATGACAACAGTCTCGCTGAAGGGTTGATGCCTTTGGGTGGGCCGTGTTGCTTAACTCCGCAAGAATATTACTATGCTAGTCAAGGGGGAGAGAGTGTATTAGTAACTCCGTCCACCGGCCCTATATTCCGTAGGTTTAGGATTGAACCTCGAGCGATTCTAATCGTGAAAGTGTCGAGGCCGTGCTTCTCCCCGCGGACTACACTTGACGCAATTTTTGTACGGCGCAGACCCAATTATGATGTTCAGTTGAATCGCGTTGGGCCCTGAGGGTTTAAGCTCCCACCATCGGTAGCGTTCAACTCGTAGTATCGGTAGAACTCCGAATGGATTGGAGGTGGCATGTACAGCACCATAATAGCGAACATTCATCATAACGAGACCGGGACCTCCGTCAGATTCCGAATTCGGTCTACGGGACGAGGTCTTTCAGGCCATTTCAGCTGGGGCCAAGCCCTTCGTCCGGGCCATCAAATATAGGGTCCAGGTATGAACTAATCTTTTATGATAGAGGAGTTAACGCCGGCACTCCGAGAATTGCTGAGAATACGAGAGTGAGACATATAGGGCTCCACTAGGGCATGCGGCTGAATTCTCTACTTTTTAAACGACGACAGAGCTACTGCGCTTCCGGCATGCTGCGGTACGTTATGAACGCTGTGTAAGGGTATAGAAGGATCCCAATATTGGTCGTTTAGCCACACTAACGAGGGTAGCGAACGGAATGGCATTTCCCAGCCGGAGTACTCGGATAGCGATTCCCAATTACCCGTGATGTTTTTCGGGGTCGTCCTCCCAAATGCGGGGAGCGTAGCATTGAGGATCATTACAGGCTGCAGCGCCTCGATTGTTGCGTATTTACGGCGCTTCCGCCTGAAGG
>C1_A2129;1;;;;;;;
AAACCAGAGATGTTAACACATCACCGGCCCGCTTGTAGGATGGTGTACGGACAGATTTTTTTGGTACTCCTATATCGCTAACGATTTTTTTCCACTGATAAATGAATAGTTGAGATACTTGAATGGTCGTTACAACAATTCTCCCACTAAGCATTATAGTTTTCAAGAGTTTGAGTTAAGCTCTACGTCTGCCCTGTTGTGGTCAGCCGCGGGGGAACACTGCGCAACCGACAAATGTGGTGGTCCTAAGAGATCCTAGTATCTAGGCATTGGGTCATAGATCACTCAATGAGTACGAACCACCTCACCGCTACCGGAATTAAACCCTTTGCGTAATTGGCGCGAAAGTTGTACTTTACGCCGGGCTTCCCGCGCCACAGAGACGAGGCAACTCAGAACACCGTCGGGTGCGGGACCCCACAATTCTGAATCTATTGCTTAATTGTGTCATATAGCTAGGATAGAGATTGATGGACATCGATGATCCTTAAATCTGCATGGTGAGTGCGTCATGGATGACAACAGTCTCGCTGAAGGGTTGATGCCTTTGGGTGGGCCGTGTTGCTTAACTCCGCAAGAATATTACTATGCTAGTCAAGGGGGAGAGAGTGTATTAGTAACTCCGTCCACCGGCCCTATATTCCGTAGGTTTAGGATTGAACCTCGAGCGATTCTAATCGTGAAAGTGTCGAGGCCGTGCTTCTCCCCGCGGACTACACTTGACGCAATTTTTGTACGGCGCAGACCCAATTATGATGTTCAGTTGAATCGCGTTGGGCCCTGAGGGTTTAAGCTCCCACCATCGGTAGCGTTCAACTCGTAGTATCGGTAGAACTCCGAATGGATTGGAGGTGGCATGTACAGCACCATAATAGCGAACATTCATCATAACGAGACCGGGACCTCCGTCAGATTCCGAATTCGGTCTACGGGACGAGGTCTTTCAGGCCATTTCAGCTGGGGCCAAGCCCTTCGTCCGGGCCATCAAATATAGGGTCCAGGTATGAACTAATCTTTTATGATAGAGGAGTTAACGCCGGCACTCCGAGAATTGCTGAGAATACGAGAGTGAGACATATAGGGCTCCACTAGGGCATGCGGCTGAATTCTCTACTTTTTAAACGACGACAGAGCTACTGCGCTTCCGGCATGCTGCGGTACGTTATGAACGCTGTGTAAGGGTATAGAAGGATCCCAATATTGGTCGTTTAGCCACACTAACGAGGGTAGCGAACGGAATGGCATTTCCCAGCCGGAGTACTCGGATAGCGATTCCCAATTACCCGTGATGTTTTTCGTGGTCGTCCTCCCAAATGCGGGGAGCGTAGCATTGAGGATCATTACAGGCTGCAGCGCCTCGATTGTTGCGTATTTACGGCGCTTCCGCCTGAAGG
>C1_A2137;1;;;;;;;
AAACCAGAGATGTTAACACATCACCGGCCCGCTTGTAGGATGGTGTACGGACAGATTTTTTTGGTACTCCTATATCGCTAACGATTTTTTTCCACTGATAAATGAATAGTTGAGATACTTGAATGGTCGTTACAACAATTCTCCCACTAAGCATTATAGTTTTCAAGAGTTTGAGTTAAGCTCTACGTCTGCCCTGTTGTGGTCAGCCGCGGGGGAACACTGCGCAACCGACAAATGTGGTGGTCCTAAGAGATCCTAGTATCTAGGCATTGGGTCATAGATCACTCAATGAGTACGAACCACCTCACCGCTACCGGAATTAAACCCTTTGCGTAATTGGCGCGAAAGTTGTACTTTACGCCGGGCTTCCCGCGCCACAGAGACGAGGCAACTCAGAACACCGTCGGGTGCGGGACCCCACAATTCTGAATCTATTGCTTAATTGTGTCATATAGCTAGGATAGAGATTGATGGACATCGATGATCCTTAAATCTGCATGGTGAGTGCGTCATGGATGACAACAGTCTCGCTGAAGGGTTGATGCCTTTGGGTGGGCCGTGTTGCTTAACTCCGCAAGAATATTACTATGCTAGTCAAGGGGGAGAGAGTGTATTAGTAACTCCGTCCACCGGCCCTATATTCCGTAGGTTTAGGATTGAACCTCGAGCGATTCTAATCGTGAAAGTGTCGAGGCCGTGCTTCTCCCCGCGGACTACACTTGACGCAATTTTTGTACGGCGCAGACCCAATTATGATGTTCAGTTGAATCGCGTTGGGCCCTGAGGGTTTAAGCTCCCACCATCGGTAGCGTTCAACTCGTAGTATCGGTAGAACTCCGAATGGATTGGAGGTGGCATGTACAGCACCATAATAGCGAACATTCATCATAACGAGACCGGGACCTCCGTCAGATTCCGAATTCGGTCTACGGGACGAGGTCTTTCAGGCCATTTCAGCTGGGGCCAAGCCCTTCGTCCGGGCCATCAAATATAGGGTCCAGGTATGAACTAATCTTTTATGATAGAGGAGTTAACGCCGGCACTCCGAGAATTGCTGAGAATACGAGAGTGAGACATATAGGGCTCCACTAGGGCATGCGGCTGAATTCTCTACTTTTTAAACGACGACAGAGCTACTGCGCTTCCGGCATGCTGCGGTACGTTATGAACGCTGTGTAAGGGTATAGAAGGATCCCAATATTGGTCGTTTAGCCACACTAACGAGGGTAGCGAACGGAATGGCATTTCCCAGCCGGAGTACTCGGATAGCGATTCCCAATTACCCGTGATGTTTTTCGTGGTCGTCCTCCCAAATGCGGGGAGCGTAGCATTGAGGATCATTACAGGCTGCAGCGCCTCGATTGTTGCGTATTTACGGCGCTTCCGCCTGAAGG
>C1_A2156;1;;;;;;;
AAACCAGAGATGTTAACACATCACCGGCCCGCTTGTAGGATGGTGTACGGACAGATTTTTTTGGTACTCCTATATCGCTAACGATTTTTTTCCACTGATAAATGAATAGTTGAGATACTTGAATGGTCGTTACAACAATTCTCCCACTAAGCATTATAGTTTTCAAGAGTTTGAGTTAAGCTCTACGTCTGCCCTGTTGTGGTCAGCCGCGGGGGAACACTGCGCAACCGACAAATGTGGTGGTCCTAAGAGATCCTAGTATCTAGGCATTGGGTCATAGATCACTCAATGAGTACGAACCACCTCACCGCTACCGGAATTAAACCCTTTGCGTAATTGGCGCGAAAGTTGTACTTTACGCCGGGCTTCCCGCGCCACAGAGACGAGGCAACTCAGAACACCGTCGGGTGCGGGACCCCACAATTCTGAATCTATTGCTTAATTGTGTCATATAGCTAGGATAGAGATTGATGGACATCGATGATCCTTAAATCTGCATGGTGAGTGCGTCATGGATGACAACAGTCTCGCTGAAGGGTTGATGCCTTTGGGTGGGCCGTGTTGCTTAACTCCGCAAGAATATTACTATGCTAGTCAAGGGGGAGAGAGTGTATTAGTAACTCCGTCCACCGGCCCTATATTCCGTAGGTTTAGGATTGAACCTCGAGCGATTCTAATCGTGAAAGTGTCGAGGCCGTGCTTCTCCCCGCGGACTACACTTGACGCAATTTTTGTACGGCGCAGACCCAATTATGATGTTCAGTTGAATCGCGTTGGGCCCTGAGGGTTTAAGCTCCCACCATCGGTAGCGTTCAACTCGTAGTATCGGTAGAACTCCGAATGGATTGGAGGTGGCATGTACAGCACCATAATAGCGAACATTCATCATAACGAGACCGGGACCTCCGTCAGATTCCGAATTCGGTCTACGGGACGAGGTCTTTCAGGCCATTTCAGCTGGGGCCAAGCCCTTCGTCCGGGCCATCAAATATAGGGTCCAGGTATGAACTAATCTTTTATGATAGAGGAGTTAACGCCGGCACTCCGAGAATTGCTGAGAATACGAGAGTGAGACATATAGGGCTCCACTAGGGCATGCGGCTGAATTCTCTACTTTTTAAACGACGACAGAGCTACTGCGCTTCCGGCATGCTGCGGTACGTTATGAACGCTGTGTAAGGGTATAGAAGGATCCCAATATTGGTCGTTTAGCCACACTAACGAGGGTAGCGAACGGAATGGCATTTCCCAGCCGGAGTACTCGGATAGCGATTCCCAATTACCCGTGATGTTTTTCGTGGTCGTCCTCCCAAATGCGGGGAGCGTAGCATTGAGGATCATTACAGGCTGCAGCGCCTCGATTGTTGCGTATTTACGGCGCTTCCGCCTGAAGG
>C1_A2204;1;;;;;;;
AAACCAGAGATGTTAACACATCACCGGCCCGCTTGTAGGATGGTGTACGGACAGATTTTTTTGGTACTCCTATATCGCTAACGATTTTTTTCCACTGATAAATGAATAGTTGAGATACTTGAATGGTCGTTACAACAATTCTCCCACTAAGCATTATAGTTTTCAAGAGTTTGAGTTAAGCTCTACGTCTGCCCTGTTGTGGTCAGCCGCGGGGGAACACTGCGCAACCGACAAATGTGGTGGTCCTAAGAGATCCTAGTATCTAGGCATTGGGTCATAGATCACTCAATGAGTACGAACCACCTCACCGCTACCGGAATTAAACCCTTTGCGTAATTGGCGCGAAAGTTGTACTTTACGCCGGGCTTCCCGCGCCACAGAGACGAGGCAACTCAGAACACCGTCGGGTGCGGGACCCCACAATTCTGAATCTATTGCTTAATTGTGTCATATAGCTAGGATAGAGATTGATGGACATCGATGATCCTTAAATCTGCATGGTGAGTGCGTCATGGATGACAACAGTCTCGCTGAAGGGTTGATGCCTTTGGGTGGGCCGTGTTGCTTAACTCCGCAAGAATATTACTATGCTAGTCAAGGGGGAGAGAGTGTATTAGTAACTCCGTCCACCGGCCCTATATTCCGTAGGTTTAGGATTGAACCTCGAGCGATTCTAATCGTGAAAGTGTCGAGGCCGTGCTTCTCCCCGCGGACTACACTTGACGCAATTTTTGTACGGCGCAGACCCAATTATGATGTTCAGTTGAATCGCGTTGGGCCCTGAGGGTTTAAGCTCCCACCATCGGTAGCGTTCAACTCGTAGTATCGGTAGAACTCCGAATGGATTGGAGGTGGCATGTACAGCACCATAATAGCGAACATTCATCATAACGAGACCGGGACCTCCGTCAGATTCCGAATTCGGTCTACGGGACGAGGTCTTTCAGGCCATTTCAGCTGGGGCCAAGCCCTTCGTCCGGGCCATCAAATATAGGGTCCAGGTATGAACTAATCTTTTATGATAGAGGAGTTAACGCCGGCACTCCGAGAATTGCTGAGAATACGAGAGTGAGACATATAGGGCTCCACTAGGGCATGCGGCTGAATTCTCTACTTTTTAAACGACGACAGAGCTACTGCGCTTCCGGCATGCTGCGGTACGTTATGAACGCTGTGTAAGGGTATAGAAGGATCCCAATATTGGTCGTTTAGCCACACTAACGAGGGTAGCGAACGGAATGGCATTTCCCAGCCGGAGTACTCGGATAGCGATTCCCAATTACCCGTGATGTTTTTCGGGGTCGTCCTCCCAAATGCGGGGAGCGTAGCATTGAGGATCATTACAGGCTGCAGCGCCTCGATTGTTGCGTATTTACGGCGCTTCCGCCTGAAGG
>C1_A2205;1;;;;;;;
AAACCAGAGATGTTAACACATCACCGGCCCGCTTGTAGGATGGTGTACGGACAGATTTTTTTGGTACTCCTATATCGCTAACGATTTTTTTCCACTGATAAATGAATAGTTGAGATACTTGAATGGTCGTTACAACAATTCTCCCACTAAGCATTATAGTTTTCAAGAGTTTGAGTTAAGCTCTACGTCTGCCCTGTTGTGGTCAGCCGCGGGGGAACACTGCGCAACCGACAAATGTGGTGGTCCTAAGAGATCCTAGTATCTAGGCATTGGGTCATAGATCACTCAATGAGTACGAACCACCTCACCGCTACCGGAATTAAACCCTTTGCGTAATTGGCGCGAAAGTTGTACTTTACGCCGGGCTTCCCGCGCCACAGAGACGAGGCAACTCAGAACACCGTCGGGTGCGGGACCCCACAATTCTGAATCTATTGCTTAATTGTGTCATATAGCTAGGATAGAGATTGATGGACATCGATGATCCTTAAATCTGCATGGTGAGTGCGTCATGGATGACAACAGTCTCGCTGAAGGGTTGATGCCTTTGGGTGGGCCGTGTTGCTTAACTCCGCAAGAATATTACTATGCTAGTCAAGGGGGAGAGAGTGTATTAGTAACTCCGTCCACCGGCCCTATATTCCGTAGGTTTAGGATTGAACCTCGAGCGATTCTAATCGTGAAAGTGTCGAGGCCGTGCTTCTCCCCGCGGACTACACTTGACGCAATTTTTGTACGGCGCAGACCCAATTATGATGTTCAGTTGAATCGCGTTGGGCCCTGAGGGTTTAAGCTCCCACCATCGGTAGCGTTCAACTCGTAGTATCGGTAGAACTCCGAATGGATTGGAGGTGGCATGTACAGCACCATAATAGCGAACATTCATCATAACGAGACCGGGACCTCCGTCAGATTCCGAATTCGGTCTACGGGACGAGGTCTTTCAGGCCATTTCAGCTGGGGCCAAGCCCTTCGTCCGGGCCATCAAATATAGGGTCCAGGTATGAACTAATCTTTTATGATAGAGGAGTTAACGCCGGCACTCCGAGAATTGCTGAGAATACGAGAGTGAGACATATAGGGCTCCACTAGGGCATGCGGCTGAATTCTCTACTTTTTAAACGACGACAGAGCTACTGCGCTTCCGGCATGCTGCGGTACGTTATGAACGCTGTGTAAGGGTATAGAAGGATCCCAATATTGGTCGTTTAGCCACACTAACGAGGGTAGCGAACGGAATGGCATTTCCCAGCCGGAGTACTCGGATAGCGATTCCCAATTACCCGTGATGTTTTTCGGGGTCGTCCTCCCAAATGCGGGGAGCGTAGCATTGAGGATCATTACAGGCTGCAGCGCCTCGATTGTTGCGTATTTACGGCGCTTCCGCCTGAAGG
>C1_A2215;1;;;;;;;
AAACCAGAGATGTTAACACATCACCGGCCCGCTTGTAGGATGGTGTACGGACAGATTTTTTTGGTACTCCTATATCGCTAACGATTTTTTTCCACTGATAAATGAATAGTTGAGATACTTGAATGGTCGTTACAACAATTCTCCCACTAAGCATTATAGTTTTCAAGAGTTTGAGTTAAGCTCTACGTCTGCCCTGTTGTGGTCAGCCGCGGGGGAACACTGCGCAACCGACAAATGTGGTGGTCCTAAGAGATCCTAGTATCTAGGCATTGGGTCATAGATCACTCAATGAGTACGAACCACCTCACCGCTACCGGAATTAAACCCTTTGCGTAATTGGCGCGAAAGTTGTACTTTACGCCGGGCTTCCCGCGCCACAGAGACGAGGCAACTCAGAACACCGTCGGGTGCGGGACCCCACAATTCTGAATCTATTGCTTAATTGTGTCATATAGCTAGGATAGAGATTGATGGACATCGATGATCCTTAAATCTGCATGGTGAGTGCGTCATGGATGACAACAGTCTCGCTGAAGGGTTGATGCCTTTGGGTGGGCCGTGTTGCTTAACTCCGCAAGAATATTACTATGCTAGTCAAGGGGGAGAGAGTGTATTAGTAACTCCGTCCACCGGCCCTATATTCCGTAGGTTTAGGATTGAACCTCGAGCGATTCTAATCGTGAAAGTGTCGAGGCCGTGCTTCTCCCCGCGGACTACACTTGACGCAATTTTTGTACGGCGCAGACCCAATTATGATGTTCAGTTGAATCGCGTTGGGCCCTGAGGGTTTAAGCTCCCACCATCGGTAGCGTTCAACTCGTAGTATCGGTAGAACTCCGAATGGATTGGAGGTGGCATGTACAGCACCATAATAGCGAACATTCATCATAACGAGACCGGGACCTCCGTCAGATTCCGAATTCGGTCTACGGGACGAGGTCTTTCAGGCCATTTCAGCTGGGGCCAAGCCCTTCGTCCGGGCCATCAAATATAGGGTCCAGGTATGAACTAATCTTTTATGATAGAGGAGTTAACGCCGGCACTCCGAGAATTGCTGAGAATACGAGAGTGAGACATATAGGGCTCCACTAGGGCATGCGGCTGAATTCTCTACTTTTTAAACGACGACAGAGCTACTGCGCTTCCGGCATGCTGCGGTACGTTATGAACGCTGTGTAAGGGTATAGAAGGATCCCAATATTGGTCGTTTAGCCACACTAACGAGGGTAGCGAACGGAATGGCATTTCCCAGCCGGAGTACTCGGATAGCGATTCCCAATTACCCGTGATGTTTTTCGGGGTCGTCCTCCCAAATGCGGGGAGCGTAGCATTGAGGATCATTACAGGCTGCAGCGCCTCGATTGTTGCGTATTTACGGCGCTTCCGCCTGAAGG
>C1_A2217;1;;;;;;;
AAACCAGAGATGTTAACACATCACCGGCCCGCTTGTAGGATGGTGTACGGACAGATTTTTTTGGTACTCCTATATCGCTAACGATTTTTTTCCACTGATAAATGAATAGTTGAGATACTTGAATGGTCGTTACAACAATTCTCCCACTAAGCATTATAGTTTTCAAGAGTTTGAGTTAAGCTCTACGTCTGCCCTGTTGTGGTCAGCCGCGGGGGAACACTGCGCAACCGACAAATGTGGTGGTCCTAAGAGATCCTAGTATCTAGGCATTGGGTCATAGATCACTCAATGAGTACGAACCACCTCACCGCTACCGGAATTAAACCCTTTGCGTAATTGGCGCGAAAGTTGTACTTTACGCCGGGCTTCCCGCGCCACAGAGACGAGGCAACTCAGAACACCGTCGGGTGCGGGACCCCACAATTCTGAATCTATTGCTTAATTGTGTCATATAGCTAGGATAGAGATTGATGGACATCGATGATCCTTAAATCTGCATGGTGAGTGCGTCATGGATGACAACAGTCTCGCTGAAGGGTTGATGCCTTTGGGTGGGCCGTGTTGCTTAACTCCGCAAGAATATTACTATGCTAGTCAAGGGGGAGAGAGTGTATTAGTAACTCCGTCCACCGGCCCTATATTCCGTAGGTTTAGGATTGAACCTCGAGCGATTCTAATCGTGAAAGTGTCGAGGCCGTGCTTCTCCCCGCGGACTACACTTGACGCAATTTTTGTACGGCGCAGACCCAATTATGATGTTCAGTTGAATCGCGTTGGGCCCTGAGGGTTTAAGCTCCCACCATCGGTAGCGTTCAACTCGTAGTATCGGTAGAACTCCGAATGGATTGGAGGTGGCATGTACAGCACCATAATAGCGAACATTCATCATAACGAGACCGGGACCTCCGTCAGATTCCGAATTCGGTCTACGGGACGAGGTCTTTCAGGCCATTTCAGCTGGGGCCAAGCCCTTCGTCCGGGCCATCAAATATAGGGTCCAGGTATGAACTAATCTTTTATGATAGAGGAGTTAACGCCGGCACTCCGAGAATTGCTGAGAATACGAGAGTGAGACATATAGGGCTCCACTAGGGCATGCGGCTGAATTCTCTACTTTTTAAACGACGACAGAGCTACTGCGCTTCCGGCATGCTGCGGTACGTTATGAACGCTGTGTAAGGGTATAGAAGGATCCCAATATTGGTCGTTTAGCCACACTAACGAGGGTAGCGAACGGAATGGCATTTCCCAGCCGGAGTACTCGGATAGCGATTCCCAATTACCCGTGATGTTTTTCGGGGTCGTCCTCCCAAATGCGGGGAGCGTAGCATTGAGGATCATTACAGGCTGCAGCGCCTCGATTGTTGCGTATTTACGGCGCTTCCGCCTGAAGG
>C1_A2219;1;;;;;;;
AAACCAGAGATGTTAACACATCACCGGCCCGCTTGTAGGATGGTGTACGGACAGATTTTTTTGGTACTCCTATATCGCTAACGATTTTTTTCCACTGATAAATGAATAGTTGAGATACTTGAATGGTCGTTACAACAATTCTCCCACTAAGCATTATAGTTTTCAAGAGTTTGAGTTAAGCTCTACGTCTGCCCTGTTGTGGTCAGCCGCGGGGGAACACTGCGCAACCGACAAATGTGGTGGTCCTAAGAGATCCTAGTATCTAGGCATTGGGTCATAGATCACTCAATGAGTACGAACCACCTCACCGCTACCGGAATTAAACCCTTTGCGTAATTGGCGCGAAAGTTGTACTTTACGCCGGGCTTCCCGCGCCACAGAGACGAGGCAACTCAGAACACCGTCGGGTGCGGGACCCCACAATTCTGAATCTATTGCTTAATTGTGTCATATAGCTAGGATAGAGATTGATGGACATCGATGATCCTTAAATCTGCATGGTGAGTGCGTCATGGATGACAACAGTCTCGCTGAAGGGTTGATGCCTTTGGGTGGGCCGTGTTGCTTAACTCCGCAAGAATATTACTATGCTAGTCAAGGGGGAGAGAGTGTATTAGTAACTCCGTCCACCGGCCCTATATTCCGTAGGTTTAGGATTGAACCTCGAGCGATTCTAATCGTGAAAGTGTCGAGGCCGTGCTTCTCCCCGCGGACTACACTTGACGCAATTTTTGTACGGCGCAGACCCAATTATGATGTTCAGTTGAATCGCGTTGGGCCCTGAGGGTTTAAGCTCCCACCATCGGTAGCGTTCAACTCGTAGTATCGGTAGAACTCCGAATGGATTGGAGGTGGCATGTACAGCACCATAATAGCGAACATTCATCATAACGAGACCGGGACCTCCGTCAGATTCCGAATTCGGTCTACGGGACGAGGTCTTTCAGGCCATTTCAGCTGGGGCCAAGCCCTTCGTCCGGGCCATCAAATATAGGGTCCAGGTATGAACTAATCTTTTATGATAGAGGAGTTAACGCCGGCACTCCGAGAATTGCTGAGAATACGAGAGTGAGACATATAGGGCTCCACTAGGGCATGCGGCTGAATTCTCTACTTTTTAAACGACGACAGAGCTACTGCGCTTCCGGCATGCTGCGGTACGTTATGAACGCTGTGTAAGGGTATAGAAGGATCCCAATATTGGTCGTTTAGCCACACTAACGAGGGTAGCGAACGGAATGGCATTTCCCAGCCGGAGTACTCGGATAGCGATTCCCAATTACCCGTGATGTTTTTCGTGGTCGTCCTCCCAAATGCGGGGAGCGTAGCATTGAGGATCATTACAGGCTGCAGCGCCTCGATTGTTGCGTATTTACGGCGCTTCCGCCTGAAGG
>C1_A2241;1;;;;;;;
AAACCAGAGATGTTAACACATCACCGGCCCGCTTGTAGGATGGTGTACGGACAGATTTTTTTGGTACTCCTATATCGCTAACGATTTTTTTCCACTGATAAATGAATAGTTGAGATACTTGAATGGTCGTTACAACAATTCTCCCACTAAGCATTATAGTTTTCAAGAGTTTGAGTTAAGCTCTACGTCTGCCCTGTTGTGGTCAGCCGCGGGGGAACACTGCGCAACCGACAAATGTGGTGGTCCTAAGAGATCCTAGTATCTAGGCATTGGGTCATAGATCACTCAATGAGTACGAACCACCTCACCGCTACCGGAATTAAACCCTTTGCGTAATTGGCGCGAAAGTTGTACTTTACGCCGGGCTTCCCGCGCCACAGAGACGAGGCAACTCAGAACACCGTCGGGTGCGGGACCCCACAATTCTGAATCTATTGCTTAATTGTGTCATATAGCTAGGATAGAGATTGATGGACATCGATGATCCTTAAATCTGCATGGTGAGTGCGTCATGGATGACAACAGTCTCGCTGAAGGGTTGATGCCTTTGGGTGGGCCGTGTTGCTTAACTCCGCAAGAATATTACTATGCTAGTCAAGGGGGAGAGAGTGTATTAGTAACTCCGTCCACCGGCCCTATATTCCGTAGGTTTAGGATTGAACCTCGAGCGATTCTAATCGTGAAAGTGTCGAGGCCGTGCTTCTCCCCGCGGACTACACTTGACGCAATTTTTGTACGGCGCAGACCCAATTATGATGTTCAGTTGAATCGCGTTGGGCCCTGAGGGTTTAAGCTCCCACCATCGGTAGCGTTCAACTCGTAGTATCGGTAGAACTCCGAATGGATTGGAGGTGGCATGTACAGCACCATAATAGCGAACATTCATCATAACGAGACCGGGACCTCCGTCAGATTCCGAATTCGGTCTACGGGACGAGGTCTTTCAGGCCATTTCAGCTGGGGCCAAGCCCTTCGTCCGGGCCATCAAATATAGGGTCCAGGTATGAACTAATCTTTTATGATAGAGGAGTTAACGCCGGCACTCCGAGAATTGCTGAGAATACGAGAGTGAGACATATAGGGCTCCACTAGGGCATGCGGCTGAATTCTCTACTTTTTAAACGACGACAGAGCTACTGCGCTTCCGGCATGCTGCGGTACGTTATGAACGCTGTGTAAGGGTATAGAAGGATCCCAATATTGGTCGTTTAGCCACACTAACGAGGGTAGCGAACGGAATGGCATTTCCCAGCCGGAGTACTCGGATAGCGATTCCCAATTACCCGTGATGTTTTTCGGGGTCGTCCTCCCAAATGCGGGGAGCGTAGCATTGAGGATCATTACAGGCTGCAGCGCCTCGATTGTTGCGTATTTACGGCGCTTCCGCCTGAAGG
>C1_A2243;1;;;;;;;
AAACCAGAGATGTTAACACATCACCGGCCCGCTTGTAGGATGGTGTACGGACAGATTTTTTTGGTACTCCTATATCGCTAACGATTTTTTTCCACTGATAAATGAATAGTTGAGATACTTGAATGGTCGTTACAACAATTCTCCCACTAAGCATTATAGTTTTCAAGAGTTTGAGTTAAGCTCTACGTCTGCCCTGTTGTGGTCAGCCGCGGGGGAACACTGCGCAACCGACAAATGTGGTGGTCCTAAGAGATCCTAGTATCTAGGCATTGGGTCATAGATCACTCAATGAGTACGAACCACCTCACCGCTACCGGAATTAAACCCTTTGCGTAATTGGCGCGAAAGTTGTACTTTACGCCGGGCTTCCCGCGCCACAGAGACGAGGCAACTCAGAACACCGTCGGGTGCGGGACCCCACAATTCTGAATCTATTGCTTAATTGTGTCATATAGCTAGGATAGAGATTGATGGACATCGATGATCCTTAAATCTGCATGGTGAGTGCGTCATGGATGACAACAGTCTCGCTGAAGGGTTGATGCCTTTGGGTGGGCCGTGTTGCTTAACTCCGCAAGAATATTACTATGCTAGTCAAGGGGGAGAGAGTGTATTAGTAACTCCGTCCACCGGCCCTATATTCCGTAGGTTTAGGATTGAACCTCGAGCGATTCTAATCGTGAAAGTGTCGAGGCCGTGCTTCTCCCCGCGGACTACACTTGACGCAATTTTTGTACGGCGCAGACCCAATTATGATGTTCAGTTGAATCGCGTTGGGCCCTGAGGGTTTAAGCTCCCACCATCGGTAGCGTTCAACTCGTAGTATCGGTAGAACTCCGAATGGATTGGAGGTGGCATGTACAGCACCATAATAGCGAACATTCATCATAACGAGACCGGGACCTCCGTCAGATTCCGAATTCGGTCTACGGGACGAGGTCTTTCAGGCCATTTCAGCTGGGGCCAAGCCCTTCGTCCGGGCCATCAAATATAGGGTCCAGGTATGAACTAATCTTTTATGATAGAGGAGTTAACGCCGGCACTCCGAGAATTGCTGAGAATACGAGAGTGAGACATATAGGGCTCCACTAGGGCATGCGGCTGAATTCTCTACTTTTTAAACGACGACAGAGCTACTGCGCTTCCGGCATGCTGCGGTACGTTATGAACGCTGTGTAAGGGTATAGAAGGATCCCAATATTGGTCGTTTAGCCACACTAACGAGGGTAGCGAACGGAATGGCATTTCCCAGCCGGAGTACTCGGATAGCGATTCCCAATTACCCGTGATGTTTTTCGGGGTCGTCCTCCCAAATGCGGGGAGCGTAGCATTGAGGATCATTACAGGCTGCAGCGCCTCGATTGTTGCGTATTTACGGCGCTTCCGCCTGAAGG
>C1_A2265;1;;;;;;;
AAACCAGAGATGTTAACACATCACCGGCCCGCTTGTAGGATGGTGTACGGACAGATTTTTTTGGTACTCCTATATCGCTAACGATTTTTTTCCACTGATAAATGAATAGTTGAGATACTTGAATGGTCGTTACAACAATTCTCCCACTAAGCATTATAGTTTTCAAGAGTTTGAGTTAAGCTCTACGTCTGCCCTGTTGTGGTCAGCCGCGGGGGAACACTGCGCAACCGACAAATGTGGTGGTCCTAAGAGATCCTAGTATCTAGGCATTGGGTCATAGATCACTCAATGAGTACGAACCACCTCACCGCTACCGGAATTAAACCCTTTGCGTAATTGGCGCGAAAGTTGTACTTTACGCCGGGCTTCCCGCGCCACAGAGACGAGGCAACTCAGAACACCGTCGGGTGCGGGACCCCACAATTCTGAATCTATTGCTTAATTGTGTCATATAGCTAGGATAGAGATTGATGGACATCGATGATCCTTAAATCTGCATGGTGAGTGCGTCATGGATGACAACAGTCTCGCTGAAGGGTTGATGCCTTTGGGTGGGCCGTGTTGCTTAACTCCGCAAGAATATTACTATGCTAGTCAAGGGGGAGAGAGTGTATTAGTAACTCCGTCCACCGGCCCTATATTCCGTAGGTTTAGGATTGAACCTCGAGCGATTCTAATCGTGAAAGTGTCGAGGCCGTGCTTCTCCCCGCGGACTACACTTGACGCAATTTTTGTACGGCGCAGACCCAATTATGATGTTCAGTTGAATCGCGTTGGGCCCTGAGGGTTTAAGCTCCCACCATCGGTAGCGTTCAACTCGTAGTATCGGTAGAACTCCGAATGGATTGGAGGTGGCATGTACAGCACCATAATAGCGAACATTCATCATAACGAGACCGGGACCTCCGTCAGATTCCGAATTCGGTCTACGGGACGAGGTCTTTCAGGCCATTTCAGCTGGGGCCAAGCCCTTCGTCCGGGCCATCAAATATAGGGTCCAGGTATGAACTAATCTTTTATGATAGAGGAGTTAACGCCGGCACTCCGAGAATTGCTGAGAATACGAGAGTGAGACATATAGGGCTCCACTAGGGCATGCGGCTGAATTCTCTACTTTTTAAACGACGACAGAGCTACTGCGCTTCCGGCATGCTGCGGTACGTTATGAACGCTGTGTAAGGGTATAGAAGGATCCCAATATTGGTCGTTTAGCCACACTAACGAGGGTAGCGAACGGAATGGCATTTCCCAGCCGGAGTACTCGGATAGCGATTCCCAATTACCCGTGATGTTTTTCGGGGTCGTCCTCCCAAATGCGGGGAGCGTAGCATTGAGGATCATTACAGGCTGCAGCGCCTCGATTGTTGCGTATTTACGGCGCTTCCGCCTGAAGG
>C1_A2310;1;;;;;;;
AAACCAGAGATGTTAACACATCACCGGCCCGCTTGTAGGATGGTGTACGGACAGATTTTTTTGGTACTCCTATATCGCTAACGATTTTTTTCCACTGATAAATGAATAGTTGAGATACTTGAATGGTCGTTACAACAATTCTCCCACTAAGCATTATAGTTTTCAAGAGTTTGAGTTAAGCTCTACGTCTGCCCTGTTGTGGTCAGCCGCGGGGGAACACTGCGCAACCGACAAATGTGGTGGTCCTAAGAGATCCTAGTATCTAGGCATTGGGTCATAGATCACTCAATGAGTACGAACCACCTCACCGCTACCGGAATTAAACCCTTTGCGTAATTGGCGCGAAAGTTGTACTTTACGCCGGGCTTCCCGCGCCACAGAGACGAGGCAACTCAGAACACCGTCGGGTGCGGGACCCCACAATTCTGAATCTATTGCTTAATTGTGTCATATAGCTAGGATAGAGATTGATGGACATCGATGATCCTTAAATCTGCATGGTGAGTGCGTCATGGATGACAACAGTCTCGCTGAAGGGTTGATGCCTTTGGGTGGGCCGTGTTGCTTAACTCCGCAAGAATATTACTATGCTAGTCAAGGGGGAGAGAGTGTATTAGTAACTCCGTCCACCGGCCCTATATTCCGTAGGTTTAGGATTGAACCTCGAGCGATTCTAATCGTGAAAGTGTCGAGGCCGTGCTTCTCCCCGCGGACTACACTTGACGCAATTTTTGTACGGCGCAGACCCAATTATGATGTTCAGTTGAATCGCGTTGGGCCCTGAGGGTTTAAGCTCCCACCATCGGTAGCGTTCAACTCGTAGTATCGGTAGAACTCCGAATGGATTGGAGGTGGCATGTACAGCACCATAATAGCGAACATTCATCATAACGAGACCGGGACCTCCGTCAGATTCCGAATTCGGTCTACGGGACGAGGTCTTTCAGGCCATTTCAGCTGGGGCCAAGCCCTTCGTCCGGGCCATCAAATATAGGGTCCAGGTATGAACTAATCTTTTATGATAGAGGAGTTAACGCCGGCACTCCGAGAATTGCTGAGAATACGAGAGTGAGACATATAGGGCTCCACTAGGGCATGCGGCTGAATTCTCTACTTTTTAAACGACGACAGAGCTACTGCGCTTCCGGCATGCTGCGGTACGTTATGAACGCTGTGTAAGGGTATAGAAGGATCCCAATATTGGTCGTTTAGCCACACTAACGAGGGTAGCGAACGGAATGGCATTTCCCAGCCGGAGTACTCGGATAGCGATTCCCAATTACCCGTGATGTTTTTCGTGGTCGTCCTCCCAAATGCGGGGAGCGTAGCATTGAGGATCATTACAGGCTGCAGCGCCTCGATTGTTGCGTATTTACGGCGCTTCCGCCTGAAGG
>C1_A2311;1;;;;;;;
AAACCAGAGATGTTAACACATCACCGGCCCGCTTGTAGGATGGTGTACGGACAGATTTTTTTGGTACTCCTATATCGCTAACGATTTTTTTCCACTGATAAATGAATAGTTGAGATACTTGAATGGTCGTTACAACAATTCTCCCACTAAGCATTATAGTTTTCAAGAGTTTGAGTTAAGCTCTACGTCTGCCCTGTTGTGGTCAGCCGCGGGGGAACACTGCGCAACCGACAAATGTGGTGGTCCTAAGAGATCCTAGTATCTAGGCATTGGGTCATAGATCACTCAATGAGTACGAACCACCTCACCGCTACCGGAATTAAACCCTTTGCGTAATTGGCGCGAAAGTTGTACTTTACGCCGGGCTTCCCGCGCCACAGAGACGAGGCAACTCAGAACACCGTCGGGTGCGGGACCCCACAATTCTGAATCTATTGCTTAATTGTGTCATATAGCTAGGATAGAGATTGATGGACATCGATGATCCTTAAATCTGCATGGTGAGTGCGTCATGGATGACAACAGTCTCGCTGAAGGGTTGATGCCTTTGGGTGGGCCGTGTTGCTTAACTCCGCAAGAATATTACTATGCTAGTCAAGGGGGAGAGAGTGTATTAGTAACTCCGTCCACCGGCCCTATATTCCGTAGGTTTAGGATTGAACCTCGAGCGATTCTAATCGTGAAAGTGTCGAGGCCGTGCTTCTCCCCGCGGACTACACTTGACGCAATTTTTGTACGGCGCAGACCCAATTATGATGTTCAGTTGAATCGCGTTGGGCCCTGAGGGTTTAAGCTCCCACCATCGGTAGCGTTCAACTCGTAGTATCGGTAGAACTCCGAATGGATTGGAGGTGGCATGTACAGCACCATAATAGCGAACATTCATCATAACGAGACCGGGACCTCCGTCAGATTCCGAATTCGGTCTACGGGACGAGGTCTTTCAGGCCATTTCAGCTGGGGCCAAGCCCTTCGTCCGGGCCATCAAATATAGGGTCCAGGTATGAACTAATCTTTTATGATAGAGGAGTTAACGCCGGCACTCCGAGAATTGCTGAGAATACGAGAGTGAGACATATAGGGCTCCACTAGGGCATGCGGCTGAATTCTCTACTTTTTAAACGACGACAGAGCTACTGCGCTTCCGGCATGCTGCGGTACGTTATGAACGCTGTGTAAGGGTATAGAAGGATCCCAATATTGGTCGTTTAGCCACACTAACGAGGGTAGCGAACGGAATGGCATTTCCCAGCCGGAGTACTCGGATAGCGATTCCCAATTACCCGTGATGTTTTTCGTGGTCGTCCTCCCAAATGCGGGGAGCGTAGCATTGAGGATCATTACAGGCTGCAGCGCCTCGATTGTTGCGTATTTACGGCGCTTCCGCCTGAAGG
>C1_A2312;1;;;;;;;
AAACCAGAGATGTTAACACATCACCGGCCCGCTTGTAGGATGGTGTACGGACAGATTTTTTTGGTACTCCTATATCGCTAACGATTTTTTTCCACTGATAAATGAATAGTTGAGATACTTGAATGGTCGTTACAACAATTCTCCCACTAAGCATTATAGTTTTCAAGAGTTTGAGTTAAGCTCTACGTCTGCCCTGTTGTGGTCAGCCGCGGGGGAACACTGCGCAACCGACAAATGTGGTGGTCCTAAGAGATCCTAGTATCTAGGCATTGGGTCATAGATCACTCAATGAGTACGAACCACCTCACCGCTACCGGAATTAAACCCTTTGCGTAATTGGCGCGAAAGTTGTACTTTACGCCGGGCTTCCCGCGCCACAGAGACGAGGCAACTCAGAACACCGTCGGGTGCGGGACCCCACAATTCTGAATCTATTGCTTAATTGTGTCATATAGCTAGGATAGAGATTGATGGACATCGATGATCCTTAAATCTGCATGGTGAGTGCGTCATGGATGACAACAGTCTCGCTGAAGGGTTGATGCCTTTGGGTGGGCCGTGTTGCTTAACTCCGCAAGAATATTACTATGCTAGTCAAGGGGGAGAGAGTGTATTAGTAACTCCGTCCACCGGCCCTATATTCCGTAGGTTTAGGATTGAACCTCGAGCGATTCTAATCGTGAAAGTGTCGAGGCCGTGCTTCTCCCCGCGGACTACACTTGACGCAATTTTTGTACGGCGCAGACCCAATTATGATGTTCAGTTGAATCGCGTTGGGCCCTGAGGGTTTAAGCTCCCACCATCGGTAGCGTTCAACTCGTAGTATCGGTAGAACTCCGAATGGATTGGAGGTGGCATGTACAGCACCATAATAGCGAACATTCATCATAACGAGACCGGGACCTCCGTCAGATTCCGAATTCGGTCTACGGGACGAGGTCTTTCAGGCCATTTCAGCTGGGGCCAAGCCCTTCGTCCGGGCCATCAAATATAGGGTCCAGGTATGAACTAATCTTTTATGATAGAGGAGTTAACGCCGGCACTCCGAGAATTGCTGAGAATACGAGAGTGAGACATATAGGGCTCCACTAGGGCATGCGGCTGAATTCTCTACTTTTTAAACGACGACAGAGCTACTGCGCTTCCGGCATGCTGCGGTACGTTATGAACGCTGTGTAAGGGTATAGAAGGATCCCAATATTGGTCGTTTAGCCACACTAACGAGGGTAGCGAACGGAATGGCATTTCCCAGCCGGAGTACTCGGATAGCGATTCCCAATTACCCGTGATGTTTTTCGTGGTCGTCCTCCCAAATGCGGGGAGCGTAGCATTGAGGATCATTACAGGCTGCAGCGCCTCGATTGTTGCGTATTTACGGCGCTTCCGCCTGAAGG
>C1_A2335;1;;;;;;;
AAACCAGAGATGTTAACACATCACCGGCCCGCTTGTAGGATGGTGTACGGACAGATTTTTTTGGTACTCCTATATCGCTAACGATTTTTTTCCACTGATAAATGAATAGTTGAGATACTTGAATGGTCGTTACAACAATTCTCCCACTAAGCATTATAGTTTTCAAGAGTTTGAGTTAAGCTCTACGTCTGCCCTGTTGTGGTCAGCCGCGGGGGAACACTGCGCAACCGACAAATGTGGTGGTCCTAAGAGATCCTAGTATCTAGGCATTGGGTCATAGATCACTCAATGAGTACGAACCACCTCACCGCTACCGGAATTAAACCCTTTGCGTAATTGGCGCGAAAGTTGTACTTTACGCCGGGCTTCCCGCGCCACAGAGACGAGGCAACTCAGAACACCGTCGGGTGCGGGACCCCACAATTCTGAATCTATTGCTTAATTGTGTCATATAGCTAGGATAGAGATTGATGGACATCGATGATCCTTAAATCTGCATGGTGAGTGCGTCATGGATGACAACAGTCTCGCTGAAGGGTTGATGCCTTTGGGTGGGCCGTGTTGCTTAACTCCGCAAGAATATTACTATGCTAGTCAAGGGGGAGAGAGTGTATTAGTAACTCCGTCCACCGGCCCTATATTCCGTAGGTTTAGGATTGAACCTCGAGCGATTCTAATCGTGAAAGTGTCGAGGCCGTGCTTCTCCCCGCGGACTACACTTGACGCAATTTTTGTACGGCGCAGACCCAATTATGATGTTCAGTTGAATCGCGTTGGGCCCTGAGGGTTTAAGCTCCCACCATCGGTAGCGTTCAACTCGTAGTATCGGTAGAACTCCGAATGGATTGGAGGTGGCATGTACAGCACCATAATAGCGAACATTCATCATAACGAGACCGGGACCTCCGTCAGATTCCGAATTCGGTCTACGGGACGAGGTCTTTCAGGCCATTTCAGCTGGGGCCAAGCCCTTCGTCCGGGCCATCAAATATAGGGTCCAGGTATGAACTAATCTTTTATGATAGAGGAGTTAACGCCGGCACTCCGAGAATTGCTGAGAATACGAGAGTGAGACATATAGGGCTCCACTAGGGCATGCGGCTGAATTCTCTACTTTTTAAACGACGACAGAGCTACTGCGCTTCCGGCATGCTGCGGTACGTTATGAACGCTGTGTAAGGGTATAGAAGGATCCCAATATTGGTCGTTTAGCCACACTAACGAGGGTAGCGAACGGAATGGCATTTCCCAGCCGGAGTACTCGGATAGCGATTCCCAATTACCCGTGATGTTTTTCGGGGTCGTCCTCCCAAATGCGGGGAGCGTAGCATTGAGGATCATTACAGGCTGCAGCGCCTCGATTGTTGCGTATTTACGGCGCTTCCGCCTGAAGG
>C1_A2340;1;;;;;;;
AAACCAGAGATGTTAACACATCACCGGCCCGCTTGTAGGATGGTGTACGGACAGATTTTTTTGGTACTCCTATATCGCTAACGATTTTTTTCCACTGATAAATGAATAGTTGAGATACTTGAATGGTCGTTACAACAATTCTCCCACTAAGCATTATAGTTTTCAAGAGTTTGAGTTAAGCTCTACGTCTGCCCTGTTGTGGTCAGCCGCGGGGGAACACTGCGCAACCGACAAATGTGGTGGTCCTAAGAGATCCTAGTATCTAGGCATTGGGTCATAGATCACTCAATGAGTACGAACCACCTCACCGCTACCGGAATTAAACCCTTTGCGTAATTGGCGCGAAAGTTGTACTTTACGCCGGGCTTCCCGCGCCACAGAGACGAGGCAACTCAGAACACCGTCGGGTGCGGGACCCCACAATTCTGAATCTATTGCTTAATTGTGTCATATAGCTAGGATAGAGATTGATGGACATCGATGATCCTTAAATCTGCATGGTGAGTGCGTCATGGATGACAACAGTCTCGCTGAAGGGTTGATGCCTTTGGGTGGGCCGTGTTGCTTAACTCCGCAAGAATATTACTATGCTAGTCAAGGGGGAGAGAGTGTATTAGTAACTCCGTCCACCGGCCCTATATTCCGTAGGTTTAGGATTGAACCTCGAGCGATTCTAATCGTGAAAGTGTCGAGGCCGTGCTTCTCCCCGCGGACTACACTTGACGCAATTTTTGTACGGCGCAGACCCAATTATGATGTTCAGTTGAATCGCGTTGGGCCCTGAGGGTTTAAGCTCCCACCATCGGTAGCGTTCAACTCGTAGTATCGGTAGAACTCCGAATGGATTGGAGGTGGCATGTACAGCACCATAATAGCGAACATTCATCATAACGAGACCGGGACCTCCGTCAGATTCCGAATTCGGTCTACGGGACGAGGTCTTTCAGGCCATTTCAGCTGGGGCCAAGCCCTTCGTCCGGGCCATCAAATATAGGGTCCAGGTATGAACTAATCTTTTATGATAGAGGAGTTAACGCCGGCACTCCGAGAATTGCTGAGAATACGAGAGTGAGACATATAGGGCTCCACTAGGGCATGCGGCTGAATTCTCTACTTTTTAAACGACGACAGAGCTACTGCGCTTCCGGCATGCTGCGGTACGTTATGAACGCTGTGTAAGGGTATAGAAGGATCCCAATATTGGTCGTTTAGCCACACTAACGAGGGTAGCGAACGGAATGGCATTTCCCAGCCGGAGTACTCGGATAGCGATTCCCAATTACCCGTGATGTTTTTCGGGGTCGTCCTCCCAAATGCGGGGAGCGTAGCATTGAGGATCATTACAGGCTGCAGCGCCTCGATTGTTGCGTATTTACGGCGCTTCCGCCTGAAGG
>C1_A2343;1;;;;;;;
AAACCAGAGATGTTAACACATCACCGGCCCGCTTGTAGGATGGTGTACGGACAGATTTTTTTGGTACTCCTATATCGCTAACGATTTTTTTCCACTGATAAATGAATAGTTGAGATACTTGAATGGTCGTTACAACAATTCTCCCACTAAGCATTATAGTTTTCAAGAGTTTGAGTTAAGCTCTACGTCTGCCCTGTTGTGGTCAGCCGCGGGGGAACACTGCGCAACCGACAAATGTGGTGGTCCTAAGAGATCCTAGTATCTAGGCATTGGGTCATAGATCACTCAATGAGTACGAACCACCTCACCGCTACCGGAATTAAACCCTTTGCGTAATTGGCGCGAAAGTTGTACTTTACGCCGGGCTTCCCGCGCCACAGAGACGAGGCAACTCAGAACACCGTCGGGTGCGGGACCCCACAATTCTGAATCTATTGCTTAATTGTGTCATATAGCTAGGATAGAGATTGATGGACATCGATGATCCTTAAATCTGCATGGTGAGTGCGTCATGGATGACAACAGTCTCGCTGAAGGGTTGATGCCTTTGGGTGGGCCGTGTTGCTTAACTCCGCAAGAATATTACTATGCTAGTCAAGGGGGAGAGAGTGTATTAGTAACTCCGTCCACCGGCCCTATATTCCGTAGGTTTAGGATTGAACCTCGAGCGATTCTAATCGTGAAAGTGTCGAGGCCGTGCTTCTCCCCGCGGACTACACTTGACGCAATTTTTGTACGGCGCAGACCCAATTATGATGTTCAGTTGAATCGCGTTGGGCCCTGAGGGTTTAAGCTCCCACCATCGGTAGCGTTCAACTCGTAGTATCGGTAGAACTCCGAATGGATTGGAGGTGGCATGTACAGCACCATAATAGCGAACATTCATCATAACGAGACCGGGACCTCCGTCAGATTCCGAATTCGGTCTACGGGACGAGGTCTTTCAGGCCATTTCAGCTGGGGCCAAGCCCTTCGTCCGGGCCATCAAATATAGGGTCCAGGTATGAACTAATCTTTTATGATAGAGGAGTTAACGCCGGCACTCCGAGAATTGCTGAGAATACGAGAGTGAGACATATAGGGCTCCACTAGGGCATGCGGCTGAATTCTCTACTTTTTAAACGACGACAGAGCTACTGCGCTTCCGGCATGCTGCGGTACGTTATGAACGCTGTGTAAGGGTATAGAAGGATCCCAATATTGGTCGTTTAGCCACACTAACGAGGGTAGCGAACGGAATGGCATTTCCCAGCCGGAGTACTCGGATAGCGATTCCCAATTACCCGTGATGTTTTTCGGGGTCGTCCTCCCAAATGCGGGGAGCGTAGCATTGAGGATCATTACAGGCTGCAGCGCCTCGATTGTTGCGTATTTACGGCGCTTCCGCCTGAAGG
>C1_A2346;1;;;;;;;
AAACCAGAGATGTTAACACATCACCGGCCCGCTTGTAGGATGGTGTACGGACAGATTTTTTTGGTACTCCTATATCGCTAACGATTTTTTTCCACTGATAAATGAATAGTTGAGATACTTGAATGGTCGTTACAACAATTCTCCCACTAAGCATTATAGTTTTCAAGAGTTTGAGTTAAGCTCTACGTCTGCCCTGTTGTGGTCAGCCGCGGGGGAACACTGCGCAACCGACAAATGTGGTGGTCCTAAGAGATCCTAGTATCTAGGCATTGGGTCATAGATCACTCAATGAGTACGAACCACCTCACCGCTACCGGAATTAAACCCTTTGCGTAATTGGCGCGAAAGTTGTACTTTACGCCGGGCTTCCCGCGCCACAGAGACGAGGCAACTCAGAACACCGTCGGGTGCGGGACCCCACAATTCTGAATCTATTGCTTAATTGTGTCATATAGCTAGGATAGAGATTGATGGACATCGATGATCCTTAAATCTGCATGGTGAGTGCGTCATGGATGACAACAGTCTCGCTGAAGGGTTGATGCCTTTGGGTGGGCCGTGTTGCTTAACTCCGCAAGAATATTACTATGCTAGTCAAGGGGGAGAGAGTGTATTAGTAACTCCGTCCACCGGCCCTATATTCCGTAGGTTTAGGATTGAACCTCGAGCGATTCTAATCGTGAAAGTGTCGAGGCCGTGCTTCTCCCCGCGGACTACACTTGACGCAATTTTTGTACGGCGCAGACCCAATTATGATGTTCAGTTGAATCGCGTTGGGCCCTGAGGGTTTAAGCTCCCACCATCGGTAGCGTTCAACTCGTAGTATCGGTAGAACTCCGAATGGATTGGAGGTGGCATGTACAGCACCATAATAGCGAACATTCATCATAACGAGACCGGGACCTCCGTCAGATTCCGAATTCGGTCTACGGGACGAGGTCTTTCAGGCCATTTCAGCTGGGGCCAAGCCCTTCGTCCGGGCCATCAAATATAGGGTCCAGGTATGAACTAATCTTTTATGATAGAGGAGTTAACGCCGGCACTCCGAGAATTGCTGAGAATACGAGAGTGAGACATATAGGGCTCCACTAGGGCATGCGGCTGAATTCTCTACTTTTTAAACGACGACAGAGCTACTGCGCTTCCGGCATGCTGCGGTACGTTATGAACGCTGTGTAAGGGTATAGAAGGATCCCAATATTGGTCGTTTAGCCACACTAACGAGGGTAGCGAACGGAATGGCATTTCCCAGCCGGAGTACTCGGATAGCGATTCCCAATTACCCGTGATGTTTTTCGGGGTCGTCCTCCCAAATGCGGGGAGCGTAGCATTGAGGATCATTACAGGCTGCAGCGCCTCGATTGTTGCGTATTTACGGCGCTTCCGCCTGAAGG
>C1_A2348;1;;;;;;;
AAACCAGAGATGTTAACACATCACCGGCCCGCTTGTAGGATGGTGTACGGACAGATTTTTTTGGTACTCCTATATCGCTAACGATTTTTTTCCACTGATAAATGAATAGTTGAGATACTTGAATGGTCGTTACAACAATTCTCCCACTAAGCATTATAGTTTTCAAGAGTTTGAGTTAAGCTCTACGTCTGCCCTGTTGTGGTCAGCCGCGGGGGAACACTGCGCAACCGACAAATGTGGTGGTCCTAAGAGATCCTAGTATCTAGGCATTGGGTCATAGATCACTCAATGAGTACGAACCACCTCACCGCTACCGGAATTAAACCCTTTGCGTAATTGGCGCGAAAGTTGTACTTTACGCCGGGCTTCCCGCGCCACAGAGACGAGGCAACTCAGAACACCGTCGGGTGCGGGACCCCACAATTCTGAATCTATTGCTTAATTGTGTCATATAGCTAGGATAGAGATTGATGGACATCGATGATCCTTAAATCTGCATGGTGAGTGCGTCATGGATGACAACAGTCTCGCTGAAGGGTTGATGCCTTTGGGTGGGCCGTGTTGCTTAACTCCGCAAGAATATTACTATGCTAGTCAAGGGGGAGAGAGTGTATTAGTAACTCCGTCCACCGGCCCTATATTCCGTAGGTTTAGGATTGAACCTCGAGCGATTCTAATCGTGAAAGTGTCGAGGCCGTGCTTCTCCCCGCGGACTACACTTGACGCAATTTTTGTACGGCGCAGACCCAATTATGATGTTCAGTTGAATCGCGTTGGGCCCTGAGGGTTTAAGCTCCCACCATCGGTAGCGTTCAACTCGTAGTATCGGTAGAACTCCGAATGGATTGGAGGTGGCATGTACAGCACCATAATAGCGAACATTCATCATAACGAGACCGGGACCTCCGTCAGATTCCGAATTCGGTCTACGGGACGAGGTCTTTCAGGCCATTTCAGCTGGGGCCAAGCCCTTCGTCCGGGCCATCAAATATAGGGTCCAGGTATGAACTAATCTTTTATGATAGAGGAGTTAACGCCGGCACTCCGAGAATTGCTGAGAATACGAGAGTGAGACATATAGGGCTCCACTAGGGCATGCGGCTGAATTCTCTACTTTTTAAACGACGACAGAGCTACTGCGCTTCCGGCATGCTGCGGTACGTTATGAACGCTGTGTAAGGGTATAGAAGGATCCCAATATTGGTCGTTTAGCCACACTAACGAGGGTAGCGAACGGAATGGCATTTCCCAGCCGGAGTACTCGGATAGCGATTCCCAATTACCCGTGATGTTTTTCGTGGTCGTCCTCCCAAATGCGGGGAGCGTAGCATTGAGGATCATTACAGGCTGCAGCGCCTCGATTGTTGCGTATTTACGGCGCTTCCGCCTGAAGG
>C1_A2358;1;;;;;;;
AAACCAGAGATGTTAACACATCACCGGCCCGCTTGTAGGATGGTGTACGGACAGATTTTTTTGGTACTCCTATATCGCTAACGATTTTTTTCCACTGATAAATGAATAGTTGAGATACTTGAATGGTCGTTACAACAATTCTCCCACTAAGCATTATAGTTTTCAAGAGTTTGAGTTAAGCTCTACGTCTGCCCTGTTGTGGTCAGCCGCGGGGGAACACTGCGCAACCGACAAATGTGGTGGTCCTAAGAGATCCTAGTATCTAGGCATTGGGTCATAGATCACTCAATGAGTACGAACCACCTCACCGCTACCGGAATTAAACCCTTTGCGTAATTGGCGCGAAAGTTGTACTTTACGCCGGGCTTCCCGCGCCACAGAGACGAGGCAACTCAGAACACCGTCGGGTGCGGGACCCCACAATTCTGAATCTATTGCTTAATTGTGTCATATAGCTAGGATAGAGATTGATGGACATCGATGATCCTTAAATCTGCATGGTGAGTGCGTCATGGATGACAACAGTCTCGCTGAAGGGTTGATGCCTTTGGGTGGGCCGTGTTGCTTAACTCCGCAAGAATATTACTATGCTAGTCAAGGGGGAGAGAGTGTATTAGTAACTCCGTCCACCGGCCCTATATTCCGTAGGTTTAGGATTGAACCTCGAGCGATTCTAATCGTGAAAGTGTCGAGGCCGTGCTTCTCCCCGCGGACTACACTTGACGCAATTTTTGTACGGCGCAGACCCAATTATGATGTTCAGTTGAATCGCGTTGGGCCCTGAGGGTTTAAGCTCCCACCATCGGTAGCGTTCAACTCGTAGTATCGGTAGAACTCCGAATGGATTGGAGGTGGCATGTACAGCACCATAATAGCGAACATTCATCATAACGAGACCGGGACCTCCGTCAGATTCCGAATTCGGTCTACGGGACGAGGTCTTTCAGGCCATTTCAGCTGGGGCCAAGCCCTTCGTCCGGGCCATCAAATATAGGGTCCAGGTATGAACTAATCTTTTATGATAGAGGAGTTAACGCCGGCACTCCGAGAATTGCTGAGAATACGAGAGTGAGACATATAGGGCTCCACTAGGGCATGCGGCTGAATTCTCTACTTTTTAAACGACGACAGAGCTACTGCGCTTCCGGCATGCTGCGGTACGTTATGAACGCTGTGTAAGGGTATAGAAGGATCCCAATATTGGTCGTTTAGCCACACTAACGAGGGTAGCGAACGGAATGGCATTTCCCAGCCGGAGTACTCGGATAGCGATTCCCAATTACCCGTGATGTTTTTCGGGGTCGTCCTCCCAAATGCGGGGAGCGTAGCATTGAGGATCATTACAGGCTGCAGCGCCTCGATTGTTGCGTATTTACGGCGCTTCCGCCTGAAGG
>C1_A2360;1;;;;;;;
AAACCAGAGATGTTAACACATCACCGGCCCGCTTGTAGGATGGTGTACGGACAGATTTTTTTGGTACTCCTATATCGCTAACGATTTTTTTCCACTGATAAATGAATAGTTGAGATACTTGAATGGTCGTTACAACAATTCTCCCACTAAGCATTATAGTTTTCAAGAGTTTGAGTTAAGCTCTACGTCTGCCCTGTTGTGGTCAGCCGCGGGGGAACACTGCGCAACCGACAAATGTGGTGGTCCTAAGAGATCCTAGTATCTAGGCATTGGGTCATAGATCACTCAATGAGTACGAACCACCTCACCGCTACCGGAATTAAACCCTTTGCGTAATTGGCGCGAAAGTTGTACTTTACGCCGGGCTTCCCGCGCCACAGAGACGAGGCAACTCAGAACACCGTCGGGTGCGGGACCCCACAATTCTGAATCTATTGCTTAATTGTGTCATATAGCTAGGATAGAGATTGATGGACATCGATGATCCTTAAATCTGCATGGTGAGTGCGTCATGGATGACAACAGTCTCGCTGAAGGGTTGATGCCTTTGGGTGGGCCGTGTTGCTTAACTCCGCAAGAATATTACTATGCTAGTCAAGGGGGAGAGAGTGTATTAGTAACTCCGTCCACCGGCCCTATATTCCGTAGGTTTAGGATTGAACCTCGAGCGATTCTAATCGTGAAAGTGTCGAGGCCGTGCTTCTCCCCGCGGACTACACTTGACGCAATTTTTGTACGGCGCAGACCCAATTATGATGTTCAGTTGAATCGCGTTGGGCCCTGAGGGTTTAAGCTCCCACCATCGGTAGCGTTCAACTCGTAGTATCGGTAGAACTCCGAATGGATTGGAGGTGGCATGTACAGCACCATAATAGCGAACATTCATCATAACGAGACCGGGACCTCCGTCAGATTCCGAATTCGGTCTACGGGACGAGGTCTTTCAGGCCATTTCAGCTGGGGCCAAGCCCTTCGTCCGGGCCATCAAATATAGGGTCCAGGTATGAACTAATCTTTTATGATAGAGGAGTTAACGCCGGCACTCCGAGAATTGCTGAGAATACGAGAGTGAGACATATAGGGCTCCACTAGGGCATGCGGCTGAATTCTCTACTTTTTAAACGACGACAGAGCTACTGCGCTTCCGGCATGCTGCGGTACGTTATGAACGCTGTGTAAGGGTATAGAAGGATCCCAATATTGGTCGTTTAGCCACACTAACGAGGGTAGCGAACGGAATGGCATTTCCCAGCCGGAGTACTCGGATAGCGATTCCCAATTACCCGTGATGTTTTTCGGGGTCGTCCTCCCAAATGCGGGGAGCGTAGCATTGAGGATCATTACAGGCTGCAGCGCCTCGATTGTTGCGTATTTACGGCGCTTCCGCCTGAAGG
>C1_A2361;1;;;;;;;
AAACCAGAGATGTTAACACATCACCGGCCCGCTTGTAGGATGGTGTACGGACAGATTTTTTTGGTACTCCTATATCGCTAACGATTTTTTTCCACTGATAAATGAATAGTTGAGATACTTGAATGGTCGTTACAACAATTCTCCCACTAAGCATTATAGTTTTCAAGAGTTTGAGTTAAGCTCTACGTCTGCCCTGTTGTGGTCAGCCGCGGGGGAACACTGCGCAACCGACAAATGTGGTGGTCCTAAGAGATCCTAGTATCTAGGCATTGGGTCATAGATCACTCAATGAGTACGAACCACCTCACCGCTACCGGAATTAAACCCTTTGCGTAATTGGCGCGAAAGTTGTACTTTACGCCGGGCTTCCCGCGCCACAGAGACGAGGCAACTCAGAACACCGTCGGGTGCGGGACCCCACAATTCTGAATCTATTGCTTAATTGTGTCATATAGCTAGGATAGAGATTGATGGACATCGATGATCCTTAAATCTGCATGGTGAGTGCGTCATGGATGACAACAGTCTCGCTGAAGGGTTGATGCCTTTGGGTGGGCCGTGTTGCTTAACTCCGCAAGAATATTACTATGCTAGTCAAGGGGGAGAGAGTGTATTAGTAACTCCGTCCACCGGCCCTATATTCCGTAGGTTTAGGATTGAACCTCGAGCGATTCTAATCGTGAAAGTGTCGAGGCCGTGCTTCTCCCCGCGGACTACACTTGACGCAATTTTTGTACGGCGCAGACCCAATTATGATGTTCAGTTGAATCGCGTTGGGCCCTGAGGGTTTAAGCTCCCACCATCGGTAGCGTTCAACTCGTAGTATCGGTAGAACTCCGAATGGATTGGAGGTGGCATGTACAGCACCATAATAGCGAACATTCATCATAACGAGACCGGGACCTCCGTCAGATTCCGAATTCGGTCTACGGGACGAGGTCTTTCAGGCCATTTCAGCTGGGGCCAAGCCCTTCGTCCGGGCCATCAAATATAGGGTCCAGGTATGAACTAATCTTTTATGATAGAGGAGTTAACGCCGGCACTCCGAGAATTGCTGAGAATACGAGAGTGAGACATATAGGGCTCCACTAGGGCATGCGGCTGAATTCTCTACTTTTTAAACGACGACAGAGCTACTGCGCTTCCGGCATGCTGCGGTACGTTATGAACGCTGTGTAAGGGTATAGAAGGATCCCAATATTGGTCGTTTAGCCACACTAACGAGGGTAGCGAACGGAATGGCATTTCCCAGCCGGAGTACTCGGATAGCGATTCCCAATTACCCGTGATGTTTTTCGTGGTCGTCCTCCCAAATGCGGGGAGCGTAGCATTGAGGATCATTACAGGCTGCAGCGCCTCGATTGTTGCGTATTTACGGCGCTTCCGCCTGAAGG
>C1_A2382;1;;;;;;;
AAACCAGAGATGTTAACACATCACCGGCCCGCTTGTAGGATGGTGTACGGACAGATTTTTTTGGTACTCCTATATCGCTAACGATTTTTTTCCACTGATAAATGAATAGTTGAGATACTTGAATGGTCGTTACAACAATTCTCCCACTAAGCATTATAGTTTTCAAGAGTTTGAGTTAAGCTCTACGTCTGCCCTGTTGTGGTCAGCCGCGGGGGAACACTGCGCAACCGACAAATGTGGTGGTCCTAAGAGATCCTAGTATCTAGGCATTGGGTCATAGATCACTCAATGAGTACGAACCACCTCACCGCTACCGGAATTAAACCCTTTGCGTAATTGGCGCGAAAGTTGTACTTTACGCCGGGCTTCCCGCGCCACAGAGACGAGGCAACTCAGAACACCGTCGGGTGCGGGACCCCACAATTCTGAATCTATTGCTTAATTGTGTCATATAGCTAGGATAGAGATTGATGGACATCGATGATCCTTAAATCTGCATGGTGAGTGCGTCATGGATGACAACAGTCTCGCTGAAGGGTTGATGCCTTTGGGTGGGCCGTGTTGCTTAACTCCGCAAGAATATTACTATGCTAGTCAAGGGGGAGAGAGTGTATTAGTAACTCCGTCCACCGGCCCTATATTCCGTAGGTTTAGGATTGAACCTCGAGCGATTCTAATCGTGAAAGTGTCGAGGCCGTGCTTCTCCCCGCGGACTACACTTGACGCAATTTTTGTACGGCGCAGACCCAATTATGATGTTCAGTTGAATCGCGTTGGGCCCTGAGGGTTTAAGCTCCCACCATCGGTAGCGTTCAACTCGTAGTATCGGTAGAACTCCGAATGGATTGGAGGTGGCATGTACAGCACCATAATAGCGAACATTCATCATAACGAGACCGGGACCTCCGTCAGATTCCGAATTCGGTCTACGGGACGAGGTCTTTCAGGCCATTTCAGCTGGGGCCAAGCCCTTCGTCCGGGCCATCAAATATAGGGTCCAGGTATGAACTAATCTTTTATGATAGAGGAGTTAACGCCGGCACTCCGAGAATTGCTGAGAATACGAGAGTGAGACATATAGGGCTCCACTAGGGCATGCGGCTGAATTCTCTACTTTTTAAACGACGACAGAGCTACTGCGCTTCCGGCATGCTGCGGTACGTTATGAACGCTGTGTAAGGGTATAGAAGGATCCCAATATTGGTCGTTTAGCCACACTAACGAGGGTAGCGAACGGAATGGCATTTCCCAGCCGGAGTACTCGGATAGCGATTCCCAATTACCCGTGATGTTTTTCGGGGTCGTCCTCCCAAATGCGGGGAGCGTAGCATTGAGGATCATTACAGGCTGCAGCGCCTCGATTGTTGCGTATTTACGGCGCTTCCGCCTGAAGG
>C1_A2388;1;;;;;;;
AAACCAGAGATGTTAACACATCACCGGCCCGCTTGTAGGATGGTGTACGGACAGATTTTTTTGGTACTCCTATATCGCTAACGATTTTTTTCCACTGATAAATGAATAGTTGAGATACTTGAATGGTCGTTACAACAATTCTCCCACTAAGCATTATAGTTTTCAAGAGTTTGAGTTAAGCTCTACGTCTGCCCTGTTGTGGTCAGCCGCGGGGGAACACTGCGCAACCGACAAATGTGGTGGTCCTAAGAGATCCTAGTATCTAGGCATTGGGTCATAGATCACTCAATGAGTACGAACCACCTCACCGCTACCGGAATTAAACCCTTTGCGTAATTGGCGCGAAAGTTGTACTTTACGCCGGGCTTCCCGCGCCACAGAGACGAGGCAACTCAGAACACCGTCGGGTGCGGGACCCCACAATTCTGAATCTATTGCTTAATTGTGTCATATAGCTAGGATAGAGATTGATGGACATCGATGATCCTTAAATCTGCATGGTGAGTGCGTCATGGATGACAACAGTCTCGCTGAAGGGTTGATGCCTTTGGGTGGGCCGTGTTGCTTAACTCCGCAAGAATATTACTATGCTAGTCAAGGGGGAGAGAGTGTATTAGTAACTCCGTCCACCGGCCCTATATTCCGTAGGTTTAGGATTGAACCTCGAGCGATTCTAATCGTGAAAGTGTCGAGGCCGTGCTTCTCCCCGCGGACTACACTTGACGCAATTTTTGTACGGCGCAGACCCAATTATGATGTTCAGTTGAATCGCGTTGGGCCCTGAGGGTTTAAGCTCCCACCATCGGTAGCGTTCAACTCGTAGTATCGGTAGAACTCCGAATGGATTGGAGGTGGCATGTACAGCACCATAATAGCGAACATTCATCATAACGAGACCGGGACCTCCGTCAGATTCCGAATTCGGTCTACGGGACGAGGTCTTTCAGGCCATTTCAGCTGGGGCCAAGCCCTTCGTCCGGGCCATCAAATATAGGGTCCAGGTATGAACTAATCTTTTATGATAGAGGAGTTAACGCCGGCACTCCGAGAATTGCTGAGAATACGAGAGTGAGACATATAGGGCTCCACTAGGGCATGCGGCTGAATTCTCTACTTTTTAAACGACGACAGAGCTACTGCGCTTCCGGCATGCTGCGGTACGTTATGAACGCTGTGTAAGGGTATAGAAGGATCCCAATATTGGTCGTTTAGCCACACTAACGAGGGTAGCGAACGGAATGGCATTTCCCAGCCGGAGTACTCGGATAGCGATTCCCAATTACCCGTGATGTTTTTCGGGGTCGTCCTCCCAAATGCGGGGAGCGTAGCATTGAGGATCATTACAGGCTGCAGCGCCTCGATTGTTGCGTATTTACGGCGCTTCCGCCTGAAGG
>C1_A2458;1;;;;;;;
AAACCAGAGATGTTAACACATCACCGGCCCGCTTGTAGGATGGTGTACGGACAGATTTTTTTGGTACTCCTATATCGCTAACGATTTTTTTCCACTGATAAATGAATAGTTGAGATACTTGAATGGTCGTTACAACAATTCTCCCACTAAGCATTATAGTTTTCAAGAGTTTGAGTTAAGCTCTACGTCTGCCCTGTTGTGGTCAGCCGCGGGGGAACACTGCGCAACCGACAAATGTGGTGGTCCTAAGAGATCCTAGTATCTAGGCATTGGGTCATAGATCACTCAATGAGTACGAACCACCTCACCGCTACCGGAATTAAACCCTTTGCGTAATTGGCGCGAAAGTTGTACTTTACGCCGGGCTTCCCGCGCCACAGAGACGAGGCAACTCAGAACACCGTCGGGTGCGGGACCCCACAATTCTGAATCTATTGCTTAATTGTGTCATATAGCTAGGATAGAGATTGATGGACATCGATGATCCTTAAATCTGCATGGTGAGTGCGTCATGGATGACAACAGTCTCGCTGAAGGGTTGATGCCTTTGGGTGGGCCGTGTTGCTTAACTCCGCAAGAATATTACTATGCTAGTCAAGGGGGAGAGAGTGTATTAGTAACTCCGTCCACCGGCCCTATATTCCGTAGGTTTAGGATTGAACCTCGAGCGATTCTAATCGTGAAAGTGTCGAGGCCGTGCTTCTCCCCGCGGACTACACTTGACGCAATTTTTGTACGGCGCAGACCCAATTATGATGTTCAGTTGAATCGCGTTGGGCCCTGAGGGTTTAAGCTCCCACCATCGGTAGCGTTCAACTCGTAGTATCGGTAGAACTCCGAATGGATTGGAGGTGGCATGTACAGCACCATAATAGCGAACATTCATCATAACGAGACCGGGACCTCCGTCAGATTCCGAATTCGGTCTACGGGACGAGGTCTTTCAGGCCATTTCAGCTGGGGCCAAGCCCTTCGTCCGGGCCATCAAATATAGGGTCCAGGTATGAACTAATCTTTTATGATAGAGGAGTTAACGCCGGCACTCCGAGAATTGCTGAGAATACGAGAGTGAGACATATAGGGCTCCACTAGGGCATGCGGCTGAATTCTCTACTTTTTAAACGACGACAGAGCTACTGCGCTTCCGGCATGCTGCGGTACGTTATGAACGCTGTGTAAGGGTATAGAAGGATCCCAATATTGGTCGTTTAGCCACACTAACGAGGGTAGCGAACGGAATGGCATTTCCCAGCCGGAGTACTCGGATAGCGATTCCCAATTACCCGTGATGTTTTTCGGGGTCGTCCTCCCAAATGCGGGGAGCGTAGCATTGAGGATCATTACAGGCTGCAGCGCCTCGATTGTTGCGTATTTACGGCGCTTCCGCCTGAAGG
>C1_A2481;1;;;;;;;
AAACCAGAGATGTTAACACATCACCGGCCCGCTTGTAGGATGGTGTACGGACAGATTTTTTTGGTACTCCTATATCGCTAACGATTTTTTTCCACTGATAAATGAATAGTTGAGATACTTGAATGGTCGTTACAACAATTCTCCCACTAAGCATTATAGTTTTCAAGAGTTTGAGTTAAGCTCTACGTCTGCCCTGTTGTGGTCAGCCGCGGGGGAACACTGCGCAACCGACAAATGTGGTGGTCCTAAGAGATCCTAGTATCTAGGCATTGGGTCATAGATCACTCAATGAGTACGAACCACCTCACCGCTACCGGAATTAAACCCTTTGCGTAATTGGCGCGAAAGTTGTACTTTACGCCGGGCTTCCCGCGCCACAGAGACGAGGCAACTCAGAACACCGTCGGGTGCGGGACCCCACAATTCTGAATCTATTGCTTAATTGTGTCATATAGCTAGGATAGAGATTGATGGACATCGATGATCCTTAAATCTGCATGGTGAGTGCGTCATGGATGACAACAGTCTCGCTGAAGGGTTGATGCCTTTGGGTGGGCCGTGTTGCTTAACTCCGCAAGAATATTACTATGCTAGTCAAGGGGGAGAGAGTGTATTAGTAACTCCGTCCACCGGCCCTATATTCCGTAGGTTTAGGATTGAACCTCGAGCGATTCTAATCGTGAAAGTGTCGAGGCCGTGCTTCTCCCCGCGGACTACACTTGACGCAATTTTTGTACGGCGCAGACCCAATTATGATGTTCAGTTGAATCGCGTTGGGCCCTGAGGGTTTAAGCTCCCACCATCGGTAGCGTTCAACTCGTAGTATCGGTAGAACTCCGAATGGATTGGAGGTGGCATGTACAGCACCATAATAGCGAACATTCATCATAACGAGACCGGGACCTCCGTCAGATTCCGAATTCGGTCTACGGGACGAGGTCTTTCAGGCCATTTCAGCTGGGGCCAAGCCCTTCGTCCGGGCCATCAAATATAGGGTCCAGGTATGAACTAATCTTTTATGATAGAGGAGTTAACGCCGGCACTCCGAGAATTGCTGAGAATACGAGAGTGAGACATATAGGGCTCCACTAGGGCATGCGGCTGAATTCTCTACTTTTTAAACGACGACAGAGCTACTGCGCTTCCGGCATGCTGCGGTACGTTATGAACGCTGTGTAAGGGTATAGAAGGATCCCAATATTGGTCGTTTAGCCACACTAACGAGGGTAGCGAACGGAATGGCATTTCCCAGCCGGAGTACTCGGATAGCGATTCCCAATTACCCGTGATGTTTTTCGGGGTCGTCCTCCCAAATGCGGGGAGCGTAGCATTGAGGATCATTACAGGCTGCAGCGCCTCGATTGTTGCGTATTTACGGCGCTTCCGCCTGAAGG
>C1_A2490;1;;;;;;;
AAACCAGAGATGTTAACACATCACCGGCCCGCTTGTAGGATGGTGTACGGACAGATTTTTTTGGTACTCCTATATCGCTAACGATTTTTTTCCACTGATAAATGAATAGTTGAGATACTTGAATGGTCGTTACAACAATTCTCCCACTAAGCATTATAGTTTTCAAGAGTTTGAGTTAAGCTCTACGTCTGCCCTGTTGTGGTCAGCCGCGGGGGAACACTGCGCAACCGACAAATGTGGTGGTCCTAAGAGATCCTAGTATCTAGGCATTGGGTCATAGATCACTCAATGAGTACGAACCACCTCACCGCTACCGGAATTAAACCCTTTGCGTAATTGGCGCGAAAGTTGTACTTTACGCCGGGCTTCCCGCGCCACAGAGACGAGGCAACTCAGAACACCGTCGGGTGCGGGACCCCACAATTCTGAATCTATTGCTTAATTGTGTCATATAGCTAGGATAGAGATTGATGGACATCGATGATCCTTAAATCTGCATGGTGAGTGCGTCATGGATGACAACAGTCTCGCTGAAGGGTTGATGCCTTTGGGTGGGCCGTGTTGCTTAACTCCGCAAGAATATTACTATGCTAGTCAAGGGGGAGAGAGTGTATTAGTAACTCCGTCCACCGGCCCTATATTCCGTAGGTTTAGGATTGAACCTCGAGCGATTCTAATCGTGAAAGTGTCGAGGCCGTGCTTCTCCCCGCGGACTACACTTGACGCAATTTTTGTACGGCGCAGACCCAATTATGATGTTCAGTTGAATCGCGTTGGGCCCTGAGGGTTTAAGCTCCCACCATCGGTAGCGTTCAACTCGTAGTATCGGTAGAACTCCGAATGGATTGGAGGTGGCATGTACAGCACCATAATAGCGAACATTCATCATAACGAGACCGGGACCTCCGTCAGATTCCGAATTCGGTCTACGGGACGAGGTCTTTCAGGCCATTTCAGCTGGGGCCAAGCCCTTCGTCCGGGCCATCAAATATAGGGTCCAGGTATGAACTAATCTTTTATGATAGAGGAGTTAACGCCGGCACTCCGAGAATTGCTGAGAATACGAGAGTGAGACATATAGGGCTCCACTAGGGCATGCGGCTGAATTCTCTACTTTTTAAACGACGACAGAGCTACTGCGCTTCCGGCATGCTGCGGTACGTTATGAACGCTGTGTAAGGGTATAGAAGGATCCCAATATTGGTCGTTTAGCCACACTAACGAGGGTAGCGAACGGAATGGCATTTCCCAGCCGGAGTACTCGGATAGCGATTCCCAATTACCCGTGATGTTTTTCGGGGTCGTCCTCCCAAATGCGGGGAGCGTAGCATTGAGGATCATTACAGGCTGCAGCGCCTCGATTGTTGCGTATTTACGGCGCTTCCGCCTGAAGG
>C1_A2635;1;;;;;;;
AAACCAGAGATGTTAACACATCACCGGCCCGCTTGTAGGATGGTGTACGGACAGATTTTTTTGGTACTCCTATATCGCTAACGATTTTTTTCCACTGATAAATGAATAGTTGAGATACTTGAATGGTCGTTACAACAATTCTCCCACTAAGCATTATAGTTTTCAAGAGTTTGAGTTAAGCTCTACGTCTGCCCTGTTGTGGTCAGCCGCGGGGGAACACTGCGCAACCGACAAATGTGGTGGTCCTAAGAGATCCTAGTATCTAGGCATTGGGTCATAGATCACTCAATGAGTACGAACCACCTCACCGCTACCGGAATTAAACCCTTTGCGTAATTGGCGCGAAAGTTGTACTTTACGCCGGGCTTCCCGCGCCACAGAGACGAGGCAACTCAGAACACCGTCGGGTGCGGGACCCCACAATTCTGAATCTATTGCTTAATTGTGTCATATAGCTAGGATAGAGATTGATGGACATCGATGATCCTTAAATCTGCATGGTGAGTGCGTCATGGATGACAACAGTCTCGCTGAAGGGTTGATGCCTTTGGGTGGGCCGTGTTGCTTAACTCCGCAAGAATATTACTATGCTAGTCAAGGGGGAGAGAGTGTATTAGTAACTCCGTCCACCGGCCCTATATTCCGTAGGTTTAGGATTGAACCTCGAGCGATTCTAATCGTGAAAGTGTCGAGGCCGTGCTTCTCCCCGCGGACTACACTTGACGCAATTTTTGTACGGCGCAGACCCAATTATGATGTTCAGTTGAATCGCGTTGGGCCCTGAGGGTTTAAGCTCCCACCATCGGTAGCGTTCAACTCGTAGTATCGGTAGAACTCCGAATGGATTGGAGGTGGCATGTACAGCACCATAATAGCGAACATTCATCATAACGAGACCGGGACCTCCGTCAGATTCCGAATTCGGTCTACGGGACGAGGTCTTTCAGGCCATTTCAGCTGGGGCCAAGCCCTTCGTCCGGGCCATCAAATATAGGGTCCAGGTATGAACTAATCTTTTATGATAGAGGAGTTAACGCCGGCACTCCGAGAATTGCTGAGAATACGAGAGTGAGACATATAGGGCTCCACTAGGGCATGCGGCTGAATTCTCTACTTTTTAAACGACGACAGAGCTACTGCGCTTCCGGCATGCTGCGGTACGTTATGAACGCTGTGTAAGGGTATAGAAGGATCCCAATATTGGTCGTTTAGCCACACTAACGAGGGTAGCGAACGGAATGGCATTTCCCAGCCGGAGTACTCGGATAGCGATTCCCAATTACCCGTGATGTTTTTCGGGGTCGTCCTCCCAAATGCGGGGAGCGTAGCATTGAGGATCATTACAGGCTGCAGCGCCTCGATTGTTGCGTATTTACGGCGCTTCCGCCTGAAGG
>C1_A2662;1;;;;;;;
AAACCAGAGATGTTAACACATCACCGGCCCGCTTGTAGGATGGTGTACGGACAGATTTTTTTGGTACTCCTATATCGCTAACGATTTTTTTCCACTGATAAATGAATAGTTGAGATACTTGAATGGTCGTTACAACAATTCTCCCACTAAGCATTATAGTTTTCAAGAGTTTGAGTTAAGCTCTACGTCTGCCCTGTTGTGGTCAGCCGCGGGGGAACACTGCGCAACCGACAAATGTGGTGGTCCTAAGAGATCCTAGTATCTAGGCATTGGGTCATAGATCACTCAATGAGTACGAACCACCTCACCGCTACCGGAATTAAACCCTTTGCGTAATTGGCGCGAAAGTTGTACTTTACGCCGGGCTTCCCGCGCCACAGAGACGAGGCAACTCAGAACACCGTCGGGTGCGGGACCCCACAATTCTGAATCTATTGCTTAATTGTGTCATATAGCTAGGATAGAGATTGATGGACATCGATGATCCTTAAATCTGCATGGTGAGTGCGTCATGGATGACAACAGTCTCGCTGAAGGGTTGATGCCTTTGGGTGGGCCGTGTTGCTTAACTCCGCAAGAATATTACTATGCTAGTCAAGGGGGAGAGAGTGTATTAGTAACTCCGTCCACCGGCCCTATATTCCGTAGGTTTAGGATTGAACCTCGAGCGATTCTAATCGTGAAAGTGTCGAGGCCGTGCTTCTCCCCGCGGACTACACTTGACGCAATTTTTGTACGGCGCAGACCCAATTATGATGTTCAGTTGAATCGCGTTGGGCCCTGAGGGTTTAAGCTCCCACCATCGGTAGCGTTCAACTCGTAGTATCGGTAGAACTCCGAATGGATTGGAGGTGGCATGTACAGCACCATAATAGCGAACATTCATCATAACGAGACCGGGACCTCCGTCAGATTCCGAATTCGGTCTACGGGACGAGGTCTTTCAGGCCATTTCAGCTGGGGCCAAGCCCTTCGTCCGGGCCATCAAATATAGGGTCCAGGTATGAACTAATCTTTTATGATAGAGGAGTTAACGCCGGCACTCCGAGAATTGCTGAGAATACGAGAGTGAGACATATAGGGCTCCACTAGGGCATGCGGCTGAATTCTCTACTTTTTAAACGACGACAGAGCTACTGCGCTTCCGGCATGCTGCGGTACGTTATGAACGCTGTGTAAGGGTATAGAAGGATCCCAATATTGGTCGTTTAGCCACACTAACGAGGGTAGCGAACGGAATGGCATTTCCCAGCCGGAGTACTCGGATAGCGATTCCCAATTACCCGTGATGTTTTTCGGGGTCGTCCTCCCAAATGCGGGGAGCGTAGCATTGAGGATCATTACAGGCTGCAGCGCCTCGATTGTTGCGTATTTACGGCGCTTCCGCCTGAAGG
>C1_A2669;1;;;;;;;
AAACCAGAGATGTTAACACATCACCGGCCCGCTTGTAGGATGGTGTACGGACAGATTTTTTTGGTACTCCTATATCGCTAACGATTTTTTTCCACTGATAAATGAATAGTTGAGATACTTGAATGGTCGTTACAACAATTCTCCCACTAAGCATTATAGTTTTCAAGAGTTTGAGTTAAGCTCTACGTCTGCCCTGTTGTGGTCAGCCGCGGGGGAACACTGCGCAACCGACAAATGTGGTGGTCCTAAGAGATCCTAGTATCTAGGCATTGGGTCATAGATCACTCAATGAGTACGAACCACCTCACCGCTACCGGAATTAAACCCTTTGCGTAATTGGCGCGAAAGTTGTACTTTACGCCGGGCTTCCCGCGCCACAGAGACGAGGCAACTCAGAACACCGTCGGGTGCGGGACCCCACAATTCTGAATCTATTGCTTAATTGTGTCATATAGCTAGGATAGAGATTGATGGACATCGATGATCCTTAAATCTGCATGGTGAGTGCGTCATGGATGACAACAGTCTCGCTGAAGGGTTGATGCCTTTGGGTGGGCCGTGTTGCTTAACTCCGCAAGAATATTACTATGCTAGTCAAGGGGGAGAGAGTGTATTAGTAACTCCGTCCACCGGCCCTATATTCCGTAGGTTTAGGATTGAACCTCGAGCGATTCTAATCGTGAAAGTGTCGAGGCCGTGCTTCTCCCCGCGGACTACACTTGACGCAATTTTTGTACGGCGCAGACCCAATTATGATGTTCAGTTGAATCGCGTTGGGCCCTGAGGGTTTAAGCTCCCACCATCGGTAGCGTTCAACTCGTAGTATCGGTAGAACTCCGAATGGATTGGAGGTGGCATGTACAGCACCATAATAGCGAACATTCATCATAACGAGACCGGGACCTCCGTCAGATTCCGAATTCGGTCTACGGGACGAGGTCTTTCAGGCCATTTCAGCTGGGGCCAAGCCCTTCGTCCGGGCCATCAAATATAGGGTCCAGGTATGAACTAATCTTTTATGATAGAGGAGTTAACGCCGGCACTCCGAGAATTGCTGAGAATACGAGAGTGAGACATATAGGGCTCCACTAGGGCATGCGGCTGAATTCTCTACTTTTTAAACGACGACAGAGCTACTGCGCTTCCGGCATGCTGCGGTACGTTATGAACGCTGTGTAAGGGTATAGAAGGATCCCAATATTGGTCGTTTAGCCACACTAACGAGGGTAGCGAACGGAATGGCATTTCCCAGCCGGAGTACTCGGATAGCGATTCCCAATTACCCGTGATGTTTTTCGGGGTCGTCCTCCCAAATGCGGGGAGCGTAGCATTGAGGATCATTACAGGCTGCAGCGCCTCGATTGTTGCGTATTTACGGCGCTTCCGCCTGAAGG
>C1_A2712;1;;;;;;;
AAACCAGAGATGTTAACACATCACCGGCCCGCTTGTAGGATGGTGTACGGACAGATTTTTTTGGTACTCCTATATCGCTAACGATTTTTTTCCACTGATAAATGAATAGTTGAGATACTTGAATGGTCGTTACAACAATTCTCCCACTAAGCATTATAGTTTTCAAGAGTTTGAGTTAAGCTCTACGTCTGCCCTGTTGTGGTCAGCCGCGGGGGAACACTGCGCAACCGACAAATGTGGTGGTCCTAAGAGATCCTAGTATCTAGGCATTGGGTCATAGATCACTCAATGAGTACGAACCACCTCACCGCTACCGGAATTAAACCCTTTGCGTAATTGGCGCGAAAGTTGTACTTTACGCCGGGCTTCCCGCGCCACAGAGACGAGGCAACTCAGAACACCGTCGGGTGCGGGACCCCACAATTCTGAATCTATTGCTTAATTGTGTCATATAGCTAGGATAGAGATTGATGGACATCGATGATCCTTAAATCTGCATGGTGAGTGCGTCATGGATGACAACAGTCTCGCTGAAGGGTTGATGCCTTTGGGTGGGCCGTGTTGCTTAACTCCGCAAGAATATTACTATGCTAGTCAAGGGGGAGAGAGTGTATTAGTAACTCCGTCCACCGGCCCTATATTCCGTAGGTTTAGGATTGAACCTCGAGCGATTCTAATCGTGAAAGTGTCGAGGCCGTGCTTCTCCCCGCGGACTACACTTGACGCAATTTTTGTACGGCGCAGACCCAATTATGATGTTCAGTTGAATCGCGTTGGGCCCTGAGGGTTTAAGCTCCCACCATCGGTAGCGTTCAACTCGTAGTATCGGTAGAACTCCGAATGGATTGGAGGTGGCATGTACAGCACCATAATAGCGAACATTCATCATAACGAGACCGGGACCTCCGTCAGATTCCGAATTCGGTCTACGGGACGAGGTCTTTCAGGCCATTTCAGCTGGGGCCAAGCCCTTCGTCCGGGCCATCAAATATAGGGTCCAGGTATGAACTAATCTTTTATGATAGAGGAGTTAACGCCGGCACTCCGAGAATTGCTGAGAATACGAGAGTGAGACATATAGGGCTCCACTAGGGCATGCGGCTGAATTCTCTACTTTTTAAACGACGACAGAGCTACTGCGCTTCCGGCATGCTGCGGTACGTTATGAACGCTGTGTAAGGGTATAGAAGGATCCCAATATTGGTCGTTTAGCCACACTAACGAGGGTAGCGAACGGAATGGCATTTCCCAGCCGGAGTACTCGGATAGCGATTCCCAATTACCCGTGATGTTTTTCGGGGTCGTCCTCCCAAATGCGGGGAGCGTAGCATTGAGGATCATTACAGGCTGCAGCGCCTCGATTGTTGCGTATTTACGGCGCTTCCGCCTGAAGG
>C1_A2715;1;;;;;;;
AAACCAGAGATGTTAACACATCACCGGCCCGCTTGTAGGATGGTGTACGGACAGATTTTTTTGGTACTCCTATATCGCTAACGATTTTTTTCCACTGATAAATGAATAGTTGAGATACTTGAATGGTCGTTACAACAATTCTCCCACTAAGCATTATAGTTTTCAAGAGTTTGAGTTAAGCTCTACGTCTGCCCTGTTGTGGTCAGCCGCGGGGGAACACTGCGCAACCGACAAATGTGGTGGTCCTAAGAGATCCTAGTATCTAGGCATTGGGTCATAGATCACTCAATGAGTACGAACCACCTCACCGCTACCGGAATTAAACCCTTTGCGTAATTGGCGCGAAAGTTGTACTTTACGCCGGGCTTCCCGCGCCACAGAGACGAGGCAACTCAGAACACCGTCGGGTGCGGGACCCCACAATTCTGAATCTATTGCTTAATTGTGTCATATAGCTAGGATAGAGATTGATGGACATCGATGATCCTTAAATCTGCATGGTGAGTGCGTCATGGATGACAACAGTCTCGCTGAAGGGTTGATGCCTTTGGGTGGGCCGTGTTGCTTAACTCCGCAAGAATATTACTATGCTAGTCAAGGGGGAGAGAGTGTATTAGTAACTCCGTCCACCGGCCCTATATTCCGTAGGTTTAGGATTGAACCTCGAGCGATTCTAATCGTGAAAGTGTCGAGGCCGTGCTTCTCCCCGCGGACTACACTTGACGCAATTTTTGTACGGCGCAGACCCAATTATGATGTTCAGTTGAATCGCGTTGGGCCCTGAGGGTTTAAGCTCCCACCATCGGTAGCGTTCAACTCGTAGTATCGGTAGAACTCCGAATGGATTGGAGGTGGCATGTACAGCACCATAATAGCGAACATTCATCATAACGAGACCGGGACCTCCGTCAGATTCCGAATTCGGTCTACGGGACGAGGTCTTTCAGGCCATTTCAGCTGGGGCCAAGCCCTTCGTCCGGGCCATCAAATATAGGGTCCAGGTATGAACTAATCTTTTATGATAGAGGAGTTAACGCCGGCACTCCGAGAATTGCTGAGAATACGAGAGTGAGACATATAGGGCTCCACTAGGGCATGCGGCTGAATTCTCTACTTTTTAAACGACGACAGAGCTACTGCGCTTCCGGCATGCTGCGGTACGTTATGAACGCTGTGTAAGGGTATAGAAGGATCCCAATATTGGTCGTTTAGCCACACTAACGAGGGTAGCGAACGGAATGGCATTTCCCAGCCGGAGTACTCGGATAGCGATTCCCAATTACCCGTGATGTTTTTCGTGGTCGTCCTCCCAAATGCGGGGAGCGTAGCATTGAGGATCATTACAGGCTGCAGCGCCTCGATTGTTGCGTATTTACGGCGCTTCCGCCTGAAGG
>C1_A2734;1;;;;;;;
AAACCAGAGATGTTAACACATCACCGGCCCGCTTGTAGGATGGTGTACGGACAGATTTTTTTGGTACTCCTATATCGCTAACGATTTTTTTCCACTGATAAATGAATAGTTGAGATACTTGAATGGTCGTTACAACAATTCTCCCACTAAGCATTATAGTTTTCAAGAGTTTGAGTTAAGCTCTACGTCTGCCCTGTTGTGGTCAGCCGCGGGGGAACACTGCGCAACCGACAAATGTGGTGGTCCTAAGAGATCCTAGTATCTAGGCATTGGGTCATAGATCACTCAATGAGTACGAACCACCTCACCGCTACCGGAATTAAACCCTTTGCGTAATTGGCGCGAAAGTTGTACTTTACGCCGGGCTTCCCGCGCCACAGAGACGAGGCAACTCAGAACACCGTCGGGTGCGGGACCCCACAATTCTGAATCTATTGCTTAATTGTGTCATATAGCTAGGATAGAGATTGATGGACATCGATGATCCTTAAATCTGCATGGTGAGTGCGTCATGGATGACAACAGTCTCGCTGAAGGGTTGATGCCTTTGGGTGGGCCGTGTTGCTTAACTCCGCAAGAATATTACTATGCTAGTCAAGGGGGAGAGAGTGTATTAGTAACTCCGTCCACCGGCCCTATATTCCGTAGGTTTAGGATTGAACCTCGAGCGATTCTAATCGTGAAAGTGTCGAGGCCGTGCTTCTCCCCGCGGACTACACTTGACGCAATTTTTGTACGGCGCAGACCCAATTATGATGTTCAGTTGAATCGCGTTGGGCCCTGAGGGTTTAAGCTCCCACCATCGGTAGCGTTCAACTCGTAGTATCGGTAGAACTCCGAATGGATTGGAGGTGGCATGTACAGCACCATAATAGCGAACATTCATCATAACGAGACCGGGACCTCCGTCAGATTCCGAATTCGGTCTACGGGACGAGGTCTTTCAGGCCATTTCAGCTGGGGCCAAGCCCTTCGTCCGGGCCATCAAATATAGGGTCCAGGTATGAACTAATCTTTTATGATAGAGGAGTTAACGCCGGCACTCCGAGAATTGCTGAGAATACGAGAGTGAGACATATAGGGCTCCACTAGGGCATGCGGCTGAATTCTCTACTTTTTAAACGACGACAGAGCTACTGCGCTTCCGGCATGCTGCGGTACGTTATGAACGCTGTGTAAGGGTATAGAAGGATCCCAATATTGGTCGTTTAGCCACACTAACGAGGGTAGCGAACGGAATGGCATTTCCCAGCCGGAGTACTCGGATAGCGATTCCCAATTACCCGTGATGTTTTTCGGGGTCGTCCTCCCAAATGCGGGGAGCGTAGCATTGAGGATCATTACAGGCTGCAGCGCCTCGATTGTTGCGTATTTACGGCGCTTCCGCCTGAAGG
>C1_A2755;1;;;;;;;
AAACCAGAGATGTTAACACATCACCGGCCCGCTTGTAGGATGGTGTACGGACAGATTTTTTTGGTACTCCTATATCGCTAACGATTTTTTTCCACTGATAAATGAATAGTTGAGATACTTGAATGGTCGTTACAACAATTCTCCCACTAAGCATTATAGTTTTCAAGAGTTTGAGTTAAGCTCTACGTCTGCCCTGTTGTGGTCAGCCGCGGGGGAACACTGCGCAACCGACAAATGTGGTGGTCCTAAGAGATCCTAGTATCTAGGCATTGGGTCATAGATCACTCAATGAGTACGAACCACCTCACCGCTACCGGAATTAAACCCTTTGCGTAATTGGCGCGAAAGTTGTACTTTACGCCGGGCTTCCCGCGCCACAGAGACGAGGCAACTCAGAACACCGTCGGGTGCGGGACCCCACAATTCTGAATCTATTGCTTAATTGTGTCATATAGCTAGGATAGAGATTGATGGACATCGATGATCCTTAAATCTGCATGGTGAGTGCGTCATGGATGACAACAGTCTCGCTGAAGGGTTGATGCCTTTGGGTGGGCCGTGTTGCTTAACTCCGCAAGAATATTACTATGCTAGTCAAGGGGGAGAGAGTGTATTAGTAACTCCGTCCACCGGCCCTATATTCCGTAGGTTTAGGATTGAACCTCGAGCGATTCTAATCGTGAAAGTGTCGAGGCCGTGCTTCTCCCCGCGGACTACACTTGACGCAATTTTTGTACGGCGCAGACCCAATTATGATGTTCAGTTGAATCGCGTTGGGCCCTGAGGGTTTAAGCTCCCACCATCGGTAGCGTTCAACTCGTAGTATCGGTAGAACTCCGAATGGATTGGAGGTGGCATGTACAGCACCATAATAGCGAACATTCATCATAACGAGACCGGGACCTCCGTCAGATTCCGAATTCGGTCTACGGGACGAGGTCTTTCAGGCCATTTCAGCTGGGGCCAAGCCCTTCGTCCGGGCCATCAAATATAGGGTCCAGGTATGAACTAATCTTTTATGATAGAGGAGTTAACGCCGGCACTCCGAGAATTGCTGAGAATACGAGAGTGAGACATATAGGGCTCCACTAGGGCATGCGGCTGAATTCTCTACTTTTTAAACGACGACAGAGCTACTGCGCTTCCGGCATGCTGCGGTACGTTATGAACGCTGTGTAAGGGTATAGAAGGATCCCAATATTGGTCGTTTAGCCACACTAACGAGGGTAGCGAACGGAATGGCATTTCCCAGCCGGAGTACTCGGATAGCGATTCCCAATTACCCGTGATGTTTTTCGGGGTCGTCCTCCCAAATGCGGGGAGCGTAGCATTGAGGATCATTACAGGCTGCAGCGCCTCGATTGTTGCGTATTTACGGCGCTTCCGCCTGAAGG
>C1_A2894;1;;;;;;;
AAACCAGAGATGTTAACACATCACCGGCCCGCTTGTAGGATGGTGTACGGACAGATTTTTTTGGTACTCCTATATCGCTAACGATTTTTTTCCACTGATAAATGAATAGTTGAGATACTTGAATGGTCGTTACAACAATTCTCCCACTAAGCATTATAGTTTTCAAGAGTTTGAGTTAAGCTCTACGTCTGCCCTGTTGTGGTCAGCCGCGGGGGAACACTGCGCAACCGACAAATGTGGTGGTCCTAAGAGATCCTAGTATCTAGGCATTGGGTCATAGATCACTCAATGAGTACGAACCACCTCACCGCTACCGGAATTAAACCCTTTGCGTAATTGGCGCGAAAGTTGTACTTTACGCCGGGCTTCCCGCGCCACAGAGACGAGGCAACTCAGAACACCGTCGGGTGCGGGACCCCACAATTCTGAATCTATTGCTTAATTGTGTCATATAGCTAGGATAGAGATTGATGGACATCGATGATCCTTAAATCTGCATGGTGAGTGCGTCATGGATGACAACAGTCTCGCTGAAGGGTTGATGCCTTTGGGTGGGCCGTGTTGCTTAACTCCGCAAGAATATTACTATGCTAGTCAAGGGGGAGAGAGTGTATTAGTAACTCCGTCCACCGGCCCTATATTCCGTAGGTTTAGGATTGAACCTCGAGCGATTCTAATCGTGAAAGTGTCGAGGCCGTGCTTCTCCCCGCGGACTACACTTGACGCAATTTTTGTACGGCGCAGACCCAATTATGATGTTCAGTTGAATCGCGTTGGGCCCTGAGGGTTTAAGCTCCCACCATCGGTAGCGTTCAACTCGTAGTATCGGTAGAACTCCGAATGGATTGGAGGTGGCATGTACAGCACCATAATAGCGAACATTCATCATAACGAGACCGGGACCTCCGTCAGATTCCGAATTCGGTCTACGGGACGAGGTCTTTCAGGCCATTTCAGCTGGGGCCAAGCCCTTCGTCCGGGCCATCAAATATAGGGTCCAGGTATGAACTAATCTTTTATGATAGAGGAGTTAACGCCGGCACTCCGAGAATTGCTGAGAATACGAGAGTGAGACATATAGGGCTCCACTAGGGCATGCGGCTGAATTCTCTACTTTTTAAACGACGACAGAGCTACTGCGCTTCCGGCATGCTGCGGTACGTTATGAACGCTGTGTAAGGGTATAGAAGGATCCCAATATTGGTCGTTTAGCCACACTAACGAGGGTAGCGAACGGAATGGCATTTCCCAGCCGGAGTACTCGGATAGCGATTCCCAATTACCCGTGATGTTTTTCGTGGTCGTCCTCCCAAATGCGGGGAGCGTAGCATTGAGGATCATTACAGGCTGCAGCGCCTCGATTGTTGCGTATTTACGGCGCTTCCGCCTGAAGG
>C1_A2928;1;;;;;;;
AAACCAGAGATGTTAACACATCACCGGCCCGCTTGTAGGATGGTGTACGGACAGATTTTTTTGGTACTCCTATATCGCTAACGATTTTTTTCCACTGATAAATGAATAGTTGAGATACTTGAATGGTCGTTACAACAATTCTCCCACTAAGCATTATAGTTTTCAAGAGTTTGAGTTAAGCTCTACGTCTGCCCTGTTGTGGTCAGCCGCGGGGGAACACTGCGCAACCGACAAATGTGGTGGTCCTAAGAGATCCTAGTATCTAGGCATTGGGTCATAGATCACTCAATGAGTACGAACCACCTCACCGCTACCGGAATTAAACCCTTTGCGTAATTGGCGCGAAAGTTGTACTTTACGCCGGGCTTCCCGCGCCACAGAGACGAGGCAACTCAGAACACCGTCGGGTGCGGGACCCCACAATTCTGAATCTATTGCTTAATTGTGTCATATAGCTAGGATAGAGATTGATGGACATCGATGATCCTTAAATCTGCATGGTGAGTGCGTCATGGATGACAACAGTCTCGCTGAAGGGTTGATGCCTTTGGGTGGGCCGTGTTGCTTAACTCCGCAAGAATATTACTATGCTAGTCAAGGGGGAGAGAGTGTATTAGTAACTCCGTCCACCGGCCCTATATTCCGTAGGTTTAGGATTGAACCTCGAGCGATTCTAATCGTGAAAGTGTCGAGGCCGTGCTTCTCCCCGCGGACTACACTTGACGCAATTTTTGTACGGCGCAGACCCAATTATGATGTTCAGTTGAATCGCGTTGGGCCCTGAGGGTTTAAGCTCCCACCATCGGTAGCGTTCAACTCGTAGTATCGGTAGAACTCCGAATGGATTGGAGGTGGCATGTACAGCACCATAATAGCGAACATTCATCATAACGAGACCGGGACCTCCGTCAGATTCCGAATTCGGTCTACGGGACGAGGTCTTTCAGGCCATTTCAGCTGGGGCCAAGCCCTTCGTCCGGGCCATCAAATATAGGGTCCAGGTATGAACTAATCTTTTATGATAGAGGAGTTAACGCCGGCACTCCGAGAATTGCTGAGAATACGAGAGTGAGACATATAGGGCTCCACTAGGGCATGCGGCTGAATTCTCTACTTTTTAAACGACGACAGAGCTACTGCGCTTCCGGCATGCTGCGGTACGTTATGAACGCTGTGTAAGGGTATAGAAGGATCCCAATATTGGTCGTTTAGCCACACTAACGAGGGTAGCGAACGGAATGGCATTTCCCAGCCGGAGTACTCGGATAGCGATTCCCAATTACCCGTGATGTTTTTCGTGGTCGTCCTCCCAAATGCGGGGAGCGTAGCATTGAGGATCATTACAGGCTGCAGCGCCTCGATTGTTGCGTATTTACGGCGCTTCCGCCTGAAGG
>C1_A2930;1;;;;;;;
AAACCAGAGATGTTAACACATCACCGGCCCGCTTGTAGGATGGTGTACGGACAGATTTTTTTGGTACTCCTATATCGCTAACGATTTTTTTCCACTGATAAATGAATAGTTGAGATACTTGAATGGTCGTTACAACAATTCTCCCACTAAGCATTATAGTTTTCAAGAGTTTGAGTTAAGCTCTACGTCTGCCCTGTTGTGGTCAGCCGCGGGGGAACACTGCGCAACCGACAAATGTGGTGGTCCTAAGAGATCCTAGTATCTAGGCATTGGGTCATAGATCACTCAATGAGTACGAACCACCTCACCGCTACCGGAATTAAACCCTTTGCGTAATTGGCGCGAAAGTTGTACTTTACGCCGGGCTTCCCGCGCCACAGAGACGAGGCAACTCAGAACACCGTCGGGTGCGGGACCCCACAATTCTGAATCTATTGCTTAATTGTGTCATATAGCTAGGATAGAGATTGATGGACATCGATGATCCTTAAATCTGCATGGTGAGTGCGTCATGGATGACAACAGTCTCGCTGAAGGGTTGATGCCTTTGGGTGGGCCGTGTTGCTTAACTCCGCAAGAATATTACTATGCTAGTCAAGGGGGAGAGAGTGTATTAGTAACTCCGTCCACCGGCCCTATATTCCGTAGGTTTAGGATTGAACCTCGAGCGATTCTAATCGTGAAAGTGTCGAGGCCGTGCTTCTCCCCGCGGACTACACTTGACGCAATTTTTGTACGGCGCAGACCCAATTATGATGTTCAGTTGAATCGCGTTGGGCCCTGAGGGTTTAAGCTCCCACCATCGGTAGCGTTCAACTCGTAGTATCGGTAGAACTCCGAATGGATTGGAGGTGGCATGTACAGCACCATAATAGCGAACATTCATCATAACGAGACCGGGACCTCCGTCAGATTCCGAATTCGGTCTACGGGACGAGGTCTTTCAGGCCATTTCAGCTGGGGCCAAGCCCTTCGTCCGGGCCATCAAATATAGGGTCCAGGTATGAACTAATCTTTTATGATAGAGGAGTTAACGCCGGCACTCCGAGAATTGCTGAGAATACGAGAGTGAGACATATAGGGCTCCACTAGGGCATGCGGCTGAATTCTCTACTTTTTAAACGACGACAGAGCTACTGCGCTTCCGGCATGCTGCGGTACGTTATGAACGCTGTGTAAGGGTATAGAAGGATCCCAATATTGGTCGTTTAGCCACACTAACGAGGGTAGCGAACGGAATGGCATTTCCCAGCCGGAGTACTCGGATAGCGATTCCCAATTACCCGTGATGTTTTTCGTGGTCGTCCTCCCAAATGCGGGGAGCGTAGCATTGAGGATCATTACAGGCTGCAGCGCCTCGATTGTTGCGTATTTACGGCGCTTCCGCCTGAAGG
>C1_A3024;1;;;;;;;
AAACCAGAGATGTTAACACATCACCGGCCCGCTTGTAGGATGGTGTACGGACAGATTTTTTTGGTACTCCTATATCGCTAACGATTTTTTTCCACTGATAAATGAATAGTTGAGATACTTGAATGGTCGTTACAACAATTCTCCCACTAAGCATTATAGTTTTCAAGAGTTTGAGTTAAGCTCTACGTCTGCCCTGTTGTGGTCAGCCGCGGGGGAACACTGCGCAACCGACAAATGTGGTGGTCCTAAGAGATCCTAGTATCTAGGCATTGGGTCATAGATCACTCAATGAGTACGAACCACCTCACCGCTACCGGAATTAAACCCTTTGCGTAATTGGCGCGAAAGTTGTACTTTACGCCGGGCTTCCCGCGCCACAGAGACGAGGCAACTCAGAACACCGTCGGGTGCGGGACCCCACAATTCTGAATCTATTGCTTAATTGTGTCATATAGCTAGGATAGAGATTGATGGACATCGATGATCCTTAAATCTGCATGGTGAGTGCGTCATGGATGACAACAGTCTCGCTGAAGGGTTGATGCCTTTGGGTGGGCCGTGTTGCTTAACTCCGCAAGAATATTACTATGCTAGTCAAGGGGGAGAGAGTGTATTAGTAACTCCGTCCACCGGCCCTATATTCCGTAGGTTTAGGATTGAACCTCGAGCGATTCTAATCGTGAAAGTGTCGAGGCCGTGCTTCTCCCCGCGGACTACACTTGACGCAATTTTTGTACGGCGCAGACCCAATTATGATGTTCAGTTGAATCGCGTTGGGCCCTGAGGGTTTAAGCTCCCACCATCGGTAGCGTTCAACTCGTAGTATCGGTAGAACTCCGAATGGATTGGAGGTGGCATGTACAGCACCATAATAGCGAACATTCATCATAACGAGACCGGGACCTCCGTCAGATTCCGAATTCGGTCTACGGGACGAGGTCTTTCAGGCCATTTCAGCTGGGGCCAAGCCCTTCGTCCGGGCCATCAAATATAGGGTCCAGGTATGAACTAATCTTTTATGATAGAGGAGTTAACGCCGGCACTCCGAGAATTGCTGAGAATACGAGAGTGAGACATATAGGGCTCCACTAGGGCATGCGGCTGAATTCTCTACTTTTTAAACGACGACAGAGCTACTGCGCTTCCGGCATGCTGCGGTACGTTATGAACGCTGTGTAAGGGTATAGAAGGATCCCAATATTGGTCGTTTAGCCACACTAACGAGGGTAGCGAACGGAATGGCATTTCCCAGCCGGAGTACTCGGATAGCGATTCCCAATTACCCGTGATGTTTTTCGTGGTCGTCCTCCCAAATGCGGGGAGCGTAGCATTGAGGATCATTACAGGCTGCAGCGCCTCGATTGTTGCGTATTTACGGCGCTTCCGCCTGAAGG
>C1_A3408;1;;;;;;;
AAACCAGAGATGTTAACACATCACCGGCCCGCTTGTAGGATGGTGTACGGACAGATTTTTTTGGTACTCCTATATCGCTAACGATTTTTTTCCACTGATAAATGAATAGTTGAGATACTTGAATGGTCGTTACAACAATTCTCCCACTAAGCATTATAGTTTTCAAGAGTTTGAGTTAAGCTCTACGTCTGCCCTGTTGTGGTCAGCCGCGGGGGAACACTGCGCAACCGACAAATGTGGTGGTCCTAAGAGATCCTAGTATCTAGGCATTGGGTCATAGATCACTCAATGAGTACGAACCACCTCACCGCTACCGGAATTAAACCCTTTGCGTAATTGGCGCGAAAGTTGTACTTTACGCCGGGCTTCCCGCGCCACAGAGACGAGGCAACTCAGAACACCGTCGGGTGCGGGACCCCACAATTCTGAATCTATTGCTTAATTGTGTCATATAGCTAGGATAGAGATTGATGGACATCGATGATCCTTAAATCTGCATGGTGAGTGCGTCATGGATGACAACAGTCTCGCTGAAGGGTTGATGCCTTTGGGTGGGCCGTGTTGCTTAACTCCGCAAGAATATTACTATGCTAGTCAAGGGGGAGAGAGTGTATTAGTAACTCCGTCCACCGGCCCTATATTCCGTAGGTTTAGGATTGAACCTCGAGCGATTCTAATCGTGAAAGTGTCGAGGCCGTGCTTCTCCCCGCGGACTACACTTGACGCAATTTTTGTACGGCGCAGACCCAATTATGATGTTCAGTTGAATCGCGTTGGGCCCTGAGGGTTTAAGCTCCCACCATCGGTAGCGTTCAACTCGTAGTATCGGTAGAACTCCGAATGGATTGGAGGTGGCATGTACAGCACCATAATAGCGAACATTCATCATAACGAGACCGGGACCTCCGTCAGATTCCGAATTCGGTCTACGGGACGAGGTCTTTCAGGCCATTTCAGCTGGGGCCAAGCCCTTCGTCCGGGCCATCAAATATAGGGTCCAGGTATGAACTAATCTTTTATGATAGAGGAGTTAACGCCGGCACTCCGAGAATTGCTGAGAATACGAGAGTGAGACATATAGGGCTCCACTAGGGCATGCGGCTGAATTCTCTACTTTTTAAACGACGACAGAGCTACTGCGCTTCCGGCATGCTGCGGTACGTTATGAACGCTGTGTAAGGGTATAGAAGGATCCCAATATTGGTCGTTTAGCCACACTAACGAGGGTAGCGAACGGAATGGCATTTCCCAGCCGGAGTACTCGGATAGCGATTCCCAATTACCCGTGATGTTTTTCGTGGTCGTCCTCCCAAATGCGGGGAGCGTAGCATTGAGGATCATTACAGGCTGCAGCGCCTCGATTGTTGCGTATTTACGGCGCTTCCGCCTGAAGG
>C1_A3521;1;;;;;;;
AAACCAGAGATGTTAACACATCACCGGCCCGCTTGTAGGATGGTGTACGGACAGATTTTTTTGGTACTCCTATATCGCTAACGATTTTTTTCCACTGATAAATGAATAGTTGAGATACTTGAATGGTCGTTACAACAATTCTCCCACTAAGCATTATAGTTTTCAAGAGTTTGAGTTAAGCTCTACGTCTGCCCTGTTGTGGTCAGCCGCGGGGGAACACTGCGCAACCGACAAATGTGGTGGTCCTAAGAGATCCTAGTATCTAGGCATTGGGTCATAGATCACTCAATGAGTACGAACCACCTCACCGCTACCGGAATTAAACCCTTTGCGTAATTGGCGCGAAAGTTGTACTTTACGCCGGGCTTCCCGCGCCACAGAGACGAGGCAACTCAGAACACCGTCGGGTGCGGGACCCCACAATTCTGAATCTATTGCTTAATTGTGTCATATAGCTAGGATAGAGATTGATGGACATCGATGATCCTTAAATCTGCATGGTGAGTGCGTCATGGATGACAACAGTCTCGCTGAAGGGTTGATGCCTTTGGGTGGGCCGTGTTGCTTAACTCCGCAAGAATATTACTATGCTAGTCAAGGGGGAGAGAGTGTATTAGTAACTCCGTCCACCGGCCCTATATTCCGTAGGTTTAGGATTGAACCTCGAGCGATTCTAATCGTGAAAGTGTCGAGGCCGTGCTTCTCCCCGCGGACTACACTTGACGCAATTTTTGTACGGCGCAGACCCAATTATGATGTTCAGTTGAATCGCGTTGGGCCCTGAGGGTTTAAGCTCCCACCATCGGTAGCGTTCAACTCGTAGTATCGGTAGAACTCCGAATGGATTGGAGGTGGCATGTACAGCACCATAATAGCGAACATTCATCATAACGAGACCGGGACCTCCGTCAGATTCCGAATTCGGTCTACGGGACGAGGTCTTTCAGGCCATTTCAGCTGGGGCCAAGCCCTTCGTCCGGGCCATCAAATATAGGGTCCAGGTATGAACTAATCTTTTATGATAGAGGAGTTAACGCCGGCACTCCGAGAATTGCTGAGAATACGAGAGTGAGACATATAGGGCTCCACTAGGGCATGCGGCTGAATTCTCTACTTTTTAAACGACGACAGAGCTACTGCGCTTCCGGCATGCTGCGGTACGTTATGAACGCTGTGTAAGGGTATAGAAGGATCCCAATATTGGTCGTTTAGCCACACTAACGAGGGTAGCGAACGGAATGGCATTTCCCAGCCGGAGTACTCGGATAGCGATTCCCAATTACCCGTGATGTTTTTCGGGGTCGTCCTCCCAAATGCGGGGAGCGTAGCATTGAGGATCATTACAGGCTGCAGCGCCTCGATTGTTGCGTATTTACGGCGCTTCCGCCTGAAGG
>C1_A3522;1;;;;;;;
AAACCAGAGATGTTAACACATCACCGGCCCGCTTGTAGGATGGTGTACGGACAGATTTTTTTGGTACTCCTATATCGCTAACGATTTTTTTCCACTGATAAATGAATAGTTGAGATACTTGAATGGTCGTTACAACAATTCTCCCACTAAGCATTATAGTTTTCAAGAGTTTGAGTTAAGCTCTACGTCTGCCCTGTTGTGGTCAGCCGCGGGGGAACACTGCGCAACCGACAAATGTGGTGGTCCTAAGAGATCCTAGTATCTAGGCATTGGGTCATAGATCACTCAATGAGTACGAACCACCTCACCGCTACCGGAATTAAACCCTTTGCGTAATTGGCGCGAAAGTTGTACTTTACGCCGGGCTTCCCGCGCCACAGAGACGAGGCAACTCAGAACACCGTCGGGTGCGGGACCCCACAATTCTGAATCTATTGCTTAATTGTGTCATATAGCTAGGATAGAGATTGATGGACATCGATGATCCTTAAATCTGCATGGTGAGTGCGTCATGGATGACAACAGTCTCGCTGAAGGGTTGATGCCTTTGGGTGGGCCGTGTTGCTTAACTCCGCAAGAATATTACTATGCTAGTCAAGGGGGAGAGAGTGTATTAGTAACTCCGTCCACCGGCCCTATATTCCGTAGGTTTAGGATTGAACCTCGAGCGATTCTAATCGTGAAAGTGTCGAGGCCGTGCTTCTCCCCGCGGACTACACTTGACGCAATTTTTGTACGGCGCAGACCCAATTATGATGTTCAGTTGAATCGCGTTGGGCCCTGAGGGTTTAAGCTCCCACCATCGGTAGCGTTCAACTCGTAGTATCGGTAGAACTCCGAATGGATTGGAGGTGGCATGTACAGCACCATAATAGCGAACATTCATCATAACGAGACCGGGACCTCCGTCAGATTCCGAATTCGGTCTACGGGACGAGGTCTTTCAGGCCATTTCAGCTGGGGCCAAGCCCTTCGTCCGGGCCATCAAATATAGGGTCCAGGTATGAACTAATCTTTTATGATAGAGGAGTTAACGCCGGCACTCCGAGAATTGCTGAGAATACGAGAGTGAGACATATAGGGCTCCACTAGGGCATGCGGCTGAATTCTCTACTTTTTAAACGACGACAGAGCTACTGCGCTTCCGGCATGCTGCGGTACGTTATGAACGCTGTGTAAGGGTATAGAAGGATCCCAATATTGGTCGTTTAGCCACACTAACGAGGGTAGCGAACGGAATGGCATTTCCCAGCCGGAGTACTCGGATAGCGATTCCCAATTACCCGTGATGTTTTTCGTGGTCGTCCTCCCAAATGCGGGGAGCGTAGCATTGAGGATCATTACAGGCTGCAGCGCCTCGATTGTTGCGTATTTACGGCGCTTCCGCCTGAAGG
>C1_A3698VS;1;;;;;;;
AAACCAGAGATGTTAACACATCACCGGCCCGCTTGTAGGATGGTGTACGGACAGATTTTTTTGGTACTCCTATATCGCTAACGATTTTTTTCCACTGATAAATGAATAGTTGAGATACTTGAATGGTCGTTACAACAATTCTCCCACTAAGCATTATAGTTTTCAAGAGTTTGAGTTAAGCTCTACGTCTGCCCTGTTGTGGTCAGCCGCGGGGGAACACTGCGCAACCGACAAATGTGGTGGTCCTAAGAGATCCTAGTATCTAGGCATTGGGTCATAGATCACTCAATGAGTACGAACCACCTCACCGCTACCGGAATTAAACCCTTTGCGTAATTGGCGCGAAAGTTGTACTTTACGCCGGGCTTCCCGCGCCACAGAGACGAGGCAACTCAGAACACCGTCGGGTGCGGGACCCCACAATTCTGAATCTATTGCTTAATTGTGTCATATAGCTAGGATAGAGATTGATGGACATCGATGATCCTTAAATCTGCATGGTGAGTGCGTCATGGATGACAACAGTCTCGCTGAAGGGTTGATGCCTTTGGGTGGGCCGTGTTGCTTAACTCCGCAAGAATATTACTATGCTAGTCAAGGGGGAGAGAGTGTATTAGTAACTCCGTCCACCGGCCCTATATTCCGTAGGTTTAGGATTGAACCTCGAGCGATTCTAATCGTGAAAGTGTCGAGGCCGTGCTTCTCCCCGCGGACTACACTTGACGCAATTTTTGTACGGCGCAGACCCAATTATGATGTTCAGTTGAATCGCGTTGGGCCCTGAGGGTTTAAGCTCCCACCATCGGTAGCGTTCAACTCGTAGTATCGGTAGAACTCCGAATGGATTGGAGGTGGCATGTACAGCACCATAATAGCGAACATTCATCATAACGAGACCGGGACCTCCGTCAGATTCCGAATTCGGTCTACGGGACGAGGTCTTTCAGGCCATTTCAGCTGGGGCCAAGCCCTTCGTCCGGGCCATCAAATATAGGGTCCAGGTATGAACTAATCTTTTATGATAGAGGAGTTAACGCCGGCACTCCGAGAATTGCTGAGAATACGAGAGTGAGACATATAGGGCTCCACTAGGGCATGCGGCTGAATTCTCTACTTTTTAAACGACGACAGAGCTACTGCGCTTCCGGCATGCTGCGGTACGTTATGAACGCTGTGTAAGGGTATAGAAGGATCCCAATATTGGTCGTTTAGCCACACTAACGAGGGTAGCGAACGGAATGGCATTTCCCAGCCGGAGTACTCGGATAGCGATTCCCAATTACCCGTGATGTTTTTCGTGGTCGTCCTCCCAAATGCGGGGAGCGTAGCATTGAGGATCATTACAGGCTGCAGCGCCTCGATTGTTGCGTATTTACGGCGCTTCCGCCTGAAGG
>C1_A3862;1;;;;;;;
AAACCAGAGATGTTAACACATCACCGGCCCGCTTGTAGGATGGTGTACGGACAGATTTTTTTGGTACTCCTATATCGCTAACGATTTTTTTCCACTGATAAATGAATAGTTGAGATACTTGAATGGTCGTTACAACAATTCTCCCACTAAGCATTATAGTTTTCAAGAGTTTGAGTTAAGCTCTACGTCTGCCCTGTTGTGGTCAGCCGCGGGGGAACACTGCGCAACCGACAAATGTGGTGGTCCTAAGAGATCCTAGTATCTAGGCATTGGGTCATAGATCACTCAATGAGTACGAACCACCTCACCGCTACCGGAATTAAACCCTTTGCGTAATTGGCGCGAAAGTTGTACTTTACGCCGGGCTTCCCGCGCCACAGAGACGAGGCAACTCAGAACACCGTCGGGTGCGGGACCCCACAATTCTGAATCTATTGCTTAATTGTGTCATATAGCTAGGATAGAGATTGATGGACATCGATGATCCTTAAATCTGCATGGTGAGTGCGTCATGGATGACAACAGTCTCGCTGAAGGGTTGATGCCTTTGGGTGGGCCGTGTTGCTTAACTCCGCAAGAATATTACTATGCTAGTCAAGGGGGAGAGAGTGTATTAGTAACTCCGTCCACCGGCCCTATATTCCGTAGGTTTAGGATTGAACCTCGAGCGATTCTAATCGTGAAAGTGTCGAGGCCGTGCTTCTCCCCGCGGACTACACTTGACGCAATTTTTGTACGGCGCAGACCCAATTATGATGTTCAGTTGAATCGCGTTGGGCCCTGAGGGTTTAAGCTCCCACCATCGGTAGCGTTCAACTCGTAGTATCGGTAGAACTCCGAATGGATTGGAGGTGGCATGTACAGCACCATAATAGCGAACATTCATCATAACGAGACCGGGACCTCCGTCAGATTCCGAATTCGGTCTACGGGACGAGGTCTTTCAGGCCATTTCAGCTGGGGCCAAGCCCTTCGTCCGGGCCATCAAATATAGGGTCCAGGTATGAACTAATCTTTTATGATAGAGGAGTTAACGCCGGCACTCCGAGAATTGCTGAGAATACGAGAGTGAGACATATAGGGCTCCACTAGGGCATGCGGCTGAATTCTCTACTTTTTAAACGACGACAGAGCTACTGCGCTTCCGGCATGCTGCGGTACGTTATGAACGCTGTGTAAGGGTATAGAAGGATCCCAATATTGGTCGTTTAGCCACACTAACGAGGGTAGCGAACGGAATGGCATTTCCCAGCCGGAGTACTCGGATAGCGATTCCCAATTACCCGTGATGTTTTTCGTGGTCGTCCTCCCAAATGCGGGGAGCGTAGCATTGAGGATCATTACAGGCTGCAGCGCCTCGATTGTTGCGTATTTACGGCGCTTCCGCCTGAAGG
>C1_A3865;1;;;;;;;
AAACCAGAGATGTTAACAAATCACCGTCCCGCTTGTAGAATGGTGTGAGGACAGATTTTTTTGGTACTTCTATATCGCTAACGATTTTTTTCCACTGATAAATAAATGGTTGAAATACTTGAATGGTCGTTACAGCAACTCTCCCACCAAGCATTATAGTTTTTAAGTGTTTGGGTTAAGCCCTCCGTCTGCCCTGTTATGGTCAGCCGCGGGGGGATACTGCGCAACCGACAAGGGCGGTTGTCATAAGAGATCCTAGTATCTAGTCGTTGGGTTTGAGATCACTCAATAACTATAAACCACCTCCCCGCTACCGGGATCAAACCCTTTGCGTAATTGGCGCGAAAGTTTTACTTTACGGAGGACTTCCCGCGCCACAGAAGCGAGGCAGCTCAGAACACCGCCGGGTGCGGGACCCCACCATTTTGAATCTATTGCTTAATTGTATCATATAGCTAGGATAGGGATTGATGGACATCGATGATCCTGAAATCTGCAGGGCCAGTGCGATATGCACGACGACAGTCTCGCTAAAGGGTTGATGACTTTGGGTGGGCCGTGTTGCTTAACTCCATAAAACTATTACTACGCTAGCCAAGGGGGACAGAGTGTGTTAGTAACTCCCTCCAACGGCTCTATATTCCGTAAGTTCCAGATTAAATCTCAAGCAATTCTAATCGTGAAAGTGTCGAGGCCGTGCTTTTTCTCACGGACTACACTTGAAGCAATGTTTGTACGGCGCAGACCCAATTACGATGTTCAGCTGAACCGCTTTGGGCCCTGAGGGTTTAGGCTCCCATCACCGGTAGCGCTCAACTCGTAGTATCGGTCGAACTCCGAATGGATTGGAGGTGGCATGTACAGCACCCTTTAAGCGAACGTCCACCCTATCGAGACCGAGGCCTCCGCCAGATTCCGAATTCGGTCTACGGGACGAAGTCTTTCAAGCCATTTCGGTTGGGGCCAAGCACTCCGGCCGGGTCATTAAATATAGGGTCCCGGTATGAACTAATCTTTTATAATAGAGGAGTTAACGCCGGCGCTCCGAGAATTGCTGAGAATACGAGAGCGAGACATACATGGCCCAACTAGAGCATGCGGCTGAATTCTTTACGTTTTAAACGACGGCAGAGCTCCGGCGCTTCCGCCATGCTACGGTGCGTTATGAATGCTGTGTAAGGGTAGAGAAAGTCTCCACTATTGGTCGTTTAGCCACACTCACGAGAGTAGCGAATGGGATGGCATTTCCCAGCCGGCATACTCGGATAGCGATTCCCAATTAACCATGATGTTTTTCGTGGTCAGCCTCCCAAATGCGGGGGTTGTATCATTGAAGCTCATAACAGGCTACAGCGCCTTGTTTGCAGCGTATTTACGGCGCTGCCGCATGAAGG
>C1_A4034L;1;;;;;;;
AAACCAGAGATGTTAACACATCACCGGCCCGCTTGTAGGATGGTGTACGGACAGATTTTTTTGGTACTCCTATATCGCTAACGATTTTTTTCCACTGATAAATGAATAGTTGAGATACTTGAATGGTCGTTACAACAATTCTCCCACTAAGCATTATAGTTTTCAAGAGTTTGAGTTAAGCTCTACGTCTGCCCTGTTGTGGTCAGCCGCGGGGGAACACTGCGCAACCGACAAATGTGGTGGTCCTAAGAGATCCTAGTATCTAGGCATTGGGTCATAGATCACTCAATGAGTACGAACCACCTCACCGCTACCGGAATTAAACCCTTTGCGTAATTGGCGCGAAAGTTGTACTTTACGCCGGGCTTCCCGCGCCACAGAGACGAGGCAACTCAGAACACCGTCGGGTGCGGGACCCCACAATTCTGAATCTATTGCTTAATTGTGTCATATAGCTAGGATAGAGATTGATGGACATCGATGATCCTTAAATCTGCATGGTGAGTGCGTCATGGATGACAACAGTCTCGCTGAAGGGTTGATGCCTTTGGGTGGGCCGTGTTGCTTAACTCCGCAAGAATATTACTATGCTAGTCAAGGGGGAGAGAGTGTATTAGTAACTCCGTCCACCGGCCCTATATTCCGTAGGTTTAGGATTGAACCTCGAGCGATTCTAATCGTGAAAGTGTCGAGGCCGTGCTTCTCCCCGCGGACTACACTTGACGCAATTTTTGTACGGCGCAGACCCAATTATGATGTTCAGTTGAATCGCGTTGGGCCCTGAGGGTTTAAGCTCCCACCATCGGTAGCGTTCAACTCGTAGTATCGGTAGAACTCCGAATGGATTGGAGGTGGCATGTACAGCACCATAATAGCGAACATTCATCATAACGAGACCGGGACCTCCGTCAGATTCCGAATTCGGTCTACGGGACGAGGTCTTTCAGGCCATTTCAGCTGGGGCCAAGCCCTTCGTCCGGGCCATCAAATATAGGGTCCAGGTATGAACTAATCTTTTATGATAGAGGAGTTAACGCCGGCACTCCGAGAATTGCTGAGAATACGAGAGTGAGACATATAGGGCTCCACTAGGGCATGCGGCTGAATTCTCTACTTTTTAAACGACGACAGAGCTACTGCGCTTCCGGCATGCTGCGGTACGTTATGAACGCTGTGTAAGGGTATAGAAGGATCCCAATATTGGTCGTTTAGCCACACTAACGAGGGTAGCGAACGGAATGGCATTTCCCAGCCGGAGTACTCGGATAGCGATTCCCAATTACCCGTGATGTTTTTCGGGGTCGTCCTCCCAAATGCGGGGAGCGTAGCATTGAGGATCATTACAGGCTGCAGCGCCTCGATTGTTGCGTATTTACGGCGCTTCCGCCTGAAGG
>C1_A4079;1;;;;;;;
AAACCAGAGATGTTAACACATCACCGGCCCGCTTGTAGGATGGTGTACGGACAGATTTTTTTGGTACTCCTATATCGCTAACGATTTTTTTCCACTGATAAATGAATAGTTGAGATACTTGAATGGTCGTTACAACAATTCTCCCACTAAGCATTATAGTTTTCAAGAGTTTGAGTTAAGCTCTACGTCTGCCCTGTTGTGGTCAGCCGCGGGGGAACACTGCGCAACCGACAAATGTGGTGGTCCTAAGAGATCCTAGTATCTAGGCATTGGGTCATAGATCACTCAATGAGTACGAACCACCTCACCGCTACCGGAATTAAACCCTTTGCGTAATTGGCGCGAAAGTTGTACTTTACGCCGGGCTTCCCGCGCCACAGAGACGAGGCAACTCAGAACACCGTGGGGTGCGTGACCCCACAATTCTGAATCTATTGCTTAATTGTGTCATATAGCTAGGATAGAGATTGATGGACATCGATGATCCTTAAATCTGCATGGTGAGTGCGTCATGGATGACAACAGTCTCGCTGAAGGGTTGATGCCTTTGGGTGGGCCGTGTTGCTTAACTCCGCAAGAATATTACTATGCTAGTCAAGGGGGAGAGAGTGTATTAGTAACTCCGTCCACCGGCCCTATATTCCGTAAGTTTAGGATTGAACCTCGAGCGATTCTAATCGTGAAAGTGTCGAGGCCGTGCTTCTCCCCGCGGACTACACTTGACGCAATTTTTGTACGGCGCAGACCCAATTATGATGTTCAGTTGAATCGCGTTGGGCCCTGAGGGTTTGAGTTCCCACCATCGGTAGCGTTCAACTCGTAGTATCGGTAGAACTCCGAATGGATTGGAGGTGGCATGTACAGCACCATAATAGCGAACATTCATCATAACGAGACCGGGACCTCCATCAGATTCCGAATTCGGTCTACGGGACGAGGTCTTTCAGGCCATTTCAGCTGGGGCCAAGCCCTTCGTCCGGGCCATCAAATATAGGGTCCAGGTATGAACTAATCTTTTATGATAGAGGAGTTAACGCCGGCACTCCGAGAATTGCTGAGAATACGAGAGTGAGACATATAGGGCTCCACTAGGGCATGCGGCTGAATTCTCTACTTTTTAAACTACGACAGAGCTACTGCGCTTCCGGCATGCTGCGGTACGTAATGAACGCTGTGTAAGGGTATAGAAGGATCCCAATATTGGTCGTTTAGCCACACTAACGAGGGTAGCGAACGGAATGGCATTTCCCAGCCGGAGTACTCGGATAGCGATTCCCAATTACCCGTGATGTTTTTCGTGGTCGTCCTCCCAAATGCGGGGAGCGTAGCATTGAGGATCATTACAGGCTGCAGCGCCTCGATTGTTGCGTATTTACGGCGCTTCCGCCTGAAGG
>C1_A4222;1;;;;;;;
AAACCAGAGATGTTAACACATCACCGGCCCGCTTGTAGGATGGTGTACGGACAGATTTTTTTGGTACTCCTATATCGCTAACGATTTTTTTCCACTGATAAATGAATAGTTGAGATACTTGAATGGTCGTTACAACAATTCTCCCACTAAGCATTATAGTTTTCAAGAGTTTGAGTTAAGCTCTACGTCTGCCCTGTTGTGGTCAGCCGCGGGGGAACACTGCGCAACCGACAAATGTGGTGGTCCTAAGAGATCCTAGTATCTAGGCATTGGGTCATAGATCACTCAATGAGTACGAACCACCTCACCGCTACCGGAATTAAACCCTTTGCGTAATTGGCGCGAAAGTTGTACTTTACGCCGGGCTTCCCGCGCCACAGAGACGAGGCAACTCAGAACACCGTCGGGTGCGGGACCCCACAATTCTGAATCTATTGCTTAATTGTGTCATATAGCTAGGATAGAGATTGATGGACATCGATGATCCTTAAATCTGCATGGTGAGTGCGTCATGGATGACAACAGTCTCGCTGAAGGGTTGATGCCTTTGGGTGGGCCGTGTTGCTTAACTCCGCAAGAATATTACTATGCTAGTCAAGGGGGAGAGAGTGTATTAGTAACTCCGTCCACCGGCCCTATATTCCGTAGGTTTAGGATTGAACCTCGAGCGATTCTAATCGTGAAAGTGTCGAGGCCGTGCTTCTCCCCGCGGACTACACTTGACGCAATTTTTGTACGGCGCAGACCCAATTATGATGTTCAGTTGAATCGCGTTGGGCCCTGAGGGTTTAAGCTCCCACCATCGGTAGCGTTCAACTCGTAGTATCGGTAGAACTCCGAATGGATTGGAGGTGGCATGTACAGCACCATAATAGCGAACATTCATCATAACGAGACCGGGACCTCCGTCAGATTCCGAATTCGGTCTACGGGACGAGGTCTTTCAGGCCATTTCAGCTGGGGCCAAGCCCTTCGTCCGGGCCATCAAATATAGGGTCCAGGTATGAACTAATCTTTTATGATAGAGGAGTTAACGCCGGCACTCCGAGAATTGCTGAGAATACGAGAGTGAGACATATAGGGCTCCACTAGGGCATGCGGCTGAATTCTCTACTTTTTAAACGACGACAGAGCTACTGCGCTTCCGGCATGCTGCGGTACGTTATGAACGCTGTGTAAGGGTATAGAAGGATCCCAATATTGGTCGTTTAGCCACACTAACGAGGGTAGCGAACGGAATGGCATTTCCCAGCCGGAGTACTCGGATAGCGATTCCCAATTACCCGTGATGTTTTTCGTGGTCGTCCTCCCAAATGCGGGGAGCGTAGCATTGAGGATCATTACAGGCTGCAGCGCCTCGATTGTTGCGTATTTACGGCGCTTCCGCCTGAAGG
>C1_A4294;1;;;;;;;
AAACCAGAGATGTTAACACATCACCGGCCCGCTTGTAGGATGGTGTACGGACAGATTTTTTTGGTACTCCTATATCGCTAACGATTTTTTTCCACTGATAAATGAATAGTTGAGATACTTGAATGGTCGTTACAACAATTCTCCCACTAAGCATTATAGTTTTCAAGAGTTTGAGTTAAGCTCTACGTCTGCCCTGTTGTGGTCAGCCGCGGGGGAACACTGCGCAACCGACAAATGTGGTGGTCCTAAGAGATCCTAGTATCTAGGCATTGGGTCATAGATCACTCAATGAGTACGAACCACCTCACCGCTACCGGAATTAAACCCTTTGCGTAATTGGCGCGAAAGTTGTACTTTACGCCGGGCTTCCCGCGCCACAGAGACGAGGCAACTCAGAACACCGTCGGGTGCGGGACCCCACAATTCTGAATCTATTGCTTAATTGTGTCATATAGCTAGGATAGAGATTGATGGACATCGATGATCCTTAAATCTGCATGGTGAGTGCGTCATGGATGACAACAGTCTCGCTGAAGGGTTGATGCCTTTGGGTGGGCCGTGTTGCTTAACTCCGCAAGAATATTACTATGCTAGTCAAGGGGGAGAGAGTGTATTAGTAACTCCGTCCACCGGCCCTATATTCCGTAGGTTTAGGATTGAACCTCGAGCGATTCTAATCGTGAAAGTGTCGAGGCCGTGCTTCTCCCCGCGGACTACACTTGACGCAATTTTTGTACGGCGCAGACCCAATTATGATGTTCAGTTGAATCGCGTTGGGCCCTGAGGGTTTAAGCTCCCACCATCGGTAGCGTTCAACTCGTAGTATCGGTAGAACTCCGAATGGATTGGAGGTGGCATGTACAGCACCATAATAGCGAACATTCATCATAACGAGACCGGGACCTCCGTCAGATTCCGAATTCGGTCTACGGGACGAGGTCTTTCAGGCCATTTCAGCTGGGGCCAAGCCCTTCGTCCGGGCCATCAAATATAGGGTCCAGGTATGAACTAATCTTTTATGATAGAGGAGTTAACGCCGGCACTCCGAGAATTGCTGAGAATACGAGAGTGAGACATATAGGGCTCCACTAGGGCATGCGGCTGAATTCTCTACTTTTTAAACGACGACAGAGCTACTGCGCTTCCGGCATGCTGCGGTACGTTATGAACGCTGTGTAAGGGTATAGAAGGATCCCAATATTGGTCGTTTAGCCACACTAACGAGGGTAGCGAACGGAATGGCATTTCCCAGCCGGAGTACTCGGATAGCGATTCCCAATTACCCGTGATGTTTTTCGTGGTCGTCCTCCCAAATGCGGGGAGCGTAGCATTGAGGATCATTACAGGCTGCAGCGCCTCGATTGTTGCGTATTTACGGCGCTTCCGCCTGAAGG
>C1_A4316;1;;;;;;;
AAACCAGAGATGTTAACACATCACCGGCCCGCTTGTAGGATGGTGTACGGACAGATTTTTTTGGTACTCCTATATCGCTAACGATTTTTTTCCACTGATAAATGAATAGTTGAGATACTTGAATGGTCGTTACAACAATTCTCCCACTAAGCATTATAGTTTTCAAGAGTTTGAGTTAAGCTCTACGTCTGCCCTGTTGTGGTCAGCCGCGGGGGAACACTGCGCAACCGACAAATGTGGTGGTCCTAAGAGATCCTAGTATCTAGGCATTGGGTCATAGATCACTCAATGAGTACGAACCACCTCACCGCTACCGGAATTAAACCCTTTGCGTAATTGGCGCGAAAGTTGTACTTTACGCCGGGCTTCCCGCGCCACAGAGACGAGGCAACTCAGAACACCGTCGGGTGCGGGACCCCACAATTCTGAATCTATTGCTTAATTGTGTCATATAGCTAGGATAGAGATTGATGGACATCGATGATCCTTAAATCTGCATGGTGAGTGCGTCATGGATGACAACAGTCTCGCTGAAGGGTTGATGCCTTTGGGTGGGCCGTGTTGCTTAACTCCGCAAGAATATTACTATGCTAGTCAAGGGGGAGAGAGTGTATTAGTAACTCCGTCCACCGGCCCTATATTCCGTAGGTTTAGGATTGAACCTCGAGCGATTCTAATCGTGAAAGTGTCGAGGCCGTGCTTCTCCCCGCGGACTACACTTGACGCAATTTTTGTACGGCGCAGACCCAATTATGATGTTCAGTTGAATCGCGTTGGGCCCTGAGGGTTTAAGCTCCCACCATCGGTAGCGTTCAACTCGTAGTATCGGTAGAACTCCGAATGGATTGGAGGTGGCATGTACAGCACCATAATAGCGAACATTCATCATAACGAGACCGGGACCTCCGTCAGATTCCGAATTCGGTCTACGGGACGAGGTCTTTCAGGCCATTTCAGCTGGGGCCAAGCCCTTCGTCCGGGCCATCAAATATAGGGTCCAGGTATGAACTAATCTTTTATGATAGAGGAGTTAACGCCGGCACTCCGAGAATTGCTGAGAATACGAGAGTGAGACATATAGGGCTCCACTAGGGCATGCGGCTGAATTCTCTACTTTTTAAACGACGACAGAGCTACTGCGCTTCCGGCATGCTGCGGTACGTTATGAACGCTGTGTAAGGGTATAGAAGGATCCCAATATTGGTCGTTTAGCCACACTAACGAGGGTAGCGAACGGAATGGCATTTCCCAGCCGGAGTACTCGGATAGCGATTCCCAATTACCCGTGATGTTTTTCGTGGTCGTCCTCCCAAATGCGGGGAGCGTAGCATTGAGGATCATTACAGGCTGCAGCGCCTCGATTGTTGCGTATTTACGGCGCTTCCGCCTGAAGG
>C1_A4322;1;;;;;;;
AAACCAGAGATGTTAACACATCACCGGCCCGCTTGTAGGATGGTGTACGGACAGATTTTTTTGGTACTCCTATATCGCTAACGATTTTTTTCCACTGATAAATGAATAGTTGAGATACTTGAATGGTCGTTACAACAATTCTCCCACTAAGCATTATAGTTTTCAAGAGTTTGAGTTAAGCTCTACGTCTGCCCTGTTGTGGTCAGCCGCGGGGGAACACTGCGCAACCGACAAATGTGGTGGTCCTAAGAGATCCTAGTATCTAGGCATTGGGTCATAGATCACTCAATGAGTACGAACCACCTCACCGCTACCGGAATTAAACCCTTTGCGTAATTGGCGCGAAAGTTGTACTTTACGCCGGGCTTCCCGCGCCACAGAGACGAGGCAACTCAGAACACCGTCGGGTGCGGGACCCCACAATTCTGAATCTATTGCTTAATTGTGTCATATAGCTAGGATAGAGATTGATGGACATCGATGATCCTTAAATCTGCATGGTGAGTGCGTCATGGATGACAACAGTCTCGCTGAAGGGTTGATGCCTTTGGGTGGGCCGTGTTGCTTAACTCCGCAAGAATATTACTATGCTAGTCAAGGGGGAGAGAGTGTATTAGTAACTCCGTCCACCGGCCCTATATTCCGTAGGTTTAGGATTGAACCTCGAGCGATTCTAATCGTGAAAGTGTCGAGGCCGTGCTTCTCCCCGCGGACTACACTTGACGCAATTTTTGTACGGCGCAGACCCAATTATGATGTTCAGTTGAATCGCGTTGGGCCCTGAGGGTTTAAGCTCCCACCATCGGTAGCGTTCAACTCGTAGTATCGGTAGAACTCCGAATGGATTGGAGGTGGCATGTACAGCACCATAATAGCGAACATTCATCATAACGAGACCGGGACCTCCGTCAGATTCCGAATTCGGTCTACGGGACGAGGTCTTTCAGGCCATTTCAGCTGGGGCCAAGCCCTTCGTCCGGGCCATCAAATATAGGGTCCAGGTATGAACTAATCTTTTATGATAGAGGAGTTAACGCCGGCACTCCGAGAATTGCTGAGAATACGAGAGTGAGACATATAGGGCTCCACTAGGGCATGCGGCTGAATTCTCTACTTTTTAAACGACGACAGAGCTACTGCGCTTCCGGCATGCTGCGGTACGTTATGAACGCTGTGTAAGGGTATAGAAGGATCCCAATATTGGTCGTTTAGCCACACTAACGAGGGTAGCGAACGGAATGGCATTTCCCAGCCGGAGTACTCGGATAGCGATTCCCAATTACCCGTGATGTTTTTCGTGGTCGTCCTCCCAAATGCGGGGAGCGTAGCATTGAGGATCATTACAGGCTGCAGCGCCTCGATTGTTGCGTATTTACGGCGCTTCCGCCTGAAGG
>C1_A4373;1;;;;;;;
AAACCAGAGATGTTAACACATCACCGGCCCGCTTGTAGGATGGTGTACGGACAGATTTTTTTGGTACTCCTATATCGCTAACGATTTTTTTCCACTGATAAATGAATAGTTGAGATACTTGAATGGTCGTTACAACAATTCTCCCACTAAGCATTATAGTTTTCAAGAGTTTGAGTTAAGCTCTACGTCTGCCCTGTTGTGGTCAGCCGCGGGGGAACACTGCGCAACCGACAAATGTGGTGGTCCTAAGAGATCCTAGTATCTAGGCATTGGGTCATAGATCACTCAATGAGTACGAACCACCTCACCGCTACCGGAATTAAACCCTTTGCGTAATTGGCGCGAAAGTTGTACTTTACGCCGGGCTTCCCGCGCCACAGAGACGAGGCAACTCAGAACACCGTCGGGTGCGGGACCCCACAATTCTGAATCTATTGCTTAATTGTGTCATATAGCTAGGATAGAGATTGATGGACATCGATGATCCTTAAATCTGCATGGTGAGTGCGTCATGGATGACAACAGTCTCGCTGAAGGGTTGATGCCTTTGGGTGGGCCGTGTTGCTTAACTCCGCAAGAATATTACTATGCTAGTCAAGGGGGAGAGAGTGTATTAGTAACTCCGTCCACCGGCCCTATATTCCGTAGGTTTAGGATTGAACCTCGAGCGATTCTAATCGTGAAAGTGTCGAGGCCGTGCTTCTCCCCGCGGACTACACTTGACGCAATTTTTGTACGGCGCAGACCCAATTATGATGTTCAGTTGAATCGCGTTGGGCCCTGAGGGTTTAAGCTCCCACCATCGGTAGCGTTCAACTCGTAGTATCGGTAGAACTCCGAATGGATTGGAGGTGGCATGTACAGCACCATAATAGCGAACATTCATCATAACGAGACCGGGACCTCCGTCAGATTCCGAATTCGGTCTACGGGACGAGGTCTTTCAGGCCATTTCAGCTGGGGCCAAGCCCTTCGTCCGGGCCATCAAATATAGGGTCCAGGTATGAACTAATCTTTTATGATAGAGGAGTTAACGCCGGCACTCCGAGAATTGCTGAGAATACGAGAGTGAGACATATAGGGCTCCACTAGGGCATGCGGCTGAATTCTCTACTTTTTAAACGACGACAGAGCTACTGCGCTTCCGGCATGCTGCGGTACGTTATGAACGCTGTGTAAGGGTATAGAAGGATCCCAATATTGGTCGTTTAGCCACACTAACGAGGGTAGCGAACGGAATGGCATTTCCCAGCCGGAGTACTCGGATAGCGATTCCCAATTACCCGTGATGTTTTTCGTGGTCGTCCTCCCAAATGCGGGGAGCGTAGCATTGAGGATCATTACAGGCTGCAGCGCCTCGATTGTTGCGTATTTACGGCGCTTCCGCCTGAAGG
>C1_A4374;1;;;;;;;
AAACCAGAGATGTTAACACATCACCGGCCCGCTTGTAGGATGGTGTACGGACAGATTTTTTTGGTACTCCTATATCGCTAACGATTTTTTTCCACTGATAAATGAATAGTTGAGATACTTGAATGGTCGTTACAACAATTCTCCCACTAAGCATTATAGTTTTCAAGAGTTTGAGTTAAGCTCTACGTCTGCCCTGTTGTGGTCAGCCGCGGGGGAACACTGCGCAACCGACAAATGTGGTGGTCCTAAGAGATCCTAGTATCTAGGCATTGGGTCATAGATCACTCAATGAGTACGAACCACCTCACCGCTACCGGAATTAAACCCTTTGCGTAATTGGCGCGAAAGTTGTACTTTACGCCGGGCTTCCCGCGCCACAGAGACGAGGCAACTCAGAACACCGTCGGGTGCGGGACCCCACAATTCTGAATCTATTGCTTAATTGTGTCATATAGCTAGGATAGAGATTGATGGACATCGATGATCCTTAAATCTGCATGGTGAGTGCGTCATGGATGACAACAGTCTCGCTGAAGGGTTGATGCCTTTGGGTGGGCCGTGTTGCTTAACTCCGCAAGAATATTACTATGCTAGTCAAGGGGGAGAGAGTGTATTAGTAACTCCGTCCACCGGCCCTATATTCCGTAGGTTTAGGATTGAACCTCGAGCGATTCTAATCGTGAAAGTGTCGAGGCCGTGCTTCTCCCCGCGGACTACACTTGACGCAATTTTTGTACGGCGCAGACCCAATTATGATGTTCAGTTGAATCGCGTTGGGCCCTGAGGGTTTAAGCTCCCACCATCGGTAGCGTTCAACTCGTAGTATCGGTAGAACTCCGAATGGATTGGAGGTGGCATGTACAGCACCATAATAGCGAACATTCATCATAACGAGACCGGGACCTCCGTCAGATTCCGAATTCGGTCTACGGGACGAGGTCTTTCAGGCCATTTCAGCTGGGGCCAAGCCCTTCGTCCGGGCCATCAAATATAGGGTCCAGGTATGAACTAATCTTTTATGATAGAGGAGTTAACGCCGGCACTCCGAGAATTGCTGAGAATACGAGAGTGAGACATATAGGGCTCCACTAGGGCATGCGGCTGAATTCTCTACTTTTTAAACGACGACAGAGCTACTGCGCTTCCGGCATGCTGCGGTACGTTATGAACGCTGTGTAAGGGTATAGAAGGATCCCAATATTGGTCGTTTAGCCACACTAACGAGGGTAGCGAACGGAATGGCATTTCCCAGCCGGAGTACTCGGATAGCGATTCCCAATTACCCGTGATGTTTTTCGTGGTCGTCCTCCCAAATGCGGGGAGCGTAGCATTGAGGATCATTACAGGCTGCAGCGCCTCGATTGTTGCGTATTTACGGCGCTTCCGCCTGAAGG
>C1_A4804;1;;;;;;;
AAACCAGAGATGTTAACACATCACCGGCCCGCTTGTAGGATGGTGTACGGACAGATTTTTTTGGTACTCCTATATCGCTAACGATTTTTTTCCACTGATAAATGAATAGTTGAGATACTTGAATGGTCGTTACAACAATTCTCCCACTAAGCATTATAGTTTTCAAGAGTTTGAGTTAAGCTCTACGTCTGCCCTGTTGTGGTCAGCCGCGGGGGAACACTGCGCAACCGACAAATGTGGTGGTCCTAAGAGATCCTAGTATCTAGGCATTGGGTCATAGATCACTCAATGAGTACGAACCACCTCACCGCTACCGGAATTAAACCCTTTGCGTAATTGGCGCGAAAGTTGTACTTTACGCCGGGCTTCCCGCGCCACAGAGACGAGGCAACTCAGAACACCGTCGGGTGCGGGACCCCACAATTCTGAATCTATTGCTTAATTGTGTCATATAGCTAGGATAGAGATTGATGGACATCGATGATCCTTAAATCTGCATGGTGAGTGCGTCATGGATGACAACAGTCTCGCTGAAGGGTTGATGCCTTTGGGTGGGCCGTGTTGCTTAACTCCGCAAGAATATTACTATGCTAGTCAAGGGGGAGAGAGTGTATTAGTAACTCCGTCCACCGGCCCTATATTCCGTAGGTTTAGGATTGAACCTCGAGCGATTCTAATCGTGAAAGTGTCGAGGCCGTGCTTCTCCCCGCGGACTACACTTGACGCAATTTTTGTACGGCGCAGACCCAATTATGATGTTCAGTTGAATCGCGTTGGGCCCTGAGGGTTTAAGCTCCCACCATCGGTAGCGTTCAACTCGTAGTATCGGTAGAACTCCGAATGGATTGGAGGTGGCATGTACAGCACCATAATAGCGAACATTCATCATAACGAGACCGGGACCTCCGTCAGATTCCGAATTCGGTCTACGGGACGAGGTCTTTCAGGCCATTTCAGCTGGGGCCAAGCCCTTCGTCCGGGCCATCAAATATAGGGTCCAGGTATGAACTAATCTTTTATGATAGAGGAGTTAACGCCGGCACTCCGAGAATTGCTGAGAATACGAGAGTGAGACATATAGGGCTCCACTAGGGCATGCGGCTGAATTCTCTACTTTTTAAACGACGACAGAGCTACTGCGCTTCCGGCATGCTGCGGTACGTTATGAACGCTGTGTAAGGGTATAGAAGGATCCCAATATTGGTCGTTTAGCCACACTAACGAGGGTAGCGAACGGAATGGCATTTCCCAGCCGGAGTACTCGGATAGCGATTCCCAATTACCCGTGATGTTTTTCGTGGTCGTCCTCCCAAATGCGGGGAGCGTAGCATTGAGGATCATTACAGGCTGCAGCGCCTCGATTGTTGCGTATTTACGGCGCTTCCGCCTGAAGG
>C2_AJ;1;;;;;;;
AAACCAGAGATGTTAACACATCACCGGCCCGCTTGTAGGATGGTGTACGGACAGATTTTTTTGGTACTCCTATATCGCTAACGATTTTTTTCCACTGATAAATGAATAGTTGAGATACTTGAATGGTCGTTACAACAATTCTCCCACTAAGCATTATAGTTTTCAAGAGTTTGAGTTAAGCTCTACGTCTGCCCTGTTGTGGTCAGCCGCGGGGGAACACTGCGCAACCGACAAATGTGGTGGTCCTAAGAGATCCTAGTATCTAGGCATTGGGTCATAGATCACTCAATGAGTACGAACCACCTCACCGCTACCGGAATTAAACCCTTTGCGTAATTGGCGCGAAAGTTGTACTTTACGCCGGGCTTCCCGCGCCACAGAGACGAGGCAACTCAGAACACCGTCGGGTGCGGGACCCCACAATTCTGAATCTATTGCTTAATTGTGTCATATAGCTAGGATAGAGATTGATGGACATCGATGATCCTTAAATCTGCATGGTGAGTGCGTCATGGATGACAACAGTCTCGCTGAAGGGTTGATGCCTTTGGGTGGGCCGTGTTGCTTAACTCCGCAAGAATATTACTATGCTAGTCAAGGGGGAGAGAGTGTATTAGTAACTCCGTCCACCGGCCCTATATTCCGTAGGTTTAGGATTGAACCTCGAGCGATTCTAATCGTGAAAGTGTCGAGGCCGTGCTTCTCCCCGCGGACTACACTTGACGCAATTTTTGTACGGCGCAGACCCAATTATGATGTTCAGTTGAATCGCGTTGGGCCCTGAGGGTTTAAGCTCCCACCATCGGTAGCGTTCAACTCGTAGTATCGGTAGAACTCCGAATGGATTGGAGGTGGCATGTACAGCACCATAATAGCGAACATTCATCATAACGAGACCGGGACCTCCGTCAGATTCCGAATTCGGTCTACGGGACGAGGTCTTTCAGGCCATTTCAGCTGGGGCCAAGCCCTTCGTCCGGGCCATCAAATATAGGGTCCAGGTATGAACTAATCTTTTATGATAGAGGAGTTAACGCCGGCACTCCGAGAATTGCTGAGAATACGAGAGTGAGACATATAGGGCTCCACTAGGGCATGCGGCTGAATTCTCTACTTTTTAAACGACGACAGAGCTACTGCGCTTCCGGCATGCTGCGGTACGTTATGAACGCTGTGTAAGGGTATAGAAGGATCCCAATATTGGTCGTTTAGCCACACTAACGAGGGTAGCGAACGGAATGGCATTTCCCAGCCGGAGTACTCGGATAGCGATTCCCAATTACCCGTGATGTTTTTCGGGGTCGTCCTCCCAAATGCGGGGAGCGTAGCATTGAGGATCATTACAGGCTGCAGCGCCTCGATTGTTGCGTATTTACGGCGCTTCCGCCTGAAGG
>wa_AK;1;;;;;;;
AAACCAGAGATGTTAACACATCACCGGCCCGCTTGTAGGATGGTGTACGGACAGATTTTTTTGGTACTCCTATATCGCTAACGATTTTTTTCCACTGATAAATGAATAGTTGAGATACTTGAATGGTCGTTACAACAATTCTCCCACTAAGCATTATAGTTTTCAAGAGTTTGAGTTAAGCTCTACGTCTGCCCTGTTGTGGTCAGCCGCGGGGGAACACTGCGCAACCGACAAATGTGGTGGTCCTAAGAGATCCTAGTATCTAGGCATTGGGTCATAGATCACTCAATGAGTACGAACCACCTCACCGCTACCGGAATTAAACCCTTTGCGTAATTGGCGCGAAAGTTGTACTTTACGCCGGGCTTCCCGCGCCACAGAGACGAGGCAACTCAGAACACCGTCGGGTGCGGGACCCCACAATTCTGAATCTATTGCTTAATTGTGTCATATAGCTAGGATAGAGATTGATGGACATCGATGATCCTTAAATCTGCATGGTGAGTGCGTCATGGATGACAACAGTCTCGCTGAAGGGTTGATGCCTTTGGGTGGGCCGTGTTGCTTAACTCCGCAAGAATATTACTATGCTAGTCAAGGGGGAGAGAGTGTATTAGTAACTCCGTCCACCGGCCCTATATTCCGTAGGTTTAGGATTGAACCTCGAGCGATTCTAATCGTGAAAGTGTCGAGGCCGTGCTTCTCCCCGCGGACTACACTTGACGCAATTTTTGTACGGCGCAGACCCAATTATGATGTTCAGTTGAATCGCGTTGGGCCCTGAGGGTTTAAGCTCCCACCATCGGTAGCGTTCAACTCGTAGTATCGGTAGAACTCCGAATGGATTGGAGGTGGCATGTACAGCACCATAATAGCGAACATTCATCATAACGAGACCGGGACCTCCGTCAGATTCCGAATTCGGTCTACGGGACGAGGTCTTTCAGGCCATTTCAGCTGGGGCCAAGCCCTTCGTCCGGGCCATCAAATATAGGGTCCAGGTATGAACTAATCTTTTATGATAGAGGAGTTAACGCCGGCACTCCGAGAATTGCTGAGAATACGAGAGTGAGACATATAGGGCTCCACTAGGGCATGCGGCTGAATTCTCTACTTTTTAAACGACGACAGAGCTACTGCGCTTCCGGCATGCTGCGGTACGTTATGAACGCTGTGTAAGGGTATAGAAGGATCCCAATATTGGTCGTTTAGCCACACTAACGAGGGTAGCGAACGGAATGGCATTTCCCAGCCGGAGTACTCGGATAGCGATTCCCAATTACCCGTGATGTTTTTCGGGGTCGTCCTCCCAAATGCGGGGAGCGTAGCATTGAGGATCATTACAGGCTGCAGCGCCTCGATTGTTGCGTATTTACGGCGCTTCCGCCTGAAGG
>wa_AL;1;;;;;;;
AAACCAGAGATGTTAACACATCACCGGCCCGCTTGTAGGATGGTGTACGGACAGATTTTTTTGGTACTCCTATATCGCTAACGATTTTTTTCCACTGATAAATGAATAGTTGAGATACTTGAATGGTCGTTACAACAATTCTCCCACTAAGCATTATAGTTTTCAAGAGTTTGAGTTAAGCTCTACGTCTGCCCTGTTGTGGTCAGCCGCGGGGGAACACTGCGCAACCGACAAATGTGGTGGTCCTAAGAGATCCTAGTATCTAGGCATTGGGTCATAGATCACTCAATGAGTACGAACCACCTCACCGCTACCGGAATTAAACCCTTTGCGTAATTGGCGCGAAAGTTGTACTTTACGCCGGGCTTCCCGCGCCACAGAGACGAGGCAACTCAGAACACCGTCGGGTGCGGGACCCCACAATTCTGAATCTATTGCTTAATTGTGTCATATAGCTAGGATAGAGATTGATGGACATCGATGATCCTTAAATCTGCATGGTGAGTGCGTCATGGATGACAACAGTCTCGCTGAAGGGTTGATGCCTTTGGGTGGGCCGTGTTGCTTAACTCCGCAAGAATATTACTATGCTAGTCAAGGGGGAGAGAGTGTATTAGTAACTCCGTCCACCGGCCCTATATTCCGTAGGTTTAGGATTGAACCTCGAGCGATTCTAATCGTGAAAGTGTCGAGGCCGTGCTTCTCCCCGCGGACTACACTTGACGCAATTTTTGTACGGCGCAGACCCAATTATGATGTTCAGTTGAATCGCGTTGGGCCCTGAGGGTTTAAGCTCCCACCATCGGTAGCGTTCAACTCGTAGTATCGGTAGAACTCCGAATGGATTGGAGGTGGCATGTACAGCACCATAATAGCGAACATTCATCATAACGAGACCGGGACCTCCGTCAGATTCCGAATTCGGTCTACGGGACGAGGTCTTTCAGGCCATTTCAGCTGGGGCCAAGCCCTTCGTCCGGGCCATCAAATATAGGGTCCAGGTATGAACTAATCTTTTATGATAGAGGAGTTAACGCCGGCACTCCGAGAATTGCTGAGAATACGAGAGTGAGACATATAGGGCTCCACTAGGGCATGCGGCTGAATTCTCTACTTTTTAAACGACGACAGAGCTACTGCGCTTCCGGCATGCTGCGGTACGTTATGAACGCTGTGTAAGGGTATAGAAGGATCCCAATATTGGTCGTTTAGCCACACTAACGAGGGTAGCGAACGGAATGGCATTTCCCAGCCGGAGTACTCGGATAGCGATTCCCAATTACCCGTGATGTTTTTCGTGGTCGTCCTCCCAAATGCGGGGAGCGTAGCATTGAGGATCATTACAGGCTGCAGCGCCTCGATTGTTGCGTATTTACGGCGCTTCCGCCTGAAGG
>sa_AM;1;;;;;;;
AAACCAGAGATGTTAACACATCACCGGCCCGCTTGTAGGATGGTGTACGGACAGATTTTTTTGGTACTCCTATATCGCTAACGATTTTTTTCCACTGATAAATGAATAGTTGAGATACTTGAATGGTCGTTACAACAATTCTCCCACTAAGCATTATAGTTTTCAAGAGTTTGAGTTAAGCTCTACGTCTGCCCTGTTGTGGTCAGCCGCGGGGGAACACTGCGCAACCGACAAATGTGGTGGTCCTAAGAGATCCTAGTATCTAGGCATTGGGTCATAGATCACTCAATGAGTACGAACCACCTCACCGCTACCGGAATTAAACCCTTTGCGTAATTGGCGCGAAAGTTGTACTTTACGCCGGGCTTCCCGCGCCACAGAGACGAGGCAACTCAGAACACCGTGGGGTGCGTGACCCCACAATTCTGAATCTATTGCTTAATTGTGTCATATAGCTAGGATAGAGATTGATGGACATCGATGATCCTTAAATCTGCATGGTGAGTGCGTCATGGATGACAACAGTCTCGCTGAAGGGTTGATGCCTTTGGGTGGGCCGTGTTGCTTAACTCCGCAAGAATATTACTATGCTAGTCAAGGGGGAGAGAGTGTATTAGTAACTCCGTCCACCGGCCCTATATTCCGTAAGTTTAGGATTGAACCTCGAGCGATTCTAATCGTGAAAGTGTCGAGGCCGTGCTTCTCCCCGCGGACTACACTTGACGCAATTTTTGTACGGCGCAGACCCAATTATGATGTTCAGTTGAATCGCGTTGGGCCCTGAGGGTTTGAGTTCCCACCATCGGTAGCGTTCAACTCGTAGTATCGGTAGAACTCCGAATGGATTGGAGGTGGCATGTACAGCACCATAATAGCGAACATTCATCATAACGAGACCGGGACCTCCATCAGATTCCGAATTCGGTCTACGGGACGAGGTCTTTCAGGCCATTTCAGCTGGGGCCAAGCCCTTCGTCCGGGCCATCAAATATAGGGTCCAGGTATGAACTAATCTTTTATGATAGAGGAGTTAACGCCGGCACTCCGAGAATTGCTGAGAATACGAGAGTGAGACATATAGGGCTCCACTAGGGCATGCGGCTGAATTCTCTACTTTTTAAACTACGACAGAGCTACTGCGCTTCCGGCATGCTGCGGTACGTAATGAACGCTGTGTAAGGGTATAGAAGGATCCCAATATTGGTCGTTTAGCCACACTAACGAGGGTAGCGAACGGAATGGCATTTCCCAGCCGGAGTACTCGGATAGCGATTCCCAATTACCCGTGATGTTTTTCGTGGTCGTCCTCCCAAATGCGGGGAGCGTAGCATTGAGGATCATTACAGGCTGCAGCGCCTCGATTGTTGCGTATTTACGGCGCTTCCGCCTGAAGG
>sa_AN;1;;;;;;;
AAACCAGAGATGTTAACACATCACCGGCCCGCTTGTAGGATGGTGTACGGACAGATTTTTTTGGTACTCCTATATCGCTAACGATTTTTTTCCACTGATAAATGAATAGTTGAGATACTTGAATGGTCGTTACAACAATTCTCCCACTAAGCATTATAGTTTTCAAGAGTTTGAGTTAAGCTCTACGTCTGCCCTGTTGTGGTCAGCCGCGGGGGAACACTGCGCAACCGACAAATGTGGTGGTCCTAAGAGATCCTAGTATCTAGGCATTGGGTCATAGATCACTCAATGAGTACGAACCACCTCACCGCTACCGGAATTAAACCCTTTGCGTAATTGGCGCGAAAGTTGTACTTTACGCCGGGCTTCCCGCGCCACAGAGACGAGGCAACTCAGAACACCGTGGGGTGCGTGACCCCACAATTCTGAATCTATTGCTTAATTGTGTCATATAGCTAGGATAGAGATTGATGGACATCGATGATCCTTAAATCTGCATGGTGAGTGCGTCATGGATGACAACAGTCTCGCTGAAGGGTTGATGCCTTTGGGTGGGCCGTGTTGCTTAACTCCGCAAGAATATTACTATGCTAGTCAAGGGGGAGAGAGTGTATTAGTAACTCCGTCCACCGGCCCTATATTCCGTAAGTTTAGGATTGAACCTCGAGCGATTCTAATCGTGAAAGTGTCGAGGCCGTGCTTCTCCCCGCGGACTACACTTGACGCAATTTTTGTACGGCGCAGACCCAATTATGATGTTCAGTTGAATCGCGTTGGGCCCTGAGGGTTTGAGTTCCCACCATCGGTAGCGTTCAACTCGTAGTATCGGTAGAACTCCGAATGGATTGGAGGTGGCATGTACAGCACCATAATAGCGAACATTCATCATAACGAGACCGGGACCTCCATCAGATTCCGAATTCGGTCTACGGGACGAGGTCTTTCAGGCCATTTCAGCTGGGGCCAAGCCCTTCGTCCGGGCCATCAAATATAGGGTCCAGGTATGAACTAATCTTTTATGATAGAGGAGTTAACGCCGGCACTCCGAGAATTGCTGAGAATACGAGAGTGAGACATATAGGGCTCCACTAGGGCATGCGGCTGAATTCTCTACTTTTTAAACTACGACAGAGCTACTGCGCTTCCGGCATGCTGCGGTACGTAATGAACGCTGTGTAAGGGTATAGAAGGATCCCAATATTGGTCGTTTAGCCACACTAACGAGGGTAGCGAACGGAATGGCATTTCCCAGCCGGAGTACTCGGATAGCGATTCCCAATTACCCGTGATGTTTTTCGTGGTCGTCCTCCCAAATGCGGGGAGCGTAGCATTGAGGATCATTACAGGCTGCAGCGCCTCGATTGTTGCGTATTTACGGCGCTTCCGCCTGAAGG
>sa_AO;1;;;;;;;
AAACCAGAGATGTTAACACATCACCGGCCCGCTTGTAGGATGGTGTACGGACAGATTTTTTTGGTACTCCTATATCGCTAACGATTTTTTTCCACTGATAAATGAATAGTTGAGATACTTGAATGGTCGTTACAACAATTCTCCCACTAAGCATTATAGTTTTCAAGAGTTTGAGTTAAGCTCTACGTCTGCCCTGTTGTGGTCAGCCGCGGGGGAACACTGCGCAACCGACAAATGTGGTGGTCCTAAGAGATCCTAGTATCTAGGCATTGGGTCATAGATCACTCAATGAGTACGAACCACCTCACCGCTACCGGAATTAAACCCTTTGCGTAATTGGCGCGAAAGTTGTACTTTACGCCGGGCTTCCCGCGCCACAGAGACGAGGCAACTCAGAACACCGTCGGGTGCGGGACCCCACAATTCTGAATCTATTGCTTAATTGTGTCATATAGCTAGGATAGAGATTGATGGACATCGATGATCCTTAAATCTGCATGGTGAGTGCGTCATGGATGACAACAGTCTCGCTGAAGGGTTGATGCCTTTGGGTGGGCCGTGTTGCTTAACTCCGCAAGAATATTACTATGCTAGTCAAGGGGGAGAGAGTGTATTAGTAACTCCGTCCACCGGCCCTATATTCCGTAGGTTTAGGATTGAACCTCGAGCGATTCTAATCGTGAAAGTGTCGAGGCCGTGCTTCTCCCCGCGGACTACACTTGACGCAATTTTTGTACGGCGCAGACCCAATTATGATGTTCAGTTGAATCGCGTTGGGCCCTGAGGGTTTAAGCTCCCACCATCGGTAGCGTTCAACTCGTAGTATCGGTAGAACTCCGAATGGATTGGAGGTGGCATGTACAGCACCATAATAGCGAACATTCATCATAACGAGACCGGGACCTCCGTCAGATTCCGAATTCGGTCTACGGGACGAGGTCTTTCAGGCCATTTCAGCTGGGGCCAAGCCCTTCGTCCGGGCCATCAAATATAGGGTCCAGGTATGAACTAATCTTTTATGATAGAGGAGTTAACGCCGGCACTCCGAGAATTGCTGAGAATACGAGAGTGAGACATATAGGGCTCCACTAGGGCATGCGGCTGAATTCTCTACTTTTTAAACGACGACAGAGCTACTGCGCTTCCGGCATGCTGCGGTACGTTATGAACGCTGTGTAAGGGTATAGAAGGATCCCAATATTGGTCGTTTAGCCACACTAACGAGGGTAGCGAACGGAATGGCATTTCCCAGCCGGAGTACTCGGATAGCGATTCCCAATTACCCGTGATGTTTTTCGGGGTCGTCCTCCCAAATGCGGGGAGCGTAGCATTGAGGATCATTACAGGCTGCAGCGCCTCGATTGTTGCGTATTTACGGCGCTTCCGCCTGAAGG
>sa_AP;1;;;;;;;
AAACCAGAGATGTTAACACATCACCGGCCCGCTTGTAGGATGGTGTACGGACAGATTTTTTTGGTACTCCTATATCGCTAACGATTTTTTTCCACTGATAAATGAATAGTTGAGATACTTGAATGGTCGTTACAACAATTCTCCCACTAAGCATTATAGTTTTCAAGAGTTTGAGTTAAGCTCTACGTCTGCCCTGTTGTGGTCAGCCGCGGGGGAACACTGCGCAACCGACAAATGTGGTGGTCCTAAGAGATCCTAGTATCTAGGCATTGGGTCATAGATCACTCAATGAGTACGAACCACCTCACCGCTACCGGAATTAAACCCTTTGCGTAATTGGCGCGAAAGTTGTACTTTACGCCGGGCTTCCCGCGCCACAGAGACGAGGCAACTCAGAACACCGTCGGGTGCGGGACCCCACAATTCTGAATCTATTGCTTAATTGTGTCATATAGCTAGGATAGAGATTGATGGACATCGATGATCCTTAAATCTGCATGGTGAGTGCGTCATGGATGACAACAGTCTCGCTGAAGGGTTGATGCCTTTGGGTGGGCCGTGTTGCTTAACTCCGCAAGAATATTACTATGCTAGTCAAGGGGGAGAGAGTGTATTAGTAACTCCGTCCACCGGCCCTATATTCCGTAGGTTTAGGATTGAACCTCGAGCGATTCTAATCGTGAAAGTGTCGAGGCCGTGCTTCTCCCCGCGGACTACACTTGACGCAATTTTTGTACGGCGCAGACCCAATTATGATGTTCAGTTGAATCGCGTTGGGCCCTGAGGGTTTAAGCTCCCACCATCGGTAGCGTTCAACTCGTAGTATCGGTAGAACTCCGAATGGATTGGAGGTGGCATGTACAGCACCATAATAGCGAACATTCATCATAACGAGACCGGGACCTCCGTCAGATTCCGAATTCGGTCTACGGGACGAGGTCTTTCAGGCCATTTCAGCTGGGGCCAAGCCCTTCGTCCGGGCCATCAAATATAGGGTCCAGGTATGAACTAATCTTTTATGATAGAGGAGTTAACGCCGGCACTCCGAGAATTGCTGAGAATACGAGAGTGAGACATATAGGGCTCCACTAGGGCATGCGGCTGAATTCTCTACTTTTTAAACGACGACAGAGCTACTGCGCTTCCGGCATGCTGCGGTACGTTATGAACGCTGTGTAAGGGTATAGAAGGATCCCAATATTGGTCGTTTAGCCACACTAACGAGGGTAGCGAACGGAATGGCATTTCCCAGCCGGAGTACTCGGATAGCGATTCCCAATTACCCGTGATGTTTTTCGTGGTCGTCCTCCCAAATGCGGGGAGCGTAGCATTGAGGATCATTACAGGCTGCAGCGCCTCGATTGTTGCGTATTTACGGCGCTTCCGCCTGAAGG
>sa_AQ;1;;;;;;;
AAACCAGAGATGTTAACACATCACCGGCCCGCTTGTAGGATGGTGTACGGACAGATTTTTTTGGTACTCCTATATCGCTAACGATTTTTTTCCACTGATAAATGAATAGTTGAGATACTTGAATGGTCGTTACAACAATTCTCCCACTAAGCATTATAGTTTTCAAGAGTTTGAGTTAAGCTCTACGTCTGCCCTGTTGTGGTCAGCCGCGGGGGAACACTGCGCAACCGACAAATGTGGTGGTCCTAAGAGATCCTAGTATCTAGGCATTGGGTCATAGATCACTCAATGAGTACGAACCACCTCACCGCTACCGGAATTAAACCCTTTGCGTAATTGGCGCGAAAGTTGTACTTTACGCCGGGCTTCCCGCGCCACAGAGACGAGGCAACTCAGAACACCGTCGGGTGCGGGACCCCACAATTCTGAATCTATTGCTTAATTGTGTCATATAGCTAGGATAGAGATTGATGGACATCGATGATCCTTAAATCTGCATGGTGAGTGCGTCATGGATGACAACAGTCTCGCTGAAGGGTTGATGCCTTTGGGTGGGCCGTGTTGCTTAACTCCGCAAGAATATTACTATGCTAGTCAAGGGGGAGAGAGTGTATTAGTAACTCCGTCCACCGGCCCTATATTCCGTAGGTTTAGGATTGAACCTCGAGCGATTCTAATCGTGAAAGTGTCGAGGCCGTGCTTCTCCCCGCGGACTACACTTGACGCAATTTTTGTACGGCGCAGACCCAATTATGATGTTCAGTTGAATCGCGTTGGGCCCTGAGGGTTTAAGCTCCCACCATCGGTAGCGTTCAACTCGTAGTATCGGTAGAACTCCGAATGGATTGGAGGTGGCATGTACAGCACCATAATAGCGAACATTCATCATAACGAGACCGGGACCTCCGTCAGATTCCGAATTCGGTCTACGGGACGAGGTCTTTCAGGCCATTTCAGCTGGGGCCAAGCCCTTCGTCCGGGCCATCAAATATAGGGTCCAGGTATGAACTAATCTTTTATGATAGAGGAGTTAACGCCGGCACTCCGAGAATTGCTGAGAATACGAGAGTGAGACATATAGGGCTCCACTAGGGCATGCGGCTGAATTCTCTACTTTTTAAACGACGACAGAGCTACTGCGCTTCCGGCATGCTGCGGTACGTTATGAACGCTGTGTAAGGGTATAGAAGGATCCCAATATTGGTCGTTTAGCCACACTAACGAGGGTAGCGAACGGAATGGCATTTCCCAGCCGGAGTACTCGGATAGCGATTCCCAATTACCCGTGATGTTTTTCGTGGTCGTCCTCCCAAATGCGGGGAGCGTAGCATTGAGGATCATTACAGGCTGCAGCGCCTCGATTGTTGCGTATTTACGGCGCTTCCGCCTGAAGG
>C1_Arzami_43;1;;;;;;;
AAACCAGAGATGTTAACACATCACCGGCCCGCTTGTAGGATGGTGTACGGACAGATTTTTTTGGTACTCCTATATCGCTAACGATTTTTTTCCACTGATAAATGAATAGTTGAGATACTTGAATGGTCGTTACAACAATTCTCCCACTAAGCATTATAGTTTTCAAGAGTTTGAGTTAAGCTCTACGTCTGCCCTGTTGTGGTCAGCCGCGGGGGAACACTGCGCAACCGACAAATGTGGTGGTCCTAAGAGATCCTAGTATCTAGGCATTGGGTCATAGATCACTCAATGAGTACGAACCACCTCACCGCTACCGGAATTAAACCCTTTGCGTAATTGGCGCGAAAGTTGTACTTTACGCCGGGCTTCCCGCGCCACAGAGACGAGGCAACTCAGAACACCGTCGGGTGCGGGACCCCACAATTCTGAATCTATTGCTTAATTGTGTCATATAGCTAGGATAGAGATTGATGGACATCGATGATCCTTAAATCTGCATGGTGAGTGCGTCATGGATGACAACAGTCTCGCTGAAGGGTTGATGCCTTTGGGTGGGCCGTGTTGCTTAACTCCGCAAGAATATTACTATGCTAGTCAAGGGGGAGAGAGTGTATTAGTAACTCCGTCCACCGGCCCTATATTCCGTAGGTTTAGGATTGAACCTCGAGCGATTCTAATCGTGAAAGTGTCGAGGCCGTGCTTCTCCCCGCGGACTACACTTGACGCAATTTTTGTACGGCGCAGACCCAATTATGATGTTCAGTTGAATCGCGTTGGGCCCTGAGGGTTTAAGCTCCCACCATCGGTAGCGTTCAACTCGTAGTATCGGTAGAACTCCGAATGGATTGGAGGTGGCATGTACAGCACCATAATAGCGAACATTCATCATAACGAGACCGGGACCTCCGTCAGATTCCGAATTCGGTCTACGGGACGAGGTCTTTCAGGCCATTTCAGCTGGGGCCAAGCCCTTCGTCCGGGCCATCAAATATAGGGTCCAGGTATGAACTAATCTTTTATGATAGAGGAGTTAACGCCGGCACTCCGAGAATTGCTGAGAATACGAGAGTGAGACATATAGGGCTCCACTAGGGCATGCGGCTGAATTCTCTACTTTTTAAACGACGACAGAGCTACTGCGCTTCCGGCATGCTGCGGTACGTTATGAACGCTGTGTAAGGGTATAGAAGGATCCCAATATTGGTCGTTTAGCCACACTAACGAGGGTAGCGAACGGAATGGCATTTCCCAGCCGGAGTACTCGGATAGCGATTCCCAATTACCCGTGATGTTTTTCGTGGTCGTCCTCCCAAATGCGGGGAGCGTAGCATTGAGGATCATTACAGGCTGCAGCGCCTCGATTGTTGCGTATTTACGGCGCTTCCGCCTGAAGG
>wa_AV;1;;;;;;;
AAACCAGAGATGTTAACACATCACCGGCCCGCTTGTAGGATGGTGTACGGACAGATTTTTTTGGTACTCCTATATCGCTAACGATTTTTTTCCACTGATAAATGAATAGTTGAGATACTTGAATGGTCGTTACAACAATTCTCCCACTAAGCATTATAGTTTTCAAGAGTTTGAGTTAAGCTCTACGTCTGCCCTGTTGTGGTCAGCCGCGGGGGAACACTGCGCAACCGACAAATGTGGTGGTCCTAAGAGATCCTAGTATCTAGGCATTGGGTCATAGATCACTCAATGAGTACGAACCACCTCACCGCTACCGGAATTAAACCCTTTGCGTAATTGGCGCGAAAGTTGTACTTTACGCCGGGCTTCCCGCGCCACAGAGACGAGGCAACTCAGAACACCGTCGGGTGCGGGACCCCACAATTCTGAATCTATTGCTTAATTGTGTCATATAGCTAGGATAGAGATTGATGGACATCGATGATCCTTAAATCTGCATGGTGAGTGCGTCATGGATGACAACAGTCTCGCTGAAGGGTTGATGCCTTTGGGTGGGCCGTGTTGCTTAACTCCGCAAGAATATTACTATGCTAGTCAAGGGGGAGAGAGTGTATTAGTAACTCCGTCCACCGGCCCTATATTCCGTAGGTTTAGGATTGAACCTCGAGCGATTCTAATCGTGAAAGTGTCGAGGCCGTGCTTCTCCCCGCGGACTACACTTGACGCAATTTTTGTACGGCGCAGACCCAATTATGATGTTCAGTTGAATCGCGTTGGGCCCTGAGGGTTTAAGCTCCCACCATCGGTAGCGTTCAACTCGTAGTATCGGTAGAACTCCGAATGGATTGGAGGTGGCATGTACAGCACCATAATAGCGAACATTCATCATAACGAGACCGGGACCTCCGTCAGATTCCGAATTCGGTCTACGGGACGAGGTCTTTCAGGCCATTTCAGCTGGGGCCAAGCCCTTCGTCCGGGCCATCAAATATAGGGTCCAGGTATGAACTAATCTTTTATGATAGAGGAGTTAACGCCGGCACTCCGAGAATTGCTGAGAATACGAGAGTGAGACATATAGGGCTCCACTAGGGCATGCGGCTGAATTCTCTACTTTTTAAACGACGACAGAGCTACTGCGCTTCCGGCATGCTGCGGTACGTTATGAACGCTGTGTAAGGGTATAGAAGGATCCCAATATTGGTCGTTTAGCCACACTAACGAGGGTAGCGAACGGAATGGCATTTCCCAGCCGGAGTACTCGGATAGCGATTCCCAATTACCCGTGATGTTTTTCGTGGTCGTCCTCCCAAATGCGGGGAGCGTAGCATTGAGGATCATTACAGGCTGCAGCGCCTCGATTGTTGCGTATTTACGGCGCTTCCGCCTGAAGG
>wa_AW;1;;;;;;;
AAACCAGAGATGTTAACACATCACCGGCCCGCTTGTAGGATGGTGTACGGACAGATTTTTTTGGTACTCCTATATCGCTAACGATTTTTTTCCACTGATAAATGAATAGTTGAGATACTTGAATGGTCGTTACAACAATTCTCCCACTAAGCATTATAGTTTTCAAGAGTTTGAGTTAAGCTCTACGTCTGCCCTGTTGTGGTCAGCCGCGGGGGAACACTGCGCAACCGACAAATGTGGTGGTCCTAAGAGATCCTAGTATCTAGGCATTGGGTCATAGATCACTCAATGAGTACGAACCACCTCACCGCTACCGGAATTAAACCCTTTGCGTAATTGGCGCGAAAGTTGTACTTTACGCCGGGCTTCCCGCGCCACAGAGACGAGGCAACTCAGAACACCGTGGGGTGCGTGACCCCACAATTCTGAATCTATTGCTTAATTGTGTCATATAGCTAGGATAGAGATTGATGGACATCGATGATCCTTAAATCTGCATGGTGAGTGCGTCATGGATGACAACAGTCTCGCTGAAGGGTTGATGCCTTTGGGTGGGCCGTGTTGCTTAACTCCGCAAGAATATTACTATGCTAGTCAAGGGGGAGAGAGTGTATTAGTAACTCCGTCCACCGGCCCTATATTCCGTAAGTTTAGGATTGAACCTCGAGCGATTCTAATCGTGAAAGTGTCGAGGCCGTGCTTCTCCCCGCGGACTACACTTGACGCAATTTTTGTACGGCGCAGACCCAATTATGATGTTCAGTTGAATCGCGTTGGGCCCTGAGGGTTTGAGTTCCCACCATCGGTAGCGTTCAACTCGTAGTATCGGTAGAACTCCGAATGGATTGGAGGTGGCATGTACAGCACCATAATAGCGAACATTCATCATAACGAGACCGGGACCTCCATCAGATTCCGAATTCGGTCTACGGGACGAGGTCTTTCAGGCCATTTCAGCTGGGGCCAAGCCCTTCGTCCGGGCCATCAAATATAGGGTCCAGGTATGAACTAATCTTTTATGATAGAGGAGTTAACGCCGGCACTCCGAGAATTGCTGAGAATACGAGAGTGAGACATATAGGGCTCCACTAGGGCATGCGGCTGAATTCTCTACTTTTTAAACTACGACAGAGCTACTGCGCTTCCGGCATGCTGCGGTACGTAATGAACGCTGTGTAAGGGTATAGAAGGATCCCAATATTGGTCGTTTAGCCACACTAACGAGGGTAGCGAACGGAATGGCATTTCCCAGCCGGAGTACTCGGATAGCGATTCCCAATTACCCGTGATGTTTTTCGTGGTCGTCCTCCCAAATGCGGGGAGCGTAGCATTGAGGATCATTACAGGCTGCAGCGCCTCGATTGTTGCGTATTTACGGCGCTTCCGCCTGAAGG
>wa_AX;1;;;;;;;
AAACCAGAGATGTTAACACATCACCGGCCCGCTTGTAGGATGGTGTACGGACAGATTTTTTTGGTACTCCTATATCGCTAACGATTTTTTTCCACTGATAAATGAATAGTTGAGATACTTGAATGGTCGTTACAACAATTCTCCCACTAAGCATTATAGTTTTCAAGAGTTTGAGTTAAGCTCTACGTCTGCCCTGTTGTGGTCAGCCGCGGGGGAACACTGCGCAACCGACAAATGTGGTGGTCCTAAGAGATCCTAGTATCTAGGCATTGGGTCATAGATCACTCAATGAGTACGAACCACCTCACCGCTACCGGAATTAAACCCTTTGCGTAATTGGCGCGAAAGTTGTACTTTACGCCGGGCTTCCCGCGCCACAGAGACGAGGCAACTCAGAACACCGTGGGGTGCGTGACCCCACAATTCTGAATCTATTGCTTAATTGTGTCATATAGCTAGGATAGAGATTGATGGACATCGATGATCCTTAAATCTGCATGGTGAGTGCGTCATGGATGACAACAGTCTCGCTGAAGGGTTGATGCCTTTGGGTGGGCCGTGTTGCTTAACTCCGCAAGAATATTACTATGCTAGTCAAGGGGGAGAGAGTGTATTAGTAACTCCGTCCACCGGCCCTATATTCCGTAAGTTTAGGATTGAACCTCGAGCGATTCTAATCGTGAAAGTGTCGAGGCCGTGCTTCTCCCCGCGGACTACACTTGACGCAATTTTTGTACGGCGCAGACCCAATTATGATGTTCAGTTGAATCGCGTTGGGCCCTGAGGGTTTGAGTTCCCACCATCGGTAGCGTTCAACTCGTAGTATCGGTAGAACTCCGAATGGATTGGAGGTGGCATGTACAGCACCATAATAGCGAACATTCATCATAACGAGACCGGGACCTCCATCAGATTCCGAATTCGGTCTACGGGACGAGGTCTTTCAGGCCATTTCAGCTGGGGCCAAGCCCTTCGTCCGGGCCATCAAATATAGGGTCCAGGTATGAACTAATCTTTTATGATAGAGGAGTTAACGCCGGCACTCCGAGAATTGCTGAGAATACGAGAGTGAGACATATAGGGCTCCACTAGGGCATGCGGCTGAATTCTCTACTTTTTAAACTACGACAGAGCTACTGCGCTTCCGGCATGCTGCGGTACGTAATGAACGCTGTGTAAGGGTATAGAAGGATCCCAATATTGGTCGTTTAGCCACACTAACGAGGGTAGCGAACGGAATGGCATTTCCCAGCCGGAGTACTCGGATAGCGATTCCCAATTACCCGTGATGTTTTTCGTGGTCGTCCTCCCAAATGCGGGGAGCGTAGCATTGAGGATCATTACAGGCTGCAGCGCCTCGATTGTTGCGTATTTACGGCGCTTCCGCCTGAAGG
>wa_AY;1;;;;;;;
AAACCAGAGATGTTAACACATCACCGGCCCGCTTGTAGGATGGTGTACGGACAGATTTTTTTGGTACTCCTATATCGCTAACGATTTTTTTCCACTGATAAATGAATAGTTGAGATACTTGAATGGTCGTTACAACAATTCTCCCACTAAGCATTATAGTTTTCAAGAGTTTGAGTTAAGCTCTACGTCTGCCCTGTTGTGGTCAGCCGCGGGGGAACACTGCGCAACCGACAAATGTGGTGGTCCTAAGAGATCCTAGTATCTAGGCATTGGGTCATAGATCACTCAATGAGTACGAACCACCTCACCGCTACCGGAATTAAACCCTTTGCGTAATTGGCGCGAAAGTTGTACTTTACGCCGGGCTTCCCGCGCCACAGAGACGAGGCAACTCAGAACACCGTCGGGTGCGGGACCCCACAATTCTGAATCTATTGCTTAATTGTGTCATATAGCTAGGATAGAGATTGATGGACATCGATGATCCTTAAATCTGCATGGTGAGTGCGTCATGGATGACAACAGTCTCGCTGAAGGGTTGATGCCTTTGGGTGGGCCGTGTTGCTTAACTCCGCAAGAATATTACTATGCTAGTCAAGGGGGAGAGAGTGTATTAGTAACTCCGTCCACCGGCCCTATATTCCGTAGGTTTAGGATTGAACCTCGAGCGATTCTAATCGTGAAAGTGTCGAGGCCGTGCTTCTCCCCGCGGACTACACTTGACGCAATTTTTGTACGGCGCAGACCCAATTATGATGTTCAGTTGAATCGCGTTGGGCCCTGAGGGTTTAAGCTCCCACCATCGGTAGCGTTCAACTCGTAGTATCGGTAGAACTCCGAATGGATTGGAGGTGGCATGTACAGCACCATAATAGCGAACATTCATCATAACGAGACCGGGACCTCCGTCAGATTCCGAATTCGGTCTACGGGACGAGGTCTTTCAGGCCATTTCAGCTGGGGCCAAGCCCTTCGTCCGGGCCATCAAATATAGGGTCCAGGTATGAACTAATCTTTTATGATAGAGGAGTTAACGCCGGCACTCCGAGAATTGCTGAGAATACGAGAGTGAGACATATAGGGCTCCACTAGGGCATGCGGCTGAATTCTCTACTTTTTAAACGACGACAGAGCTACTGCGCTTCCGGCATGCTGCGGTACGTTATGAACGCTGTGTAAGGGTATAGAAGGATCCCAATATTGGTCGTTTAGCCACACTAACGAGGGTAGCGAACGGAATGGCATTTCCCAGCCGGAGTACTCGGATAGCGATTCCCAATTACCCGTGATGTTTTTCGTGGTCGTCCTCCCAAATGCGGGGAGCGTAGCATTGAGGATCATTACAGGCTGCAGCGCCTCGATTGTTGCGTATTTACGGCGCTTCCGCCTGAAGG
>wa_AZ;1;;;;;;;
AAACCAGAGATGTTAACACATCACCGGCCCGCTTGTAGGATGGTGTACGGACAGATTTTTTTGGTACTCCTATATCGCTAACGATTTTTTTCCACTGATAAATGAATAGTTGAGATACTTGAATGGTCGTTACAACAATTCTCCCACTAAGCATTATAGTTTTCAAGAGTTTGAGTTAAGCTCTACGTCTGCCCTGTTGTGGTCAGCCGCGGGGGAACACTGCGCAACCGACAAATGTGGTGGTCCTAAGAGATCCTAGTATCTAGGCATTGGGTCATAGATCACTCAATGAGTACGAACCACCTCACCGCTACCGGAATTAAACCCTTTGCGTAATTGGCGCGAAAGTTGTACTTTACGCCGGGCTTCCCGCGCCACAGAGACGAGGCAACTCAGAACACCGTCGGGTGCGGGACCCCACAATTCTGAATCTATTGCTTAATTGTGTCATATAGCTAGGATAGAGATTGATGGACATCGATGATCCTTAAATCTGCATGGTGAGTGCGTCATGGATGACAACAGTCTCGCTGAAGGGTTGATGCCTTTGGGTGGGCCGTGTTGCTTAACTCCGCAAGAATATTACTATGCTAGTCAAGGGGGAGAGAGTGTATTAGTAACTCCGTCCACCGGCCCTATATTCCGTAGGTTTAGGATTGAACCTCGAGCGATTCTAATCGTGAAAGTGTCGAGGCCGTGCTTCTCCCCGCGGACTACACTTGACGCAATTTTTGTACGGCGCAGACCCAATTATGATGTTCAGTTGAATCGCGTTGGGCCCTGAGGGTTTAAGCTCCCACCATCGGTAGCGTTCAACTCGTAGTATCGGTAGAACTCCGAATGGATTGGAGGTGGCATGTACAGCACCATAATAGCGAACATTCATCATAACGAGACCGGGACCTCCGTCAGATTCCGAATTCGGTCTACGGGACGAGGTCTTTCAGGCCATTTCAGCTGGGGCCAAGCCCTTCGTCCGGGCCATCAAATATAGGGTCCAGGTATGAACTAATCTTTTATGATAGAGGAGTTAACGCCGGCACTCCGAGAATTGCTGAGAATACGAGAGTGAGACATATAGGGCTCCACTAGGGCATGCGGCTGAATTCTCTACTTTTTAAACGACGACAGAGCTACTGCGCTTCCGGCATGCTGCGGTACGTTATGAACGCTGTGTAAGGGTATAGAAGGATCCCAATATTGGTCGTTTAGCCACACTAACGAGGGTAGCGAACGGAATGGCATTTCCCAGCCGGAGTACTCGGATAGCGATTCCCAATTACCCGTGATGTTTTTCGTGGTCGTCCTCCCAAATGCGGGGAGCGTAGCATTGAGGATCATTACAGGCTGCAGCGCCTCGATTGTTGCGTATTTACGGCGCTTCCGCCTGAAGG
>dm_BA;1;;;;;;;
AAACCAGAGATGTTAACACATCACCGGCCCGCTTGTATGATGGTGTACGGACAGATTTTTTTGGTACTCCTATATCGCTAACGGTTTTTTTCCACTGATAAGTGAATGGTTAAGATACTTGAATGGTCGTTACAGCAATTCTCCCACTAAGCATTATAGTTTTCAAGATTTTGAGTTAAGCTCTCCGTCTGCCCTGTTGTGATCAGCCGCGGGGGGACACTGCGCAACCGACAAAGGTGGTGGTCCTAAGAGATCCTAGTATCTAGGCATCGGGTCATGGATCACTCAATGACTATGAACCACCTCACCGCTATCGGAATTAAACCCTTTGCGTAATTGGCGCGAAAGTTGTACTTTACGCCGGACCTCCCGCGCCACAGAGGCGAGGCAACTCAGAGCACCGTCGGGTGCGGGACCCCACAATTTTGAATCTATTGCTTAATTGTGTCATATGGCCAGGATAGAGATTGATGGACACCGATGATCCTTAAATCTGCAGGATGAGTGCGCCATGGATGACAACAGTCTCGCTGAAGGGTTGATGCCTTTGGGTGGGCCGTGTTGCTTAGCTCCGCAAAAATATTACTATGCTAGTCAAGAGGGACGAAGTGTATTAGTAACTCCGTCCACCAGCCCTATATTCCGTAAGCTTAGGATTGGACCTCGGACAATTCTGACCGTGAAAGTGTCGAGGCCGTGCTTCTTCCTCCGGACTATACTTGACGCAATGTTTGTACGGTGCAGACCCAATTATGATGTTCAGTTGGATCGCGTTGGGCCCTGAGGGTTTAAGCCCCCATCATCGGTAGCGTTCAACTCGTAGTATCGGTCGAACTCCGAATGGATTGGAGGTGTCATGTACAGCATCCTAATAGCGAACATTCATCATAATGAGACCGGGACCTCCGTCAGATTCCGAATTCGGTTTACGGGACGAGCTCTTTCAGGCCATTTCAGTTGGGATAAAGTACTCCGGCCGGGCCATTGAATATAGGGTCCAGGTATGAACTAATCTTTTATGATAGAGGAGTTAACGCCGGCGCTCCGAGAATCGCTGAGAATATGAGAGTGAGACATATAGGGCTCCACTAGGTCATGCGGCTGAATTCTCTACTCTTTAAACGGCGGCAGAGCGCCTGCGCTTCCGGCACGCTGTGGTACGTTATGAACGCTGTGGAAGGGTATAGAAGGTTCCCAATATTGGTCGTTTAGCCACACTAACGAGGGTAGTGAACGGAATGGCATTCCCCCACCGGAGTACTCGGATAGCGATTCCCAAATACCCGTGATGTTTTTCGTGGTCGTCCTCCCAAATGCGGGGGTCGTAGCATTGTGGCTCATTACATGCTGCAGCGCCTCGATTGTAGCTTATTTACGGCGCTTCCACCTGAAGA
>dm_BC;1;;;;;;;
AAACCAGAGATGTTAACACATCACCGGCCCGCTTGTATGATGGTGTACGGACAGATTTTTTTGGTACTCCTATATCGCTAACGGTTTTTTTCCACTGATAAGTGAATGGTTAAGATACTTGAATGGTCGTTACAGCAATTCTCCCACTAAGCATTATAGTTTTCAAGATTTTGAGTTAAGCTCTCCGTCTGCCCTGTTGTGATCAGCCGCGGGGGGACACTGCGCAACCGACAAAGGTGGTGGTCCTAAGAGATCCTAGTATCTAGGCATCGGGTCATGGATCACTCAATGACTATGAACCACCTCACCGCTATCGGAATTAAACCCTTTGCGTAATTGGCGCGAAAGTTGTACTTTACGCCGGACCTCCCGCGCCACAGAGGCGAGGCAACTCAGAGCACCGTCGGGTGCGGGACCCCACAATTTTGAATCTATTGCTTAATTGTGTCATATGGCCAGGATAGAGATTGATGGACACCGATGATCCTTAAATCTGCAGGATGAGTGCGCCATGGATGACAACAGTCTCGCTGAAGGGTTGATGCCTTTGGGTGGGCCGTGTTGCTTAGCTCCGCAAAAATATTACTATGCTAGTCAAGAGGGACGAAGTGTATTAGTAACTCCGTCCACCAGCCCTATATTCCGTAAGCTTAGGATTGGACCTCGGACAATTCTGACCGTGAAAGTGTCGAGGCCGTGCTTCTTCCTCCGGACTATACTTGACGCAATGTTTGTACGGTGCAGACCCAATTATGATGTTCAGTTGGATCGCGTTGGGCCCTGAGGGTTTAAGCCCCCATCATCGGTAGCGTTCAACTCGTAGTATCGGTCGAACTCCGAATGGATTGGAGGTGTCATGTACAGCATCCTAATAGCGAACATTCATCATAATGAGACCGGGACCTCCGTCAGATTCCGAATTCGGTTTACGGGACGAGCTCTTTCAGGCCATTTCAGTTGGGATAAAGTACTCCGGCCGGGCCATTGAATATAGGGTCCAGGTATGAACTAATCTTTTATGATAGAGGAGTTAACGCCGGCGCTCCGAGAATCGCTGAGAATATGAGAGTGAGACATATAGGGCTCCACTAGGTCATGCGGCTGAATTCTCTACTCTTTAAACGGCGGCAGAGCGCCTGCGCTTCCGGCACGCTGTGGTACGTTATGAACGCTGTGGAAGGGTATAGAAGGTTCCCAATATTGGTCGTTTAGCCACACTAACGAGGGTAGTGAACGGAATGGCATTCCCCCACCGGAGTACTCGGATAGCGATTCCCAAATACCCGTGATGTTTTTCGTGGTCGTCCTCCCAAATGCGGGGGTCGTAGCATTGTGGCTCATTACATGCTGCAGCGCCTCGATTGTAGCTTATTTACGGCGCTTCCACCTGAAGA
>dm_BD;1;;;;;;;
AAACCAGAGATGTTAACACATCACCGGCCCGCTTGTATGATGGTGTACGGACAGATTTTTTTGGTACTCCTATATCGCTAACGGTTTTTTTCCACTGATAAGTGAATGGTTAAGATACTTGAATGGTCGTTACAGCAATTCTCCCACTAAGCATTATAGTTTTCAAGATTTTGAGTTAAGCTCTCCGTCTGCCCTGTTGTGATCAGCCGCGGGGGGACACTGCGCAACCGACAAAGGTGGTGGTCCTAAGAGATCCTAGTATCTAGGCATCGGGTCATGGATCACTCAATGACTATGAACCACCTCACCGCTATCGGAATTAAACCCTTTGCGTAATTGGCGCGAAAGTTGTACTTTACGCCGGACCTCCCGCGCCACAGAGGCGAGGCAACTCAGAGCACCGTCGGGTGCGGGACCCCACAATTTTGAATCTATTGCTTAATTGTGTCATATGGCCAGGATAGAGATTGATGGACACCGATGATCCTTAAATCTGCAGGATGAGTGCGCCATGGATGACAACAGTCTCGCTGAAGGGTTGATGCCTTTGGGTGGGCCGTGTTGCTTAGCTCCGCAAAAATATTACTATGCTAGTCAAGAGGGACGAAGTGTATTAGTAACTCCGTCCACCAGCCCTATATTCCGTAAGCTTAGGATTGGACCTCGGACAATTCTGACCGTGAAAGTGTCGAGGCCGTGCTTCTTCCTCCGGACTATACTTGACGCAATGTTTGTACGGTGCAGACCCAATTATGATGTTCAGTTGGATCGCGTTGGGCCCTGAGGGTTTAAGCCCCCATCATCGGTAGCGTTCAACTCGTAGTATCGGTCGAACTCCGAATGGATTGGAGGTGTCATGTACAGCATCCTAATAGCGAACATTCATCATAATGAGACCGGGACCTCCGTCAGATTCCGAATTCGGTTTACGGGACGAGCTCTTTCAGGCCATTTCAGTTGGGATAAAGTACTCCGGCCGGGCCATTGAATATAGGGTCCAGGTATGAACTAATCTTTTATGATAGAGGAGTTAACGCCGGCGCTCCGAGAATCGCTGAGAATATGAGAGTGAGACATATAGGGCTCCACTAGGTCATGCGGCTGAATTCTCTACTCTTTAAACGGCGGCAGAGCGCCTGCGCTTCCGGCACGCTGTGGTACGTTATGAACGCTGTGGAAGGGTATAGAAGGTTCCCAATATTGGTCGTTTAGCCACACTAACGAGGGTAGTGAACGGAATGGCATTCCCCCACCGGAGTACTCGGATAGCGATTCCCAAATACCCGTGATGTTTTTCGTGGTCGTCCTCCCAAATGCGGGGGTCGTAGCATTGWGGMTCATTACATGCTGCAGCGCCTCGATTGTAGCTTATTTACGGCGCTTCCACCTGAAGA
>dm_BF;1;;;;;;;
AAACCAGAGATGTTAACACATCACCGGCCCGCTTGTATGATGGTGTACGGACAGATTTTTTTGGTACTCCTATATCGCTAACGGTTTTTTTCCACTGATAAGTGAATGGTTAAGATACTTGAATGGTCGTTACAGCAATTCTCCCACTAAGCATTATAGTTTTCAAGATTTTGAGTTAAGCTCTCCGTCTGCCCTGTTGTGATCAGCCGCGGGGGGACACTGCGCAACCGACAAAGGTGGTGGTCCTAAGAGATCCTAGTATCTAGGCATCGGGTCATGGATCACTCAATGACTATGAACCACCTCACCGCTATCGGAATTAAACCCTTTGCGTAATTGGCGCGAAAGTTGTACTTTACGCCGGACCTCCCGCGCCACAGAGGCGAGGCAACTCAGAGCACCGTCGGGTGCGGGACCCCACAATTTTGAATCTATTGCTTAATTGTGTCATATGGCCAGGATAGAGATTGATGGACACCGATGATCCTTAAATCTGCAGGATGAGTGCGCCATGGATGACAACAGTCTCGCTGAAGGGTTGATGCCTTTGGGTGGGCCGTGTTGCTTAGCTCCGCAAAAATATTACTATGCTAGTCAAGAGGGACGAAGTGTATTAGTAACTCCGTCCACCAGCCCTATATTCCGTAAGCTTAGGATTGGACCTCGGACAATTCTGACCGTGAAAGTGTCGAGGCCGTGCTTCTTCCTCCGGACTATACTTGACGCAATGTTTGTACGGTGCAGACCCAATTATGATGTTCAGTTGGATCGCGTTGGGCCCTGAGGGTTTAAGCCCCCATCATCGGTAGCGTTCAACTCGTAGTATCGGTCGAACTCCGAATGGATTGGAGGTGTCATGTACAGCATCCTAATAGCGAACATTCATCATAATGAGACCGGGACCTCCGTCAGATTCCGAATTCGGTTTACGGGACGAGCTCTTTCAGGCCATTTCAGTTGGGATAAAGTACTCCGGCCGGGCCATTGAATATAGGGTCCAGGTATGAACTAATCTTTTATGATAGAGGAGTTAACGCCGGCGCTCCGAGAATCGCTGAGAATATGAGAGTGAGACATATAGGGCTCCACTAGGTCATGCGGCTGAATTCTCTACTCTTTAAACGGCGGCAGAGCGCCTGCGCTTCCGGCACGCTGTGGTACGTTATGAACGCTGTGGAAGGGTATAGAAGGTTCCCAATATTGGTCGTTTAGCCACACTAACGAGGGTAGTGAACGGAATGGCATTCCCCCACCGGAGTACTCGGATAGCGATTCCCAAATACCCGTGATGTTTTTCGTGGTCGTCCTCCCAAATGCGGGGGTCGTAGCATTGTGGCTCATTACATGCTGCAGCGCCTCGATTGTAGCTTATTTACGGCGCTTCCACCTGAAGA
>ws_BG;1;;;;;;;
AAACCAAAGATGCTAGCACATCACCGGCCCGCTTGTAGAATGGTGTACGGACAGATTTTTTTGGTACTTCTACATCGCTAACGATTTTTTTCCACTGATAAATGAATGGTTGAAATAATTGAATGGTCGTTACAGCGGCCCTCCCACCAAGCATTATAGTTTTCAAGTGTTTGAGTTAAGCTCTCCGTCTGCCCTGTTATGGTCAGCCGCGGGGGGATACTGCGCAACCGACAAGGGTGGTGGTCCTAAGAGATCCTAATCTCTAGGCGTTGGGTTATAGATCGCTCAATGACTATGAACCACCTCACCGCTACCGGAATCAAACCCTTTGCGTAATTGGCGCGAAAGTTGTACTTTACGCAGGACTTCCCGCGCCACAGAGGCGAGGCAGCTCAAAACACCGTCGGGGGCGGGACCCCACCATTTTGAATCTATTGCTTAATTGTGTCATATAGCTAGGATAGAGATTGATGGACATCGATGATCCTTAAATCTGCAGGGTGAGTGCGCCATGCACGACGACAGTCTCGCTGAAGGGTTGATGCCTTTGGGTGGGCCGTGTTGCTCAACTCCACAAAACTATTACTACGCTAGTCAAGGGGGACAGAGTGTGTTAGTAACTCCGTCCAACGGCTTTATATTCAGTAAGTTTAAGATTAAACCTCAAGCAATTCCAATCGTGAAAGTGTCGAGGCCGTACTTCTTCTCACGGGCTACACTTGGCGCAATGTTTGTATGGCGCAGACCCAATTACGATGTTCAGTTGAATCGCGTTGGGCCCTGAGTGTTAAAGCTCACATCATCGGTAACGTTCCACTCGTAGTATCGGTCGAACTCCGAATGGATTCGAGGTGGCATGTACGGCACTCTAATAGCGAACGTTCACCCTATCGAGACCGAGACCTCCGCCGGATTCCGAATTCGGTCTACGGGACGAGGTCTTTCAGAGCATTTCAGTTGGGGCCAAGCACTCCGGGCGGGTCATTAAATATAGGGTCCCGGTATGAGCTAATCTTTTATAATAGAGGAGTTAACGCCGGCGCTCCGATAATTGCTGAGAATACGAGAGTGAAACGTATAGGGCCCCACTAGGGCATGCGGCTGAATTCTTTACGTTTTAAACGACGGCAGAGCTACGGCTCTTCCGGCATGCTACGGTACGTTATGAACGCTGTGTAAGGGTAGAGAAGGTTCATAATATTGGTCGTTTAGCCGAACTAAAGAGACTGGCGAACGGAAGGGCATTTCCCAGCCGGCGTACTCGGATAGCGATTCCCATTTAACCATGATGTTTTTCGTGGTCAGCCTCCCAAATGCGGGGGTCGTATCATTGAAGCCCATTACAGGCTACAGCGCCTCGTTTGCAGCGTATTTACGGCGCTTCCGCCTGAAGG
>ws_BH;1;;;;;;;
AAACCAAAGATGCTAGCACATCACCGGCCCGCTTGTAGAATGGTGTACGGACAGATTTTTTTGGTACTTCTACATCGCTAACGATTTTTTTCCACTGATAAATGAATGGTTGAAATAATTGAATGGTCGTTACAGCGGCCCTCCCACCAAGCATTATAGTTTTCAAGTGTTTGAGTTAAGCTCTCCGTCTGCCCTGTTATGGTCAGCCGCGGGGGGATACTGCGCAACCGACAAGGGTGGTGGTCCTAAGAGATCCTAATCTCTAGGCGTTGGGTTATAGATCGCTCAATGACTATGAACCACCTCACCGCTACCGGAATCAAACCCTTTGCGTAATTGGCGCGAAAGTTGTACTTTACGCAGGACTTCCCGCGCCACAGAGGCGAGGCAGCTCAAAACACCGTCGGGGGCGGGACCCCACCATTTTGAATCTATTGCTTAATTGTGTCATATAGCTAGGATAGAGATTGATGGACATCGATGATCCTTAAATCTGCAGGGTGAGTGCGCCATGCACGACGACAGTCTCGCTGAAGGGTTGATGCCTTTGGGTGGGCCGTGTTGCTCAACTCCACAAAACTATTACTACGCTAGTCAAGGGGGACAGAGTGTGTTAGTAACTCCGTCCAACGGCTTTATATTCAGTAAGTTTAAGATTAAACCTCAAGCAATTCCAATCGTGAAAGTGTCGAGGCCGTACTTCTTCTCACGGGCTACACTTGGCGCAATGTTTGTATGGCGCAGACCCAATTACGATGTTCAGTTGAATCGCGTTGGGCCCTGAGTGTTAAAGCTCACATCATCGGTAACGTTCCACTCGTAGTATCGGTCGAACTCCGAATGGATTCGAGGTGGCATGTACGGCACTCTAATAGCGAACGTTCACCCTATCGAGACCGAGACCTCCGCCGGATTCCGAATTCGGTCTACGGGACGAGGTCTTTCAGAGCATTTCAGTTGGGGCCAAGCACTCCGGGCGGGTCATTAAATATAGGGTCCCGGTATGAGCTAATCTTTTATAATAGAGGAGTTAACGCCGGCGCTCCGATAATTGCTGAGAATACGAGAGTGAAACGTATAGGGCCCCACTAGGGCATGCGGCTGAATTCTTTACGTTTTAAACGACGGCAGAGCTACGGCTCTTCCGGCATGCTACGGTACGTTATGAACGCTGTGTAAGGGTAGAGAAGGTTCATAATATTGGTCGTTTAGCCGAACTAAAGAGACTGGCGAACGGAAGGGCATTTCCCAGCCGGCGTACTCGGATAGCGATTCCCATTTAACCATGATGTTTTTCGTGGTCAGCCTCCCAAATGCGGGGGTCGTATCATTGAAGCCCATTACAGGCTACAGCGCCTCGTTTGCAGCGTATTTACGGCGCTTCCGCCTGAAGG
>ws_BI;1;;;;;;;
AAACCAAAGATGCTAGCACATCACCGGCCCGCTTGTAGAATGGTGTACGGACAGATTTTTTTGGTACTTCTACATCGCTAACGATTTTTTTCCACTGATAAATGAATGGTTGAAATAATTGAATGGTCGTTACAGCGGCCCTCCCACCAAGCATTATAGTTTTCAAGTGTTTGAGTTAAGCTCTCCGTCTGCCCTGTTATGGTCAGCCGCGGGGGGATACTGCGCAACCGACAAGGGTGGTGGTCCTAAGAGATCCTAATCTCTAGGCGTTGGGTTATAGATCGCTCAATGACTATGAACCACCTCACCGCTACCGGAATCAAACCCTTTGCGTAATTGGCGCGAAAGTTGTACTTTACGCAGGACTTCCCGCGCCACAGAGGCGAGGCAGCTCAAAACACCGTCGGGGGCGGGACCCCACCATTTTGAATCTATTGCTTAATTGTGTCATATAGCTAGGATAGAGATTGATGGACATCGATGATCCTTAAATCTGCAGGGTGAGTGCGCCATGCACGACGACAGTCTCGCTGAAGGGTTGATGCCTTTGGGTGGGCCGTGTTGCTCAACTCCACAAAACTATTACTACGCTAGTCAAGGGGGACAGAGTGTGTTAGTAACTCCGTCCAACGGCTTTATATTCAGTAAGTTTAAGATTAAACCTCAAGCAATTCCAATCGTGAAAGTGTCGAGGCCGTACTTCTTCTCACGGGCTACACTTGGCGCAATGTTTGTATGGCGCAGACCCAATTACGATGTTCAGTTGAATCGCGTTGGGCCCTGAGTGTTAAAGCTCACATCATCGGTAACGTTCCACTCGTAGTATCGGTCGAACTCCGAATGGATTCGAGGTGGCATGTACGGCACTCTAATAGCGAACGTTCACCCTATCGAGACCGAGACCTCCGCCGGATTCCGAATTCGGTCTACGGGACGAGGTCTTTCAGAGCATTTCAGTTGGGGCCAAGCACTCCGGGCGGGTCATTAAATATAGGGTCCCGGTATGAGCTAATCTTTTATAATAGAGGAGTTAACGCCGGCGCTCCGATAATTGCTGAGAATACGAGAGTGAAACGTATAGGGCCCCACTAGGGCATGCGGCTGAATTCTTTACGTTTTAAACGACGGCAGAGCTACGGCTCTTCCGGCATGCTACGGTACGTTATGAACGCTGTGTAAGGGTAGAGAAGGTTCATAATATTGGTCGTTTAGCCGAACTAAAGAGACTGGCGAACGGAAGGGCATTTCCCAGCCGGCGTACTCGGATAGCGATTCCCATTTAACCATGATGTTTTTCGTGGTCAGCCTCCCAAATGCGGGGGTCGTATCATTGAAGCCCATTACAGGCTACAGCGCCTCGTTTGCAGCGTATTTACGGCGCTTCCGCCTGAAGG
>ws_BJ;1;;;;;;;
AAACCAAAGATGCTAGCACATCACCGGCCCGCTTGTAGAATGGTGTACGGACAGATTTTTTTGGTACTTCTACATCGCTAACGATTTTTTTCCACTGATAAATGAATGGTTGAAATAATTGAATGGTCGTTACAGCGGCCCTCCCACCAAGCATTATAGTTTTCAAGTGTTTGAGTTAAGCTCTCCGTCTGCCCTGTTATGGTCAGCCGCGGGGGGATACTGCGCAACCGACAAGGGTGGTGGTCCTAAGAGATCCTAATCTCTAGGCGTTGGGTTATAGATCGCTCAATGACTATGAACCACCTCACCGCTACCGGAATCAAACCCTTTGCGTAATTGGCGCGAAAGTTGTACTTTACGCAGGACTTCCCGCGCCACAGAGGCGAGGCAGCTCAAAACACCGTCGGGGGCGGGACCCCACCATTTTGAATCTATTGCTTAATTGTGTCATATAGCTAGGATAGAGATTGATGGACATCGATGATCCTTAAATCTGCAGGGTGAGTGCGCCATGCACGACGACAGTCTCGCTGAAGGGTTGATGCCTTTGGGTGGGCCGTGTTGCTCAACTCCACAAAACTATTACTACGCTAGTCAAGGGGGACAGAGTGTGTTAGTAACTCCGTCCAACGGCTTTATATTCAGTAAGTTTAAGATTAAACCTCAAGCAATTCCAATCGTGAAAGTGTCGAGGCCGTACTTCTTCTCACGGGCTACACTTGGCGCAATGTTTGTATGGCGCAGACCCAATTACGATGTTCAGTTGAATCGCGTTGGGCCCTGAGTGTTAAAGCTCACATCATCGGTAACGTTCCACTCGTAGTATCGGTCGAACTCCGAATGGATTCGAGGTGGCATGTACGGCACTCTAATAGCGAACGTTCACCCTATCGAGACCGAGACCTCCGCCGGATTCCGAATTCGGTCTACGGGACGAGGTCTTTCAGAGCATTTCAGTTGGGGCCAAGCACTCCGGGCGGGTCATTAAATATAGGGTCCCGGTATGAGCTAATCTTTTATAATAGAGGAGTTAACGCCGGCGCTCCGATAATTGCTGAGAATACGAGAGTGAAGCGTATAGGGCCCCACTAGGGCATGCGGCTGAATTCTTTACGTTTTAAACGACGGCAGAGCTACGGCTCTTCCGGCATGCTACGGTACGTTATGAACGCTGTGTAAGGGTAGAGAAGGTTCATAATATTGGTCGTTTAGCCGAACTAAAGAGACTGGCGAACGGAAGGGCATTTCCCAGCCGGCGTACTCGGATAGCGATTCCCATTTAACCATGATGTTTTTCGTGGTCAGCCTCCCAAATGCGGGGGTCGTATCATTGAAGCCCATTACAGGCTACAGCGCCTCGTTTGCAGCGTATTTACGGCGCTTCCGCCTGAAGG
>ws_BK;1;;;;;;;
AAACCAAAGATGCTAGCACATCACCGGCCCGCTTGTAGAATGGTGTACGGACAGATTTTTTTGGTACTTCTACATCGCTAACGATTTTTTTCCACTGATAAATGAATGGTTGAAATAATTGAATGGTCGTTACAGCGGCCCTCCCACCAAGCATTATAGTTTTCAAGTGTTTGAGTTAAGCTCTCCGTCTGCCCTGTTATGGTCAGCCGCGGGGGGATACTGCGCAACCGACAAGGGTGGTGGTCCTAAGAGATCCTAATCTCTAGGCGTTGGGTTATAGATCGCTCAATGACTATGAACCACCTCACCGCTACCGGAATCAAACCCTTTGCGTAATTGGCGCGAAAGTTGTACTTTACGCAGGACTTCCCGCGCCACAGAGGCGAGGCAGCTCAAAACACCGTCGGGGGCGGGACCCCACCATTTTGAATCTATTGCTTAATTGTGTCATATAGCTAGGATAGAGATTGATGGACATCGATGATCCTTAAATCTGCAGGGTGAGTGCGCCATGCACGACGACAGTCTCGCTGAAGGGTTGATGCCTTTGGGTGGGCCGTGTTGCTCAACTCCACAAAACTATTACTACGCTAGTCAAGGGGGACAGAGTGTGTTAGTAACTCCGTCCAACGGCTTTATATTCAGTAAGTTTAAGATTAAACCTCAAGCAATTCCAATCGTGAAAGTGTCGAGGCCGTACTTCTTCTCACGGGCTACACTTGGCGCAATGTTTGTATGGCGCAGACCCAATTACGATGTTCAGTTGAATCGCGTTGGGCCCTGAGTGTTAAAGCTCACATCATCGGTAACGTTCCACTCGTAGTATCGGTCGAACTCCGAATGGATTCGAGGTGGCATGTACGGCACTCTAATAGCGAACGTTCACCCTATCGAGACCGAGACCTCCGCCGGATTCCGAATTCGGTCTACGGGACGAGGTCTTTCAGAGCATTTCAGTTGGGGCCAAGCACTCCGGGCGGGTCATTAAATATAGGGTCCCGGTATGAGCTAATCTTTTATAATAGAGGAGTTAACGCCGGCGCTCCGATAATTGCTGAGAATACGAGAGTGAAACGTATAGGGCCCCACTAGGGCATGCGGCTGAATTCTTTACGTTTTAAACGACGGCAGAGCTACGGCTCTTCCGGCATGCTACGGTACGTTATGAACGCTGTGTAAGGGTAGAGAAGGTTCATAATATTGGTCGTTTAGCCGAACTAAAGAGACTGGCGAACGGAAGGGCATTTCCCAGCCGGCGTACTCGGATAGCGATTCCCATTTAACCATGATGTTTTTCGTGGTCAGCCTCCCAAATGCGGGGGTCGTATCATTGAAGCCCATTACAGGCTACAGCGCCTCGTTTGCAGCGTATTTACGGCGCTTCCGCCTGAAGG
>ws_BM;1;;;;;;;
AAACCAAAGATGCTAGCACATCACCGGCCCGCTTGTAGAATGGTGTACGGACAGATTTTTTTGGTACTTCTACATCGCTAACGATTTTTTTCCACTGATAAATGAATGGTTGAAATAATTGAATGGTCGTTACAGCGGCCCTCCCACCAAGCATTATAGTTTTCAAGTGTTTGAGTTAAGCTCTCCGTCTGCCCTGTTATGGTCAGCCGCGGGGGGATACTGCGCAACCGACAAGGGTGGTGGTCCTAAGAGATCCTAATCTCTAGGCGTTGGGTTATAGATCGCTCAATGACTATGAACCACCTCACCGCTACCGGAATCAAACCCTTTGCGTAATTGGCGCGAAAGTTGTACTTTACGCAGGACTTCCCGCGCCACAGAGGCGAGGCAGCTCAAAACACCGTCGGGGGCGGGACCCCACCATTTTGAATCTATTGCTTAATTGTGTCATATAGCTAGGATAGAGATTGATGGACATCGATGATCCTTAAATCTGCAGGGTGAGTGCGCCATGCACGACGACAGTCTCGCTGAAGGGTTGATGCCTTTGGGTGGGCCGTGTTGCTCAACTCCACAAAACTATTACTACGCTAGTCAAGGGGGACAGAGTGTGTTAGTAACTCCGTCCAACGGCTTTATATTCAGTAAGTTTAAGATTAAACCTCAAGCAATTCCAATCGTGAAAGTGTCGAGGCCGTACTTCTTCTCACGGGCTACACTTGGCGCAATGTTTGTATGGCGCAGACCCAATTACGATGTTCAGTTGAATCGCGTTGGGCCCTGAGTGTTAAAGCTCACATCATCGGTAACGTTCCACTCGTAGTATCGGTCGAACTCCGAATGGATTCGAGGTGGCATGTACGGCACTCTAATAGCGAACGTTCACCCTATCGAGACCGAGACCTCCGCCGGATTCCGAATTCGGTCTACGGGACGAGGTCTTTCAGAGCATTTCAGTTGGGGCCAAGCACTCCGGGCGGGTCATTAAATATAGGGTCCCGGTATGAGCTAATCTTTTATAATAGAGGAGTTAACGCCGGCGCTCCGATAATTGCTGAGAATACGAGAGTGAAACGTATAGGGCCCCACTAGGGCATGCGGCTGAATTCTTTACGTTTTAAACGACGGCAGAGCTACGGCTCTTCCGGCATGCTACGGTACGTTATGAACGCTGTGTAAGGGTAGAGAAGGTTCATAATATTGGTCGTTTAGCCGAACTAAAGAGACTGGCGAACGGAAGGGCATTTCCCAGCCGGCGTACTCGGATAGCGATTCCCATTTAACCATGATGTTTTTCGTGGTCAGCCTCCCAAATGCGGGGGTCGTATCATTGAAGCCCATTACAGGCTACAGCGCCTCGTTTGCAGCGTATTTACGGCGCTTCCGCCTGAAGG
>ws_BN;1;;;;;;;
AAACCAAAGATGCTAGCACATCACCGGCCCGCTTGTAGAATGGTGTACGGACAGATTTTTTTGGTACTTCTACATCGCTAACGATTTTTTTCCACTGATAAATGAATGGTTGAAATAATTGAATGGTCGTTACAGCGGCCCTCCCACCAAGCATTATAGTTTTCAAGTGTTTGAGTTAAGCTCTCCGTCTGCCCTGTTATGGTCAGCCGCGGGGGGATACTGCGCAACCGACAAGGGTGGTGGTCCTAAGAGATCCTAATCTCTAGGCGTTGGGTTATAGATCGCTCAATGACTATGAACCACCTCACCGCTACCGGAATCAAACCCTTTGCGTAATTGGCGCGAAAGTTGTACTTTACGCAGGACTTCCCGCGCCACAGAGGCGAGGCAGCTCAAAACACCGTCGGGGGCGGGACCCCACCATTTTGAATCTATTGCTTAATTGTGTCATATAGCTAGGATAGAGATTGATGGACATCGATGATCCTTAAATCTGCAGGGTGAGTGCGCCATGCACGACGACAGTCTCGCTGAAGGGTTGATGCCTTTGGGTGGGCCGTGTTGCTCAACTCCACAAAACTATTACTACGCTAGTCAAGGGGGACAGAGTGTGTTAGTAACTCCGTCCAACGGCTTTATATTCAGTAAGTTTAAGATTAAACCTCAAGCAATTCCAATCGTGAAAGTGTCGAGGCCGTACTTCTTCTCACGGGCTACACTTGGCGCAATGTTTGTATGGCGCAGACCCAATTACGATGTTCAGTTGAATCGCGTTGGGCCCTGAGTGTTAAAGCTCACATCATCGGTAACGTTCCACTCGTAGTATCGGTCGAACTCCGAATGGATTCGAGGTGGCATGTACGGCACTCTAATAGCGAACGTTCACCCTATCGAGACCGAGACCTCCGCCGGATTCCGAATTCGGTCTACGGGACGAGGTCTTTCAGAGCATTTCAGTTGGGGCCAAGCACTCCGGGCGGGTCATTAAATATAGGGTCCCGGTATGAGCTAATCTTTTATAATAGAGGAGTTAACGCCGGCGCTCCGATAATTGCTGAGAATACGAGAGTGAAACGTATAGGGCCCCACTAGGGCATGCGGCTGAATTCTTTACGTTTTAAACGACGGCAGAGCTACGGCTCTTCCGGCATGCTACGGTACGTTATGAACGCTGTGTAAGGGTAGAGAAGGTTCATAATATTGGTCGTTTAGCCGAACTAAAGAGACTGGCGAACGGAAGGGCATTTCCCAGCCGGCGTACTCGGATAGCGATTCCCATTTAACCATGATGTTTTTCGTGGTCAGCCTCCCAAATGCGGGGGTCGTATCATTGAAGCCCATTACAGGCTACAGCGCCTCGTTTGCAGCGTATTTACGGCGCTTCCGCCTGAAGG
>ws_BO;1;;;;;;;
AAACCAAAGATGCTAGCACATCACCGGCCCGCTTGTAGAATGGTGTACGGACAGATTTTTTTGGTACTTCTACATCGCTAACGATTTTTTTCCACTGATAAATGAATGGTTGAAATAATTGAATGGTCGTTACAGCGGCCCTCCCACCAAGCATTATAGTTTTCAAGTGTTTGAGTTAAGCTCTCCGTCTGCCCTGTTATGGTCAGCCGCGGGGGGATACTGCGCAACCGACAAGGGTGGTGGTCCTAAGAGATCCTAATCTCTAGGCGTTGGGTTATAGATCGCTCAATGACTATGAACCACCTCACCGCTACCGGAATCAAACCCTTTGCGTAATTGGCGCGAAAGTTGTACTTTACGCAGGACTTCCCGCGCCACAGAGGCGAGGCAGCTCAAAACACCGTCGGGGGCGGGACCCCACCATTTTGAATCTATTGCTTAATTGTGTCATATAGCTAGGATAGAGATTGATGGACATCGATGATCCTTAAATCTGCAGGGTGAGTGCGCCATGCACGACGACAGTCTCGCTGAAGGGTTGATGCCTTTGGGTGGGCCGTGTTGCTCAACTCCACAAAACTATTACTACGCTAGTCAAGGGGGACAGAGTGTGTTAGTAACTCCGTCCAACGGCTTTATATTCAGTAAGTTTAAGATTAAACCTCAAGCAATTCCAATCGTGAAAGTGTCGAGGCCGTACTTCTTCTCACGGGCTACACTTGGCGCAATGTTTGTATGGCGCAGACCCAATTACGATGTTCAGTTGAATCGCGTTGGGCCCTGAGTGTTAAAGCTCACATCATCGGTAACGTTCCACTCGTAGTATCGGTCGAACTCCGAATGGATTCGAGGTGGCATGTACGGCACTCTAATAGCGAACGTTCACCCTATCGAGACCGAGACCTCCGCCGGATTCCGAATTCGGTCTACGGGACGAGGTCTTTCAGAGCATTTCAGTTGGGGCCAAGCACTCCGGGCGGGTCATTAAATATAGGGTCCCGGTATGAGCTAATCTTTTATAATAGAGGAGTTAACGCCGGCGCTCCGATAATTGCTGAGAATACGAGAGTGAAACGTATAGGGCCCCACTAGGGCATGCGGCTGAATTCTTTACGTTTTAAACGACGGCAGAGCTACGGCTCTTCCGGCATGCTACGGTACGTTATGAACGCTGTGTAAGGGTAGAGAAGGTTCATAATATTGGTCGTTTAGCCGAACTAAAGAGACTGGCGAACGGAAGGGCATTTCCCAGCCGGCGTACTCGGATAGCGATTCCCATTTAACCATGATGTTTTTCGTGGTCAGCCTCCCAAATGCGGGGGTCGTATCATTGAAGCCCATTACAGGCTACAGTGCCTCGTTTGCAGCGTATTTACGGCGCTTCCGCCTGAAGG
>ws_BP;1;;;;;;;
AAACCAAAGATGCTAGCACATCACCGGCCCGCTTGTAGAATGGTGTACGGACAGATTTTTTTGGTACTTCTACATCGCTAACGATTTTTTTCCACTGATAAATGAATGGTTGAAATAATTGAATGGTCGTTACAGCGGCCCTCCCACCAAGCATTATAGTTTTCAAGTGTTTGAGTTAAGCTCTCCGTCTGCCCTGTTATGGTCAGCCGCGGGGGGATACTGCGCAACCGACAAGGGTGGTGGTCCTAAGAGATCCTAATCTCTAGGCGTTGGGTTATAGATCGCTCAATGACTATGAACCACCTCACCGCTACCGGAATCAAACCCTTTGCGTAATTGGCGCGAAAGTTGTACTTTACGCAGGACTTCCCGCGCCACAGAGGCGAGGCAGCTCAAAACACCGTCGGGGGCGGGACCCCACCATTTTGAATCTATTGCTTAATTGTGTCATATAGCTAGGATAGAGATTGATGGACATCGATGATCCTTAAATCTGCAGGGTGAGTGCGCCATGCACGACGACAGTCTCGCTGAAGGGTTGATGCCTTTGGGTGGGCCGTGTTGCTCAACTCCACAAAACTATTACTACGCTAGTCAAGGGGGACAGAGTGTGTTAGTAACTCCGTCCAACGGCTTTATATTCAGTAAGTTTAAGATTAAACCTCAAGCAATTCCAATCGTGAAAGTGTCGAGGCCGTACTTCTTCTCACGGGCTACACTTGGCGCAATGTTTGTATGGCGCAGACCCAATTACGATGTTCAGTTGAATCGCGTTGGGCCCTGAGTGTTAAAGCTCACATCATCGGTAACGTTCCACTCGTAGTATCGGTCGAACTCCGAATGGATTCGAGGTGGCATGTACGGCACTCTAATAGCGAACGTTCACCCTATCGAGACCGAGACCTCCGCCGGATTCCGAATTCGGTCTACGGGACGAGGTCTTTCAGAGCATTTCAGTTGGGGCCAAGCACTCCGGGCGGGTCATTAAATATAGGGTCCCGGTATGAGCTAATCTTTTATAATAGAGGAGTTAACGCCGGCGCTCCGATAATTGCTGAGAATACGAGAGTGAAACGTATAGGGCCCCACTAGGGCATGCGGCTGAATTCTTTACGTTTTAAACGACGGCAGAGCTACGGCTCTTCCGGCATGCTACGGTACGTTATGAACGCTGTGTAAGGGTAGAGAAGGTTCATAATATTGGTCGTTTAGCCGAACTAAAGAGACTGGCGAACGGAAGGGCATTTCCCAGCCGGCGTACTCGGATAGCGATTCCCATTTAACCATGATGTTTTTCGTGGTCAGCCTCCCAAATGCGGGGGTCGTATCATTGAAGCCCATTACAGGCTACAGTGCCTCGTTTGCAGCGTATTTACGGCGCTTCCGCCTGAAGG
>ws_BQ;1;;;;;;;
AAACCAAAGATGCTAGCACATCACCGGCCCGCTTGTAGAATGGTGTACGGACAGATTTTTTTGGTACTTCTACATCGCTAACGATTTTTTTCCACTGATAAATGAATGGTTGAAATAATTGAATGGTCGTTACAGCGGCCCTCCCACCAAGCATTATAGTTTTCAAGTGTTTGAGTTAAGCTCTCCGTCTGCCCTGTTATGGTCAGCCGCGGGGGGATACTGCGCAACCGACAAGGGTGGTGGTCCTAAGAGATCCTAATCTCTAGGCGTTGGGTTATAGATCGCTCAATGACTATGAACCACCTCACCGCTACCGGAATCAAACCCTTTGCGTAATTGGCGCGAAAGTTGTACTTTACGCAGGACTTCCCGCGCCACAGAGGCGAGGCAGCTCAAAACACCGTCGGGGGCGGGACCCCACCATTTTGAATCTATTGCTTAATTGTGTCATATAGCTAGGATAGAGATTGATGGACATCGATGATCCTTAAATCTGCAGGGTGAGTGCGCCATGCACGACGACAGTCTCGCTGAAGGGTTGATGCCTTTGGGTGGGCCGTGTTGCTCAACTCCACAAAACTATTACTACGCTAGTCAAGGGGGACAGAGTGTGTTAGTAACTCCGTCCAACGGCTTTATATTCAGTAAGTTTAAGATTAAACCTCAAGCAATTCCAATCGTGAAAGTGTCGAGGCCGTACTTCTTCTCACGGGCTACACTTGGCGCAATGTTTGTATGGCGCAGACCCAATTACGATGTTCAGTTGAATCGCGTTGGGCCCTGAGTGTTAAAGCTCACATCATCGGTAACGTTCCACTCGTAGTATCGGTCGAACTCCGAATGGATTCGAGGTGGCATGTACGGCACTCTAATAGCGAACGTTCACCCTATCGAGACCGAGACCTCCGCCGGATTCCGAATTCGGTCTACGGGACGAGGTCTTTCAGAGCATTTCAGTTGGGGCCAAGCACTCCGGGCGGGTCATTAAATATAGGGTCCCGGTATGAGCTAATCTTTTATAATAGAGGAGTTAACGCCGGCGCTCCGATAATTGCTGAGAATACGAGAGTGAAACGTATAGGGCCCCACTAGGGCATGCGGCTGAATTCTTTACGTTTTAAACGACGGCAGAGCTACGGCTCTTCCGGCATGCTACGGTACGTTATGAACGCTGTGTAAGGGTAGAGAAGGTTCATAATATTGGTCGTTTAGCCGAACTAAAGAGACTGGCGAACGGAAGGGCATTTCCCAGCCGGCGTACTCGGATAGCGATTCCCATTTAACCATGATGTTTTTCGTGGTCAGCCTCCCAAATGCGGGGGTCGTATCATTGAAGCCCATTACAGGCTACAGTGCCTCGTTTGCAGCGTATTTACGGCGCTTCCGCCTGAAGG
>ws_BR;1;;;;;;;
AAACCAAAGATGCTAGCACATCACCGGCCCGCTTGTAGAATGGTGTACGGACAGATTTTTTTGGTACTTCTACATCGCTAACGATTTTTTTCCACTGATAAATGAATGGTTGAAATAATTGAATGGTCGTTACAGCGGCCCTCCCACCAAGCATTATAGTTTTCAAGTGTTTGAGTTAAGCTCTCCGTCTGCCCTGTTATGGTCAGCCGCGGGGGGATACTGCGCAACCGACAAGGGTGGTGGTCCTAAGAGATCCTAATCTCTAGGCGTTGGGTTATAGATCGCTCAATGACTATGAACCACCTCACCGCTACCGGAATCAAACCCTTTGCGTAATTGGCGCGAAAGTTGTACTTTACGCAGGACTTCCCGCGCCACAGAGGCGAGGCAGCTCAAAACACCGTCGGGGGCGGGACCCCACCATTTTGAATCTATTGCTTAATTGTGTCATATAGCTAGGATAGAGATTGATGGACATCGATGATCCTTAAATCTGCAGGGTGAGTGCGCCATGCACGACGACAGTCTCGCTGAAGGGTTGATGCCTTTGGGTGGGCCGTGTTGCTCAACTCCACAAAACTATTACTACGCTAGTCAAGGGGGACAGAGTGTGTTAGTAACTCCGTCCAACGGCTTTATATTCAGTAAGTTTAAGATTAAACCTCAAGCAATTCCAATCGTGAAAGTGTCGAGGCCGTACTTCTTCTCACGGGCTACACTTGGCGCAATGTTTGTATGGCGCAGACCCAATTACGATGTTCAGTTGAATCGCGTTGGGCCCTGAGTGTTAAAGCTCACATCATCGGTAACGTTCCACTCGTAGTATCGGTCGAACTCCGAATGGATTCGAGGTGGCATGTACGGCACTCTAATAGCGAACGTTCACCCTATCGAGACCGAGACCTCCGCCGGATTCCGAATTCGGTCTACGGGACGAGGTCTTTCAGAGCATTTCAGTTGGGGCCAAGCACTCCGGGCGGGTCATTAAATATAGGGTCCCGGTATGAGCTAATCTTTTATAATAGAGGAGTTAACGCCGGCGCTCCGATAATTGCTGAGAATACGAGAGTGAAACGTATAGGGCCCCACTAGGGCATGCGGCTGAATTCTTTACGTTTTAAAAGACGGCAGAGCTACGGCTCTTCCGGCATGCTACGGTACGTTATGAACGCTGTGTAAGGGTAGAGAAGGTTCATAATATTGGTCGTTTAGCCGAACTAAAGAGACTGGCGAACGGAAGGGCATTTCCCAGCCGGCGTACTCGGATAGCGATTCCCATTTAACCATGATGTTTTTCGTGGTCAGCCTCCCAAATGCGGGGGTCGTATCATTGAAGCCCATTACAGGCTACAGCGCCTCGTTTGCAGCGTATTTACGGCGCTTCCGCCTGAAGG
>ws_BS;1;;;;;;;
AAACCAAAGATGCTAGCACATCACCGGCCCGCTTGTAGAATGGTGTACGGACAGATTTTTTTGGTACTTCTACATCGCTAACGATTTTTTTCCACTGATAAATGAATGGTTGAAATAATTGAATGGTCGTTACAGCGGCCCTCCCACCAAGCATTATAGTTTTCAAGTGTTTGAGTTAAGCTCTCCGTCTGCCCTGTTATGGTCAGCCGCGGGGGGATACTGCGCAACCGACAAGGGTGGTGGTCCTAAGAGATCCTAATCTCTAGGCGTTGGGTTATAGATCGCTCAATGACTATGAACCACCTCACCGCTACCGGAATCAAACCCTTTGCGTAATTGGCGCGAAAGTTGTACTTTACGCAGGACTTCCCGCGCCACAGAGGCGAGGCAGCTCAAAACACCGTCGGGGGCGGGACCCCACCATTTTGAATCTATTGCTTAATTGTGTCATATAGCTAGGATAGAGATTGATGGACATCGATGATCCTTAAATCTGCAGGGTGAGTGCGCCATGCACGACGACAGTCTCGCTGAAGGGTTGATGCCTTTGGGTGGGCCGTGTTGCTCAACTCCACAAAACTATTACTACGCTAGTCAAGGGGGACAGAGTGTGTTAGTAACTCCGTCCAACGGCTTTATATTCAGTAAGTTTAAGATTAAACCTCAAGCAATTCCAATCGTGAAAGTGTCGAGGCCGTACTTCTTCTCACGGGCTACACTTGGCGCAATGTTTGTATGGCGCAGACCCAATTACGATGTTCAGTTGAATCGCGTTGGGCCCTGAGTGTTAAAGCTCACATCATCGGTAACGTTCCACTCGTAGTATCGGTCGAACTCCGAATGGATTCGAGGTGGCATGTACGGCACTCTAATAGCGAACGTTCACCCTATCGAGACCGAGACCTCCGCCGGATTCCGAATTCGGTCTACGGGACGAGGTCTTTCAGAGCATTTCAGTTGGGGCCAAGCACTCCGGGCGGGTCATTAAATATAGGGTCCCGGTATGAGCTAATCTTTTATAATAGAGGAGTTAACGCCGGCGCTCCGATAATTGCTGAGAATACGAGAGTGAAACGTATAGGGCCCCACTAGGGCATGCGGCTGAATTCTTTACGTTTTAAAAGACGGCAGAGCTACGGCTCTTCCGGCATGCTACGGTACGTTATGAACGCTGTGTAAGGGTAGAGAAGGTTCATAATATTGGTCGTTTAGCCGAACTAAAGAGACTGGCGAACGGAAGGGCATTTCCCAGCCGGCGTACTCGGATAGCGATTCCCATTTAACCATGATGTTTTTCGTGGTCAGCCTCCCAAATGCGGGGGTCGTATCATTGAAGCCCATTACAGGCTACAGCGCCTCGTTTGCAGCGTATTTACGGCGCTTCCGCCTGAAGG
>ws_BT;1;;;;;;;
AAACCAAAGATGCTAGCACATCACCGGCCCGCTTGTAGAATGGTGTACGGACAGATTTTTTTGGTACTTCTACATCGCTAACGATTTTTTTCCACTGATAAATGAATGGTTGAAATAATTGAATGGTCGTTACAGCGGCCCTCCCACCAAGCATTATAGTTTTCAAGTGTTTGAGTTAAGCTCTCCGTCTGCCCTGTTATGGTCAGCCGCGGGGGGATACTGCGCAACCGACAAGGGTGGTGGTCCTAAGAGATCCTAATCTCTAGGCGTTGGGTTATAGATCGCTCAATGACTATGAACCACCTCACCGCTACCGGAATCAAACCCTTTGCGTAATTGGCGCGAAAGTTGTACTTTACGCAGGACTTCCCGCGCCACAGAGGCGAGGCAGCTCAAAACACCGTCGGGGGCGGGACCCCACCATTTTGAATCTATTGCTTAATTGTGTCATATAGCTAGGATAGAGATTGATGGACATCGATGATCCTTAAATCTGCAGGGTGAGTGCGCCATGCACGACGACAGTCTCGCTGAAGGGTTGATGCCTTTGGGTGGGCCGTGTTGCTCAACTCCACAAAACTATTACTACGCTAGTCAAGGGGGACAGAGTGTGTTAGTAACTCCGTCCAACGGCTTTATATTCAGTAAGTTTAAGATTAAACCTCAAGCAATTCCAATCGTGAAAGTGTCGAGGCCGTACTTCTTCTCACGGGCTACACTTGGCGCAATGTTTGTATGGCGCAGACCCAATTACGATGTTCAGTTGAATCGCGTTGGGCCCTGAGTGTTAAAGCTCACATCATCGGTAACGTTCCACTCGTAGTATCGGTCGAACTCCGAATGGATTCGAGGTGGCATGTACGGCACTCTAATAGCGAACGTTCACCCTATCGAGACCGAGACCTCCGCCGGATTCCGAATTCGGTCTACGGGACGAGGTCTTTCAGAGCATTTCAGTTGGGGCCAAGCACTCCGGGCGGGTCATTAAATATAGGGTCCCGGTATGAGCTAATCTTTTATAATAGAGGAGTTAACGCCGGCGCTCCGATAATTGCTGAGAATACGAGAGTGAAACGTATAGGGCCCCACTAGGGCATGCGGCTGAATTCTTTACGTTTTAAAAGACGGCAGAGCTACGGCTCTTCCGGCATGCTACGGTACGTTATGAACGCTGTGTAAGGGTAGAGAAGGTTCATAATATTGGTCGTTTAGCCGAACTAAAGAGACTGGCGAACGGAAGGGCATTTCCCAGCCGGCGTACTCGGATAGCGATTCCCATTTAACCATGATGTTTTTCGTGGTCAGCCTCCCAAATGCGGGGGTCGTATCATTGARGMYCATTACAGGCTACAGCGCCTCGTTTGCAGCGTATTTACGGCGCTTCCGCCTGAAGG
>ws_BU;1;;;;;;;
AAACCAAAGATGCTAGCACATCACCGGCCCGCTTGTAGAATGGTGTACGGACAGATTTTTTTGGTACTTCTACATCGCTAACGATTTTTTTCCACTGATAAATGAATGGTTGAAATAATTGAATGGTCGTTACAGCGGCCCTCCCACCAAGCATTATAGTTTTCAAGTGTTTGAGTTAAGCTCTCCGTCTGCCCTGTTATGGTCAGCCGCGGGGGGATACTGCGCAACCGACAAGGGTGGTGGTCCTAAGAGATCCTAATCTCTAGGCGTTGGGTTATAGATCGCTCAATGACTATGAACCACCTCACCGCTACCGGAATCAAACCCTTTGCGTAATTGGCGCGAAAGTTGTACTTTACGCAGGACTTCCCGCGCCACAGAGGCGAGGCAGCTCAAAACACCGTCGGGGGCGGGACCCCACCATTTTGAATCTATTGCTTAATTGTGTCATATAGCTAGGATAGAGATTGATGGACATCGATGATCCTTAAATCTGCAGGGTGAGTGCGCCATGCACGACGACAGTCTCGCTGAAGGGTTGATGCCTTTGGGTGGGCCGTGTTGCTCAACTCCACAAAACTATTACTACGCTAGTCAAGGGGGACAGAGTGTGTTAGTAACTCCGTCCAACGGCTTTATATTCAGTAAGTTTAAGATTAAACCTCAAGCAATTCCAATCGTGAAAGTGTCGAGGCCGTACTTCTTCTCACGGGCTACACTTGGCGCAATGTTTGTATGGCGCAGACCCAATTACGATGTTCAGTTGAATCGCGTTGGGCCCTGAGTGTTAAAGCTCACATCATCGGTAACGTTCCACTCGTAGTATCGGTCGAACTCCGAATGGATTCGAGGTGGCATGTACGGCACTCTAATAGCGAACGTTCACCCTATCGAGACCGAGACCTCCGCCGGATTCCGAATTCGGTCTACGGGACGAGGTCTTTCAGAGCATTTCAGTTGGGGCCAAGCACTCCGGGCGGGTCATTAAATATAGGGTCCCGGTATGAGCTAATCTTTTATAATAGAGGAGTTAACGCCGGCGCTCCGATAATTGCTGAGAATACGAGAGTGAAACGTATAGGGCCCCACTAGGGCATGCGGCTGAATTCTTTACGTTTTAAAAGACGGCAGAGCTACGGCTCTTCCGGCATGCTACGGTACGTTATGAACGCTGTGTAAGGGTAGAGAAGGTTCATAATATTGGTCGTTTAGCCGAACTAAAGAGACTGGCGAACGGAAGGGCATTTCCCAGCCGGCGTACTCGGATAGCGATTCCCATTTAACCATGATGTTTTTCGTGGTCAGCCTCCCAAATGCGGGGGTCGTATCATTGAAGCCCATTACAGGCTACAGCGCCTCGTTTGCAGCGTATTTACGGCGCTTCCGCCTGAAGG
>C1_Bulida;1;;;;;;;
AAACCAGAGATGTTAACACATCACCGGCCCGCTTGTAGGATGGTGTACGGACAGATTTTTTTGGTACTCCTATATCGCTAACGATTTTTTTCCACTGATAAATGAATAGTTGAGATACTTGAATGGTCGTTACAACAATTCTCCCACTAAGCATTATAGTTTTCAAGAGTTTGAGTTAAGCTCTACGTCTGCCCTGTTGTGGTCAGCCGCGGGGGAACACTGCGCAACCGACAAATGTGGTGGTCCTAAGAGATCCTAGTATCTAGGCATTGGGTCATAGATCACTCAATGAGTACGAACCACCTCACCGCTACCGGAATTAAACCCTTTGCGTAATTGGCGCGAAAGTTGTACTTTACGCCGGGCTTCCCGCGCCACAGAGACGAGGCAACTCAGAACACCGTCGGGTGCGGGACCCCACAATTCTGAATCTATTGCTTAATTGTGTCATATAGCTAGGATAGAGATTGATGGACATCGATGATCCTTAAATCTGCATGGTGAGTGCGTCATGGATGACAACAGTCTCGCTGAAGGGTTGATGCCTTTGGGTGGGCCGTGTTGCTTAACTCCGCAAGAATATTACTATGCTAGTCAAGGGGGAGAGAGTGTATTAGTAACTCCGTCCACCGGCCCTATATTCCGTAGGTTTAGGATTGAACCTCGAGCGATTCTAATCGTGAAAGTGTCGAGGCCGTGCTTCTCCCCGCGGACTACACTTGACGCAATTTTTGTACGGCGCAGACCCAATTATGATGTTCAGTTGAATCGCGTTGGGCCCTGAGGGTTTAAGCTCCCACCATCGGTAGCGTTCAACTCGTAGTATCGGTAGAACTCCGAATGGATTGGAGGTGGCATGTACAGCACCATAATAGCGAACATTCATCATAACGAGACCGGGACCTCCGTCAGATTCCGAATTCGGTCTACGGGACGAGGTCTTTCAGGCCATTTCAGCTGGGGCCAAGCCCTTCGTCCGGGCCATCAAATATAGGGTCCAGGTATGAACTAATCTTTTATGATAGAGGAGTTAACGCCGGCACTCCGAGAATTGCTGAGAATACGAGAGTGAGACATATAGGGCTCCACTAGGGCATGCGGCTGAATTCTCTACTTTTTAAACGACGACAGAGCTACTGCGCTTCCGGCATGCTGCGGTACGTTATGAACGCTGTGTAAGGGTATAGAAGGATCCCAATATTGGTCGTTTAGCCACACTAACGAGGGTAGCGAACGGAATGGCATTTCCCAGCCGGAGTACTCGGATAGCGATTCCCAATTACCCGTGATGTTTTTCGGGGTCGTCCTCCCAAATGCGGGGAGCGTAGCATTGAGGATCATTACAGGCTGCAGCGCCTCGATTGTTGCGTATTTACGGCGCTTCCGCCTGAAGG
>ws_BV;1;;;;;;;
AAACCAAAGATGCTAGCACATCACCGGCCCGCTTGTAGAATGGTGTACGGACAGATTTTTTTGGTACTTCTACATCGCTAACGATTTTTTTCCACTGATAAATGAATGGTTGAAATAATTGAATGGTCGTTACAGCGGCCCTCCCACCAAGCATTATAGTTTTCAAGTGTTTGAGTTAAGCTCTCCGTCTGCCCTGTTATGGTCAGCCGCGGGGGGATACTGCGCAACCGACAAGGGTGGTGGTCCTAAGAGATCCTAATCTCTAGGCGTTGGGTTATAGATCGCTCAATGACTATGAACCACCTCACCGCTACCGGAATCAAACCCTTTGCGTAATTGGCGCGAAAGTTGTACTTTACGCAGGACTTCCCGCGCCACAGAGGCGAGGCAGCTCAAAACACCGTCGGGGGCGGGACCCCACCATTTTGAATCTATTGCTTAATTGTGTCATATAGCTAGGATAGAGATTGATGGACATCGATGATCCTTAAATCTGCAGGGTGAGTGCGCCATGCACGACGACAGTCTCGCTGAAGGGTTGATGCCTTTGGGTGGGCCGTGTTGCTCAACTCCACAAAACTATTACTACGCTAGTCAAGGGGGACAGAGTGTGTTAGTAACTCCGTCCAACGGCTTTATATTCAGTAAGTTTAAGATTAAACCTCAAGCAATTCCAATCGTGAAAGTGTCGAGGCCGTACTTCTTCTCACGGGCTACACTTGGCGCAATGTTTGTATGGCGCAGACCCAATTACGATGTTCAGTTGAATCGCGTTGGGCCCTGAGTGTTAAAGCTCACATCATCGGTAACGTTCCACTCGTAGTATCGGTCGAACTCCGAATGGATTCGAGGTGGCATGTACGGCACTCTAATAGCGAACGTTCACCCTATCGAGACCGAGACCTCCGCCGGATTCCGAATTCGGTCTACGGGACGAGGTCTTTCAGAGCATTTCAGTTGGGGCCAAGCACTCCGGGCGGGTCATTAAATATAGGGTCCCGGTATGAGCTAATCTTTTATAATAGAGGAGTTAACGCCGGCGCTCCGATAATTGCTGAGAATACGAGAGTGAAACGTATAGGGCCCCACTAGGGCATGCGGCTGAATTCTTTACGTTTTAAAAGACGGCAGAGCTACGGCTCTTCCGGCATGCTACGGTACGTTATGAACGCTGTGTAAGGGTAGAGAAGGTTCATAATATTGGTCGTTTAGCCGAACTAAAGAGACTGGCGAACGGAAGGGCATTTCCCAGCCGGCGTACTCGGATAGCGATTCCCATTTAACCATGATGTTTTTCGTGGTCAGCCTCCCAAATGCGGGGGTCGTATCATTGAAGCCCATTACAGGCTACAGCGCCTCGTTTGCAGCGTATTTACGGCGCTTCCGCCTGAAGG
>ws_BW;1;;;;;;;
AAACCAAAGATGCTAGCACATCACCGGCCCGCTTGTAGAATGGTGTACGGACAGATTTTTTTGGTACTTCTACATCGCTAACGATTTTTTTCCACTGATAAATGAATGGTTGAAATAATTGAATGGTCGTTACAGCGGCCCTCCCACCAAGCATTATAGTTTTCAAGTGTTTGAGTTAAGCTCTCCGTCTGCCCTGTTATGGTCAGCCGCGGGGGGATACTGCGCAACCGACAAGGGTGGTGGTCCTAAGAGATCCTAATCTCTAGGCGTTGGGTTATAGATCGCTCAATGACTATGAACCACCTCACCGCTACCGGAATCAAACCCTTTGCGTAATTGGCGCGAAAGTTGTACTTTACGCAGGACTTCCCGCGCCACAGAGGCGAGGCAGCTCAAAACACCGTCGGGGGCGGGACCCCACCATTTTGAATCTATTGCTTAATTGTGTCATATAGCTAGGATAGAGATTGATGGACATCGATGATCCTTAAATCTGCAGGGTGAGTGCGCCATGCACGACGACAGTCTCGCTGAAGGGTTGATGCCTTTGGGTGGGCCGTGTTGCTCAACTCCACAAAACTATTACTACGCTAGTCAAGGGGGACAGAGTGTGTTAGTAACTCCGTCCAACGGCTTTATATTCAGTAAGTTTAAGATTAAACCTCAAGCAATTCCAATCGTGAAAGTGTCGAGGCCGTACTTCTTCTCACGGGCTACACTTGGCGCAATGTTTGTATGGCGCAGACCCAATTACGATGTTCAGTTGAATCGCGTTGGGCCCTGAGTGTTAAAGCTCACATCATCGGTAACGTTCCACTCGTAGTATCGGTCGAACTCCGAATGGATTCGAGGTGGCATGTACGGCACTCTAATAGCGAACGTTCACCCTATCGAGACCGAGACCTCCGCCGGATTCCGAATTCGGTCTACGGGACGAGGTCTTTCAGAGCATTTCAGTTGGGGCCAAGCACTCCGGGCGGGTCATTAAATATAGGGTCCCGGTATGAGCTAATCTTTTATAATAGAGGAGTTAACGCCGGCGCTCCGATAATTGCTGAGAATACGAGAGTGAAACGTATAGGGCCCCACTAGGGCATGCGGCTGAATTCTTTACGTTTTAAAAGACGGCAGAGCTACGGCTCTTCCGGCATGCTACGGTACGTTATGAACGCTGTGTAAGGGTAGAGAAGGTTCATAATATTGGTCGTTTAGCCGAACTAAAGAGACTGGCGAACGGAAGGGCATTTCCCAGCCGGCGTACTCGGATAGCGATTCCCATTTAACCATGATGTTTTTCGTGGTCAGCCTCCCAAATGCGGGGGTCGTATCATTGAAGCCCATTACAGGCTACAGCGCCTCGTTTGCAGCGTATTTACGGCGCTTCCGCCTGAAGG
>ws_BX;1;;;;;;;
AAACCAAAGATGCTAGCACATCACCGGCCCGCTTGTAGAATGGTGTACGGACAGATTTTTTTGGTACTTCTACATCGCTAACGATTTTTTTCCACTGATAAATGAATGGTTGAAATAATTGAATGGTCGTTACAGCGGCCCTCCCACCAAGCATTATAGTTTTCAAGTGTTTGAGTTAAGCTCTCCGTCTGCCCTGTTATGGTCAGCCGCGGGGGGATACTGCGCAACCGACAAGGGTGGTGGTCCTAAGAGATCCTAATCTCTAGGCGTTGGGTTATAGATCGCTCAATGACTATGAACCACCTCACCGCTACCGGAATCAAACCCTTTGCGTAATTGGCGCGAAAGTTGTACTTTACGCAGGACTTCCCGCGCCACAGAGGCGAGGCAGCTCAAAACACCGTCGGGGGCGGGACCCCACCATTTTGAATCTATTGCTTAATTGTGTCATATAGCTAGGATAGAGATTGATGGACATCGATGATCCTTAAATCTGCAGGGTGAGTGCGCCATGCACGACGACAGTCTCGCTGAAGGGTTGATGCCTTTGGGTGGGCCGTGTTGCTCAACTCCACAAAACTATTACTACGCTAGTCAAGGGGGACAGAGTGTGTTAGTAACTCCGTCCAACGGCTTTATATTCAGTAAGTTTAAGATTAAACCTCAAGCAATTCCAATCGTGAAAGTGTCGAGGCCGTACTTCTTCTCACGGGCTACACTTGGCGCAATGTTTGTATGGCGCAGACCCAATTACGATGTTCAGTTGAATCGCGTTGGGCCCTGAGTGTTAAAGCTCACATCATCGGTAACGTTCCACTCGTAGTATCGGTCGAACTCCGAATGGATTCGAGGTGGCATGTACGGCACTCTAATAGCGAACGTTCACCCTATCGAGACCGAGACCTCCGCCGGATTCCGAATTCGGTCTACGGGACGAGGTCTTTCAGAGCATTTCAGTTGGGGCCAAGCACTCCGGGCGGGTCATTAAATATAGGGTCCCGGTATGAGCTAATCTTTTATAATAGAGGAGTTAACGCCGGCGCTCCGATAATTGCTGAGAATACGAGAGTGAAACGTATAGGGCCCCACTAGGGCATGCGGCTGAATTCTTTACGTTTTAAAAGACGGCAGAGCTACGGCTCTTCCGGCATGCTACGGTACGTTATGAACGCTGTGTAAGGGTAGAGAAGGTTCATAATATTGGTCGTTTAGCCGAACTAAAGAGACTGGCGAACGGAAGGGCATTTCCCAGCCGGCGTACTCGGATAGCGATTCCCATTTAACCATGATGTTTTTCGTGGTCAGCCTCCCAAATGCGGGGGTCGTATCATTGAAGCCCATTACAGGCTACAGCGCCTCGTTTGCAGCGTATTTACGGCGCTTCCGCCTGAAGG
>ws_BY;1;;;;;;;
AAACCAAAGATGCTAGCACATCACCGGCCCGCTTGTAGAATGGTGTACGGACAGATTTTTTTGGTACTTCTACATCGCTAACGATTTTTTTCCACTGATAAATGAATGGTTGAAATAATTGAATGGTCGTTACAGCGGCCCTCCCACCAAGCATTATAGTTTTCAAGTGTTTGAGTTAAGCTCTCCGTCTGCCCTGTTATGGTCAGCCGCGGGGGGATACTGCGCAACCGACAAGGGTGGTGGTCCTAAGAGATCCTAATCTCTAGGCGTTGGGTTATAGATCGCTCAATGACTATGAACCACCTCACCGCTACCGGAATCAAACCCTTTGCGTAATTGGCGCGAAAGTTGTACTTTACGCAGGACTTCCCGCGCCACAGAGGCGAGGCAGCTCAAAACACCGTCGGGGGCGGGACCCCACCATTTTGAATCTATTGCTTAATTGTGTCATATAGCTAGGATAGAGATTGATGGACATCGATGATCCTTAAATCTGCAGGGTGAGTGCGCCATGCACGACGACAGTCTCGCTGAAGGGTTGATGCCTTTGGGTGGGCCGTGTTGCTCAACTCCACAAAACTATTACTACGCTAGTCAAGGGGGACAGAGTGTGTTAGTAACTCCGTCCAACGGCTTTATATTCAGTAAGTTTAAGATTAAACCTCAAGCAATTCCAATCGTGAAAGTGTCGAGGCCGTACTTCTTCTCACGGGCTACACTTGGCGCAATGTTTGTATGGCGCAGACCCAATTACGATGTTCAGTTGAATCGCGTTGGGCCCTGAGTGTTAAAGCTCACATCATCGGTAACGTTCCACTCGTAGTATCGGTCGAACTCCGAATGGATTCGAGGTGGCATGTACGGCACTCTAATAGCGAACGTTCACCCTATCGAGACCGAGACCTCCGCCGGATTCCGAATTCGGTCTACGGGACGAGGTCTTTCAGAGCATTTCAGTTGGGGCCAAGCACTCCGGGCGGGTCATTAAATATAGGGTCCCGGTATGAGCTAATCTTTTATAATAGAGGAGTTAACGCCGGCGCTCCGATAATTGCTGAGAATACGAGAGTGAAACGTATAGGGCCCCACTAGGGCATGCGGCTGAATTCTTTACGTTTTAAAAGACGGCAGAGCTACGGCTCTTCCGGCATGCTACGGTACGTTATGAACGCTGTGTAAGGGTAGAGAAGGTTCATAATATTGGTCGTTTAGCCGAACTAAAGAGACTGGCGAACGGAAGGGCATTTCCCAGCCGGCGTACTCGGATAGCGATTCCCATTTAACCATGATGTTTTTCGTGGTCAGCCTCCCAAATGCGGGGGTCGTATCATTGAAGCCCATTACAGGCTACAGCGCCTCGTTTGCAGCGTATTTACGGCGCTTCCGCCTGAAGG
>ws_BZ;1;;;;;;;
AAACCAAAGATGCTAGCACATCACCGGCCCGCTTGTAGAATGGTGTACGGACAGATTTTTTTGGTACTTCTACATCGCTAACGATTTTTTTCCACTGATAAATGAATGGTTGAAATAATTGAATGGTCGTTACAGCGGCCCTCCCACCAAGCATTATAGTTTTCAAGTGTTTGAGTTAAGCTCTCCGTCTGCCCTGTTATGGTCAGCCGCGGGGGGATACTGCGCAACCGACAAGGGTGGTGGTCCTAAGAGATCCTAATCTCTAGGCGTTGGGTTATAGATCGCTCAATGACTATGAACCACCTCACCGCTACCGGAATCAAACCCTTTGCGTAATTGGCGCGAAAGTTGTACTTTACGCAGGACTTCCCGCGCCACAGAGGCGAGGCAGCTCAAAACACCGTCGGGGGCGGGACCCCACCATTTTGAATCTATTGCTTAATTGTGTCATATAGCTAGGATAGAGATTGATGGACATCGATGATCCTTAAATCTGCAGGGTGAGTGCGCCATGCACGACGACAGTCTCGCTGAAGGGTTGATGCCTTTGGGTGGGCCGTGTTGCTCAACTCCACAAAACTATTACTACGCTAGTCAAGGGGGACAGAGTGTGTTAGTAACTCCGTCCAACGGCTTTATATTCAGTAAGTTTAAGATTAAACCTCAAGCAATTCCAATCGTGAAAGTGTCGAGGCCGTACTTCTTCTCACGGGCTACACTTGGCGCAATGTTTGTATGGCGCAGACCCAATTACGATGTTCAGTTGAATCGCGTTGGGCCCTGAGTGTTAAAGCTCACATCATCGGTAACGTTCCACTCGTAGTATCGGTCGAACTCCGAATGGATTCGAGGTGGCATGTACGGCACTCTAATAGCGAACGTTCACCCTATCGAGACCGAGACCTCCGCCGGATTCCGAATTCGGTCTACGGGACGAGGTCTTTCAGAGCATTTCAGTTGGGGCCAAGCACTCCGGGCGGGTCATTAAATATAGGGTCCCGGTATGAGCTAATCTTTTATAATAGAGGAGTTAACGCCGGCGCTCCGATAATTGCTGAGAATACGAGAGTGAAACGTATAGGGCCCCACTAGGGCATGCGGCTGAATTCTTTACGTTTTAAAAGACGGCAGAGCTACGGCTCTTCCGGCATGCTACGGTACGTTATGAACGCTGTGTAAGGGTAGAGAAGGTTCATAATATTGGTCGTTTAGCCGAACTAAAGAGACTGGCGAACGGAAGGGCATTTCCCAGCCGGCGTACTCGGATAGCGATTCCCATTTAACCATGATGTTTTTCGTGGTCAGCCTCCCAAATGCGGGGGTCGTATCATTGAAGCCCATTACAGGCTACAGCGCCTCGTTTGCAGCGTATTTACGGCGCTTCCGCCTGAAGG
>ws_CA;1;;;;;;;
AAACCAAAGATGCTAGCACATCACCGGCCCGCTTGTAGAATGGTGTACGGACAGATTTTTTTGGTACTTCTACATCGCTAACGATTTTTTTCCACTGATAAATGAATGGTTGAAATAATTGAATGGTCGTTACAGCGGCCCTCCCACCAAGCATTATAGTTTTCAAGTGTTTGAGTTAAGCTCTCCGTCTGCCCTGTTATGGTCAGCCGCGGGGGGATACTGCGCAACCGACAAGGGTGGTGGTCCTAAGAGATCCTAATCTCTAGGCGTTGGGTTATAGATCGCTCAATGACTATGAACCACCTCACCGCTACCGGAATCAAACCCTTTGCGTAATTGGCGCGAAAGTTGTACTTTACGCAGGACTTCCCGCGCCACAGAGGCGAGGCAGCTCAAAACACCGTCGGGGGCGGGACCCCACCATTTTGAATCTATTGCTTAATTGTGTCATATAGCTAGGATAGAGATTGATGGACATCGATGATCCTTAAATCTGCAGGGTGAGTGCGCCATGCACGACGACAGTCTCGCTGAAGGGTTGATGCCTTTGGGTGGGCCGTGTTGCTCAACTCCACAAAACTATTACTACGCTAGTCAAGGGGGACAGAGTGTGTTAGTAACTCCGTCCAACGGCTTTATATTCAGTAAGTTTAAGATTAAACCTCAAGCAATTCCAATCGTGAAAGTGTCGAGGCCGTACTTCTTCTCACGGGCTACACTTGGCGCAATGTTTGTATGGCGCAGACCCAATTACGATGTTCAGTTGAATCGCGTTGGGCCCTGAGTGTTAAAGCTCACATCATCGGTAACGTTCCACTCGTAGTATCGGTCGAACTCCGAATGGATTCGAGGTGGCATGTACGGCACTCTAATAGCGAACGTTCACCCTATCGAGACCGAGACCTCCGCCGGATTCCGAATTCGGTCTACGGGACGAGGTCTTTCAGAGCATTTCAGTTGGGGCCAAGCACTCCGGGCGGGTCATTAAATATAGGGTCCCGGTATGAGCTAATCTTTTATAATAGAGGAGTTAACGCCGGCGCTCCGATAATTGCTGAGAATACGAGAGTGAAACGTATAGGGCCCCACTAGGGCATGCGGCTGAATTCTTTACGTTTTAAAAGACGGCAGAGCTACGGCTCTTCCGGCATGCTACGGTACGTTATGAACGCTGTGTAAGGGTAGAGAAGGTTCATAATATTGGTCGTTTAGCCGAACTAAAGAGACTGGCGAACGGAAGGGCATTTCCCAGCCGGCGTACTCGGATAGCGATTCCCATTTAACCATGATGTTTTTCGTGGTCAGCCTCCCAAATGCGGGGGTCGTATCATTGAAGCCCATTACAGGCTACAGCGCCTCGTTTGCAGCGTATTTACGGCGCTTCCGCCTGAAGG
>wd_CC;1;;;;;;;
AAACCAAAGATGTTAGCACATCACCGGCCCGCTTGTAGAATGGTGTACGGACAGATTTTTTTGGTACTTATATATCGCTAACGATTTTTTTCCACTGATAAATGAATGGTTGAACTACTTGAATGGTCGTTACAGCAACTCTCCCACCAAGCATTATAGTTTTCAAGTGTTTGAGTTAAGCTTTCCGTCTGCCCTGTTATGGTCAGCCGCGGGGGGATACTGCGCAACCGACAAGGGCGGTGGTCCTAAGAGATCCTAGTATCTAGGTGTTGGGTTATGGATCACTCAATGACTATGAACCACCCCACCGCTACCGGAATCGAACCCTTTGTGTGGTTGGCGCGAAAGTTGTATTTTACGCAGGACTTCCCGCGTCACAGAGGCGAGGCAGCTCAGAACACCGTCGGGGGCGGGACCCCACCATTTTGAATTTATTGCTTAATTGTGTCATATAACTAGGATAGAGATTGATGGACATCGATGATCATTAAATCTGCATGGTGAGTGCGCCATGCACGACGACAGTCTCGCTGAAGGGTTGATGCCTTTGGGTGGGCCGTGTTGCTTAACTCCACAAAACCATTACTACGCTAGTCAAGGGGGGCAGAGTGTGTTAGTAACTCCGTCCAACGGCTCTATATTCCGCAAGTTTAAGATTAAACCTCAAGCAATTCTAATCGTGAAAGTGTCGAGGCCGTACTTCTTCTCACGGACTACACTTGACGCAATGTTTGTACGGCGCAGACCTAATTACGATGTTCATTTGAATCGCGTTGGGCCATGAGTGTTTAAGCTCCCATCATCGGTAACGTTCAACTCGTAGTATCGGTCGAACTCCGAATGGATTGGAGGTGGCATGTACGGCACTCTAAAAGCGAACGTTCACCCTTTCGAGACCGAGACCTCCGCCAGATTCCGAATTCGATCTACGGGACGAGGTCTTTCAGGCCATTTCAGTTGGGGCCAAGCACTCCGGCCGGGTCATTAAATATAGGGTCCCGGTATGAACTAATCTTCTATAATATAGGAGTTAGTGCCGGCGCTCCGGGAATTGCTGAGAATACTAGAGTGAAACGTATAGGGCCCCACTAGGGCATGCGGCTGAATTCTTTACGTTTTAAACGACGGCAGAGCTACGGCTCTTCCGGCATGCTACGGTACGTTATGAACGCTGCGTAAGGGTAGAGAAGGTTCCTAATATTGGTCGATTAGCCAAACTAACGAGACTAGCGAACGGAAGGGCATTTCCCAGCCTGCGTACTCGGATAGCGATTCCCAAATAACCATGATATTTTTCGTGGTCAGTCTCCCAAATGCGGGGGTCGTATCATTGAAGCTCATTACAGGCTACAGCGCCTCGTTTGCAGCGTATTGACGGCGCTTCCGCCTGAAGG
>ws_CD;1;;;;;;;
AAACCAGAGATGTTAACACATCACCGGCCCGCTTGTAGGATGGTGTACGGACAGATTTTTTTGGTACTCCTATATCGCTAACGATTTTTTTCCACTGATAAATGAATAGTTGAGATACTTGAATGGTCGTTACAACAATTCTCCCACTAAGCATTATAGTTTTCAAGAGTTTGAGTTAAGCTCTACGTCTGCCCTGTTGTGGTCAGCCGCGGGGGAACACTGCGCAACCGACAAATGTGGTGGTCCTAAGAGATCCTAGTATCTAGGCATTGGGTCATAGATCACTCAATGAGTACGAACCACCTCACCGCTACCGGAATTAAACCCTTTGCGTAATTGGCGCGAAAGTTGTACTTTACGCCGGGCTTCCCGCGCCACAGAGACGAGGCAACTCAGAACACCGTGGGGTGCGTGACCCCACAATTCTGAATCTATTGCTTAATTGTGTCATATAGCTAGGATAGAGATTGATGGACATCGATGATCCTTAAATCTGCATGGTGAGTGCGTCATGGATGACAACAGTCTCGCTGAAGGGTTGATGCCTTTGGGTGGGCCGTGTTGCTTAACTCCGCAAGAATATTACTATGCTAGTCAAGGGGGAGAGAGTGTATTAGTAACTCCGTCCACCGGCCCTATATTCCGTAAGTTTAGGATTGAACCTCGAGCGATTCTAATCGTGAAAGTGTCGAGGCCGTGCTTCTCCCCGCGGACTACACTTGACGCAATTTTTGTACGGCGCAGACCCAATTATGATGTTCAGTTGAATCGCGTTGGGCCCTGAGGGTTTGAGTTCCCACCATCGGTAGCGTTCAACTCGTAGTATCGGTAGAACTCCGAATGGATTGGAGGTGGCATGTACAGCACCATAATAGCGAACATTCATCATAACGAGACCGGGACCTCCATCAGATTCCGAATTCGGTCTACGGGACGAGGTCTTTCAGGCCATTTCAGCTGGGGCCAAGCCCTTCGTCCGGGCCATCAAATATAGGGTCCAGGTATGAACTAATCTTTTATGATAGAGGAGTTAACGCCGGCACTCCGAGAATTGCTGAGAATACGAGAGTGAGACATATAGGGCTCCACTAGGGCATGCGGCTGAATTCTCTACTTTTTAAACTACGACAGAGCTACTGCGCTTCCGGCATGCTGCGGTACGTAATGAACGCTGTGTAAGGGTATAGAAGGATCCCAATATTGGTCGTTTAGCCACACTAACGAGGGTAGCGAACGGAATGGCATTTCCCAGCCGGAGTACTCGGATAGCGATTCCCAATTACCCGTGATGTTTTTCGTGGTCGTCCTCCCAAATGCGGGGAGCGTAGCATTGAGGATCATTACAGGCTGCAGCGCCTCGATTGTTGCGTATTTACGGCGCTTCCGCCTGAAGG
>ws_CE;1;;;;;;;
AAACCAGAGATGTTAACACATCACCGGCCCGCTTGTAGGATGGTGTACGGACAGATTTTTTTGGTACTCCTATATCGCTAACGATTTTTTTCCACTGATAAATGAATAGTTGAGATACTTGAATGGTCGTTACAACAATTCTCCCACTAAGCATTATAGTTTTCAAGAGTTTGAGTTAAGCTCTACGTCTGCCCTGTTGTGGTCAGCCGCGGGGGAACACTGCGCAACCGACAAATGTGGTGGTCCTAAGAGATCCTAGTATCTAGGCATTGGGTCATAGATCACTCAATGAGTACGAACCACCTCACCGCTACCGGAATTAAACCCTTTGCGTAATTGGCGCGAAAGTTGTACTTTACGCCGGGCTTCCCGCGCCACAGAGACGAGGCAACTCAGAACACCGTGGGGTGCGTGACCCCACAATTCTGAATCTATTGCTTAATTGTGTCATATAGCTAGGATAGAGATTGATGGACATCGATGATCCTTAAATCTGCATGGTGAGTGCGTCATGGATGACAACAGTCTCGCTGAAGGGTTGATGCCTTTGGGTGGGCCGTGTTGCTTAACTCCGCAAGAATATTACTATGCTAGTCAAGGGGGAGAGAGTGTATTAGTAACTCCGTCCACCGGCCCTATATTCCGTAAGTTTAGGATTGAACCTCGAGCGATTCTAATCGTGAAAGTGTCGAGGCCGTGCTTCTCCCCGCGGACTACACTTGACGCAATTTTTGTACGGCGCAGACCCAATTATGATGTTCAGTTGAATCGCGTTGGGCCCTGAGGGTTTGAGTTCCCACCATCGGTAGCGTTCAACTCGTAGTATCGGTAGAACTCCGAATGGATTGGAGGTGGCATGTACAGCACCATAATAGCGAACATTCATCATAACGAGACCGGGACCTCCATCAGATTCCGAATTCGGTCTACGGGACGAGGTCTTTCAGGCCATTTCAGCTGGGGCCAAGCCCTTCGTCCGGGCCATCAAATATAGGGTCCAGGTATGAACTAATCTTTTATGATAGAGGAGTTAACGCCGGCACTCCGAGAATTGCTGAGAATACGAGAGTGAGACATATAGGGCTCCACTAGGGCATGCGGCTGAATTCTCTACTTTTTAAACTACGACAGAGCTACTGCGCTTCCGGCATGCTGCGGTACGTAATGAACGCTGTGTAAGGGTATAGAAGGATCCCAATATTGGTCGTTTAGCCACACTAACGAGGGTAGCGAACGGAATGGCATTTCCCAGCCGGAGTACTCGGATAGCGATTCCCAATTACCCGTGATGTTTTTCGTGGTCGTCCTCCCAAATGCGGGGAGCGTAGCATTGAGGATCATTACAGGCTGCAGCGCCTCGATTGTTGCGTATTTACGGCGCTTCCGCCTGAAGG
>ws_CF;1;;;;;;;
AAACCAGAGATGTTAACACATCACCGGCCCGCTTGTAGGATGGTGTACGGACAGATTTTTTTGGTACTCCTATATCGCTAACCATTTTTTTCCACTGATAAATGAATAGTTGAGATACTTGAATGGTCGTTACAACAATTCTCCCACTAAGCATTATAGTTTTCAAGAGTTTGAGTTAAGCTCTACGTCTGCCCTGTTGTGGTCAGCCGCGGGGGAACACTGCGCAACCGACAAATGTGGTGGTCCTAAGAGATCCTAGTATCTAGGCATTGGGTCATAGATCACTCAATGAGTACGAACCACCTCACCGCTACCGGAATTAAACCCTTTGCGTAATTGGCGCGAAAGTTGTACTTTACGCCGGGCTTCCCGCGCCACAGAGACGAGGCAACTCAGAACACCGTCGGGTGCGGGACCCCACAATTCTGAATCTATTGCTTAATTGTGTCATATAGCTAGGATAGAGATTGATGGACATCGATGATCCTTAAATCTGCATGGTGAGTGCGTCATGGATGACAACAGTCTCGCTGAAGGGTTGATGCCTTTGGGTGGGCCGTGTTGCTTAACTCCGCAAGAATATTACTATGATAGTCAAGGGGGAGAGAGTGTATTAGTAACTCCGTCCACCGGCCCTATATTCCGTAAGTTTAGGATTGAACCTCGAGCGATTCTAATCGTGAAAGTGTCGAGGCCGTGCTTCTCCCCGCGGACTACACTTGACGCAATTTTTGTACGGCGCAGACCCAATTATGATGTTCAGTTGAATCGCGTTGGGCCCTGAGGGTTTAAGCTCCCACCATCGGTAGCGTTCAACTCGTAGTATCGGTAGAACTCCGAATGGATTGGAGGTGGCATGTACAGCACCATAATAGCGAACATTCATCATAACGAGACCGGGACCTCCGTCAGATTCCGAATTCGGTCTACGGGACGAGGTCTTTCAGGCCATTTCAGCTGGGGCCAAGCCCTTCGTCCGGGCCATCAAATATAGGGTCCAGGTATGAACTAATCTTTTATGATAGAGGAGTTAACGCCGGCACTCCGAGAATTGCTGAGAATACGAGAGTGAGACATATAGGGCTCCACTAGGGCATGCGGCTGAATTCTCTACTTTTTAAACGACGACAGAGCTACTGCGCTTCCGGCATGCTGCGGTACGTTATGAACGCTGTGTAAGGGTATAAAAGGATCCCAATATTCGTCGTTTAGCCACACTAACGAGGGTAGCGAACGGAATGGCATTTCCCAGCCGGAGTACTCGGATAGCGATTCCCAATTACCAGTGATGTTTTTCGTGGTCGTCCTCCCAAATGCGGGGAGCGTAGCATTGAGGATCATTACAGGCTGCAGCGCCTCGATTGTTGCGTATTTACGGCGCTTCCGCCTGAAGG
>ws_CG;1;;;;;;;
AAACCAGAGATGTTAACACATCACCGGCCCGCTTGTAGGATGGTGTACGGACAGATTTTTTTGGTACTCCTATATCGCTAACGATTTTTTTCCACTGATAAATGAATAGTTGAGATACTTGAATGGTCGTTACAACAATTCTCCCACTAAGCATTATAGTTTTCAAGAGTTTGAGTTAAGCTCTACGTCTGCCCTGTTGTGGTCAGCCGCGGGGGAACACTGCGCAACCGACAAATGTGGTGGTCCTAAGAGATCCTAGTATCTAGGCATTGGGTCATAGATCACTCAATGAGTACGAACCACCTCACCGCTACCGGAATTAAACCCTTTGCGTAATTGGCGCGAAAGTTGTACTTTACGCCGGGCTTCCCGCGCCACAGAGACGAGGCAACTCAGAACACCGTGGGGTGCGTGACCCCACAATTCTGAATCTATTGCTTAATTGTGTCATATAGCTAGGATAGAGATTGATGGACATCGATGATCCTTAAATCTGCATGGTGAGTGCGTCATGGATGACAACAGTCTCGCTGAAGGGTTGATGCCTTTGGGTGGGCCGTGTTGCTTAACTCCGCAAGAATATTACTATGCTAGTCAAGGGGGAGAGAGTGTATTAGTAACTCCGTCCACCGGCCCTATATTCCGTAAGTTTAGGATTGAACCTCGAGCGATTCTAATCGTGAAAGTGTCGAGGCCGTGCTTCTCCCCGCGGACTACACTTGACGCAATTTTTGTACGGCGCAGACCCAATTATGATGTTCAGTTGAATCGCGTTGGGCCCTGAGGGTTTGAGTTCCCACCATCGGTAGCGTTCAACTCGTAGTATCGGTAGAACTCCGAATGGATTGGAGGTGGCATGTACAGCACCATAATAGCGAACATTCATCATAACGAGACCGGGACCTCCATCAGATTCCGAATTCGGTCTACGGGACGAGGTCTTTCAGGCCATTTCAGCTGGGGCCAAGCCCTTCGTCCGGGCCATCAAATATAGGGTCCAGGTATGAACTAATCTTTTATGATAGAGGAGTTAACGCCGGCACTCCGAGAATTGCTGAGAATACGAGAGTGAGACATATAGGGCTCCACTAGGGCATGCGGCTGAATTCTCTACTTTTTAAACTACGACAGAGCTACTGCGCTTCCGGCATGCTGCGGTACGTAATGAACGCTGTGTAAGGGTATAGAAGGATCCCAATATTGGTCGTTTAGCCACACTAACGAGGGTAGCGAACGGAATGGCATTTCCCAGCCGGAGTACTCGGATAGCGATTCCCAATTACCCGTGATGTTTTTCGTGGTCGTCCTCCCAAATGCGGGGAGCGTAGCATTGAGGATCATTACAGGCTGCAGCGCCTCGATTGTTGCGTATTTACGGCGCTTCCGCCTGAAGG
>ws_CH;1;;;;;;;
AAACCAGAGATGTTAACACATCACCGGCCCGCTTGTAGGATGGTGTACGGACAGATTTTTTTGGTACTCCTATATCGCTAACGATTTTTTTCCACTGATAAATGAATAGTTGAGATACTTGAATGGTCGTTACAACAATTCTCCCACTAAGCATTATAGTTTTCAAGAGTTTGAGTTAAGCTCTACGTCTGCCCTGTTGTGGTCAGCCGCGGGGGAACACTGCGCAACCGACAAATGTGGTGGTCCTAAGAGATCCTAGTATCTAGGCATTGGGTCATAGATCACTCAATGAGTACGAACCACCTCACCGCTACCGGAATTAAACCCTTTGCGTAATTGGCGCGAAAGTTGTACTTTACGCCGGGCTTCCCGCGCCACAGAGACGAGGCAACTCAGAACACCGTCGGGTGCGGGACCCCACAATTCTGAATCTATTGCTTAATTGTGTCATATAGCTAGGATAGAGATTGATGGACATCGATGATCCTTAAATCTGCATGGTGAGTGCGTCATGGATGACAACAGTCTCGCTGAAGGGTTGATGCCTTTGGGTGGGCCGTGTTGCTTAACTCCGCAAGAATATTACTATGCTAGTCAAGGGGGAGAGAGTGTATTAGTAACTCCGTCCACCGGCCCTATATTCCGTAGGTTTAGGATTGAACCTCGAGCGATTCTAATCGTGAAAGTGTCGAGGCCGTGCTTCTCCCCGCGGACTACACTTGACGCAATTTTTGTACGGCGCAGACCCAATTATGATGTTCAGTTGAATCGCGTTGGGCCCTGAGGGTTTAAGCTCCCACCATCGGTAGCGTTCAACTCGTAGTATCGGTAGAACTCCGAATGGATTGGAGGTGGCATGTACAGCACCATAATAGCGAACATTCATCATAACGAGACCGGGACCTCCGTCAGATTCCGAATTCGGTCTACGGGACGAGGTCTTTCAGGCCATTTCAGCTGGGGCCAAGCCCTTCGTCCGGGCCATCAAATATAGGGTCCAGGTATGAACTAATCTTTTATGATAGAGGAGTTAACGCCGGCACTCCGAGAATTGCTGAGAATACGAGAGTGAGACATATAGGGCTCCACTAGGGCATGCGGCTGAATTCTCTACTTTTTAAACGACGACAGAGCTACTGCGCTTCCGGCATGCTGCGGTACGTTATGAACGCTGTGTAAGGGTATAGAAGGATCCCAATATTGGTCGTTTAGCCACACTAACGAGGGTAGCGAACGGAATGGCATTTCCCAGCCGGAGTACTCGGATAGCGATTCCCAATTACCCGTGATGTTTTTCGTGGTCGTCCTCCCAAATGCGGGGAGCGTAGCATTGAGGATCATTACAGGCTGCAGCGCCTCGATTGTTGCGTATTTACGGCGCTTCCGCCTGAAGG
>wa_CH122;1;;;;;;;
AAACCAGAGATGTTAACACATCACCGGCCCGCTTGTAGGATGGTGTACGGACAGATTTTTTTGGTACTCCTATATCGCTAACGATTTTTTTCCACTGATAAATGAATAGTTGAGATACTTGAATGGTCGTTACAACAATTCTCCCACTAAGCATTATAGTTTTCAAGAGTTTGAGTTAAGCTCTACGTCTGCCCTGTTGTGGTCAGCCGCGGGGGAACACTGCGCAACCGACAAATGTGGTGGTCCTAAGAGATCCTAGTATCTAGGCATTGGGTCATAGATCACTCAATGAGTACGAACCACCTCACCGCTACCGGAATTAAACCCTTTGCGTAATTGGCGCGAAAGTTGTACTTTACGCCGGGCTTCCCGCGCCACAGAGACGAGGCAACTCAGAACACCGTGGGGTGCGTGACCCCACAATTCTGAATCTATTGCTTAATTGTGTCATATAGCTAGGATAGAGATTGATGGACATCGATGATCCTTAAATCTGCATGGTGAGTGCGTCATGGATGACAACAGTCTCGCTGAAGGGTTGATGCCTTTGGGTGGGCCGTGTTGCTTAACTCCGCAAGAATATTACTATGCTAGTCAAGGGGGAGAGAGTGTATTAGTAACTCCGTCCACCGGCCCTATATTCCGTAAGTTTAGGATTGAACCTCGAGCGATTCTAATCGTGAAAGTGTCGAGGCCGTGCTTCTCCCCGCGGACTACACTTGACGCAATTTTTGTACGGCGCAGACCCAATTATGATGTTCAGTTGAATCGCGTTGGGCCCTGAGGGTTTGAGTTCCCACCATCGGTAGCGTTCAACTCGTAGTATCGGTAGAACTCCGAATGGATTGGAGGTGGCATGTACAGCACCATAATAGCGAACATTCATCATAACGAGACCGGGACCTCCATCAGATTCCGAATTCGGTCTACGGGACGAGGTCTTTCAGGCCATTTCAGCTGGGGCCAAGCCCTTCGTCCGGGCCATCAAATATAGGGTCCAGGTATGAACTAATCTTTTATGATAGAGGAGTTAACGCCGGCACTCCGAGAATTGCTGAGAATACGAGAGTGAGACATATAGGGCTCCACTAGGGCATGCGGCTGAATTCTCTACTTTTTAAACTACGACAGAGCTACTGCGCTTCCGGCATGCTGCGGTACGTAATGAACGCTGTGTAAGGGTATAGAAGGATCCCAATATTGGTCGTTTAGCCACACTAACGAGGGTAGCGAACGGAATGGCATTTCCCAGCCGGAGTACTCGGATAGCGATTCCCAATTACCCGTGATGTTTTTCGTGGTCGTCCTCCCAAATGCGGGGAGCGTAGCATTGAGGATCATTACAGGCTGCAGCGCCTCGATTGTTGCGTATTTACGGCGCTTCCGCCTGAAGG
>wa_CH123;1;;;;;;;
AAACCAGAGATGTTAACACATCACCGGCCCGCTTGTAGGATGGTGTACGGACAGATTTTTTTGGTACTCCTATATCGCTAACGATTTTTTTCCACTGATAAATGAATAGTTGAGATACTTGAATGGTCGTTACAACAATTCTCCCACTAAGCATTATAGTTTTCAAGAGTTTGAGTTAAGCTCTACGTCTGCCCTGTTGTGGTCAGCCGCGGGGGAACACTGCGCAACCGACAAATGTGGTGGTCCTAAGAGATCCTAGTATCTAGGCATTGGGTCATAGATCACTCAATGAGTACGAACCACCTCACCGCTACCGGAATTAAACCCTTTGCGTAATTGGCGCGAAAGTTGTACTTTACGCCGGGCTTCCCGCGCCACAGAGACGAGGCAACTCAGAACACCGTCGGGTGCGGGACCCCACAATTCTGAATCTATTGCTTAATTGTGTCATATAGCTAGGATAGAGATTGATGGACATCGATGATCCTTAAATCTGCATGGTGAGTGCGTCATGGATGACAACAGTCTCGCTGAAGGGTTGATGCCTTTGGGTGGGCCGTGTTGCTTAACTCCGCAAGAATATTACTATGCTAGTCAAGGGGGAGAGAGTGTATTAGTAACTCCGTCCACCGGCCCTATATTCCGTAGGTTTAGGATTGAACCTCGAGCGATTCTAATCGTGAAAGTGTCGAGGCCGTGCTTCTCCCCGCGGACTACACTTGACGCAATTTTTGTACGGCGCAGACCCAATTATGATGTTCAGTTGAATCGCGTTGGGCCCTGAGGGTTTAAGCTCCCACCATCGGTAGCGTTCAACTCGTAGTATCGGTAGAACTCCGAATGGATTGGAGGTGGCATGTACAGCACCATAATAGCGAACATTCATCATAACGAGACCGGGACCTCCGTCAGATTCCGAATTCGGTCTACGGGACGAGGTCTTTCAGGCCATTTCAGCTGGGGCCAAGCCCTTCGTCCGGGCCATCAAATATAGGGTCCAGGTATGAACTAATCTTTTATGATAGAGGAGTTAACGCCGGCACTCCGAGAATTGCTGAGAATACGAGAGTGAGACATATAGGGCTCCACTAGGGCATGCGGCTGAATTCTCTACTTTTTAAACGACGACAGAGCTACTGCGCTTCCGGCATGCTGCGGTACGTTATGAACGCTGTGTAAGGGTATAGAAGGATCCCAATATTGGTCGTTTAGCCACACTAACGAGGGTAGCGAACGGAATGGCATTTCCCAGCCGGAGTACTCGGATAGCGATTCCCAATTACCCGTGATGTTTTTCGTGGTCGTCCTCCCAAATGCGGGGAGCGTAGCATTGAGGATCATTACAGGCTGCAGCGCCTCGATTGTTGCGTATTTACGGCGCTTCCGCCTGAAGG
>C2_CH127;1;;;;;;;
AAACCAGAGATGTTAACACATCACCGGCCCGCTTGTAGGATGGTGTACGGACAGATTTTTTTGGTACTCCTATATCGCTAACGATTTTTTTCCACTGATAAATGAATAGTTGAGATACTTGAATGGTCGTTACAACAATTCTCCCACTAAGCATTATAGTTTTCAAGAGTTTGAGTTAAGCTCTACGTCTGCCCTGTTGTGGTCAGCCGCGGGGGAACACTGCGCAACCGACAAATGTGGTGGTCCTAAGAGATCCTAGTATCTAGGCATTGGGTCATAGATCACTCAATGAGTACGAACCACCTCACCGCTACCGGAATTAAACCCTTTGCGTAATTGGCGCGAAAGTTGTACTTTACGCCGGGCTTCCCGCGCCACAGAGACGAGGCAACTCAGAACACCGTGGGGTGCGTGACCCCACAATTCTGAATCTATTGCTTAATTGTGTCATATAGCTAGGATAGAGATTGATGGACATCGATGATCCTTAAATCTGCATGGTGAGTGCGTCATGGATGACAACAGTCTCGCTGAAGGGTTGATGCCTTTGGGTGGGCCGTGTTGCTTAACTCCGCAAGAATATTACTATGCTAGTCAAGGGGGAGAGAGTGTATTAGTAACTCCGTCCACCGGCCCTATATTCCGTAAGTTTAGGATTGAACCTCGAGCGATTCTAATCGTGAAAGTGTCGAGGCCGTGCTTCTCCCCGCGGACTACACTTGACGCAATTTTTGTACGGCGCAGACCCAATTATGATGTTCAGTTGAATCGCGTTGGGCCCTGAGGGTTTGAGTTCCCACCATCGGTAGCGTTCAACTCGTAGTATCGGTAGAACTCCGAATGGATTGGAGGTGGCATGTACAGCACCATAATAGCGAACATTCATCATAACGAGACCGGGACCTCCATCAGATTCCGAATTCGGTCTACGGGACGAGGTCTTTCAGGCCATTTCAGCTGGGGCCAAGCCCTTCGTCCGGGCCATCAAATATAGGGTCCAGGTATGAACTAATCTTTTATGATAGAGGAGTTAACGCCGGCACTCCGAGAATTGCTGAGAATACGAGAGTGAGACATATAGGGCTCCACTAGGGCATGCGGCTGAATTCTCTACTTTTTAAACTACGACAGAGCTACTGCGCTTCCGGCATGCTGCGGTACGTAATGAACGCTGTGTAAGGGTATAGAAGGATCCCAATATTGGTCGTTTAGCCACACTAACGAGGGTAGCGAACGGAATGGCATTTCCCAGCCGGAGTACTCGGATAGCGATTCCCAATTACCCGTGATGTTTTTCGTGGTCGTCCTCCCAAATGCGGGGAGCGTAGCATTGAGGATCATTACAGGCTGCAGCGCCTCGATTGTTGCGTATTTACGGCGCTTCCGCCTGAAGG
>wa_CH128;1;;;;;;;
AAACCAGAGATGTTAACACATCACCGGCCCGCTTGTAGGATGGTGTACGGACAGATTTTTTTGGTACTCCTATATCGCTAACGATTTTTTTCCACTGATAAATGAATAGTTGAGATACTTGAATGGTCGTTACAACAATTCTCCCACTAAGCATTATAGTTTTCAAGAGTTTGAGTTAAGCTCTACGTCTGCCCTGTTGTGGTCAGCCGCGGGGGAACACTGCGCAACCGACAAATGTGGTGGTCCTAAGAGATCCTAGTATCTAGGCATTGGGTCATAGATCACTCAATGAGTACGAACCACCTCACCGCTACCGGAATTAAACCCTTTGCGTAATTGGCGCGAAAGTTGTACTTTACGCCGGGCTTCCCGCGCCACAGAGACGAGGCAACTCAGAACACCGTGGGGTGCGTGACCCCACAATTCTGAATCTATTGCTTAATTGTGTCATATAGCTAGGATAGAGATTGATGGACATCGATGATCCTTAAATCTGCATGGTGAGTGCGTCATGGATGACAACAGTCTCGCTGAAGGGTTGATGCCTTTGGGTGGGCCGTGTTGCTTAACTCCGCAAGAATATTACTATGCTAGTCAAGGGGGAGAGAGTGTATTAGTAACTCCGTCCACCGGCCCTATATTCCGTAAGTTTAGGATTGAACCTCGAGCGATTCTAATCGTGAAAGTGTCGAGGCCGTGCTTCTCCCCGCGGACTACACTTGACGCAATTTTTGTACGGCGCAGACCCAATTATGATGTTCAGTTGAATCGCGTTGGGCCCTGAGGGTTTGAGTTCCCACCATCGGTAGCGTTCAACTCGTAGTATCGGTAGAACTCCGAATGGATTGGAGGTGGCATGTACAGCACCATAATAGCGAACATTCATCATAACGAGACCGGGACCTCCATCAGATTCCGAATTCGGTCTACGGGACGAGGTCTTTCAGGCCATTTCAGCTGGGGCCAAGCCCTTCGTCCGGGCCATCAAATATAGGGTCCAGGTATGAACTAATCTTTTATGATAGAGGAGTTAACGCCGGCACTCCGAGAATTGCTGAGAATACGAGAGTGAGACATATAGGGCTCCACTAGGGCATGCGGCTGAATTCTCTACTTTTTAAACTACGACAGAGCTACTGCGCTTCCGGCATGCTGCGGTACGTAATGAACGCTGTGTAAGGGTATAGAAGGATCCCAATATTGGTCGTTTAGCCACACTAACGAGGGTAGCGAACGGAATGGCATTTCCCAGCCGGAGTACTCGGATAGCGATTCCCAATTACCCGTGATGTTTTTCGTGGTCGTCCTCCCAAATGCGGGGAGCGTAGCATTGAGGATCATTACAGGCTGCAGCGCCTCGATTGTTGCGTATTTACGGCGCTTCCGCCTGAAGG
>C2_CH137;1;;;;;;;
AAACCAGAGATGTTAACACATCACCGGCCCGCTTGTAGGATGGTGTACGGACAGATTTTTTTGGTACTCCTATATCGCTAACGATTTTTTTCCACTGATAAATGAATAGTTGAGATACTTGAATGGTCGTTACAACAATTCTCCCACTAAGCATTATAGTTTTCAAGAGTTTGAGTTAAGCTCTACGTCTGCCCTGTTGTGGTCAGCCGCGGGGGAACACTGCGCAACCGACAAATGTGGTGGTCCTAAGAGATCCTAGTATCTAGGCATTGGGTCATAGATCACTCAATGAGTACGAACCACCTCACCGCTACCGGAATTAAACCCTTTGCGTAATTGGCGCGAAAGTTGTACTTTACGCCGGGCTTCCCGCGCCACAGAGACGAGGCAACTCAGAACACCGTCGGGTGCGGGACCCCACAATTCTGAATCTATTGCTTAATTGTGTCATATAGCTAGGATAGAGATTGATGGACATCGATGATCCTTAAATCTGCATGGTGAGTGCGTCATGGATGACAACAGTCTCGCTGAAGGGTTGATGCCTTTGGGTGGGCCGTGTTGCTTAACTCCGCAAGAATATTACTATGCTAGTCAAGGGGGAGAGAGTGTATTAGTAACTCCGTCCACCGGCCCTATATTCCGTAGGTTTAGGATTGAACCTCGAGCGATTCTAATCGTGAAAGTGTCGAGGCCGTGCTTCTCCCCGCGGACTACACTTGACGCAATTTTTGTACGGCGCAGACCCAATTATGATGTTCAGTTGAATCGCGTTGGGCCCTGAGGGTTTAAGCTCCCACCATCGGTAGCGTTCAACTCGTAGTATCGGTAGAACTCCGAATGGATTGGAGGTGGCATGTACAGCACCATAATAGCGAACATTCATCATAACGAGACCGGGACCTCCGTCAGATTCCGAATTCGGTCTACGGGACGAGGTCTTTCAGGCCATTTCAGCTGGGGCCAAGCCCTTCGTCCGGGCCATCAAATATAGGGTCCAGGTATGAACTAATCTTTTATGATAGAGGAGTTAACGCCGGCACTCCGAGAATTGCTGAGAATACGAGAGTGAGACATATAGGGCTCCACTAGGGCATGCGGCTGAATTCTCTACTTTTTAAACGACGACAGAGCTACTGCGCTTCCGGCATGCTGCGGTACGTTATGAACGCTGTGTAAGGGTATAGAAGGATCCCAATATTGGTCGTTTAGCCACACTAACGAGGGTAGCGAACGGAATGGCATTTCCCAGCCGGAGTACTCGGATAGCGATTCCCAATTACCCGTGATGTTTTTCGTGGTCGTCCTCCCAAATGCGGGGAGCGTAGCATTGAGGATCATTACAGGCTGCAGCGCCTCGATTGTTGCGTATTTACGGCGCTTCCGCCTGAAGG
>CH_CH158;1;;;;;;;
AAACCAGAGATGTTAACACATCACCGGCCCGCTTGTAGGATGGTGTACGGACAGATTTTTTTGGTACTCCTATATCGCTAACGATTTTTTTCCACTGATAAATGAATAGTTGAGATACTTGAATGGTCGTTACAACAATTCTCCCACTAAGCATTATAGTTTTCAAGAGTTTGAGTTAAGCTCTACGTCTGCCCTGTTGTGGTCAGCCGCGGGGGAACACTGCGCAACCGACAAATGTGGTGGTCCTAAGAGATCCTAGTATCTAGGCATTGGGTCATAGATCACTCAATGAGTACGAACCACCTCACCGCTACCGGAATTAAACCCTTTGCGTAATTGGCGCGAAAGTTGTACTTTACGCCGGGCTTCCCGCGCCACAGAGACGAGGCAACTCAGAACACCGTCGGGTGCGGGACCCCACAATTCTGAATCTATTGCTTAATTGTGTCATATAGCTAGGATAGAGATTGATGGACATCGATGATCCTTAAATCTGCATGGTGAGTGCGTCATGGATGACAACAGTCTCGCTGAAGGGTTGATGCCTTTGGGTGGGCCGTGTTGCTTAACTCCGCAAGAATATTACTATGCTAGTCAAGGGGGAGAGAGTGTATTAGTAACTCCGTCCACCGGCCCTATATTCCGTAGGTTTAGGATTGAACCTCGAGCGATTCTAATCGTGAAAGTGTCGAGGCCGTGCTTCTCCCCGCGGACTACACTTGACGCAATTTTTGTACGGCGCAGACCCAATTATGATGTTCAGTTGAATCGCGTTGGGCCCTGAGGGTTTAAGCTCCCACCATCGGTAGCGTTCAACTCGTAGTATCGGTAGAACTCCGAATGGATTGGAGGTGGCATGTACAGCACCATAATAGCGAACATTCATCATAACGAGACCGGGACCTCCGTCAGATTCCGAATTCGGTCTACGGGACGAGGTCTTTCAGGCCATTTCAGCTGGGGCCAAGCCCTTCGTCCGGGCCATCAAATATAGGGTCCAGGTATGAACTAATCTTTTATGATAGAGGAGTTAACGCCGGCACTCCGAGAATTGCTGAGAATACGAGAGTGAGACATATAGGGCTCCACTAGGGCATGCGGCTGAATTCTCTACTTTTTAAACGACGACAGAGCTACTGCGCTTCCGGCATGCTGCGGTACGTTATGAACGCTGTGTAAGGGTATAGAAGGATCCCAATATTGGTCGTTTAGCCACACTAACGAGGGTAGCGAACGGAATGGCATTTCCCAGCCGGAGTACTCGGATAGCGATTCCCAATTACCCGTGATGTTTTTCGGGGTCGTCCTCCCAAATGCGGGGAGCGTAGCATTGAGGATCATTACAGGCTGCAGCGCCTCGATTGTTGCGTATTTACGGCGCTTCCGCCTGAAGG
>CH_CH159;1;;;;;;;
AAACCAGAGATGTTAACACATCACCGGCCCGCTTGTAGGATGGTGTACGGACAGATTTTTTTGGTACTCCTATATCGCTAACGATTTTTTTCCACTGATAAATGAATAGTTGAGATACTTGAATGGTCGTTACAACAATTCTCCCACTAAGCATTATAGTTTTCAAGAGTTTGAGTTAAGCTCTACGTCTGCCCTGTTGTGGTCAGCCGCGGGGGAACACTGCGCAACCGACAAATGTGGTGGTCCTAAGAGATCCTAGTATCTAGGCATTGGGTCATAGATCACTCAATGAGTACGAACCACCTCACCGCTACCGGAATTAAACCCTTTGCGTAATTGGCGCGAAAGTTGTACTTTACGCCGGGCTTCCCGCGCCACAGAGACGAGGCAACTCAGAACACCGTGGGGTGCGTGACCCCACAATTCTGAATCTATTGCTTAATTGTGTCATATAGCTAGGATAGAGATTGATGGACATCGATGATCCTTAAATCTGCATGGTGAGTGCGTCATGGATGACAACAGTCTCGCTGAAGGGTTGATGCCTTTGGGTGGGCCGTGTTGCTTAACTCCGCAAGAATATTACTATGCTAGTCAAGGGGGAGAGAGTGTATTAGTAACTCCGTCCACCGGCCCTATATTCCGTAAGTTTAGGATTGAACCTCGAGCGATTCTAATCGTGAAAGTGTCGAGGCCGTGCTTCTCCCCGCGGACTACACTTGACGCAATTTTTGTACGGCGCAGACCCAATTATGATGTTCAGTTGAATCGCGTTGGGCCCTGAGGGTTTGAGTTCCCACCATCGGTAGCGTTCAACTCGTAGTATCGGTAGAACTCCGAATGGATTGGAGGTGGCATGTACAGCACCATAATAGCGAACATTCATCATAACGAGACCGGGACCTCCATCAGATTCCGAATTCGGTCTACGGGACGAGGTCTTTCAGGCCATTTCAGCTGGGGCCAAGCCCTTCGTCCGGGCCATCAAATATAGGGTCCAGGTATGAACTAATCTTTTATGATAGAGGAGTTAACGCCGGCACTCCGAGAATTGCTGAGAATACGAGAGTGAGACATATAGGGCTCCACTAGGGCATGCGGCTGAATTCTCTACTTTTTAAACTACGACAGAGCTACTGCGCTTCCGGCATGCTGCGGTACGTAATGAACGCTGTGTAAGGGTATAGAAGGATCCCAATATTGGTCGTTTAGCCACACTAACGAGGGTAGCGAACGGAATGGCATTTCCCAGCCGGAGTACTCGGATAGCGATTCCCAATTACCCGTGATGTTTTTCGTGGTCGTCCTCCCAAATGCGGGGAGCGTAGCATTGAGGATCATTACAGGCTGCAGCGCCTCGATTGTTGCGTATTTACGGCGCTTCCGCCTGAAGG
>CH_CH168;1;;;;;;;
AAACCAGAGATGTTAACACATCACCGGCCCGCTTGTAGGATGGTGTACGGACAGATTTTTTTGGTACTCCTATATCGCTAACGATTTTTTTCCACTGATAAATGAATAGTTGAGATACTTGAATGGTCGTTACAACAATTCTCCCACTAAGCATTATAGTTTTCAAGAGTTTGAGTTAAGCTCTACGTCTGCCCTGTTGTGGTCAGCCGCGGGGGAACACTGCGCAACCGACAAATGTGGTGGTCCTAAGAGATCCTAGTATCTAGGCATTGGGTCATAGATCACTCAATGAGTACGAACCACCTCACCGCTACCGGAATTAAACCCTTTGCGTAATTGGCGCGAAAGTTGTACTTTACGCCGGGCTTCCCGCGCCACAGAGACGAGGCAACTCAGAACACCGTCGGGTGCGGGACCCCACAATTCTGAATCTATTGCTTAATTGTGTCATATAGCTAGGATAGAGATTGATGGACATCGATGATCCTTAAATCTGCATGGTGAGTGCGTCATGGATGACAACAGTCTCGCTGAAGGGTTGATGCCTTTGGGTGGGCCGTGTTGCTTAACTCCGCAAGAATATTACTATGCTAGTCAAGGGGGAGAGAGTGTATTAGTAACTCCGTCCACCGGCCCTATATTCCGTAGGTTTAGGATTGAACCTCGAGCGATTCTAATCGTGAAAGTGTCGAGGCCGTGCTTCTCCCCGCGGACTACACTTGACGCAATTTTTGTACGGCGCAGACCCAATTATGATGTTCAGTTGAATCGCGTTGGGCCCTGAGGGTTTAAGCTCCCACCATCGGTAGCGTTCAACTCGTAGTATCGGTAGAACTCCGAATGGATTGGAGGTGGCATGTACAGCACCATAATAGCGAACATTCATCATAACGAGACCGGGACCTCCGTCAGATTCCGAATTCGGTCTACGGGACGAGGTCTTTCAGGCCATTTCAGCTGGGGCCAAGCCCTTCGTCCGGGCCATCAAATATAGGGTCCAGGTATGAACTAATCTTTTATGATAGAGGAGTTAACGCCGGCACTCCGAGAATTGCTGAGAATACGAGAGTGAGACATATAGGGCTCCACTAGGGCATGCGGCTGAATTCTCTACTTTTTAAACGACGACAGAGCTACTGCGCTTCCGGCATGCTGCGGTACGTTATGAACGCTGTGTAAGGGTATAGAAGGATCCCAATATTGGTCGTTTAGCCACACTAACGAGGGTAGCGAACGGAATGGCATTTCCCAGCCGGAGTACTCGGATAGCGATTCCCAATTACCCGTGATGTTTTTCGTGGTCGTCCTCCCAAATGCGGGGAGCGTAGCATTGAGGATCATTACAGGCTGCAGCGCCTCGATTGTTGCGTATTTACGGCGCTTCCGCCTGAAGG
>CH_CH170;1;;;;;;;
AAACCAAAGATGTTAGCACATCACCGGCCAGCTTGTAGAATGGTGTACGGACAGATTTTTTTGGTACTTATATATCGCTAACGATTTTTTTCCACTGATAAATGAATGGTTGAACTACTTGAATGGTCGTTACAGCAACTCTCCCACCAAGCATTATAGTTTTCAAGTGTTTGAGTTAAGCTCTCCGTCTGCCCTGTTATGGTCAGCCGCGGGGGGATACTGCGCAACCGACAAGGGTGGTGGTCCTAAGAGATCCTAGTATCTAGGTGTTGGGTTATGGATCACTCAATGACTATGAACCACCTCACCGCTACCGGAATCAAGCCCTTTGCGTGGTTGGCGCGAAAGTTGTATTTTACGCAGGACTTCCCGCGTCACAGAGGCGAGGCAGCTCAGAACACCGTCGGGGGCGGGACCCCACCATTTTGAATTTATTGCTTAATTGTGTCATATAACTAGGATAGAGATTGATGGACATCGATGATCCTTAAATCTGCATGGTGAGTGCGCCATGCACGACGACAGTCTCGCTGAAGGGTTGATGCCTTTGGGTGGGCCGTGTTGCTTAACTCCACAAAACTATTACTACGCTAGTCAAGGGGGGCAGAGTGTGTTAGTAACTCCATCCAACGGCTCTATATTCCGCAAGTTTAAGATTAAACCTCAAGCAATTCTAATCGTGAAAGTGTCGAGGCCGTACTTCTTCTCACGGACTACACTTGACGCAATGTTTGTACGGCGCAGACCCAATTACGATGTTCATTTGAATCGCGTTGGGCCCCGAGTGTTTAAGCTCCCATCATCGGTAACGTTCAACTCGTAGTATCGGTCGAACTCCGAATGGATTGGAGGTGGCATGTACGGCACTCTAATAGCGAACGTTCACCCTTTCAAGACCGAGACCTCCGCCAGATTCCGAATTCGATCTACGGGACGAGGTCTTTCAGGCCATTTCAGTTGGGCCCAAGCACTCCGGCCGGGTCATTAAATATAGGGTCCCGGTATGAACTAATCTTCTATAATATAGGAGTTAATGCCGGCGCTCCGGGAATTGCTGAGAATACTAGAGTGAAACGTATAGGGCCCCACTAGGGCATGCGGCTGAATTCTTTACGTTTTAAACGACGGCAGAGCTACGGCTCTTCCGGCATGCTACGGTACGTTATGAACGCTGCGTAAGGGTAGAGAAGGTTCCTAATATTGGTCGTTTAGCCAAACTAACGAGACTAGCGAACGGAAGGGCATTTCCCAGCCGGCGTACTCGGATAGCGATTCCCAAATAACCATGATATTTTTCGTGGTCAGTCTCCCAAATGCGGGGGTCGTATCATTGAAGCTCATTACAGGCTACAGCGCCTCGTTTGCAGCGTATTGACGGCGCTTCCGCCTGAAGG
>CH_CH172;1;;;;;;;
AAACCAGAGATGTTAACACATCACCGGCCCGCTTGTAGGATGGTGTACGGACAGATTTTTTTGGTACTCCTATATCGCTAACGATTTTTTTCCACTGATAAATGAATAGTTGAGATACTTGAATGGTCGTTACAACAATTCTCCCACTAAGCATTATAGTTTTCAAGAGTTTGAGTTAAGCTCTACGTCTGCCCTGTTGTGGTCAGCCGCGGGGGAACACTGCGCAACCGACAAATGTGGTGGTCCTAAGAGATCCTAGTATCTAGGCATTGGGTCATAGATCACTCAATGAGTACGAACCACCTCACCGCTACCGGAATTAAACCCTTTGCGTAATTGGCGCGAAAGTTGTACTTTACGCCGGGCTTCCCGCGCCACAGAGACGAGGCAACTCAGAACACCGTGGGGTGCGTGACCCCACAATTCTGAATCTATTGCTTAATTGTGTCATATAGCTAGGATAGAGATTGATGGACATCGATGATCCTTAAATCTGCATGGTGAGTGCGTCATGGATGACAACAGTCTCGCTGAAGGGTTGATGCCTTTGGGTGGGCCGTGTTGCTTAACTCCGCAAGAATATTACTATGCTAGTCAAGGGGGAGAGAGTGTATTAGTAACTCCGTCCACCGGCCCTATATTCCGTAAGTTTAGGATTGAACCTCGAGCGATTCTAATCGTGAAAGTGTCGAGGCCGTGCTTCTCCCCGCGGACTACACTTGACGCAATTTTTGTACGGCGCAGACCCAATTATGATGTTCAGTTGAATCGCGTTGGGCCCTGAGGGTTTGAGTTCCCACCATCGGTAGCGTTCAACTCGTAGTATCGGTAGAACTCCGAATGGATTGGAGGTGGCATGTACAGCACCATAATAGCGAACATTCATCATAACGAGACCGGGACCTCCATCAGATTCCGAATTCGGTCTACGGGACGAGGTCTTTCAGGCCATTTCAGCTGGGGCCAAGCCCTTCGTCCGGGCCATCAAATATAGGGTCCAGGTATGAACTAATCTTTTATGATAGAGGAGTTAACGCCGGCACTCCGAGAATTGCTGAGAATACGAGAGTGAGACATATAGGGCTCCACTAGGGCATGCGGCTGAATTCTCTACTTTTTAAACTACGACAGAGCTACTGCGCTTCCGGCATGCTGCGGTACGTAATGAACGCTGTGTAAGGGTATAGAAGGATCCCAATATTGGTCGTTTAGCCACACTAACGAGGGTAGCGAACGGAATGGCATTTCCCAGCCGGAGTACTCGGATAGCGATTCCCAATTACCCGTGATGTTTTTCGTGGTCGTCCTCCCAAATGCGGGGAGCGTAGCATTGAGGATCATTACAGGCTGCAGCGCCTCGATTGTTGCGTATTTACGGCGCTTCCGCCTGAAGG
>CH_CH178;1;;;;;;;
AAACCAGAGATGTTAACACATCACCGGCCCGCTTGTAGGATGGTGTACGGACAGATTTTTTTGGTACTCCTATATCGCTAACGATTTTTTTCCACTGATAAATGAATAGTTGAGATACTTGAATGGTCGTTACAACAATTCTCCCACTAAGCATTATAGTTTTCAAGAGTTTGAGTTAAGCTCTACGTCTGCCCTGTTGTGGTCAGCCGCGGGGGAACACTGCGCAACCGACAAATGTGGTGGTCCTAAGAGATCCTAGTATCTAGGCATTGGGTCATAGATCACTCAATGAGTACGAACCACCTCACCGCTACCGGAATTAAACCCTTTGCGTAATTGGCGCGAAAGTTGTACTTTACGCCGGGCTTCCCGCGCCACAGAGACGAGGCAACTCAGAACACCGTCGGGTGCGGGACCCCACAATTCTGAATCTATTGCTTAATTGTGTCATATAGCTAGGATAGAGATTGATGGACATCGATGATCCTTAAATCTGCATGGTGAGTGCGTCATGGATGACAACAGTCTCGCTGAAGGGTTGATGCCTTTGGGTGGGCCGTGTTGCTTAACTCCGCAAGAATATTACTATGCTAGTCAAGGGGGAGAGAGTGTATTAGTAACTCCGTCCACCGGCCCTATATTCCGTAGGTTTAGGATTGAACCTCGAGCGATTCTAATCGTGAAAGTGTCGAGGCCGTGCTTCTCCCCGCGGACTACACTTGACGCAATTTTTGTACGGCGCAGACCCAATTATGATGTTCAGTTGAATCGCGTTGGGCCCTGAGGGTTTAAGCTCCCACCATCGGTAGCGTTCAACTCGTAGTATCGGTAGAACTCCGAATGGATTGGAGGTGGCATGTACAGCACCATAATAGCGAACATTCATCATAACGAGACCGGGACCTCCGTCAGATTCCGAATTCGGTCTACGGGACGAGGTCTTTCAGGCCATTTCAGCTGGGGCCAAGCCCTTCGTCCGGGCCATCAAATATAGGGTCCAGGTATGAACTAATCTTTTATGATAGAGGAGTTAACGCCGGCACTCCGAGAATTGCTGAGAATACGAGAGTGAGACATATAGGGCTCCACTAGGGCATGCGGCTGAATTCTCTACTTTTTAAACGACGACAGAGCTACTGCGCTTCCGGCATGCTGCGGTACGTTATGAACGCTGTGTAAGGGTATAGAAGGATCCCAATATTGGTCGTTTAGCCACACTAACGAGGGTAGCGAACGGAATGGCATTTCCCAGCCGGAGTACTCGGATAGCGATTCCCAATTACCCGTGATGTTTTTCGGGGTCGTCCTCCCAAATGCGGGGAGCGTAGCATTGAGGATCATTACAGGCTGCAGCGCCTCGATTGTTGCGTATTTACGGCGCTTCCGCCTGAAGG
>CH_CH179;1;;;;;;;
AAACCAGAGATGTTAACACATCACCGGCCCGCTTGTAGGATGGTGTACGGACAGATTTTTTTGGTACTCCTATATCGCTAACGATTTTTTTCCACTGATAAATGAATAGTTGAGATACTTGAATGGTCGTTACAACAATTCTCCCACTAAGCATTATAGTTTTCAAGAGTTTGAGTTAAGCTCTACGTCTGCCCTGTTGTGGTCAGCCGCGGGGGAACACTGCGCAACCGACAAATGTGGTGGTCCTAAGAGATCCTAGTATCTAGGCATTGGGTCATAGATCACTCAATGAGTACGAACCACCTCACCGCTACCGGAATTAAACCCTTTGCGTAATTGGCGCGAAAGTTGTACTTTACGCCGGGCTTCCCGCGCCACAGAGACGAGGCAACTCAGAACACCGTGGGGTGCGTGACCCCACAATTCTGAATCTATTGCTTAATTGTGTCATATAGCTAGGATAGAGATTGATGGACATCGATGATCCTTAAATCTGCATGGTGAGTGCGTCATGGATGACAACAGTCTCGCTGAAGGGTTGATGCCTTTGGGTGGGCCGTGTTGCTTAACTCCGCAAGAATATTACTATGCTAGTCAAGGGGGAGAGAGTGTATTAGTAACTCCGTCCACCGGCCCTATATTCCGTAAGTTTAGGATTGAACCTCGAGCGATTCTAATCGTGAAAGTGTCGAGGCCGTGCTTCTCCCCGCGGACTACACTTGACGCAATTTTTGTACGGCGCAGACCCAATTATGATGTTCAGTTGAATCGCGTTGGGCCCTGAGGGTTTGAGTTCCCACCATCGGTAGCGTTCAACTCGTAGTATCGGTAGAACTCCGAATGGATTGGAGGTGGCATGTACAGCACCATAATAGCGAACATTCATCATAACGAGACCGGGACCTCCATCAGATTCCGAATTCGGTCTACGGGACGAGGTCTTTCAGGCCATTTCAGCTGGGGCCAAGCCCTTCGTCCGGGCCATCAAATATAGGGTCCAGGTATGAACTAATCTTTTATGATAGAGGAGTTAACGCCGGCACTCCGAGAATTGCTGAGAATACGAGAGTGAGACATATAGGGCTCCACTAGGGCATGCGGCTGAATTCTCTACTTTTTAAACTACGACAGAGCTACTGCGCTTCCGGCATGCTGCGGTACGTAATGAACGCTGTGTAAGGGTATAGAAGGATCCCAATATTGGTCGTTTAGCCACACTAACGAGGGTAGCGAACGGAATGGCATTTCCCAGCCGGAGTACTCGGATAGCGATTCCCAATTACCCGTGATGTTTTTCGTGGTCGTCCTCCCAAATGCGGGGAGCGTAGCATTGAGGATCATTACAGGCTGCAGCGCCTCGATTGTTGCGTATTTACGGCGCTTCCGCCTGAAGG
>CH_CH186;1;;;;;;;
AAACCAGAGATGTTAACACATCACCGGCCCGCTTGTAGGATGGTGTACGGACAGATTTTTTTGGTACTCCTATATCGCTAACGATTTTTTTCCACTGATAAATGAATAGTTGAGATACTTGAATGGTCGTTACAACAATTCTCCCACTAAGCATTATAGTTTTCAAGAGTTTGAGTTAAGCTCTACGTCTGCCCTGTTGTGGTCAGCCGCGGGGGAACACTGCGCAACCGACAAATGTGGTGGTCCTAAGAGATCCTAGTATCTAGGCATTGGGTCATAGATCACTCAATGAGTACGAACCACCTCACCGCTACCGGAATTAAACCCTTTGCGTAATTGGCGCGAAAGTTGTACTTTACGCCGGGCTTCCCGCGCCACAGAGACGAGGCAACTCAGAACACCGTCGGGTGCGGGACCCCACAATTCTGAATCTATTGCTTAATTGTGTCATATAGCTAGGATAGAGATTGATGGACATCGATGATCCTTAAATCTGCATGGTGAGTGCGTCATGGATGACAACAGTCTCGCTGAAGGGTTGATGCCTTTGGGTGGGCCGTGTTGCTTAACTCCGCAAGAATATTACTATGCTAGTCAAGGGGGAGAGAGTGTATTAGTAACTCCGTCCACCGGCCCTATATTCCGTAGGTTTAGGATTGAACCTCGAGCGATTCTAATCGTGAAAGTGTCGAGGCCGTGCTTCTCCCCGCGGACTACACTTGACGCAATTTTTGTACGGCGCAGACCCAATTATGATGTTCAGTTGAATCGCGTTGGGCCCTGAGGGTTTAAGCTCCCACCATCGGTAGCGTTCAACTCGTAGTATCGGTAGAACTCCGAATGGATTGGAGGTGGCATGTACAGCACCATAATAGCGAACATTCATCATAACGAGACCGGGACCTCCGTCAGATTCCGAATTCGGTCTACGGGACGAGGTCTTTCAGGCCATTTCAGCTGGGGCCAAGCCCTTCGTCCGGGCCATCAAATATAGGGTCCAGGTATGAACTAATCTTTTATGATAGAGGAGTTAACGCCGGCACTCCGAGAATTGCTGAGAATACGAGAGTGAGACATATAGGGCTCCACTAGGGCATGCGGCTGAATTCTCTACTTTTTAAACGACGACAGAGCTACTGCGCTTCCGGCATGCTGCGGTACGTTATGAACGCTGTGTAAGGGTATAGAAGGATCCCAATATTGGTCGTTTAGCCACACTAACGAGGGTAGCGAACGGAATGGCATTTCCCAGCCGGAGTACTCGGATAGCGATTCCCAATTACCCGTGATGTTTTTCGGGGTCGTCCTCCCAAATGCGGGGAGCGTAGCATTGAGGATCATTACAGGCTGCAGCGCCTCGATTGTTGCGTATTTACGGCGCTTCCGCCTGAAGG
>CH_CH191_2;1;;;;;;;
AAACCAGAGATGTTAACACATCACCGGCCCGCTTGTAGGATGGTGTACGGACAGATTTTTTTGGTACTCCTATATCGCTAACGATTTTTTTCCACTGATAAATGAATAGTTGAGATACTTGAATGGTCGTTACAACAATTCTCCCACTAAGCATTATAGTTTTCAAGAGTTTGAGTTAAGCTCTACGTCTGCCCTGTTGTGGTCAGCCGCGGGGGAACACTGCGCAACCGACAAATGTGGTGGTCCTAAGAGATCCTAGTATCTAGGCATTGGGTCATAGATCACTCAATGAGTACGAACCACCTCACCGCTACCGGAATTAAACCCTTTGCGTAATTGGCGCGAAAGTTGTACTTTACGCCGGGCTTCCCGCGCCACAGAGACGAGGCAACTCAGAACACCGTCGGGTGCGGGACCCCACAATTCTGAATCTATTGCTTAATTGTGTCATATAGCTAGGATAGAGATTGATGGACATCGATGATCCTTAAATCTGCATGGTGAGTGCGTCATGGATGACAACAGTCTCGCTGAAGGGTTGATGCCTTTGGGTGGGCCGTGTTGCTTAACTCCGCAAGAATATTACTATGCTAGTCAAGGGGGAGAGAGTGTATTAGTAACTCCGTCCACCGGCCCTATATTCCGTAGGTTTAGGATTGAACCTCGAGCGATTCTAATCGTGAAAGTGTCGAGGCCGTGCTTCTCCCCGCGGACTACACTTGACGCAATTTTTGTACGGCGCAGACCCAATTATGATGTTCAGTTGAATCGCGTTGGGCCCTGAGGGTTTAAGCTCCCACCATCGGTAGCGTTCAACTCGTAGTATCGGTAGAACTCCGAATGGATTGGAGGTGGCATGTACAGCACCATAATAGCGAACATTCATCATAACGAGACCGGGACCTCCGTCAGATTCCGAATTCGGTCTACGGGACGAGGTCTTTCAGGCCATTTCAGCTGGGGCCAAGCCCTTCGTCCGGGCCATCAAATATAGGGTCCAGGTATGAACTAATCTTTTATGATAGAGGAGTTAACGCCGGCACTCCGAGAATTGCTGAGAATACGAGAGTGAGACATATAGGGCTCCACTAGGGCATGCGGCTGAATTCTCTACTTTTTAAACGACGACAGAGCTACTGCGCTTCCGGCATGCTGCGGTACGTTATGAACGCTGTGTAAGGGTATAGAAGGATCCCAATATTGGTCGTTTAGCCACACTAACGAGGGTAGCGAACGGAATGGCATTTCCCAGCCGGAGTACTCGGATAGCGATTCCCAATTACCCGTGATGTTTTTCGTGGTCGTCCTCCCAAATGCGGGGAGCGTAGCATTGAGGATCATTACAGGCTGCAGCGCCTCGATTGTTGCGTATTTACGGCGCTTCCGCCTGAAGG
>CH_CH192;1;;;;;;;
AAACCAGAGATGTTAACACATCACCGGCCCGCTTGTAGGATGGTGTACGGACAGATTTTTTTGGTACTCCTATATCGCTAACGATTTTTTTCCACTGATAAATGAATAGTTGAGATACTTGAATGGTCGTTACAACAATTCTCCCACTAAGCATTATAGTTTTCAAGAGTTTGAGTTAAGCTCTACGTCTGCCCTGTTGTGGTCAGCCGCGGGGGAACACTGCGCAACCGACAAATGTGGTGGTCCTAAGAGATCCTAGTATCTAGGCATTGGGTCATAGATCACTCAATGAGTACGAACCACCTCACCGCTACCGGAATTAAACCCTTTGCGTAATTGGCGCGAAAGTTGTACTTTACGCCGGGCTTCCCGCGCCACAGAGACGAGGCAACTCAGAACACCGTCGGGTGCGGGACCCCACAATTCTGAATCTATTGCTTAATTGTGTCATATAGCTAGGATAGAGATTGATGGACATCGATGATCCTTAAATCTGCATGGTGAGTGCGTCATGGATGACAACAGTCTCGCTGAAGGGTTGATGCCTTTGGGTGGGCCGTGTTGCTTAACTCCGCAAGAATATTACTATGCTAGTCAAGGGGGAGAGAGTGTATTAGTAACTCCGTCCACCGGCCCTATATTCCGTAGGTTTAGGATTGAACCTCGAGCGATTCTAATCGTGAAAGTGTCGAGGCCGTGCTTCTCCCCGCGGACTACACTTGACGCAATTTTTGTACGGCGCAGACCCAATTATGATGTTCAGTTGAATCGCGTTGGGCCCTGAGGGTTTAAGCTCCCACCATCGGTAGCGTTCAACTCGTAGTATCGGTAGAACTCCGAATGGATTGGAGGTGGCATGTACAGCACCATAATAGCGAACATTCATCATAACGAGACCGGGACCTCCGTCAGATTCCGAATTCGGTCTACGGGACGAGGTCTTTCAGGCCATTTCAGCTGGGGCCAAGCCCTTCGTCCGGGCCATCAAATATAGGGTCCAGGTATGAACTAATCTTTTATGATAGAGGAGTTAACGCCGGCACTCCGAGAATTGCTGAGAATACGAGAGTGAGACATATAGGGCTCCACTAGGGCATGCGGCTGAATTCTCTACTTTTTAAACGACGACAGAGCTACTGCGCTTCCGGCATGCTGCGGTACGTTATGAACGCTGTGTAAGGGTATAGAAGGATCCCAATATTGGTCGTTTAGCCACACTAACGAGGGTAGCGAACGGAATGGCATTTCCCAGCCGGAGTACTCGGATAGCGATTCCCAATTACCCGTGATGTTTTTCGTGGTCGTCCTCCCAAATGCGGGGAGCGTAGCATTGAGGATCATTACAGGCTGCAGCGCCTCGATTGTTGCGTATTTACGGCGCTTCCGCCTGAAGG
>CH_CH193;1;;;;;;;
AAACCAGAGATGTTAACACATCACCGGCCCGCTTGTAGGATGGTGTACGGACAGATTTTTTTGGTACTCCTATATCGCTAACGATTTTTTTCCACTGATAAATGAATAGTTGAGATACTTGAATGGTCGTTACAACAATTCTCCCACTAAGCATTATAGTTTTCAAGAGTTTGAGTTAAGCTCTACGTCTGCCCTGTTGTGGTCAGCCGCGGGGGAACACTGCGCAACCGACAAATGTGGTGGTCCTAAGAGATCCTAGTATCTAGGCATTGGGTCATAGATCACTCAATGAGTACGAACCACCTCACCGCTACCGGAATTAAACCCTTTGCGTAATTGGCGCGAAAGTTGTACTTTACGCCGGGCTTCCCGCGCCACAGAGACGAGGCAACTCAGAACACCGTCGGGTGCGGGACCCCACAATTCTGAATCTATTGCTTAATTGTGTCATATAGCTAGGATAGAGATTGATGGACATCGATGATCCTTAAATCTGCATGGTGAGTGCGTCATGGATGACAACAGTCTCGCTGAAGGGTTGATGCCTTTGGGTGGGCCGTGTTGCTTAACTCCGCAAGAATATTACTATGCTAGTCAAGGGGGAGAGAGTGTATTAGTAACTCCGTCCACCGGCCCTATATTCCGTAGGTTTAGGATTGAACCTCGAGCGATTCTAATCGTGAAAGTGTCGAGGCCGTGCTTCTCCCCGCGGACTACACTTGACGCAATTTTTGTACGGCGCAGACCCAATTATGATGTTCAGTTGAATCGCGTTGGGCCCTGAGGGTTTAAGCTCCCACCATCGGTAGCGTTCAACTCGTAGTATCGGTAGAACTCCGAATGGATTGGAGGTGGCATGTACAGCACCATAATAGCGAACATTCATCATAACGAGACCGGGACCTCCGTCAGATTCCGAATTCGGTCTACGGGACGAGGTCTTTCAGGCCATTTCAGCTGGGGCCAAGCCCTTCGTCCGGGCCATCAAATATAGGGTCCAGGTATGAACTAATCTTTTATGATAGAGGAGTTAACGCCGGCACTCCGAGAATTGCTGAGAATACGAGAGTGAGACATATAGGGCTCCACTAGGGCATGCGGCTGAATTCTCTACTTTTTAAACGACGACAGAGCTACTGCGCTTCCGGCATGCTGCGGTACGTTATGAACGCTGTGTAAGGGTATAGAAGGATCCCAATATTGGTCGTTTAGCCACACTAACGAGGGTAGCGAACGGAATGGCATTTCCCAGCCGGAGTACTCGGATAGCGATTCCCAATTACCCGTGATGTTTTTCGGGGTCGTCCTCCCAAATGCGGGGAGCGTAGCATTGAGGATCATTACAGGCTGCAGCGCCTCGATTGTTGCGTATTTACGGCGCTTCCGCCTGAAGG
>CH_CH198;1;;;;;;;
AAACCAGAGATGTTAACACATCACCGGCCCGCTTGTAGGATGGTGTACGGACAGATTTTTTTGGTACTCCTATATCGCTAACGATTTTTTTCCACTGATAAATGAATAGTTGAGATACTTGAATGGTCGTTACAACAATTCTCCCACTAAGCATTATAGTTTTCAAGAGTTTGAGTTAAGCTCTACGTCTGCCCTGTTGTGGTCAGCCGCGGGGGAACACTGCGCAACCGACAAATGTGGTGGTCCTAAGAGATCCTAGTATCTAGGCATTGGGTCATAGATCACTCAATGAGTACGAACCACCTCACCGCTACCGGAATTAAACCCTTTGCGTAATTGGCGCGAAAGTTGTACTTTACGCCGGGCTTCCCGCGCCACAGAGACGAGGCAACTCAGAACACCGTGGGGTGCGTGACCCCACAATTCTGAATCTATTGCTTAATTGTGTCATATAGCTAGGATAGAGATTGATGGACATCGATGATCCTTAAATCTGCATGGTGAGTGCGTCATGGATGACAACAGTCTCGCTGAAGGGTTGATGCCTTTGGGTGGGCCGTGTTGCTTAACTCCGCAAGAATATTACTATGCTAGTCAAGGGGGAGAGAGTGTATTAGTAACTCCGTCCACCGGCCCTATATTCCGTAAGTTTAGGATTGAACCTCGAGCGATTCTAATCGTGAAAGTGTCGAGGCCGTGCTTCTCCCCGCGGACTACACTTGACGCAATTTTTGTACGGCGCAGACCCAATTATGATGTTCAGTTGAATCGCGTTGGGCCCTGAGGGTTTGAGTTCCCACCATCGGTAGCGTTCAACTCGTAGTATCGGTAGAACTCCGAATGGATTGGAGGTGGCATGTACAGCACCATAATAGCGAACATTCATCATAACGAGACCGGGACCTCCATCAGATTCCGAATTCGGTCTACGGGACGAGGTCTTTCAGGCCATTTCAGCTGGGGCCAAGCCCTTCGTCCGGGCCATCAAATATAGGGTCCAGGTATGAACTAATCTTTTATGATAGAGGAGTTAACGCCGGCACTCCGAGAATTGCTGAGAATACGAGAGTGAGACATATAGGGCTCCACTAGGGCATGCGGCTGAATTCTCTACTTTTTAAACTACGACAGAGCTACTGCGCTTCCGGCATGCTGCGGTACGTAATGAACGCTGTGTAAGGGTATAGAAGGATCCCAATATTGGTCGTTTAGCCACACTAACGAGGGTAGCGAACGGAATGGCATTTCCCAGCCGGAGTACTCGGATAGCGATTCCCAATTACCCGTGATGTTTTTCGTGGTCGTCCTCCCAAATGCGGGGAGCGTAGCATTGAGGATCATTACAGGCTGCAGCGCCTCGATTGTTGCGTATTTACGGCGCTTCCGCCTGAAGG
>CH_CH199;1;;;;;;;
AAACCAGAGATGTTAACACATCACCGGCCCGCTTGTAGGATGGTGTACGGACAGATTTTTTTGGTACTCCTATATCGCTAACGATTTTTTTCCACTGATAAATGAATAGTTGAGATACTTGAATGGTCGTTACAACAATTCTCCCACTAAGCATTATAGTTTTCAAGAGTTTGAGTTAAGCTCTACGTCTGCCCTGTTGTGGTCAGCCGCGGGGGAACACTGCGCAACCGACAAATGTGGTGGTCCTAAGAGATCCTAGTATCTAGGCATTGGGTCATAGATCACTCAATGAGTACGAACCACCTCACCGCTACCGGAATTAAACCCTTTGCGTAATTGGCGCGAAAGTTGTACTTTACGCCGGGCTTCCCGCGCCACAGAGACGAGGCAACTCAGAACACCGTCGGGTGCGGGACCCCACAATTCTGAATCTATTGCTTAATTGTGTCATATAGCTAGGATAGAGATTGATGGACATCGATGATCCTTAAATCTGCATGGTGAGTGCGTCATGGATGACAACAGTCTCGCTGAAGGGTTGATGCCTTTGGGTGGGCCGTGTTGCTTAACTCCGCAAGAATATTACTATGCTAGTCAAGGGGGAGAGAGTGTATTAGTAACTCCGTCCACCGGCCCTATATTCCGTAGGTTTAGGATTGAACCTCGAGCGATTCTAATCGTGAAAGTGTCGAGGCCGTGCTTCTCCCCGCGGACTACACTTGACGCAATTTTTGTACGGCGCAGACCCAATTATGATGTTCAGTTGAATCGCGTTGGGCCCTGAGGGTTTAAGCTCCCACCATCGGTAGCGTTCAACTCGTAGTATCGGTAGAACTCCGAATGGATTGGAGGTGGCATGTACAGCACCATAATAGCGAACATTCATCATAACGAGACCGGGACCTCCGTCAGATTCCGAATTCGGTCTACGGGACGAGGTCTTTCAGGCCATTTCAGCTGGGGCCAAGCCCTTCGTCCGGGCCATCAAATATAGGGTCCAGGTATGAACTAATCTTTTATGATAGAGGAGTTAACGCCGGCACTCCGAGAATTGCTGAGAATACGAGAGTGAGACATATAGGGCTCCACTAGGGCATGCGGCTGAATTCTCTACTTTTTAAACGACGACAGAGCTACTGCGCTTCCGGCATGCTGCGGTACGTTATGAACGCTGTGTAAGGGTATAGAAGGATCCCAATATTGGTCGTTTAGCCACACTAACGAGGGTAGCGAACGGAATGGCATTTCCCAGCCGGAGTACTCGGATAGCGATTCCCAATTACCCGTGATGTTTTTCGGGGTCGTCCTCCCAAATGCGGGGAGCGTAGCATTGAGGATCATTACAGGCTGCAGCGCCTCGATTGTTGCGTATTTACGGCGCTTCCGCCTGAAGG
>CH_CH203_2;1;;;;;;;
AAACCAGAGATGTTAACACATCACCGGCCCGCTTGTAGGATGGTGTACGGACAGATTTTTTTGGTACTCCTATATCGCTAACGATTTTTTTCCACTGATAAATGAATAGTTGAGATACTTGAATGGTCGTTACAACAATTCTCCCACTAAGCATTATAGTTTTCAAGAGTTTGAGTTAAGCTCTACGTCTGCCCTGTTGTGGTCAGCCGCGGGGGAACACTGCGCAACCGACAAATGTGGTGGTCCTAAGAGATCCTAGTATCTAGGCATTGGGTCATAGATCACTCAATGAGTACGAACCACCTCACCGCTACCGGAATTAAACCCTTTGCGTAATTGGCGCGAAAGTTGTACTTTACGCCGGGCTTCCCGCGCCACAGAGACGAGGCAACTCAGAACACCGTGGGGTGCGTGACCCCACAATTCTGAATCTATTGCTTAATTGTGTCATATAGCTAGGATAGAGATTGATGGACATCGATGATCCTTAAATCTGCATGGTGAGTGCGTCATGGATGACAACAGTCTCGCTGAAGGGTTGATGCCTTTGGGTGGGCCGTGTTGCTTAACTCCGCAAGAATATTACTATGCTAGTCAAGGGGGAGAGAGTGTATTAGTAACTCCGTCCACCGGCCCTATATTCCGTAAGTTTAGGATTGAACCTCGAGCGATTCTAATCGTGAAAGTGTCGAGGCCGTGCTTCTCCCCGCGGACTACACTTGACGCAATTTTTGTACGGCGCAGACCCAATTATGATGTTCAGTTGAATCGCGTTGGGCCCTGAGGGTTTGAGTTCCCACCATCGGTAGCGTTCAACTCGTAGTATCGGTAGAACTCCGAATGGATTGGAGGTGGCATGTACAGCACCATAATAGCGAACATTCATCATAACGAGACCGGGACCTCCATCAGATTCCGAATTCGGTCTACGGGACGAGGTCTTTCAGGCCATTTCAGCTGGGGCCAAGCCCTTCGTCCGGGCCATCAAATATAGGGTCCAGGTATGAACTAATCTTTTATGATAGAGGAGTTAACGCCGGCACTCCGAGAATTGCTGAGAATACGAGAGTGAGACATATAGGGCTCCACTAGGGCATGCGGCTGAATTCTCTACTTTTTAAACTACGACAGAGCTACTGCGCTTCCGGCATGCTGCGGTACGTAATGAACGCTGTGTAAGGGTATAGAAGGATCCCAATATTGGTCGTTTAGCCACACTAACGAGGGTAGCGAACGGAATGGCATTTCCCAGCCGGAGTACTCGGATAGCGATTCCCAATTACCCGTGATGTTTTTCGTGGTCGTCCTCCCAAATGCGGGGAGCGTAGCATTGAGGATCATTACAGGCTGCAGCGCCTCGATTGTTGCGTATTTACGGCGCTTCCGCCTGAAGG
>CH_CH208;1;;;;;;;
AAACCAGAGATGTTAACACATCACCGGCCCGCTTGTAGGATGGTGTACGGACAGATTTTTTTGGTACTCCTATATCGCTAACGATTTTTTTCCACTGATAAATGAATAGTTGAGATACTTGAATGGTCGTTACAACAATTCTCCCACTAAGCATTATAGTTTTCAAGAGTTTGAGTTAAGCTCTACGTCTGCCCTGTTGTGGTCAGCCGCGGGGGAACACTGCGCAACCGACAAATGTGGTGGTCCTAAGAGATCCTAGTATCTAGGCATTGGGTCATAGATCACTCAATGAGTACGAACCACCTCACCGCTACCGGAATTAAACCCTTTGCGTAATTGGCGCGAAAGTTGTACTTTACGCCGGGCTTCCCGCGCCACAGAGACGAGGCAACTCAGAACACCGTGGGGTGCGTGACCCCACAATTCTGAATCTATTGCTTAATTGTGTCATATAGCTAGGATAGAGATTGATGGACATCGATGATCCTTAAATCTGCATGGTGAGTGCGTCATGGATGACAACAGTCTCGCTGAAGGGTTGATGCCTTTGGGTGGGCCGTGTTGCTTAACTCCGCAAGAATATTACTATGCTAGTCAAGGGGGAGAGAGTGTATTAGTAACTCCGTCCACCGGCCCTATATTCCGTAAGTTTAGGATTGAACCTCGAGCGATTCTAATCGTGAAAGTGTCGAGGCCGTGCTTCTCCCCGCGGACTACACTTGACGCAATTTTTGTACGGCGCAGACCCAATTATGATGTTCAGTTGAATCGCGTTGGGCCCTGAGGGTTTGAGTTCCCACCATCGGTAGCGTTCAACTCGTAGTATCGGTAGAACTCCGAATGGATTGGAGGTGGCATGTACAGCACCATAATAGCGAACATTCATCATAACGAGACCGGGACCTCCATCAGATTCCGAATTCGGTCTACGGGACGAGGTCTTTCAGGCCATTTCAGCTGGGGCCAAGCCCTTCGTCCGGGCCATCAAATATAGGGTCCAGGTATGAACTAATCTTTTATGATAGAGGAGTTAACGCCGGCACTCCGAGAATTGCTGAGAATACGAGAGTGAGACATATAGGGCTCCACTAGGGCATGCGGCTGAATTCTCTACTTTTTAAACTACGACAGAGCTACTGCGCTTCCGGCATGCTGCGGTACGTAATGAACGCTGTGTAAGGGTATAGAAGGATCCCAATATTGGTCGTTTAGCCACACTAACGAGGGTAGCGAACGGAATGGCATTTCCCAGCCGGAGTACTCGGATAGCGATTCCCAATTACCCGTGATGTTTTTCGTGGTCGTCCTCCCAAATGCGGGGAGCGTAGCATTGAGGATCATTACAGGCTGCAGCGCCTCGATTGTTGCGTATTTACGGCGCTTCCGCCTGAAGG
>CH_CH209;1;;;;;;;
AAACCAGAGATGTTAACACATCACCGGCCCGCTTGTAGGATGGTGTACGGACAGATTTTTTTGGTACTCCTATATCGCTAACGATTTTTTTCCACTGATAAATGAATAGTTGAGATACTTGAATGGTCGTTACAACAATTCTCCCACTAAGCATTATAGTTTTCAAGAGTTTGAGTTAAGCTCTACGTCTGCCCTGTTGTGGTCAGCCGCGGGGGAACACTGCGCAACCGACAAATGTGGTGGTCCTAAGAGATCCTAGTATCTAGGCATTGGGTCATAGATCACTCAATGAGTACGAACCACCTCACCGCTACCGGAATTAAACCCTTTGCGTAATTGGCGCGAAAGTTGTACTTTACGCCGGGCTTCCCGCGCCACAGAGACGAGGCAACTCAGAACACCGTGGGGTGCGTGACCCCACAATTCTGAATCTATTGCTTAATTGTGTCATATAGCTAGGATAGAGATTGATGGACATCGATGATCCTTAAATCTGCATGGTGAGTGCGTCATGGATGACAACAGTCTCGCTGAAGGGTTGATGCCTTTGGGTGGGCCGTGTTGCTTAACTCCGCAAGAATATTACTATGCTAGTCAAGGGGGAGAGAGTGTATTAGTAACTCCGTCCACCGGCCCTATATTCCGTAAGTTTAGGATTGAACCTCGAGCGATTCTAATCGTGAAAGTGTCGAGGCCGTGCTTCTCCCCGCGGACTACACTTGACGCAATTTTTGTACGGCGCAGACCCAATTATGATGTTCAGTTGAATCGCGTTGGGCCCTGAGGGTTTGAGTTCCCACCATCGGTAGCGTTCAACTCGTAGTATCGGTAGAACTCCGAATGGATTGGAGGTGGCATGTACAGCACCATAATAGCGAACATTCATCATAACGAGACCGGGACCTCCATCAGATTCCGAATTCGGTCTACGGGACGAGGTCTTTCAGGCCATTTCAGCTGGGGCCAAGCCCTTCGTCCGGGCCATCAAATATAGGGTCCAGGTATGAACTAATCTTTTATGATAGAGGAGTTAACGCCGGCACTCCGAGAATTGCTGAGAATACGAGAGTGAGACATATAGGGCTCCACTAGGGCATGCGGCTGAATTCTCTACTTTTTAAACTACGACAGAGCTACTGCGCTTCCGGCATGCTGCGGTACGTAATGAACGCTGTGTAAGGGTATAGAAGGATCCCAATATTGGTCGTTTAGCCACACTAACGAGGGTAGCGAACGGAATGGCATTTCCCAGCCGGAGTACTCGGATAGCGATTCCCAATTACCCGTGATGTTTTTCGTGGTCGTCCTCCCAAATGCGGGGAGCGTAGCATTGAGGATCATTACAGGCTGCAGCGCCTCGATTGTTGCGTATTTACGGCGCTTCCGCCTGAAGG
>CH_CH216;1;;;;;;;
AAACCAGAGATGTTAACACATCACCGGCCCGCTTGTAGGATGGTGTACGGACAGATTTTTTTGGTACTCCTATATCGCTAACGATTTTTTTCCACTGATAAATGAATAGTTGAGATACTTGAATGGTCGTTACAACAATTCTCCCACTAAGCATTATAGTTTTCAAGAGTTTGAGTTAAGCTCTACGTCTGCCCTGTTGTGGTCAGCCGCGGGGGAACACTGCGCAACCGACAAATGTGGTGGTCCTAAGAGATCCTAGTATCTAGGCATTGGGTCATAGATCACTCAATGAGTACGAACCACCTCACCGCTACCGGAATTAAACCCTTTGCGTAATTGGCGCGAAAGTTGTACTTTACGCCGGGCTTCCCGCGCCACAGAGACGAGGCAACTCAGAACACCGTCGGGTGCGGGACCCCACAATTCTGAATCTATTGCTTAATTGTGTCATATAGCTAGGATAGAGATTGATGGACATCGATGATCCTTAAATCTGCATGGTGAGTGCGTCATGGATGACAACAGTCTCGCTGAAGGGTTGATGCCTTTGGGTGGGCCGTGTTGCTTAACTCCGCAAGAATATTACTATGCTAGTCAAGGGGGAGAGAGTGTATTAGTAACTCCGTCCACCGGCCCTATATTCCGTAGGTTTAGGATTGAACCTCGAGCGATTCTAATCGTGAAAGTGTCGAGGCCGTGCTTCTCCCCGCGGACTACACTTGACGCAATTTTTGTACGGCGCAGACCCAATTATGATGTTCAGTTGAATCGCGTTGGGCCCTGAGGGTTTAAGCTCCCACCATCGGTAGCGTTCAACTCGTAGTATCGGTAGAACTCCGAATGGATTGGAGGTGGCATGTACAGCACCATAATAGCGAACATTCATCATAACGAGACCGGGACCTCCGTCAGATTCCGAATTCGGTCTACGGGACGAGGTCTTTCAGGCCATTTCAGCTGGGGCCAAGCCCTTCGTCCGGGCCATCAAATATAGGGTCCAGGTATGAACTAATCTTTTATGATAGAGGAGTTAACGCCGGCACTCCGAGAATTGCTGAGAATACGAGAGTGAGACATATAGGGCTCCACTAGGGCATGCGGCTGAATTCTCTACTTTTTAAACGACGACAGAGCTACTGCGCTTCCGGCATGCTGCGGTACGTTATGAACGCTGTGTAAGGGTATAGAAGGATCCCAATATTGGTCGTTTAGCCACACTAACGAGGGTAGCGAACGGAATGGCATTTCCCAGCCGGAGTACTCGGATAGCGATTCCCAATTACCCGTGATGTTTTTCGTGGTCGTCCTCCCAAATGCGGGGAGCGTAGCATTGAGGATCATTACAGGCTGCAGCGCCTCGATTGTTGCGTATTTACGGCGCTTCCGCCTGAAGG
>CH_CH222;1;;;;;;;
AAACCAGAGATGTTAACACATCACCGGCCCGCTTGTAGGATGGTGTACGGACAGATTTTTTTGGTACTCCTATATCGCTAACGATTTTTTTCCACTGATAAATGAATAGTTGAGATACTTGAATGGTCGTTACAACAATTCTCCCACTAAGCATTATAGTTTTCAAGAGTTTGAGTTAAGCTCTACGTCTGCCCTGTTGTGGTCAGCCGCGGGGGAACACTGCGCAACCGACAAATGTGGTGGTCCTAAGAGATCCTAGTATCTAGGCATTGGGTCATAGATCACTCAATGAGTACGAACCACCTCACCGCTACCGGAATTAAACCCTTTGCGTAATTGGCGCGAAAGTTGTACTTTACGCCGGGCTTCCCGCGCCACAGAGACGAGGCAACTCAGAACACCGTGGGGTGCGTGACCCCACAATTCTGAATCTATTGCTTAATTGTGTCATATAGCTAGGATAGAGATTGATGGACATCGATGATCCTTAAATCTGCATGGTGAGTGCGTCATGGATGACAACAGTCTCGCTGAAGGGTTGATGCCTTTGGGTGGGCCGTGTTGCTTAACTCCGCAAGAATATTACTATGCTAGTCAAGGGGGAGAGAGTGTATTAGTAACTCCGTCCACCGGCCCTATATTCCGTAAGTTTAGGATTGAACCTCGAGCGATTCTAATCGTGAAAGTGTCGAGGCCGTGCTTCTCCCCGCGGACTACACTTGACGCAATTTTTGTACGGCGCAGACCCAATTATGATGTTCAGTTGAATCGCGTTGGGCCCTGAGGGTTTGAGTTCCCACCATCGGTAGCGTTCAACTCGTAGTATCGGTAGAACTCCGAATGGATTGGAGGTGGCATGTACAGCACCATAATAGCGAACATTCATCATAACGAGACCGGGACCTCCATCAGATTCCGAATTCGGTCTACGGGACGAGGTCTTTCAGGCCATTTCAGCTGGGGCCAAGCCCTTCGTCCGGGCCATCAAATATAGGGTCCAGGTATGAACTAATCTTTTATGATAGAGGAGTTAACGCCGGCACTCCGAGAATTGCTGAGAATACGAGAGTGAGACATATAGGGCTCCACTAGGGCATGCGGCTGAATTCTCTACTTTTTAAACTACGACAGAGCTACTGCGCTTCCGGCATGCTGCGGTACGTAATGAACGCTGTGTAAGGGTATAGAAGGATCCCAATATTGGTCGTTTAGCCACACTAACGAGGGTAGCGAACGGAATGGCATTTCCCAGCCGGAGTACTCGGATAGCGATTCCCAATTACCCGTGATGTTTTTCGTGGTCGTCCTCCCAAATGCGGGGAGCGTAGCATTGAGGATCATTACAGGCTGCAGCGCCTCGATTGTTGCGTATTTACGGCGCTTCCGCCTGAAGG
>CH_CH224;1;;;;;;;
AAACCAGAGATGTTAACACATCACCGGCCCGCTTGTAGGATGGTGTACGGACAGATTTTTTTGGTACTCCTATATCGCTAACGATTTTTTTCCACTGATAAATGAATAGTTGAGATACTTGAATGGTCGTTACAACAATTCTCCCACTAAGCATTATAGTTTTCAAGAGTTTGAGTTAAGCTCTACGTCTGCCCTGTTGTGGTCAGCCGCGGGGGAACACTGCGCAACCGACAAATGTGGTGGTCCTAAGAGATCCTAGTATCTAGGCATTGGGTCATAGATCACTCAATGAGTACGAACCACCTCACCGCTACCGGAATTAAACCCTTTGCGTAATTGGCGCGAAAGTTGTACTTTACGCCGGGCTTCCCGCGCCACAGAGACGAGGCAACTCAGAACACCGTGGGGTGCGTGACCCCACAATTCTGAATCTATTGCTTAATTGTGTCATATAGCTAGGATAGAGATTGATGGACATCGATGATCCTTAAATCTGCATGGTGAGTGCGTCATGGATGACAACAGTCTCGCTGAAGGGTTGATGCCTTTGGGTGGGCCGTGTTGCTTAACTCCGCAAGAATATTACTATGCTAGTCAAGGGGGAGAGAGTGTATTAGTAACTCCGTCCACCGGCCCTATATTCCGTAAGTTTAGGATTGAACCTCGAGCGATTCTAATCGTGAAAGTGTCGAGGCCGTGCTTCTCCCCGCGGACTACACTTGACGCAATTTTTGTACGGCGCAGACCCAATTATGATGTTCAGTTGAATCGCGTTGGGCCCTGAGGGTTTGAGTTCCCACCATCGGTAGCGTTCAACTCGTAGTATCGGTAGAACTCCGAATGGATTGGAGGTGGCATGTACAGCACCATAATAGCGAACATTCATCATAACGAGACCGGGACCTCCATCAGATTCCGAATTCGGTCTACGGGACGAGGTCTTTCAGGCCATTTCAGCTGGGGCCAAGCCCTTCGTCCGGGCCATCAAATATAGGGTCCAGGTATGAACTAATCTTTTATGATAGAGGAGTTAACGCCGGCACTCCGAGAATTGCTGAGAATACGAGAGTGAGACATATAGGGCTCCACTAGGGCATGCGGCTGAATTCTCTACTTTTTAAACTACGACAGAGCTACTGCGCTTCCGGCATGCTGCGGTACGTAATGAACGCTGTGTAAGGGTATAGAAGGATCCCAATATTGGTCGTTTAGCCACACTAACGAGGGTAGCGAACGGAATGGCATTTCCCAGCCGGAGTACTCGGATAGCGATTCCCAATTACCCGTGATGTTTTTCGTGGTCGTCCTCCCAAATGCGGGGAGCGTAGCATTGAGGATCATTACAGGCTGCAGCGCCTCGATTGTTGCGTATTTACGGCGCTTCCGCCTGAAGG
>ws_CK;1;;;;;;;
AAACCAGAGATGTTAACACATCACCGGCCCGCTTGTAGGATGGTGTACGGACAGATTTTTTTGGTACTCCTATATCGCTAACGATTTTTTTCCACTGATAAATGAATAGTTGAGATACTTGAATGGTCGTTACAACAATTCTCCCACTAAGCATTATAGTTTTCAAGAGTTTGAGTTAAGCTCTACGTCTGCCCTGTTGTGGTCAGCCGCGGGGGAACACTGCGCAACCGACAAATGTGGTGGTCCTAAGAGATCCTAGTATCTAGGCATTGGGTCATAGATCACTCAATGAGTACGAACCACCTCACCGCTACCGGAATTAAACCCTTTGCGTAATTGGCGCGAAAGTTGTACTTTACGCCGGGCTTCCCGCGCCACAGAGACGAGGCAACTCAGAACACCGTCGGGTGCGGGACCCCACAATTCTGAATCTATTGCTTAATTGTGTCATATAGCTAGGATAGAGATTGATGGACATCGATGATCCTTAAATCTGCATGGTGAGTGCGTCATGGATGACAACAGTCTCGCTGAAGGGTTGATGCCTTTGGGTGGGCCGTGTTGCTTAACTCCGCAAGAATATTACTATGCTAGTCAAGGGGGAGAGAGTGTATTAGTAACTCCGTCCACCGGCCCTATATTCCGTAGGTTTAGGATTGAACCTCGAGCGATTCTAATCGTGAAAGTGTCGAGGCCGTGCTTCTCCCCGCGGACTACACTTGACGCAATTTTTGTACGGCGCAGACCCAATTATGATGTTCAGTTGAATCGCGTTGGGCCCTGAGGGTTTAAGCTCCCACCATCGGTAGCGTTCAACTCGTAGTATCGGTAGAACTCCGAATGGATTGGAGGTGGCATGTACAGCACCATAATAGCGAACATTCATCATAACGAGACCGGGACCTCCGTCAGATTCCGAATTCGGTCTACGGGACGAGGTCTTTCAGGCCATTTCAGCTGGGGCCAAGCCCTTCGTCCGGGCCATCAAATATAGGGTCCAGGTATGAACTAATCTTTTATGATAGAGGAGTTAACGCCGGCACTCCGAGAATTGCTGAGAATACGAGAGTGAGACATATAGGGCTCCACTAGGGCATGCGGCTGAATTCTCTACTTTTTAAACGACGACAGAGCTACTGCGCTTCCGGCATGCTGCGGTACGTTATGAACGCTGTGTAAGGGTATAGAAGGATCCCAATATTGGTCGTTTAGCCACACTAACGAGGGTAGCGAACGGAATGGCATTTCCCAGCCGGAGTACTCGGATAGCGATTCCCAATTACCCGTGATGTTTTTCGTGGTCGTCCTCCCAAATGCGGGGAGCGTAGCATTGAGGATCATTACAGGCTGCAGCGCCTCGATTGTTGCGTATTTACGGCGCTTCCGCCTGAAGG
>ws_CL;1;;;;;;;
AAACCAGAGATGTTAACACATCACCGGCCCGCTTGTAGGATGGTGTACGGACAGATTTTTTTGGTACTCCTATATCGCTAACGATTTTTTTCCACTGATAAATGAATAGTTGAGATACTTGAATGGTCGTTACAACAATTCTCCCACTAAGCATTATAGTTTTCAAGAGTTTGAGTTAAGCTCTACGTCTGCCCTGTTGTGGTCAGCCGCGGGGGAACACTGCGCAACCGACAAATGTGGTGGTCCTAAGAGATCCTAGTATCTAGGCATTGGGTCATAGATCACTCAATGAGTACGAACCACCTCACCGCTACCGGAATTAAACCCTTTGCGTAATTGGCGCGAAAGTTGTACTTTACGCCGGGCTTCCCGCGCCACAGAGACGAGGCAACTCAGAACACCGTCGGGTGCGGGACCCCACAATTCTGAATCTATTGCTTAATTGTGTCATATAGCTAGGATAGAGATTGATGGACATCGATGATCCTTAAATCTGCATGGTGAGTGCGTCATGGATGACAACAGTCTCGCTGAAGGGTTGATGCCTTTGGGTGGGCCGTGTTGCTTAACTCCGCAAGAATATTACTATGCTAGTCAAGGGGGAGAGAGTGTATTAGTAACTCCGTCCACCGGCCCTATATTCCGTAGGTTTAGGATTGAACCTCGAGCGATTCTAATCGTGAAAGTGTCGAGGCCGTGCTTCTCCCCGCGGACTACACTTGACGCAATTTTTGTACGGCGCAGACCCAATTATGATGTTCAGTTGAATCGCGTTGGGCCCTGAGGGTTTAAGCTCCCACCATCGGTAGCGTTCAACTCGTAGTATCGGTAGAACTCCGAATGGATTGGAGGTGGCATGTACAGCACCATAATAGCGAACATTCATCATAACGAGACCGGGACCTCCGTCAGATTCCGAATTCGGTCTACGGGACGAGGTCTTTCAGGCCATTTCAGCTGGGGCCAAGCCCTTCGTCCGGGCCATCAAATATAGGGTCCAGGTATGAACTAATCTTTTATGATAGAGGAGTTAACGCCGGCACTCCGAGAATTGCTGAGAATACGAGAGTGAGACATATAGGGCTCCACTAGGGCATGCGGCTGAATTCTCTACTTTTTAAACGACGACAGAGCTACTGCGCTTCCGGCATGCTGCGGTACGTTATGAACGCTGTGTAAGGGTATAGAAGGATCCCAATATTGGTCGTTTAGCCACACTAACGAGGGTAGCGAACGGAATGGCATTTCCCAGCCGGAGTACTCGGATAGCGATTCCCAATTACCCGTGATGTTTTTCGGGGTCGTCCTCCCAAATGCGGGGAGCGTAGCATTGAGGATCATTACAGGCTGCAGCGCCTCGATTGTTGCGTATTTACGGCGCTTCCGCCTGAAGG
>ws_CM;1;;;;;;;
AAACCAGAGATGTTAACACATCACCGGCCCGCTTGTAGGATGGTGTACGGACAGATTTTTTTGGTACTCCTATATCGCTAACGATTTTTTTCCACTGATAAATGAATAGTTGAGATACTTGAATGGTCGTTACAACAATTCTCCCACTAAGCATTATAGTTTTCAAGAGTTTGAGTTAAGCTCTACGTCTGCCCTGTTGTGGTCAGCCGCGGGGGAACACTGCGCAACCGACAAATGTGGTGGTCCTAAGAGATCCTAGTATCTAGGCATTGGGTCATAGATCACTCAATGAGTACGAACCACCTCACCGCTACCGGAATTAAACCCTTTGCGTAATTGGCGCGAAAGTTGTACTTTACGCCGGGCTTCCCGCGCCACAGAGACGAGGCAACTCAGAACACCGTCGGGTGCGGGACCCCACAATTCTGAATCTATTGCTTAATTGTGTCATATAGCTAGGATAGAGATTGATGGACATCGATGATCCTTAAATCTGCATGGTGAGTGCGTCATGGATGACAACAGTCTCGCTGAAGGGTTGATGCCTTTGGGTGGGCCGTGTTGCTTAACTCCGCAAGAATATTACTATGCTAGTCAAGGGGGAGAGAGTGTATTAGTAACTCCGTCCACCGGCCCTATATTCCGTAGGTTTAGGATTGAACCTCGAGCGATTCTAATCGTGAAAGTGTCGAGGCCGTGCTTCTCCCCGCGGACTACACTTGACGCAATTTTTGTACGGCGCAGACCCAATTATGATGTTCAGTTGAATCGCGTTGGGCCCTGAGGGTTTAAGCTCCCACCATCGGTAGCGTTCAACTCGTAGTATCGGTAGAACTCCGAATGGATTGGAGGTGGCATGTACAGCACCATAATAGCGAACATTCATCATAACGAGACCGGGACCTCCGTCAGATTCCGAATTCGGTCTACGGGACGAGGTCTTTCAGGCCATTTCAGCTGGGGCCAAGCCCTTCGTCCGGGCCATCAAATATAGGGTCCAGGTATGAACTAATCTTTTATGATAGAGGAGTTAACGCCGGCACTCCGAGAATTGCTGAGAATACGAGAGTGAGACATATAGGGCTCCACTAGGGCATGCGGCTGAATTCTCTACTTTTTAAACGACGACAGAGCTACTGCGCTTCCGGCATGCTGCGGTACGTTATGAACGCTGTGTAAGGGTATAGAAGGATCCCAATATTGGTCGTTTAGCCACACTAACGAGGGTAGCGAACGGAATGGCATTTCCCAGCCGGAGTACTCGGATAGCGATTCCCAATTACCCGTGATGTTTTTCGGGGTCGTCCTCCCAAATGCGGGGAGCGTAGCATTGAGGATCATTACAGGCTGCAGCGCCTCGATTGTTGCGTATTTACGGCGCTTCCGCCTGAAGG
>ws_CN;1;;;;;;;
AAACCAGAGATGTTAACACATCACCGGCCCGCTTGTAGGATGGTGTACGGACAGATTTTTTTGGTACTCCTATATCGCTAACGATTTTTTTCCACTGATAAATGAATAGTTGAGATACTTGAATGGTCGTTACAACAATTCTCCCACTAAGCATTATAGTTTTCAAGAGTTTGAGTTAAGCTCTACGTCTGCCCTGTTGTGGTCAGCCGCGGGGGAACACTGCGCAACCGACAAATGTGGTGGTCCTAAGAGATCCTAGTATCTAGGCATTGGGTCATAGATCACTCAATGAGTACGAACCACCTCACCGCTACCGGAATTAAACCCTTTGCGTAATTGGCGCGAAAGTTGTACTTTACGCCGGGCTTCCCGCGCCACAGAGACGAGGCAACTCAGAACACCGTGGGGTGCGTGACCCCACAATTCTGAATCTATTGCTTAATTGTGTCATATAGCTAGGATAGAGATTGATGGACATCGATGATCCTTAAATCTGCATGGTGAGTGCGTCATGGATGACAACAGTCTCGCTGAAGGGTTGATGCCTTTGGGTGGGCCGTGTTGCTTAACTCCGCAAGAATATTACTATGCTAGTCAAGGGGGAGAGAGTGTATTAGTAACTCCGTCCACCGGCCCTATATTCCGTAAGTTTAGGATTGAACCTCGAGCGATTCTAATCGTGAAAGTGTCGAGGCCGTGCTTCTCCCCGCGGACTACACTTGACGCAATTTTTGTACGGCGCAGACCCAATTATGATGTTCAGTTGAATCGCGTTGGGCCCTGAGGGTTTGAGTTCCCACCATCGGTAGCGTTCAACTCGTAGTATCGGTAGAACTCCGAATGGATTGGAGGTGGCATGTACAGCACCATAATAGCGAACATTCATCATAACGAGACCGGGACCTCCATCAGATTCCGAATTCGGTCTACGGGACGAGGTCTTTCAGGCCATTTCAGCTGGGGCCAAGCCCTTCGTCCGGGCCATCAAATATAGGGTCCAGGTATGAACTAATCTTTTATGATAGAGGAGTTAACGCCGGCACTCCGAGAATTGCTGAGAATACGAGAGTGAGACATATAGGGCTCCACTAGGGCATGCGGCTGAATTCTCTACTTTTTAAACTACGACAGAGCTACTGCGCTTCCGGCATGCTGCGGTACGTAATGAACGCTGTGTAAGGGTATAGAAGGATCCCAATATTGGTCGTTTAGCCACACTAACGAGGGTAGCGAACGGAATGGCATTTCCCAGCCGGAGTACTCGGATAGCGATTCCCAATTACCCGTGATGTTTTTCGTGGTCGTCCTCCCAAATGCGGGGAGCGTAGCATTGAGGATCATTACAGGCTGCAGCGCCTCGATTGTTGCGTATTTACGGCGCTTCCGCCTGAAGG
>ws_CO;1;;;;;;;
AAACCAGAGATGTTAACACATCACCGGCCCGCTTGTAGGATGGTGTACGGACAGATTTTTTTGGTACTCCTATATCGCTAACGATTTTTTTCCACTGATAAATGAATAGTTGAGATACTTGAATGGTCGTTACAACAATTCTCCCACTAAGCATTATAGTTTTCAAGAGTTTGAGTTAAGCTCTACGTCTGCCCTGTTGTGGTCAGCCGCGGGGGAACACTGCGCAACCGACAAATGTGGTGGTCCTAAGAGATCCTAGTATCTAGGCATTGGGTCATAGATCACTCAATGAGTACGAACCACCTCACCGCTACCGGAATTAAACCCTTTGCGTAATTGGCGCGAAAGTTGTACTTTACGCCGGGCTTCCCGCGCCACAGAGACGAGGCAACTCAGAACACCGTGGGGTGCGTGACCCCACAATTCTGAATCTATTGCTTAATTGTGTCATATAGCTAGGATAGAGATTGATGGACATCGATGATCCTTAAATCTGCATGGTGAGTGCGTCATGGATGACAACAGTCTCGCTGAAGGGTTGATGCCTTTGGGTGGGCCGTGTTGCTTAACTCCGCAAGAATATTACTATGCTAGTCAAGGGGGAGAGAGTGTATTAGTAACTCCGTCCACCGGCCCTATATTCCGTAAGTTTAGGATTGAACCTCGAGCGATTCTAATCGTGAAAGTGTCGAGGCCGTGCTTCTCCCCGCGGACTACACTTGACGCAATTTTTGTACGGCGCAGACCCAATTATGATGTTCAGTTGAATCGCGTTGGGCCCTGAGGGTTTGAGTTCCCACCATCGGTAGCGTTCAACTCGTAGTATCGGTAGAACTCCGAATGGATTGGAGGTGGCATGTACAGCACCATAATAGCGAACATTCATCATAACGAGACCGGGACCTCCATCAGATTCCGAATTCGGTCTACGGGACGAGGTCTTTCAGGCCATTTCAGCTGGGGCCAAGCCCTTCGTCCGGGCCATCAAATATAGGGTCCAGGTATGAACTAATCTTTTATGATAGAGGAGTTAACGCCGGCACTCCGAGAATTGCTGAGAATACGAGAGTGAGACATATAGGGCTCCACTAGGGCATGCGGCTGAATTCTCTACTTTTTAAACTACGACAGAGCTACTGCGCTTCCGGCATGCTGCGGTACGTAATGAACGCTGTGTAAGGGTATAGAAGGATCCCAATATTGGTCGTTTAGCCACACTAACGAGGGTAGCGAACGGAATGGCATTTCCCAGCCGGAGTACTCGGATAGCGATTCCCAATTACCCGTGATGTTTTTCGTGGTCGTCCTCCCAAATGCGGGGAGCGTAGCATTGAGGATCATTACAGGCTGCAGCGCCTCGATTGTTGCGTATTTACGGCGCTTCCGCCTGAAGG
>ws_CP;1;;;;;;;
AAACCAGAGATGTTAACACATCACCGGCCCGCTTGTAGGATGGTGTACGGACAGATTTTTTTGGTACTCCTATATCGCTAACGATTTTTTTCCACTGATAAATGAATAGTTGAGATACTTGAATGGTCGTTACAACAATTCTCCCACTAAGCATTATAGTTTTCAAGAGTTTGAGTTAAGCTCTACGTCTGCCCTGTTGTGGTCAGCCGCGGGGGAACACTGCGCAACCGACAAATGTGGTGGTCCTAAGAGATCCTAGTATCTAGGCATTGGGTCATAGATCACTCAATGAGTACGAACCACCTCACCGCTACCGGAATTAAACCCTTTGCGTAATTGGCGCGAAAGTTGTACTTTACGCCGGGCTTCCCGCGCCACAGAGACGAGGCAACTCAGAACACCGTGGGGTGCGTGACCCCACAATTCTGAATCTATTGCTTAATTGTGTCATATAGCTAGGATAGAGATTGATGGACATCGATGATCCTTAAATCTGCATGGTGAGTGCGTCATGGATGACAACAGTCTCGCTGAAGGGTTGATGCCTTTGGGTGGGCCGTGTTGCTTAACTCCGCAAGAATATTACTATGCTAGTCAAGGGGGAGAGAGTGTATTAGTAACTCCGTCCACCGGCCCTATATTCCGTAAGTTTAGGATTGAACCTCGAGCGATTCTAATCGTGAAAGTGTCGAGGCCGTGCTTCTCCCCGCGGACTACACTTGACGCAATTTTTGTACGGCGCAGACCCAATTATGATGTTCAGTTGAATCGCGTTGGGCCCTGAGGGTTTGAGTTCCCACCATCGGTAGCGTTCAACTCGTAGTATCGGTAGAACTCCGAATGGATTGGAGGTGGCATGTACAGCACCATAATAGCGAACATTCATCATAACGAGACCGGGACCTCCATCAGATTCCGAATTCGGTCTACGGGACGAGGTCTTTCAGGCCATTTCAGCTGGGGCCAAGCCCTTCGTCCGGGCCATCAAATATAGGGTCCAGGTATGAACTAATCTTTTATGATAGAGGAGTTAACGCCGGCACTCCGAGAATTGCTGAGAATACGAGAGTGAGACATATAGGGCTCCACTAGGGCATGCGGCTGAATTCTCTACTTTTTAAACTACGACAGAGCTACTGCGCTTCCGGCATGCTGCGGTACGTAATGAACGCTGTGTAAGGGTATAGAAGGATCCCAATATTGGTCGTTTAGCCACACTAACGAGGGTAGCGAACGGAATGGCATTTCCCAGCCGGAGTACTCGGATAGCGATTCCCAATTACCCGTGATGTTTTTCGTGGTCGTCCTCCCAAATGCGGGGAGCGTAGCATTGAGGATCATTACAGGCTGCAGCGCCTCGATTGTTGCGTATTTACGGCGCTTCCGCCTGAAGG
>ws_CQ;1;;;;;;;
AAACCAAAGATGTTAGCACATCACCGGCCAGCTTGTAGAATGGTGTACGGACAGATTTTTTTGGTACTTATATATCGCTAACGATTTTTTTCCACTGATAAATGAATGGTTGAACTACTTGAATGGTCGTTACAGCAACTCTCCCACCAAGCATTATAGTTTTCAAGTGTTTGAGTTAAGCTCTCCGTCTGCCCTGTTATGGTCAGCCGCGGGGGGATACTGCGCAACCGACAAGGGTGGTGGTCCTAAGAGATCCTAGTATCTAGGTGTTGGGTTATGGATCACTCAATGACTATGAACCACCTCACCGCTACCGGAATCAAGCCCTTTGCGTGGTTGGCGCGAAAGTTGTATTTTACGCAGGACTTCCCGCGTCACAGAGGCGAGGCAGCTCAGAACACCGTCGGGGGCGGGACCCCACCATTTTGAATTTATTGCTTAATTGTGTCATATAACTAGGATAGAGATTGATGGACATCGATGATCCTTAAATCTGCATGGTGAGTGCGCCATGCACGACGACAGTCTCGCTGAAGGGTTGATGCCTTTGGGTGGGCCGTGTTGCTTAACTCCACAAAACTATTACTACGCTAGTCAAGGGGGGCAGAGTGTGTTAGTAACTCCATCCAACGGCTCTATATTCCGCAAGTTTAAGATTAAACCTCAAGCAATTCTAATCGTGAAAGTGTCGAGGCCGTACTTCTTCTCACGGACTACACTTGACGCAATGTTTGTACGGCGCAGACCCAATTACGATGTTCATTTGAATCGCGTTGGGCCCCGAGTGTTTAAGCTCCCATCATCGGTAACGTTCAACTCGTAGTATCGGTCGAACTCCGAATGGATTGGAGGTGGCATGTACGGCACTCTAATAGCGAACGTTCACCCTTTCAAGACCGAGACCTCCGCCAGATTCCGAATTCGATCTACGGGACGAGGTCTTTCAGGCCATTTCAGTTGGGCCCAAGCACTCCGGCCGGGTCATTAAATATAGGGTCCCGGTATGAACTAATCTTCTATAATATAGGAGTTAATGCCGGCGCTCCGGGAATTGCTGAGAATACTAGAGTGAAACGTATAGGGCCCCACTAGGGCATGCGGCTGAATTCTTTACGTTTTAAACGACGGCAGAGCTACGGCTCTTCCGGCATGCTACGGTACGTTATGAACGCTGCGTAAGGGTAGAGAAGGTTCCTAATATTGGTCGTTTAGCCAAACTAACGAGACTAGCGAACGGAAGGGCATTTCCCAGCCGGCGTACTCGGATAGCGATTCCCAAATAACCATGATATTTTTCGTGGTCAGTCTCCCAAATGCGGGGGTCGTATCATTGAAGCTCATTACAGGCTACAGCGCCTCGTTTGCAGCGTATTGACGGCGCTTCCGCCTGAAGG
>ws_CR;1;;;;;;;
AAACCAGAGATGTTAACACATCACCGGCCCGCTTGTAGGATGGTGTACGGACAGATTTTTTTGGTACTCCTATATCGCTAACGATTTTTTTCCACTGATAAATGAATAGTTGAGATACTTGAATGGTCGTTACAACAATTCTCCCACTAAGCATTATAGTTTTCAAGAGTTTGAGTTAAGCTCTACGTCTGCCCTGTTGTGGTCAGCCGCGGGGGAACACTGCGCAACCGACAAATGTGGTGGTCCTAAGAGATCCTAGTATCTAGGCATTGGGTCATAGATCACTCAATGAGTACGAACCACCTCACCGCTACCGGAATTAAACCCTTTGCGTAATTGGCGCGAAAGTTGTACTTTACGCCGGGCTTCCCGCGCCACAGAGACGAGGCAACTCAGAACACCGTGGGGTGCGTGACCCCACAATTCTGAATCTATTGCTTAATTGTGTCATATAGCTAGGATAGAGATTGATGGACATCGATGATCCTTAAATCTGCATGGTGAGTGCGTCATGGATGACAACAGTCTCGCTGAAGGGTTGATGCCTTTGGGTGGGCCGTGTTGCTTAACTCCGCAAGAATATTACTATGCTAGTCAAGGGGGAGAGAGTGTATTAGTAACTCCGTCCACCGGCCCTATATTCCGTAAGTTTAGGATTGAACCTCGAGCGATTCTAATCGTGAAAGTGTCGAGGCCGTGCTTCTCCCCGCGGACTACACTTGACGCAATTTTTGTACGGCGCAGACCCAATTATGATGTTCAGTTGAATCGCGTTGGGCCCTGAGGGTTTGAGTTCCCACCATCGGTAGCGTTCAACTCGTAGTATCGGTAGAACTCCGAATGGATTGGAGGTGGCATGTACAGCACCATAATAGCGAACATTCATCATAACGAGACCGGGACCTCCATCAGATTCCGAATTCGGTCTACGGGACGAGGTCTTTCAGGCCATTTCAGCTGGGGCCAAGCCCTTCGTCCGGGCCATCAAATATAGGGTCCAGGTATGAACTAATCTTTTATGATAGAGGAGTTAACGCCGGCACTCCGAGAATTGCTGAGAATACGAGAGTGAGACATATAGGGCTCCACTAGGGCATGCGGCTGAATTCTCTACTTTTTAAACTACGACAGAGCTACTGCGCTTCCGGCATGCTGCGGTACGTAATGAACGCTGTGTAAGGGTATAGAAGGATCCCAATATTGGTCGTTTAGCCACACTAACGAGGGTAGCGAACGGAATGGCATTTCCCAGCCGGAGTACTCGGATAGCGATTCCCAATTACCCGTGATGTTTTTCGTGGTCGTCCTCCCAAATGCGGGGAGCGTAGCATTGAGGATCATTACAGGCTGCAGCGCCTCGATTGTTGCGTATTTACGGCGCTTCCGCCTGAAGG
>ws_CS;1;;;;;;;
AAACCAGAGATGTTAACACATCACCGGCCCGCTTGTAGGATGGTGTACGGACAGATTTTTTTGGTACTCCTATATCGCTAACGATTTTTTTCCACTGATAAATGAATAGTTGAGATACTTGAATGGTCGTTACAACAATTCTCCCACTAAGCATTATAGTTTTCAAGAGTTTGAGTTAAGCTCTACGTCTGCCCTGTTGTGGTCAGCCGCGGGGGAACACTGCGCAACCGACAAATGTGGTGGTCCTAAGAGATCCTAGTATCTAGGCATTGGGTCATAGATCACTCAATGAGTACGAACCACCTCACCGCTACCGGAATTAAACCCTTTGCGTAATTGGCGCGAAAGTTGTACTTTACGCCGGGCTTCCCGCGCCACAGAGACGAGGCAACTCAGAACACCGTCGGGTGCGGGACCCCACAATTCTGAATCTATTGCTTAATTGTGTCATATAGCTAGGATAGAGATTGATGGACATCGATGATCCTTAAATCTGCATGGTGAGTGCGTCATGGATGACAACAGTCTCGCTGAAGGGTTGATGCCTTTGGGTGGGCCGTGTTGCTTAACTCCGCAAGAATATTACTATGCTAGTCAAGGGGGAGAGAGTGTATTAGTAACTCCGTCCACCGGCCCTATATTCCGTAGGTTTAGGATTGAACCTCGAGCGATTCTAATCGTGAAAGTGTCGAGGCCGTGCTTCTCCCCGCGGACTACACTTGACGCAATTTTTGTACGGCGCAGACCCAATTATGATGTTCAGTTGAATCGCGTTGGGCCCTGAGGGTTTAAGCTCCCACCATCGGTAGCGTTCAACTCGTAGTATCGGTAGAACTCCGAATGGATTGGAGGTGGCATGTACAGCACCATAATAGCGAACATTCATCATAACGAGACCGGGACCTCCGTCAGATTCCGAATTCGGTCTACGGGACGAGGTCTTTCAGGCCATTTCAGCTGGGGCCAAGCCCTTCGTCCGGGCCATCAAATATAGGGTCCAGGTATGAACTAATCTTTTATGATAGAGGAGTTAACGCCGGCACTCCGAGAATTGCTGAGAATACGAGAGTGAGACATATAGGGCTCCACTAGGGCATGCGGCTGAATTCTCTACTTTTTAAACGACGACAGAGCTACTGCGCTTCCGGCATGCTGCGGTACGTTATGAACGCTGTGTAAGGGTATAGAAGGATCCCAATATTGGTCGTTTAGCCACACTAACGAGGGTAGCGAACGGAATGGCATTTCCCAGCCGGAGTACTCGGATAGCGATTCCCAATTACCCGTGATGTTTTTCGTGGTCGTCCTCCCAAATGCGGGGAGCGTAGCATTGAGGATCATTACAGGCTGCAGCGCCTCGATTGTTGCGTATTTACGGCGCTTCCGCCTGAAGG
>ws_CT;1;;;;;;;
AAACCAGAGATGTTAACACATCACCGGCCCGCTTGTAGGATGGTGTACGGACAGATTTTTTTGGTACTCCTATATCGCTAACGATTTTTTTCCACTGATAAATGAATAGTTGAGATACTTGAATGGTCGTTACAACAATTCTCCCACTAAGCATTATAGTTTTCAAGAGTTTGAGTTAAGCTCTACGTCTGCCCTGTTGTGGTCAGCCGCGGGGGAACACTGCGCAACCGACAAATGTGGTGGTCCTAAGAGATCCTAGTATCTAGGCATTGGGTCATAGATCACTCAATGAGTACGAACCACCTCACCGCTACCGGAATTAAACCCTTTGCGTAATTGGCGCGAAAGTTGTACTTTACGCCGGGCTTCCCGCGCCACAGAGACGAGGCAACTCAGAACACCGTGGGGTGCGTGACCCCACAATTCTGAATCTATTGCTTAATTGTGTCATATAGCTAGGATAGAGATTGATGGACATCGATGATCCTTAAATCTGCATGGTGAGTGCGTCATGGATGACAACAGTCTCGCTGAAGGGTTGATGCCTTTGGGTGGGCCGTGTTGCTTAACTCCGCAAGAATATTACTATGCTAGTCAAGGGGGAGAGAGTGTATTAGTAACTCCGTCCACCGGCCCTATATTCCGTAAGTTTAGGATTGAACCTCGAGCGATTCTAATCGTGAAAGTGTCGAGGCCGTGCTTCTCCCCGCGGACTACACTTGACGCAATTTTTGTACGGCGCAGACCCAATTATGATGTTCAGTTGAATCGCGTTGGGCCCTGAGGGTTTGAGTTCCCACCATCGGTAGCGTTCAACTCGTAGTATCGGTAGAACTCCGAATGGATTGGAGGTGGCATGTACAGCACCATAATAGCGAACATTCATCATAACGAGACCGGGACCTCCATCAGATTCCGAATTCGGTCTACGGGACGAGGTCTTTCAGGCCATTTCAGCTGGGGCCAAGCCCTTCGTCCGGGCCATCAAATATAGGGTCCAGGTATGAACTAATCTTTTATGATAGAGGAGTTAACGCCGGCACTCCGAGAATTGCTGAGAATACGAGAGTGAGACATATAGGGCTCCACTAGGGCATGCGGCTGAATTCTCTACTTTTTAAACTACGACAGAGCTACTGCGCTTCCGGCATGCTGCGGTACGTAATGAACGCTGTGTAAGGGTATAGAAGGATCCCAATATTGGTCGTTTAGCCACACTAACGAGGGTAGCGAACGGAATGGCATTTCCCAGCCGGAGTACTCGGATAGCGATTCCCAATTACCCGTGATGTTTTTCGTGGTCGTCCTCCCAAATGCGGGGAGCGTAGCATTGAGGATCATTACAGGCTGCAGCGCCTCGATTGTTGCGTATTTACGGCGCTTCCGCCTGAAGG
>ws_CU;1;;;;;;;
AAACCAGAGATGTTAACACATCACCGGCCCGCTTGTAGGATGGTGTACGGACAGATTTTTTTGGTACTCCTATATCGCTAACGATTTTTTTCCACTGATAAATGAATAGTTGAGATACTTGAATGGTCGTTACAACAATTCTCCCACTAAGCATTATAGTTTTCAAGAGTTTGAGTTAAGCTCTACGTCTGCCCTGTTGTGGTCAGCCGCGGGGGAACACTGCGCAACCGACAAATGTGGTGGTCCTAAGAGATCCTAGTATCTAGGCATTGGGTCATAGATCACTCAATGAGTACGAACCACCTCACCGCTACCGGAATTAAACCCTTTGCGTAATTGGCGCGAAAGTTGTACTTTACGCCGGGCTTCCCGCGCCACAGAGACGAGGCAACTCAGAACACCGTCGGGTGCGGGACCCCACAATTCTGAATCTATTGCTTAATTGTGTCATATAGCTAGGATAGAGATTGATGGACATCGATGATCCTTAAATCTGCATGGTGAGTGCGTCATGGATGACAACAGTCTCGCTGAAGGGTTGATGCCTTTGGGTGGGCCGTGTTGCTTAACTCCGCAAGAATATTACTATGCTAGTCAAGGGGGAGAGAGTGTATTAGTAACTCCGTCCACCGGCCCTATATTCCGTAGGTTTAGGATTGAACCTCGAGCGATTCTAATCGTGAAAGTGTCGAGGCCGTGCTTCTCCCCGCGGACTACACTTGACGCAATTTTTGTACGGCGCAGACCCAATTATGATGTTCAGTTGAATCGCGTTGGGCCCTGAGGGTTTAAGCTCCCACCATCGGTAGCGTTCAACTCGTAGTATCGGTAGAACTCCGAATGGATTGGAGGTGGCATGTACAGCACCATAATAGCGAACATTCATCATAACGAGACCGGGACCTCCGTCAGATTCCGAATTCGGTCTACGGGACGAGGTCTTTCAGGCCATTTCAGCTGGGGCCAAGCCCTTCGTCCGGGCCATCAAATATAGGGTCCAGGTATGAACTAATCTTTTATGATAGAGGAGTTAACGCCGGCACTCCGAGAATTGCTGAGAATACGAGAGTGAGACATATAGGGCTCCACTAGGGCATGCGGCTGAATTCTCTACTTTTTAAACGACGACAGAGCTACTGCGCTTCCGGCATGCTGCGGTACGTTATGAACGCTGTGTAAGGGTATAGAAGGATCCCAATATTGGTCGTTTAGCCACACTAACGAGGGTAGCGAACGGAATGGCATTTCCCAGCCGGAGTACTCGGATAGCGATTCCCAATTACCCGTGATGTTTTTCGGGGTCGTCCTCCCAAATGCGGGGAGCGTAGCATTGAGGATCATTACAGGCTGCAGCGCCTCGATTGTTGCGTATTTACGGCGCTTCCGCCTGAAGG
>C1_CURROT;1;;;;;;;
AAACCAGAGATGTTAACACATCACCGGCCCGCTTGTAGGATGGTGTACGGACAGATTTTTTTGGTACTCCTATATCGCTAACGATTTTTTTCCACTGATAAATGAATAGTTGAGATACTTGAATGGTCGTTACAACAATTCTCCCACTAAGCATTATAGTTTTCAAGAGTTTGAGTTAAGCTCTACGTCTGCCCTGTTGTGGTCAGCCGCGGGGGAACACTGCGCAACCGACAAATGTGGTGGTCCTAAGAGATCCTAGTATCTAGGCATTGGGTCATAGATCACTCAATGAGTACGAACCACCTCACCGCTACCGGAATTAAACCCTTTGCGTAATTGGCGCGAAAGTTGTACTTTACGCCGGGCTTCCCGCGCCACAGAGACGAGGCAACTCAGAACACCGTCGGGTGCGGGACCCCACAATTCTGAATCTATTGCTTAATTGTGTCATATAGCTAGGATAGAGATTGATGGACATCGATGATCCTTAAATCTGCATGGTGAGTGCGTCATGGATGACAACAGTCTCGCTGAAGGGTTGATGCCTTTGGGTGGGCCGTGTTGCTTAACTCCGCAAGAATATTACTATGCTAGTCAAGGGGGAGAGAGTGTATTAGTAACTCCGTCCACCGGCCCTATATTCCGTAGGTTTAGGATTGAACCTCGAGCGATTCTAATCGTGAAAGTGTCGAGGCCGTGCTTCTCCCCGCGGACTACACTTGACGCAATTTTTGTACGGCGCAGACCCAATTATGATGTTCAGTTGAATCGCGTTGGGCCCTGAGGGTTTAAGCTCCCACCATCGGTAGCGTTCAACTCGTAGTATCGGTAGAACTCCGAATGGATTGGAGGTGGCATGTACAGCACCATAATAGCGAACATTCATCATAACGAGACCGGGACCTCCGTCAGATTCCGAATTCGGTCTACGGGACGAGGTCTTTCAGGCCATTTCAGCTGGGGCCAAGCCCTTCGTCCGGGCCATCAAATATAGGGTCCAGGTATGAACTAATCTTTTATGATAGAGGAGTTAACGCCGGCACTCCGAGAATTGCTGAGAATACGAGAGTGAGACATATAGGGCTCCACTAGGGCATGCGGCTGAATTCTCTACTTTTTAAACGACGACAGAGCTACTGCGCTTCCGGCATGCTGCGGTACGTTATGAACGCTGTGTAAGGGTATAGAAGGATCCCAATATTGGTCGTTTAGCCACACTAACGAGGGTAGCGAACGGAATGGCATTTCCCAGCCGGAGTACTCGGATAGCGATTCCCAATTACCCGTGATGTTTTTCGKGGTCGTCCTCCCAAATGCGGGGAGCGTAGCATTGAGGATCATTACAGGCTGCAGCGCCTCGATTGTTGCGTATTTACGGCGCTTCCGCCTGAAGG
>ws_CV;1;;;;;;;
AAACCAGAGATGTTAACACATCACCGGCCCGCTTGTAGGATGGTGTACGGACAGATTTTTTTGGTACTCCTATATCGCTAACGATTTTTTTCCACTGATAAATGAATAGTTGAGATACTTGAATGGTCGTTACAACAATTCTCCCACTAAGCATTATAGTTTTCAAGAGTTTGAGTTAAGCTCTACGTCTGCCCTGTTGTGGTCAGCCGCGGGGGAACACTGCGCAACCGACAAATGTGGTGGTCCTAAGAGATCCTAGTATCTAGGCATTGGGTCATAGATCACTCAATGAGTACGAACCACCTCACCGCTACCGGAATTAAACCCTTTGCGTAATTGGCGCGAAAGTTGTACTTTACGCCGGGCTTCCCGCGCCACAGAGACGAGGCAACTCAGAACACCGTCGGGTGCGGGACCCCACAATTCTGAATCTATTGCTTAATTGTGTCATATAGCTAGGATAGAGATTGATGGACATCGATGATCCTTAAATCTGCATGGTGAGTGCGTCATGGATGACAACAGTCTCGCTGAAGGGTTGATGCCTTTGGGTGGGCCGTGTTGCTTAACTCCGCAAGAATATTACTATGCTAGTCAAGGGGGAGAGAGTGTATTAGTAACTCCGTCCACCGGCCCTATATTCCGTAGGTTTAGGATTGAACCTCGAGCGATTCTAATCGTGAAAGTGTCGAGGCCGTGCTTCTCCCCGCGGACTACACTTGACGCAATTTTTGTACGGCGCAGACCCAATTATGATGTTCAGTTGAATCGCGTTGGGCCCTGAGGGTTTAAGCTCCCACCATCGGTAGCGTTCAACTCGTAGTATCGGTAGAACTCCGAATGGATTGGAGGTGGCATGTACAGCACCATAATAGCGAACATTCATCATAACGAGACCGGGACCTCCGTCAGATTCCGAATTCGGTCTACGGGACGAGGTCTTTCAGGCCATTTCAGCTGGGGCCAAGCCCTTCGTCCGGGCCATCAAATATAGGGTCCAGGTATGAACTAATCTTTTATGATAGAGGAGTTAACGCCGGCACTCCGAGAATTGCTGAGAATACGAGAGTGAGACATATAGGGCTCCACTAGGGCATGCGGCTGAATTCTCTACTTTTTAAACGACGACAGAGCTACTGCGCTTCCGGCATGCTGCGGTACGTTATGAACGCTGTGTAAGGGTATAGAAGGATCCCAATATTGGTCGTTTAGCCACACTAACGAGGGTAGCGAACGGAATGGCATTTCCCAGCCGGAGTACTCGGATAGCGATTCCCAATTACCCGTGATGTTTTTCGGGGTCGTCCTCCCAAATGCGGGGAGCGTAGCATTGAGGATCATTACAGGCTGCAGCGCCTCGATTGTTGCGTATTTACGGCGCTTCCGCCTGAAGG
>ws_CW;1;;;;;;;
AAACCAGAGATGTTAACACATCACCGGCCCGCTTGTAGGATGGTGTACGGACAGATTTTTTTGGTACTCCTATATCGCTAACGATTTTTTTCCACTGATAAATGAATAGTTGAGATACTTGAATGGTCGTTACAACAATTCTCCCACTAAGCATTATAGTTTTCAAGAGTTTGAGTTAAGCTCTACGTCTGCCCTGTTGTGGTCAGCCGCGGGGGAACACTGCGCAACCGACAAATGTGGTGGTCCTAAGAGATCCTAGTATCTAGGCATTGGGTCATAGATCACTCAATGAGTACGAACCACCTCACCGCTACCGGAATTAAACCCTTTGCGTAATTGGCGCGAAAGTTGTACTTTACGCCGGGCTTCCCGCGCCACAGAGACGAGGCAACTCAGAACACCGTGGGGTGCGTGACCCCACAATTCTGAATCTATTGCTTAATTGTGTCATATAGCTAGGATAGAGATTGATGGACATCGATGATCCTTAAATCTGCATGGTGAGTGCGTCATGGATGACAACAGTCTCGCTGAAGGGTTGATGCCTTTGGGTGGGCCGTGTTGCTTAACTCCGCAAGAATATTACTATGCTAGTCAAGGGGGAGAGAGTGTATTAGTAACTCCGTCCACCGGCCCTATATTCCGTAAGTTTAGGATTGAACCTCGAGCGATTCTAATCGTGAAAGTGTCGAGGCCGTGCTTCTCCCCGCGGACTACACTTGACGCAATTTTTGTACGGCGCAGACCCAATTATGATGTTCAGTTGAATCGCGTTGGGCCCTGAGGGTTTGAGTTCCCACCATCGGTAGCGTTCAACTCGTAGTATCGGTAGAACTCCGAATGGATTGGAGGTGGCATGTACAGCACCATAATAGCGAACATTCATCATAACGAGACCGGGACCTCCATCAGATTCCGAATTCGGTCTACGGGACGAGGTCTTTCAGGCCATTTCAGCTGGGGCCAAGCCCTTCGTCCGGGCCATCAAATATAGGGTCCAGGTATGAACTAATCTTTTATGATAGAGGAGTTAACGCCGGCACTCCGAGAATTGCTGAGAATACGAGAGTGAGACATATAGGGCTCCACTAGGGCATGCGGCTGAATTCTCTACTTTTTAAACTACGACAGAGCTACTGCGCTTCCGGCATGCTGCGGTACGTAATGAACGCTGTGTAAGGGTATAGAAGGATCCCAATATTGGTCGTTTAGCCACACTAACGAGGGTAGCGAACGGAATGGCATTTCCCAGCCGGAGTACTCGGATAGCGATTCCCAATTACCCGTGATGTTTTTCGTGGTCGTCCTCCCAAATGCGGGGAGCGTAGCATTGAGGATCATTACAGGCTGCAGCGCCTCGATTGTTGCGTATTTACGGCGCTTCCGCCTGAAGG
>ws_CX;1;;;;;;;
AAACCAGAGATGTTAACACATCACCGGCCCGCTTGTAGGATGGTGTACGGACAGATTTTTTTGGTACTCCTATATCGCTAACGATTTTTTTCCACTGATAAATGAATAGTTGAGATACTTGAATGGTCGTTACAACAATTCTCCCACTAAGCATTATAGTTTTCAAGAGTTTGAGTTAAGCTCTACGTCTGCCCTGTTGTGGTCAGCCGCGGGGGAACACTGCGCAACCGACAAATGTGGTGGTCCTAAGAGATCCTAGTATCTAGGCATTGGGTCATAGATCACTCAATGAGTACGAACCACCTCACCGCTACCGGAATTAAACCCTTTGCGTAATTGGCGCGAAAGTTGTACTTTACGCCGGGCTTCCCGCGCCACAGAGACGAGGCAACTCAGAACACCGTCGGGTGCGGGACCCCACAATTCTGAATCTATTGCTTAATTGTGTCATATAGCTAGGATAGAGATTGATGGACATCGATGATCCTTAAATCTGCATGGTGAGTGCGTCATGGATGACAACAGTCTCGCTGAAGGGTTGATGCCTTTGGGTGGGCCGTGTTGCTTAACTCCGCAAGAATATTACTATGCTAGTCAAGGGGGAGAGAGTGTATTAGTAACTCCGTCCACCGGCCCTATATTCCGTAGGTTTAGGATTGAACCTCGAGCGATTCTAATCGTGAAAGTGTCGAGGCCGTGCTTCTCCCCGCGGACTACACTTGACGCAATTTTTGTACGGCGCAGACCCAATTATGATGTTCAGTTGAATCGCGTTGGGCCCTGAGGGTTTAAGCTCCCACCATCGGTAGCGTTCAACTCGTAGTATCGGTAGAACTCCGAATGGATTGGAGGTGGCATGTACAGCACCATAATAGCGAACATTCATCATAACGAGACCGGGACCTCCGTCAGATTCCGAATTCGGTCTACGGGACGAGGTCTTTCAGGCCATTTCAGCTGGGGCCAAGCCCTTCGTCCGGGCCATCAAATATAGGGTCCAGGTATGAACTAATCTTTTATGATAGAGGAGTTAACGCCGGCACTCCGAGAATTGCTGAGAATACGAGAGTGAGACATATAGGGCTCCACTAGGGCATGCGGCTGAATTCTCTACTTTTTAAACGACGACAGAGCTACTGCGCTTCCGGCATGCTGCGGTACGTTATGAACGCTGTGTAAGGGTATAGAAGGATCCCAATATTGGTCGTTTAGCCACACTAACGAGGGTAGCGAACGGAATGGCATTTCCCAGCCGGAGTACTCGGATAGCGATTCCCAATTACCCGTGATGTTTTTCGTGGTCGTCCTCCCAAATGCGGGGAGCGTAGCATTGAGGATCATTACAGGCTGCAGCGCCTCGATTGTTGCGTATTTACGGCGCTTCCGCCTGAAGG
>ws_CY;1;;;;;;;
AAACCAGAGATGTTAACACATCACCGGCCCGCTTGTAGGATGGTGTACGGACAGATTTTTTTGGTACTCCTATATCGCTAACGATTTTTTTCCACTGATAAATGAATAGTTGAGATACTTGAATGGTCGTTACAACAATTCTCCCACTAAGCATTATAGTTTTCAAGAGTTTGAGTTAAGCTCTACGTCTGCCCTGTTGTGGTCAGCCGCGGGGGAACACTGCGCAACCGACAAATGTGGTGGTCCTAAGAGATCCTAGTATCTAGGCATTGGGTCATAGATCACTCAATGAGTACGAACCACCTCACCGCTACCGGAATTAAACCCTTTGCGTAATTGGCGCGAAAGTTGTACTTTACGCCGGGCTTCCCGCGCCACAGAGACGAGGCAACTCAGAACACCGTCGGGTGCGGGACCCCACAATTCTGAATCTATTGCTTAATTGTGTCATATAGCTAGGATAGAGATTGATGGACATCGATGATCCTTAAATCTGCATGGTGAGTGCGTCATGGATGACAACAGTCTCGCTGAAGGGTTGATGCCTTTGGGTGGGCCGTGTTGCTTAACTCCGCAAGAATATTACTATGCTAGTCAAGGGGGAGAGAGTGTATTAGTAACTCCGTCCACCGGCCCTATATTCCGTAGGTTTAGGATTGAACCTCGAGCGATTCTAATCGTGAAAGTGTCGAGGCCGTGCTTCTCCCCGCGGACTACACTTGACGCAATTTTTGTACGGCGCAGACCCAATTATGATGTTCAGTTGAATCGCGTTGGGCCCTGAGGGTTTAAGCTCCCACCATCGGTAGCGTTCAACTCGTAGTATCGGTAGAACTCCGAATGGATTGGAGGTGGCATGTACAGCACCATAATAGCGAACATTCATCATAACGAGACCGGGACCTCCGTCAGATTCCGAATTCGGTCTACGGGACGAGGTCTTTCAGGCCATTTCAGCTGGGGCCAAGCCCTTCGTCCGGGCCATCAAATATAGGGTCCAGGTATGAACTAATCTTTTATGATAGAGGAGTTAACGCCGGCACTCCGAGAATTGCTGAGAATACGAGAGTGAGACATATAGGGCTCCACTAGGGCATGCGGCTGAATTCTCTACTTTTTAAACGACGACAGAGCTACTGCGCTTCCGGCATGCTGCGGTACGTTATGAACGCTGTGTAAGGGTATAGAAGGATCCCAATATTGGTCGTTTAGCCACACTAACGAGGGTAGCGAACGGAATGGCATTTCCCAGCCGGAGTACTCGGATAGCGATTCCCAATTACCCGTGATGTTTTTCGTGGTCGTCCTCCCAAATGCGGGGAGCGTAGCATTGAGGATCATTACAGGCTGCAGCGCCTCGATTGTTGCGTATTTACGGCGCTTCCGCCTGAAGG
>ws_CZ;1;;;;;;;
AAACCAAAGATGTTAGCACATCACCGGCCAGCTTGTAGAATGGTGTACGGACAGATTTTTTTGGTACTTATATATCGCTAACGATTTTTTTCCACTGATAAATGAATGGTTGAACTACTTGAATGGTCGTTACAGCAACTCTCCCACCAAGCATTATAGTTTTCAAGTGTTTGAGTTAAGCTCTCCGTCTGCCCTGTTATGGTCAGCCGCGGGGGGATACTGCGCAACCGACAAGGGTGGTGGTCCTAAGAGATCCTAGTATCTAGGTGTTGGGTTATGGATCACTCAATGACTATGAACCACCTCACCGCTACCGGAATCAAGCCCTTTGCGTGGTTGGCGCGAAAGTTGTATTTTACGCAGGACTTCCCGCGTCACAGAGGCGAGGCAGCTCAGAACACCGTCGGGGGCGGGACCCCACCATTTTGAATTTATTGCTTAATTGTGTCATATAACTAGGATAGAGATTGATGGACATCGATGATCCTTAAATCTGCATGGTGAGTGCGCCATGCACGACGACAGTCTCGCTGAAGGGTTGATGCCTTTGGGTGGGCCGTGTTGCTTAACTCCACAAAACTATTACTACGCTAGTCAAGGGGGGCAGAGTGTGTTAGTAACTCCATCCAACGGCTCTATATTCCGCAAGTTTAAGATTAAACCTCAAGCAATTCTAATCGTGAAAGTGTCGAGGCCGTACTTCTTCTCACGGACTACACTTGACGCAATGTTTGTACGGCGCAGACCCAATTACGATGTTCATTTGAATCGCGTTGGGCCCCGAGTGTTTAAGCTCCCATCATCGGTAACGTTCAACTCGTAGTATCGGTCGAACTCCGAATGGATTGGAGGTGGCATGTACGGCACTCTAATAGCGAACGTTCACCCTTTCAAGACCGAGACCTCCGCCAGATTCCGAATTCGATCTACGGGACGAGGTCTTTCAGGCCATTTCAGTTGGGCCCAAGCACTCCGGCCGGGTCATTAAATATAGGGTCCCGGTATGAACTAATCTTCTATAATATAGGAGTTAATGCCGGCGCTCCGGGAATTGCTGAGAATACTAGAGTGAAACGTATAGGGCCCCACTAGGGCATGCGGCTGAATTCTTTACGTTTTAAACGACGGCAGAGCTACGGCTCTTCCGGCATGCTACGGTACGTTATGAACGCTGCGTAAGGGTAGAGAAGGTTCCTAATATTGGTCGTTTAGCCAAACTAACGAGACTAGCGAACGGAAGGGCATTTCCCAGCCGGCGTACTCGGATAGCGATTCCCAAATAACCATGATATTTTTCGTGGTCAGTCTCCCAAATGCGGGGGTCGTATCATTGAAGCTCATTACAGGCTACAGCGCCTCGTTTGCAGCGTATTGACGGCGCTTCCGCCTGAAGG
>CH_Da_chuan_che_N2_97;1;;;;;;;
AAACCAGAGATGTTAACACATCACCGGCCCGCTTGTAGGATGGTGTACGGACAGATTTTTTTGGTACTCCTATATCGCTAACGATTTTTTTCCACTGATAAATGAATAGTTGAGATACTTGAATGGTCGTTACAACAATTCTCCCACTAAGCATTATAGTTTTCAAGAGTTTGAGTTAAGCTCTACGTCTGCCCTGTTGTGGTCAGCCGCGGGGGAACACTGCGCAACCGACAAATGTGGTGGTCCTAAGAGATCCTAGTATCTAGGCATTGGGTCATAGATCACTCAATGAGTACGAACCACCTCACCGCTACCGGAATTAAACCCTTTGCGTAATTGGCGCGAAAGTTGTACTTTACGCCGGGCTTCCCGCGCCACAGAGACGAGGCAACTCAGAACACCGTCGGGTGCGGGACCCCACAATTCTGAATCTATTGCTTAATTGTGTCATATAGCTAGGATAGAGATTGATGGACATCGATGATCCTTAAATCTGCATGGTGAGTGCGTCATGGATGACAACAGTCTCGCTGAAGGGTTGATGCCTTTGGGTGGGCCGTGTTGCTTAACTCCGCAAGAATATTACTATGCTAGTCAAGGGGGAGAGAGTGTATTAGTAACTCCGTCCACCGGCCCTATATTCCGTAGGTTTAGGATTGAACCTCGAGCGATTCTAATCGTGAAAGTGTCGAGGCCGTGCTTCTCCCCGCGGACTACACTTGACGCAATTTTTGTACGGCGCAGACCCAATTATGATGTTCAGTTGAATCGCGTTGGGCCCTGAGGGTTTAAGCTCCCACCATCGGTAGCGTTCAACTCGTAGTATCGGTAGAACTCCGAATGGATTGGAGGTGGCATGTACAGCACCATAATAGCGAACATTCATCATAACGAGACCGGGACCTCCGTCAGATTCCGAATTCGGTCTACGGGACGAGGTCTTTCAGGCCATTTCAGCTGGGGCCAAGCCCTTCGTCCGGGCCATCAAATATAGGGTCCAGGTATGAACTAATCTTTTATGATAGAGGAGTTAACGCCGGCACTCCGAGAATTGCTGAGAATACGAGAGTGAGACATATAGGGCTCCACTAGGGCATGCGGCTGAATTCTCTACTTTTTAAACGACGACAGAGCTACTGCGCTTCCGGCATGCTGCGGTACGTTATGAACGCTGTGTAAGGGTATAGAAGGATCCCAATATTGGTCGTTTAGCCACACTAACGAGGGTAGCGAACGGAATGGCATTTCCCAGCCGGAGTACTCGGATAGCGATTCCCAATTACCCGTGATGTTTTTCGTGGTCGTCCTCCCAAATGCGGGGAGCGTAGCATTGAGGATCATTACAGGCTGCAGCGCCTCGATTGTTGCGTATTTACGGCGCTTCCGCCTGAAGG
>ws_DA;1;;;;;;;
AAACCAAAGATGTTAGCACATCACCGGCCAGCTTGTAGAATGGTGTACGGACAGATTTTTTTGGTACTTATATATCGCTAACGATTTTTTTCCACTGATAAATGAATGGTTGAACTACTTGAATGGTCGTTACAGCAACTCTCCCACCAAGCATTATAGTTTTCAAGTGTTTGAGTTAAGCTCTCCGTCTGCCCTGTTATGGTCAGCCGCGGGGGGATACTGCGCAACCGACAAGGGTGGTGGTCCTAAGAGATCCTAGTATCTAGGTGTTGGGTTATGGATCACTCAATGACTATGAACCACCTCACCGCTACCGGAATCAAGCCCTTTGCGTGGTTGGCGCGAAAGTTGTATTTTACGCAGGACTTCCCGCGTCACAGAGGCGAGGCAGCTCAGAACACCGTCGGGGGCGGGACCCCACCATTTTGAATTTATTGCTTAATTGTGTCATATAACTAGGATAGAGATTGATGGACATCGATGATCCTTAAATCTGCATGGTGAGTGCGCCATGCACGACGACAGTCTCGCTGAAGGGTTGATGCCTTTGGGTGGGCCGTGTTGCTTAACTCCACAAAACTATTACTACGCTAGTCAAGGGGGGCAGAGTGTGTTAGTAACTCCATCCAACGGCTCTATATTCCGCAAGTTTAAGATTAAACCTCAAGCAATTCTAATCGTGAAAGTGTCGAGGCCGTACTTCTTCTCACGGACTACACTTGACGCAATGTTTGTACGGCGCAGACCCAATTACGATGTTCATTTGAATCGCGTTGGGCCCCGAGTGTTTAAGCTCCCATCATCGGTAACGTTCAACTCGTAGTATCGGTCGAACTCCGAATGGATTGGAGGTGGCATGTACGGCACTCTAATAGCGAACGTTCACCCTTTCAAGACCGAGACCTCCGCCAGATTCCGAATTCGATCTACGGGACGAGGTCTTTCAGGCCATTTCAGTTGGGCCCAAGCACTCCGGCCGGGTCATTAAATATAGGGTCCCGGTATGAACTAATCTTCTATAATATAGGAGTTAATGCCGGCGCTCCGGGAATTGCTGAGAATACTAGAGTGAAACGTATAGGGCCCCACTAGGGCATGCGGCTGAATTCTTTACGTTTTAAACGACGGCAGAGCTACGGCTCTTCCGGCATGCTACGGTACGTTATGAACGCTGCGTAAGGGTAGAGAAGGTTCCTAATATTGGTCGTTTAGCCAAACTAACGAGACTAGCGAACGGAAGGGCATTTCCCAGCCGGCGTACTCGGATAGCGATTCCCAAATAACCATGATATTTTTCGTGGTCAGTCTCCCAAATGCGGGGGTCGTATCATTGAAGCTCATTACAGGCTACAGCGCCTCGTTTGCAGCGTATTGACGGCGCTTCCGCCTGAAGG
>wa_DB;1;;;;;;;
AAACCAGAGATGTTAACACATCACCGGCCCGCTTGTAGGATGGTGTACGGACAGATTTTTTTGGTACTCCTATATCGCTAACGATTTTTTTCCACTGATAAATGAATAGTTGAGATACTTGAATGGTCGTTACAACAATTCTCCCACTAAGCATTATAGTTTTCAAGAGTTTGAGTTAAGCTCTACGTCTGCCCTGTTGTGGTCAGCCGCGGGGGAACACTGCGCAACCGACAAATGTGGTGGTCCTAAGAGATCCTAGTATCTAGGCATTGGGTCATAGATCACTCAATGAGTACGAACCACCTCACCGCTACCGGAATTAAACCCTTTGCGTAATTGGCGCGAAAGTTGTACTTTACGCCGGGCTTCCCGCGCCACAGAGACGAGGCAACTCAGAACACCGTCGGGTGCGGGACCCCACAATTCTGAATCTATTGCTTAATTGTGTCATATAGCTAGGATAGAGATTGATGGACATCGATGATCCTTAAATCTGCATGGTGAGTGCGTCATGGATGACAACAGTCTCGCTGAAGGGTTGATGCCTTTGGGTGGGCCGTGTTGCTTAACTCCGCAAGAATATTACTATGCTAGTCAAGGGGGAGAGAGTGTATTAGTAACTCCGTCCACCGGCCCTATATTCCGTAGGTTTAGGATTGAACCTCGAGCGATTCTAATCGTGAAAGTGTCGAGGCCGTGCTTCTCCCCGCGGACTACACTTGACGCAATTTTTGTACGGCGCAGACCCAATTATGATGTTCAGTTGAATCGCGTTGGGCCCTGAGGGTTTAAGCTCCCACCATCGGTAGCGTTCAACTCGTAGTATCGGTAGAACTCCGAATGGATTGGAGGTGGCATGTACAGCACCATAATAGCGAACATTCATCATAACGAGACCGGGACCTCCGTCAGATTCCGAATTCGGTCTACGGGACGAGGTCTTTCAGGCCATTTCAGCTGGGGCCAAGCCCTTCGTCCGGGCCATCAAATATAGGGTCCAGGTATGAACTAATCTTTTATGATAGAGGAGTTAACGCCGGCACTCCGAGAATTGCTGAGAATACGAGAGTGAGACATATAGGGCTCCACTAGGGCATGCGGCTGAATTCTCTACTTTTTAAACGACGACAGAGCTACTGCGCTTCCGGCATGCTGCGGTACGTTATGAACGCTGTGTAAGGGTATAGAAGGATCCCAATATTGGTCGTTTAGCCACACTAACGAGGGTAGCGAACGGAATGGCATTTCCCAGCCGGAGTACTCGGATAGCGATTCCCAATTACCCGTGATGTTTTTCGTGGTCGTCCTCCCAAATGCGGGGAGCGTAGCATTGAGGATCATTACAGGCTGCAGCGCCTCGATTGTTGCGTATTTACGGCGCTTCCGCCTGAAGG
>wa_DC;1;;;;;;;
AAACCAGAGATGTTAACACATCACCGGCCCGCTTGTAGGATGGTGTACGGACAGATTTTTTTGGTACTCCTATATCGCTAACGATTTTTTTCCACTGATAAATGAATAGTTGAGATACTTGAATGGTCGTTACAACAATTCTCCCACTAAGCATTATAGTTTTCAAGAGTTTGAGTTAAGCTCTACGTCTGCCCTGTTGTGGTCAGCCGCGGGGGAACACTGCGCAACCGACAAATGTGGTGGTCCTAAGAGATCCTAGTATCTAGGCATTGGGTCATAGATCACTCAATGAGTACGAACCACCTCACCGCTACCGGAATTAAACCCTTTGCGTAATTGGCGCGAAAGTTGTACTTTACGCCGGGCTTCCCGCGCCACAGAGACGAGGCAACTCAGAACACCGTCGGGTGCGGGACCCCACAATTCTGAATCTATTGCTTAATTGTGTCATATAGCTAGGATAGAGATTGATGGACATCGATGATCCTTAAATCTGCATGGTGAGTGCGTCATGGATGACAACAGTCTCGCTGAAGGGTTGATGCCTTTGGGTGGGCCGTGTTGCTTAACTCCGCAAGAATATTACTATGCTAGTCAAGGGGGAGAGAGTGTATTAGTAACTCCGTCCACCGGCCCTATATTCCGTAGGTTTAGGATTGAACCTCGAGCGATTCTAATCGTGAAAGTGTCGAGGCCGTGCTTCTCCCCGCGGACTACACTTGACGCAATTTTTGTACGGCGCAGACCCAATTATGATGTTCAGTTGAATCGCGTTGGGCCCTGAGGGTTTAAGCTCCCACCATCGGTAGCGTTCAACTCGTAGTATCGGTAGAACTCCGAATGGATTGGAGGTGGCATGTACAGCACCATAATAGCGAACATTCATCATAACGAGACCGGGACCTCCGTCAGATTCCGAATTCGGTCTACGGGACGAGGTCTTTCAGGCCATTTCAGCTGGGGCCAAGCCCTTCGTCCGGGCCATCAAATATAGGGTCCAGGTATGAACTAATCTTTTATGATAGAGGAGTTAACGCCGGCACTCCGAGAATTGCTGAGAATACGAGAGTGAGACATATAGGGCTCCACTAGGGCATGCGGCTGAATTCTCTACTTTTTAAACGACGACAGAGCTACTGCGCTTCCGGCATGCTGCGGTACGTTATGAACGCTGTGTAAGGGTATAGAAGGATCCCAATATTGGTCGTTTAGCCACACTAACGAGGGTAGCGAACGGAATGGCATTTCCCAGCCGGAGTACTCGGATAGCGATTCCCAATTACCCGTGATGTTTTTCGTGGTCGTCCTCCCAAATGCGGGGAGCGTAGCATTGAGGATCATTACAGGCTGCAGCGCCTCGATTGTTGCGTATTTACGGCGCTTCCGCCTGAAGG
>wa_DD;1;;;;;;;
AAACCAGAGATGTTAACACATCACCGGCCCGCTTGTAGGATGGTGTACGGACAGATTTTTTTGGTACTCCTATATCGCTAACGATTTTTTTCCACTGATAAATGAATAGTTGAGATACTTGAATGGTCGTTACAACAATTCTCCCACTAAGCATTATAGTTTTCAAGAGTTTGAGTTAAGCTCTACGTCTGCCCTGTTGTGGTCAGCCGCGGGGGAACACTGCGCAACCGACAAATGTGGTGGTCCTAAGAGATCCTAGTATCTAGGCATTGGGTCATAGATCACTCAATGAGTACGAACCACCTCACCGCTACCGGAATTAAACCCTTTGCGTAATTGGCGCGAAAGTTGTACTTTACGCCGGGCTTCCCGCGCCACAGAGACGAGGCAACTCAGAACACCGTCGGGTGCGGGACCCCACAATTCTGAATCTATTGCTTAATTGTGTCATATAGCTAGGATAGAGATTGATGGACATCGATGATCCTTAAATCTGCATGGTGAGTGCGTCATGGATGACAACAGTCTCGCTGAAGGGTTGATGCCTTTGGGTGGGCCGTGTTGCTTAACTCCGCAAGAATATTACTATGCTAGTCAAGGGGGAGAGAGTGTATTAGTAACTCCGTCCACCGGCCCTATATTCCGTAGGTTTAGGATTGAACCTCGAGCGATTCTAATCGTGAAAGTGTCGAGGCCGTGCTTCTCCCCGCGGACTACACTTGACGCAATTTTTGTACGGCGCAGACCCAATTATGATGTTCAGTTGAATCGCGTTGGGCCCTGAGGGTTTAAGCTCCCACCATCGGTAGCGTTCAACTCGTAGTATCGGTAGAACTCCGAATGGATTGGAGGTGGCATGTACAGCACCATAATAGCGAACATTCATCATAACGAGACCGGGACCTCCGTCAGATTCCGAATTCGGTCTACGGGACGAGGTCTTTCAGGCCATTTCAGCTGGGGCCAAGCCCTTCGTCCGGGCCATCAAATATAGGGTCCAGGTATGAACTAATCTTTTATGATAGAGGAGTTAACGCCGGCACTCCGAGAATTGCTGAGAATACGAGAGTGAGACATATAGGGCTCCACTAGGGCATGCGGCTGAATTCTCTACTTTTTAAACGACGACAGAGCTACTGCGCTTCCGGCATGCTGCGGTACGTTATGAACGCTGTGTAAGGGTATAGAAGGATCCCAATATTGGTCGTTTAGCCACACTAACGAGGGTAGCGAACGGAATGGCATTTCCCAGCCGGAGTACTCGGATAGCGATTCCCAATTACCCGTGATGTTTTTCGTGGTCGTCCTCCCAAATGCGGGGAGCGTAGCATTGAGGATCATTACAGGCTGCAGCGCCTCGATTGTTGCGTATTTACGGCGCTTCCGCCTGAAGG
>wa_DE;1;;;;;;;
AAACCAGAGATGTTAACACATCACCGGCCCGCTTGTAGGATGGTGTACGGACAGATTTTTTTGGTACTCCTATATCGCTAACGATTTTTTTCCACTGATAAATGAATAGTTGAGATACTTGAATGGTCGTTACAACAATTCTCCCACTAAGCATTATAGTTTTCAAGAGTTTGAGTTAAGCTCTACGTCTGCCCTGTTGTGGTCAGCCGCGGGGGAACACTGCGCAACCGACAAATGTGGTGGTCCTAAGAGATCCTAGTATCTAGGCATTGGGTCATAGATCACTCAATGAGTACGAACCACCTCACCGCTACCGGAATTAAACCCTTTGCGTAATTGGCGCGAAAGTTGTACTTTACGCCGGGCTTCCCGCGCCACAGAGACGAGGCAACTCAGAACACCGTCGGGTGCGGGACCCCACAATTCTGAATCTATTGCTTAATTGTGTCATATAGCTAGGATAGAGATTGATGGACATCGATGATCCTTAAATCTGCATGGTGAGTGCGTCATGGATGACAACAGTCTCGCTGAAGGGTTGATGCCTTTGGGTGGGCCGTGTTGCTTAACTCCGCAAGAATATTACTATGCTAGTCAAGGGGGAGAGAGTGTATTAGTAACTCCGTCCACCGGCCCTATATTCCGTAGGTTTAGGATTGAACCTCGAGCGATTCTAATCGTGAAAGTGTCGAGGCCGTGCTTCTCCCCGCGGACTACACTTGACGCAATTTTTGTACGGCGCAGACCCAATTATGATGTTCAGTTGAATCGCGTTGGGCCCTGAGGGTTTAAGCTCCCACCATCGGTAGCGTTCAACTCGTAGTATCGGTAGAACTCCGAATGGATTGGAGGTGGCATGTACAGCACCATAATAGCGAACATTCATCATAACGAGACCGGGACCTCCGTCAGATTCCGAATTCGGTCTACGGGACGAGGTCTTTCAGGCCATTTCAGCTGGGGCCAAGCCCTTCGTCCGGGCCATCAAATATAGGGTCCAGGTATGAACTAATCTTTTATGATAGAGGAGTTAACGCCGGCACTCCGAGAATTGCTGAGAATACGAGAGTGAGACATATAGGGCTCCACTAGGGCATGCGGCTGAATTCTCTACTTTTTAAACGACGACAGAGCTACTGCGCTTCCGGCATGCTGCGGTACGTTATGAACGCTGTGTAAGGGTATAGAAGGATCCCAATATTGGTCGTTTAGCCACACTAACGAGGGTAGCGAACGGAATGGCATTTCCCAGCCGGAGTACTCGGATAGCGATTCCCAATTACCCGTGATGTTTTTCGTGGTCGTCCTCCCAAATGCGGGGAGCGTAGCATTGAGGATCATTACAGGCTGCAGCGCCTCGATTGTTGCGTATTTACGGCGCTTCCGCCTGAAGG
>wa_DF;1;;;;;;;
AAACCAGAGATGTTAACACATCACCGGCCCGCTTGTAGGATGGTGTACGGACAGATTTTTTTGGTACTCCTATATCGCTAACGATTTTTTTCCACTGATAAATGAATAGTTGAGATACTTGAATGGTCGTTACAACAATTCTCCCACTAAGCATTATAGTTTTCAAGAGTTTGAGTTAAGCTCTACGTCTGCCCTGTTGTGGTCAGCCGCGGGGGAACACTGCGCAACCGACAAATGTGGTGGTCCTAAGAGATCCTAGTATCTAGGCATTGGGTCATAGATCACTCAATGAGTACGAACCACCTCACCGCTACCGGAATTAAACCCTTTGCGTAATTGGCGCGAAAGTTGTACTTTACGCCGGGCTTCCCGCGCCACAGAGACGAGGCAACTCAGAACACCGTCGGGTGCGGGACCCCACAATTCTGAATCTATTGCTTAATTGTGTCATATAGCTAGGATAGAGATTGATGGACATCGATGATCCTTAAATCTGCATGGTGAGTGCGTCATGGATGACAACAGTCTCGCTGAAGGGTTGATGCCTTTGGGTGGGCCGTGTTGCTTAACTCCGCAAGAATATTACTATGCTAGTCAAGGGGGAGAGAGTGTATTAGTAACTCCGTCCACCGGCCCTATATTCCGTAGGTTTAGGATTGAACCTCGAGCGATTCTAATCGTGAAAGTGTCGAGGCCGTGCTTCTCCCCGCGGACTACACTTGACGCAATTTTTGTACGGCGCAGACCCAATTATGATGTTCAGTTGAATCGCGTTGGGCCCTGAGGGTTTAAGCTCCCACCATCGGTAGCGTTCAACTCGTAGTATCGGTAGAACTCCGAATGGATTGGAGGTGGCATGTACAGCACCATAATAGCGAACATTCATCATAACGAGACCGGGACCTCCGTCAGATTCCGAATTCGGTCTACGGGACGAGGTCTTTCAGGCCATTTCAGCTGGGGCCAAGCCCTTCGTCCGGGCCATCAAATATAGGGTCCAGGTATGAACTAATCTTTTATGATAGAGGAGTTAACGCCGGCACTCCGAGAATTGCTGAGAATACGAGAGTGAGACATATAGGGCTCCACTAGGGCATGCGGCTGAATTCTCTACTTTTTAAACGACGACAGAGCTACTGCGCTTCCGGCATGCTGCGGTACGTTATGAACGCTGTGTAAGGGTATAGAAGGATCCCAATATTGGTCGTTTAGCCACACTAACGAGGGTAGCGAACGGAATGGCATTTCCCAGCCGGAGTACTCGGATAGCGATTCCCAATTACCCGTGATGTTTTTCGTGGTCGTCCTCCCAAATGCGGGGAGCGTAGCATTGAGGATCATTACAGGCTGCAGCGCCTCGATTGTTGCGTATTTACGGCGCTTCCGCCTGAAGG
>wa_DG;1;;;;;;;
AAACCAGAGATGTTAACACATCACCGGCCCGCTTGTAGGATGGTGTACGGACAGATTTTTTTGGTACTCCTATATCGCTAACGATTTTTTTCCACTGATAAATGAATAGTTGAGATACTTGAATGGTCGTTACAACAATTCTCCCACTAAGCATTATAGTTTTCAAGAGTTTGAGTTAAGCTCTACGTCTGCCCTGTTGTGGTCAGCCGCGGGGGAACACTGCGCAACCGACAAATGTGGTGGTCCTAAGAGATCCTAGTATCTAGGCATTGGGTCATAGATCACTCAATGAGTACGAACCACCTCACCGCTACCGGAATTAAACCCTTTGCGTAATTGGCGCGAAAGTTGTACTTTACGCCGGGCTTCCCGCGCCACAGAGACGAGGCAACTCAGAACACCGTCGGGTGCGGGACCCCACAATTCTGAATCTATTGCTTAATTGTGTCATATAGCTAGGATAGAGATTGATGGACATCGATGATCCTTAAATCTGCATGGTGAGTGCGTCATGGATGACAACAGTCTCGCTGAAGGGTTGATGCCTTTGGGTGGGCCGTGTTGCTTAACTCCGCAAGAATATTACTATGCTAGTCAAGGGGGAGAGAGTGTATTAGTAACTCCGTCCACCGGCCCTATATTCCGTAGGTTTAGGATTGAACCTCGAGCGATTCTAATCGTGAAAGTGTCGAGGCCGTGCTTCTCCCCGCGGACTACACTTGACGCAATTTTTGTACGGCGCAGACCCAATTATGATGTTCAGTTGAATCGCGTTGGGCCCTGAGGGTTTAAGCTCCCACCATCGGTAGCGTTCAACTCGTAGTATCGGTAGAACTCCGAATGGATTGGAGGTGGCATGTACAGCACCATAATAGCGAACATTCATCATAACGAGACCGGGACCTCCGTCAGATTCCGAATTCGGTCTACGGGACGAGGTCTTTCAGGCCATTTCAGCTGGGGCCAAGCCCTTCGTCCGGGCCATCAAATATAGGGTCCAGGTATGAACTAATCTTTTATGATAGAGGAGTTAACGCCGGCACTCCGAGAATTGCTGAGAATACGAGAGTGAGACATATAGGGCTCCACTAGGGCATGCGGCTGAATTCTCTACTTTTTAAACGACGACAGAGCTACTGCGCTTCCGGCATGCTGCGGTACGTTATGAACGCTGTGTAAGGGTATAGAAGGATCCCAATATTGGTCGTTTAGCCACACTAACGAGGGTAGCGAACGGAATGGCATTTCCCAGCCGGAGTACTCGGATAGCGATTCCCAATTACCCGTGATGTTTTTCGTGGTCGTCCTCCCAAATGCGGGGAGCGTAGCATTGAGGATCATTACAGGCTGCAGCGCCTCGATTGTTGCGTATTTACGGCGCTTCCGCCTGAAGG
>wa_DH;1;;;;;;;
AAACCAGAGATGTTAACACATCACCGGCCCGCTTGTAGGATGGTGTACGGACAGATTTTTTTGGTACTCCTATATCGCTAACGATTTTTTTCCACTGATAAATGAATAGTTGAGATACTTGAATGGTCGTTACAACAATTCTCCCACTAAGCATTATAGTTTTCAAGAGTTTGAGTTAAGCTCTACGTCTGCCCTGTTGTGGTCAGCCGCGGGGGAACACTGCGCAACCGACAAATGTGGTGGTCCTAAGAGATCCTAGTATCTAGGCATTGGGTCATAGATCACTCAATGAGTACGAACCACCTCACCGCTACCGGAATTAAACCCTTTGCGTAATTGGCGCGAAAGTTGTACTTTACGCCGGGCTTCCCGCGCCACAGAGACGAGGCAACTCAGAACACCGTCGGGTGCGGGACCCCACAATTCTGAATCTATTGCTTAATTGTGTCATATAGCTAGGATAGAGATTGATGGACATCGATGATCCTTAAATCTGCATGGTGAGTGCGTCATGGATGACAACAGTCTCGCTGAAGGGTTGATGCCTTTGGGTGGGCCGTGTTGCTTAACTCCGCAAGAATATTACTATGCTAGTCAAGGGGGAGAGAGTGTATTAGTAACTCCGTCCACCGGCCCTATATTCCGTAGGTTTAGGATTGAACCTCGAGCGATTCTAATCGTGAAAGTGTCGAGGCCGTGCTTCTCCCCGCGGACTACACTTGACGCAATTTTTGTACGGCGCAGACCCAATTATGATGTTCAGTTGAATCGCGTTGGGCCCTGAGGGTTTAAGCTCCCACCATCGGTAGCGTTCAACTCGTAGTATCGGTAGAACTCCGAATGGATTGGAGGTGGCATGTACAGCACCATAATAGCGAACATTCATCATAACGAGACCGGGACCTCCGTCAGATTCCGAATTCGGTCTACGGGACGAGGTCTTTCAGGCCATTTCAGCTGGGGCCAAGCCCTTCGTCCGGGCCATCAAATATAGGGTCCAGGTATGAACTAATCTTTTATGATAGAGGAGTTAACGCCGGCACTCCGAGAATTGCTGAGAATACGAGAGTGAGACATATAGGGCTCCACTAGGGCATGCGGCTGAATTCTCTACTTTTTAAACGACGACAGAGCTACTGCGCTTCCGGCATGCTGCGGTACGTTATGAACGCTGTGTAAGGGTATAGAAGGATCCCAATATTGGTCGTTTAGCCACACTAACGAGGGTAGCGAACGGAATGGCATTTCCCAGCCGGAGTACTCGGATAGCGATTCCCAATTACCCGTGATGTTTTTCGTGGTCGTCCTCCCAAATGCGGGGAGCGTAGCATTGAGGATCATTACAGGCTGCAGCGCCTCGATTGTTGCGTATTTACGGCGCTTCCGCCTGAAGG
>wa_DI;1;;;;;;;
AAACCAGAGATGTTAACACATCACCGGCCCGCTTGTAGGATGGTGTACGGACAGATTTTTTTGGTACTCCTATATCGCTAACGATTTTTTTCCACTGATAAATGAATAGTTGAGATACTTGAATGGTCGTTACAACAATTCTCCCACTAAGCATTATAGTTTTCAAGAGTTTGAGTTAAGCTCTACGTCTGCCCTGTTGTGGTCAGCCGCGGGGGAACACTGCGCAACCGACAAATGTGGTGGTCCTAAGAGATCCTAGTATCTAGGCATTGGGTCATAGATCACTCAATGAGTACGAACCACCTCACCGCTACCGGAATTAAACCCTTTGCGTAATTGGCGCGAAAGTTGTACTTTACGCCGGGCTTCCCGCGCCACAGAGACGAGGCAACTCAGAACACCGTCGGGTGCGGGACCCCACAATTCTGAATCTATTGCTTAATTGTGTCATATAGCTAGGATAGAGATTGATGGACATCGATGATCCTTAAATCTGCATGGTGAGTGCGTCATGGATGACAACAGTCTCGCTGAAGGGTTGATGCCTTTGGGTGGGCCGTGTTGCTTAACTCCGCAAGAATATTACTATGCTAGTCAAGGGGGAGAGAGTGTATTAGTAACTCCGTCCACCGGCCCTATATTCCGTAGGTTTAGGATTGAACCTCGAGCGATTCTAATCGTGAAAGTGTCGAGGCCGTGCTTCTCCCCGCGGACTACACTTGACGCAATTTTTGTACGGCGCAGACCCAATTATGATGTTCAGTTGAATCGCGTTGGGCCCTGAGGGTTTAAGCTCCCACCATCGGTAGCGTTCAACTCGTAGTATCGGTAGAACTCCGAATGGATTGGAGGTGGCATGTACAGCACCATAATAGCGAACATTCATCATAACGAGACCGGGACCTCCGTCAGATTCCGAATTCGGTCTACGGGACGAGGTCTTTCAGGCCATTTCAGCTGGGGCCAAGCCCTTCGTCCGGGCCATCAAATATAGGGTCCAGGTATGAACTAATCTTTTATGATAGAGGAGTTAACGCCGGCACTCCGAGAATTGCTGAGAATACGAGAGTGAGACATATAGGGCTCCACTAGGGCATGCGGCTGAATTCTCTACTTTTTAAACGACGACAGAGCTACTGCGCTTCCGGCATGCTGCGGTACGTTATGAACGCTGTGTAAGGGTATAGAAGGATCCCAATATTGGTCGTTTAGCCACACTAACGAGGGTAGCGAACGGAATGGCATTTCCCAGCCGGAGTACTCGGATAGCGATTCCCAATTACCCGTGATGTTTTTCGTGGTCGTCCTCCCAAATGCGGGGAGCGTAGCATTGAGGATCATTACAGGCTGCAGCGCCTCGATTGTTGCGTATTTACGGCGCTTCCGCCTGAAGG
>wa_DJ;1;;;;;;;
AAACCAGAGATGTTAACACATCACCGGCCCGCTTGTAGGATGGTGTACGGACAGATTTTTTTGGTACTCCTATATCGCTAACGATTTTTTTCCACTGATAAATGAATAGTTGAGATACTTGAATGGTCGTTACAACAATTCTCCCACTAAGCATTATAGTTTTCAAGAGTTTGAGTTAAGCTCTACGTCTGCCCTGTTGTGGTCAGCCGCGGGGGAACACTGCGCAACCGACAAATGTGGTGGTCCTAAGAGATCCTAGTATCTAGGCATTGGGTCATAGATCACTCAATGAGTACGAACCACCTCACCGCTACCGGAATTAAACCCTTTGCGTAATTGGCGCGAAAGTTGTACTTTACGCCGGGCTTCCCGCGCCACAGAGACGAGGCAACTCAGAACACCGTCGGGTGCGGGACCCCACAATTCTGAATCTATTGCTTAATTGTGTCATATAGCTAGGATAGAGATTGATGGACATCGATGATCCTTAAATCTGCATGGTGAGTGCGTCATGGATGACAACAGTCTCGCTGAAGGGTTGATGCCTTTGGGTGGGCCGTGTTGCTTAACTCCGCAAGAATATTACTATGCTAGTCAAGGGGGAGAGAGTGTATTAGTAACTCCGTCCACCGGCCCTATATTCCGTAGGTTTAGGATTGAACCTCGAGCGATTCTAATCGTGAAAGTGTCGAGGCCGTGCTTCTCCCCGCGGACTACACTTGACGCAATTTTTGTACGGCGCAGACCCAATTATGATGTTCAGTTGAATCGCGTTGGGCCCTGAGGGTTTAAGCTCCCACCATCGGTAGCGTTCAACTCGTAGTATCGGTAGAACTCCGAATGGATTGGAGGTGGCATGTACAGCACCATAATAGCGAACATTCATCATAACGAGACCGGGACCTCCGTCAGATTCCGAATTCGGTCTACGGGACGAGGTCTTTCAGGCCATTTCAGCTGGGGCCAAGCCCTTCGTCCGGGCCATCAAATATAGGGTCCAGGTATGAACTAATCTTTTATGATAGAGGAGTTAACGCCGGCACTCCGAGAATTGCTGAGAATACGAGAGTGAGACATATAGGGCTCCACTAGGGCATGCGGCTGAATTCTCTACTTTTTAAACGACGACAGAGCTACTGCGCTTCCGGCATGCTGCGGTACGTTATGAACGCTGTGTAAGGGTATAGAAGGATCCCAATATTGGTCGTTTAGCCACACTAACGAGGGTAGCGAACGGAATGGCATTTCCCAGCCGGAGTACTCGGATAGCGATTCCCAATTACCCGTGATGTTTTTCGTGGTCGTCCTCCCAAATGCGGGGAGCGTAGCATTGAGGATCATTACAGGCTGCAGCGCCTCGATTGTTGCGTATTTACGGCGCTTCCGCCTGAAGG
>wa_DK;1;;;;;;;
AAACCAGAGATGTTAACACATCACCGGCCCGCTTGTAGGATGGTGTACGGACAGATTTTTTTGGTACTCCTATATCGCTAACGATTTTTTTCCACTGATAAATGAATAGTTGAGATACTTGAATGGTCGTTACAACAATTCTCCCACTAAGCATTATAGTTTTCAAGAGTTTGAGTTAAGCTCTACGTCTGCCCTGTTGTGGTCAGCCGCGGGGGAACACTGCGCAACCGACAAATGTGGTGGTCCTAAGAGATCCTAGTATCTAGGCATTGGGTCATAGATCACTCAATGAGTACGAACCACCTCACCGCTACCGGAATTAAACCCTTTGCGTAATTGGCGCGAAAGTTGTACTTTACGCCGGGCTTCCCGCGCCACAGAGACGAGGCAACTCAGAACACCGTCGGGTGCGGGACCCCACAATTCTGAATCTATTGCTTAATTGTGTCATATAGCTAGGATAGAGATTGATGGACATCGATGATCCTTAAATCTGCATGGTGAGTGCGTCATGGATGACAACAGTCTCGCTGAAGGGTTGATGCCTTTGGGTGGGCCGTGTTGCTTAACTCCGCAAGAATATTACTATGCTAGTCAAGGGGGAGAGAGTGTATTAGTAACTCCGTCCACCGGCCCTATATTCCGTAGGTTTAGGATTGAACCTCGAGCGATTCTAATCGTGAAAGTGTCGAGGCCGTGCTTCTCCCCGCGGACTACACTTGACGCAATTTTTGTACGGCGCAGACCCAATTATGATGTTCAGTTGAATCGCGTTGGGCCCTGAGGGTTTAAGCTCCCACCATCGGTAGCGTTCAACTCGTAGTATCGGTAGAACTCCGAATGGATTGGAGGTGGCATGTACAGCACCATAATAGCGAACATTCATCATAACGAGACCGGGACCTCCGTCAGATTCCGAATTCGGTCTACGGGACGAGGTCTTTCAGGCCATTTCAGCTGGGGCCAAGCCCTTCGTCCGGGCCATCAAATATAGGGTCCAGGTATGAACTAATCTTTTATGATAGAGGAGTTAACGCCGGCACTCCGAGAATTGCTGAGAATACGAGAGTGAGACATATAGGGCTCCACTAGGGCATGCGGCTGAATTCTCTACTTTTTAAACGACGACAGAGCTACTGCGCTTCCGGCATGCTGCGGTACGTTATGAACGCTGTGTAAGGGTATAGAAGGATCCCAATATTGGTCGTTTAGCCACACTAACGAGGGTAGCGAACGGAATGGCATTTCCCAGCCGGAGTACTCGGATAGCGATTCCCAATTACCCGTGATGTTTTTCGTGGTCGTCCTCCCAAATGCGGGGAGCGTAGCATTGAGGATCATTACAGGCTGCAGCGCCTCGATTGTTGCGTATTTACGGCGCTTCCGCCTGAAGG
>wa_DL;1;;;;;;;
AAACCAGAGATGTTAACACATCACCGGCCCGCTTGTAGGATGGTGTACGGACAGATTTTTTTGGTACTCCTATATCGCTAACGATTTTTTTCCACTGATAAATGAATAGTTGAGATACTTGAATGGTCGTTACAACAATTCTCCCACTAAGCATTATAGTTTTCAAGAGTTTGAGTTAAGCTCTACGTCTGCCCTGTTGTGGTCAGCCGCGGGGGAACACTGCGCAACCGACAAATGTGGTGGTCCTAAGAGATCCTAGTATCTAGGCATTGGGTCATAGATCACTCAATGAGTACGAACCACCTCACCGCTACCGGAATTAAACCCTTTGCGTAATTGGCGCGAAAGTTGTACTTTACGCCGGGCTTCCCGCGCCACAGAGACGAGGCAACTCAGAACACCGTCGGGTGCGGGACCCCACAATTCTGAATCTATTGCTTAATTGTGTCATATAGCTAGGATAGAGATTGATGGACATCGATGATCCTTAAATCTGCATGGTGAGTGCGTCATGGATGACAACAGTCTCGCTGAAGGGTTGATGCCTTTGGGTGGGCCGTGTTGCTTAACTCCGCAAGAATATTACTATGCTAGTCAAGGGGGAGAGAGTGTATTAGTAACTCCGTCCACCGGCCCTATATTCCGTAGGTTTAGGATTGAACCTCGAGCGATTCTAATCGTGAAAGTGTCGAGGCCGTGCTTCTCCCCGCGGACTACACTTGACGCAATTTTTGTACGGCGCAGACCCAATTATGATGTTCAGTTGAATCGCGTTGGGCCCTGAGGGTTTAAGCTCCCACCATCGGTAGCGTTCAACTCGTAGTATCGGTAGAACTCCGAATGGATTGGAGGTGGCATGTACAGCACCATAATAGCGAACATTCATCATAACGAGACCGGGACCTCCGTCAGATTCCGAATTCGGTCTACGGGACGAGGTCTTTCAGGCCATTTCAGCTGGGGCCAAGCCCTTCGTCCGGGCCATCAAATATAGGGTCCAGGTATGAACTAATCTTTTATGATAGAGGAGTTAACGCCGGCACTCCGAGAATTGCTGAGAATACGAGAGTGAGACATATAGGGCTCCACTAGGGCATGCGGCTGAATTCTCTACTTTTTAAACGACGACAGAGCTACTGCGCTTCCGGCATGCTGCGGTACGTTATGAACGCTGTGTAAGGGTATAGAAGGATCCCAATATTGGTCGTTTAGCCACACTAACGAGGGTAGCGAACGGAATGGCATTTCCCAGCCGGAGTACTCGGATAGCGATTCCCAATTACCCGTGATGTTTTTCGTGGTCGTCCTCCCAAATGCGGGGAGCGTAGCATTGAGGATCATTACAGGCTGCAGCGCCTCGATTGTTGCGTATTTACGGCGCTTCCGCCTGAAGG
>wa_DM;1;;;;;;;
AAACCAGAGATGTTAACACATCACCGGCCCGCTTGTAGGATGGTGTACGGACAGATTTTTTTGGTACTCCTATATCGCTAACGATTTTTTTCCACTGATAAATGAATAGTTGAGATACTTGAATGGTCGTTACAACAATTCTCCCACTAAGCATTATAGTTTTCAAGAGTTTGAGTTAAGCTCTACGTCTGCCCTGTTGTGGTCAGCCGCGGGGGAACACTGCGCAACCGACAAATGTGGTGGTCCTAAGAGATCCTAGTATCTAGGCATTGGGTCATAGATCACTCAATGAGTACGAACCACCTCACCGCTACCGGAATTAAACCCTTTGCGTAATTGGCGCGAAAGTTGTACTTTACGCCGGGCTTCCCGCGCCACAGAGACGAGGCAACTCAGAACACCGTCGGGTGCGGGACCCCACAATTCTGAATCTATTGCTTAATTGTGTCATATAGCTAGGATAGAGATTGATGGACATCGATGATCCTTAAATCTGCATGGTGAGTGCGTCATGGATGACAACAGTCTCGCTGAAGGGTTGATGCCTTTGGGTGGGCCGTGTTGCTTAACTCCGCAAGAATATTACTATGCTAGTCAAGGGGGAGAGAGTGTATTAGTAACTCCGTCCACCGGCCCTATATTCCGTAGGTTTAGGATTGAACCTCGAGCGATTCTAATCGTGAAAGTGTCGAGGCCGTGCTTCTCCCCGCGGACTACACTTGACGCAATTTTTGTACGGCGCAGACCCAATTATGATGTTCAGTTGAATCGCGTTGGGCCCTGAGGGTTTAAGCTCCCACCATCGGTAGCGTTCAACTCGTAGTATCGGTAGAACTCCGAATGGATTGGAGGTGGCATGTACAGCACCATAATAGCGAACATTCATCATAACGAGACCGGGACCTCCGTCAGATTCCGAATTCGGTCTACGGGACGAGGTCTTTCAGGCCATTTCAGCTGGGGCCAAGCCCTTCGTCCGGGCCATCAAATATAGGGTCCAGGTATGAACTAATCTTTTATGATAGAGGAGTTAACGCCGGCACTCCGAGAATTGCTGAGAATACGAGAGTGAGACATATAGGGCTCCACTAGGGCATGCGGCTGAATTCTCTACTTTTTAAACGACGACAGAGCTACTGCGCTTCCGGCATGCTGCGGTACGTTATGAACGCTGTGTAAGGGTATAGAAGGATCCCAATATTGGTCGTTTAGCCACACTAACGAGGGTAGCGAACGGAATGGCATTTCCCAGCCGGAGTACTCGGATAGCGATTCCCAATTACCCGTGATGTTTTTCGGGGTCGTCCTCCCAAATGCGGGGAGCGTAGCATTGAGGATCATTACAGGCTGCAGCGCCTCGATTGTTGCGTATTTACGGCGCTTCCGCCTGAAGG
>wa_DO;1;;;;;;;
AAACCAGAGATGTTAACACATCACCGGCCCGCTTGTAGGATGGTGTACGGACAGATTTTTTTGGTACTCCTATATCGCTAACGATTTTTTTCCACTGATAAATGAATAGTTGAGATACTTGAATGGTCGTTACAACAATTCTCCCACTAAGCATTATAGTTTTCAAGAGTTTGAGTTAAGCTCTACGTCTGCCCTGTTGTGGTCAGCCGCGGGGGAACACTGCGCAACCGACAAATGTGGTGGTCCTAAGAGATCCTAGTATCTAGGCATTGGGTCATAGATCACTCAATGAGTACGAACCACCTCACCGCTACCGGAATTAAACCCTTTGCGTAATTGGCGCGAAAGTTGTACTTTACGCCGGGCTTCCCGCGCCACAGAGACGAGGCAACTCAGAACACCGTCGGGTGCGGGACCCCACAATTCTGAATCTATTGCTTAATTGTGTCATATAGCTAGGATAGAGATTGATGGACATCGATGATCCTTAAATCTGCATGGTGAGTGCGTCATGGATGACAACAGTCTCGCTGAAGGGTTGATGCCTTTGGGTGGGCCGTGTTGCTTAACTCCGCAAGAATATTACTATGCTAGTCAAGGGGGAGAGAGTGTATTAGTAACTCCGTCCACCGGCCCTATATTCCGTAGGTTTAGGATTGAACCTCGAGCGATTCTAATCGTGAAAGTGTCGAGGCCGTGCTTCTCCCCGCGGACTACACTTGACGCAATTTTTGTACGGCGCAGACCCAATTATGATGTTCAGTTGAATCGCGTTGGGCCCTGAGGGTTTAAGCTCCCACCATCGGTAGCGTTCAACTCGTAGTATCGGTAGAACTCCGAATGGATTGGAGGTGGCATGTACAGCACCATAATAGCGAACATTCATCATAACGAGACCGGGACCTCCGTCAGATTCCGAATTCGGTCTACGGGACGAGGTCTTTCAGGCCATTTCAGCTGGGGCCAAGCCCTTCGTCCGGGCCATCAAATATAGGGTCCAGGTATGAACTAATCTTTTATGATAGAGGAGTTAACGCCGGCACTCCGAGAATTGCTGAGAATACGAGAGTGAGACATATAGGGCTCCACTAGGGCATGCGGCTGAATTCTCTACTTTTTAAACGACGACAGAGCTACTGCGCTTCCGGCATGCTGCGGTACGTTATGAACGCTGTGTAAGGGTATAGAAGGATCCCAATATTGGTCGTTTAGCCACACTAACGAGGGTAGCGAACGGAATGGCATTTCCCAGCCGGAGTACTCGGATAGCGATTCCCAATTACCCGTGATGTTTTTCGTGGTCGTCCTCCCAAATGCGGGGAGCGTAGCATTGAGGATCATTACAGGCTGCAGCGCCTCGATTGTTGCGTATTTACGGCGCTTCCGCCTGAAGG
>wa_DP;1;;;;;;;
AAACCAGAGATGTTAACACATCACCGGCCCGCTTGTAGGATGGTGTACGGACAGATTTTTTTGGTACTCCTATATCGCTAACGATTTTTTTCCACTGATAAATGAATAGTTGAGATACTTGAATGGTCGTTACAACAATTCTCCCACTAAGCATTATAGTTTTCAAGAGTTTGAGTTAAGCTCTACGTCTGCCCTGTTGTGGTCAGCCGCGGGGGAACACTGCGCAACCGACAAATGTGGTGGTCCTAAGAGATCCTAGTATCTAGGCATTGGGTCATAGATCACTCAATGAGTACGAACCACCTCACCGCTACCGGAATTAAACCCTTTGCGTAATTGGCGCGAAAGTTGTACTTTACGCCGGGCTTCCCGCGCCACAGAGACGAGGCAACTCAGAACACCGTCGGGTGCGGGACCCCACAATTCTGAATCTATTGCTTAATTGTGTCATATAGCTAGGATAGAGATTGATGGACATCGATGATCCTTAAATCTGCATGGTGAGTGCGTCATGGATGACAACAGTCTCGCTGAAGGGTTGATGCCTTTGGGTGGGCCGTGTTGCTTAACTCCGCAAGAATATTACTATGCTAGTCAAGGGGGAGAGAGTGTATTAGTAACTCCGTCCACCGGCCCTATATTCCGTAGGTTTAGGATTGAACCTCGAGCGATTCTAATCGTGAAAGTGTCGAGGCCGTGCTTCTCCCCGCGGACTACACTTGACGCAATTTTTGTACGGCGCAGACCCAATTATGATGTTCAGTTGAATCGCGTTGGGCCCTGAGGGTTTAAGCTCCCACCATCGGTAGCGTTCAACTCGTAGTATCGGTAGAACTCCGAATGGATTGGAGGTGGCATGTACAGCACCATAATAGCGAACATTCATCATAACGAGACCGGGACCTCCGTCAGATTCCGAATTCGGTCTACGGGACGAGGTCTTTCAGGCCATTTCAGCTGGGGCCAAGCCCTTCGTCCGGGCCATCAAATATAGGGTCCAGGTATGAACTAATCTTTTATGATAGAGGAGTTAACGCCGGCACTCCGAGAATTGCTGAGAATACGAGAGTGAGACATATAGGGCTCCACTAGGGCATGCGGCTGAATTCTCTACTTTTTAAACGACGACAGAGCTACTGCGCTTCCGGCATGCTGCGGTACGTTATGAACGCTGTGTAAGGGTATAGAAGGATCCCAATATTGGTCGTTTAGCCACACTAACGAGGGTAGCGAACGGAATGGCATTTCCCAGCCGGAGTACTCGGATAGCGATTCCCAATTACCCGTGATGTTTTTCGGGGTCGTCCTCCCAAATGCGGGGAGCGTAGCATTGAGGATCATTACAGGCTGCAGCGCCTCGATTGTTGCGTATTTACGGCGCTTCCGCCTGAAGG
>wa_DQ;1;;;;;;;
AAACCAGAGATGTTAACACATCACCGGCCCGCTTGTAGGATGGTGTACGGACAGATTTTTTTGGTACTCCTATATCGCTAACGATTTTTTTCCACTGATAAATGAATAGTTGAGATACTTGAATGGTCGTTACAACAATTCTCCCACTAAGCATTATAGTTTTCAAGAGTTTGAGTTAAGCTCTACGTCTGCCCTGTTGTGGTCAGCCGCGGGGGAACACTGCGCAACCGACAAATGTGGTGGTCCTAAGAGATCCTAGTATCTAGGCATTGGGTCATAGATCACTCAATGAGTACGAACCACCTCACCGCTACCGGAATTAAACCCTTTGCGTAATTGGCGCGAAAGTTGTACTTTACGCCGGGCTTCCCGCGCCACAGAGACGAGGCAACTCAGAACACCGTCGGGTGCGGGACCCCACAATTCTGAATCTATTGCTTAATTGTGTCATATAGCTAGGATAGAGATTGATGGACATCGATGATCCTTAAATCTGCATGGTGAGTGCGTCATGGATGACAACAGTCTCGCTGAAGGGTTGATGCCTTTGGGTGGGCCGTGTTGCTTAACTCCGCAAGAATATTACTATGCTAGTCAAGGGGGAGAGAGTGTATTAGTAACTCCGTCCACCGGCCCTATATTCCGTAGGTTTAGGATTGAACCTCGAGCGATTCTAATCGTGAAAGTGTCGAGGCCGTGCTTCTCCCCGCGGACTACACTTGACGCAATTTTTGTACGGCGCAGACCCAATTATGATGTTCAGTTGAATCGCGTTGGGCCCTGAGGGTTTAAGCTCCCACCATCGGTAGCGTTCAACTCGTAGTATCGGTAGAACTCCGAATGGATTGGAGGTGGCATGTACAGCACCATAATAGCGAACATTCATCATAACGAGACCGGGACCTCCGTCAGATTCCGAATTCGGTCTACGGGACGAGGTCTTTCAGGCCATTTCAGCTGGGGCCAAGCCCTTCGTCCGGGCCATCAAATATAGGGTCCAGGTATGAACTAATCTTTTATGATAGAGGAGTTAACGCCGGCACTCCGAGAATTGCTGAGAATACGAGAGTGAGACATATAGGGCTCCACTAGGGCATGCGGCTGAATTCTCTACTTTTTAAACGACGACAGAGCTACTGCGCTTCCGGCATGCTGCGGTACGTTATGAACGCTGTGTAAGGGTATAGAAGGATCCCAATATTGGTCGTTTAGCCACACTAACGAGGGTAGCGAACGGAATGGCATTTCCCAGCCGGAGTACTCGGATAGCGATTCCCAATTACCCGTGATGTTTTTCGGGGTCGTCCTCCCAAATGCGGGGAGCGTAGCATTGAGGATCATTACAGGCTGCAGCGCCTCGATTGTTGCGTATTTACGGCGCTTCCGCCTGAAGG
>C2_DT;1;;;;;;;
AAACCAGAGATGTTAACACATCACCGGCCCGCTTGTAGGATGGTGTACGGACAGATTTTTTTGGTACTCCTATATCGCTAACGATTTTTTTCCACTGATAAATGAATAGTTGAGATACTTGAATGGTCGTTACAACAATTCTCCCACTAAGCATTATAGTTTTCAAGAGTTTGAGTTAAGCTCTACGTCTGCCCTGTTGTGGTCAGCCGCGGGGGAACACTGCGCAACCGACAAATGTGGTGGTCCTAAGAGATCCTAGTATCTAGGCATTGGGTCATAGATCACTCAATGAGTACGAACCACCTCACCGCTACCGGAATTAAACCCTTTGCGTAATTGGCGCGAAAGTTGTACTTTACGCCGGGCTTCCCGCGCCACAGAGACGAGGCAACTCAGAACACCGTCGGGTGCGGGACCCCACAATTCTGAATCTATTGCTTAATTGTGTCATATAGCTAGGATAGAGATTGATGGACATCGATGATCCTTAAATCTGCATGGTGAGTGCGTCATGGATGACAACAGTCTCGCTGAAGGGTTGATGCCTTTGGGTGGGCCGTGTTGCTTAACTCCGCAAGAATATTACTATGCTAGTCAAGGGGGAGAGAGTGTATTAGTAACTCCGTCCACCGGCCCTATATTCCGTAGGTTTAGGATTGAACCTCGAGCGATTCTAATCGTGAAAGTGTCGAGGCCGTGCTTCTCCCCGCGGACTACACTTGACGCAATTTTTGTACGGCGCAGACCCAATTATGATGTTCAGTTGAATCGCGTTGGGCCCTGAGGGTTTAAGCTCCCACCATCGGTAGCGTTCAACTCGTAGTATCGGTAGAACTCCGAATGGATTGGAGGTGGCATGTACAGCACCATAATAGCGAACATTCATCATAACGAGACCGGGACCTCCGTCAGATTCCGAATTCGGTCTACGGGACGAGGTCTTTCAGGCCATTTCAGCTGGGGCCAAGCCCTTCGTCCGGGCCATCAAATATAGGGTCCAGGTATGAACTAATCTTTTATGATAGAGGAGTTAACGCCGGCACTCCGAGAATTGCTGAGAATACGAGAGTGAGACATATAGGGCTCCACTAGGGCATGCGGCTGAATTCTCTACTTTTTAAACGACGACAGAGCTACTGCGCTTCCGGCATGCTGCGGTACGTTATGAACGCTGTGTAAGGGTATAGAAGGATCCCAATATTGGTCGTTTAGCCACACTAACGAGGGTAGCGAACGGAATGGCATTTCCCAGCCGGAGTACTCGGATAGCGATTCCCAATTACCCGTGATGTTTTTCGTGGTCGTCCTCCCAAATGCGGGGAGCGTAGCATTGAGGATCATTACAGGCTGCAGCGCCTCGATTGTTGCGTATTTACGGCGCTTCCGCCTGAAGG
>wa_DV;1;;;;;;;
AAACCAGAGATGTTAACACATCACCGGCCCGCTTGTAGGATGGTGTACGGACAGATTTTTTTGGTACTCCTATATCGCTAACGATTTTTTTCCACTGATAAATGAATAGTTGAGATACTTGAATGGTCGTTACAACAATTCTCCCACTAAGCATTATAGTTTTCAAGAGTTTGAGTTAAGCTCTACGTCTGCCCTGTTGTGGTCAGCCGCGGGGGAACACTGCGCAACCGACAAATGTGGTGGTCCTAAGAGATCCTAGTATCTAGGCATTGGGTCATAGATCACTCAATGAGTACGAACCACCTCACCGCTACCGGAATTAAACCCTTTGCGTAATTGGCGCGAAAGTTGTACTTTACGCCGGGCTTCCCGCGCCACAGAGACGAGGCAACTCAGAACACCGTCGGGTGCGGGACCCCACAATTCTGAATCTATTGCTTAATTGTGTCATATAGCTAGGATAGAGATTGATGGACATCGATGATCCTTAAATCTGCATGGTGAGTGCGTCATGGATGACAACAGTCTCGCTGAAGGGTTGATGCCTTTGGGTGGGCCGTGTTGCTTAACTCCGCAAGAATATTACTATGCTAGTCAAGGGGGAGAGAGTGTATTAGTAACTCCGTCCACCGGCCCTATATTCCGTAGGTTTAGGATTGAACCTCGAGCGATTCTAATCGTGAAAGTGTCGAGGCCGTGCTTCTCCCCGCGGACTACACTTGACGCAATTTTTGTACGGCGCAGACCCAATTATGATGTTCAGTTGAATCGCGTTGGGCCCTGAGGGTTTAAGCTCCCACCATCGGTAGCGTTCAACTCGTAGTATCGGTAGAACTCCGAATGGATTGGAGGTGGCATGTACAGCACCATAATAGCGAACATTCATCATAACGAGACCGGGACCTCCGTCAGATTCCGAATTCGGTCTACGGGACGAGGTCTTTCAGGCCATTTCAGCTGGGGCCAAGCCCTTCGTCCGGGCCATCAAATATAGGGTCCAGGTATGAACTAATCTTTTATGATAGAGGAGTTAACGCCGGCACTCCGAGAATTGCTGAGAATACGAGAGTGAGACATATAGGGCTCCACTAGGGCATGCGGCTGAATTCTCTACTTTTTAAACGACGACAGAGCTACTGCGCTTCCGGCATGCTGCGGTACGTTATGAACGCTGTGTAAGGGTATAGAAGGATCCCAATATTGGTCGTTTAGCCACACTAACGAGGGTAGCGAACGGAATGGCATTTCCCAGCCGGAGTACTCGGATAGCGATTCCCAATTACCCGTGATGTTTTTCGGGGTCGTCCTCCCAAATGCGGGGAGCGTAGCATTGAGGATCATTACAGGCTGCAGCGCCTCGATTGTTGCGTATTTACGGCGCTTCCGCCTGAAGG
>wa_DW;1;;;;;;;
AAACCAGAGATGTTAACACATCACCGGCCCGCTTGTAGGATGGTGTACGGACAGATTTTTTTGGTACTCCTATATCGCTAACGATTTTTTTCCACTGATAAATGAATAGTTGAGATACTTGAATGGTCGTTACAACAATTCTCCCACTAAGCATTATAGTTTTCAAGAGTTTGAGTTAAGCTCTACGTCTGCCCTGTTGTGGTCAGCCGCGGGGGAACACTGCGCAACCGACAAATGTGGTGGTCCTAAGAGATCCTAGTATCTAGGCATTGGGTCATAGATCACTCAATGAGTACGAACCACCTCACCGCTACCGGAATTAAACCCTTTGCGTAATTGGCGCGAAAGTTGTACTTTACGCCGGGCTTCCCGCGCCACAGAGACGAGGCAACTCAGAACACCGTCGGGTGCGGGACCCCACAATTCTGAATCTATTGCTTAATTGTGTCATATAGCTAGGATAGAGATTGATGGACATCGATGATCCTTAAATCTGCATGGTGAGTGCGTCATGGATGACAACAGTCTCGCTGAAGGGTTGATGCCTTTGGGTGGGCCGTGTTGCTTAACTCCGCAAGAATATTACTATGCTAGTCAAGGGGGAGAGAGTGTATTAGTAACTCCGTCCACCGGCCCTATATTCCGTAGGTTTAGGATTGAACCTCGAGCGATTCTAATCGTGAAAGTGTCGAGGCCGTGCTTCTCCCCGCGGACTACACTTGACGCAATTTTTGTACGGCGCAGACCCAATTATGATGTTCAGTTGAATCGCGTTGGGCCCTGAGGGTTTAAGCTCCCACCATCGGTAGCGTTCAACTCGTAGTATCGGTAGAACTCCGAATGGATTGGAGGTGGCATGTACAGCACCATAATAGCGAACATTCATCATAACGAGACCGGGACCTCCGTCAGATTCCGAATTCGGTCTACGGGACGAGGTCTTTCAGGCCATTTCAGCTGGGGCCAAGCCCTTCGTCCGGGCCATCAAATATAGGGTCCAGGTATGAACTAATCTTTTATGATAGAGGAGTTAACGCCGGCACTCCGAGAATTGCTGAGAATACGAGAGTGAGACATATAGGGCTCCACTAGGGCATGCGGCTGAATTCTCTACTTTTTAAACGACGACAGAGCTACTGCGCTTCCGGCATGCTGCGGTACGTTATGAACGCTGTGTAAGGGTATAGAAGGATCCCAATATTGGTCGTTTAGCCACACTAACGAGGGTAGCGAACGGAATGGCATTTCCCAGCCGGAGTACTCGGATAGCGATTCCCAATTACCCGTGATGTTTTTCGGGGTCGTCCTCCCAAATGCGGGGAGCGTAGCATTGAGGATCATTACAGGCTGCAGCGCCTCGATTGTTGCGTATTTACGGCGCTTCCGCCTGAAGG
>C1_Dwarf_Darnaud;1;;;;;;;
AAACCAGAGATGTTAACACATCACCGGCCCGCTTGTAGGATGGTGTACGGACAGATTTTTTTGGTACTCCTATATCGCTAACGATTTTTTTCCACTGATAAATGAATAGTTGAGATACTTGAATGGTCGTTACAACAATTCTCCCACTAAGCATTATAGTTTTCAAGAGTTTGAGTTAAGCTCTACGTCTGCCCTGTTGTGGTCAGCCGCGGGGGAACACTGCGCAACCGACAAATGTGGTGGTCCTAAGAGATCCTAGTATCTAGGCATTGGGTCATAGATCACTCAATGAGTACGAACCACCTCACCGCTACCGGAATTAAACCCTTTGCGTAATTGGCGCGAAAGTTGTACTTTACGCCGGGCTTCCCGCGCCACAGAGACGAGGCAACTCAGAACACCGTCGGGTGCGGGACCCCACAATTCTGAATCTATTGCTTAATTGTGTCATATAGCTAGGATAGAGATTGATGGACATCGATGATCCTTAAATCTGCATGGTGAGTGCGTCATGGATGACAACAGTCTCGCTGAAGGGTTGATGCCTTTGGGTGGGCCGTGTTGCTTAACTCCGCAAGAATATTACTATGCTAGTCAAGGGGGAGAGAGTGTATTAGTAACTCCGTCCACCGGCCCTATATTCCGTAGGTTTAGGATTGAACCTCGAGCGATTCTAATCGTGAAAGTGTCGAGGCCGTGCTTCTCCCCGCGGACTACACTTGACGCAATTTTTGTACGGCGCAGACCCAATTATGATGTTCAGTTGAATCGCGTTGGGCCCTGAGGGTTTAAGCTCCCACCATCGGTAGCGTTCAACTCGTAGTATCGGTAGAACTCCGAATGGATTGGAGGTGGCATGTACAGCACCATAATAGCGAACATTCATCATAACGAGACCGGGACCTCCGTCAGATTCCGAATTCGGTCTACGGGACGAGGTCTTTCAGGCCATTTCAGCTGGGGCCAAGCCCTTCGTCCGGGCCATCAAATATAGGGTCCAGGTATGAACTAATCTTTTATGATAGAGGAGTTAACGCCGGCACTCCGAGAATTGCTGAGAATACGAGAGTGAGACATATAGGGCTCCACTAGGGCATGCGGCTGAATTCTCTACTTTTTAAACGACGACAGAGCTACTGCGCTTCCGGCATGCTGCGGTACGTTATGAACGCTGTGTAAGGGTATAGAAGGATCCCAATATTGGTCGTTTAGCCACACTAACGAGGGTAGCGAACGGAATGGCATTTCCCAGCCGGAGTACTCGGATAGCGATTCCCAATTACCCGTGATGTTTTTCGTGGTCGTCCTCCCAAATGCGGGGAGCGTAGCATTGAGGATCATTACAGGCTGCAGCGCCTCGATTGTTGCGTATTTACGGCGCTTCCGCCTGAAGG
>C2_DX;1;;;;;;;
AAACCAGAGATGTTAACACATCACCGGCCCGCTTGTAGGATGGTGTACGGACAGATTTTTTTGGTACTCCTATATCGCTAACGATTTTTTTCCACTGATAAATGAATAGTTGAGATACTTGAATGGTCGTTACAACAATTCTCCCACTAAGCATTATAGTTTTCAAGAGTTTGAGTTAAGCTCTACGTCTGCCCTGTTGTGGTCAGCCGCGGGGGAACACTGCGCAACCGACAAATGTGGTGGTCCTAAGAGATCCTAGTATCTAGGCATTGGGTCATAGATCACTCAATGAGTACGAACCACCTCACCGCTACCGGAATTAAACCCTTTGCGTAATTGGCGCGAAAGTTGTACTTTACGCCGGGCTTCCCGCGCCACAGAGACGAGGCAACTCAGAACACCGTCGGGTGCGGGACCCCACAATTCTGAATCTATTGCTTAATTGTGTCATATAGCTAGGATAGAGATTGATGGACATCGATGATCCTTAAATCTGCATGGTGAGTGCGTCATGGATGACAACAGTCTCGCTGAAGGGTTGATGCCTTTGGGTGGGCCGTGTTGCTTAACTCCGCAAGAATATTACTATGCTAGTCAAGGGGGAGAGAGTGTATTAGTAACTCCGTCCACCGGCCCTATATTCCGTAGGTTTAGGATTGAACCTCGAGCGATTCTAATCGTGAAAGTGTCGAGGCCGTGCTTCTCCCCGCGGACTACACTTGACGCAATTTTTGTACGGCGCAGACCCAATTATGATGTTCAGTTGAATCGCGTTGGGCCCTGAGGGTTTAAGCTCCCACCATCGGTAGCGTTCAACTCGTAGTATCGGTAGAACTCCGAATGGATTGGAGGTGGCATGTACAGCACCATAATAGCGAACATTCATCATAACGAGACCGGGACCTCCGTCAGATTCCGAATTCGGTCTACGGGACGAGGTCTTTCAGGCCATTTCAGCTGGGGCCAAGCCCTTCGTCCGGGCCATCAAATATAGGGTCCAGGTATGAACTAATCTTTTATGATAGAGGAGTTAACGCCGGCACTCCGAGAATTGCTGAGAATACGAGAGTGAGACATATAGGGCTCCACTAGGGCATGCGGCTGAATTCTCTACTTTTTAAACGACGACAGAGCTACTGCGCTTCCGGCATGCTGCGGTACGTTATGAACGCTGTGTAAGGGTATAGAAGGATCCCAATATTGGTCGTTTAGCCACACTAACGAGGGTAGCGAACGGAATGGCATTTCCCAGCCGGAGTACTCGGATAGCGATTCCCAATTACCCGTGATGTTTTTCGTGGTCGTCCTCCCAAATGCGGGGAGCGTAGCATTGAGGATCATTACAGGCTGCAGCGCCTCGATTGTTGCGTATTTACGGCGCTTCCGCCTGAAGG
>C2_DZ;1;;;;;;;
AAACCAGAGATGTTAACACATCACCGGCCCGCTTGTAGGATGGTGTACGGACAGATTTTTTTGGTACTCCTATATCGCTAACGATTTTTTTCCACTGATAAATGAATAGTTGAGATACTTGAATGGTCGTTACAACAATTCTCCCACTAAGCATTATAGTTTTCAAGAGTTTGAGTTAAGCTCTACGTCTGCCCTGTTGTGGTCAGCCGCGGGGGAACACTGCGCAACCGACAAATGTGGTGGTCCTAAGAGATCCTAGTATCTAGGCATTGGGTCATAGATCACTCAATGAGTACGAACCACCTCACCGCTACCGGAATTAAACCCTTTGCGTAATTGGCGCGAAAGTTGTACTTTACGCCGGGCTTCCCGCGCCACAGAGACGAGGCAACTCAGAACACCGTCGGGTGCGGGACCCCACAATTCTGAATCTATTGCTTAATTGTGTCATATAGCTAGGATAGAGATTGATGGACATCGATGATCCTTAAATCTGCATGGTGAGTGCGTCATGGATGACAACAGTCTCGCTGAAGGGTTGATGCCTTTGGGTGGGCCGTGTTGCTTAACTCCGCAAGAATATTACTATGCTAGTCAAGGGGGAGAGAGTGTATTAGTAACTCCGTCCACCGGCCCTATATTCCGTAGGTTTAGGATTGAACCTCGAGCGATTCTAATCGTGAAAGTGTCGAGGCCGTGCTTCTCCCCGCGGACTACACTTGACGCAATTTTTGTACGGCGCAGACCCAATTATGATGTTCAGTTGAATCGCGTTGGGCCCTGAGGGTTTAAGCTCCCACCATCGGTAGCGTTCAACTCGTAGTATCGGTAGAACTCCGAATGGATTGGAGGTGGCATGTACAGCACCATAATAGCGAACATTCATCATAACGAGACCGGGACCTCCGTCAGATTCCGAATTCGGTCTACGGGACGAGGTCTTTCAGGCCATTTCAGCTGGGGCCAAGCCCTTCGTCCGGGCCATCAAATATAGGGTCCAGGTATGAACTAATCTTTTATGATAGAGGAGTTAACGCCGGCACTCCGAGAATTGCTGAGAATACGAGAGTGAGACATATAGGGCTCCACTAGGGCATGCGGCTGAATTCTCTACTTTTTAAACGACGACAGAGCTACTGCGCTTCCGGCATGCTGCGGTACGTTATGAACGCTGTGTAAGGGTATAGAAGGATCCCAATATTGGTCGTTTAGCCACACTAACGAGGGTAGCGAACGGAATGGCATTTCCCAGCCGGAGTACTCGGATAGCGATTCCCAATTACCCGTGATGTTTTTCGGGGTCGTCCTCCCAAATGCGGGGAGCGTAGCATTGAGGATCATTACAGGCTGCAGCGCCTCGATTGTTGCGTATTTACGGCGCTTCCGCCTGAAGG
>C2_EA;1;;;;;;;
AAACCAGAGATGTTAACACATCACCGGCCCGCTTGTAGGATGGTGTACGGACAGATTTTTTTGGTACTCCTATATCGCTAACGATTTTTTTCCACTGATAAATGAATAGTTGAGATACTTGAATGGTCGTTACAACAATTCTCCCACTAAGCATTATAGTTTTCAAGAGTTTGAGTTAAGCTCTACGTCTGCCCTGTTGTGGTCAGCCGCGGGGGAACACTGCGCAACCGACAAATGTGGTGGTCCTAAGAGATCCTAGTATCTAGGCATTGGGTCATAGATCACTCAATGAGTACGAACCACCTCACCGCTACCGGAATTAAACCCTTTGCGTAATTGGCGCGAAAGTTGTACTTTACGCCGGGCTTCCCGCGCCACAGAGACGAGGCAACTCAGAACACCGTCGGGTGCGGGACCCCACAATTCTGAATCTATTGCTTAATTGTGTCATATAGCTAGGATAGAGATTGATGGACATCGATGATCCTTAAATCTGCATGGTGAGTGCGTCATGGATGACAACAGTCTCGCTGAAGGGTTGATGCCTTTGGGTGGGCCGTGTTGCTTAACTCCGCAAGAATATTACTATGCTAGTCAAGGGGGAGAGAGTGTATTAGTAACTCCGTCCACCGGCCCTATATTCCGTAGGTTTAGGATTGAACCTCGAGCGATTCTAATCGTGAAAGTGTCGAGGCCGTGCTTCTCCCCGCGGACTACACTTGACGCAATTTTTGTACGGCGCAGACCCAATTATGATGTTCAGTTGAATCGCGTTGGGCCCTGAGGGTTTAAGCTCCCACCATCGGTAGCGTTCAACTCGTAGTATCGGTAGAACTCCGAATGGATTGGAGGTGGCATGTACAGCACCATAATAGCGAACATTCATCATAACGAGACCGGGACCTCCGTCAGATTCCGAATTCGGTCTACGGGACGAGGTCTTTCAGGCCATTTCAGCTGGGGCCAAGCCCTTCGTCCGGGCCATCAAATATAGGGTCCAGGTATGAACTAATCTTTTATGATAGAGGAGTTAACGCCGGCACTCCGAGAATTGCTGAGAATACGAGAGTGAGACATATAGGGCTCCACTAGGGCATGCGGCTGAATTCTCTACTTTTTAAACGACGACAGAGCTACTGCGCTTCCGGCATGCTGCGGTACGTTATGAACGCTGTGTAAGGGTATAGAAGGATCCCAATATTGGTCGTTTAGCCACACTAACGAGGGTAGCGAACGGAATGGCATTTCCCAGCCGGAGTACTCGGATAGCGATTCCCAATTACCCGTGATGTTTTTCGTGGTCGTCCTCCCAAATGCGGGGAGCGTAGCATTGAGGATCATTACAGGCTGCAGCGCCTCGATTGTTGCGTATTTACGGCGCTTCCGCCTGAAGG
>da_EB;1;;;;;;;
AAACCAGAGATGTTAACACATCACCGGCCCGCTTGTAGGATGGTGTACGGACAGATTTTTTTGGTACTCCTATATCGCTAACGATTTTTTTCCACTGATAAATGAATAGTTGAGATACTTGAATGGTCGTTACAACAATTCTCCCACTAAGCATTATAGTTTTCAAGAGTTTGAGTTAAGCTCTACGTCTGCCCTGTTGTGGTCAGCCGCGGGGGAACACTGCGCAACCGACAAATGTGGTGGTCCTAAGAGATCCTAGTATCTAGGCATTGGGTCATAGATCACTCAATGAGTACGAACCACCTCACCGCTACCGGAATTAAACCCTTTGCGTAATTGGCGCGAAAGTTGTACTTTACGCCGGGCTTCCCGCGCCACAGAGACGAGGCAACTCAGAACACCGTCGGGTGCGGGACCCCACAATTCTGAATCTATTGCTTAATTGTGTCATATAGCTAGGATAGAGATTGATGGACATCGATGATCCTTAAATCTGCATGGTGAGTGCGTCATGGATGACAACAGTCTCGCTGAAGGGTTGATGCCTTTGGGTGGGCCGTGTTGCTTAACTCCGCAAGAATATTACTATGCTAGTCAAGGGGGAGAGAGTGTATTAGTAACTCCGTCCACCGGCCCTATATTCCGTAGGTTTAGGATTGAACCTCGAGCGATTCTAATCGTGAAAGTGTCGAGGCCGTGCTTCTCCCCGCGGACTACACTTGACGCAATTTTTGTACGGCGCAGACCCAATTATGATGTTCAGTTGAATCGCGTTGGGCCCTGAGGGTTTAAGCTCCCACCATCGGTAGCGTTCAACTCGTAGTATCGGTAGAACTCCGAATGGATTGGAGGTGGCATGTACAGCACCATAATAGCGAACATTCATCATAACGAGACCGGGACCTCCGTCAGATTCCGAATTCGGTCTACGGGACGAGGTCTTTCAGGCCATTTCAGCTGGGGCCAAGCCCTTCGTCCGGGCCATCAAATATAGGGTCCAGGTATGAACTAATCTTTTATGATAGAGGAGTTAACGCCGGCACTCCGAGAATTGCTGAGAATACGAGAGTGAGACATATAGGGCTCCACTAGGGCATGCGGCTGAATTCTCTACTTTTTAAACGACGACAGAGCTACTGCGCTTCCGGCATGCTGCGGTACGTTATGAACGCTGTGTAAGGGTATAGAAGGATCCCAATATTGGTCGTTTAGCCACACTAACGAGGGTAGCGAACGGAATGGCATTTCCCAGCCGGAGTACTCGGATAGCGATTCCCAATTACCCGTGATGTTTTTCGTGGTCGTCCTCCCAAATGCGGGGAGCGTAGCATTGAGGATCATTACAGGCTGCAGCGCCTCGATTGTTGCGTATTTACGGCGCTTCCGCCTGAAGG
>C2_EC;1;;;;;;;
AAACCAGAGATGTTAACACATCACCGGCCCGCTTGTAGGATGGTGTACGGACAGATTTTTTTGGTACTCCTATATCGCTAACGATTTTTTTCCACTGATAAATGAATAGTTGAGATACTTGAATGGTCGTTACAACAATTCTCCCACTAAGCATTATAGTTTTCAAGAGTTTGAGTTAAGCTCTACGTCTGCCCTGTTGTGGTCAGCCGCGGGGGAACACTGCGCAACCGACAAATGTGGTGGTCCTAAGAGATCCTAGTATCTAGGCATTGGGTCATAGATCACTCAATGAGTACGAACCACCTCACCGCTACCGGAATTAAACCCTTTGCGTAATTGGCGCGAAAGTTGTACTTTACGCCGGGCTTCCCGCGCCACAGAGACGAGGCAACTCAGAACACCGTGGGGTGCGTGACCCCACAATTCTGAATCTATTGCTTAATTGTGTCATATAGCTAGGATAGAGATTGATGGACATCGATGATCCTTAAATCTGCATGGTGAGTGCGTCATGGATGACAACAGTCTCGCTGAAGGGTTGATGCCTTTGGGTGGGCCGTGTTGCTTAACTCCGCAAGAATATTACTATGCTAGTCAAGGGGGAGAGAGTGTATTAGTAACTCCGTCCACCGGCCCTATATTCCGTAAGTTTAGGATTGAACCTCGAGCGATTCTAATCGTGAAAGTGTCGAGGCCGTGCTTCTCCCCGCGGACTACACTTGACGCAATTTTTGTACGGCGCAGACCCAATTATGATGTTCAGTTGAATCGCGTTGGGCCCTGAGGGTTTGAGTTCCCACCATCGGTAGCGTTCAACTCGTAGTATCGGTAGAACTCCGAATGGATTGGAGGTGGCATGTACAGCACCATAATAGCGAACATTCATCATAACGAGACCGGGACCTCCATCAGATTCCGAATTCGGTCTACGGGACGAGGTCTTTCAGGCCATTTCAGCTGGGGCCAAGCCCTTCGTCCGGGCCATCAAATATAGGGTCCAGGTATGAACTAATCTTTTATGATAGAGGAGTTAACGCCGGCACTCCGAGAATTGCTGAGAATACGAGAGTGAGACATATAGGGCTCCACTAGGGCATGCGGCTGAATTCTCTACTTTTTAAACTACGACAGAGCTACTGCGCTTCCGGCATGCTGCGGTACGTAATGAACGCTGTGTAAGGGTATAGAAGGATCCCAATATTGGTCGTTTAGCCACACTAACGAGGGTAGCGAACGGAATGGCATTTCCCAGCCGGAGTACTCGGATAGCGATTCCCAATTACCCGTGATGTTTTTCGTGGTCGTCCTCCCAAATGCGGGGAGCGTAGCATTGAGGATCATTACAGGCTGCAGCGCCTCGATTGTTGCGTATTTACGGCGCTTCCGCCTGAAGG
>C2_ED;1;;;;;;;
AAACCAGAGATGTTAACACATCACCGGCCCGCTTGTAGGATGGTGTACGGACAGATTTTTTTGGTACTCCTATATCGCTAACGATTTTTTTCCACTGATAAATGAATAGTTGAGATACTTGAATGGTCGTTACAACAATTCTCCCACTAAGCATTATAGTTTTCAAGAGTTTGAGTTAAGCTCTACGTCTGCCCTGTTGTGGTCAGCCGCGGGGGAACACTGCGCAACCGACAAATGTGGTGGTCCTAAGAGATCCTAGTATCTAGGCATTGGGTCATAGATCACTCAATGAGTACGAACCACCTCACCGCTACCGGAATTAAACCCTTTGCGTAATTGGCGCGAAAGTTGTACTTTACGCCGGGCTTCCCGCGCCACAGAGACGAGGCAACTCAGAACACCGTGGGGTGCGTGACCCCACAATTCTGAATCTATTGCTTAATTGTGTCATATAGCTAGGATAGAGATTGATGGACATCGATGATCCTTAAATCTGCATGGTGAGTGCGTCATGGATGACAACAGTCTCGCTGAAGGGTTGATGCCTTTGGGTGGGCCGTGTTGCTTAACTCCGCAAGAATATTACTATGCTAGTCAAGGGGGAGAGAGTGTATTAGTAACTCCGTCCACCGGCCCTATATTCCGTAAGTTTAGGATTGAACCTCGAGCGATTCTAATCGTGAAAGTGTCGAGGCCGTGCTTCTCCCCGCGGACTACACTTGACGCAATTTTTGTACGGCGCAGACCCAATTATGATGTTCAGTTGAATCGCGTTGGGCCCTGAGGGTTTGAGTTCCCACCATCGGTAGCGTTCAACTCGTAGTATCGGTAGAACTCCGAATGGATTGGAGGTGGCATGTACAGCACCATAATAGCGAACATTCATCATAACGAGACCGGGACCTCCATCAGATTCCGAATTCGGTCTACGGGACGAGGTCTTTCAGGCCATTTCAGCTGGGGCCAAGCCCTTCGTCCGGGCCATCAAATATAGGGTCCAGGTATGAACTAATCTTTTATGATAGAGGAGTTAACGCCGGCACTCCGAGAATTGCTGAGAATACGAGAGTGAGACATATAGGGCTCCACTAGGGCATGCGGCTGAATTCTCTACTTTTTAAACTACGACAGAGCTACTGCGCTTCCGGCATGCTGCGGTACGTAATGAACGCTGTGTAAGGGTATAGAAGGATCCCAATATTGGTCGTTTAGCCACACTAACGAGGGTAGCGAACGGAATGGCATTTCCCAGCCGGAGTACTCGGATAGCGATTCCCAATTACCCGTGATGTTTTTCGTGGTCGTCCTCCCAAATGCGGGGAGCGTAGCATTGAGGATCATTACAGGCTGCAGCGCCTCGATTGTTGCGTATTTACGGCGCTTCCGCCTGAAGG
>C2_EE;1;;;;;;;
AAACCAGAGATGTTAACACATCACCGGCCCGCTTGTAGGATGGTGTACGGACAGATTTTTTTGGTACTCCTATATCGCTAACGATTTTTTTCCACTGATAAATGAATAGTTGAGATACTTGAATGGTCGTTACAACAATTCTCCCACTAAGCATTATAGTTTTCAAGAGTTTGAGTTAAGCTCTACGTCTGCCCTGTTGTGGTCAGCCGCGGGGGAACACTGCGCAACCGACAAATGTGGTGGTCCTAAGAGATCCTAGTATCTAGGCATTGGGTCATAGATCACTCAATGAGTACGAACCACCTCACCGCTACCGGAATTAAACCCTTTGCGTAATTGGCGCGAAAGTTGTACTTTACGCCGGGCTTCCCGCGCCACAGAGACGAGGCAACTCAGAACACCGTGGGGTGCGTGACCCCACAATTCTGAATCTATTGCTTAATTGTGTCATATAGCTAGGATAGAGATTGATGGACATCGATGATCCTTAAATCTGCATGGTGAGTGCGTCATGGATGACAACAGTCTCGCTGAAGGGTTGATGCCTTTGGGTGGGCCGTGTTGCTTAACTCCGCAAGAATATTACTATGCTAGTCAAGGGGGAGAGAGTGTATTAGTAACTCCGTCCACCGGCCCTATATTCCGTAAGTTTAGGATTGAACCTCGAGCGATTCTAATCGTGAAAGTGTCGAGGCCGTGCTTCTCCCCGCGGACTACACTTGACGCAATTTTTGTACGGCGCAGACCCAATTATGATGTTCAGTTGAATCGCGTTGGGCCCTGAGGGTTTGAGTTCCCACCATCGGTAGCGTTCAACTCGTAGTATCGGTAGAACTCCGAATGGATTGGAGGTGGCATGTACAGCACCATAATAGCGAACATTCATCATAACGAGACCGGGACCTCCATCAGATTCCGAATTCGGTCTACGGGACGAGGTCTTTCAGGCCATTTCAGCTGGGGCCAAGCCCTTCGTCCGGGCCATCAAATATAGGGTCCAGGTATGAACTAATCTTTTATGATAGAGGAGTTAACGCCGGCACTCCGAGAATTGCTGAGAATACGAGAGTGAGACATATAGGGCTCCACTAGGGCATGCGGCTGAATTCTCTACTTTTTAAACTACGACAGAGCTACTGCGCTTCCGGCATGCTGCGGTACGTAATGAACGCTGTGTAAGGGTATAGAAGGATCCCAATATTGGTCGTTTAGCCACACTAACGAGGGTAGCGAACGGAATGGCATTTCCCAGCCGGAGTACTCGGATAGCGATTCCCAATTACCCGTGATGTTTTTCGTGGTCGTCCTCCCAAATGCGGGGAGCGTAGCATTGAGGATCATTACAGGCTGCAGCGCCTCGATTGTTGCGTATTTACGGCGCTTCCGCCTGAAGG
>wa_EF;1;;;;;;;
AAACCAGAGATGTTAACACATCACCGGCCCGCTTGTAGGATGGTGTACGGACAGATTTTTTTGGTACTCCTATATCGCTAACGATTTTTTTCCACTGATAAATGAATAGTTGAGATACTTGAATGGTCGTTACAACAATTCTCCCACTAAGCATTATAGTTTTCAAGAGTTTGAGTTAAGCTCTACGTCTGCCCTGTTGTGGTCAGCCGCGGGGGAACACTGCGCAACCGACAAATGTGGTGGTCCTAAGAGATCCTAGTATCTAGGCATTGGGTCATAGATCACTCAATGAGTACGAACCACCTCACCGCTACCGGAATTAAACCCTTTGCGTAATTGGCGCGAAAGTTGTACTTTACGCCGGGCTTCCCGCGCCACAGAGACGAGGCAACTCAGAACACCGTCGGGTGCGGGACCCCACAATTCTGAATCTATTGCTTAATTGTGTCATATAGCTAGGATAGAGATTGATGGACATCGATGATCCTTAAATCTGCATGGTGAGTGCGTCATGGATGACAACAGTCTCGCTGAAGGGTTGATGCCTTTGGGTGGGCCGTGTTGCTTAACTCCGCAAGAATATTACTATGCTAGTCAAGGGGGAGAGAGTGTATTAGTAACTCCGTCCACCGGCCCTATATTCCGTAGGTTTAGGATTGAACCTCGAGCGATTCTAATCGTGAAAGTGTCGAGGCCGTGCTTCTCCCCGCGGACTACACTTGACGCAATTTTTGTACGGCGCAGACCCAATTATGATGTTCAGTTGAATCGCGTTGGGCCCTGAGGGTTTAAGCTCCCACCATCGGTAGCGTTCAACTCGTAGTATCGGTAGAACTCCGAATGGATTGGAGGTGGCATGTACAGCACCATAATAGCGAACATTCATCATAACGAGACCGGGACCTCCGTCAGATTCCGAATTCGGTCTACGGGACGAGGTCTTTCAGGCCATTTCAGCTGGGGCCAAGCCCTTCGTCCGGGCCATCAAATATAGGGTCCAGGTATGAACTAATCTTTTATGATAGAGGAGTTAACGCCGGCACTCCGAGAATTGCTGAGAATACGAGAGTGAGACATATAGGGCTCCACTAGGGCATGCGGCTGAATTCTCTACTTTTTAAACGACGACAGAGCTACTGCGCTTCCGGCATGCTGCGGTACGTTATGAACGCTGTGTAAGGGTATAGAAGGATCCCAATATTGGTCGTTTAGCCACACTAACGAGGGTAGCGAACGGAATGGCATTTCCCAGCCGGAGTACTCGGATAGCGATTCCCAATTACCCGTGATGTTTTTCGTGGTCGTCCTCCCAAATGCGGGGAGCGTAGCATTGAGGATCATTACAGGCTGCAGCGCCTCGATTGTTGCGTATTTACGGCGCTTCCGCCTGAAGG
>wa_EG;1;;;;;;;
AAACCAGAGATGTTAACACATCACCGGCCCGCTTGTAGGATGGTGTACGGACAGATTTTTTTGGTACTCCTATATCGCTAACGATTTTTTTCCACTGATAAATGAATAGTTGAGATACTTGAATGGTCGTTACAACAATTCTCCCACTAAGCATTATAGTTTTCAAGAGTTTGAGTTAAGCTCTACGTCTGCCCTGTTGTGGTCAGCCGCGGGGGAACACTGCGCAACCGACAAATGTGGTGGTCCTAAGAGATCCTAGTATCTAGGCATTGGGTCATAGATCACTCAATGAGTACGAACCACCTCACCGCTACCGGAATTAAACCCTTTGCGTAATTGGCGCGAAAGTTGTACTTTACGCCGGGCTTCCCGCGCCACAGAGACGAGGCAACTCAGAACACCGTCGGGTGCGGGACCCCACAATTCTGAATCTATTGCTTAATTGTGTCATATAGCTAGGATAGAGATTGATGGACATCGATGATCCTTAAATCTGCATGGTGAGTGCGTCATGGATGACAACAGTCTCGCTGAAGGGTTGATGCCTTTGGGTGGGCCGTGTTGCTTAACTCCGCAAGAATATTACTATGCTAGTCAAGGGGGAGAGAGTGTATTAGTAACTCCGTCCACCGGCCCTATATTCCGTAGGTTTAGGATTGAACCTCGAGCGATTCTAATCGTGAAAGTGTCGAGGCCGTGCTTCTCCCCGCGGACTACACTTGACGCAATTTTTGTACGGCGCAGACCCAATTATGATGTTCAGTTGAATCGCGTTGGGCCCTGAGGGTTTAAGCTCCCACCATCGGTAGCGTTCAACTCGTAGTATCGGTAGAACTCCGAATGGATTGGAGGTGGCATGTACAGCACCATAATAGCGAACATTCATCATAACGAGACCGGGACCTCCGTCAGATTCCGAATTCGGTCTACGGGACGAGGTCTTTCAGGCCATTTCAGCTGGGGCCAAGCCCTTCGTCCGGGCCATCAAATATAGGGTCCAGGTATGAACTAATCTTTTATGATAGAGGAGTTAACGCCGGCACTCCGAGAATTGCTGAGAATACGAGAGTGAGACATATAGGGCTCCACTAGGGCATGCGGCTGAATTCTCTACTTTTTAAACGACGACAGAGCTACTGCGCTTCCGGCATGCTGCGGTACGTTATGAACGCTGTGTAAGGGTATAGAAGGATCCCAATATTGGTCGTTTAGCCACACTAACGAGGGTAGCGAACGGAATGGCATTTCCCAGCCGGAGTACTCGGATAGCGATTCCCAATTACCCGTGATGTTTTTCGTGGTCGTCCTCCCAAATGCGGGGAGCGTAGCATTGAGGATCATTACAGGCTGCAGCGCCTCGATTGTTGCGTATTTACGGCGCTTCCGCCTGAAGG
>wa_EH;1;;;;;;;
AAACCAGAGATGTTAACACATCACCGGCCCGCTTGTAGGATGGTGTACGGACAGATTTTTTTGGTACTCCTATATCGCTAACGATTTTTTTCCACTGATAAATGAATAGTTGAGATACTTGAATGGTCGTTACAACAATTCTCCCACTAAGCATTATAGTTTTCAAGAGTTTGAGTTAAGCTCTACGTCTGCCCTGTTGTGGTCAGCCGCGGGGGAACACTGCGCAACCGACAAATGTGGTGGTCCTAAGAGATCCTAGTATCTAGGCATTGGGTCATAGATCACTCAATGAGTACGAACCACCTCACCGCTACCGGAATTAAACCCTTTGCGTAATTGGCGCGAAAGTTGTACTTTACGCCGGGCTTCCCGCGCCACAGAGACGAGGCAACTCAGAACACCGTCGGGTGCGGGACCCCACAATTCTGAATCTATTGCTTAATTGTGTCATATAGCTAGGATAGAGATTGATGGACATCGATGATCCTTAAATCTGCATGGTGAGTGCGTCATGGATGACAACAGTCTCGCTGAAGGGTTGATGCCTTTGGGTGGGCCGTGTTGCTTAACTCCGCAAGAATATTACTATGCTAGTCAAGGGGGAGAGAGTGTATTAGTAACTCCGTCCACCGGCCCTATATTCCGTAGGTTTAGGATTGAACCTCGAGCGATTCTAATCGTGAAAGTGTCGAGGCCGTGCTTCTCCCCGCGGACTACACTTGACGCAATTTTTGTACGGCGCAGACCCAATTATGATGTTCAGTTGAATCGCGTTGGGCCCTGAGGGTTTAAGCTCCCACCATCGGTAGCGTTCAACTCGTAGTATCGGTAGAACTCCGAATGGATTGGAGGTGGCATGTACAGCACCATAATAGCGAACATTCATCATAACGAGACCGGGACCTCCGTCAGATTCCGAATTCGGTCTACGGGACGAGGTCTTTCAGGCCATTTCAGCTGGGGCCAAGCCCTTCGTCCGGGCCATCAAATATAGGGTCCAGGTATGAACTAATCTTTTATGATAGAGGAGTTAACGCCGGCACTCCGAGAATTGCTGAGAATACGAGAGTGAGACATATAGGGCTCCACTAGGGCATGCGGCTGAATTCTCTACTTTTTAAACGACGACAGAGCTACTGCGCTTCCGGCATGCTGCGGTACGTTATGAACGCTGTGTAAGGGTATAGAAGGATCCCAATATTGGTCGTTTAGCCACACTAACGAGGGTAGCGAACGGAATGGCATTTCCCAGCCGGAGTACTCGGATAGCGATTCCCAATTACCCGTGATGTTTTTCGTGGTCGTCCTCCCAAATGCGGGGAGCGTAGCATTGAGGATCATTACAGGCTGCAGCGCCTCGATTGTTGCGTATTTACGGCGCTTCCGCCTGAAGG
>wa_EI;1;;;;;;;
AAACCAGAGATGTTAACACATCACCGGCCCGCTTGTAGGATGGTGTACGGACAGATTTTTTTGGTACTCCTATATCGCTAACGATTTTTTTCCACTGATAAATGAATAGTTGAGATACTTGAATGGTCGTTACAACAATTCTCCCACTAAGCATTATAGTTTTCAAGAGTTTGAGTTAAGCTCTACGTCTGCCCTGTTGTGGTCAGCCGCGGGGGAACACTGCGCAACCGACAAATGTGGTGGTCCTAAGAGATCCTAGTATCTAGGCATTGGGTCATAGATCACTCAATGAGTACGAACCACCTCACCGCTACCGGAATTAAACCCTTTGCGTAATTGGCGCGAAAGTTGTACTTTACGCCGGGCTTCCCGCGCCACAGAGACGAGGCAACTCAGAACACCGTCGGGTGCGGGACCCCACAATTCTGAATCTATTGCTTAATTGTGTCATATAGCTAGGATAGAGATTGATGGACATCGATGATCCTTAAATCTGCATGGTGAGTGCGTCATGGATGACAACAGTCTCGCTGAAGGGTTGATGCCTTTGGGTGGGCCGTGTTGCTTAACTCCGCAAGAATATTACTATGCTAGTCAAGGGGGAGAGAGTGTATTAGTAACTCCGTCCACCGGCCCTATATTCCGTAGGTTTAGGATTGAACCTCGAGCGATTCTAATCGTGAAAGTGTCGAGGCCGTGCTTCTCCCCGCGGACTACACTTGACGCAATTTTTGTACGGCGCAGACCCAATTATGATGTTCAGTTGAATCGCGTTGGGCCCTGAGGGTTTAAGCTCCCACCATCGGTAGCGTTCAACTCGTAGTATCGGTAGAACTCCGAATGGATTGGAGGTGGCATGTACAGCACCATAATAGCGAACATTCATCATAACGAGACCGGGACCTCCGTCAGATTCCGAATTCGGTCTACGGGACGAGGTCTTTCAGGCCATTTCAGCTGGGGCCAAGCCCTTCGTCCGGGCCATCAAATATAGGGTCCAGGTATGAACTAATCTTTTATGATAGAGGAGTTAACGCCGGCACTCCGAGAATTGCTGAGAATACGAGAGTGAGACATATAGGGCTCCACTAGGGCATGCGGCTGAATTCTCTACTTTTTAAACGACGACAGAGCTACTGCGCTTCCGGCATGCTGCGGTACGTTATGAACGCTGTGTAAGGGTATAGAAGGATCCCAATATTGGTCGTTTAGCCACACTAACGAGGGTAGCGAACGGAATGGCATTTCCCAGCCGGAGTACTCGGATAGCGATTCCCAATTACCCGTGATGTTTTTCGTGGTCGTCCTCCCAAATGCGGGGAGCGTAGCATTGAGGATCATTACAGGCTGCAGCGCCTCGATTGTTGCGTATTTACGGCGCTTCCGCCTGAAGG
>wa_EJ;1;;;;;;;
AAACCAGAGATGTTAACACATCACCGGCCCGCTTGTAGGATGGTGTACGGACAGATTTTTTTGGTACTCCTATATCGCTAACGATTTTTTTCCACTGATAAATGAATAGTTGAGATACTTGAATGGTCGTTACAACAATTCTCCCACTAAGCATTATAGTTTTCAAGAGTTTGAGTTAAGCTCTACGTCTGCCCTGTTGTGGTCAGCCGCGGGGGAACACTGCGCAACCGACAAATGTGGTGGTCCTAAGAGATCCTAGTATCTAGGCATTGGGTCATAGATCACTCAATGAGTACGAACCACCTCACCGCTACCGGAATTAAACCCTTTGCGTAATTGGCGCGAAAGTTGTACTTTACGCCGGGCTTCCCGCGCCACAGAGACGAGGCAACTCAGAACACCGTGGGGTGCGTGACCCCACAATTCTGAATCTATTGCTTAATTGTGTCATATAGCTAGGATAGAGATTGATGGACATCGATGATCCTTAAATCTGCATGGTGAGTGCGTCATGGATGACAACAGTCTCGCTGAAGGGTTGATGCCTTTGGGTGGGCCGTGTTGCTTAACTCCGCAAGAATATTACTATGCTAGTCAAGGGGGAGAGAGTGTATTAGTAACTCCGTCCACCGGCCCTATATTCCGTAAGTTTAGGATTGAACCTCGAGCGATTCTAATCGTGAAAGTGTCGAGGCCGTGCTTCTCCCCGCGGACTACACTTGACGCAATTTTTGTACGGCGCAGACCCAATTATGATGTTCAGTTGAATCGCGTTGGGCCCTGAGGGTTTGAGTTCCCACCATCGGTAGCGTTCAACTCGTAGTATCGGTAGAACTCCGAATGGATTGGAGGTGGCATGTACAGCACCATAATAGCGAACATTCATCATAACGAGACCGGGACCTCCATCAGATTCCGAATTCGGTCTACGGGACGAGGTCTTTCAGGCCATTTCAGCTGGGGCCAAGCCCTTCGTCCGGGCCATCAAATATAGGGTCCAGGTATGAACTAATCTTTTATGATAGAGGAGTTAACGCCGGCACTCCGAGAATTGCTGAGAATACGAGAGTGAGACATATAGGGCTCCACTAGGGCATGCGGCTGAATTCTCTACTTTTTAAACTACGACAGAGCTACTGCGCTTCCGGCATGCTGCGGTACGTAATGAACGCTGTGTAAGGGTATAGAAGGATCCCAATATTGGTCGTTTAGCCACACTAACGAGGGTAGCGAACGGAATGGCATTTCCCAGCCGGAGTACTCGGATAGCGATTCCCAATTACCCGTGATGTTTTTCGTGGTCGTCCTCCCAAATGCGGGGAGCGTAGCATTGAGGATCATTACAGGCTGCAGCGCCTCGATTGTTGCGTATTTACGGCGCTTCCGCCTGAAGG
>wa_EK;1;;;;;;;
AAACCAGAGATGTTAACACATCACCGGCCCGCTTGTAGGATGGTGTACGGACAGATTTTTTTGGTACTCCTATATCGCTAACGATTTTTTTCCACTGATAAATGAATAGTTGAGATACTTGAATGGTCGTTACAACAATTCTCCCACTAAGCATTATAGTTTTCAAGAGTTTGAGTTAAGCTCTACGTCTGCCCTGTTGTGGTCAGCCGCGGGGGAACACTGCGCAACCGACAAATGTGGTGGTCCTAAGAGATCCTAGTATCTAGGCATTGGGTCATAGATCACTCAATGAGTACGAACCACCTCACCGCTACCGGAATTAAACCCTTTGCGTAATTGGCGCGAAAGTTGTACTTTACGCCGGGCTTCCCGCGCCACAGAGACGAGGCAACTCAGAACACCGTCGGGTGCGGGACCCCACAATTCTGAATCTATTGCTTAATTGTGTCATATAGCTAGGATAGAGATTGATGGACATCGATGATCCTTAAATCTGCATGGTGAGTGCGTCATGGATGACAACAGTCTCGCTGAAGGGTTGATGCCTTTGGGTGGGCCGTGTTGCTTAACTCCGCAAGAATATTACTATGCTAGTCAAGGGGGAGAGAGTGTATTAGTAACTCCGTCCACCGGCCCTATATTCCGTAGGTTTAGGATTGAACCTCGAGCGATTCTAATCGTGAAAGTGTCGAGGCCGTGCTTCTCCCCGCGGACTACACTTGACGCAATTTTTGTACGGCGCAGACCCAATTATGATGTTCAGTTGAATCGCGTTGGGCCCTGAGGGTTTAAGCTCCCACCATCGGTAGCGTTCAACTCGTAGTATCGGTAGAACTCCGAATGGATTGGAGGTGGCATGTACAGCACCATAATAGCGAACATTCATCATAACGAGACCGGGACCTCCGTCAGATTCCGAATTCGGTCTACGGGACGAGGTCTTTCAGGCCATTTCAGCTGGGGCCAAGCCCTTCGTCCGGGCCATCAAATATAGGGTCCAGGTATGAACTAATCTTTTATGATAGAGGAGTTAACGCCGGCACTCCGAGAATTGCTGAGAATACGAGAGTGAGACATATAGGGCTCCACTAGGGCATGCGGCTGAATTCTCTACTTTTTAAACGACGACAGAGCTACTGCGCTTCCGGCATGCTGCGGTACGTTATGAACGCTGTGTAAGGGTATAGAAGGATCCCAATATTGGTCGTTTAGCCACACTAACGAGGGTAGCGAACGGAATGGCATTTCCCAGCCGGAGTACTCGGATAGCGATTCCCAATTACCCGTGATGTTTTTCGTGGTCGTCCTCCCAAATGCGGGGAGCGTAGCATTGAGGATCATTACAGGCTGCAGCGCCTCGATTGTTGCGTATTTACGGCGCTTCCGCCTGAAGG
>wa_EL;1;;;;;;;
AAACCAGAGATGTTAACACATCACCGGCCCGCTTGTAGGATGGTGTACGGACAGATTTTTTTGGTACTCCTATATCGCTAACGATTTTTTTCCACTGATAAATGAATAGTTGAGATACTTGAATGGTCGTTACAACAATTCTCCCACTAAGCATTATAGTTTTCAAGAGTTTGAGTTAAGCTCTACGTCTGCCCTGTTGTGGTCAGCCGCGGGGGAACACTGCGCAACCGACAAATGTGGTGGTCCTAAGAGATCCTAGTATCTAGGCATTGGGTCATAGATCACTCAATGAGTACGAACCACCTCACCGCTACCGGAATTAAACCCTTTGCGTAATTGGCGCGAAAGTTGTACTTTACGCCGGGCTTCCCGCGCCACAGAGACGAGGCAACTCAGAACACCGTGGGGTGCGTGACCCCACAATTCTGAATCTATTGCTTAATTGTGTCATATAGCTAGGATAGAGATTGATGGACATCGATGATCCTTAAATCTGCATGGTGAGTGCGTCATGGATGACAACAGTCTCGCTGAAGGGTTGATGCCTTTGGGTGGGCCGTGTTGCTTAACTCCGCAAGAATATTACTATGCTAGTCAAGGGGGAGAGAGTGTATTAGTAACTCCGTCCACCGGCCCTATATTCCGTAAGTTTAGGATTGAACCTCGAGCGATTCTAATCGTGAAAGTGTCGAGGCCGTGCTTCTCCCCGCGGACTACACTTGACGCAATTTTTGTACGGCGCAGACCCAATTATGATGTTCAGTTGAATCGCGTTGGGCCCTGAGGGTTTGAGTTCCCACCATCGGTAGCGTTCAACTCGTAGTATCGGTAGAACTCCGAATGGATTGGAGGTGGCATGTACAGCACCATAATAGCGAACATTCATCATAACGAGACCGGGACCTCCATCAGATTCCGAATTCGGTCTACGGGACGAGGTCTTTCAGGCCATTTCAGCTGGGGCCAAGCCCTTCGTCCGGGCCATCAAATATAGGGTCCAGGTATGAACTAATCTTTTATGATAGAGGAGTTAACGCCGGCACTCCGAGAATTGCTGAGAATACGAGAGTGAGACATATAGGGCTCCACTAGGGCATGCGGCTGAATTCTCTACTTTTTAAACTACGACAGAGCTACTGCGCTTCCGGCATGCTGCGGTACGTAATGAACGCTGTGTAAGGGTATAGAAGGATCCCAATATTGGTCGTTTAGCCACACTAACGAGGGTAGCGAACGGAATGGCATTTCCCAGCCGGAGTACTCGGATAGCGATTCCCAATTACCCGTGATGTTTTTCGTGGTCGTCCTCCCAAATGCGGGGAGCGTAGCATTGAGGATCATTACAGGCTGCAGCGCCTCGATTGTTGCGTATTTACGGCGCTTCCGCCTGAAGG
>wa_EM;1;;;;;;;
AAACCAGAGATGTTAACACATCACCGGCCCGCTTGTAGGATGGTGTACGGACAGATTTTTTTGGTACTCCTATATCGCTAACGATTTTTTTCCACTGATAAATGAATAGTTGAGATACTTGAATGGTCGTTACAACAATTCTCCCACTAAGCATTATAGTTTTCAAGAGTTTGAGTTAAGCTCTACGTCTGCCCTGTTGTGGTCAGCCGCGGGGGAACACTGCGCAACCGACAAATGTGGTGGTCCTAAGAGATCCTAGTATCTAGGCATTGGGTCATAGATCACTCAATGAGTACGAACCACCTCACCGCTACCGGAATTAAACCCTTTGCGTAATTGGCGCGAAAGTTGTACTTTACGCCGGGCTTCCCGCGCCACAGAGACGAGGCAACTCAGAACACCGTCGGGTGCGGGACCCCACAATTCTGAATCTATTGCTTAATTGTGTCATATAGCTAGGATAGAGATTGATGGACATCGATGATCCTTAAATCTGCATGGTGAGTGCGTCATGGATGACAACAGTCTCGCTGAAGGGTTGATGCCTTTGGGTGGGCCGTGTTGCTTAACTCCGCAAGAATATTACTATGCTAGTCAAGGGGGAGAGAGTGTATTAGTAACTCCGTCCACCGGCCCTATATTCCGTAGGTTTAGGATTGAACCTCGAGCGATTCTAATCGTGAAAGTGTCGAGGCCGTGCTTCTCCCCGCGGACTACACTTGACGCAATTTTTGTACGGCGCAGACCCAATTATGATGTTCAGTTGAATCGCGTTGGGCCCTGAGGGTTTAAGCTCCCACCATCGGTAGCGTTCAACTCGTAGTATCGGTAGAACTCCGAATGGATTGGAGGTGGCATGTACAGCACCATAATAGCGAACATTCATCATAACGAGACCGGGACCTCCGTCAGATTCCGAATTCGGTCTACGGGACGAGGTCTTTCAGGCCATTTCAGCTGGGGCCAAGCCCTTCGTCCGGGCCATCAAATATAGGGTCCAGGTATGAACTAATCTTTTATGATAGAGGAGTTAACGCCGGCACTCCGAGAATTGCTGAGAATACGAGAGTGAGACATATAGGGCTCCACTAGGGCATGCGGCTGAATTCTCTACTTTTTAAACGACGACAGAGCTACTGCGCTTCCGGCATGCTGCGGTACGTTATGAACGCTGTGTAAGGGTATAGAAGGATCCCAATATTGGTCGTTTAGCCACACTAACGAGGGTAGCGAACGGAATGGCATTTCCCAGCCGGAGTACTCGGATAGCGATTCCCAATTACCCGTGATGTTTTTCGTGGTCGTCCTCCCAAATGCGGGGAGCGTAGCATTGAGGATCATTACAGGCTGCAGCGCCTCGATTGTTGCGTATTTACGGCGCTTCCGCCTGAAGG
>wa_EN;1;;;;;;;
AAACCAGAGATGTTAACACATCACCGGCCCGCTTGTAGGATGGTGTACGGACAGATTTTTTTGGTACTCCTATATCGCTAACGATTTTTTTCCACTGATAAATGAATAGTTGAGATACTTGAATGGTCGTTACAACAATTCTCCCACTAAGCATTATAGTTTTCAAGAGTTTGAGTTAAGCTCTACGTCTGCCCTGTTGTGGTCAGCCGCGGGGGAACACTGCGCAACCGACAAATGTGGTGGTCCTAAGAGATCCTAGTATCTAGGCATTGGGTCATAGATCACTCAATGAGTACGAACCACCTCACCGCTACCGGAATTAAACCCTTTGCGTAATTGGCGCGAAAGTTGTACTTTACGCCGGGCTTCCCGCGCCACAGAGACGAGGCAACTCAGAACACCGTGGGGTGCGTGACCCCACAATTCTGAATCTATTGCTTAATTGTGTCATATAGCTAGGATAGAGATTGATGGACATCGATGATCCTTAAATCTGCATGGTGAGTGCGTCATGGATGACAACAGTCTCGCTGAAGGGTTGATGCCTTTGGGTGGGCCGTGTTGCTTAACTCCGCAAGAATATTACTATGCTAGTCAAGGGGGAGAGAGTGTATTAGTAACTCCGTCCACCGGCCCTATATTCCGTAAGTTTAGGATTGAACCTCGAGCGATTCTAATCGTGAAAGTGTCGAGGCCGTGCTTCTCCCCGCGGACTACACTTGACGCAATTTTTGTACGGCGCAGACCCAATTATGATGTTCAGTTGAATCGCGTTGGGCCCTGAGGGTTTGAGTTCCCACCATCGGTAGCGTTCAACTCGTAGTATCGGTAGAACTCCGAATGGATTGGAGGTGGCATGTACAGCACCATAATAGCGAACATTCATCATAACGAGACCGGGACCTCCATCAGATTCCGAATTCGGTCTACGGGACGAGGTCTTTCAGGCCATTTCAGCTGGGGCCAAGCCCTTCGTCCGGGCCATCAAATATAGGGTCCAGGTATGAACTAATCTTTTATGATAGAGGAGTTAACGCCGGCACTCCGAGAATTGCTGAGAATACGAGAGTGAGACATATAGGGCTCCACTAGGGCATGCGGCTGAATTCTCTACTTTTTAAACTACGACAGAGCTACTGCGCTTCCGGCATGCTGCGGTACGTAATGAACGCTGTGTAAGGGTATAGAAGGATCCCAATATTGGTCGTTTAGCCACACTAACGAGGGTAGCGAACGGAATGGCATTTCCCAGCCGGAGTACTCGGATAGCGATTCCCAATTACCCGTGATGTTTTTCGTGGTCGTCCTCCCAAATGCGGGGAGCGTAGCATTGAGGATCATTACAGGCTGCAGCGCCTCGATTGTTGCGTATTTACGGCGCTTCCGCCTGAAGG
>wa_EO;1;;;;;;;
AAACCAGAGATGTTAACACATCACCGGCCCGCTTGTAGGATGGTGTACGGACAGATTTTTTTGGTACTCCTATATCGCTAACGATTTTTTTCCACTGATAAATGAATAGTTGAGATACTTGAATGGTCGTTACAACAATTCTCCCACTAAGCATTATAGTTTTCAAGAGTTTGAGTTAAGCTCTACGTCTGCCCTGTTGTGGTCAGCCGCGGGGGAACACTGCGCAACCGACAAATGTGGTGGTCCTAAGAGATCCTAGTATCTAGGCATTGGGTCATAGATCACTCAATGAGTACGAACCACCTCACCGCTACCGGAATTAAACCCTTTGCGTAATTGGCGCGAAAGTTGTACTTTACGCCGGGCTTCCCGCGCCACAGAGACGAGGCAACTCAGAACACCGTGGGGTGCGTGACCCCACAATTCTGAATCTATTGCTTAATTGTGTCATATAGCTAGGATAGAGATTGATGGACATCGATGATCCTTAAATCTGCATGGTGAGTGCGTCATGGATGACAACAGTCTCGCTGAAGGGTTGATGCCTTTGGGTGGGCCGTGTTGCTTAACTCCGCAAGAATATTACTATGCTAGTCAAGGGGGAGAGAGTGTATTAGTAACTCCGTCCACCGGCCCTATATTCCGTAAGTTTAGGATTGAACCTCGAGCGATTCTAATCGTGAAAGTGTCGAGGCCGTGCTTCTCCCCGCGGACTACACTTGACGCAATTTTTGTACGGCGCAGACCCAATTATGATGTTCAGTTGAATCGCGTTGGGCCCTGAGGGTTTGAGTTCCCACCATCGGTAGCGTTCAACTCGTAGTATCGGTAGAACTCCGAATGGATTGGAGGTGGCATGTACAGCACCATAATAGCGAACATTCATCATAACGAGACCGGGACCTCCATCAGATTCCGAATTCGGTCTACGGGACGAGGTCTTTCAGGCCATTTCAGCTGGGGCCAAGCCCTTCGTCCGGGCCATCAAATATAGGGTCCAGGTATGAACTAATCTTTTATGATAGAGGAGTTAACGCCGGCACTCCGAGAATTGCTGAGAATACGAGAGTGAGACATATAGGGCTCCACTAGGGCATGCGGCTGAATTCTCTACTTTTTAAACTACGACAGAGCTACTGCGCTTCCGGCATGCTGCGGTACGTAATGAACGCTGTGTAAGGGTATAGAAGGATCCCAATATTGGTCGTTTAGCCACACTAACGAGGGTAGCGAACGGAATGGCATTTCCCAGCCGGAGTACTCGGATAGCGATTCCCAATTACCCGTGATGTTTTTCGTGGTCGTCCTCCCAAATGCGGGGAGCGTAGCATTGAGGATCATTACAGGCTGCAGCGCCTCGATTGTTGCGTATTTACGGCGCTTCCGCCTGAAGG
>C2_EP;1;;;;;;;
AAACCAGAGATGTTAACACATCACCGGCCCGCTTGTAGGATGGTGTACGGACAGATTTTTTTGGTACTCCTATATCGCTAACGATTTTTTTCCACTGATAAATGAATAGTTGAGATACTTGAATGGTCGTTACAACAATTCTCCCACTAAGCATTATAGTTTTCAAGAGTTTGAGTTAAGCTCTACGTCTGCCCTGTTGTGGTCAGCCGCGGGGGAACACTGCGCAACCGACAAATGTGGTGGTCCTAAGAGATCCTAGTATCTAGGCATTGGGTCATAGATCACTCAATGAGTACGAACCACCTCACCGCTACCGGAATTAAACCCTTTGCGTAATTGGCGCGAAAGTTGTACTTTACGCCGGGCTTCCCGCGCCACAGAGACGAGGCAACTCAGAACACCGTGGGGTGCGTGACCCCACAATTCTGAATCTATTGCTTAATTGTGTCATATAGCTAGGATAGAGATTGATGGACATCGATGATCCTTAAATCTGCATGGTGAGTGCGTCATGGATGACAACAGTCTCGCTGAAGGGTTGATGCCTTTGGGTGGGCCGTGTTGCTTAACTCCGCAAGAATATTACTATGCTAGTCAAGGGGGAGAGAGTGTATTAGTAACTCCGTCCACCGGCCCTATATTCCGTAAGTTTAGGATTGAACCTCGAGCGATTCTAATCGTGAAAGTGTCGAGGCCGTGCTTCTCCCCGCGGACTACACTTGACGCAATTTTTGTACGGCGCAGACCCAATTATGATGTTCAGTTGAATCGCGTTGGGCCCTGAGGGTTTGAGTTCCCACCATCGGTAGCGTTCAACTCGTAGTATCGGTAGAACTCCGAATGGATTGGAGGTGGCATGTACAGCACCATAATAGCGAACATTCATCATAACGAGACCGGGACCTCCATCAGATTCCGAATTCGGTCTACGGGACGAGGTCTTTCAGGCCATTTCAGCTGGGGCCAAGCCCTTCGTCCGGGCCATCAAATATAGGGTCCAGGTATGAACTAATCTTTTATGATAGAGGAGTTAACGCCGGCACTCCGAGAATTGCTGAGAATACGAGAGTGAGACATATAGGGCTCCACTAGGGCATGCGGCTGAATTCTCTACTTTTTAAACTACGACAGAGCTACTGCGCTTCCGGCATGCTGCGGTACGTAATGAACGCTGTGTAAGGGTATAGAAGGATCCCAATATTGGTCGTTTAGCCACACTAACGAGGGTAGCGAACGGAATGGCATTTCCCAGCCGGAGTACTCGGATAGCGATTCCCAATTACCCGTGATGTTTTTCGTGGTCGTCCTCCCAAATGCGGGGAGCGTAGCATTGAGGATCATTACAGGCTGCAGCGCCTCGATTGTTGCGTATTTACGGCGCTTCCGCCTGAAGG
>C2_EQ;1;;;;;;;
AAACCAGAGATGTTAACACATCACCGGCCCGCTTGTAGGATGGTGTACGGACAGATTTTTTTGGTACTCCTATATCGCTAACGATTTTTTTCCACTGATAAATGAATAGTTGAGATACTTGAATGGTCGTTACAACAATTCTCCCACTAAGCATTATAGTTTTCAAGAGTTTGAGTTAAGCTCTACGTCTGCCCTGTTGTGGTCAGCCGCGGGGGAACACTGCGCAACCGACAAATGTGGTGGTCCTAAGAGATCCTAGTATCTAGGCATTGGGTCATAGATCACTCAATGAGTACGAACCACCTCACCGCTACCGGAATTAAACCCTTTGCGTAATTGGCGCGAAAGTTGTACTTTACGCCGGGCTTCCCGCGCCACAGAGACGAGGCAACTCAGAACACCGTCGGGTGCGGGACCCCACAATTCTGAATCTATTGCTTAATTGTGTCATATAGCTAGGATAGAGATTGATGGACATCGATGATCCTTAAATCTGCATGGTGAGTGCGTCATGGATGACAACAGTCTCGCTGAAGGGTTGATGCCTTTGGGTGGGCCGTGTTGCTTAACTCCGCAAGAATATTACTATGCTAGTCAAGGGGGAGAGAGTGTATTAGTAACTCCGTCCACCGGCCCTATATTCCGTAGGTTTAGGATTGAACCTCGAGCGATTCTAATCGTGAAAGTGTCGAGGCCGTGCTTCTCCCCGCGGACTACACTTGACGCAATTTTTGTACGGCGCAGACCCAATTATGATGTTCAGTTGAATCGCGTTGGGCCCTGAGGGTTTAAGCTCCCACCATCGGTAGCGTTCAACTCGTAGTATCGGTAGAACTCCGAATGGATTGGAGGTGGCATGTACAGCACCATAATAGCGAACATTCATCATAACGAGACCGGGACCTCCGTCAGATTCCGAATTCGGTCTACGGGACGAGGTCTTTCAGGCCATTTCAGCTGGGGCCAAGCCCTTCGTCCGGGCCATCAAATATAGGGTCCAGGTATGAACTAATCTTTTATGATAGAGGAGTTAACGCCGGCACTCCGAGAATTGCTGAGAATACGAGAGTGAGACATATAGGGCTCCACTAGGGCATGCGGCTGAATTCTCTACTTTTTAAACGACGACAGAGCTACTGCGCTTCCGGCATGCTGCGGTACGTTATGAACGCTGTGTAAGGGTATAGAAGGATCCCAATATTGGTCGTTTAGCCACACTAACGAGGGTAGCGAACGGAATGGCATTTCCCAGCCGGAGTACTCGGATAGCGATTCCCAATTACCCGTGATGTTTTTCGGGGTCGTCCTCCCAAATGCGGGGAGCGTAGCATTGAGGATCATTACAGGCTGCAGCGCCTCGATTGTTGCGTATTTACGGCGCTTCCGCCTGAAGG
>wa_ER;1;;;;;;;
AAACCAGAGATGTTAACACATCACCGGCCCGCTTGTAGGATGGTGTACGGACAGATTTTTTTGGTACTCCTATATCGCTAACGATTTTTTTCCACTGATAAATGAATAGTTGAGATACTTGAATGGTCGTTACAACAATTCTCCCACTAAGCATTATAGTTTTCAAGAGTTTGAGTTAAGCTCTACGTCTGCCCTGTTGTGGTCAGCCGCGGGGGAACACTGCGCAACCGACAAATGTGGTGGTCCTAAGAGATCCTAGTATCTAGGCATTGGGTCATAGATCACTCAATGAGTACGAACCACCTCACCGCTACCGGAATTAAACCCTTTGCGTAATTGGCGCGAAAGTTGTACTTTACGCCGGGCTTCCCGCGCCACAGAGACGAGGCAACTCAGAACACCGTCGGGTGCGGGACCCCACAATTCTGAATCTATTGCTTAATTGTGTCATATAGCTAGGATAGAGATTGATGGACATCGATGATCCTTAAATCTGCATGGTGAGTGCGTCATGGATGACAACAGTCTCGCTGAAGGGTTGATGCCTTTGGGTGGGCCGTGTTGCTTAACTCCGCAAGAATATTACTATGCTAGTCAAGGGGGAGAGAGTGTATTAGTAACTCCGTCCACCGGCCCTATATTCCGTAGGTTTAGGATTGAACCTCGAGCGATTCTAATCGTGAAAGTGTCGAGGCCGTGCTTCTCCCCGCGGACTACACTTGACGCAATTTTTGTACGGCGCAGACCCAATTATGATGTTCAGTTGAATCGCGTTGGGCCCTGAGGGTTTAAGCTCCCACCATCGGTAGCGTTCAACTCGTAGTATCGGTAGAACTCCGAATGGATTGGAGGTGGCATGTACAGCACCATAATAGCGAACATTCATCATAACGAGACCGGGACCTCCGTCAGATTCCGAATTCGGTCTACGGGACGAGGTCTTTCAGGCCATTTCAGCTGGGGCCAAGCCCTTCGTCCGGGCCATCAAATATAGGGTCCAGGTATGAACTAATCTTTTATGATAGAGGAGTTAACGCCGGCACTCCGAGAATTGCTGAGAATACGAGAGTGAGACATATAGGGCTCCACTAGGGCATGCGGCTGAATTCTCTACTTTTTAAACGACGACAGAGCTACTGCGCTTCCGGCATGCTGCGGTACGTTATGAACGCTGTGTAAGGGTATAGAAGGATCCCAATATTGGTCGTTTAGCCACACTAACGAGGGTAGCGAACGGAATGGCATTTCCCAGCCGGAGTACTCGGATAGCGATTCCCAATTACCCGTGATGTTTTTCGGGGTCGTCCTCCCAAATGCGGGGAGCGTAGCATTGAGGATCATTACAGGCTGCAGCGCCTCGATTGTTGCGTATTTACGGCGCTTCCGCCTGAAGG
>wa_ES;1;;;;;;;
AAACCAGAGATGTTAACACATCACCGGCCCGCTTGTAGGATGGTGTACGGACAGATTTTTTTGGTACTCCTATATCGCTAACGATTTTTTTCCACTGATAAATGAATAGTTGAGATACTTGAATGGTCGTTACAACAATTCTCCCACTAAGCATTATAGTTTTCAAGAGTTTGAGTTAAGCTCTACGTCTGCCCTGTTGTGGTCAGCCGCGGGGGAACACTGCGCAACCGACAAATGTGGTGGTCCTAAGAGATCCTAGTATCTAGGCATTGGGTCATAGATCACTCAATGAGTACGAACCACCTCACCGCTACCGGAATTAAACCCTTTGCGTAATTGGCGCGAAAGTTGTACTTTACGCCGGGCTTCCCGCGCCACAGAGACGAGGCAACTCAGAACACCGTCGGGTGCGGGACCCCACAATTCTGAATCTATTGCTTAATTGTGTCATATAGCTAGGATAGAGATTGATGGACATCGATGATCCTTAAATCTGCATGGTGAGTGCGTCATGGATGACAACAGTCTCGCTGAAGGGTTGATGCCTTTGGGTGGGCCGTGTTGCTTAACTCCGCAAGAATATTACTATGCTAGTCAAGGGGGAGAGAGTGTATTAGTAACTCCGTCCACCGGCCCTATATTCCGTAGGTTTAGGATTGAACCTCGAGCGATTCTAATCGTGAAAGTGTCGAGGCCGTGCTTCTCCCCGCGGACTACACTTGACGCAATTTTTGTACGGCGCAGACCCAATTATGATGTTCAGTTGAATCGCGTTGGGCCCTGAGGGTTTAAGCTCCCACCATCGGTAGCGTTCAACTCGTAGTATCGGTAGAACTCCGAATGGATTGGAGGTGGCATGTACAGCACCATAATAGCGAACATTCATCATAACGAGACCGGGACCTCCGTCAGATTCCGAATTCGGTCTACGGGACGAGGTCTTTCAGGCCATTTCAGCTGGGGCCAAGCCCTTCGTCCGGGCCATCAAATATAGGGTCCAGGTATGAACTAATCTTTTATGATAGAGGAGTTAACGCCGGCACTCCGAGAATTGCTGAGAATACGAGAGTGAGACATATAGGGCTCCACTAGGGCATGCGGCTGAATTCTCTACTTTTTAAACGACGACAGAGCTACTGCGCTTCCGGCATGCTGCGGTACGTTATGAACGCTGTGTAAGGGTATAGAAGGATCCCAATATTGGTCGTTTAGCCACACTAACGAGGGTAGCGAACGGAATGGCATTTCCCAGCCGGAGTACTCGGATAGCGATTCCCAATTACCCGTGATGTTTTTCGGGGTCGTCCTCCCAAATGCGGGGAGCGTAGCATTGAGGATCATTACAGGCTGCAGCGCCTCGATTGTTGCGTATTTACGGCGCTTCCGCCTGAAGG
>wa_ET;1;;;;;;;
AAACCAGAGATGTTAACACATCACCGGCCCGCTTGTAGGATGGTGTACGGACAGATTTTTTTGGTACTCCTATATCGCTAACGATTTTTTTCCACTGATAAATGAATAGTTGAGATACTTGAATGGTCGTTACAACAATTCTCCCACTAAGCATTATAGTTTTCAAGAGTTTGAGTTAAGCTCTACGTCTGCCCTGTTGTGGTCAGCCGCGGGGGAACACTGCGCAACCGACAAATGTGGTGGTCCTAAGAGATCCTAGTATCTAGGCATTGGGTCATAGATCACTCAATGAGTACGAACCACCTCACCGCTACCGGAATTAAACCCTTTGCGTAATTGGCGCGAAAGTTGTACTTTACGCCGGGCTTCCCGCGCCACAGAGACGAGGCAACTCAGAACACCGTCGGGTGCGGGACCCCACAATTCTGAATCTATTGCTTAATTGTGTCATATAGCTAGGATAGAGATTGATGGACATCGATGATCCTTAAATCTGCATGGTGAGTGCGTCATGGATGACAACAGTCTCGCTGAAGGGTTGATGCCTTTGGGTGGGCCGTGTTGCTTAACTCCGCAAGAATATTACTATGCTAGTCAAGGGGGAGAGAGTGTATTAGTAACTCCGTCCACCGGCCCTATATTCCGTAGGTTTAGGATTGAACCTCGAGCGATTCTAATCGTGAAAGTGTCGAGGCCGTGCTTCTCCCCGCGGACTACACTTGACGCAATTTTTGTACGGCGCAGACCCAATTATGATGTTCAGTTGAATCGCGTTGGGCCCTGAGGGTTTAAGCTCCCACCATCGGTAGCGTTCAACTCGTAGTATCGGTAGAACTCCGAATGGATTGGAGGTGGCATGTACAGCACCATAATAGCGAACATTCATCATAACGAGACCGGGACCTCCGTCAGATTCCGAATTCGGTCTACGGGACGAGGTCTTTCAGGCCATTTCAGCTGGGGCCAAGCCCTTCGTCCGGGCCATCAAATATAGGGTCCAGGTATGAACTAATCTTTTATGATAGAGGAGTTAACGCCGGCACTCCGAGAATTGCTGAGAATACGAGAGTGAGACATATAGGGCTCCACTAGGGCATGCGGCTGAATTCTCTACTTTTTAAACGACGACAGAGCTACTGCGCTTCCGGCATGCTGCGGTACGTTATGAACGCTGTGTAAGGGTATAGAAGGATCCCAATATTGGTCGTTTAGCCACACTAACGAGGGTAGCGAACGGAATGGCATTTCCCAGCCGGAGTACTCGGATAGCGATTCCCAATTACCCGTGATGTTTTTCGTGGTCGTCCTCCCAAATGCGGGGAGCGTAGCATTGAGGATCATTACAGGCTGCAGCGCCTCGATTGTTGCGTATTTACGGCGCTTCCGCCTGAAGG
>wa_EU;1;;;;;;;
AAACCAGAGATGTTAACACATCACCGGCCCGCTTGTAGGATGGTGTACGGACAGATTTTTTTGGTACTCCTATATCGCTAACGATTTTTTTCCACTGATAAATGAATAGTTGAGATACTTGAATGGTCGTTACAACAATTCTCCCACTAAGCATTATAGTTTTCAAGAGTTTGAGTTAAGCTCTACGTCTGCCCTGTTGTGGTCAGCCGCGGGGGAACACTGCGCAACCGACAAATGTGGTGGTCCTAAGAGATCCTAGTATCTAGGCATTGGGTCATAGATCACTCAATGAGTACGAACCACCTCACCGCTACCGGAATTAAACCCTTTGCGTAATTGGCGCGAAAGTTGTACTTTACGCCGGGCTTCCCGCGCCACAGAGACGAGGCAACTCAGAACACCGTGGGGTGCGTGACCCCACAATTCTGAATCTATTGCTTAATTGTGTCATATAGCTAGGATAGAGATTGATGGACATCGATGATCCTTAAATCTGCATGGTGAGTGCGTCATGGATGACAACAGTCTCGCTGAAGGGTTGATGCCTTTGGGTGGGCCGTGTTGCTTAACTCCGCAAGAATATTACTATGCTAGTCAAGGGGGAGAGAGTGTATTAGTAACTCCGTCCACCGGCCCTATATTCCGTAAGTTTAGGATTGAACCTCGAGCGATTCTAATCGTGAAAGTGTCGAGGCCGTGCTTCTCCCCGCGGACTACACTTGACGCAATTTTTGTACGGCGCAGACCCAATTATGATGTTCAGTTGAATCGCGTTGGGCCCTGAGGGTTTGAGTTCCCACCATCGGTAGCGTTCAACTCGTAGTATCGGTAGAACTCCGAATGGATTGGAGGTGGCATGTACAGCACCATAATAGCGAACATTCATCATAACGAGACCGGGACCTCCATCAGATTCCGAATTCGGTCTACGGGACGAGGTCTTTCAGGCCATTTCAGCTGGGGCCAAGCCCTTCGTCCGGGCCATCAAATATAGGGTCCAGGTATGAACTAATCTTTTATGATAGAGGAGTTAACGCCGGCACTCCGAGAATTGCTGAGAATACGAGAGTGAGACATATAGGGCTCCACTAGGGCATGCGGCTGAATTCTCTACTTTTTAAACTACGACAGAGCTACTGCGCTTCCGGCATGCTGCGGTACGTAATGAACGCTGTGTAAGGGTATAGAAGGATCCCAATATTGGTCGTTTAGCCACACTAACGAGGGTAGCGAACGGAATGGCATTTCCCAGCCGGAGTACTCGGATAGCGATTCCCAATTACCCGTGATGTTTTTCGTGGTCGTCCTCCCAAATGCGGGGAGCGTAGCATTGAGGATCATTACAGGCTGCAGCGCCTCGATTGTTGCGTATTTACGGCGCTTCCGCCTGAAGG
>wa_EV;1;;;;;;;
AAACCAGAGATGTTAACACATCACCGGCCCGCTTGTAGGATGGTGTACGGACAGATTTTTTTGGTACTCCTATATCGCTAACGATTTTTTTCCACTGATAAATGAATAGTTGAGATACTTGAATGGTCGTTACAACAATTCTCCCACTAAGCATTATAGTTTTCAAGAGTTTGAGTTAAGCTCTACGTCTGCCCTGTTGTGGTCAGCCGCGGGGGAACACTGCGCAACCGACAAATGTGGTGGTCCTAAGAGATCCTAGTATCTAGGCATTGGGTCATAGATCACTCAATGAGTACGAACCACCTCACCGCTACCGGAATTAAACCCTTTGCGTAATTGGCGCGAAAGTTGTACTTTACGCCGGGCTTCCCGCGCCACAGAGACGAGGCAACTCAGAACACCGTCGGGTGCGGGACCCCACAATTCTGAATCTATTGCTTAATTGTGTCATATAGCTAGGATAGAGATTGATGGACATCGATGATCCTTAAATCTGCATGGTGAGTGCGTCATGGATGACAACAGTCTCGCTGAAGGGTTGATGCCTTTGGGTGGGCCGTGTTGCTTAACTCCGCAAGAATATTACTATGCTAGTCAAGGGGGAGAGAGTGTATTAGTAACTCCGTCCACCGGCCCTATATTCCGTAGGTTTAGGATTGAACCTCGAGCGATTCTAATCGTGAAAGTGTCGAGGCCGTGCTTCTCCCCGCGGACTACACTTGACGCAATTTTTGTACGGCGCAGACCCAATTATGATGTTCAGTTGAATCGCGTTGGGCCCTGAGGGTTTAAGCTCCCACCATCGGTAGCGTTCAACTCGTAGTATCGGTAGAACTCCGAATGGATTGGAGGTGGCATGTACAGCACCATAATAGCGAACATTCATCATAACGAGACCGGGACCTCCGTCAGATTCCGAATTCGGTCTACGGGACGAGGTCTTTCAGGCCATTTCAGCTGGGGCCAAGCCCTTCGTCCGGGCCATCAAATATAGGGTCCAGGTATGAACTAATCTTTTATGATAGAGGAGTTAACGCCGGCACTCCGAGAATTGCTGAGAATACGAGAGTGAGACATATAGGGCTCCACTAGGGCATGCGGCTGAATTCTCTACTTTTTAAACGACGACAGAGCTACTGCGCTTCCGGCATGCTGCGGTACGTTATGAACGCTGTGTAAGGGTATAGAAGGATCCCAATATTGGTCGTTTAGCCACACTAACGAGGGTAGCGAACGGAATGGCATTTCCCAGCCGGAGTACTCGGATAGCGATTCCCAATTACCCGTGATGTTTTTCGTGGTCGTCCTCCCAAATGCGGGGAGCGTAGCATTGAGGATCATTACAGGCTGCAGCGCCTCGATTGTTGCGTATTTACGGCGCTTCCGCCTGAAGG
>wa_EW;1;;;;;;;
AAACCAGAGATGTTAACACATCACCGGCCCGCTTGTAGGATGGTGTACGGACAGATTTTTTTGGTACTCCTATATCGCTAACGATTTTTTTCCACTGATAAATGAATAGTTGAGATACTTGAATGGTCGTTACAACAATTCTCCCACTAAGCATTATAGTTTTCAAGAGTTTGAGTTAAGCTCTACGTCTGCCCTGTTGTGGTCAGCCGCGGGGGAACACTGCGCAACCGACAAATGTGGTGGTCCTAAGAGATCCTAGTATCTAGGCATTGGGTCATAGATCACTCAATGAGTACGAACCACCTCACCGCTACCGGAATTAAACCCTTTGCGTAATTGGCGCGAAAGTTGTACTTTACGCCGGGCTTCCCGCGCCACAGAGACGAGGCAACTCAGAACACCGTGGGGTGCGTGACCCCACAATTCTGAATCTATTGCTTAATTGTGTCATATAGCTAGGATAGAGATTGATGGACATCGATGATCCTTAAATCTGCATGGTGAGTGCGTCATGGATGACAACAGTCTCGCTGAAGGGTTGATGCCTTTGGGTGGGCCGTGTTGCTTAACTCCGCAAGAATATTACTATGCTAGTCAAGGGGGAGAGAGTGTATTAGTAACTCCGTCCACCGGCCCTATATTCCGTAAGTTTAGGATTGAACCTCGAGCGATTCTAATCGTGAAAGTGTCGAGGCCGTGCTTCTCCCCGCGGACTACACTTGACGCAATTTTTGTACGGCGCAGACCCAATTATGATGTTCAGTTGAATCGCGTTGGGCCCTGAGGGTTTGAGTTCCCACCATCGGTAGCGTTCAACTCGTAGTATCGGTAGAACTCCGAATGGATTGGAGGTGGCATGTACAGCACCATAATAGCGAACATTCATCATAACGAGACCGGGACCTCCATCAGATTCCGAATTCGGTCTACGGGACGAGGTCTTTCAGGCCATTTCAGCTGGGGCCAAGCCCTTCGTCCGGGCCATCAAATATAGGGTCCAGGTATGAACTAATCTTTTATGATAGAGGAGTTAACGCCGGCACTCCGAGAATTGCTGAGAATACGAGAGTGAGACATATAGGGCTCCACTAGGGCATGCGGCTGAATTCTCTACTTTTTAAACTACGACAGAGCTACTGCGCTTCCGGCATGCTGCGGTACGTAATGAACGCTGTGTAAGGGTATAGAAGGATCCCAATATTGGTCGTTTAGCCACACTAACGAGGGTAGCGAACGGAATGGCATTTCCCAGCCGGAGTACTCGGATAGCGATTCCCAATTACCCGTGATGTTTTTCGTGGTCGTCCTCCCAAATGCGGGGAGCGTAGCATTGAGGATCATTACAGGCTGCAGCGCCTCGATTGTTGCGTATTTACGGCGCTTCCGCCTGAAGG
>wa_EX;1;;;;;;;
AAACCAGAGATGTTAACACATCACCGGCCCGCTTGTAGGATGGTGTACGGACAGATTTTTTTGGTACTCCTATATCGCTAACGATTTTTTTCCACTGATAAATGAATAGTTGAGATACTTGAATGGTCGTTACAACAATTCTCCCACTAAGCATTATAGTTTTCAAGAGTTTGAGTTAAGCTCTACGTCTGCCCTGTTGTGGTCAGCCGCGGGGGAACACTGCGCAACCGACAAATGTGGTGGTCCTAAGAGATCCTAGTATCTAGGCATTGGGTCATAGATCACTCAATGAGTACGAACCACCTCACCGCTACCGGAATTAAACCCTTTGCGTAATTGGCGCGAAAGTTGTACTTTACGCCGGGCTTCCCGCGCCACAGAGACGAGGCAACTCAGAACACCGTCGGGTGCGGGACCCCACAATTCTGAATCTATTGCTTAATTGTGTCATATAGCTAGGATAGAGATTGATGGACATCGATGATCCTTAAATCTGCATGGTGAGTGCGTCATGGATGACAACAGTCTCGCTGAAGGGTTGATGCCTTTGGGTGGGCCGTGTTGCTTAACTCCGCAAGAATATTACTATGCTAGTCAAGGGGGAGAGAGTGTATTAGTAACTCCGTCCACCGGCCCTATATTCCGTAGGTTTAGGATTGAACCTCGAGCGATTCTAATCGTGAAAGTGTCGAGGCCGTGCTTCTCCCCGCGGACTACACTTGACGCAATTTTTGTACGGCGCAGACCCAATTATGATGTTCAGTTGAATCGCGTTGGGCCCTGAGGGTTTAAGCTCCCACCATCGGTAGCGTTCAACTCGTAGTATCGGTAGAACTCCGAATGGATTGGAGGTGGCATGTACAGCACCATAATAGCGAACATTCATCATAACGAGACCGGGACCTCCGTCAGATTCCGAATTCGGTCTACGGGACGAGGTCTTTCAGGCCATTTCAGCTGGGGCCAAGCCCTTCGTCCGGGCCATCAAATATAGGGTCCAGGTATGAACTAATCTTTTATGATAGAGGAGTTAACGCCGGCACTCCGAGAATTGCTGAGAATACGAGAGTGAGACATATAGGGCTCCACTAGGGCATGCGGCTGAATTCTCTACTTTTTAAACGACGACAGAGCTACTGCGCTTCCGGCATGCTGCGGTACGTTATGAACGCTGTGTAAGGGTATAGAAGGATCCCAATATTGGTCGTTTAGCCACACTAACGAGGGTAGCGAACGGAATGGCATTTCCCAGCCGGAGTACTCGGATAGCGATTCCCAATTACCCGTGATGTTTTTCGTGGTCGTCCTCCCAAATGCGGGGAGCGTAGCATTGAGGATCATTACAGGCTGCAGCGCCTCGATTGTTGCGTATTTACGGCGCTTCCGCCTGAAGG
>wa_EY;1;;;;;;;
AAACCAGAGATGTTAACACATCACCGGCCCGCTTGTAGGATGGTGTACGGACAGATTTTTTTGGTACTCCTATATCGCTAACGATTTTTTTCCACTGATAAATGAATAGTTGAGATACTTGAATGGTCGTTACAACAATTCTCCCACTAAGCATTATAGTTTTCAAGAGTTTGAGTTAAGCTCTACGTCTGCCCTGTTGTGGTCAGCCGCGGGGGAACACTGCGCAACCGACAAATGTGGTGGTCCTAAGAGATCCTAGTATCTAGGCATTGGGTCATAGATCACTCAATGAGTACGAACCACCTCACCGCTACCGGAATTAAACCCTTTGCGTAATTGGCGCGAAAGTTGTACTTTACGCCGGGCTTCCCGCGCCACAGAGACGAGGCAACTCAGAACACCGTCGGGTGCGGGACCCCACAATTCTGAATCTATTGCTTAATTGTGTCATATAGCTAGGATAGAGATTGATGGACATCGATGATCCTTAAATCTGCATGGTGAGTGCGTCATGGATGACAACAGTCTCGCTGAAGGGTTGATGCCTTTGGGTGGGCCGTGTTGCTTAACTCCGCAAGAATATTACTATGCTAGTCAAGGGGGAGAGAGTGTATTAGTAACTCCGTCCACCGGCCCTATATTCCGTAGGTTTAGGATTGAACCTCGAGCGATTCTAATCGTGAAAGTGTCGAGGCCGTGCTTCTCCCCGCGGACTACACTTGACGCAATTTTTGTACGGCGCAGACCCAATTATGATGTTCAGTTGAATCGCGTTGGGCCCTGAGGGTTTAAGCTCCCACCATCGGTAGCGTTCAACTCGTAGTATCGGTAGAACTCCGAATGGATTGGAGGTGGCATGTACAGCACCATAATAGCGAACATTCATCATAACGAGACCGGGACCTCCGTCAGATTCCGAATTCGGTCTACGGGACGAGGTCTTTCAGGCCATTTCAGCTGGGGCCAAGCCCTTCGTCCGGGCCATCAAATATAGGGTCCAGGTATGAACTAATCTTTTATGATAGAGGAGTTAACGCCGGCACTCCGAGAATTGCTGAGAATACGAGAGTGAGACATATAGGGCTCCACTAGGGCATGCGGCTGAATTCTCTACTTTTTAAACGACGACAGAGCTACTGCGCTTCCGGCATGCTGCGGTACGTTATGAACGCTGTGTAAGGGTATAGAAGGATCCCAATATTGGTCGTTTAGCCACACTAACGAGGGTAGCGAACGGAATGGCATTTCCCAGCCGGAGTACTCGGATAGCGATTCCCAATTACCCGTGATGTTTTTCGTGGTCGTCCTCCCAAATGCGGGGAGCGTAGCATTGAGGATCATTACAGGCTGCAGCGCCTCGATTGTTGCGTATTTACGGCGCTTCCGCCTGAAGG
>wa_EZ;1;;;;;;;
AAACCAGAGATGTTAACACATCACCGGCCCGCTTGTAGGATGGTGTACGGACAGATTTTTTTGGTACTCCTATATCGCTAACGATTTTTTTCCACTGATAAATGAATAGTTGAGATACTTGAATGGTCGTTACAACAATTCTCCCACTAAGCATTATAGTTTTCAAGAGTTTGAGTTAAGCTCTACGTCTGCCCTGTTGTGGTCAGCCGCGGGGGAACACTGCGCAACCGACAAATGTGGTGGTCCTAAGAGATCCTAGTATCTAGGCATTGGGTCATAGATCACTCAATGAGTACGAACCACCTCACCGCTACCGGAATTAAACCCTTTGCGTAATTGGCGCGAAAGTTGTACTTTACGCCGGGCTTCCCGCGCCACAGAGACGAGGCAACTCAGAACACCGTCGGGTGCGGGACCCCACAATTCTGAATCTATTGCTTAATTGTGTCATATAGCTAGGATAGAGATTGATGGACATCGATGATCCTTAAATCTGCATGGTGAGTGCGTCATGGATGACAACAGTCTCGCTGAAGGGTTGATGCCTTTGGGTGGGCCGTGTTGCTTAACTCCGCAAGAATATTACTATGCTAGTCAAGGGGGAGAGAGTGTATTAGTAACTCCGTCCACCGGCCCTATATTCCGTAGGTTTAGGATTGAACCTCGAGCGATTCTAATCGTGAAAGTGTCGAGGCCGTGCTTCTCCCCGCGGACTACACTTGACGCAATTTTTGTACGGCGCAGACCCAATTATGATGTTCAGTTGAATCGCGTTGGGCCCTGAGGGTTTAAGCTCCCACCATCGGTAGCGTTCAACTCGTAGTATCGGTAGAACTCCGAATGGATTGGAGGTGGCATGTACAGCACCATAATAGCGAACATTCATCATAACGAGACCGGGACCTCCGTCAGATTCCGAATTCGGTCTACGGGACGAGGTCTTTCAGGCCATTTCAGCTGGGGCCAAGCCCTTCGTCCGGGCCATCAAATATAGGGTCCAGGTATGAACTAATCTTTTATGATAGAGGAGTTAACGCCGGCACTCCGAGAATTGCTGAGAATACGAGAGTGAGACATATAGGGCTCCACTAGGGCATGCGGCTGAATTCTCTACTTTTTAAACGACGACAGAGCTACTGCGCTTCCGGCATGCTGCGGTACGTTATGAACGCTGTGTAAGGGTATAGAAGGATCCCAATATTGGTCGTTTAGCCACACTAACGAGGGTAGCGAACGGAATGGCATTTCCCAGCCGGAGTACTCGGATAGCGATTCCCAATTACCCGTGATGTTTTTCGTGGTCGTCCTCCCAAATGCGGGGAGCGTAGCATTGAGGATCATTACAGGCTGCAGCGCCTCGATTGTTGCGTATTTACGGCGCTTCCGCCTGAAGG
>wa_FA;1;;;;;;;
AAACCAGAGATGTTAACACATCACCGGCCCGCTTGTAGGATGGTGTACGGACAGATTTTTTTGGTACTCCTATATCGCTAACGATTTTTTTCCACTGATAAATGAATAGTTGAGATACTTGAATGGTCGTTACAACAATTCTCCCACTAAGCATTATAGTTTTCAAGAGTTTGAGTTAAGCTCTACGTCTGCCCTGTTGTGGTCAGCCGCGGGGGAACACTGCGCAACCGACAAATGTGGTGGTCCTAAGAGATCCTAGTATCTAGGCATTGGGTCATAGATCACTCAATGAGTACGAACCACCTCACCGCTACCGGAATTAAACCCTTTGCGTAATTGGCGCGAAAGTTGTACTTTACGCCGGGCTTCCCGCGCCACAGAGACGAGGCAACTCAGAACACCGTCGGGTGCGGGACCCCACAATTCTGAATCTATTGCTTAATTGTGTCATATAGCTAGGATAGAGATTGATGGACATCGATGATCCTTAAATCTGCATGGTGAGTGCGTCATGGATGACAACAGTCTCGCTGAAGGGTTGATGCCTTTGGGTGGGCCGTGTTGCTTAACTCCGCAAGAATATTACTATGCTAGTCAAGGGGGAGAGAGTGTATTAGTAACTCCGTCCACCGGCCCTATATTCCGTAGGTTTAGGATTGAACCTCGAGCGATTCTAATCGTGAAAGTGTCGAGGCCGTGCTTCTCCCCGCGGACTACACTTGACGCAATTTTTGTACGGCGCAGACCCAATTATGATGTTCAGTTGAATCGCGTTGGGCCCTGAGGGTTTAAGCTCCCACCATCGGTAGCGTTCAACTCGTAGTATCGGTAGAACTCCGAATGGATTGGAGGTGGCATGTACAGCACCATAATAGCGAACATTCATCATAACGAGACCGGGACCTCCGTCAGATTCCGAATTCGGTCTACGGGACGAGGTCTTTCAGGCCATTTCAGCTGGGGCCAAGCCCTTCGTCCGGGCCATCAAATATAGGGTCCAGGTATGAACTAATCTTTTATGATAGAGGAGTTAACGCCGGCACTCCGAGAATTGCTGAGAATACGAGAGTGAGACATATAGGGCTCCACTAGGGCATGCGGCTGAATTCTCTACTTTTTAAACGACGACAGAGCTACTGCGCTTCCGGCATGCTGCGGTACGTTATGAACGCTGTGTAAGGGTATAGAAGGATCCCAATATTGGTCGTTTAGCCACACTAACGAGGGTAGCGAACGGAATGGCATTTCCCAGCCGGAGTACTCGGATAGCGATTCCCAATTACCCGTGATGTTTTTCGTGGTCGTCCTCCCAAATGCGGGGAGCGTAGCATTGAGGATCATTACAGGCTGCAGCGCCTCGATTGTTGCGTATTTACGGCGCTTCCGCCTGAAGG
>wa_FB;1;;;;;;;
AAACCAGAGATGTTAACACATCACCGGCCCGCTTGTAGGATGGTGTACGGACAGATTTTTTTGGTACTCCTATATCGCTAACGATTTTTTTCCACTGATAAATGAATAGTTGAGATACTTGAATGGTCGTTACAACAATTCTCCCACTAAGCATTATAGTTTTCAAGAGTTTGAGTTAAGCTCTACGTCTGCCCTGTTGTGGTCAGCCGCGGGGGAACACTGCGCAACCGACAAATGTGGTGGTCCTAAGAGATCCTAGTATCTAGGCATTGGGTCATAGATCACTCAATGAGTACGAACCACCTCACCGCTACCGGAATTAAACCCTTTGCGTAATTGGCGCGAAAGTTGTACTTTACGCCGGGCTTCCCGCGCCACAGAGACGAGGCAACTCAGAACACCGTCGGGTGCGGGACCCCACAATTCTGAATCTATTGCTTAATTGTGTCATATAGCTAGGATAGAGATTGATGGACATCGATGATCCTTAAATCTGCATGGTGAGTGCGTCATGGATGACAACAGTCTCGCTGAAGGGTTGATGCCTTTGGGTGGGCCGTGTTGCTTAACTCCGCAAGAATATTACTATGCTAGTCAAGGGGGAGAGAGTGTATTAGTAACTCCGTCCACCGGCCCTATATTCCGTAGGTTTAGGATTGAACCTCGAGCGATTCTAATCGTGAAAGTGTCGAGGCCGTGCTTCTCCCCGCGGACTACACTTGACGCAATTTTTGTACGGCGCAGACCCAATTATGATGTTCAGTTGAATCGCGTTGGGCCCTGAGGGTTTAAGCTCCCACCATCGGTAGCGTTCAACTCGTAGTATCGGTAGAACTCCGAATGGATTGGAGGTGGCATGTACAGCACCATAATAGCGAACATTCATCATAACGAGACCGGGACCTCCGTCAGATTCCGAATTCGGTCTACGGGACGAGGTCTTTCAGGCCATTTCAGCTGGGGCCAAGCCCTTCGTCCGGGCCATCAAATATAGGGTCCAGGTATGAACTAATCTTTTATGATAGAGGAGTTAACGCCGGCACTCCGAGAATTGCTGAGAATACGAGAGTGAGACATATAGGGCTCCACTAGGGCATGCGGCTGAATTCTCTACTTTTTAAACGACGACAGAGCTACTGCGCTTCCGGCATGCTGCGGTACGTTATGAACGCTGTGTAAGGGTATAGAAGGATCCCAATATTGGTCGTTTAGCCACACTAACGAGGGTAGCGAACGGAATGGCATTTCCCAGCCGGAGTACTCGGATAGCGATTCCCAATTACCCGTGATGTTTTTCGTGGTCGTCCTCCCAAATGCGGGGAGCGTAGCATTGAGGATCATTACAGGCTGCAGCGCCTCGATTGTTGCGTATTTACGGCGCTTCCGCCTGAAGG
>wa_FC;1;;;;;;;
AAACCAGAGATGTTAACACATCACCGGCCCGCTTGTAGGATGGTGTACGGACAGATTTTTTTGGTACTCCTATATCGCTAACGATTTTTTTCCACTGATAAATGAATAGTTGAGATACTTGAATGGTCGTTACAACAATTCTCCCACTAAGCATTATAGTTTTCAAGAGTTTGAGTTAAGCTCTACGTCTGCCCTGTTGTGGTCAGCCGCGGGGGAACACTGCGCAACCGACAAATGTGGTGGTCCTAAGAGATCCTAGTATCTAGGCATTGGGTCATAGATCACTCAATGAGTACGAACCACCTCACCGCTACCGGAATTAAACCCTTTGCGTAATTGGCGCGAAAGTTGTACTTTACGCCGGGCTTCCCGCGCCACAGAGACGAGGCAACTCAGAACACCGTCGGGTGCGGGACCCCACAATTCTGAATCTATTGCTTAATTGTGTCATATAGCTAGGATAGAGATTGATGGACATCGATGATCCTTAAATCTGCATGGTGAGTGCGTCATGGATGACAACAGTCTCGCTGAAGGGTTGATGCCTTTGGGTGGGCCGTGTTGCTTAACTCCGCAAGAATATTACTATGCTAGTCAAGGGGGAGAGAGTGTATTAGTAACTCCGTCCACCGGCCCTATATTCCGTAGGTTTAGGATTGAACCTCGAGCGATTCTAATCGTGAAAGTGTCGAGGCCGTGCTTCTCCCCGCGGACTACACTTGACGCAATTTTTGTACGGCGCAGACCCAATTATGATGTTCAGTTGAATCGCGTTGGGCCCTGAGGGTTTAAGCTCCCACCATCGGTAGCGTTCAACTCGTAGTATCGGTAGAACTCCGAATGGATTGGAGGTGGCATGTACAGCACCATAATAGCGAACATTCATCATAACGAGACCGGGACCTCCGTCAGATTCCGAATTCGGTCTACGGGACGAGGTCTTTCAGGCCATTTCAGCTGGGGCCAAGCCCTTCGTCCGGGCCATCAAATATAGGGTCCAGGTATGAACTAATCTTTTATGATAGAGGAGTTAACGCCGGCACTCCGAGAATTGCTGAGAATACGAGAGTGAGACATATAGGGCTCCACTAGGGCATGCGGCTGAATTCTCTACTTTTTAAACGACGACAGAGCTACTGCGCTTCCGGCATGCTGCGGTACGTTATGAACGCTGTGTAAGGGTATAGAAGGATCCCAATATTGGTCGTTTAGCCACACTAACGAGGGTAGCGAACGGAATGGCATTTCCCAGCCGGAGTACTCGGATAGCGATTCCCAATTACCCGTGATGTTTTTCGTGGTCGTCCTCCCAAATGCGGGGAGCGTAGCATTGAGGATCATTACAGGCTGCAGCGCCTCGATTGTTGCGTATTTACGGCGCTTCCGCCTGAAGG
>wa_FD;1;;;;;;;
AAACCAGAGATGTTAACACATCACCGGCCCGCTTGTAGGATGGTGTACGGACAGATTTTTTTGGTACTCCTATATCGCTAACGATTTTTTTCCACTGATAAATGAATAGTTGAGATACTTGAATGGTCGTTACAACAATTCTCCCACTAAGCATTATAGTTTTCAAGAGTTTGAGTTAAGCTCTACGTCTGCCCTGTTGTGGTCAGCCGCGGGGGAACACTGCGCAACCGACAAATGTGGTGGTCCTAAGAGATCCTAGTATCTAGGCATTGGGTCATAGATCACTCAATGAGTACGAACCACCTCACCGCTACCGGAATTAAACCCTTTGCGTAATTGGCGCGAAAGTTGTACTTTACGCCGGGCTTCCCGCGCCACAGAGACGAGGCAACTCAGAACACCGTCGGGTGCGGGACCCCACAATTCTGAATCTATTGCTTAATTGTGTCATATAGCTAGGATAGAGATTGATGGACATCGATGATCCTTAAATCTGCATGGTGAGTGCGTCATGGATGACAACAGTCTCGCTGAAGGGTTGATGCCTTTGGGTGGGCCGTGTTGCTTAACTCCGCAAGAATATTACTATGCTAGTCAAGGGGGAGAGAGTGTATTAGTAACTCCGTCCACCGGCCCTATATTCCGTAGGTTTAGGATTGAACCTCGAGCGATTCTAATCGTGAAAGTGTCGAGGCCGTGCTTCTCCCCGCGGACTACACTTGACGCAATTTTTGTACGGCGCAGACCCAATTATGATGTTCAGTTGAATCGCGTTGGGCCCTGAGGGTTTAAGCTCCCACCATCGGTAGCGTTCAACTCGTAGTATCGGTAGAACTCCGAATGGATTGGAGGTGGCATGTACAGCACCATAATAGCGAACATTCATCATAACGAGACCGGGACCTCCGTCAGATTCCGAATTCGGTCTACGGGACGAGGTCTTTCAGGCCATTTCAGCTGGGGCCAAGCCCTTCGTCCGGGCCATCAAATATAGGGTCCAGGTATGAACTAATCTTTTATGATAGAGGAGTTAACGCCGGCACTCCGAGAATTGCTGAGAATACGAGAGTGAGACATATAGGGCTCCACTAGGGCATGCGGCTGAATTCTCTACTTTTTAAACGACGACAGAGCTACTGCGCTTCCGGCATGCTGCGGTACGTTATGAACGCTGTGTAAGGGTATAGAAGGATCCCAATATTGGTCGTTTAGCCACACTAACGAGGGTAGCGAACGGAATGGCATTTCCCAGCCGGAGTACTCGGATAGCGATTCCCAATTACCCGTGATGTTTTTCGTGGTCGTCCTCCCAAATGCGGGGAGCGTAGCATTGAGGATCATTACAGGCTGCAGCGCCTCGATTGTTGCGTATTTACGGCGCTTCCGCCTGAAGG
>wa_FE;1;;;;;;;
AAACCAGAGATGTTAACACATCACCGGCCCGCTTGTAGGATGGTGTACGGACAGATTTTTTTGGTACTCCTATATCGCTAACGATTTTTTTCCACTGATAAATGAATAGTTGAGATACTTGAATGGTCGTTACAACAATTCTCCCACTAAGCATTATAGTTTTCAAGAGTTTGAGTTAAGCTCTACGTCTGCCCTGTTGTGGTCAGCCGCGGGGGAACACTGCGCAACCGACAAATGTGGTGGTCCTAAGAGATCCTAGTATCTAGGCATTGGGTCATAGATCACTCAATGAGTACGAACCACCTCACCGCTACCGGAATTAAACCCTTTGCGTAATTGGCGCGAAAGTTGTACTTTACGCCGGGCTTCCCGCGCCACAGAGACGAGGCAACTCAGAACACCGTGGGGTGCGTGACCCCACAATTCTGAATCTATTGCTTAATTGTGTCATATAGCTAGGATAGAGATTGATGGACATCGATGATCCTTAAATCTGCATGGTGAGTGCGTCATGGATGACAACAGTCTCGCTGAAGGGTTGATGCCTTTGGGTGGGCCGTGTTGCTTAACTCCGCAAGAATATTACTATGCTAGTCAAGGGGGAGAGAGTGTATTAGTAACTCCGTCCACCGGCCCTATATTCCGTAAGTTTAGGATTGAACCTCGAGCGATTCTAATCGTGAAAGTGTCGAGGCCGTGCTTCTCCCCGCGGACTACACTTGACGCAATTTTTGTACGGCGCAGACCCAATTATGATGTTCAGTTGAATCGCGTTGGGCCCTGAGGGTTTGAGTTCCCACCATCGGTAGCGTTCAACTCGTAGTATCGGTAGAACTCCGAATGGATTGGAGGTGGCATGTACAGCACCATAATAGCGAACATTCATCATAACGAGACCGGGACCTCCATCAGATTCCGAATTCGGTCTACGGGACGAGGTCTTTCAGGCCATTTCAGCTGGGGCCAAGCCCTTCGTCCGGGCCATCAAATATAGGGTCCAGGTATGAACTAATCTTTTATGATAGAGGAGTTAACGCCGGCACTCCGAGAATTGCTGAGAATACGAGAGTGAGACATATAGGGCTCCACTAGGGCATGCGGCTGAATTCTCTACTTTTTAAACTACGACAGAGCTACTGCGCTTCCGGCATGCTGCGGTACGTAATGAACGCTGTGTAAGGGTATAGAAGGATCCCAATATTGGTCGTTTAGCCACACTAACGAGGGTAGCGAACGGAATGGCATTTCCCAGCCGGAGTACTCGGATAGCGATTCCCAATTACCCGTGATGTTTTTCGTGGTCGTCCTCCCAAATGCGGGGAGCGTAGCATTGAGGATCATTACAGGCTGCAGCGCCTCGATTGTTGCGTATTTACGGCGCTTCCGCCTGAAGG
>wa_FF;1;;;;;;;
AAACCAGAGATGTTAACACATCACCGGCCCGCTTGTAGGATGGTGTACGGACAGATTTTTTTGGTACTCCTATATCGCTAACGATTTTTTTCCACTGATAAATGAATAGTTGAGATACTTGAATGGTCGTTACAACAATTCTCCCACTAAGCATTATAGTTTTCAAGAGTTTGAGTTAAGCTCTACGTCTGCCCTGTTGTGGTCAGCCGCGGGGGAACACTGCGCAACCGACAAATGTGGTGGTCCTAAGAGATCCTAGTATCTAGGCATTGGGTCATAGATCACTCAATGAGTACGAACCACCTCACCGCTACCGGAATTAAACCCTTTGCGTAATTGGCGCGAAAGTTGTACTTTACGCCGGGCTTCCCGCGCCACAGAGACGAGGCAACTCAGAACACCGTGGGGTGCGTGACCCCACAATTCTGAATCTATTGCTTAATTGTGTCATATAGCTAGGATAGAGATTGATGGACATCGATGATCCTTAAATCTGCATGGTGAGTGCGTCATGGATGACAACAGTCTCGCTGAAGGGTTGATGCCTTTGGGTGGGCCGTGTTGCTTAACTCCGCAAGAATATTACTATGCTAGTCAAGGGGGAGAGAGTGTATTAGTAACTCCGTCCACCGGCCCTATATTCCGTAAGTTTAGGATTGAACCTCGAGCGATTCTAATCGTGAAAGTGTCGAGGCCGTGCTTCTCCCCGCGGACTACACTTGACGCAATTTTTGTACGGCGCAGACCCAATTATGATGTTCAGTTGAATCGCGTTGGGCCCTGAGGGTTTGAGTTCCCACCATCGGTAGCGTTCAACTCGTAGTATCGGTAGAACTCCGAATGGATTGGAGGTGGCATGTACAGCACCATAATAGCGAACATTCATCATAACGAGACCGGGACCTCCATCAGATTCCGAATTCGGTCTACGGGACGAGGTCTTTCAGGCCATTTCAGCTGGGGCCAAGCCCTTCGTCCGGGCCATCAAATATAGGGTCCAGGTATGAACTAATCTTTTATGATAGAGGAGTTAACGCCGGCACTCCGAGAATTGCTGAGAATACGAGAGTGAGACATATAGGGCTCCACTAGGGCATGCGGCTGAATTCTCTACTTTTTAAACTACGACAGAGCTACTGCGCTTCCGGCATGCTGCGGTACGTAATGAACGCTGTGTAAGGGTATAGAAGGATCCCAATATTGGTCGTTTAGCCACACTAACGAGGGTAGCGAACGGAATGGCATTTCCCAGCCGGAGTACTCGGATAGCGATTCCCAATTACCCGTGATGTTTTTCGTGGTCGTCCTCCCAAATGCGGGGAGCGTAGCATTGAGGATCATTACAGGCTGCAGCGCCTCGATTGTTGCGTATTTACGGCGCTTCCGCCTGAAGG
>wa_FG;1;;;;;;;
AAACCAGAGATGTTAACACATCACCGGCCCGCTTGTAGGATGGTGTACGGACAGATTTTTTTGGTACTCCTATATCGCTAACGATTTTTTTCCACTGATAAATGAATAGTTGAGATACTTGAATGGTCGTTACAACAATTCTCCCACTAAGCATTATAGTTTTCAAGAGTTTGAGTTAAGCTCTACGTCTGCCCTGTTGTGGTCAGCCGCGGGGGAACACTGCGCAACCGACAAATGTGGTGGTCCTAAGAGATCCTAGTATCTAGGCATTGGGTCATAGATCACTCAATGAGTACGAACCACCTCACCGCTACCGGAATTAAACCCTTTGCGTAATTGGCGCGAAAGTTGTACTTTACGCCGGGCTTCCCGCGCCACAGAGACGAGGCAACTCAGAACACCGTGGGGTGCGTGACCCCACAATTCTGAATCTATTGCTTAATTGTGTCATATAGCTAGGATAGAGATTGATGGACATCGATGATCCTTAAATCTGCATGGTGAGTGCGTCATGGATGACAACAGTCTCGCTGAAGGGTTGATGCCTTTGGGTGGGCCGTGTTGCTTAACTCCGCAAGAATATTACTATGCTAGTCAAGGGGGAGAGAGTGTATTAGTAACTCCGTCCACCGGCCCTATATTCCGTAAGTTTAGGATTGAACCTCGAGCGATTCTAATCGTGAAAGTGTCGAGGCCGTGCTTCTCCCCGCGGACTACACTTGACGCAATTTTTGTACGGCGCAGACCCAATTATGATGTTCAGTTGAATCGCGTTGGGCCCTGAGGGTTTGAGTTCCCACCATCGGTAGCGTTCAACTCGTAGTATCGGTAGAACTCCGAATGGATTGGAGGTGGCATGTACAGCACCATAATAGCGAACATTCATCATAACGAGACCGGGACCTCCATCAGATTCCGAATTCGGTCTACGGGACGAGGTCTTTCAGGCCATTTCAGCTGGGGCCAAGCCCTTCGTCCGGGCCATCAAATATAGGGTCCAGGTATGAACTAATCTTTTATGATAGAGGAGTTAACGCCGGCACTCCGAGAATTGCTGAGAATACGAGAGTGAGACATATAGGGCTCCACTAGGGCATGCGGCTGAATTCTCTACTTTTTAAACTACGACAGAGCTACTGCGCTTCCGGCATGCTGCGGTACGTAATGAACGCTGTGTAAGGGTATAGAAGGATCCCAATATTGGTCGTTTAGCCACACTAACGAGGGTAGCGAACGGAATGGCATTTCCCAGCCGGAGTACTCGGATAGCGATTCCCAATTACCCGTGATGTTTTTCGTGGTCGTCCTCCCAAATGCGGGGAGCGTAGCATTGAGGATCATTACAGGCTGCAGCGCCTCGATTGTTGCGTATTTACGGCGCTTCCGCCTGAAGG
>wa_FH;1;;;;;;;
AAACCAGAGATGTTAACACATCACCGGCCCGCTTGTAGGATGGTGTACGGACAGATTTTTTTGGTACTCCTATATCGCTAACGATTTTTTTCCACTGATAAATGAATAGTTGAGATACTTGAATGGTCGTTACAACAATTCTCCCACTAAGCATTATAGTTTTCAAGAGTTTGAGTTAAGCTCTACGTCTGCCCTGTTGTGGTCAGCCGCGGGGGAACACTGCGCAACCGACAAATGTGGTGGTCCTAAGAGATCCTAGTATCTAGGCATTGGGTCATAGATCACTCAATGAGTACGAACCACCTCACCGCTACCGGAATTAAACCCTTTGCGTAATTGGCGCGAAAGTTGTACTTTACGCCGGGCTTCCCGCGCCACAGAGACGAGGCAACTCAGAACACCGTCGGGTGCGGGACCCCACAATTCTGAATCTATTGCTTAATTGTGTCATATAGCTAGGATAGAGATTGATGGACATCGATGATCCTTAAATCTGCATGGTGAGTGCGTCATGGATGACAACAGTCTCGCTGAAGGGTTGATGCCTTTGGGTGGGCCGTGTTGCTTAACTCCGCAAGAATATTACTATGCTAGTCAAGGGGGAGAGAGTGTATTAGTAACTCCGTCCACCGGCCCTATATTCCGTAGGTTTAGGATTGAACCTCGAGCGATTCTAATCGTGAAAGTGTCGAGGCCGTGCTTCTCCCCGCGGACTACACTTGACGCAATTTTTGTACGGCGCAGACCCAATTATGATGTTCAGTTGAATCGCGTTGGGCCCTGAGGGTTTAAGCTCCCACCATCGGTAGCGTTCAACTCGTAGTATCGGTAGAACTCCGAATGGATTGGAGGTGGCATGTACAGCACCATAATAGCGAACATTCATCATAACGAGACCGGGACCTCCGTCAGATTCCGAATTCGGTCTACGGGACGAGGTCTTTCAGGCCATTTCAGCTGGGGCCAAGCCCTTCGTCCGGGCCATCAAATATAGGGTCCAGGTATGAACTAATCTTTTATGATAGAGGAGTTAACGCCGGCACTCCGAGAATTGCTGAGAATACGAGAGTGAGACATATAGGGCTCCACTAGGGCATGCGGCTGAATTCTCTACTTTTTAAACGACGACAGAGCTACTGCGCTTCCGGCATGCTGCGGTACGTTATGAACGCTGTGTAAGGGTATAGAAGGATCCCAATATTGGTCGTTTAGCCACACTAACGAGGGTAGCGAACGGAATGGCATTTCCCAGCCGGAGTACTCGGATAGCGATTCCCAATTACCCGTGATGTTTTTCGTGGTCGTCCTCCCAAATGCGGGGAGCGTAGCATTGAGGATCATTACAGGCTGCAGCGCCTCGATTGTTGCGTATTTACGGCGCTTCCGCCTGAAGG
>wa_FI;1;;;;;;;
AAACCAGAGATGTTAACACATCACCGGCCCGCTTGTAGGATGGTGTACGGACAGATTTTTTTGGTACTCCTATATCGCTAACGATTTTTTTCCACTGATAAATGAATAGTTGAGATACTTGAATGGTCGTTACAACAATTCTCCCACTAAGCATTATAGTTTTCAAGAGTTTGAGTTAAGCTCTACGTCTGCCCTGTTGTGGTCAGCCGCGGGGGAACACTGCGCAACCGACAAATGTGGTGGTCCTAAGAGATCCTAGTATCTAGGCATTGGGTCATAGATCACTCAATGAGTACGAACCACCTCACCGCTACCGGAATTAAACCCTTTGCGTAATTGGCGCGAAAGTTGTACTTTACGCCGGGCTTCCCGCGCCACAGAGACGAGGCAACTCAGAACACCGTCGGGTGCGGGACCCCACAATTCTGAATCTATTGCTTAATTGTGTCATATAGCTAGGATAGAGATTGATGGACATCGATGATCCTTAAATCTGCATGGTGAGTGCGTCATGGATGACAACAGTCTCGCTGAAGGGTTGATGCCTTTGGGTGGGCCGTGTTGCTTAACTCCGCAAGAATATTACTATGCTAGTCAAGGGGGAGAGAGTGTATTAGTAACTCCGTCCACCGGCCCTATATTCCGTAGGTTTAGGATTGAACCTCGAGCGATTCTAATCGTGAAAGTGTCGAGGCCGTGCTTCTCCCCGCGGACTACACTTGACGCAATTTTTGTACGGCGCAGACCCAATTATGATGTTCAGTTGAATCGCGTTGGGCCCTGAGGGTTTAAGCTCCCACCATCGGTAGCGTTCAACTCGTAGTATCGGTAGAACTCCGAATGGATTGGAGGTGGCATGTACAGCACCATAATAGCGAACATTCATCATAACGAGACCGGGACCTCCGTCAGATTCCGAATTCGGTCTACGGGACGAGGTCTTTCAGGCCATTTCAGCTGGGGCCAAGCCCTTCGTCCGGGCCATCAAATATAGGGTCCAGGTATGAACTAATCTTTTATGATAGAGGAGTTAACGCCGGCACTCCGAGAATTGCTGAGAATACGAGAGTGAGACATATAGGGCTCCACTAGGGCATGCGGCTGAATTCTCTACTTTTTAAACGACGACAGAGCTACTGCGCTTCCGGCATGCTGCGGTACGTTATGAACGCTGTGTAAGGGTATAGAAGGATCCCAATATTGGTCGTTTAGCCACACTAACGAGGGTAGCGAACGGAATGGCATTTCCCAGCCGGAGTACTCGGATAGCGATTCCCAATTACCCGTGATGTTTTTCGTGGTCGTCCTCCCAAATGCGGGGAGCGTAGCATTGAGGATCATTACAGGCTGCAGCGCCTCGATTGTTGCGTATTTACGGCGCTTCCGCCTGAAGG
>wa_FJ;1;;;;;;;
AAACCAGAGATGTTAACACATCACCGGCCCGCTTGTAGGATGGTGTACGGACAGATTTTTTTGGTACTCCTATATCGCTAACGATTTTTTTCCACTGATAAATGAATAGTTGAGATACTTGAATGGTCGTTACAACAATTCTCCCACTAAGCATTATAGTTTTCAAGAGTTTGAGTTAAGCTCTACGTCTGCCCTGTTGTGGTCAGCCGCGGGGGAACACTGCGCAACCGACAAATGTGGTGGTCCTAAGAGATCCTAGTATCTAGGCATTGGGTCATAGATCACTCAATGAGTACGAACCACCTCACCGCTACCGGAATTAAACCCTTTGCGTAATTGGCGCGAAAGTTGTACTTTACGCCGGGCTTCCCGCGCCACAGAGACGAGGCAACTCAGAACACCGTGGGGTGCGTGACCCCACAATTCTGAATCTATTGCTTAATTGTGTCATATAGCTAGGATAGAGATTGATGGACATCGATGATCCTTAAATCTGCATGGTGAGTGCGTCATGGATGACAACAGTCTCGCTGAAGGGTTGATGCCTTTGGGTGGGCCGTGTTGCTTAACTCCGCAAGAATATTACTATGCTAGTCAAGGGGGAGAGAGTGTATTAGTAACTCCGTCCACCGGCCCTATATTCCGTAAGTTTAGGATTGAACCTCGAGCGATTCTAATCGTGAAAGTGTCGAGGCCGTGCTTCTCCCCGCGGACTACACTTGACGCAATTTTTGTACGGCGCAGACCCAATTATGATGTTCAGTTGAATCGCGTTGGGCCCTGAGGGTTTGAGTTCCCACCATCGGTAGCGTTCAACTCGTAGTATCGGTAGAACTCCGAATGGATTGGAGGTGGCATGTACAGCACCATAATAGCGAACATTCATCATAACGAGACCGGGACCTCCATCAGATTCCGAATTCGGTCTACGGGACGAGGTCTTTCAGGCCATTTCAGCTGGGGCCAAGCCCTTCGTCCGGGCCATCAAATATAGGGTCCAGGTATGAACTAATCTTTTATGATAGAGGAGTTAACGCCGGCACTCCGAGAATTGCTGAGAATACGAGAGTGAGACATATAGGGCTCCACTAGGGCATGCGGCTGAATTCTCTACTTTTTAAACTACGACAGAGCTACTGCGCTTCCGGCATGCTGCGGTACGTAATGAACGCTGTGTAAGGGTATAGAAGGATCCCAATATTGGTCGTTTAGCCACACTAACGAGGGTAGCGAACGGAATGGCATTTCCCAGCCGGAGTACTCGGATAGCGATTCCCAATTACCCGTGATGTTTTTCGTGGTCGTCCTCCCAAATGCGGGGAGCGTAGCATTGAGGATCATTACAGGCTGCAGCGCCTCGATTGTTGCGTATTTACGGCGCTTCCGCCTGAAGG
>wa_FK;1;;;;;;;
AAACCAGAGATGTTAACACATCACCGGCCCGCTTGTAGGATGGTGTACGGACAGATTTTTTTGGTACTCCTATATCGCTAACGATTTTTTTCCACTGATAAATGAATAGTTGAGATACTTGAATGGTCGTTACAACAATTCTCCCACTAAGCATTATAGTTTTCAAGAGTTTGAGTTAAGCTCTACGTCTGCCCTGTTGTGGTCAGCCGCGGGGGAACACTGCGCAACCGACAAATGTGGTGGTCCTAAGAGATCCTAGTATCTAGGCATTGGGTCATAGATCACTCAATGAGTACGAACCACCTCACCGCTACCGGAATTAAACCCTTTGCGTAATTGGCGCGAAAGTTGTACTTTACGCCGGGCTTCCCGCGCCACAGAGACGAGGCAACTCAGAACACCGTCGGGTGCGGGACCCCACAATTCTGAATCTATTGCTTAATTGTGTCATATAGCTAGGATAGAGATTGATGGACATCGATGATCCTTAAATCTGCATGGTGAGTGCGTCATGGATGACAACAGTCTCGCTGAAGGGTTGATGCCTTTGGGTGGGCCGTGTTGCTTAACTCCGCAAGAATATTACTATGCTAGTCAAGGGGGAGAGAGTGTATTAGTAACTCCGTCCACCGGCCCTATATTCCGTAGGTTTAGGATTGAACCTCGAGCGATTCTAATCGTGAAAGTGTCGAGGCCGTGCTTCTCCCCGCGGACTACACTTGACGCAATTTTTGTACGGCGCAGACCCAATTATGATGTTCAGTTGAATCGCGTTGGGCCCTGAGGGTTTAAGCTCCCACCATCGGTAGCGTTCAACTCGTAGTATCGGTAGAACTCCGAATGGATTGGAGGTGGCATGTACAGCACCATAATAGCGAACATTCATCATAACGAGACCGGGACCTCCGTCAGATTCCGAATTCGGTCTACGGGACGAGGTCTTTCAGGCCATTTCAGCTGGGGCCAAGCCCTTCGTCCGGGCCATCAAATATAGGGTCCAGGTATGAACTAATCTTTTATGATAGAGGAGTTAACGCCGGCACTCCGAGAATTGCTGAGAATACGAGAGTGAGACATATAGGGCTCCACTAGGGCATGCGGCTGAATTCTCTACTTTTTAAACGACGACAGAGCTACTGCGCTTCCGGCATGCTGCGGTACGTTATGAACGCTGTGTAAGGGTATAGAAGGATCCCAATATTGGTCGTTTAGCCACACTAACGAGGGTAGCGAACGGAATGGCATTTCCCAGCCGGAGTACTCGGATAGCGATTCCCAATTACCCGTGATGTTTTTCGTGGTCGTCCTCCCAAATGCGGGGAGCGTAGCATTGAGGATCATTACAGGCTGCAGCGCCTCGATTGTTGCGTATTTACGGCGCTTCCGCCTGAAGG
>wa_FL;1;;;;;;;
AAACCAGAGATGTTAACACATCACCGGCCCGCTTGTAGGATGGTGTACGGACAGATTTTTTTGGTACTCCTATATCGCTAACGATTTTTTTCCACTGATAAATGAATAGTTGAGATACTTGAATGGTCGTTACAACAATTCTCCCACTAAGCATTATAGTTTTCAAGAGTTTGAGTTAAGCTCTACGTCTGCCCTGTTGTGGTCAGCCGCGGGGGAACACTGCGCAACCGACAAATGTGGTGGTCCTAAGAGATCCTAGTATCTAGGCATTGGGTCATAGATCACTCAATGAGTACGAACCACCTCACCGCTACCGGAATTAAACCCTTTGCGTAATTGGCGCGAAAGTTGTACTTTACGCCGGGCTTCCCGCGCCACAGAGACGAGGCAACTCAGAACACCGTCGGGTGCGGGACCCCACAATTCTGAATCTATTGCTTAATTGTGTCATATAGCTAGGATAGAGATTGATGGACATCGATGATCCTTAAATCTGCATGGTGAGTGCGTCATGGATGACAACAGTCTCGCTGAAGGGTTGATGCCTTTGGGTGGGCCGTGTTGCTTAACTCCGCAAGAATATTACTATGCTAGTCAAGGGGGAGAGAGTGTATTAGTAACTCCGTCCACCGGCCCTATATTCCGTAGGTTTAGGATTGAACCTCGAGCGATTCTAATCGTGAAAGTGTCGAGGCCGTGCTTCTCCCCGCGGACTACACTTGACGCAATTTTTGTACGGCGCAGACCCAATTATGATGTTCAGTTGAATCGCGTTGGGCCCTGAGGGTTTAAGCTCCCACCATCGGTAGCGTTCAACTCGTAGTATCGGTAGAACTCCGAATGGATTGGAGGTGGCATGTACAGCACCATAATAGCGAACATTCATCATAACGAGACCGGGACCTCCGTCAGATTCCGAATTCGGTCTACGGGACGAGGTCTTTCAGGCCATTTCAGCTGGGGCCAAGCCCTTCGTCCGGGCCATCAAATATAGGGTCCAGGTATGAACTAATCTTTTATGATAGAGGAGTTAACGCCGGCACTCCGAGAATTGCTGAGAATACGAGAGTGAGACATATAGGGCTCCACTAGGGCATGCGGCTGAATTCTCTACTTTTTAAACGACGACAGAGCTACTGCGCTTCCGGCATGCTGCGGTACGTTATGAACGCTGTGTAAGGGTATAGAAGGATCCCAATATTGGTCGTTTAGCCACACTAACGAGGGTAGCGAACGGAATGGCATTTCCCAGCCGGAGTACTCGGATAGCGATTCCCAATTACCCGTGATGTTTTTCGTGGTCGTCCTCCCAAATGCGGGGAGCGTAGCATTGAGGATCATTACAGGCTGCAGCGCCTCGATTGTTGCGTATTTACGGCGCTTCCGCCTGAAGG
>wa_FM;1;;;;;;;
AAACCAGAGATGTTAACACATCACCGGCCCGCTTGTAGGATGGTGTACGGACAGATTTTTTTGGTACTCCTATATCGCTAACGATTTTTTTCCACTGATAAATGAATAGTTGAGATACTTGAATGGTCGTTACAACAATTCTCCCACTAAGCATTATAGTTTTCAAGAGTTTGAGTTAAGCTCTACGTCTGCCCTGTTGTGGTCAGCCGCGGGGGAACACTGCGCAACCGACAAATGTGGTGGTCCTAAGAGATCCTAGTATCTAGGCATTGGGTCATAGATCACTCAATGAGTACGAACCACCTCACCGCTACCGGAATTAAACCCTTTGCGTAATTGGCGCGAAAGTTGTACTTTACGCCGGGCTTCCCGCGCCACAGAGACGAGGCAACTCAGAACACCGTCGGGTGCGGGACCCCACAATTCTGAATCTATTGCTTAATTGTGTCATATAGCTAGGATAGAGATTGATGGACATCGATGATCCTTAAATCTGCATGGTGAGTGCGTCATGGATGACAACAGTCTCGCTGAAGGGTTGATGCCTTTGGGTGGGCCGTGTTGCTTAACTCCGCAAGAATATTACTATGCTAGTCAAGGGGGAGAGAGTGTATTAGTAACTCCGTCCACCGGCCCTATATTCCGTAGGTTTAGGATTGAACCTCGAGCGATTCTAATCGTGAAAGTGTCGAGGCCGTGCTTCTCCCCGCGGACTACACTTGACGCAATTTTTGTACGGCGCAGACCCAATTATGATGTTCAGTTGAATCGCGTTGGGCCCTGAGGGTTTAAGCTCCCACCATCGGTAGCGTTCAACTCGTAGTATCGGTAGAACTCCGAATGGATTGGAGGTGGCATGTACAGCACCATAATAGCGAACATTCATCATAACGAGACCGGGACCTCCGTCAGATTCCGAATTCGGTCTACGGGACGAGGTCTTTCAGGCCATTTCAGCTGGGGCCAAGCCCTTCGTCCGGGCCATCAAATATAGGGTCCAGGTATGAACTAATCTTTTATGATAGAGGAGTTAACGCCGGCACTCCGAGAATTGCTGAGAATACGAGAGTGAGACATATAGGGCTCCACTAGGGCATGCGGCTGAATTCTCTACTTTTTAAACGACGACAGAGCTACTGCGCTTCCGGCATGCTGCGGTACGTTATGAACGCTGTGTAAGGGTATAGAAGGATCCCAATATTGGTCGTTTAGCCACACTAACGAGGGTAGCGAACGGAATGGCATTTCCCAGCCGGAGTACTCGGATAGCGATTCCCAATTACCCGTGATGTTTTTCGTGGTCGTCCTCCCAAATGCGGGGAGCGTAGCATTGAGGATCATTACAGGCTGCAGCGCCTCGATTGTTGCGTATTTACGGCGCTTCCGCCTGAAGG
>wa_FN;1;;;;;;;
AAACCAGAGATGTTAACACATCACCGGCCCGCTTGTAGGATGGTGTACGGACAGATTTTTTTGGTACTCCTATATCGCTAACGATTTTTTTCCACTGATAAATGAATAGTTGAGATACTTGAATGGTCGTTACAACAATTCTCCCACTAAGCATTATAGTTTTCAAGAGTTTGAGTTAAGCTCTACGTCTGCCCTGTTGTGGTCAGCCGCGGGGGAACACTGCGCAACCGACAAATGTGGTGGTCCTAAGAGATCCTAGTATCTAGGCATTGGGTCATAGATCACTCAATGAGTACGAACCACCTCACCGCTACCGGAATTAAACCCTTTGCGTAATTGGCGCGAAAGTTGTACTTTACGCCGGGCTTCCCGCGCCACAGAGACGAGGCAACTCAGAACACCGTGGGGTGCGTGACCCCACAATTCTGAATCTATTGCTTAATTGTGTCATATAGCTAGGATAGAGATTGATGGACATCGATGATCCTTAAATCTGCATGGTGAGTGCGTCATGGATGACAACAGTCTCGCTGAAGGGTTGATGCCTTTGGGTGGGCCGTGTTGCTTAACTCCGCAAGAATATTACTATGCTAGTCAAGGGGGAGAGAGTGTATTAGTAACTCCGTCCACCGGCCCTATATTCCGTAAGTTTAGGATTGAACCTCGAGCGATTCTAATCGTGAAAGTGTCGAGGCCGTGCTTCTCCCCGCGGACTACACTTGACGCAATTTTTGTACGGCGCAGACCCAATTATGATGTTCAGTTGAATCGCGTTGGGCCCTGAGGGTTTGAGTTCCCACCATCGGTAGCGTTCAACTCGTAGTATCGGTAGAACTCCGAATGGATTGGAGGTGGCATGTACAGCACCATAATAGCGAACATTCATCATAACGAGACCGGGACCTCCATCAGATTCCGAATTCGGTCTACGGGACGAGGTCTTTCAGGCCATTTCAGCTGGGGCCAAGCCCTTCGTCCGGGCCATCAAATATAGGGTCCAGGTATGAACTAATCTTTTATGATAGAGGAGTTAACGCCGGCACTCCGAGAATTGCTGAGAATACGAGAGTGAGACATATAGGGCTCCACTAGGGCATGCGGCTGAATTCTCTACTTTTTAAACTACGACAGAGCTACTGCGCTTCCGGCATGCTGCGGTACGTAATGAACGCTGTGTAAGGGTATAGAAGGATCCCAATATTGGTCGTTTAGCCACACTAACGAGGGTAGCGAACGGAATGGCATTTCCCAGCCGGAGTACTCGGATAGCGATTCCCAATTACCCGTGATGTTTTTCGTGGTCGTCCTCCCAAATGCGGGGAGCGTAGCATTGAGGATCATTACAGGCTGCAGCGCCTCGATTGTTGCGTATTTACGGCGCTTCCGCCTGAAGG
>wa_FO;1;;;;;;;
AAACCAGAGATGTTAACACATCACCGGCCCGCTTGTAGGATGGTGTACGGACAGATTTTTTTGGTACTCCTATATCGCTAACGATTTTTTTCCACTGATAAATGAATAGTTGAGATACTTGAATGGTCGTTACAACAATTCTCCCACTAAGCATTATAGTTTTCAAGAGTTTGAGTTAAGCTCTACGTCTGCCCTGTTGTGGTCAGCCGCGGGGGAACACTGCGCAACCGACAAATGTGGTGGTCCTAAGAGATCCTAGTATCTAGGCATTGGGTCATAGATCACTCAATGAGTACGAACCACCTCACCGCTACCGGAATTAAACCCTTTGCGTAATTGGCGCGAAAGTTGTACTTTACGCCGGGCTTCCCGCGCCACAGAGACGAGGCAACTCAGAACACCGTCGGGTGCGGGACCCCACAATTCTGAATCTATTGCTTAATTGTGTCATATAGCTAGGATAGAGATTGATGGACATCGATGATCCTTAAATCTGCATGGTGAGTGCGTCATGGATGACAACAGTCTCGCTGAAGGGTTGATGCCTTTGGGTGGGCCGTGTTGCTTAACTCCGCAAGAATATTACTATGCTAGTCAAGGGGGAGAGAGTGTATTAGTAACTCCGTCCACCGGCCCTATATTCCGTAGGTTTAGGATTGAACCTCGAGCGATTCTAATCGTGAAAGTGTCGAGGCCGTGCTTCTCCCCGCGGACTACACTTGACGCAATTTTTGTACGGCGCAGACCCAATTATGATGTTCAGTTGAATCGCGTTGGGCCCTGAGGGTTTAAGCTCCCACCATCGGTAGCGTTCAACTCGTAGTATCGGTAGAACTCCGAATGGATTGGAGGTGGCATGTACAGCACCATAATAGCGAACATTCATCATAACGAGACCGGGACCTCCGTCAGATTCCGAATTCGGTCTACGGGACGAGGTCTTTCAGGCCATTTCAGCTGGGGCCAAGCCCTTCGTCCGGGCCATCAAATATAGGGTCCAGGTATGAACTAATCTTTTATGATAGAGGAGTTAACGCCGGCACTCCGAGAATTGCTGAGAATACGAGAGTGAGACATATAGGGCTCCACTAGGGCATGCGGCTGAATTCTCTACTTTTTAAACGACGACAGAGCTACTGCGCTTCCGGCATGCTGCGGTACGTTATGAACGCTGTGTAAGGGTATAGAAGGATCCCAATATTGGTCGTTTAGCCACACTAACGAGGGTAGCGAACGGAATGGCATTTCCCAGCCGGAGTACTCGGATAGCGATTCCCAATTACCCGTGATGTTTTTCGTGGTCGTCCTCCCAAATGCGGGGAGCGTAGCATTGAGGATCATTACAGGCTGCAGCGCCTCGATTGTTGCGTATTTACGGCGCTTCCGCCTGAAGG
>wa_FP;1;;;;;;;
AAACCAGAGATGTTAACACATCACCGGCCCGCTTGTAGGATGGTGTACGGACAGATTTTTTTGGTACTCCTATATCGCTAACGATTTTTTTCCACTGATAAATGAATAGTTGAGATACTTGAATGGTCGTTACAACAATTCTCCCACTAAGCATTATAGTTTTCAAGAGTTTGAGTTAAGCTCTACGTCTGCCCTGTTGTGGTCAGCCGCGGGGGAACACTGCGCAACCGACAAATGTGGTGGTCCTAAGAGATCCTAGTATCTAGGCATTGGGTCATAGATCACTCAATGAGTACGAACCACCTCACCGCTACCGGAATTAAACCCTTTGCGTAATTGGCGCGAAAGTTGTACTTTACGCCGGGCTTCCCGCGCCACAGAGACGAGGCAACTCAGAACACCGTGGGGTGCGTGACCCCACAATTCTGAATCTATTGCTTAATTGTGTCATATAGCTAGGATAGAGATTGATGGACATCGATGATCCTTAAATCTGCATGGTGAGTGCGTCATGGATGACAACAGTCTCGCTGAAGGGTTGATGCCTTTGGGTGGGCCGTGTTGCTTAACTCCGCAAGAATATTACTATGCTAGTCAAGGGGGAGAGAGTGTATTAGTAACTCCGTCCACCGGCCCTATATTCCGTAAGTTTAGGATTGAACCTCGAGCGATTCTAATCGTGAAAGTGTCGAGGCCGTGCTTCTCCCCGCGGACTACACTTGACGCAATTTTTGTACGGCGCAGACCCAATTATGATGTTCAGTTGAATCGCGTTGGGCCCTGAGGGTTTGAGTTCCCACCATCGGTAGCGTTCAACTCGTAGTATCGGTAGAACTCCGAATGGATTGGAGGTGGCATGTACAGCACCATAATAGCGAACATTCATCATAACGAGACCGGGACCTCCATCAGATTCCGAATTCGGTCTACGGGACGAGGTCTTTCAGGCCATTTCAGCTGGGGCCAAGCCCTTCGTCCGGGCCATCAAATATAGGGTCCAGGTATGAACTAATCTTTTATGATAGAGGAGTTAACGCCGGCACTCCGAGAATTGCTGAGAATACGAGAGTGAGACATATAGGGCTCCACTAGGGCATGCGGCTGAATTCTCTACTTTTTAAACTACGACAGAGCTACTGCGCTTCCGGCATGCTGCGGTACGTAATGAACGCTGTGTAAGGGTATAGAAGGATCCCAATATTGGTCGTTTAGCCACACTAACGAGGGTAGCGAACGGAATGGCATTTCCCAGCCGGAGTACTCGGATAGCGATTCCCAATTACCCGTGATGTTTTTCGTGGTCGTCCTCCCAAATGCGGGGAGCGTAGCATTGAGGATCATTACAGGCTGCAGCGCCTCGATTGTTGCGTATTTACGGCGCTTCCGCCTGAAGG
>wa_FQ;1;;;;;;;
AAACCAGAGATGTTAACACATCACCGGCCCGCTTGTAGGATGGTGTACGGACAGATTTTTTTGGTACTCCTATATCGCTAACGATTTTTTTCCACTGATAAATGAATAGTTGAGATACTTGAATGGTCGTTACAACAATTCTCCCACTAAGCATTATAGTTTTCAAGAGTTTGAGTTAAGCTCTACGTCTGCCCTGTTGTGGTCAGCCGCGGGGGAACACTGCGCAACCGACAAATGTGGTGGTCCTAAGAGATCCTAGTATCTAGGCATTGGGTCATAGATCACTCAATGAGTACGAACCACCTCACCGCTACCGGAATTAAACCCTTTGCGTAATTGGCGCGAAAGTTGTACTTTACGCCGGGCTTCCCGCGCCACAGAGACGAGGCAACTCAGAACACCGTCGGGTGCGGGACCCCACAATTCTGAATCTATTGCTTAATTGTGTCATATAGCTAGGATAGAGATTGATGGACATCGATGATCCTTAAATCTGCATGGTGAGTGCGTCATGGATGACAACAGTCTCGCTGAAGGGTTGATGCCTTTGGGTGGGCCGTGTTGCTTAACTCCGCAAGAATATTACTATGCTAGTCAAGGGGGAGAGAGTGTATTAGTAACTCCGTCCACCGGCCCTATATTCCGTAGGTTTAGGATTGAACCTCGAGCGATTCTAATCGTGAAAGTGTCGAGGCCGTGCTTCTCCCCGCGGACTACACTTGACGCAATTTTTGTACGGCGCAGACCCAATTATGATGTTCAGTTGAATCGCGTTGGGCCCTGAGGGTTTAAGCTCCCACCATCGGTAGCGTTCAACTCGTAGTATCGGTAGAACTCCGAATGGATTGGAGGTGGCATGTACAGCACCATAATAGCGAACATTCATCATAACGAGACCGGGACCTCCGTCAGATTCCGAATTCGGTCTACGGGACGAGGTCTTTCAGGCCATTTCAGCTGGGGCCAAGCCCTTCGTCCGGGCCATCAAATATAGGGTCCAGGTATGAACTAATCTTTTATGATAGAGGAGTTAACGCCGGCACTCCGAGAATTGCTGAGAATACGAGAGTGAGACATATAGGGCTCCACTAGGGCATGCGGCTGAATTCTCTACTTTTTAAACGACGACAGAGCTACTGCGCTTCCGGCATGCTGCGGTACGTTATGAACGCTGTGTAAGGGTATAGAAGGATCCCAATATTGGTCGTTTAGCCACACTAACGAGGGTAGCGAACGGAATGGCATTTCCCAGCCGGAGTACTCGGATAGCGATTCCCAATTACCCGTGATGTTTTTCGTGGTCGTCCTCCCAAATGCGGGGAGCGTAGCATTGAGGATCATTACAGGCTGCAGCGCCTCGATTGTTGCGTATTTACGGCGCTTCCGCCTGAAGG
>wa_FR;1;;;;;;;
AAACCAGAGATGTTAACACATCACCGGCCCGCTTGTAGGATGGTGTACGGACAGATTTTTTTGGTACTCCTATATCGCTAACGATTTTTTTCCACTGATAAATGAATAGTTGAGATACTTGAATGGTCGTTACAACAATTCTCCCACTAAGCATTATAGTTTTCAAGAGTTTGAGTTAAGCTCTACGTCTGCCCTGTTGTGGTCAGCCGCGGGGGAACACTGCGCAACCGACAAATGTGGTGGTCCTAAGAGATCCTAGTATCTAGGCATTGGGTCATAGATCACTCAATGAGTACGAACCACCTCACCGCTACCGGAATTAAACCCTTTGCGTAATTGGCGCGAAAGTTGTACTTTACGCCGGGCTTCCCGCGCCACAGAGACGAGGCAACTCAGAACACCGTCGGGTGCGGGACCCCACAATTCTGAATCTATTGCTTAATTGTGTCATATAGCTAGGATAGAGATTGATGGACATCGATGATCCTTAAATCTGCATGGTGAGTGCGTCATGGATGACAACAGTCTCGCTGAAGGGTTGATGCCTTTGGGTGGGCCGTGTTGCTTAACTCCGCAAGAATATTACTATGCTAGTCAAGGGGGAGAGAGTGTATTAGTAACTCCGTCCACCGGCCCTATATTCCGTAGGTTTAGGATTGAACCTCGAGCGATTCTAATCGTGAAAGTGTCGAGGCCGTGCTTCTCCCCGCGGACTACACTTGACGCAATTTTTGTACGGCGCAGACCCAATTATGATGTTCAGTTGAATCGCGTTGGGCCCTGAGGGTTTAAGCTCCCACCATCGGTAGCGTTCAACTCGTAGTATCGGTAGAACTCCGAATGGATTGGAGGTGGCATGTACAGCACCATAATAGCGAACATTCATCATAACGAGACCGGGACCTCCGTCAGATTCCGAATTCGGTCTACGGGACGAGGTCTTTCAGGCCATTTCAGCTGGGGCCAAGCCCTTCGTCCGGGCCATCAAATATAGGGTCCAGGTATGAACTAATCTTTTATGATAGAGGAGTTAACGCCGGCACTCCGAGAATTGCTGAGAATACGAGAGTGAGACATATAGGGCTCCACTAGGGCATGCGGCTGAATTCTCTACTTTTTAAACGACGACAGAGCTACTGCGCTTCCGGCATGCTGCGGTACGTTATGAACGCTGTGTAAGGGTATAGAAGGATCCCAATATTGGTCGTTTAGCCACACTAACGAGGGTAGCGAACGGAATGGCATTTCCCAGCCGGAGTACTCGGATAGCGATTCCCAATTACCCGTGATGTTTTTCGTGGTCGTCCTCCCAAATGCGGGGAGCGTAGCATTGAGGATCATTACAGGCTGCAGCGCCTCGATTGTTGCGTATTTACGGCGCTTCCGCCTGAAGG
>wa_FS;1;;;;;;;
AAACCAGAGATGTTAACACATCACCGGCCCGCTTGTAGGATGGTGTACGGACAGATTTTTTTGGTACTCCTATATCGCTAACGATTTTTTTCCACTGATAAATGAATAGTTGAGATACTTGAATGGTCGTTACAACAATTCTCCCACTAAGCATTATAGTTTTCAAGAGTTTGAGTTAAGCTCTACGTCTGCCCTGTTGTGGTCAGCCGCGGGGGAACACTGCGCAACCGACAAATGTGGTGGTCCTAAGAGATCCTAGTATCTAGGCATTGGGTCATAGATCACTCAATGAGTACGAACCACCTCACCGCTACCGGAATTAAACCCTTTGCGTAATTGGCGCGAAAGTTGTACTTTACGCCGGGCTTCCCGCGCCACAGAGACGAGGCAACTCAGAACACCGTCGGGTGCGGGACCCCACAATTCTGAATCTATTGCTTAATTGTGTCATATAGCTAGGATAGAGATTGATGGACATCGATGATCCTTAAATCTGCATGGTGAGTGCGTCATGGATGACAACAGTCTCGCTGAAGGGTTGATGCCTTTGGGTGGGCCGTGTTGCTTAACTCCGCAAGAATATTACTATGCTAGTCAAGGGGGAGAGAGTGTATTAGTAACTCCGTCCACCGGCCCTATATTCCGTAGGTTTAGGATTGAACCTCGAGCGATTCTAATCGTGAAAGTGTCGAGGCCGTGCTTCTCCCCGCGGACTACACTTGACGCAATTTTTGTACGGCGCAGACCCAATTATGATGTTCAGTTGAATCGCGTTGGGCCCTGAGGGTTTAAGCTCCCACCATCGGTAGCGTTCAACTCGTAGTATCGGTAGAACTCCGAATGGATTGGAGGTGGCATGTACAGCACCATAATAGCGAACATTCATCATAACGAGACCGGGACCTCCGTCAGATTCCGAATTCGGTCTACGGGACGAGGTCTTTCAGGCCATTTCAGCTGGGGCCAAGCCCTTCGTCCGGGCCATCAAATATAGGGTCCAGGTATGAACTAATCTTTTATGATAGAGGAGTTAACGCCGGCACTCCGAGAATTGCTGAGAATACGAGAGTGAGACATATAGGGCTCCACTAGGGCATGCGGCTGAATTCTCTACTTTTTAAACGACGACAGAGCTACTGCGCTTCCGGCATGCTGCGGTACGTTATGAACGCTGTGTAAGGGTATAGAAGGATCCCAATATTGGTCGTTTAGCCACACTAACGAGGGTAGCGAACGGAATGGCATTTCCCAGCCGGAGTACTCGGATAGCGATTCCCAATTACCCGTGATGTTTTTCGTGGTCGTCCTCCCAAATGCGGGGAGCGTAGCATTGAGGATCATTACAGGCTGCAGCGCCTCGATTGTTGCGTATTTACGGCGCTTCCGCCTGAAGG
>wa_FU;1;;;;;;;
AAACCAGAGATGTTAACACATCACCGGCCCGCTTGTAGGATGGTGTACGGACAGATTTTTTTGGTACTCCTATATCGCTAACGATTTTTTTCCACTGATAAATGAATAGTTGAGATACTTGAATGGTCGTTACAACAATTCTCCCACTAAGCATTATAGTTTTCAAGAGTTTGAGTTAAGCTCTACGTCTGCCCTGTTGTGGTCAGCCGCGGGGGAACACTGCGCAACCGACAAATGTGGTGGTCCTAAGAGATCCTAGTATCTAGGCATTGGGTCATAGATCACTCAATGAGTACGAACCACCTCACCGCTACCGGAATTAAACCCTTTGCGTAATTGGCGCGAAAGTTGTACTTTACGCCGGGCTTCCCGCGCCACAGAGACGAGGCAACTCAGAACACCGTCGGGTGCGGGACCCCACAATTCTGAATCTATTGCTTAATTGTGTCATATAGCTAGGATAGAGATTGATGGACATCGATGATCCTTAAATCTGCATGGTGAGTGCGTCATGGATGACAACAGTCTCGCTGAAGGGTTGATGCCTTTGGGTGGGCCGTGTTGCTTAACTCCGCAAGAATATTACTATGCTAGTCAAGGGGGAGAGAGTGTATTAGTAACTCCGTCCACCGGCCCTATATTCCGTAGGTTTAGGATTGAACCTCGAGCGATTCTAATCGTGAAAGTGTCGAGGCCGTGCTTCTCCCCGCGGACTACACTTGACGCAATTTTTGTACGGCGCAGACCCAATTATGATGTTCAGTTGAATCGCGTTGGGCCCTGAGGGTTTAAGCTCCCACCATCGGTAGCGTTCAACTCGTAGTATCGGTAGAACTCCGAATGGATTGGAGGTGGCATGTACAGCACCATAATAGCGAACATTCATCATAACGAGACCGGGACCTCCGTCAGATTCCGAATTCGGTCTACGGGACGAGGTCTTTCAGGCCATTTCAGCTGGGGCCAAGCCCTTCGTCCGGGCCATCAAATATAGGGTCCAGGTATGAACTAATCTTTTATGATAGAGGAGTTAACGCCGGCACTCCGAGAATTGCTGAGAATACGAGAGTGAGACATATAGGGCTCCACTAGGGCATGCGGCTGAATTCTCTACTTTTTAAACGACGACAGAGCTACTGCGCTTCCGGCATGCTGCGGTACGTTATGAACGCTGTGTAAGGGTATAGAAGGATCCCAATATTGGTCGTTTAGCCACACTAACGAGGGTAGCGAACGGAATGGCATTTCCCAGCCGGAGTACTCGGATAGCGATTCCCAATTACCCGTGATGTTTTTCGTGGTCGTCCTCCCAAATGCGGGGAGCGTAGCATTGAGGATCATTACAGGCTGCAGCGCCTCGATTGTTGCGTATTTACGGCGCTTCCGCCTGAAGG
>wa_FV;1;;;;;;;
AAACCAGAGATGTTAACACATCACCGGCCCGCTTGTAGGATGGTGTACGGACAGATTTTTTTGGTACTCCTATATCGCTAACGATTTTTTTCCACTGATAAATGAATAGTTGAGATACTTGAATGGTCGTTACAACAATTCTCCCACTAAGCATTATAGTTTTCAAGAGTTTGAGTTAAGCTCTACGTCTGCCCTGTTGTGGTCAGCCGCGGGGGAACACTGCGCAACCGACAAATGTGGTGGTCCTAAGAGATCCTAGTATCTAGGCATTGGGTCATAGATCACTCAATGAGTACGAACCACCTCACCGCTACCGGAATTAAACCCTTTGCGTAATTGGCGCGAAAGTTGTACTTTACGCCGGGCTTCCCGCGCCACAGAGACGAGGCAACTCAGAACACCGTGGGGTGCGTGACCCCACAATTCTGAATCTATTGCTTAATTGTGTCATATAGCTAGGATAGAGATTGATGGACATCGATGATCCTTAAATCTGCATGGTGAGTGCGTCATGGATGACAACAGTCTCGCTGAAGGGTTGATGCCTTTGGGTGGGCCGTGTTGCTTAACTCCGCAAGAATATTACTATGCTAGTCAAGGGGGAGAGAGTGTATTAGTAACTCCGTCCACCGGCCCTATATTCCGTAAGTTTAGGATTGAACCTCGAGCGATTCTAATCGTGAAAGTGTCGAGGCCGTGCTTCTCCCCGCGGACTACACTTGACGCAATTTTTGTACGGCGCAGACCCAATTATGATGTTCAGTTGAATCGCGTTGGGCCCTGAGGGTTTGAGTTCCCACCATCGGTAGCGTTCAACTCGTAGTATCGGTAGAACTCCGAATGGATTGGAGGTGGCATGTACAGCACCATAATAGCGAACATTCATCATAACGAGACCGGGACCTCCATCAGATTCCGAATTCGGTCTACGGGACGAGGTCTTTCAGGCCATTTCAGCTGGGGCCAAGCCCTTCGTCCGGGCCATCAAATATAGGGTCCAGGTATGAACTAATCTTTTATGATAGAGGAGTTAACGCCGGCACTCCGAGAATTGCTGAGAATACGAGAGTGAGACATATAGGGCTCCACTAGGGCATGCGGCTGAATTCTCTACTTTTTAAACTACGACAGAGCTACTGCGCTTCCGGCATGCTGCGGTACGTAATGAACGCTGTGTAAGGGTATAGAAGGATCCCAATATTGGTCGTTTAGCCACACTAACGAGGGTAGCGAACGGAATGGCATTTCCCAGCCGGAGTACTCGGATAGCGATTCCCAATTACCCGTGATGTTTTTCGTGGTCGTCCTCCCAAATGCGGGGAGCGTAGCATTGAGGATCATTACAGGCTGCAGCGCCTCGATTGTTGCGTATTTACGGCGCTTCCGCCTGAAGG
>wa_FW;1;;;;;;;
AAACCAGAGATGTTAACACATCACCGGCCCGCTTGTAGGATGGTGTACGGACAGATTTTTTTGGTACTCCTATATCGCTAACGATTTTTTTCCACTGATAAATGAATAGTTGAGATACTTGAATGGTCGTTACAACAATTCTCCCACTAAGCATTATAGTTTTCAAGAGTTTGAGTTAAGCTCTACGTCTGCCCTGTTGTGGTCAGCCGCGGGGGAACACTGCGCAACCGACAAATGTGGTGGTCCTAAGAGATCCTAGTATCTAGGCATTGGGTCATAGATCACTCAATGAGTACGAACCACCTCACCGCTACCGGAATTAAACCCTTTGCGTAATTGGCGCGAAAGTTGTACTTTACGCCGGGCTTCCCGCGCCACAGAGACGAGGCAACTCAGAACACCGTCGGGTGCGGGACCCCACAATTCTGAATCTATTGCTTAATTGTGTCATATAGCTAGGATAGAGATTGATGGACATCGATGATCCTTAAATCTGCATGGTGAGTGCGTCATGGATGACAACAGTCTCGCTGAAGGGTTGATGCCTTTGGGTGGGCCGTGTTGCTTAACTCCGCAAGAATATTACTATGCTAGTCAAGGGGGAGAGAGTGTATTAGTAACTCCGTCCACCGGCCCTATATTCCGTAGGTTTAGGATTGAACCTCGAGCGATTCTAATCGTGAAAGTGTCGAGGCCGTGCTTCTCCCCGCGGACTACACTTGACGCAATTTTTGTACGGCGCAGACCCAATTATGATGTTCAGTTGAATCGCGTTGGGCCCTGAGGGTTTAAGCTCCCACCATCGGTAGCGTTCAACTCGTAGTATCGGTAGAACTCCGAATGGATTGGAGGTGGCATGTACAGCACCATAATAGCGAACATTCATCATAACGAGACCGGGACCTCCGTCAGATTCCGAATTCGGTCTACGGGACGAGGTCTTTCAGGCCATTTCAGCTGGGGCCAAGCCCTTCGTCCGGGCCATCAAATATAGGGTCCAGGTATGAACTAATCTTTTATGATAGAGGAGTTAACGCCGGCACTCCGAGAATTGCTGAGAATACGAGAGTGAGACATATAGGGCTCCACTAGGGCATGCGGCTGAATTCTCTACTTTTTAAACGACGACAGAGCTACTGCGCTTCCGGCATGCTGCGGTACGTTATGAACGCTGTGTAAGGGTATAGAAGGATCCCAATATTGGTCGTTTAGCCACACTAACGAGGGTAGCGAACGGAATGGCATTTCCCAGCCGGAGTACTCGGATAGCGATTCCCAATTACCCGTGATGTTTTTCGTGGTCGTCCTCCCAAATGCGGGGAGCGTAGCATTGAGGATCATTACAGGCTGCAGCGCCTCGATTGTTGCGTATTTACGGCGCTTCCGCCTGAAGG
>wa_FX;1;;;;;;;
AAACCAGAGATGTTAACACATCACCGGCCCGCTTGTAGGATGGTGTACGGACAGATTTTTTTGGTACTCCTATATCGCTAACGATTTTTTTCCACTGATAAATGAATAGTTGAGATACTTGAATGGTCGTTACAACAATTCTCCCACTAAGCATTATAGTTTTCAAGAGTTTGAGTTAAGCTCTACGTCTGCCCTGTTGTGGTCAGCCGCGGGGGAACACTGCGCAACCGACAAATGTGGTGGTCCTAAGAGATCCTAGTATCTAGGCATTGGGTCATAGATCACTCAATGAGTACGAACCACCTCACCGCTACCGGAATTAAACCCTTTGCGTAATTGGCGCGAAAGTTGTACTTTACGCCGGGCTTCCCGCGCCACAGAGACGAGGCAACTCAGAACACCGTCGGGTGCGGGACCCCACAATTCTGAATCTATTGCTTAATTGTGTCATATAGCTAGGATAGAGATTGATGGACATCGATGATCCTTAAATCTGCATGGTGAGTGCGTCATGGATGACAACAGTCTCGCTGAAGGGTTGATGCCTTTGGGTGGGCCGTGTTGCTTAACTCCGCAAGAATATTACTATGCTAGTCAAGGGGGAGAGAGTGTATTAGTAACTCCGTCCACCGGCCCTATATTCCGTAGGTTTAGGATTGAACCTCGAGCGATTCTAATCGTGAAAGTGTCGAGGCCGTGCTTCTCCCCGCGGACTACACTTGACGCAATTTTTGTACGGCGCAGACCCAATTATGATGTTCAGTTGAATCGCGTTGGGCCCTGAGGGTTTAAGCTCCCACCATCGGTAGCGTTCAACTCGTAGTATCGGTAGAACTCCGAATGGATTGGAGGTGGCATGTACAGCACCATAATAGCGAACATTCATCATAACGAGACCGGGACCTCCGTCAGATTCCGAATTCGGTCTACGGGACGAGGTCTTTCAGGCCATTTCAGCTGGGGCCAAGCCCTTCGTCCGGGCCATCAAATATAGGGTCCAGGTATGAACTAATCTTTTATGATAGAGGAGTTAACGCCGGCACTCCGAGAATTGCTGAGAATACGAGAGTGAGACATATAGGGCTCCACTAGGGCATGCGGCTGAATTCTCTACTTTTTAAACGACGACAGAGCTACTGCGCTTCCGGCATGCTGCGGTACGTTATGAACGCTGTGTAAGGGTATAGAAGGATCCCAATATTGGTCGTTTAGCCACACTAACGAGGGTAGCGAACGGAATGGCATTTCCCAGCCGGAGTACTCGGATAGCGATTCCCAATTACCCGTGATGTTTTTCGTGGTCGTCCTCCCAAATGCGGGGAGCGTAGCATTGAGGATCATTACAGGCTGCAGCGCCTCGATTGTTGCGTATTTACGGCGCTTCCGCCTGAAGG
>wa_FY;1;;;;;;;
AAACCAGAGATGTTAACACATCACCGGCCCGCTTGTAGGATGGTGTACGGACAGATTTTTTTGGTACTCCTATATCGCTAACGATTTTTTTCCACTGATAAATGAATAGTTGAGATACTTGAATGGTCGTTACAACAATTCTCCCACTAAGCATTATAGTTTTCAAGAGTTTGAGTTAAGCTCTACGTCTGCCCTGTTGTGGTCAGCCGCGGGGGAACACTGCGCAACCGACAAATGTGGTGGTCCTAAGAGATCCTAGTATCTAGGCATTGGGTCATAGATCACTCAATGAGTACGAACCACCTCACCGCTACCGGAATTAAACCCTTTGCGTAATTGGCGCGAAAGTTGTACTTTACGCCGGGCTTCCCGCGCCACAGAGACGAGGCAACTCAGAACACCGTCGGGTGCGGGACCCCACAATTCTGAATCTATTGCTTAATTGTGTCATATAGCTAGGATAGAGATTGATGGACATCGATGATCCTTAAATCTGCATGGTGAGTGCGTCATGGATGACAACAGTCTCGCTGAAGGGTTGATGCCTTTGGGTGGGCCGTGTTGCTTAACTCCGCAAGAATATTACTATGCTAGTCAAGGGGGAGAGAGTGTATTAGTAACTCCGTCCACCGGCCCTATATTCCGTAGGTTTAGGATTGAACCTCGAGCGATTCTAATCGTGAAAGTGTCGAGGCCGTGCTTCTCCCCGCGGACTACACTTGACGCAATTTTTGTACGGCGCAGACCCAATTATGATGTTCAGTTGAATCGCGTTGGGCCCTGAGGGTTTAAGCTCCCACCATCGGTAGCGTTCAACTCGTAGTATCGGTAGAACTCCGAATGGATTGGAGGTGGCATGTACAGCACCATAATAGCGAACATTCATCATAACGAGACCGGGACCTCCGTCAGATTCCGAATTCGGTCTACGGGACGAGGTCTTTCAGGCCATTTCAGCTGGGGCCAAGCCCTTCGTCCGGGCCATCAAATATAGGGTCCAGGTATGAACTAATCTTTTATGATAGAGGAGTTAACGCCGGCACTCCGAGAATTGCTGAGAATACGAGAGTGAGACATATAGGGCTCCACTAGGGCATGCGGCTGAATTCTCTACTTTTTAAACGACGACAGAGCTACTGCGCTTCCGGCATGCTGCGGTACGTTATGAACGCTGTGTAAGGGTATAGAAGGATCCCAATATTGGTCGTTTAGCCACACTAACGAGGGTAGCGAACGGAATGGCATTTCCCAGCCGGAGTACTCGGATAGCGATTCCCAATTACCCGTGATGTTTTTCGTGGTCGTCCTCCCAAATGCGGGGAGCGTAGCATTGAGGATCATTACAGGCTGCAGCGCCTCGATTGTTGCGTATTTACGGCGCTTCCGCCTGAAGG
>wa_FZ;1;;;;;;;
AAACCAGAGATGTTAACACATCACCGGCCCGCTTGTAGGATGGTGTACGGACAGATTTTTTTGGTACTCCTATATCGCTAACGATTTTTTTCCACTGATAAATGAATAGTTGAGATACTTGAATGGTCGTTACAACAATTCTCCCACTAAGCATTATAGTTTTCAAGAGTTTGAGTTAAGCTCTACGTCTGCCCTGTTGTGGTCAGCCGCGGGGGAACACTGCGCAACCGACAAATGTGGTGGTCCTAAGAGATCCTAGTATCTAGGCATTGGGTCATAGATCACTCAATGAGTACGAACCACCTCACCGCTACCGGAATTAAACCCTTTGCGTAATTGGCGCGAAAGTTGTACTTTACGCCGGGCTTCCCGCGCCACAGAGACGAGGCAACTCAGAACACCGTCGGGTGCGGGACCCCACAATTCTGAATCTATTGCTTAATTGTGTCATATAGCTAGGATAGAGATTGATGGACATCGATGATCCTTAAATCTGCATGGTGAGTGCGTCATGGATGACAACAGTCTCGCTGAAGGGTTGATGCCTTTGGGTGGGCCGTGTTGCTTAACTCCGCAAGAATATTACTATGCTAGTCAAGGGGGAGAGAGTGTATTAGTAACTCCGTCCACCGGCCCTATATTCCGTAGGTTTAGGATTGAACCTCGAGCGATTCTAATCGTGAAAGTGTCGAGGCCGTGCTTCTCCCCGCGGACTACACTTGACGCAATTTTTGTACGGCGCAGACCCAATTATGATGTTCAGTTGAATCGCGTTGGGCCCTGAGGGTTTAAGCTCCCACCATCGGTAGCGTTCAACTCGTAGTATCGGTAGAACTCCGAATGGATTGGAGGTGGCATGTACAGCACCATAATAGCGAACATTCATCATAACGAGACCGGGACCTCCGTCAGATTCCGAATTCGGTCTACGGGACGAGGTCTTTCAGGCCATTTCAGCTGGGGCCAAGCCCTTCGTCCGGGCCATCAAATATAGGGTCCAGGTATGAACTAATCTTTTATGATAGAGGAGTTAACGCCGGCACTCCGAGAATTGCTGAGAATACGAGAGTGAGACATATAGGGCTCCACTAGGGCATGCGGCTGAATTCTCTACTTTTTAAACGACGACAGAGCTACTGCGCTTCCGGCATGCTGCGGTACGTTATGAACGCTGTGTAAGGGTATAGAAGGATCCCAATATTGGTCGTTTAGCCACACTAACGAGGGTAGCGAACGGAATGGCATTTCCCAGCCGGAGTACTCGGATAGCGATTCCCAATTACCCGTGATGTTTTTCGTGGTCGTCCTCCCAAATGCGGGGAGCGTAGCATTGAGGATCATTACAGGCTGCAGCGCCTCGATTGTTGCGTATTTACGGCGCTTCCGCCTGAAGG
>wa_GA;1;;;;;;;
AAACCAGAGATGTTAACACATCACCGGCCCGCTTGTAGGATGGTGTACGGACAGATTTTTTTGGTACTCCTATATCGCTAACGATTTTTTTCCACTGATAAATGAATAGTTGAGATACTTGAATGGTCGTTACAACAATTCTCCCACTAAGCATTATAGTTTTCAAGAGTTTGAGTTAAGCTCTACGTCTGCCCTGTTGTGGTCAGCCGCGGGGGAACACTGCGCAACCGACAAATGTGGTGGTCCTAAGAGATCCTAGTATCTAGGCATTGGGTCATAGATCACTCAATGAGTACGAACCACCTCACCGCTACCGGAATTAAACCCTTTGCGTAATTGGCGCGAAAGTTGTACTTTACGCCGGGCTTCCCGCGCCACAGAGACGAGGCAACTCAGAACACCGTCGGGTGCGGGACCCCACAATTCTGAATCTATTGCTTAATTGTGTCATATAGCTAGGATAGAGATTGATGGACATCGATGATCCTTAAATCTGCATGGTGAGTGCGTCATGGATGACAACAGTCTCGCTGAAGGGTTGATGCCTTTGGGTGGGCCGTGTTGCTTAACTCCGCAAGAATATTACTATGCTAGTCAAGGGGGAGAGAGTGTATTAGTAACTCCGTCCACCGGCCCTATATTCCGTAGGTTTAGGATTGAACCTCGAGCGATTCTAATCGTGAAAGTGTCGAGGCCGTGCTTCTCCCCGCGGACTACACTTGACGCAATTTTTGTACGGCGCAGACCCAATTATGATGTTCAGTTGAATCGCGTTGGGCCCTGAGGGTTTAAGCTCCCACCATCGGTAGCGTTCAACTCGTAGTATCGGTAGAACTCCGAATGGATTGGAGGTGGCATGTACAGCACCATAATAGCGAACATTCATCATAACGAGACCGGGACCTCCGTCAGATTCCGAATTCGGTCTACGGGACGAGGTCTTTCAGGCCATTTCAGCTGGGGCCAAGCCCTTCGTCCGGGCCATCAAATATAGGGTCCAGGTATGAACTAATCTTTTATGATAGAGGAGTTAACGCCGGCACTCCGAGAATTGCTGAGAATACGAGAGTGAGACATATAGGGCTCCACTAGGGCATGCGGCTGAATTCTCTACTTTTTAAACGACGACAGAGCTACTGCGCTTCCGGCATGCTGCGGTACGTTATGAACGCTGTGTAAGGGTATAGAAGGATCCCAATATTGGTCGTTTAGCCACACTAACGAGGGTAGCGAACGGAATGGCATTTCCCAGCCGGAGTACTCGGATAGCGATTCCCAATTACCCGTGATGTTTTTCGTGGTCGTCCTCCCAAATGCGGGGAGCGTAGCATTGAGGATCATTACAGGCTGCAGCGCCTCGATTGTTGCGTATTTACGGCGCTTCCGCCTGAAGG
>wa_GB;1;;;;;;;
AAACCAGAGATGTTAACACATCACCGGCCCGCTTGTAGGATGGTGTACGGACAGATTTTTTTGGTACTCCTATATCGCTAACGATTTTTTTCCACTGATAAATGAATAGTTGAGATACTTGAATGGTCGTTACAACAATTCTCCCACTAAGCATTATAGTTTTCAAGAGTTTGAGTTAAGCTCTACGTCTGCCCTGTTGTGGTCAGCCGCGGGGGAACACTGCGCAACCGACAAATGTGGTGGTCCTAAGAGATCCTAGTATCTAGGCATTGGGTCATAGATCACTCAATGAGTACGAACCACCTCACCGCTACCGGAATTAAACCCTTTGCGTAATTGGCGCGAAAGTTGTACTTTACGCCGGGCTTCCCGCGCCACAGAGACGAGGCAACTCAGAACACCGTCGGGTGCGGGACCCCACAATTCTGAATCTATTGCTTAATTGTGTCATATAGCTAGGATAGAGATTGATGGACATCGATGATCCTTAAATCTGCATGGTGAGTGCGTCATGGATGACAACAGTCTCGCTGAAGGGTTGATGCCTTTGGGTGGGCCGTGTTGCTTAACTCCGCAAGAATATTACTATGCTAGTCAAGGGGGAGAGAGTGTATTAGTAACTCCGTCCACCGGCCCTATATTCCGTAGGTTTAGGATTGAACCTCGAGCGATTCTAATCGTGAAAGTGTCGAGGCCGTGCTTCTCCCCGCGGACTACACTTGACGCAATTTTTGTACGGCGCAGACCCAATTATGATGTTCAGTTGAATCGCGTTGGGCCCTGAGGGTTTAAGCTCCCACCATCGGTAGCGTTCAACTCGTAGTATCGGTAGAACTCCGAATGGATTGGAGGTGGCATGTACAGCACCATAATAGCGAACATTCATCATAACGAGACCGGGACCTCCGTCAGATTCCGAATTCGGTCTACGGGACGAGGTCTTTCAGGCCATTTCAGCTGGGGCCAAGCCCTTCGTCCGGGCCATCAAATATAGGGTCCAGGTATGAACTAATCTTTTATGATAGAGGAGTTAACGCCGGCACTCCGAGAATTGCTGAGAATACGAGAGTGAGACATATAGGGCTCCACTAGGGCATGCGGCTGAATTCTCTACTTTTTAAACGACGACAGAGCTACTGCGCTTCCGGCATGCTGCGGTACGTTATGAACGCTGTGTAAGGGTATAGAAGGATCCCAATATTGGTCGTTTAGCCACACTAACGAGGGTAGCGAACGGAATGGCATTTCCCAGCCGGAGTACTCGGATAGCGATTCCCAATTACCCGTGATGTTTTTCGTGGTCGTCCTCCCAAATGCGGGGAGCGTAGCATTGAGGATCATTACAGGCTGCAGCGCCTCGATTGTTGCGTATTTACGGCGCTTCCGCCTGAAGG
>wa_GC;1;;;;;;;
AAACCAGAGATGTTAACACATCACCGGCCCGCTTGTAGGATGGTGTACGGACAGATTTTTTTGGTACTCCTATATCGCTAACGATTTTTTTCCACTGATAAATGAATAGTTGAGATACTTGAATGGTCGTTACAACAATTCTCCCACTAAGCATTATAGTTTTCAAGAGTTTGAGTTAAGCTCTACGTCTGCCCTGTTGTGGTCAGCCGCGGGGGAACACTGCGCAACCGACAAATGTGGTGGTCCTAAGAGATCCTAGTATCTAGGCATTGGGTCATAGATCACTCAATGAGTACGAACCACCTCACCGCTACCGGAATTAAACCCTTTGCGTAATTGGCGCGAAAGTTGTACTTTACGCCGGGCTTCCCGCGCCACAGAGACGAGGCAACTCAGAACACCGTCGGGTGCGGGACCCCACAATTCTGAATCTATTGCTTAATTGTGTCATATAGCTAGGATAGAGATTGATGGACATCGATGATCCTTAAATCTGCATGGTGAGTGCGTCATGGATGACAACAGTCTCGCTGAAGGGTTGATGCCTTTGGGTGGGCCGTGTTGCTTAACTCCGCAAGAATATTACTATGCTAGTCAAGGGGGAGAGAGTGTATTAGTAACTCCGTCCACCGGCCCTATATTCCGTAGGTTTAGGATTGAACCTCGAGCGATTCTAATCGTGAAAGTGTCGAGGCCGTGCTTCTCCCCGCGGACTACACTTGACGCAATTTTTGTACGGCGCAGACCCAATTATGATGTTCAGTTGAATCGCGTTGGGCCCTGAGGGTTTAAGCTCCCACCATCGGTAGCGTTCAACTCGTAGTATCGGTAGAACTCCGAATGGATTGGAGGTGGCATGTACAGCACCATAATAGCGAACATTCATCATAACGAGACCGGGACCTCCGTCAGATTCCGAATTCGGTCTACGGGACGAGGTCTTTCAGGCCATTTCAGCTGGGGCCAAGCCCTTCGTCCGGGCCATCAAATATAGGGTCCAGGTATGAACTAATCTTTTATGATAGAGGAGTTAACGCCGGCACTCCGAGAATTGCTGAGAATACGAGAGTGAGACATATAGGGCTCCACTAGGGCATGCGGCTGAATTCTCTACTTTTTAAACGACGACAGAGCTACTGCGCTTCCGGCATGCTGCGGTACGTTATGAACGCTGTGTAAGGGTATAGAAGGATCCCAATATTGGTCGTTTAGCCACACTAACGAGGGTAGCGAACGGAATGGCATTTCCCAGCCGGAGTACTCGGATAGCGATTCCCAATTACCCGTGATGTTTTTCGTGGTCGTCCTCCCAAATGCGGGGAGCGTAGCATTGAGGATCATTACAGGCTGCAGCGCCTCGATTGTTGCGTATTTACGGCGCTTCCGCCTGAAGG
>wa_GD;1;;;;;;;
AAACCAGAGATGTTAACACATCACCGGCCCGCTTGTAGGATGGTGTACGGACAGATTTTTTTGGTACTCCTATATCGCTAACGATTTTTTTCCACTGATAAATGAATAGTTGAGATACTTGAATGGTCGTTACAACAATTCTCCCACTAAGCATTATAGTTTTCAAGAGTTTGAGTTAAGCTCTACGTCTGCCCTGTTGTGGTCAGCCGCGGGGGAACACTGCGCAACCGACAAATGTGGTGGTCCTAAGAGATCCTAGTATCTAGGCATTGGGTCATAGATCACTCAATGAGTACGAACCACCTCACCGCTACCGGAATTAAACCCTTTGCGTAATTGGCGCGAAAGTTGTACTTTACGCCGGGCTTCCCGCGCCACAGAGACGAGGCAACTCAGAACACCGTCGGGTGCGGGACCCCACAATTCTGAATCTATTGCTTAATTGTGTCATATAGCTAGGATAGAGATTGATGGACATCGATGATCCTTAAATCTGCATGGTGAGTGCGTCATGGATGACAACAGTCTCGCTGAAGGGTTGATGCCTTTGGGTGGGCCGTGTTGCTTAACTCCGCAAGAATATTACTATGCTAGTCAAGGGGGAGAGAGTGTATTAGTAACTCCGTCCACCGGCCCTATATTCCGTAGGTTTAGGATTGAACCTCGAGCGATTCTAATCGTGAAAGTGTCGAGGCCGTGCTTCTCCCCGCGGACTACACTTGACGCAATTTTTGTACGGCGCAGACCCAATTATGATGTTCAGTTGAATCGCGTTGGGCCCTGAGGGTTTAAGCTCCCACCATCGGTAGCGTTCAACTCGTAGTATCGGTAGAACTCCGAATGGATTGGAGGTGGCATGTACAGCACCATAATAGCGAACATTCATCATAACGAGACCGGGACCTCCGTCAGATTCCGAATTCGGTCTACGGGACGAGGTCTTTCAGGCCATTTCAGCTGGGGCCAAGCCCTTCGTCCGGGCCATCAAATATAGGGTCCAGGTATGAACTAATCTTTTATGATAGAGGAGTTAACGCCGGCACTCCGAGAATTGCTGAGAATACGAGAGTGAGACATATAGGGCTCCACTAGGGCATGCGGCTGAATTCTCTACTTTTTAAACGACGACAGAGCTACTGCGCTTCCGGCATGCTGCGGTACGTTATGAACGCTGTGTAAGGGTATAGAAGGATCCCAATATTGGTCGTTTAGCCACACTAACGAGGGTAGCGAACGGAATGGCATTTCCCAGCCGGAGTACTCGGATAGCGATTCCCAATTACCCGTGATGTTTTTCGTGGTCGTCCTCCCAAATGCGGGGAGCGTAGCATTGAGGATCATTACAGGCTGCAGCGCCTCGATTGTTGCGTATTTACGGCGCTTCCGCCTGAAGG
>wa_GE;1;;;;;;;
AAACCAGAGATGTTAACACATCACCGGCCCGCTTGTAGGATGGTGTACGGACAGATTTTTTTGGTACTCCTATATCGCTAACGATTTTTTTCCACTGATAAATGAATAGTTGAGATACTTGAATGGTCGTTACAACAATTCTCCCACTAAGCATTATAGTTTTCAAGAGTTTGAGTTAAGCTCTACGTCTGCCCTGTTGTGGTCAGCCGCGGGGGAACACTGCGCAACCGACAAATGTGGTGGTCCTAAGAGATCCTAGTATCTAGGCATTGGGTCATAGATCACTCAATGAGTACGAACCACCTCACCGCTACCGGAATTAAACCCTTTGCGTAATTGGCGCGAAAGTTGTACTTTACGCCGGGCTTCCCGCGCCACAGAGACGAGGCAACTCAGAACACCGTCGGGTGCGGGACCCCACAATTCTGAATCTATTGCTTAATTGTGTCATATAGCTAGGATAGAGATTGATGGACATCGATGATCCTTAAATCTGCATGGTGAGTGCGTCATGGATGACAACAGTCTCGCTGAAGGGTTGATGCCTTTGGGTGGGCCGTGTTGCTTAACTCCGCAAGAATATTACTATGCTAGTCAAGGGGGAGAGAGTGTATTAGTAACTCCGTCCACCGGCCCTATATTCCGTAGGTTTAGGATTGAACCTCGAGCGATTCTAATCGTGAAAGTGTCGAGGCCGTGCTTCTCCCCGCGGACTACACTTGACGCAATTTTTGTACGGCGCAGACCCAATTATGATGTTCAGTTGAATCGCGTTGGGCCCTGAGGGTTTAAGCTCCCACCATCGGTAGCGTTCAACTCGTAGTATCGGTAGAACTCCGAATGGATTGGAGGTGGCATGTACAGCACCATAATAGCGAACATTCATCATAACGAGACCGGGACCTCCGTCAGATTCCGAATTCGGTCTACGGGACGAGGTCTTTCAGGCCATTTCAGCTGGGGCCAAGCCCTTCGTCCGGGCCATCAAATATAGGGTCCAGGTATGAACTAATCTTTTATGATAGAGGAGTTAACGCCGGCACTCCGAGAATTGCTGAGAATACGAGAGTGAGACATATAGGGCTCCACTAGGGCATGCGGCTGAATTCTCTACTTTTTAAACGACGACAGAGCTACTGCGCTTCCGGCATGCTGCGGTACGTTATGAACGCTGTGTAAGGGTATAGAAGGATCCCAATATTGGTCGTTTAGCCACACTAACGAGGGTAGCGAACGGAATGGCATTTCCCAGCCGGAGTACTCGGATAGCGATTCCCAATTACCCGTGATGTTTTTCGTGGTCGTCCTCCCAAATGCGGGGAGCGTAGCATTGAGGATCATTACAGGCTGCAGCGCCTCGATTGTTGCGTATTTACGGCGCTTCCGCCTGAAGG
>C2_GF;1;;;;;;;
AAACCAGAGATGTTAACACATCACCGGCCCGCTTGTAGGATGGTGTACGGACAGATTTTTTTGGTACTCCTATATCGCTAACGATTTTTTTCCACTGATAAATGAATAGTTGAGATACTTGAATGGTCGTTACAACAATTCTCCCACTAAGCATTATAGTTTTCAAGAGTTTGAGTTAAGCTCTACGTCTGCCCTGTTGTGGTCAGCCGCGGGGGAACACTGCGCAACCGACAAATGTGGTGGTCCTAAGAGATCCTAGTATCTAGGCATTGGGTCATAGATCACTCAATGAGTACGAACCACCTCACCGCTACCGGAATTAAACCCTTTGCGTAATTGGCGCGAAAGTTGTACTTTACGCCGGGCTTCCCGCGCCACAGAGACGAGGCAACTCAGAACACCGTCGGGTGCGGGACCCCACAATTCTGAATCTATTGCTTAATTGTGTCATATAGCTAGGATAGAGATTGATGGACATCGATGATCCTTAAATCTGCATGGTGAGTGCGTCATGGATGACAACAGTCTCGCTGAAGGGTTGATGCCTTTGGGTGGGCCGTGTTGCTTAACTCCGCAAGAATATTACTATGCTAGTCAAGGGGGAGAGAGTGTATTAGTAACTCCGTCCACCGGCCCTATATTCCGTAGGTTTAGGATTGAACCTCGAGCGATTCTAATCGTGAAAGTGTCGAGGCCGTGCTTCTCCCCGCGGACTACACTTGACGCAATTTTTGTACGGCGCAGACCCAATTATGATGTTCAGTTGAATCGCGTTGGGCCCTGAGGGTTTAAGCTCCCACCATCGGTAGCGTTCAACTCGTAGTATCGGTAGAACTCCGAATGGATTGGAGGTGGCATGTACAGCACCATAATAGCGAACATTCATCATAACGAGACCGGGACCTCCGTCAGATTCCGAATTCGGTCTACGGGACGAGGTCTTTCAGGCCATTTCAGCTGGGGCCAAGCCCTTCGTCCGGGCCATCAAATATAGGGTCCAGGTATGAACTAATCTTTTATGATAGAGGAGTTAACGCCGGCACTCCGAGAATTGCTGAGAATACGAGAGTGAGACATATAGGGCTCCACTAGGGCATGCGGCTGAATTCTCTACTTTTTAAACGACGACAGAGCTACTGCGCTTCCGGCATGCTGCGGTACGTTATGAACGCTGTGTAAGGGTATAGAAGGATCCCAATATTGGTCGTTTAGCCACACTAACGAGGGTAGCGAACGGAATGGCATTTCCCAGCCGGAGTACTCGGATAGCGATTCCCAATTACCCGTGATGTTTTTCGTGGTCGTCCTCCCAAATGCGGGGAGCGTAGCATTGAGGATCATTACAGGCTGCAGCGCCTCGATTGTTGCGTATTTACGGCGCTTCCGCCTGAAGG
>C2_GG;1;;;;;;;
AAACCAGAGATGTTAACACATCACCGGCCCGCTTGTAGGATGGTGTACGGACAGATTTTTTTGGTACTCCTATATCGCTAACGATTTTTTTCCACTGATAAATGAATAGTTGAGATACTTGAATGGTCGTTACAACAATTCTCCCACTAAGCATTATAGTTTTCAAGAGTTTGAGTTAAGCTCTACGTCTGCCCTGTTGTGGTCAGCCGCGGGGGAACACTGCGCAACCGACAAATGTGGTGGTCCTAAGAGATCCTAGTATCTAGGCATTGGGTCATAGATCACTCAATGAGTACGAACCACCTCACCGCTACCGGAATTAAACCCTTTGCGTAATTGGCGCGAAAGTTGTACTTTACGCCGGGCTTCCCGCGCCACAGAGACGAGGCAACTCAGAACACCGTCGGGTGCGGGACCCCACAATTCTGAATCTATTGCTTAATTGTGTCATATAGCTAGGATAGAGATTGATGGACATCGATGATCCTTAAATCTGCATGGTGAGTGCGTCATGGATGACAACAGTCTCGCTGAAGGGTTGATGCCTTTGGGTGGGCCGTGTTGCTTAACTCCGCAAGAATATTACTATGCTAGTCAAGGGGGAGAGAGTGTATTAGTAACTCCGTCCACCGGCCCTATATTCCGTAGGTTTAGGATTGAACCTCGAGCGATTCTAATCGTGAAAGTGTCGAGGCCGTGCTTCTCCCCGCGGACTACACTTGACGCAATTTTTGTACGGCGCAGACCCAATTATGATGTTCAGTTGAATCGCGTTGGGCCCTGAGGGTTTAAGCTCCCACCATCGGTAGCGTTCAACTCGTAGTATCGGTAGAACTCCGAATGGATTGGAGGTGGCATGTACAGCACCATAATAGCGAACATTCATCATAACGAGACCGGGACCTCCGTCAGATTCCGAATTCGGTCTACGGGACGAGGTCTTTCAGGCCATTTCAGCTGGGGCCAAGCCCTTCGTCCGGGCCATCAAATATAGGGTCCAGGTATGAACTAATCTTTTATGATAGAGGAGTTAACGCCGGCACTCCGAGAATTGCTGAGAATACGAGAGTGAGACATATAGGGCTCCACTAGGGCATGCGGCTGAATTCTCTACTTTTTAAACGACGACAGAGCTACTGCGCTTCCGGCATGCTGCGGTACGTTATGAACGCTGTGTAAGGGTATAGAAGGATCCCAATATTGGTCGTTTAGCCACACTAACGAGGGTAGCGAACGGAATGGCATTTCCCAGCCGGAGTACTCGGATAGCGATTCCCAATTACCCGTGATGTTTTTCGTGGTCGTCCTCCCAAATGCGGGGAGCGTAGCATTGAGGATCATTACAGGCTGCAGCGCCTCGATTGTTGCGTATTTACGGCGCTTCCGCCTGAAGG
>C2_GH;1;;;;;;;
AAACCAGAGATGTTAACACATCACCGGCCCGCTTGTAGGATGGTGTACGGACAGATTTTTTTGGTACTCCTATATCGCTAACGATTTTTTTCCACTGATAAATGAATAGTTGAGATACTTGAATGGTCGTTACAACAATTCTCCCACTAAGCATTATAGTTTTCAAGAGTTTGAGTTAAGCTCTACGTCTGCCCTGTTGTGGTCAGCCGCGGGGGAACACTGCGCAACCGACAAATGTGGTGGTCCTAAGAGATCCTAGTATCTAGGCATTGGGTCATAGATCACTCAATGAGTACGAACCACCTCACCGCTACCGGAATTAAACCCTTTGCGTAATTGGCGCGAAAGTTGTACTTTACGCCGGGCTTCCCGCGCCACAGAGACGAGGCAACTCAGAACACCGTCGGGTGCGGGACCCCACAATTCTGAATCTATTGCTTAATTGTGTCATATAGCTAGGATAGAGATTGATGGACATCGATGATCCTTAAATCTGCATGGTGAGTGCGTCATGGATGACAACAGTCTCGCTGAAGGGTTGATGCCTTTGGGTGGGCCGTGTTGCTTAACTCCGCAAGAATATTACTATGCTAGTCAAGGGGGAGAGAGTGTATTAGTAACTCCGTCCACCGGCCCTATATTCCGTAGGTTTAGGATTGAACCTCGAGCGATTCTAATCGTGAAAGTGTCGAGGCCGTGCTTCTCCCCGCGGACTACACTTGACGCAATTTTTGTACGGCGCAGACCCAATTATGATGTTCAGTTGAATCGCGTTGGGCCCTGAGGGTTTAAGCTCCCACCATCGGTAGCGTTCAACTCGTAGTATCGGTAGAACTCCGAATGGATTGGAGGTGGCATGTACAGCACCATAATAGCGAACATTCATCATAACGAGACCGGGACCTCCGTCAGATTCCGAATTCGGTCTACGGGACGAGGTCTTTCAGGCCATTTCAGCTGGGGCCAAGCCCTTCGTCCGGGCCATCAAATATAGGGTCCAGGTATGAACTAATCTTTTATGATAGAGGAGTTAACGCCGGCACTCCGAGAATTGCTGAGAATACGAGAGTGAGACATATAGGGCTCCACTAGGGCATGCGGCTGAATTCTCTACTTTTTAAACGACGACAGAGCTACTGCGCTTCCGGCATGCTGCGGTACGTTATGAACGCTGTGTAAGGGTATAGAAGGATCCCAATATTGGTCGTTTAGCCACACTAACGAGGGTAGCGAACGGAATGGCATTTCCCAGCCGGAGTACTCGGATAGCGATTCCCAATTACCCGTGATGTTTTTCGTGGTCGTCCTCCCAAATGCGGGGAGCGTAGCATTGAGGATCATTACAGGCTGCAGCGCCTCGATTGTTGCGTATTTACGGCGCTTCCGCCTGAAGG
>C2_GI;1;;;;;;;
AAACCAGAGATGTTAACACATCACCGGCCCGCTTGTAGGATGGTGTACGGACAGATTTTTTTGGTACTCCTATATCGCTAACGATTTTTTTCCACTGATAAATGAATAGTTGAGATACTTGAATGGTCGTTACAACAATTCTCCCACTAAGCATTATAGTTTTCAAGAGTTTGAGTTAAGCTCTACGTCTGCCCTGTTGTGGTCAGCCGCGGGGGAACACTGCGCAACCGACAAATGTGGTGGTCCTAAGAGATCCTAGTATCTAGGCATTGGGTCATAGATCACTCAATGAGTACGAACCACCTCACCGCTACCGGAATTAAACCCTTTGCGTAATTGGCGCGAAAGTTGTACTTTACGCCGGGCTTCCCGCGCCACAGAGACGAGGCAACTCAGAACACCGTCGGGTGCGGGACCCCACAATTCTGAATCTATTGCTTAATTGTGTCATATAGCTAGGATAGAGATTGATGGACATCGATGATCCTTAAATCTGCATGGTGAGTGCGTCATGGATGACAACAGTCTCGCTGAAGGGTTGATGCCTTTGGGTGGGCCGTGTTGCTTAACTCCGCAAGAATATTACTATGCTAGTCAAGGGGGAGAGAGTGTATTAGTAACTCCGTCCACCGGCCCTATATTCCGTAGGTTTAGGATTGAACCTCGAGCGATTCTAATCGTGAAAGTGTCGAGGCCGTGCTTCTCCCCGCGGACTACACTTGACGCAATTTTTGTACGGCGCAGACCCAATTATGATGTTCAGTTGAATCGCGTTGGGCCCTGAGGGTTTAAGCTCCCACCATCGGTAGCGTTCAACTCGTAGTATCGGTAGAACTCCGAATGGATTGGAGGTGGCATGTACAGCACCATAATAGCGAACATTCATCATAACGAGACCGGGACCTCCGTCAGATTCCGAATTCGGTCTACGGGACGAGGTCTTTCAGGCCATTTCAGCTGGGGCCAAGCCCTTCGTCCGGGCCATCAAATATAGGGTCCAGGTATGAACTAATCTTTTATGATAGAGGAGTTAACGCCGGCACTCCGAGAATTGCTGAGAATACGAGAGTGAGACATATAGGGCTCCACTAGGGCATGCGGCTGAATTCTCTACTTTTTAAACGACGACAGAGCTACTGCGCTTCCGGCATGCTGCGGTACGTTATGAACGCTGTGTAAGGGTATAGAAGGATCCCAATATTGGTCGTTTAGCCACACTAACGAGGGTAGCGAACGGAATGGCATTTCCCAGCCGGAGTACTCGGATAGCGATTCCCAATTACCCGTGATGTTTTTCGTGGTCGTCCTCCCAAATGCGGGGAGCGTAGCATTGAGGATCATTACAGGCTGCAGCGCCTCGATTGTTGCGTATTTACGGCGCTTCCGCCTGAAGG
>wa_GJ;1;;;;;;;
AAACCAGAGATGTTAACACATCACCGGCCCGCTTGTAGGATGGTGTACGGACAGATTTTTTTGGTACTCCTATATCGCTAACGATTTTTTTCCACTGATAAATGAATAGTTGAGATACTTGAATGGTCGTTACAACAATTCTCCCACTAAGCATTATAGTTTTCAAGAGTTTGAGTTAAGCTCTACGTCTGCCCTGTTGTGGTCAGCCGCGGGGGAACACTGCGCAACCGACAAATGTGGTGGTCCTAAGAGATCCTAGTATCTAGGCATTGGGTCATAGATCACTCAATGAGTACGAACCACCTCACCGCTACCGGAATTAAACCCTTTGCGTAATTGGCGCGAAAGTTGTACTTTACGCCGGGCTTCCCGCGCCACAGAGACGAGGCAACTCAGAACACCGTGGGGTGCGTGACCCCACAATTCTGAATCTATTGCTTAATTGTGTCATATAGCTAGGATAGAGATTGATGGACATCGATGATCCTTAAATCTGCATGGTGAGTGCGTCATGGATGACAACAGTCTCGCTGAAGGGTTGATGCCTTTGGGTGGGCCGTGTTGCTTAACTCCGCAAGAATATTACTATGCTAGTCAAGGGGGAGAGAGTGTATTAGTAACTCCGTCCACCGGCCCTATATTCCGTAAGTTTAGGATTGAACCTCGAGCGATTCTAATCGTGAAAGTGTCGAGGCCGTGCTTCTCCCCGCGGACTACACTTGACGCAATTTTTGTACGGCGCAGACCCAATTATGATGTTCAGTTGAATCGCGTTGGGCCCTGAGGGTTTGAGTTCCCACCATCGGTAGCGTTCAACTCGTAGTATCGGTAGAACTCCGAATGGATTGGAGGTGGCATGTACAGCACCATAATAGCGAACATTCATCATAACGAGACCGGGACCTCCATCAGATTCCGAATTCGGTCTACGGGACGAGGTCTTTCAGGCCATTTCAGCTGGGGCCAAGCCCTTCGTCCGGGCCATCAAATATAGGGTCCAGGTATGAACTAATCTTTTATGATAGAGGAGTTAACGCCGGCACTCCGAGAATTGCTGAGAATACGAGAGTGAGACATATAGGGCTCCACTAGGGCATGCGGCTGAATTCTCTACTTTTTAAACTACGACAGAGCTACTGCGCTTCCGGCATGCTGCGGTACGTAATGAACGCTGTGTAAGGGTATAGAAGGATCCCAATATTGGTCGTTTAGCCACACTAACGAGGGTAGCGAACGGAATGGCATTTCCCAGCCGGAGTACTCGGATAGCGATTCCCAATTACCCGTGATGTTTTTCGTGGTCGTCCTCCCAAATGCGGGGAGCGTAGCATTGAGGATCATTACAGGCTGCAGCGCCTCGATTGTTGCGTATTTACGGCGCTTCCGCCTGAAGG
>wa_GK;1;;;;;;;
AAACCAGAGATGTTAACACATCACCGGCCCGCTTGTAGGATGGTGTACGGACAGATTTTTTTGGTACTCCTATATCGCTAACGATTTTTTTCCACTGATAAATGAATAGTTGAGATACTTGAATGGTCGTTACAACAATTCTCCCACTAAGCATTATAGTTTTCAAGAGTTTGAGTTAAGCTCTACGTCTGCCCTGTTGTGGTCAGCCGCGGGGGAACACTGCGCAACCGACAAATGTGGTGGTCCTAAGAGATCCTAGTATCTAGGCATTGGGTCATAGATCACTCAATGAGTACGAACCACCTCACCGCTACCGGAATTAAACCCTTTGCGTAATTGGCGCGAAAGTTGTACTTTACGCCGGGCTTCCCGCGCCACAGAGACGAGGCAACTCAGAACACCGTGGGGTGCGTGACCCCACAATTCTGAATCTATTGCTTAATTGTGTCATATAGCTAGGATAGAGATTGATGGACATCGATGATCCTTAAATCTGCATGGTGAGTGCGTCATGGATGACAACAGTCTCGCTGAAGGGTTGATGCCTTTGGGTGGGCCGTGTTGCTTAACTCCGCAAGAATATTACTATGCTAGTCAAGGGGGAGAGAGTGTATTAGTAACTCCGTCCACCGGCCCTATATTCCGTAAGTTTAGGATTGAACCTCGAGCGATTCTAATCGTGAAAGTGTCGAGGCCGTGCTTCTCCCCGCGGACTACACTTGACGCAATTTTTGTACGGCGCAGACCCAATTATGATGTTCAGTTGAATCGCGTTGGGCCCTGAGGGTTTGAGTTCCCACCATCGGTAGCGTTCAACTCGTAGTATCGGTAGAACTCCGAATGGATTGGAGGTGGCATGTACAGCACCATAATAGCGAACATTCATCATAACGAGACCGGGACCTCCATCAGATTCCGAATTCGGTCTACGGGACGAGGTCTTTCAGGCCATTTCAGCTGGGGCCAAGCCCTTCGTCCGGGCCATCAAATATAGGGTCCAGGTATGAACTAATCTTTTATGATAGAGGAGTTAACGCCGGCACTCCGAGAATTGCTGAGAATACGAGAGTGAGACATATAGGGCTCCACTAGGGCATGCGGCTGAATTCTCTACTTTTTAAACTACGACAGAGCTACTGCGCTTCCGGCATGCTGCGGTACGTAATGAACGCTGTGTAAGGGTATAGAAGGATCCCAATATTGGTCGTTTAGCCACACTAACGAGGGTAGCGAACGGAATGGCATTTCCCAGCCGGAGTACTCGGATAGCGATTCCCAATTACCCGTGATGTTTTTCGTGGTCGTCCTCCCAAATGCGGGGAGCGTAGCATTGAGGATCATTACAGGCTGCAGCGCCTCGATTGTTGCGTATTTACGGCGCTTCCGCCTGAAGG
>wa_GL;1;;;;;;;
AAACCAGAGATGTTAACACATCACCGGCCCGCTTGTAGGATGGTGTACGGACAGATTTTTTTGGTACTCCTATATCGCTAACGATTTTTTTCCACTGATAAATGAATAGTTGAGATACTTGAATGGTCGTTACAACAATTCTCCCACTAAGCATTATAGTTTTCAAGAGTTTGAGTTAAGCTCTACGTCTGCCCTGTTGTGGTCAGCCGCGGGGGAACACTGCGCAACCGACAAATGTGGTGGTCCTAAGAGATCCTAGTATCTAGGCATTGGGTCATAGATCACTCAATGAGTACGAACCACCTCACCGCTACCGGAATTAAACCCTTTGCGTAATTGGCGCGAAAGTTGTACTTTACGCCGGGCTTCCCGCGCCACAGAGACGAGGCAACTCAGAACACCGTGGGGTGCGTGACCCCACAATTCTGAATCTATTGCTTAATTGTGTCATATAGCTAGGATAGAGATTGATGGACATCGATGATCCTTAAATCTGCATGGTGAGTGCGTCATGGATGACAACAGTCTCGCTGAAGGGTTGATGCCTTTGGGTGGGCCGTGTTGCTTAACTCCGCAAGAATATTACTATGCTAGTCAAGGGGGAGAGAGTGTATTAGTAACTCCGTCCACCGGCCCTATATTCCGTAAGTTTAGGATTGAACCTCGAGCGATTCTAATCGTGAAAGTGTCGAGGCCGTGCTTCTCCCCGCGGACTACACTTGACGCAATTTTTGTACGGCGCAGACCCAATTATGATGTTCAGTTGAATCGCGTTGGGCCCTGAGGGTTTGAGTTCCCACCATCGGTAGCGTTCAACTCGTAGTATCGGTAGAACTCCGAATGGATTGGAGGTGGCATGTACAGCACCATAATAGCGAACATTCATCATAACGAGACCGGGACCTCCATCAGATTCCGAATTCGGTCTACGGGACGAGGTCTTTCAGGCCATTTCAGCTGGGGCCAAGCCCTTCGTCCGGGCCATCAAATATAGGGTCCAGGTATGAACTAATCTTTTATGATAGAGGAGTTAACGCCGGCACTCCGAGAATTGCTGAGAATACGAGAGTGAGACATATAGGGCTCCACTAGGGCATGCGGCTGAATTCTCTACTTTTTAAACTACGACAGAGCTACTGCGCTTCCGGCATGCTGCGGTACGTAATGAACGCTGTGTAAGGGTATAGAAGGATCCCAATATTGGTCGTTTAGCCACACTAACGAGGGTAGCGAACGGAATGGCATTTCCCAGCCGGAGTACTCGGATAGCGATTCCCAATTACCCGTGATGTTTTTCGTGGTCGTCCTCCCAAATGCGGGGAGCGTAGCATTGAGGATCATTACAGGCTGCAGCGCCTCGATTGTTGCGTATTTACGGCGCTTCCGCCTGAAGG
>wa_GM;1;;;;;;;
AAACCAGAGATGTTAACACATCACCGGCCCGCTTGTAGGATGGTGTACGGACAGATTTTTTTGGTACTCCTATATCGCTAACGATTTTTTTCCACTGATAAATGAATAGTTGAGATACTTGAATGGTCGTTACAACAATTCTCCCACTAAGCATTATAGTTTTCAAGAGTTTGAGTTAAGCTCTACGTCTGCCCTGTTGTGGTCAGCCGCGGGGGAACACTGCGCAACCGACAAATGTGGTGGTCCTAAGAGATCCTAGTATCTAGGCATTGGGTCATAGATCACTCAATGAGTACGAACCACCTCACCGCTACCGGAATTAAACCCTTTGCGTAATTGGCGCGAAAGTTGTACTTTACGCCGGGCTTCCCGCGCCACAGAGACGAGGCAACTCAGAACACCGTGGGGTGCGTGACCCCACAATTCTGAATCTATTGCTTAATTGTGTCATATAGCTAGGATAGAGATTGATGGACATCGATGATCCTTAAATCTGCATGGTGAGTGCGTCATGGATGACAACAGTCTCGCTGAAGGGTTGATGCCTTTGGGTGGGCCGTGTTGCTTAACTCCGCAAGAATATTACTATGCTAGTCAAGGGGGAGAGAGTGTATTAGTAACTCCGTCCACCGGCCCTATATTCCGTAAGTTTAGGATTGAACCTCGAGCGATTCTAATCGTGAAAGTGTCGAGGCCGTGCTTCTCCCCGCGGACTACACTTGACGCAATTTTTGTACGGCGCAGACCCAATTATGATGTTCAGTTGAATCGCGTTGGGCCCTGAGGGTTTGAGTTCCCACCATCGGTAGCGTTCAACTCGTAGTATCGGTAGAACTCCGAATGGATTGGAGGTGGCATGTACAGCACCATAATAGCGAACATTCATCATAACGAGACCGGGACCTCCATCAGATTCCGAATTCGGTCTACGGGACGAGGTCTTTCAGGCCATTTCAGCTGGGGCCAAGCCCTTCGTCCGGGCCATCAAATATAGGGTCCAGGTATGAACTAATCTTTTATGATAGAGGAGTTAACGCCGGCACTCCGAGAATTGCTGAGAATACGAGAGTGAGACATATAGGGCTCCACTAGGGCATGCGGCTGAATTCTCTACTTTTTAAACTACGACAGAGCTACTGCGCTTCCGGCATGCTGCGGTACGTAATGAACGCTGTGTAAGGGTATAGAAGGATCCCAATATTGGTCGTTTAGCCACACTAACGAGGGTAGCGAACGGAATGGCATTTCCCAGCCGGAGTACTCGGATAGCGATTCCCAATTACCCGTGATGTTTTTCGTGGTCGTCCTCCCAAATGCGGGGAGCGTAGCATTGAGGATCATTACAGGCTGCAGCGCCTCGATTGTTGCGTATTTACGGCGCTTCCGCCTGAAGG
>wa_GN;1;;;;;;;
AAACCAGAGATGTTAACACATCACCGGCCCGCTTGTAGGATGGTGTACGGACAGATTTTTTTGGTACTCCTATATCGCTAACGATTTTTTTCCACTGATAAATGAATAGTTGAGATACTTGAATGGTCGTTACAACAATTCTCCCACTAAGCATTATAGTTTTCAAGAGTTTGAGTTAAGCTCTACGTCTGCCCTGTTGTGGTCAGCCGCGGGGGAACACTGCGCAACCGACAAATGTGGTGGTCCTAAGAGATCCTAGTATCTAGGCATTGGGTCATAGATCACTCAATGAGTACGAACCACCTCACCGCTACCGGAATTAAACCCTTTGCGTAATTGGCGCGAAAGTTGTACTTTACGCCGGGCTTCCCGCGCCACAGAGACGAGGCAACTCAGAACACCGTGGGGTGCGTGACCCCACAATTCTGAATCTATTGCTTAATTGTGTCATATAGCTAGGATAGAGATTGATGGACATCGATGATCCTTAAATCTGCATGGTGAGTGCGTCATGGATGACAACAGTCTCGCTGAAGGGTTGATGCCTTTGGGTGGGCCGTGTTGCTTAACTCCGCAAGAATATTACTATGCTAGTCAAGGGGGAGAGAGTGTATTAGTAACTCCGTCCACCGGCCCTATATTCCGTAAGTTTAGGATTGAACCTCGAGCGATTCTAATCGTGAAAGTGTCGAGGCCGTGCTTCTCCCCGCGGACTACACTTGACGCAATTTTTGTACGGCGCAGACCCAATTATGATGTTCAGTTGAATCGCGTTGGGCCCTGAGGGTTTGAGTTCCCACCATCGGTAGCGTTCAACTCGTAGTATCGGTAGAACTCCGAATGGATTGGAGGTGGCATGTACAGCACCATAATAGCGAACATTCATCATAACGAGACCGGGACCTCCATCAGATTCCGAATTCGGTCTACGGGACGAGGTCTTTCAGGCCATTTCAGCTGGGGCCAAGCCCTTCGTCCGGGCCATCAAATATAGGGTCCAGGTATGAACTAATCTTTTATGATAGAGGAGTTAACGCCGGCACTCCGAGAATTGCTGAGAATACGAGAGTGAGACATATAGGGCTCCACTAGGGCATGCGGCTGAATTCTCTACTTTTTAAACTACGACAGAGCTACTGCGCTTCCGGCATGCTGCGGTACGTAATGAACGCTGTGTAAGGGTATAGAAGGATCCCAATATTGGTCGTTTAGCCACACTAACGAGGGTAGCGAACGGAATGGCATTTCCCAGCCGGAGTACTCGGATAGCGATTCCCAATTACCCGTGATGTTTTTCGTGGTCGTCCTCCCAAATGCGGGGAGCGTAGCATTGAGGATCATTACAGGCTGCAGCGCCTCGATTGTTGCGTATTTACGGCGCTTCCGCCTGAAGG
>wa_GO;1;;;;;;;
AAACCAGAGATGTTAACACATCACCGGCCCGCTTGTAGGATGGTGTACGGACAGATTTTTTTGGTACTCCTATATCGCTAACGATTTTTTTCCACTGATAAATGAATAGTTGAGATACTTGAATGGTCGTTACAACAATTCTCCCACTAAGCATTATAGTTTTCAAGAGTTTGAGTTAAGCTCTACGTCTGCCCTGTTGTGGTCAGCCGCGGGGGAACACTGCGCAACCGACAAATGTGGTGGTCCTAAGAGATCCTAGTATCTAGGCATTGGGTCATAGATCACTCAATGAGTACGAACCACCTCACCGCTACCGGAATTAAACCCTTTGCGTAATTGGCGCGAAAGTTGTACTTTACGCCGGGCTTCCCGCGCCACAGAGACGAGGCAACTCAGAACACCGTCGGGTGCGGGACCCCACAATTCTGAATCTATTGCTTAATTGTGTCATATAGCTAGGATAGAGATTGATGGACATCGATGATCCTTAAATCTGCATGGTGAGTGCGTCATGGATGACAACAGTCTCGCTGAAGGGTTGATGCCTTTGGGTGGGCCGTGTTGCTTAACTCCGCAAGAATATTACTATGCTAGTCAAGGGGGAGAGAGTGTATTAGTAACTCCGTCCACCGGCCCTATATTCCGTAGGTTTAGGATTGAACCTCGAGCGATTCTAATCGTGAAAGTGTCGAGGCCGTGCTTCTCCCCGCGGACTACACTTGACGCAATTTTTGTACGGCGCAGACCCAATTATGATGTTCAGTTGAATCGCGTTGGGCCCTGAGGGTTTAAGCTCCCACCATCGGTAGCGTTCAACTCGTAGTATCGGTAGAACTCCGAATGGATTGGAGGTGGCATGTACAGCACCATAATAGCGAACATTCATCATAACGAGACCGGGACCTCCGTCAGATTCCGAATTCGGTCTACGGGACGAGGTCTTTCAGGCCATTTCAGCTGGGGCCAAGCCCTTCGTCCGGGCCATCAAATATAGGGTCCAGGTATGAACTAATCTTTTATGATAGAGGAGTTAACGCCGGCACTCCGAGAATTGCTGAGAATACGAGAGTGAGACATATAGGGCTCCACTAGGGCATGCGGCTGAATTCTCTACTTTTTAAACGACGACAGAGCTACTGCGCTTCCGGCATGCTGCGGTACGTTATGAACGCTGTGTAAGGGTATAGAAGGATCCCAATATTGGTCGTTTAGCCACACTAACGAGGGTAGCGAACGGAATGGCATTTCCCAGCCGGAGTACTCGGATAGCGATTCCCAATTACCCGTGATGTTTTTCGTGGTCGTCCTCCCAAATGCGGGGAGCGTAGCATTGAGGATCATTACAGGCTGCAGCGCCTCGATTGTTGCGTATTTACGGCGCTTCCGCCTGAAGG
>C1_Goldrich;1;;;;;;;
AAACCAGAGATGTTAACACATCACCGGCCCGCTTGTAGGATGGTGTACGGACAGATTTTTTTGGTACTCCTATATCGCTAACGATTTTTTTCCACTGATAAATGAATAGTTGAGATACTTGAATGGTCGTTACAACAATTCTCCCACTAAGCATTATAGTTTTCAAGAGTTTGAGTTAAGCTCTACGTCTGCCCTGTTGTGGTCAGCCGCGGGGGAACACTGCGCAACCGACAAATGTGGTGGTCCTAAGAGATCCTAGTATCTAGGCATTGGGTCATAGATCACTCAATGAGTACGAACCACCTCACCGCTACCGGAATTAAACCCTTTGCGTAATTGGCGCGAAAGTTGTACTTTACGCCGGGCTTCCCGCGCCACAGAGACGAGGCAACTCAGAACACCGTCGGGTGCGGGACCCCACAATTCTGAATCTATTGCTTAATTGTGTCATATAGCTAGGATAGAGATTGATGGACATCGATGATCCTTAAATCTGCATGGTGAGTGCGTCATGGATGACAACAGTCTCGCTGAAGGGTTGATGCCTTTGGGTGGGCCGTGTTGCTTAACTCCGCAAGAATATTACTATGCTAGTCAAGGGGGAGAGAGTGTATTAGTAACTCCGTCCACCGGCCCTATATTCCGTAGGTTTAGGATTGAACCTCGAGCGATTCTAATCGTGAAAGTGTCGAGGCCGTGCTTCTCCCCGCGGACTACACTTGACGCAATTTTTGTACGGCGCAGACCCAATTATGATGTTCAGTTGAATCGCGTTGGGCCCTGAGGGTTTAAGCTCCCACCATCGGTAGCGTTCAACTCGTAGTATCGGTAGAACTCCGAATGGATTGGAGGTGGCATGTACAGCACCATAATAGCGAACATTCATCATAACGAGACCGGGACCTCCGTCAGATTCCGAATTCGGTCTACGGGACGAGGTCTTTCAGGCCATTTCAGCTGGGGCCAAGCCCTTCGTCCGGGCCATCAAATATAGGGTCCAGGTATGAACTAATCTTTTATGATAGAGGAGTTAACGCCGGCACTCCGAGAATTGCTGAGAATACGAGAGTGAGACATATAGGGCTCCACTAGGGCATGCGGCTGAATTCTCTACTTTTTAAACGACGACAGAGCTACTGCGCTTCCGGCATGCTGCGGTACGTTATGAACGCTGTGTAAGGGTATAGAAGGATCCCAATATTGGTCGTTTAGCCACACTAACGAGGGTAGCGAACGGAATGGCATTTCCCAGCCGGAGTACTCGGATAGCGATTCCCAATTACCCGTGATGTTTTTCGTGGTCGTCCTCCCAAATGCGGGGAGCGTAGCATTGAGGATCATTACAGGCTGCAGCGCCTCGATTGTTGCGTATTTACGGCGCTTCCGCCTGAAGG
>wa_GP;1;;;;;;;
AAACCAGAGATGTTAACACATCACCGGCCCGCTTGTAGGATGGTGTACGGACAGATTTTTTTGGTACTCCTATATCGCTAACGATTTTTTTCCACTGATAAATGAATAGTTGAGATACTTGAATGGTCGTTACAACAATTCTCCCACTAAGCATTATAGTTTTCAAGAGTTTGAGTTAAGCTCTACGTCTGCCCTGTTGTGGTCAGCCGCGGGGGAACACTGCGCAACCGACAAATGTGGTGGTCCTAAGAGATCCTAGTATCTAGGCATTGGGTCATAGATCACTCAATGAGTACGAACCACCTCACCGCTACCGGAATTAAACCCTTTGCGTAATTGGCGCGAAAGTTGTACTTTACGCCGGGCTTCCCGCGCCACAGAGACGAGGCAACTCAGAACACCGTCGGGTGCGGGACCCCACAATTCTGAATCTATTGCTTAATTGTGTCATATAGCTAGGATAGAGATTGATGGACATCGATGATCCTTAAATCTGCATGGTGAGTGCGTCATGGATGACAACAGTCTCGCTGAAGGGTTGATGCCTTTGGGTGGGCCGTGTTGCTTAACTCCGCAAGAATATTACTATGCTAGTCAAGGGGGAGAGAGTGTATTAGTAACTCCGTCCACCGGCCCTATATTCCGTAGGTTTAGGATTGAACCTCGAGCGATTCTAATCGTGAAAGTGTCGAGGCCGTGCTTCTCCCCGCGGACTACACTTGACGCAATTTTTGTACGGCGCAGACCCAATTATGATGTTCAGTTGAATCGCGTTGGGCCCTGAGGGTTTAAGCTCCCACCATCGGTAGCGTTCAACTCGTAGTATCGGTAGAACTCCGAATGGATTGGAGGTGGCATGTACAGCACCATAATAGCGAACATTCATCATAACGAGACCGGGACCTCCGTCAGATTCCGAATTCGGTCTACGGGACGAGGTCTTTCAGGCCATTTCAGCTGGGGCCAAGCCCTTCGTCCGGGCCATCAAATATAGGGTCCAGGTATGAACTAATCTTTTATGATAGAGGAGTTAACGCCGGCACTCCGAGAATTGCTGAGAATACGAGAGTGAGACATATAGGGCTCCACTAGGGCATGCGGCTGAATTCTCTACTTTTTAAACGACGACAGAGCTACTGCGCTTCCGGCATGCTGCGGTACGTTATGAACGCTGTGTAAGGGTATAGAAGGATCCCAATATTGGTCGTTTAGCCACACTAACGAGGGTAGCGAACGGAATGGCATTTCCCAGCCGGAGTACTCGGATAGCGATTCCCAATTACCCGTGATGTTTTTCGTGGTCGTCCTCCCAAATGCGGGGAGCGTAGCATTGAGGATCATTACAGGCTGCAGCGCCTCGATTGTTGCGTATTTACGGCGCTTCCGCCTGAAGG
>wa_GQ;1;;;;;;;
[truncated: 450,887 more chars]
