# Supplementary material for: Population genomics of apricots unravels domestication history and adaptive events
Source: Nat Commun. 2021 Jun 25;12:3956. doi: 10.1038/s41467-021-24283-6 (PMC8233370; doi:10.1038/s41467-021-24283-6)
Supplement: Supplementary file 29 — Source Data [file 41467_2021_24283_MOESM29_ESM.zip › Source_data_folder_Groppi_et_al/FLACCA.fasta]

>chr4:8550068-8561357 Marouch FLACCA Reference
AATTTTACATCTCACGTCTCACCATTGTTGGAAAACCCCATTTTACATCTTGCGGAGATG
TAAAAATGGTTTTACATACCTAAATTTACACCTTCCTAATAAAGATATTGTAACTCCTCA
ATTCAATTCCTCCTCTTTCTCTTTCGATTACAAATGTGACGTCTAAAATTGAAATGGAAT
CTGAAATCCATCGGTCAAATTGTTGATAAGTATAAATGGAACTCACGCCAAAAAAGAATA
GTATGAACAGAAAAGCTTTTAGTAGAAAAATTGGGTTTTTTTTTTTCCTTCTGGTTAGCG
GAAAAAATGCGTTCAGTTCAGTGGAAATGCGCATATATGGACCGACTCGTTTAGAATATG
GCCGTACATGCTAAGGCGGTGCAAAGCTTCTTCCTTCAGTTTTTAATTTAACCACTCCAC
TCCAGAACGCTTGAAAGCACAAAACTTTATTGGCGTTTGAATCTCTCTCTCTCTGTTGTT
CTGTCACTGTTGGATCGAGCATGGAGGCAAGCAAGGAAGCGTTTCTGAGGGAGTTTGGGG
AGCATTATGGGTACCCGAACGGTCCCAAAACCATTGACGAAATCCGAGCAACCGAATTCA
AACGATTAGATGGTCTGCCTCTCTTTAATTCGCTTCTATATTCTATCCCTTTGCTCTCTG
TTTGCTTCTTGAGAAATTTGAGCTGAAAAAATGACACAAGAAGCAAATAAGCTTTCGGTT
TTATCATTTTCAGTCTTATTCGTTGAACCCAAGTGCAATTTTTCTAGTTTTTAATTGAGC
TGGGGAAATGAATTAAGTTCTGAAAATTTATTTCTTGGTGGGCATACAGAGGAATATTGG
TGAGGTTTGTTTATTGGGTTTTGGCTATTGATGCTGTTGGGTTTGGGAAATGCAGGCCTT
GTGTACTTGGACCATGCTGGTGCTACTATGTACTCTGAGTTGCAGATGGAAGCAATCTTT
AAAGACTTCACTACCAATGTTTATGGAAACCCACGTATCCTATTACATGTGAAATGAATG
ATTGTGGTGTGAGAAATCGTTATGTAATTGCTGGAACAGGATTTGCAATATAATCTTGTT
CTCCTGGTTGTTGAAATCAAATTGTCTTATAAAATTAATTTATGACCTTATTGTTATTCA
TGGTTGCTTTTCATTAAGTTCCTTAATTTAAATTCAGATAGTCAAAGTGATACGAGTTCT
TCCACTAGTGACATTGTAAGGGAAGCCCGCCAACAGGTATCATATGTTATCTCTAGCTGC
TTTGGTGTTAGTCCTCACAATATAATGAATTTTAAAGGTTCAATATATTTTTTCTAATCT
TTTCCAAGTAGTTGGATAGTGGGAATATTATGACCACTAATTGTCCTGAATTGATCTTTA
TGAGTAATTTTTGTTATCATGATTTTTTTTTTCCAGATGATTCATGTGCAAGATTAATAG
TTTGCCCCTCATTTCGTACTTTTAGTGAGTTTCTGAATAGCCGTGTCACATTTGTATAGG
TCCTTGACTATTGTAAAGCATCGCCAAAAGATTACAGCTGCATATTCACTTCTGGGGCTA
CAGCGGCACTGAAGCTGGTAGGGGAGGCCTTTCCTTGGAGCTGTCAGAGCTGTTTTACAT
ACACGATGGAGAACCACAATAGTGTCCTTGGGATCAGAGAGTATCCTAACATGCATCACT
CAGTCATCATCTTTAATAGATGGGGTTAGCTTCTTCTTTTTTTTCAATGATTATTCTAGA
ATTTTTGTTTGTACATTTAACGGAGAGGATCCTTTTCACCAACATTTCTGTCTCAACTTA
CAAGTTTGTGCTTAATGTTTGGCATGGAAGTTGAACATCAGTTTTGTCAGATGATTGACT
TCTGAGTGATATTACAGACTTACTTTGTGTACCATTAATGCTTGTGGTCTTTGGACCTGT
ATATATGTTCCCTTACCGGATGTTGTTTTTTCTTGAAATCTTTTGAAATCAAATGGAGAG
CTTGGGCCAGTTTGTTTTGTATGCAATATTTTGTACACTCTACTATAATTTTGAATTGAC
GTCATTATTCTTCTGTTTTTCATTTTCACCTTCTTAAGAGTCTGAGCGCCATATATGTAG
CCCTTAATTAGTTTAGATATGCTCTGGATCAAGGAGCTGCAGCCTTTGCAATAGATGTTG
AAGAGACTGTGCATCATGGAGTATCCAATGGTACTGCAGCATCTATGAAGGTGTTGCAGC
ACCAAGTGCAAAGGAGAAATGAAGCAAGTTCCCTAGAAGAACCAACAGGTAATTCTGACT
GGACGCATTAGATATTGATGGAAAGTTGGCAAGACCTTGATCGCAGCACATCTTCCTAGC
ATTTTTGGATGGTTGCTATCTGCATATGTATTTTCATGCATGTCTTTGGTAGGGAAAGGG
GGTTCAAACAGTTTGGCTGAATTAAAATTGGGATTTCATGACATTCAAGATTATGACAAT
TTTTCATTGGATATCTGTTGTAACACCAGTCAGTTGTAAAAAACTGTACAATGGGTGAAA
ATTTAATTGGTTTTTAGTGATTTGATGTTATCATTTATAAGTTATTGTTGTTGGTTTCTT
TAAGCCTGTTGTGAAAGTGTTGGTCTTAAATATGAGACAAATAATTGTAAATCATATTCA
TACTTGTACTTTGTTTGGGGATACTGTTATAAATAACAGTTTTGTATACTGATATTTTCA
GGAGAGTTCATGATAACGTACATGAATTTGATTTCATTTCATTTTCCTGATGCAGGAGAG
GCATATAACTTATTTGCCTTCCCCTTGGAGTGCAATTTTTCTGGTTTGAGATTCAGCCTT
GACTTGGTGAAGATAATTAAAGAAGATCCGGCAAGAATTCTGGAAGGCTCTCCATTTTGC
AAGTAGGTCATACATTATATCCAGTAAACTTCTTATTTTCTCTGCCATTCACATTTGATT
CTAATCTGAATTAATGACTCATGGAATATTTGATCTGAACAAAATTATTGTTGTTACAAT
TATTGCAACCAGTTTATCTTGCATGCAATATCAGTTTTGAATTTTCGATGGATGTGGTTA
TATTAGTAGAGAGCCGAATGTTACCTTGTATGGCTGGTTGAGGTTTCTGTTGTCTTCCCA
TTAATTTATGGACCTCTCTTCTTCTCATGTTCTTCACCTTTTCTATTACAAAAAATAAAA
TAAAAAGGAAAAGAAAGGCAGAATTGCTTTGAATGTACATACATACCTATGTTGCTGTTG
TGTCATGACTTGTTTCTGGAAGAAAAATATATCATAAATGGAAGATCCTCTATACAAACA
TTAGTATGCAGACAAATGCATGCATAAACATGTGCATGCTAGTGCGTCTCTGCACATGTT
TTCTGTTGGCTTGGTTGTCTTGTCTTTTTCTGCGAATGTGATATATATTTATCCTCCGAG
TCTCTATTTTTCTGCCTTTTGGTCCTTCTTTTCAATGAAGAGTTTTCCTGGAAGACAAGT
ATAGAATCTTTGCTGATGATCTCTCTTTGAATGCTTCTATTTTAGACAGCATAGGTTTTG
CTCATTCTAGTATGCTTTGCTGTTTATATTGGGACATCTAGGTAGTATACTATAGAGGAA
CTACGTTTTGAGAATTTCTTTAAAAATTCTTCAATTTGAATATTATGCATTTAGTATTTT
ATTTTATTTTTACTTTTTTTTTATCTCATAAGTGGGCGCTGGATGGTCTTGATTGATGCT
GCAAAAGGATCTGCCACAGAACCACCAGATTTATCATTATATCCGGCAGATTTTGTTGTT
ATGTCTTTCTATAAGGTACATGTCTTTCTTTGGATTTTGTTAGAAACCATTACCTTTGGA
TATTAATGTTTTGTATCTGTATGTTTCTTGTTAAGCTGTTTGGTTATCCAACTGGACTTG
GAGTGCTCATTGCTCGAAATGGTAAGTAACTAATAATGAACATAATCATGTTTTAAAAAT
AATTTGGTGGCGTGTTAGAAGTTTTCTCCAGTCTCACATATATGTTGTGATATTGCCTTC
AAAGTACTAAAATTGCCTTTTATCTTGTTTTCCAAGGGTGGGTAGGCGTAGTTCATTTAT
TTGTGATTTTAGTTCTTGTTGCATGTGTCATTTTCTTCCCTTTAAAGTAGGATGTCACAG
AAAATTATAGAAGTATGGCCACTAGATCTCTTCTTGGTTGCTTGCATGAACTTACTACTT
GTGAAAATTATGTTCTAATTTTTTGTTCATGCTACTTCCATTAATTTTTTCTTTGGTAGT
GTATCATCTTGAAATGTAATATCAAAACTTAGGGATATGTTTTTCTTATTTGAACTTTTA
TTTTACAACACAGATGCCTCCAGGTTATTGAAGAAGACGTACTTCAGTGGAGGTTTGCAC
CTAGATATCTAATTTGCTATCACTAGTCTGTATAGTTTTTTTTGGGTCACACTAGTCAGT
ATAGTTATACAGTTGGTAATCATACAAACATTTCAGGCACAGTCGCAACCTCAATCGCTG
ATATTGACTTTGTTAGGAGAAGAAAAAGTGTGGAAGAGCTCTTTGAGGATGGCACCATTT
CATTCCTGAGCATAGCTTCTGTTCACCATGGGTTCAAAATTCTTAATTCCCTAACTATAT
CTGCCATATCTCGGTATGTTATAGTTTGTTAGTTTCAAAATGCATTGTCTGTACTCTGTA
GTGATAAAAATAACTCCTCATTTTCTAAACAAAACTTTATCCATGTAATACGGTTGAATT
GCTCCTCTGAAATAAGTTAAAATCATCGTATTGTATTCTGACATGAATCATCCTTGGGAT
TTTTCTTGATATATGCACTTTTTACATTGAGAATTAGCTGATCTCTACCTAGGTAGGAAA
ATGATGGATCTGCATTCTCTCATCATTAGTTTGTCTCAATTTTCTGCTAAGAATATTTCC
TGCCATTGCATTTGGACAATGAAAAAAGTTAAGTATGACTTTGCAAGTCTTTTCCTCATA
ATTTTCATCATATATAAAAAAAACTGTGGTATATTTTAATTTTATTTAATTTTCCATTGC
TAGAAATGGGTATTCTCCTTGATTTTAATACTTTTTCATTTCTATCTTCAGTTAATAATC
TTTGTGTAGATAATAAATATAGATGAAATGCTCTGAACCATGCATGACCTTGCTATTATT
CTAGGCATACAGCATCTCTTGCCTGGTACGTGAGGAAGAAGCTCTTGGGCTTGAGGCATG
AAAATGGAGCCCGTGTTTGCACACTTTATGGAGATTCCAAGGTTTCCTTTGTAATTGAAT
GCTTACTGAGCTTTTCTTTTTGAAAGTAAAGCTGCTGCATTTACTAAGTGAATGAAATGC
ACGTCATTTCATATGTTATATCTCTTTGCGTTGTGGAGGGGAAAGGATGGGGGTGGCAGT
TAGAACTTCTTATATTTTTCTTTTTTTGGTAAAAACAAAGGCTTCTGATTCATTTCAAGT
AAGCCAACTTCACTGCATGTAATTCTTTAAGGGAAAAAAGTAGGGAAAAGGCCAAGGAGT
TGTTTGGAAAATGGTAGGAAAGAGTTGCAAGTTTGATGATTCTTTTTATATCCAACTGTG
GTCCAATTATGTAAATTTGAAGATGCCAGTTCAAATTTGGTCTGACACATGATCCCCAGT
TTGAGTTGAGTCCATCTTGGTTGTATCAGGCGGTGGCACCTCCTCTTAAGACTGAGGGTG
ATGCCTTGGTGCTTGTGCTATTTACCTGGCACAATAGAGAAAAGTTCATTGACTGTATTA
ACCTTCTCGACTTTCAGTGGGTCTAGCTAACATGGATGACTCTGTTTGATATACTGTTAA
GTAGACATGTGTCAATTCTTTAGAACTTTTGATTTTTATGTCAGATACTCTGTAACAATT
AGTTAGTTTAGAAGTCTAATGTTTGATCAATTTAGTAAATGCTCTATGGACAGACAATCT
CTTTCTTCTATGTTTTCTGAATTTGTAGATAACAATCTGATATATTTCAAAACTTTATTC
TGTTAGGCATTATTTCATGACTTTGGTCCTACAGTCTCATTCAACTTGAAAAGGTCGGAT
GGCTCCTGGTGTGGATACCGTGAAGTGGAAAAACTGGCATCTTTATCTGGGATTCAGTTA
CGGGTAAATTTATGAGATGTTATTTGGCATTCAACCTATCCTTTTGGTCTTTGCATGACA
ATCAAATTATGCAACTCTACTAGAAATGGCAATATGTGATTGATTTTTTTTGTTTTTGTT
TTTACCTAATTCACAAATGATAGGTAACTTGAAATTGCAAAAGTTGTTGCAAGGTTTACA
TTGTTGGGTGGCCCTAGGGTTTGTGATTTGATTTGGGCAAAACCTTTCTAAGGGAATTGG
GTATGGATGCCCAGGAATGTATGAAACTCTATAGTGATAATAAAGCTGTCATTAACAGAA
TCTAGTCCAATATAATAGAACTAGAAGAAAACCTGGAATCTGGTGTGATATGATATGCAC
TCCTTTTGTGAAGACATGACAAGAACTTGCTGATATCTTCACAAAGAGTGTGCCCAGTAC
TCTCGTCCATTCATTTGTCGACAAACTTGGTATGCTAAATATCTGAACAGCAGCTTTGAG
CAGTGTTGGAATATTTGTTGTGTAGCTCAGGATGTTCTTGCCTTTGTGAAATTACCAAAA
TATATGATGTACAGTAGCTTAGGATATAGCATAAGCATCTCTTGGTCACTTCTCAAGGTG
TTATTCATTTGCAATATGTTGCATTTTAAGTAATTGGCGATTTTTCAGCATTTCCTTGGT
GTCAGAACAACGTGGAATGTGTTTTTTAATTTTTCTTTCTGTTAAGCTCACCAAAATAAA
ATTGGTACTTAGGATTTTATAAAAATATTCTTCTGTTTTTAAACGCAATTGATCTTCTGA
GATAACTTATGTCAATCTATGTATATAATTCATATTTTGCATGCATTTCCAAAATTTGTT
CTATGTAATGATATATAATCTGGTTGGGTGAGAGAAAGATCAGCAATTTTACTCCACTTG
TGATGGGTCCTGACATTCTCTTATATCCTCCTTTCTATGTAGACAGGATGCTTTTGCAAT
CCCGGTGCATGTGCAAAATATCTTGGCTTGTCTCACTTGGATCTTCGTTCAAACTTTGAG
GTACTTGGAACTGTTTATTTTGATTTCTTTCTTTTTTTCTTTTTTTTCTTTTTTGTGGTT
TTCGAGGGGAAAGGGAGGGTTGGGGGCGTGTGGGGGATTGGGGCTTACTTATGACTTTTC
TTAGGATTTAGTTAATGAATGACTATTCTATTCTAGTTGAATGATCCACCGCATGGCGTG
TATTTTTCAGTTTCTGCTTGAGGGTATGAAATAGTCTTAACAATTTAGTTTTGGATATTA
GGCTGGACATGTTTGCTGGGATGATCATGACATAATTCATGGAAAACCTACTGGAGCGGT
GAGAGTATCCTTTGGTTATATGTCAACATTTGAAGATGCGAAGGTAGATGTTCTTTCTCA
AGCCATAGAGAGCATAGTTAAAATTTGAAGTGTACAGTGTTGCAGCATTTCCTTTCCAAT
TTTATGCATAAGCTAATGTGAAGCACAACATTCCAGGCTTTAACTAACAAATGTTTGTTT
TCTTAGATTTTGAAAGGCAAAAACGCTAATTTGGGTTTTTCATTCCAGTCTGATTTTCTT
TTCTCTTTCTTGTTTTATGAAATGCAGAAATTTATTGATTTTGTGACAAGTTCCTTCGTA
GCATTACCCAATTGGATTGAAAGTGGGTATCAACTAATGCAAGGTTCATCCCCTTTCTAA
ATGAAGGTTAATTTATATATTGCTTTATACTCTGGTCTGAAAGAGTTGAAGTTTGGTTTA
AATTACATATCTTCGTTTCCTGTGGAGGATTCCAACCTCCTGCTCCTCCCACCCTCTCTT
AATTCTTATTTTCTTTGCATTTTCAAAATTTTAAGCCATGTCATTGTTTCCGTTGCCTCA
CAAGATGAAGTGATCGTTTCTCATGTTATTAATATAGGAAAGAAAAGGACTGGGAATAGT
AAAATTCTATGCAGCACGGATGACGCATCTATGTGTGATGTCTTTTGCATGGTATCGTAT
GTTGAGAAATAAAGAGGGAGGGAATAAGGTGCTTCAATCATAATCCTTAAAGCGGTCTAC
ATGAAGCAGAACATTAGTTATAATAAGAAACTAAACAATGGCGACGTAGGAAACTAAATT
AAACTCCTATAGGAACCAAATGTTCTTACAAAAGAACAGCCATTCAAGAGATAGCATAGA
TGCTAATTATGCCTAGCTTGTTAAATCAGTCATAAACATAATTGAAACTTATAATTTTAA
AGCAGACTCAAAACATAAAGTGAATTGGATTTGTACTTGTGCTACCTTGACTGAATGTTG
TAATGCCACCTTGAGCCTTGAGTTTCTTTGGATATGATATTTAAGATCTTCAATAGTCTC
TCAGCATTACTCCTGAATGTGTTAGGTTCAACTTGTCTGAAATTTTGAACCAGTCCTTTT
ATATTTGGGGATCTTTGAACTTTAACATGGTTTTATTTCTCACTTCAATAACTTAGGCTT
CACATGGCTACAAACAGGATTGCATCGTGTGCCTCTACTTATAATTGTGAAATTTTGTAA
ATAGAGTACAACCCTAATTCAATAGGAAACTAGCTAACAACCAAAACACCTAATTTAGGA
GACTAGTTAAGCCCATAAACAAAGTAGAAGCATTCTTATACTCTTAAAATACAAATTCTC
TAATATAACGTTTTTTTCATCTCCCATTCCACATTTTTTTTATGATATTGGATGAGAGAA
ATAGTAAAGTTTTTTATTTAAGGAGAGGAGCGCTCATTTATGGAAACCAAAGCCCAGATT
TTGGATGGTTAATTGAGTGGGCCTTGTGAGCTATTTCCATGTCTCCTATTTCTCGTCAGT
TTTTGCTTTCTTTACACACTTTTCACTGTGGGTTTTGTGTACATGGGTTGCTCTACACTA
AAATTCGTTTACTTACTAATATATTGTAGGTTCGGAAAGCACACTAGGAGCTGCCAGTTT
CTATCTCAAATCTATCACTGTTTACCCAATAAAATCATGTGCAGGATTCAATGTCGAAAG
TTGGCCTTTGAGCACTTCTGGTAGCTATTTCTTGTCTTCACATTTTATGTGTTTTTCTTG
GAATAGTTGTGTAAAATATCATCATAATTTAATAATATTGTACATAGCAGTAGGAGGTAC
CTTTTTGAATAACACAAGGATACAAGCCTGCCGTGCCAGTTAATCTTATGTAACAAGTGT
TATTTGATAGTCATTATGATGGAAAAGAAAAGTTACACCCCCATGGATTATCATACTTAG
GATCACCCTATTTCGGTGAAGAGCGTAGCAAGCAGTGGTTATATGTGGTGAAGCATAAAG
AAGAGGAGATTGGAATTGTACTTATCTCTTGAAGATAACTTGTATTAACATTTACCAGAA
CCAAATTTTGTTGTTGAACCTTGGTGACTTAATAAAGCTGGATGTGTTTCACAGTTTCAA
GAATGTAGATTGAACCTTATGATTTTATAATTGTTTTCCTTTTTTTCTTTGGCGTACTAT
CTGTTCATTTCTTATAAGTATGTGCTGCTCCAGGAAATTAGCAAAATTTCGTTTGTTATT
TATTATGTATGTATGTATGTATGAATGTATGCATCTTAATGCAGTGACAATATATAGAGG
GCCTGGAGGCACTGTATGTTCCATTATTTGAATAACCCTGTTTGATGGGTAGAATCTTTG
TCATATCTGGGAGTGTATTGGTTAATGGAATTTTATTATTTTTTCGGTGGTTTTTTAGCA
GGTTTGCTTCATGATCGGGAATGGGTTCTTACAAGCCTAAGTGGTGAAATTCTTACACAG
AAGAAGGTGAAATACCAATTTAGTAGTTTTTGACCAAAAAAACCAATTTAGTAGTTTCAA
GCACATGCAAATGTGCACAAACACAGTGCAATTGGCTCAGACCCTAGGCATGGCTCCAGC
ACGTGGGACGGGTACATTCGTGTTCATGCTGTGCTGATGTTGTGCCTAGGGTACAGGTAC
CTTTTTCTTTTCGTATTTTTAATTAAGAGGATTAGGTTTTTTTCCTTGTAGTTAAAGGTA
TGGGATATTTATAGGTGAAAGAGTAGGGAAAAGAATAAAATAAAATTTAAGAGCTCTTTA
TTCTAGGGCGGCCTGTGTGGGTAATATGTCCAAGTGTCTGATCTGGTCTTCAGAGAGTCT
TTCAAATTTTGGAGTATAGTGAACATCGAATTTGTTTATGCTTTGCCATAAAAAATTGAT
TAGCATTAACTTTTAATTCTTCTGAATTTGGTTTTGTAGGTTCCTGAAATGTGCTTTATA
AGTACTTTTATTGACCTCGACAAGGGAATATTGTTTGTAGAGTCACCACGATGCCAAGTG
AAACTGCCAATCAACTTTATCACAGATTCATGTAATGGTGGGAGCGAAAAAATTAAGTTA
AATGGCCAAAGGCAAGATAATATTTGTGTATCTGTCTTTTTAACTGCTTGTTACTCCTTT
GTTCTAGAGTGTCATGGCCTTGTTAGACTTGTTGGATTGATGGAATGTTTAGATACTATT
ACAATGATAATATACTTGTTAATTTGTCGCTGTTTTGAATTAATTTAGAAAATTCCCTTT
GTTTTTGAGCTATCCCCTACATTCTATAAAGGTTTATTGGTTAACATTTGGTTTGGTTTT
TTGTTCTTTCTTTTTTCTTTTTTCTTGGGGGCTTAGATATGAAGTACAGAGCTACAAGAA
TGAAGTCAATATTTGGTTCAGCAATGCCATTGGTCGACCATGCACTTTATTCCGCTGTTT
TAGTTCCAATCACAACTTTTGCTTGAATAAGATCAAAAGTGCAAGCATGGGAAGAGAGGT
GCAGAGCATGTTGAATTTTTCCAATGAAGCTCAGTTCTTATTGATATCTGAGGAAAGCGT
GTCTGACCTCAGCCACAGAGTAAGCACAAGTATGTTCTTACATTGAACTGTTGCAAGTCA
TATAGCAAGTAAATTCTTGCACTATGATGTGAAACGATCGAGACTTGCATGAGCTATCTT
CTGTTCTGAATACAATTGCAATATGGATTGATTTTCCTGTACCCTGGAATCTTTGAGAAA
ATACTTTTTTTCCTATTGTGTTTTTCCCCTTCATTGACTAAATTCCGGCCTAATACCTTT
CTTATGCCTACCCTATCGCATTATAGACAGCCCAAGACCTTTTAGGAAATTAGTTGAGGA
TTTTAAGAAT
>chr4:8550068-8561357 A0076 FLACCA P1
AATTTTACATCTCACGTCTCACCATTGTTGGAAAACCCCATTTTACATCTTGCGGAGATG
TAAAAATGGTTTTACATACCTAAATTTACACCTTCCTAATAAAGATATTGTAACTCCTCA
ATTCAATTCCTCCTCTTTCTCTTTCGATTACAAATGTGACGTCTAAAATTGAAATGGAAT
CTGAAATCCATCGGTCAAATTGTTGATAAGTATAAATGGAACTCACGCCAAAAAAGAATA
GTATGAACAGAAAAGCTTTTAGTAGAAAAATTGGGTTTTTTTTTTTCCTTCTGGTTAGCG
GAAAAAATGCGTTCAGTTCAGTGGAAATGCGCATATATGGACCGACTCGTTTAGAATATG
GCCGTACATGCTAAGGCGGTGCAAAGCTTCTTCCTTCAGTTTTTAATTTAACCACTCCAC
TCCAGAACGCTTGAAAGCACAAAACTTTATTGGCGTTTGAATCTCTCTCTCTCTGTTGTT
CTGTCACTGTTGGATCGAGCATGGAGGCAAGCAAGGAAGCGTTTCTGAGGGAGTTTGGGG
AGCATTATGGGTACCCGAACGGTCCCAAAACCATTGACGAAATCCGAGCAACCGAATTCA
AACGATTAGATGGTCTGCCTCTCTTTAATTCGCTTCTATATTCTATCCCTTTGCTCTCTG
TTTGCTTCTTGAGAAATTTGAGCTGAAAAAATGACACAAGAAGCAAATAAGCTTTCGGTT
TTATCATTTTCAGTCTTATTCGTTGAACCCAAGTGCAATTTTTCTAGTTTTTAATTGAGC
TGGGGAAATGAATTAAGTTCTGAAAATTTATTTCTTGGTGGGCATACAGAGGAATATTGG
TGAGGTTTGTTTATTGGGTTTTGGCTATTGATGCTGTTGGGTTTGGGAAATGCAGGCCTT
GTGTACTTGGACCATGCTGGTGCTACTATGTACTCTGAGTTGCAGATGGAAGCAATCTTT
AAAGACTTCACTACCAATGTTTATGGAAACCCACGTATCCTATTACATGTGAAATGAATG
ATTGTGGTGTGAGAAATCGTTATGTAATTGCTGGAACAGGATTTGCAATATAATCTTGTT
CTCCTGGTTGTTGAAATCAAATTGTCTTATAAAATTAATTTATGACCTTATTGTTATTCA
TGGTTGCTTTTCATTAAGTTCCTTAATTTAAATTCAGATAGTCAAAGTGATACGAGTTCT
TCCACTAGTGACATTGTAAGGGAAGCCCGCCAACAGGTATCATATGTTATCTCTAGCTGC
TTTGGTGTTAGTCCTCACAATATAATGAATTTTAAAGGTTCAATATATTTTTTCTAATCT
TTTCCAAGTAGTTGGATAGTGGGAATATTATGACCACTAATTGTCCTGAATTGATCTTTA
TGAGTAATTTTTGTTATCATGATTTTTTTTTTCCAGATGATTCATGTGCAAGATTAATAG
TTTGCCCCTCATTTCGTACTTTTAGTGAGTTTCTGAATAGCCGTGTCACATTTGTATAGG
TCCTTGACTATTGTAAAGCATCGCCAAAAGATTACAGCTGCATATTCACTTCTGGGGCTA
CAGCGGCACTGAAGCTGGTAGGGGAGGCCTTTCCTTGGAGCTGTCAGAGCTGTTTTACAT
ACACGATGGAGAACCACAATAGTGTCCTTGGGATCAGAGAGTATCCTAACATGCATCACT
CAGTCATCATCTTTAATAGATGGGGTTAGCTTCTTCTTTTTTTTTCAATGATTATTCTAG
AATTTTTGTTTGTACATTTAACGGAGAGGATCCTTTTCACCAACATTTCTGTCTCAACTT
ACAAGTTTGTGCTTAATGTTTGGCATGGAAGTTGAACATCAGTTTTGTCAGATGATTGAC
TTCTGAGTGATATTACAGACTTACTTTGTGTACCATTAATGCTTGTGGTCTTTGGACCTG
TATATATGTTCCCTTACCGGATGTTGTTTTTTCTTGAAATCTTTTGAAATCAAATGGAGA
GCTTGGGCCAGTTTGTTTTGTATGCAATATTTTGTACACTCTACTATAATTTTGAATTGA
CGTCATTATTCTTCTGTTTTTCATTTTCACCTTCTTAAGAGTCTGAGCGCCATATATGTA
GCCCTTAATTAGTTTAGATATGCTCTGGATCAAGGAGCTGCAGCCTTTGCAATAGATGTT
GAAGAGACTGTGCATCATGGAGTATCCAATGGTACTGCAGCATCTATGAAGGTGTTGCAG
CACCAAGTGCAAAGGAGAAATGAAGCAAGTTCCCTAGAAGAACCAACAGGTAATTCTGAC
TGGACGCATTAGATATTGATGGAAAGTTGGCAAGACCTTGATCGCAGCACATCTTCCTAG
CATTTTTGGATGGTTGCTATCTGCATATGTATTTTCATGCATGTCTTTGGTAGGGAAAGG
GGGTTCAAACAGTTTGGCTGAATTAAAATTGGGATTTCATGACATTCAAGATTATGACAA
TTTTTCATTGGATATCTGTTGTAACACCAGTCAGTTGTAAAAAACTGTACAATGGGTGAA
AATTTAATTGGTTTTTAGTGATTTGATGTTATCATTTATAAGTTATTGTTGTTGGTTTCT
TTAAGCCTGTTGTGAAAGTGTTGGTCTTAAATATGAGACAAATAATTGTAAATCATATTC
ATACTTGTACTTTGTTTGGGGATACTGTTATAAATAACAGTTTTGTATACTGATATTTTC
AGGAGAGTTCATGATAACGTACATGAATTTGATTTCATTTCATTTTCCTGATGCAGGAGA
GGCATATAACTTATTTGCCTTCCCCTTGGAGTGCAATTTTTCTGGTTTGAGATTCAGCCT
TGACTTGGTGAAGATAATTAAAGAAGATCCGGCAAGAATTCTGGAAGGCTCTCCATTTTG
CAAGTAGGTCATACATTATATCCAGTAAACTTCTTATTTTCTCTGCCATTCACATTTGAT
TCTAATCTGAATTAATGACTCATGGAATATTTGATCTGAACAAAATTATTGTTGTTACAA
TTATTGCAACCAGTTTATCTTGCATGCAATATCAGTTTTGAATTTTCGATGGATGTGGTT
ATATTAGTAGAGAGCCGAATGTTACCTTGTATGGCTGGTTGAGGTTTCTGTTGTCTTCCC
ATTAATTTATGGACCTCTCTTCTTCTCATGTTCTTCACCTTTTCTATTACAAAAAATAAA
ATAAAAAGGAAAAGAAAGGCAGAATTGCTTTGAATGTACATACATACCTATGTTGCTGTT
GTGTCATGACTTGTTTCTGGAAGAAAAATATATCATAAATGGAAGATCCTCTATACAAAC
ATTAGTATGCAGACAAATGCATGCATAAACATGTGCATGCTAGTGCGTCTCTGCACATGT
TTTCTGTTGGCTTGGTTGTCTTGTCTTTTTCTGCGAATGTGATATATATTTATCCTCCGA
GTCTCTATTTTTCTGCCTTTTGGTCCTTCTTTTCAATGAAGAGTTTTCCTGGAAGACAAG
TATAGAATCTTTGCTGATGATCTCTCTTTGAATGCTTCTATTTTAGACAGCATAGGTTTT
GCTCATTCTAGTATGCTTTGCTGTTTATATTGGGACATCTAGGTAGTATACTATAGAGGA
ACTACGTTTTGAGAATTTCTTTAAAAATTCTTCAATTTGAATATTATGCATTTAGTATTT
TATTTTATTTTTACTTTTTTTTTATCTCATAAGTGGGCGCTGGATGGTCTTGATTGATGC
TGCAAAAGGATCTGCCACAGAACCACCAGATTTATCATTATATCCGGCAGATTTTGTTGT
TATGTCTTTCTATAAGGTACATGTCTTTCTTTGGATTTTGTTAGAAACCATTACCTTTGG
ATATTAATGTTTTGTATCTGTATGTTTCTTGTTAAGCTGTTTGGTTATCCAACTGGACTT
GGAGTGCTCATTGCTCGAAATGGTAAGTAACTAATAATGAACATAATCATGTTTTAAAAA
TAATTTGGTGGCGTGTTAGAAGTTTTCTCCAGTCTCACATATATGTTGTGATATTGCCTT
CAAAGTACTAAAATTGCCTTTTATCTTGTTTTCCAAGGGTGGGTAGGCGTAGTTCATTTA
TTTGTGATTTTAGTTCTTGTTGCATGTGTCATTTTCTTCCCTTTAAAGTAGGATGTCACA
GAAAATTATAGAAGTATGGCCACTAGATCTCTTCTTGGTTGCTTGCATGAACTTACTACT
TGTGAAAATTATGTTCTAATTTTTTGTTCATGCTACTTCCATTAATTTTTTCTTTGGTAG
TGTATCATCTTGAAATGTAATATCAAAACTTAGGGATATGTTTTTCTTATTTGAACTTTT
ATTTTACAACACAGATGCCTCCAGGTTATTGAAGAAGACGTACTTCAGTGGAGGTTTGCA
CCTAGATATCTAATTTGCTATCACTAGTCTGTATAGTTTTTTTTGGGTCACACTAGTCAG
TATAGTTATACAGTTGGTAATCATACAAACATTTCAGGCACAGTCGCAACCTCAATCGCT
GATATTGACTTTGTTAGGAGAAGAAAAAGTGTGGAAGAGCTCTTTGAGGATGGCACCATT
TCATTCCTGAGCATAGCTTCTGTTCACCATGGGTTCAAAATTCTTAATTCCCTAACTATA
TCTGCCATATCTCGGTATGTTATAGTTTGTTAGTTTCAAAATGCATTGTCTGTACTCTGT
AGTGATAAAAATAACTCCTCATTTTCTAAACAAAACTTTATCCATGTAATACGGTTGAAT
TGCTCCTCTGAAATAAGTTAAAATCATCGTATTGTATTCTGACATGAATCATCCTTGGGA
TTTTTCTTGATATATGCACTTTTTACATTGAGAATTAGCTGATCTCTACCTAGGTAGGAA
AATGATGGATCTGCATTCTCTCATCATTAGTTTGTCTCAATTTTCTGCTAAGAATATTTC
CTGCCATTGCATTTGGACAATGAAAAAAGTTAAGTATGACTTTGCAAGTCTTTTCCTCAT
AATTTTCATCATATATAAAAAAAACTGTGGTATATTTTAATTTTATTTAATTTTCCATTG
CTAGAAATGGGTATTCTCCTTGATTTTAATACTTTTTCATTTCTATCTTCAGTTAATAAT
CTTTGTGTAGATAATAAATATAGATGAAATGCTCTGAACCATGCATGACCTTGCTATTAT
TCTAGGCATACAGCATCTCTTGCCTGGTACGTGAGGAAGAAGCTCTTGGGCTTGAGGCAT
GAAAATGGAGCCCGTGTTTGCACACTTTATGGAGATTCCAAGGTTTCCTTTGTAATTGAA
TGCTTACTGAGCTTTTCTTTTTGAAAGTAAAGCTGCTGCATTTACTAAGTGAATGAAATG
CACGTCATTTCATATGTTATATCTCTTTGCGTTGTGGAGGGGAAAGGATGGGGGTGGCAG
TTAGAACTTCTTATATTTTTCTTTTTTTGGTAAAAACAAAGGCTTCTGATTCATTTCAAG
TAAGCCAACTTCACTGCATGTAATTCTTTAAGGGAAAAAAGTAGGGAAAAGGCCAAGGAG
TTGTTTGGAAAATGGTAGGAAAGAGTTGCAAGTTTGATGATTCTTTTTATATCCAACTGT
GGTCCAATTATGTAAATTTGAAGATGCCAGTTCAAATTTGGTCTGACACATGATCCCCAG
TTTGAGTTGAGTCCATCTTGGTTGTATCAGGCGGTGGCACCTCCTCTTAAGACTGAGGGT
GATGCCTTGGTGCTTGTGCTATTTACCTGGCACAATAGAGAAAAGTTCATTGACTGTATT
AACCTTCTCGACTTTCAGTGGGTCTAGCTAACATGGATGACTCTGTTTGATATACTGTTA
AGTAGACATGTGTCAATTCTTTAGAACTTTTGATTTTTATGTCAGATACTCTGTAACAAT
TAGTTAGTTTAGAAGTCTAATGTTTGATCAATTTAGTAAATGCTCTATGGACAGACAATC
TCTTTCTTCTATGTTTTCTGAATTTGTAGATAACAATCTGATATATTTCAAAACTTTATT
CTGTTAGGCATTATTTCATGACTTTGGTCCTACAGTCTCATTCAACTTGAAAAGGTCGGA
TGGCTCCTGGTGTGGATACCGTGAAGTGGAAAAACTGGCATCTTTATCTGGGATTCAGTT
ACGGGTAAATTTATGAGATGTTATTTGGCATTCAACCTATCCTTTTGGTCTTTGCATGAC
AATCAAATTATGCAACTCTACTAGAAATGGCAATATGTGATTGATTTTTTTTGTTTTTGT
TTTTACCTAATTCACAAATGATAGGTAACTTGAAATTGCAAAAGTTGTTGCAAGGTTTAC
ATTGTTGGGTGGCCCTAGGGTTTGTGATTTGATTTGGGCAAAACCTTTCTAAGGGAATTG
GGTATGGATGCCCAGGAATGTATGAAACTCTATAGTGATAATAAAGCTGTCATTAACAGA
ATCTAGTCCAATATAATAGAACTAGAAGAAAACCTGGAATCTGGTGTGATATGATATGCA
CTCCTTTTGTGAAGACATGACAAGAACTTGCTGATATCTTCACAAAGAGTGTGCCCAGTA
CTCTCGTCCATTCATTTGTCGACAAACTTGGTATGCTAAATATCTGAACAGCAGCTTTGA
GCAGTGTTGGAATATTTGTTGTGTAGCTCAGGATGTTCTTGCCTTTGTGAAATTACCAAA
ATATATGATGTACAGTAGCTTAGGATATAGCATAAGCATCTCTTGGTCACTTCTCAAGGT
GTTATTCATTTGCAATATGTTGCATTTTAAGTAATTGGCGATTTTTCAGCATTTCCTTGG
TGTCAGAACAACGTGGAATGTGTTTTTTAATTTTTCTTTCTGTTAAGCTCACCAAAATAA
AATTGGTACTTAGGATTTTATAAAAATATTCTTCTGTTTTTAAACGCAATTGATCTTCTG
AGATAACTTATGTCAATCTATGTATATAATTCATATTTTGCATGCATTTCCAAAATTTGT
TCTATGTAATGATATATAATCTGGTTGGGTGAGAGAAAGATCAGCAATTTTACTCCACTT
GTGATGGGTCCTGACATTCTCTTATATCCTCCTTTCTATGTAGACAGGATGCTTTTGCAA
TCCCGGTGCATGTGCAAAATATCTTGGCTTGTCTCACTTGGATCTTCGTTCAAACTTTGA
GGTACTTGGAACTGTTTATTTTGATTTCTTTCTTTTTTTCTTTTTTTTCTTTTTTGTGGT
TTTCGAGGGGAAAGGGAGGGTTGGGGGCGTGTGGGGGATTGGGGCTTACTTATGACTTTT
CTTAGGATTTAGTTAATGAATGACTATTCTATTCTAGTTGAATGATCCACCGCATGGCGT
GTATTTTTCAGTTTCTGCTTGAGGGTATGAAATAGTCTTAACAATTTAGTTTTGGATATT
AGGCTGGACATGTTTGCTGGGATGATCATGACATAATTCATGGAAAACCTACTGGAGCGG
TGAGAGTATCCTTTGGTTATATGTCAACATTTGAAGATGCGAAGGTAGATGTTCTTTCTC
AAGCCATAGAGAGCATAGTTAAAATTTGAAGTGTACAGTGTTGCAGCATTTCCTTTCCAA
TTTTATGCATAAGCTAATGTGAAGCACAACATTCCAGGCTTTAACTAACAAATGTTTGTT
TTCTTAGATTTTGAAAGGCAAAAACGCTAATTTGGGTTTTTCATTCCAGTCTGATTTTCT
TTTCTCTTTCTTGTTTTATGAAATGCAGAAATTTATTGATTTTGTGACAAGTTCCTTCGT
AGCATTACCCAATTGGATTGAAAGTGGGTATCAACTAATGCAAGGTTCATCCCCTTTCTA
AATGAAGGTTAATTTATATATTGCTTTATACTCTGGTCTGAAAGAGTTGAAGTTTGGTTT
AAATTACATATCTTCGTTTCCTGTGGAGGATTCCAACCTCCTGCTCCTCCCACCCTCTCT
TAATTCTTATTTTCTTTGCATTTTCAAAATTTTAAGCCATGTCATTGTTTCCGTTGCCTC
ACAAGATGAAGTGATCGTTTCTCATGTTATTAATATAGGAAAGAAAAGGACTGGGAATAG
TAAAATTCTATGCAGCACGGATGACGCATCTATGTGTGATGTCTTTTGCATGGTATCGTA
TGTTGAGAAATAAAGAGGGAGGGAATAAGGTGCTTCAATCATAATCCTTAAAGCGGTCTA
CATGAAGCAGAACATTAGTTATAATAAGAAACTAAACAATGGCGACGTAGGAAACTAAAT
TAAACTCCTATAGGAACCAAATGTTCTTACAAAAGAACAGCCATTCAAGAGATAGCATAG
ATGCTAATTATGCCTAGCTTGTTAAATCAGTCATAAACATAATTGAAACTTATAATTTTA
AAGCAGACTCAAAACATAAAGTGAATTGGATTTGTACTTGTGCTACCTTGACTGAATGTT
GTAATGCCACCTTGAGCCTTGAGTTTCTTTGGATATGATATTTAAGATCTTCAATAGTCT
CTCAGCATTACTCCTGAATGTGTTAGGTTCAACTTGTCTGAAATTTTGAACCAGTCCTTT
TATATTTGGGGATCTTTGAACTTTAACATGGTTTTATTTCTCACTTCAATAACTTAGGCT
TCACATGGCTACAAACAGGATTGCATCGTGTGCCTCTACTTATAATTGTGAAATTTTGTA
AATAGAGTACAACCCTAATTCAATAGGAAACTAGCTAACAACCAAAACACCTAATTTAGG
AGACTAGTTAAGCCCATAAACAAAGTAGAAGCATTCTTATACTCTTAAAATACAAATTCT
CTAATATAACGTTTTTTTCATCTCCCATTCCACATTTTTTTTATGATATTGGATGAGAGA
AATAGTAAAGTTTTTTATTTAAGGAGAGGAGCGCTCATTTATGGAAACCAAAGCCCAGAT
TTTGGATGGTTAATTGAGTGGGCCTTGTGAGCTATTTCCATGTCTCCTATTTCTCGTCAG
TTTTTGCTTTCTTTACACACTTTTCACTGTGGGTTTTGTGTACATGGGTTGCTCTACACT
AAAATTCGTTTACTTACTAATATATTGTAGGTTCGGAAAGCACACTAGGAGCTGCCAGTT
TCTATCTCAAATCTATCACTGTTTACCCAATAAAATCATGTGCAGGATTCAATGTCGAAA
GTTGGCCTTTGAGCACTTCTGGTAGCTATTTCTTGTCTTCACATTTTATGTGTTTTTTCT
TGGAATAGTTGTGTAAAATATCATCATAATTTAATAATATTGTACATAGCAGTAGGAGGT
ACCTTTTTGAATAACACAAGGATACAAGCCTGCCGTGCCAGTTAATCTTATGTAACAAGT
GTTATTTGATAGTCATTATGATGGAAAAGAAAAGTTACACCCCCATGGATTATCATACTT
AGGATCACCCTATTTCGGTGAAGAGCGTAGCAAGCAGTGGTTATATGTGGTGAAGCATAA
AGAAGAGGAGATTGGAATTGTACTTATCTCTTGAAGATAACTTGTATTAACATTTACCAG
AACCAAATTTTGTTGTTGAACCTTGGTGACTTAATAAAGCTGGATGTGTTTCACAGTTTC
AAGAATGTAGATTGAACCTTATGATTTTATAATTGTTTTCCTTTTTTTCTTTGGCGTACT
ATCTGTTCATTTCTTATAAGTATGTGCTGCTCCAGGAAATTAGCAAAATTTCGTTTGTTA
TTTATTATGTATGTATGTATGTATGAATGTATGCATCTTAATGCAGTGACAATATATAGA
GGGCCTGGAGGCACTGTATGTTCCATTATTTGAATAACCCTGTTTGATGGGTAGAATCTT
TGTCATATCTGGGAGTGTATTGGTTAATGGAATTTTATTATTTTTTCGGTGGTTTTTTAG
CAGGTTTGCTTCATGATCGGGAATGGGTTCTTACAAGCCTAAGTGGTGAAATTCTTACAC
AGAAGAAGGTGAAATACCAATTTAGTAGTTTTTGACCAAAAAAACCAATTTAGTAGTTTC
AAGCACATGCAAATGTGCACAAACACAGTGCAATTGGCTCAGACCCTAGGCATGGCTCCA
GCACGTGGGACGGGTACATTCGTGTTCATGCTGTGCTGATGTTGTGCCTAGGGTACAGGT
ACCTTTTTCTTTTCGTATTTTTAATTAAGAGGATTAGGTTTTTTTCCTTGTAGTTAAAGG
TATGGGATATTTATAGGTGAAAGAGTAGGGAAAAGAATAAAATAAAATTTAAGAGCTCTT
TATTCTAGGGCGGCCTGTGTGGGTAATATGTCCAAGTGTCTGATCTGGTCTTCAGAGAGT
CTTTCAAATTTTGGAGTATAGTGAACATCGAATTTGTTTATGCTTTGCCATAAAAAATTG
ATTAGCATTAACTTTTAATTCTTCTGAATTTGGTTTTGTAGGTTCCTGAAATGTGCTTTA
TAAGTACTTTTATTGACCTCGACAAGGGAATATTGTTTGTAGAGTCACCACGATGCCAAG
TGAAACTGCCAATCAACTTTATCACAGATTCATGTAATGGTGGGAGCGAAAAAATTAAGT
TAAATGGCCAAAGGCAAGATAATATTTGTGTATCTGTCTTTTTAACTGCTTGTTACTCCT
TTGTTCTAGAGTGTCATGGCCTTGTTAGACTTGTTGGATTGATGGAATGTTTAGATACTA
TTACAATGATAATATACTTGTTAATTTGTCGCTGTTTTGAATTAATTTAGAAAATTCCCT
TTGTTTTTGAGCTATCCCCTACATTCTATAAAGGTTTATTGGTTAACATTTGGTTTGGTT
TTTTGTTCTTTCTTTTTTCTTTTTTCTTGGGGGCTTAGATATGAAGTACAGAGCTACAAG
AATGAAGTCAATATTTGGTTCAGCAATGCCATTGGTCGACCATGCACTTTATTCCGCTGT
TTTAGTTCCAATCACAACTTTTGCTTGAATAAGATCAAAAGTGCAAGCATGGGAAGAGAG
GTGCAGAGCATGTTGAATTTTTCCAATGAAGCTCAGTTCTTATTGATATCTGAGGAAAGC
GTGTCTGACCTCAGCCACAGAGTAAGCACAAGTATGTTCTTACATTGAACTGTTGCAAGT
CATATAGCAAGTAAATTCTTGCACTATGATGTGAAACGATCGAGACTTGCATGAGCTATC
TTCTGTTCTGAATACAATTGCAATATGGATTGATTTTCCTGTACCCTGGAATCTTTGAGA
AAATACTTTTTTTCCTATTGTGTTTTTCCCCTTCATTGACTAAATTCCGGCCTAATACCT
TTCTTATGCCTACCCTATCGCATTATAGACAGCCCAAGACCTTTTAGGAAATTAGTTGAG
GATTTTAAGAAT
>chr4:8550068-8561357 A0076 FLACCA P2
AATTTTACATCTCACGTCTCACCATTGTTGGAAAACCCCATTTTACATCTTGCGGAGATG
TAAAAATGGTTTTACATACCTAAATTTACACCTTCCTAATAAAGATATTGTAACTCCTCA
ATTCAATTCCTCCTCTTTCTCTTTCGATTACAAATGTGACGTCTAAAATTGAAATGGAAT
CTGAAATCCATCGGTCAAATTGTTGATAAGTATAAATGGAACTCACGCCAAAAAAGAATA
GTATGAACAGAAAAGCTTTTAGTAGAAAAATTGGGTTTTTTTTTTTCCTTCTGGTTAGCG
GAAAAAATGCGTTCAGTTCAGTGGAAATGCGCATATATGGACCGACTCGTTTAGAATATG
GCCGTACATGCTAAGGCGGTGCAAAGCTTCTTCCTTCAGTTTTTAATTTAACCACTCCAC
TCCAGAACGCTTGAAAGCACAAAACTTTATTGGCGTTTGAATCTCTCTCTCTCTGTTGTT
CTGTCACTGTTGGATCGAGCATGGAGGCAAGCAAGGAAGCGTTTCTGAGGGAGTTTGGGG
AGCATTATGGGTACCCGAACGGTCCCAAAACCATTGACGAAATCCGAGCAACCGAATTCA
AACGATTAGATGGTCTGCCTCTCTTTAATTCGCTTCTATATTCTATCCCTTTGCTCTCTG
TTTGCTTCTTGAGAAATTTGAGCTGAAAAAATGACACAAGAAGCAAATAAGCTTTCGGTT
TTATCATTTTCAGTCTTATTCGTTGAACCCAAGTGCAATTTTTCTAGTTTTTAATTGAGC
TGGGGAAATGAATTAAGTTCTGAAAATTTATTTCTTGGTGGGCATACAGAGGAATATTGG
TGAGGTTTGTTTATTGGGTTTTGGCTATTGATGCTGTTGGGTTTGGGAAATGCAGGCCTT
GTGTACTTGGACCATGCTGGTGCTACTATGTACTCTGAGTTGCAGATGGAAGCAATCTTT
AAAGACTTCACTACCAATGTTTATGGAAACCCACGTATCCTATTACATGTGAAATGAATG
ATTGTGGTGTGAGAAATCGTTATGTAATTGCTGGAACAGGATTTGCAATATAATCTTGTT
CTCCTGGTTGTTGAAATCAAATTGTCTTATAAAATTAATTTATGACCTTATTGTTATTCA
TGGTTGCTTTTCATTAAGTTCCTTAATTTAAATTCAGATAGTCAAAGTGATACGAGTTCT
TCCACTAGTGACATTGTAAGGGAAGCCCGCCAACAGGTATCATATGTTATCTCTAGCTGC
TTTGGTGTTAGTCCTCACAATATAATGAATTTTAAAGGTTCAATATATTTTTTCTAATCT
TTTCCAAGTAGTTGGATAGTGGGAATATTATGACCACTAATTGTCCTGAATTGATCTTTA
TGAGTAATTTTTGTTATCATGATTTTTTTTTTCCAGATGATTCATGTGCAAGATTAATAG
TTTGCCCCTCATTTCGTACTTTTAGTGAGTTTCTGAATAGCCGTGTCACATTTGTATAGG
TCCTTGACTATTGTAAAGCATCGCCAAAAGATTACAGCTGCATATTCACTTCTGGGGCTA
CAGCGGCACTGAAGCTGGTAGGGGAGGCCTTTCCTTGGAGCTGTCAGAGCTGTTTTACAT
ACACGATGGAGAACCACAATAGTGTCCTTGGGATCAGAGAGTATCCTAACATGCATCACT
CAGTCATCATCTTTAATAGATGGGGTTAGCTTCTTCTTTTTTTTTCAATGATTATTCTAG
AATTTTTGTTTGTACATTTAACGGAGAGGATCCTTTTCACCAACATTTCTGTCTCAACTT
ACAAGTTTGTGCTTAATGTTTGGCATGGAAGTTGAACATCAGTTTTGTCAGATGATTGAC
TTCTGAGTGATATTACAGACTTACTTTGTGTACCATTAATGCTTGTGGTCTTTGGACCTG
TATATATGTTCCCTTACCGGATGTTGTTTTTTCTTGAAATCTTTTGAAATCAAATGGAGA
GCTTGGGCCAGTTTGTTTTGTATGCAATATTTTGTACACTCTACTATAATTTTGAATTGA
CGTCATTATTCTTCTGTTTTTCATTTTCACCTTCTTAAGAGTCTGAGCGCCATATATGTA
GCCCTTAATTAGTTTAGATATGCTCTGGATCAAGGAGCTGCAGCCTTTGCAATAGATGTT
GAAGAGACTGTGCATCATGGAGTATCCAATGGTACTGCAGCATCTATGAAGGTGTTGCAG
CACCAAGTGCAAAGGAGAAATGAAGCAAGTTCCCTAGAAGAACCAACAGGTAATTCTGAC
TGGACGCATTAGATATTGATGGAAAGTTGGCAAGACCTTGATCGCAGCACATCTTCCTAG
CATTTTTGGATGGTTGCTATCTGCATATGTATTTTCATGCATGTCTTTGGTAGGGAAAGG
GGGTTCAAACAGTTTGGCTGAATTAAAATTGGGATTTCATGACATTCAAGATTATGACAA
TTTTTCATTGGATATCTGTTGTAACACCAGTCAGTTGTAAAAAACTGTACAATGGGTGAA
AATTTAATTGGTTTTTAGTGATTTGATGTTATCATTTATAAGTTATTGTTGTTGGTTTCT
TTAAGCCTGTTGTGAAAGTGTTGGTCTTAAATATGAGACAAATAATTGTAAATCATATTC
ATACTTGTACTTTGTTTGGGGATACTGTTATAAATAACAGTTTTGTATACTGATATTTTC
AGGAGAGTTCATGATAACGTACATGAATTTGATTTCATTTCATTTTCCTGATGCAGGAGA
GGCATATAACTTATTTGCCTTCCCCTTGGAGTGCAATTTTTCTGGTTTGAGATTCAGCCT
TGACTTGGTGAAGATAATTAAAGAAGATCCGGCAAGAATTCTGGAAGGCTCTCCATTTTG
CAAGTAGGTCATACATTATATCCAGTAAACTTCTTATTTTCTCTGCCATTCACATTTGAT
TCTAATCTGAATTAATGACTCATGGAATATTTGATCTGAACAAAATTATTGTTGTTACAA
TTATTGCAACCAGTTTATCTTGCATGCAATATCAGTTTTGAATTTTCGATGGATGTGGTT
ATATTAGTAGAGAGCCGAATGTTACCTTGTATGGCTGGTTGAGGTTTCTGTTGTCTTCCC
ATTAATTTATGGACCTCTCTTCTTCTCATGTTCTTCACCTTTTCTATTACAAAAAATAAA
ATAAAAAGGAAAAGAAAGGCAGAATTGCTTTGAATGTACATACATACCTATGTTGCTGTT
GTGTCATGACTTGTTTCTGGAAGAAAAATATATCATAAATGGAAGATCCTCTATACAAAC
ATTAGTATGCAGACAAATGCATGCATAAACATGTGCATGCTAGTGCGTCTCTGCACATGT
TTTCTGTTGGCTTGGTTGTCTTGTCTTTTTCTGCGAATGTGATATATATTTATCCTCCGA
GTCTCTATTTTTCTGCCTTTTGGTCCTTCTTTTCAATGAAGAGTTTTCCTGGAAGACAAG
TATAGAATCTTTGCTGATGATCTCTCTTTGAATGCTTCTATTTTAGACAGCATAGGTTTT
GCTCATTCTAGTATGCTTTGCTGTTTATATTGGGACATCTAGGTAGTATACTATAGAGGA
ACTACGTTTTGAGAATTTCTTTAAAAATTCTTCAATTTGAATATTATGCATTTAGTATTT
TATTTTATTTTTACTTTTTTTTTATCTCATAAGTGGGCGCTGGATGGTCTTGATTGATGC
TGCAAAAGGATCTGCCACAGAACCACCAGATTTATCATTATATCCGGCAGATTTTGTTGT
TATGTCTTTCTATAAGGTACATGTCTTTCTTTGGATTTTGTTAGAAACCATTACCTTTGG
ATATTAATGTTTTGTATCTGTATGTTTCTTGTTAAGCTGTTTGGTTATCCAACTGGACTT
GGAGTGCTCATTGCTCGAAATGGTAAGTAACTAATAATGAACATAATCATGTTTTAAAAA
TAATTTGGTGGCGTGTTAGAAGTTTTCTCCAGTCTCACATATATGTTGTGATATTGCCTT
CAAAGTACTAAAATTGCCTTTTATCTTGTTTTCCAAGGGTGGGTAGGCGTAGTTCATTTA
TTTGTGATTTTAGTTCTTGTTGCATGTGTCATTTTCTTCCCTTTAAAGTAGGATGTCACA
GAAAATTATAGAAGTATGGCCACTAGATCTCTTCTTGGTTGCTTGCATGAACTTACTACT
TGTGAAAATTATGTTCTAATTTTTTGTTCATGCTACTTCCATTAATTTTTTCTTTGGTAG
TGTATCATCTTGAAATGTAATATCAAAACTTAGGGATATGTTTTTCTTATTTGAACTTTT
ATTTTACAACACAGATGCCTCCAGGTTATTGAAGAAGACGTACTTCAGTGGAGGTTTGCA
CCTAGATATCTAATTTGCTATCACTAGTCTGTATAGTTTTTTTTGGGTCACACTAGTCAG
TATAGTTATACAGTTGGTAATCATACAAACATTTCAGGCACAGTCGCAACCTCAATCGCT
GATATTGACTTTGTTAGGAGAAGAAAAAGTGTGGAAGAGCTCTTTGAGGATGGCACCATT
TCATTCCTGAGCATAGCTTCTGTTCACCATGGGTTCAAAATTCTTAATTCCCTAACTATA
TCTGCCATATCTCGGTATGTTATAGTTTGTTAGTTTCAAAATGCATTGTCTGTACTCTGT
AGTGATAAAAATAACTCCTCATTTTCTAAACAAAACTTTATCCATGTAATACGGTTGAAT
TGCTCCTCTGAAATAAGTTAAAATCATCGTATTGTATTCTGACATGAATCATCCTTGGGA
TTTTTCTTGATATATGCACTTTTTACATTGAGAATTAGCTGATCTCTACCTAGGTAGGAA
AATGATGGATCTGCATTCTCTCATCATTAGTTTGTCTCAATTTTCTGCTAAGAATATTTC
CTGCCATTGCATTTGGACAATGAAAAAAGTTAAGTATGACTTTGCAAGTCTTTTCCTCAT
AATTTTCATCATATATAAAAAAAACTGTGGTATATTTTAATTTTATTTAATTTTCCATTG
CTAGAAATGGGTATTCTCCTTGATTTTAATACTTTTTCATTTCTATCTTCAGTTAATAAT
CTTTGTGTAGATAATAAATATAGATGAAATGCTCTGAACCATGCATGACCTTGCTATTAT
TCTAGGCATACAGCATCTCTTGCCTGGTACGTGAGGAAGAAGCTCTTGGGCTTGAGGCAT
GAAAATGGAGCCCGTGTTTGCACACTTTATGGAGATTCCAAGGTTTCCTTTGTAATTGAA
TGCTTACTGAGCTTTTCTTTTTGAAAGTAAAGCTGCTGCATTTACTAAGTGAATGAAATG
CACGTCATTTCATATGTTATATCTCTTTGCGTTGTGGAGGGGAAAGGATGGGGGTGGCAG
TTAGAACTTCTTATATTTTTCTTTTTTTGGTAAAAACAAAGGCTTCTGATTCATTTCAAG
TAAGCCAACTTCACTGCATGTAATTCTTTAAGGGAAAAAAGTAGGGAAAAGGCCAAGGAG
TTGTTTGGAAAATGGTAGGAAAGAGTTGCAAGTTTGATGATTCTTTTTATATCCAACTGT
GGTCCAATTATGTAAATTTGAAGATGCCAGTTCAAATTTGGTCTGACACATGATCCCCAG
TTTGAGTTGAGTCCATCTTGGTTGTATCAGGCGGTGGCACCTCCTCTTAAGACTGAGGGT
GATGCCTTGGTGCTTGTGCTATTTACCTGGCACAATAGAGAAAAGTTCATTGACTGTATT
AACCTTCTCGACTTTCAGTGGGTCTAGCTAACATGGATGACTCTGTTTGATATACTGTTA
AGTAGACATGTGTCAATTCTTTAGAACTTTTGATTTTTATGTCAGATACTCTGTAACAAT
TAGTTAGTTTAGAAGTCTAATGTTTGATCAATTTAGTAAATGCTCTATGGACAGACAATC
TCTTTCTTCTATGTTTTCTGAATTTGTAGATAACAATCTGATATATTTCAAAACTTTATT
CTGTTAGGCATTATTTCATGACTTTGGTCCTACAGTCTCATTCAACTTGAAAAGGTCGGA
TGGCTCCTGGTGTGGATACCGTGAAGTGGAAAAACTGGCATCTTTATCTGGGATTCAGTT
ACGGGTAAATTTATGAGATGTTATTTGGCATTCAACCTATCCTTTTGGTCTTTGCATGAC
AATCAAATTATGCAACTCTACTAGAAATGGCAATATGTGATTGATTTTTTTTGTTTTTGT
TTTTACCTAATTCACAAATGATAGGTAACTTGAAATTGCAAAAGTTGTTGCAAGGTTTAC
ATTGTTGGGTGGCCCTAGGGTTTGTGATTTGATTTGGGCAAAACCTTTCTAAGGGAATTG
GGTATGGATGCCCAGGAATGTATGAAACTCTATAGTGATAATAAAGCTGTCATTAACAGA
ATCTAGTCCAATATAATAGAACTAGAAGAAAACCTGGAATCTGGTGTGATATGATATGCA
CTCCTTTTGTGAAGACATGACAAGAACTTGCTGATATCTTCACAAAGAGTGTGCCCAGTA
CTCTCGTCCATTCATTTGTCGACAAACTTGGTATGCTAAATATCTGAACAGCAGCTTTGA
GCAGTGTTGGAATATTTGTTGTGTAGCTCAGGATGTTCTTGCCTTTGTGAAATTACCAAA
ATATATGATGTACAGTAGCTTAGGATATAGCATAAGCATCTCTTGGTCACTTCTCAAGGT
GTTATTCATTTGCAATATGTTGCATTTTAAGTAATTGGCGATTTTTCAGCATTTCCTTGG
TGTCAGAACAACGTGGAATGTGTTTTTTAATTTTTCTTTCTGTTAAGCTCACCAAAATAA
AATTGGTACTTAGGATTTTATAAAAATATTCTTCTGTTTTTAAACGCAATTGATCTTCTG
AGATAACTTATGTCAATCTATGTATATAATTCATATTTTGCATGCATTTCCAAAATTTGT
TCTATGTAATGATATATAATCTGGTTGGGTGAGAGAAAGATCAGCAATTTTACTCCACTT
GTGATGGGTCCTGACATTCTCTTATATCCTCCTTTCTATGTAGACAGGATGCTTTTGCAA
TCCCGGTGCATGTGCAAAATATCTTGGCTTGTCTCACTTGGATCTTCGTTCAAACTTTGA
GGTACTTGGAACTGTTTATTTTGATTTCTTTCTTTTTTTCTTTTTTTTCTTTTTTGTGGT
TTTCGAGGGGAAAGGGAGGGTTGGGGGCGTGTGGGGGATTGGGGCTTACTTATGACTTTT
CTTAGGATTTAGTTAATGAATGACTATTCTATTCTAGTTGAATGATCCACCGCATGGCGT
GTATTTTTCAGTTTCTGCTTGAGGGTATGAAATAGTCTTAACAATTTAGTTTTGGATATT
AGGCTGGACATGTTTGCTGGGATGATCATGACATAATTCATGGAAAACCTACTGGAGCGG
TGAGAGTATCCTTTGGTTATATGTCAACATTTGAAGATGCGAAGGTAGATGTTCTTTCTC
AAGCCATAGAGAGCATAGTTAAAATTTGAAGTGTACAGTGTTGCAGCATTTCCTTTCCAA
TTTTATGCATAAGCTAATGTGAAGCACAACATTCCAGGCTTTAACTAACAAATGTTTGTT
TTCTTAGATTTTGAAAGGCAAAAACGCTAATTTGGGTTTTTCATTCCAGTCTGATTTTCT
TTTCTCTTTCTTGTTTTATGAAATGCAGAAATTTATTGATTTTGTGACAAGTTCCTTCGT
AGCATTACCCAATTGGATTGAAAGTGGGTATCAACTAATGCAAGGTTCATCCCCTTTCTA
AATGAAGGTTAATTTATATATTGCTTTATACTCTGGTCTGAAAGAGTTGAAGTTTGGTTT
AAATTACATATCTTCGTTTCCTGTGGAGGATTCCAACCTCCTGCTCCTCCCACCCTCTCT
TAATTCTTATTTTCTTTGCATTTTCAAAATTTTAAGCCATGTCATTGTTTCCGTTGCCTC
ACAAGATGAAGTGATCGTTTCTCATGTTATTAATATAGGAAAGAAAAGGACTGGGAATAG
TAAAATTCTATGCAGCACGGATGACGCATCTATGTGTGATGTCTTTTGCATGGTATCGTA
TGTTGAGAAATAAAGAGGGAGGGAATAAGGTGCTTCAATCATAATCCTTAAAGCGGTCTA
CATGAAGCAGAACATTAGTTATAATAAGAAACTAAACAATGGCGACGTAGGAAACTAAAT
TAAACTCCTATAGGAACCAAATGTTCTTACAAAAGAACAGCCATTCAAGAGATAGCATAG
ATGCTAATTATGCCTAGCTTGTTAAATCAGTCATAAACATAATTGAAACTTATAATTTTA
AAGCAGACTCAAAACATAAAGTGAATTGGATTTGTACTTGTGCTACCTTGACTGAATGTT
GTAATGCCACCTTGAGCCTTGAGTTTCTTTGGATATGATATTTAAGATCTTCAATAGTCT
CTCAGCATTACTCCTGAATGTGTTAGGTTCAACTTGTCTGAAATTTTGAACCAGTCCTTT
TATATTTGGGGATCTTTGAACTTTAACATGGTTTTATTTCTCACTTCAATAACTTAGGCT
TCACATGGCTACAAACAGGATTGCATCGTGTGCCTCTACTTATAATTGTGAAATTTTGTA
AATAGAGTACAACCCTAATTCAATAGGAAACTAGCTAACAACCAAAACACCTAATTTAGG
AGACTAGTTAAGCCCATAAACAAAGTAGAAGCATTCTTATACTCTTAAAATACAAATTCT
CTAATATAACGTTTTTTTCATCTCCCATTCCACATTTTTTTTATGATATTGGATGAGAGA
AATAGTAAAGTTTTTTATTTAAGGAGAGGAGCGCTCATTTATGGAAACCAAAGCCCAGAT
TTTGGATGGTTAATTGAGTGGGCCTTGTGAGCTATTTCCATGTCTCCTATTTCTCGTCAG
TTTTTGCTTTCTTTACACACTTTTCACTGTGGGTTTTGTGTACATGGGTTGCTCTACACT
AAAATTCGTTTACTTACTAATATATTGTAGGTTCGGAAAGCACACTAGGAGCTGCCAGTT
TCTATCTCAAATCTATCACTGTTTACCCAATAAAATCATGTGCAGGATTCAATGTCGAAA
GTTGGCCTTTGAGCACTTCTGGTAGCTATTTCTTGTCTTCACATTTTATGTGTTTTTTCT
TGGAATAGTTGTGTAAAATATCATCATAATTTAATAATATTGTACATAGCAGTAGGAGGT
ACCTTTTTGAATAACACAAGGATACAAGCCTGCCGTGCCAGTTAATCTTATGTAACAAGT
GTTATTTGATAGTCATTATGATGGAAAAGAAAAGTTACACCCCCATGGATTATCATACTT
AGGATCACCCTATTTCGGTGAAGAGCGTAGCAAGCAGTGGTTATATGTGGTGAAGCATAA
AGAAGAGGAGATTGGAATTGTACTTATCTCTTGAAGATAACTTGTATTAACATTTACCAG
AACCAAATTTTGTTGTTGAACCTTGGTGACTTAATAAAGCTGGATGTGTTTCACAGTTTC
AAGAATGTAGATTGAACCTTATGATTTTATAATTGTTTTCCTTTTTTTCTTTGGCGTACT
ATCTGTTCATTTCTTATAAGTATGTGCTGCTCCAGGAAATTAGCAAAATTTCGTTTGTTA
TTTATTATGTATGTATGTATGTATGAATGTATGCATCTTAATGCAGTGACAATATATAGA
GGGCCTGGAGGCACTGTATGTTCCATTATTTGAATAACCCTGTTTGATGGGTAGAATCTT
TGTCATATCTGGGAGTGTATTGGTTAATGGAATTTTATTATTTTTTCGGTGGTTTTTTAG
CAGGTTTGCTTCATGATCGGGAATGGGTTCTTACAAGCCTAAGTGGTGAAATTCTTACAC
AGAAGAAGGTGAAATACCAATTTAGTAGTTTTTGACCAAAAAAACCAATTTAGTAGTTTC
AAGCACATGCAAATGTGCACAAACACAGTGCAATTGGCTCAGACCCTAGGCATGGCTCCA
GCACGTGGGACGGGTACATTCGTGTTCATGCTGTGCTGATGTTGTGCCTAGGGTACAGGT
ACCTTTTTCTTTTCGTATTTTTAATTAAGAGGATTAGGTTTTTTTCCTTGTAGTTAAAGG
TATGGGATATTTATAGGTGAAAGAGTAGGGAAAAGAATAAAATAAAATTTAAGAGCTCTT
TATTCTAGGGCGGCCTGTGTGGGTAATATGTCCAAGTGTCTGATCTGGTCTTCAGAGAGT
CTTTCAAATTTTGGAGTATAGTGAACATCGAATTTGTTTATGCTTTGCCATAAAAAATTG
ATTAGCATTAACTTTTAATTCTTCTGAATTTGGTTTTGTAGGTTCCTGAAATGTGCTTTA
TAAGTACTTTTATTGACCTCGACAAGGGAATATTGTTTGTAGAGTCACCACGATGCCAAG
TGAAACTGCCAATCAACTTTATCACAGATTCATGTAATGGTGGGAGCGAAAAAATTAAGT
TAAATGGCCAAAGGCAAGATAATATTTGTGTATCTGTCTTTTTAACTGCTTGTTACTCCT
TTGTTCTAGAGTGTCATGGCCTTGTTAGACTTGTTGGATTGATGGAATGTTTAGATACTA
TTACAATGATAATATACTTGTTAATTTGTCGCTGTTTTGAATTAATTTAGAAAATTCCCT
TTGTTTTTGAGCTATCCCCTACATTCTATAAAGGTTTATTGGTTAACATTTGGTTTGGTT
TTTTGTTCTTTCTTTTTTCTTTTTTCTTGGGGGCTTAGATATGAAGTACAGAGCTACAAG
AATGAAGTCAATATTTGGTTCAGCAATGCCATTGGTCGACCATGCACTTTATTCCGCTGT
TTTAGTTCCAATCACAACTTTTGCTTGAATAAGATCAAAAGTGCAAGCATGGGAAGAGAG
GTGCAGAGCATGTTGAATTTTTCCAATGAAGCTCAGTTCTTATTGATATCTGAGGAAAGC
GTGTCTGACCTCAGCCACAGAGTAAGCACAAGTATGTTCTTACATTGAACTGTTGCAAGT
CATATAGCAAGTAAATTCTTGCACTATGATGTGAAACGATCGAGACTTGCATGAGCTATC
TTCTGTTCTGAATACAATTGCAATATGGATTGATTTTCCTGTACCCTGGAATCTTTGAGA
AAATACTTTTTTTCCTATTGTGTTTTTCCCCTTCATTGACTAAATTCCGGCCTAATACCT
TTCTTATGCCTACCCTATCGCATTATAGACAGCCCAAGACCTTTTAGGAAATTAGTTGAG
GATTTTAAGAAT
>chr4:8550068-8561357 A0380 FLACCA P1
AATTTTACATCTCACGTCTCACCATTGTTGGAAAACCCCATTTTACATCTTGCGGAGATG
TAAAAATGGTTTTACATACCTAAATTTACACCTTCCTAATAAAGATATTGTAACTCCTCA
ATTCAATTCCTCCTCTTTCTCTTTCGATTACAAATGTGACGTCTAAAATTGAAATGGAAT
CTGAAATCCATCGGTCAAATTGTTGATAAGTATAAATGGAACTCACGCCAAAAAAGAATA
GTATGAACAGAAAAGCTTTTAGTAGAAAAATTGGGTTTTTTTTTTTCCTTCTGGTTAGCG
GAAAAAATGCGTTCAGTTCAGTGGAAATGCGCATATATGGACCGACTCGTTTAGAATATG
GCCGTACATGCTAAGGCGGTGCAAAGCTTCTTCCTTCAGTTTTTAATTTAACCACTCCAC
TCCAGAACGCTTGAAAGCACAAAACTTTATTGGCGTTTGAATCTCTCTCTCTCTGTTGTT
CTGTCACTGTTGGATCGAGCATGGAGGCAAGCAAGGAAGCGTTTCTGAGGGAGTTTGGGG
AGCATTATGGGTACCCGAACGGTCCCAAAACCATTGACGAAATCCGAGCAACCGAATTCA
AACGATTAGATGGTCTGCCTCTCTTTAATTCGCTTCTATATTCTATCCCTTTGCTCTCTG
TTTGCTTCTTGAGAAATTTGAGCTGAAAAAATGACACAAGAAGCAAATAAGCTTTCGGTT
TTATCATTTTCAGTCTTATTCGTTGAACCCAAGTGCAATTTTTCTAGTTTTTAATTGAGC
TGGGGAAATGAATTAAGTTCTGAAAATTTATTTCTTGGTGGGCATACAGAGGAATATTGG
TGAGGTTTGTTTATTGGGTTTTGGCTATTGATGCTGTTGGGTTTGGGAAATGCAGGCCTT
GTGTACTTGGACCATGCTGGTGCTACTATGTACTCTGAGTTGCAGATGGAAGCAATCTTT
AAAGACTTCACTACCAATGTTTATGGAAACCCACGTATCCTATTACATGTGAAATGAATG
ATTGTGGTGTGAGAAATCGTTATGTAATTGCTGGAACAGGATTTGCAATATAATCTTGTT
CTCCTGGTTGTTGAAATCAAATTGTCTTATAAAATTAATTTATGACCTTATTGTTATTCA
TGGTTGCTTTTCATTAAGTTCCTTAATTTAAATTCAGATAGTCAAAGTGATACGAGTTCT
TCCACTAGTGACATTGTAAGGGAAGCCCGCCAACAGGTATCATATGTTATCTCTAGCTGC
TTTGGTGTTAGTCCTCACAATATAATGAATTTTAAAGGTTCAATATATTTTTTCTAATCT
TTTCCAAGTAGTTGGATAGTGGGAATATTATGACCACTAATTGTCCTGAATTGATCTTTA
TGAGTAATTTTTGTTATCATGATTTTTTTTTTCCAGATGATTCATGTGCAAGATTAATAG
TTTGCCCCTCATTTCGTACTTTTAGTGAGTTTCTGAATAGCCGTGTCACATTTGTATAGG
TCCTTGACTATTGTAAAGCATCGCCAAAAGATTACAGCTGCATATTCACTTCTGGGGCTA
CAGCGGCACTGAAGCTGGTAGGGGAGGCCTTTCCTTGGAGCTGTCAGAGCTGTTTTACAT
ACACGATGGAGAACCACAATAGTGTCCTTGGGATCAGAGAGTATCCTAACATGCATCACT
CAGTCATCATCTTTAATAGATGGGGTTAGCTTCTTCTTTTTTTTTCAATGATTATTCTAG
AATTTTTGTTTGTACATTTAACGGAGAGGATCCTTTTCACCAACATTTCTGTCTCAACTT
ACAAGTTTGTGCTTAATGTTTGGCATGGAAGTTGAACATCAGTTTTGTCAGATGATTGAC
TTCTGAGTGATATTACAGACTTACTTTGTGTACCATTAATGCTTGTGGTCTTTGGACCTG
TATATATGTTCCCTTACCGGATGTTGTTTTTTCTTGAAATCTTTTGAAATCAAATGGAGA
GCTTGGGCCAGTTTGTTTTGTATGCAATATTTTGTACACTCTACTATAATTTTGAATTGA
CGTCATTATTCTTCTGTTTTTCATTTTCACCTTCTTAAGAGTCTGAGCGCCATATATGTA
GCCCTTAATTAGTTTAGATATGCTCTGGATCAAGGAGCTGCAGCCTTTGCAATAGATGTT
GAAGAGACTGTGCATCATGGAGTATCCAATGGTACTGCAGCATCTATGAAGGTGTTGCAG
CACCAAGTGCAAAGGAGAAATGAAGCAAGTTCCCTAGAAGAACCAACAGGTAATTCTGAC
TGGACGCATTAGATATTGATGGAAAGTTGGCAAGACCTTGATCGCAGCACATCTTCCTAG
CATTTTTGGATGGTTGCTATCTGCATATGTATTTTCATGCATGTCTTTGGTAGGGAAAGG
GGGTTCAAACAGTTTGGCTGAATTAAAATTGGGATTTCATGACATTCAAGATTATGACAA
TTTTTCATTGGATATCTGTTGTAACACCAGTCAGTTGTAAAAAACTGTACAATGGGTGAA
AATTTAATTGGTTTTTAGTGATTTGATGTTATCATTTATAAGTTATTGTTGTTGGTTTCT
TTAAGCCTGTTGTGAAAGTGTTGGTCTTAAATATGAGACAAATAATTGTAAATCATATTC
ATACTTGTACTTTGTTTGGGGATACTGTTATAAATAACAGTTTTGTATACTGATATTTTC
AGGAGAGTTCATGATAACGTACATGAATTTGATTTCATTTCATTTTCCTGATGCAGGAGA
GGCATATAACTTATTTGCCTTCCCCTTGGAGTGCAATTTTTCTGGTTTGAGATTCAGCCT
TGACTTGGTGAAGATAATTAAAGAAGATCCGGCAAGAATTCTGGAAGGCTCTCCATTTTG
CAAGTAGGTCATACATTATATCCAGTAAACTTCTTATTTTCTCTGCCATTCACATTTGAT
TCTAATCTGAATTAATGACTCATGGAATATTTGATCTGAACAAAATTATTGTTGTTACAA
TTATTGCAACCAGTTTATCTTGCATGCAATATCAGTTTTGAATTTTCGATGGATGTGGTT
ATATTAGTAGAGAGCCGAATGTTACCTTGTATGGCTGGTTGAGGTTTCTGTTGTCTTCCC
ATTAATTTATGGACCTCTCTTCTTCTCATGTTCTTCACCTTTTCTATTACAAAAAATAAA
ATAAAAAGGAAAAGAAAGGCAGAATTGCTTTGAATGTACATACATACCTATGTTGCTGTT
GTGTCATGACTTGTTTCTGGAAGAAAAATATATCATAAATGGAAGATCCTCTATACAAAC
ATTAGTATGCAGACAAATGCATGCATAAACATGTGCATGCTAGTGCGTCTCTGCACATGT
TTTCTGTTGGCTTGGTTGTCTTGTCTTTTTCTGCGAATGTGATATATATTTATCCTCCGA
GTCTCTATTTTTCTGCCTTTTGGTCCTTCTTTTCAATGAAGAGTTTTCCTGGAAGACAAG
TATAGAATCTTTGCTGATGATCTCTCTTTGAATGCTTCTATTTTAGACAGCATAGGTTTT
GCTCATTCTAGTATGCTTTGCTGTTTATATTGGGACATCTAGGTAGTATACTATAGAGGA
ACTACGTTTTGAGAATTTCTTTAAAAATTCTTCAATTTGAATATTATGCATTTAGTATTT
TATTTTATTTTTACTTTTTTTTTATCTCATAAGTGGGCGCTGGATGGTCTTGATTGATGC
TGCAAAAGGATCTGCCACAGAACCACCAGATTTATCATTATATCCGGCAGATTTTGTTGT
TATGTCTTTCTATAAGGTACATGTCTTTCTTTGGATTTTGTTAGAAACCATTACCTTTGG
ATATTAATGTTTTGTATCTGTATGTTTCTTGTTAAGCTGTTTGGTTATCCAACTGGACTT
GGAGTGCTCATTGCTCGAAATGGTAAGTAACTAATAATGAACATAATCATGTTTTAAAAA
TAATTTGGTGGCGTGTTAGAAGTTTTCTCCAGTCTCACATATATGTTGTGATATTGCCTT
CAAAGTACTAAAATTGCCTTTTATCTTGTTTTCCAAGGGTGGGTAGGCGTAGTTCATTTA
TTTGTGATTTTAGTTCTTGTTGCATGTGTCATTTTCTTCCCTTTAAAGTAGGATGTCACA
GAAAATTATAGAAGTATGGCCACTAGATCTCTTCTTGGTTGCTTGCATGAACTTACTACT
TGTGAAAATTATGTTCTAATTTTTTGTTCATGCTACTTCCATTAATTTTTTCTTTGGTAG
TGTATCATCTTGAAATGTAATATCAAAACTTAGGGATATGTTTTTCTTATTTGAACTTTT
ATTTTACAACACAGATGCCTCCAGGTTATTGAAGAAGACGTACTTCAGTGGAGGTTTGCA
CCTAGATATCTAATTTGCTATCACTAGTCTGTATAGTTTTTTTTGGGTCACACTAGTCAG
TATAGTTATACAGTTGGTAATCATACAAACATTTCAGGCACAGTCGCAACCTCAATCGCT
GATATTGACTTTGTTAGGAGAAGAAAAAGTGTGGAAGAGCTCTTTGAGGATGGCACCATT
TCATTCCTGAGCATAGCTTCTGTTCACCATGGGTTCAAAATTCTTAATTCCCTAACTATA
TCTGCCATATCTCGGTATGTTATAGTTTGTTAGTTTCAAAATGCATTGTCTGTACTCTGT
AGTGATAAAAATAACTCCTCATTTTCTAAACAAAACTTTATCCATGTAATACGGTTGAAT
TGCTCCTCTGAAATAAGTTAAAATCATCGTATTGTATTCTGACATGAATCATCCTTGGGA
TTTTTCTTGATATATGCACTTTTTACATTGAGAATTAGCTGATCTCTACCTAGGTAGGAA
AATGATGGATCTGCATTCTCTCATCATTAGTTTGTCTCAATTTTCTGCTAAGAATATTTC
CTGCCATTGCATTTGGACAATGAAAAAAGTTAAGTATGACTTTGCAAGTCTTTTCCTCAT
AATTTTCATCATATATAAAAAAAACTGTGGTATATTTTAATTTTATTTAATTTTCCATTG
CTAGAAATGGGTATTCTCCTTGATTTTAATACTTTTTCATTTCTATCTTCAGTTAATAAT
CTTTGTGTAGATAATAAATATAGATGAAATGCTCTGAACCATGCATGACCTTGCTATTAT
TCTAGGCATACAGCATCTCTTGCCTGGTACGTGAGGAAGAAGCTCTTGGGCTTGAGGCAT
GAAAATGGAGCCCGTGTTTGCACACTTTATGGAGATTCCAAGGTTTCCTTTGTAATTGAA
TGCTTACTGAGCTTTTCTTTTTGAAAGTAAAGCTGCTGCATTTACTAAGTGAATGAAATG
CACGTCATTTCATATGTTATATCTCTTTGCGTTGTGGAGGGGAAAGGATGGGGGTGGCAG
TTAGAACTTCTTATATTTTTCTTTTTTTGGTAAAAACAAAGGCTTCTGATTCATTTCAAG
TAAGCCAACTTCACTGCATGTAATTCTTTAAGGGAAAAAAGTAGGGAAAAGGCCAAGGAG
TTGTTTGGAAAATGGTAGGAAAGAGTTGCAAGTTTGATGATTCTTTTTATATCCAACTGT
GGTCCAATTATGTAAATTTGAAGATGCCAGTTCAAATTTGGTCTGACACATGATCCCCAG
TTTGAGTTGAGTCCATCTTGGTTGTATCAGGCGGTGGCACCTCCTCTTAAGACTGAGGGT
GATGCCTTGGTGCTTGTGCTATTTACCTGGCACAATAGAGAAAAGTTCATTGACTGTATT
AACCTTCTCGACTTTCAGTGGGTCTAGCTAACATGGATGACTCTGTTTGATATACTGTTA
AGTAGACATGTGTCAATTCTTTAGAACTTTTGATTTTTATGTCAGATACTCTGTAACAAT
TAGTTAGTTTAGAAGTCTAATGTTTGATCAATTTAGTAAATGCTCTATGGACAGACAATC
TCTTTCTTCTATGTTTTCTGAATTTGTAGATAACAATCTGATATATTTCAAAACTTTATT
CTGTTAGGCATTATTTCATGACTTTGGTCCTACAGTCTCATTCAACTTGAAAAGGTCGGA
TGGCTCCTGGTGTGGATACCGTGAAGTGGAAAAACTGGCATCTTTATCTGGGATTCAGTT
ACGGGTAAATTTATGAGATGTTATTTGGCATTCAACCTATCCTTTTGGTCTTTGCATGAC
AATCAAATTATGCAACTCTACTAGAAATGGCAATATGTGATTGATTTTTTTTGTTTTTGT
TTTTACCTAATTCACAAATGATAGGTAACTTGAAATTGCAAAAGTTGTTGCAAGGTTTAC
ATTGTTGGGTGGCCCTAGGGTTTGTGATTTGATTTGGGCAAAACCTTTCTAAGGGAATTG
GGTATGGATGCCCAGGAATGTATGAAACTCTATAGTGATAATAAAGCTGTCATTAACAGA
ATCTAGTCCAATATAATAGAACTAGAAGAAAACCTGGAATCTGGTGTGATATGATATGCA
CTCCTTTTGTGAAGACATGACAAGAACTTGCTGATATCTTCACAAAGAGTGTGCCCAGTA
CTCTCGTCCATTCATTTGTCGACAAACTTGGTATGCTAAATATCTGAACAGCAGCTTTGA
GCAGTGTTGGAATATTTGTTGTGTAGCTCAGGATGTTCTTGCCTTTGTGAAATTACCAAA
ATATATGATGTACAGTAGCTTAGGATATAGCATAAGCATCTCTTGGTCACTTCTCAAGGT
GTTATTCATTTGCAATATGTTGCATTTTAAGTAATTGGCGATTTTTCAGCATTTCCTTGG
TGTCAGAACAACGTGGAATGTGTTTTTTAATTTTTCTTTCTGTTAAGCTCACCAAAATAA
AATTGGTACTTAGGATTTTATAAAAATATTCTTCTGTTTTTAAACGCAATTGATCTTCTG
AGATAACTTATGTCAATCTATGTATATAATTCATATTTTGCATGCATTTCCAAAATTTGT
TCTATGTAATGATATATAATCTGGTTGGGTGAGAGAAAGATCAGCAATTTTACTCCACTT
GTGATGGGTCCTGACATTCTCTTATATCCTCCTTTCTATGTAGACAGGATGCTTTTGCAA
TCCCGGTGCATGTGCAAAATATCTTGGCTTGTCTCACTTGGATCTTCGTTCAAACTTTGA
GGTACTTGGAACTGTTTATTTTGATTTCTTTCTTTTTTTCTTTTTTTTCTTTTTTGTGGT
TTTCGAGGGGAAAGGGAGGGTTGGGGGCGTGTGGGGGATTGGGGCTTACTTATGACTTTT
CTTAGGATTTAGTTAATGAATGACTATTCTATTCTAGTTGAATGATCCACCGCATGGCGT
GTATTTTTCAGTTTCTGCTTGAGGGTATGAAATAGTCTTAACAATTTAGTTTTGGATATT
AGGCTGGACATGTTTGCTGGGATGATCATGACATAATTCATGGAAAACCTACTGGAGCGG
TGAGAGTATCCTTTGGTTATATGTCAACATTTGAAGATGCGAAGGTAGATGTTCTTTCTC
AAGCCATAGAGAGCATAGTTAAAATTTGAAGTGTACAGTGTTGCAGCATTTCCTTTCCAA
TTTTATGCATAAGCTAATGTGAAGCACAACATTCCAGGCTTTAACTAACAAATGTTTGTT
TTCTTAGATTTTGAAAGGCAAAAACGCTAATTTGGGTTTTTCATTCCAGTCTGATTTTCT
TTTCTCTTTCTTGTTTTATGAAATGCAGAAATTTATTGATTTTGTGACAAGTTCCTTCGT
AGCATTACCCAATTGGATTGAAAGTGGGTATCAACTAATGCAAGGTTCATCCCCTTTCTA
AATGAAGGTTAATTTATATATTGCTTTATACTCTGGTCTGAAAGAGTTGAAGTTTGGTTT
AAATTACATATCTTCGTTTCCTGTGGAGGATTCCAACCTCCTGCTCCTCCCACCCTCTCT
TAATTCTTATTTTCTTTGCATTTTCAAAATTTTAAGCCATGTCATTGTTTCCGTTGCCTC
ACAAGATGAAGTGATCGTTTCTCATGTTATTAATATAGGAAAGAAAAGGACTGGGAATAG
TAAAATTCTATGCAGCACGGATGACGCATCTATGTGTGATGTCTTTTGCATGGTATCGTA
TGTTGAGAAATAAAGAGGGAGGGAATAAGGTGCTTCAATCATAATCCTTAAAGCGGTCTA
CATGAAGCAGAACATTAGTTATAATAAGAAACTAAACAATGGCGACGTAGGAAACTAAAT
TAAACTCCTATAGGAACCAAATGTTCTTACAAAAGAACAGCCATTCAAGAGATAGCATAG
ATGCTAATTATGCCTAGCTTGTTAAATCAGTCATAAACATAATTGAAACTTATAATTTTA
AAGCAGACTCAAAACATAAAGTGAATTGGATTTGTACTTGTGCTACCTTGACTGAATGTT
GTAATGCCACCTTGAGCCTTGAGTTTCTTTGGATATGATATTTAAGATCTTCAATAGTCT
CTCAGCATTACTCCTGAATGTGTTAGGTTCAACTTGTCTGAAATTTTGAACCAGTCCTTT
TATATTTGGGGATCTTTGAACTTTAACATGGTTTTATTTCTCACTTCAATAACTTAGGCT
TCACATGGCTACAAACAGGATTGCATCGTGTGCCTCTACTTATAATTGTGAAATTTTGTA
AATAGAGTACAACCCTAATTCAATAGGAAACTAGCTAACAACCAAAACACCTAATTTAGG
AGACTAGTTAAGCCCATAAACAAAGTAGAAGCATTCTTATACTCTTAAAATACAAATTCT
CTAATATAACGTTTTTTTCATCTCCCATTCCACATTTTTTTTATGATATTGGATGAGAGA
AATAGTAAAGTTTTTTATTTAAGGAGAGGAGCGCTCATTTATGGAAACCAAAGCCCAGAT
TTTGGATGGTTAATTGAGTGGGCCTTGTGAGCTATTTCCATGTCTCCTATTTCTCGTCAG
TTTTTGCTTTCTTTACACACTTTTCACTGTGGGTTTTGTGTACATGGGTTGCTCTACACT
AAAATTCGTTTACTTACTAATATATTGTAGGTTCGGAAAGCACACTAGGAGCTGCCAGTT
TCTATCTCAAATCTATCACTGTTTACCCAATAAAATCATGTGCAGGATTCAATGTCGAAA
GTTGGCCTTTGAGCACTTCTGGTAGCTATTTCTTGTCTTCACATTTTATGTGTTTTTTCT
TGGAATAGTTGTGTAAAATATCATCATAATTTAATAATATTGTACATAGCAGTAGGAGGT
ACCTTTTTGAATAACACAAGGATACAAGCCTGCCGTGCCAGTTAATCTTATGTAACAAGT
GTTATTTGATAGTCATTATGATGGAAAAGAAAAGTTACACCCCCATGGATTATCATACTT
AGGATCACCCTATTTCGGTGAAGAGCGTAGCAAGCAGTGGTTATATGTGGTGAAGCATAA
AGAAGAGGAGATTGGAATTGTACTTATCTCTTGAAGATAACTTGTATTAACATTTACCAG
AACCAAATTTTGTTGTTGAACCTTGGTGACTTAATAAAGCTGGATGTGTTTCACAGTTTC
AAGAATGTAGATTGAACCTTATGATTTTATAATTGTTTTCCTTTTTTTCTTTGGCGTACT
ATCTGTTCATTTCTTATAAGTATGTGCTGCTCCAGGAAATTAGCAAAATTTCGTTTGTTA
TTTATTATGTATGTATGTATGTATGAATGTATGCATCTTAATGCAGTGACAATATATAGA
GGGCCTGGAGGCACTGTATGTTCCATTATTTGAATAACCCTGTTTGATGGGTAGAATCTT
TGTCATATCTGGGAGTGTATTGGTTAATGGAATTTTATTATTTTTTCGGTGGTTTTTTAG
CAGGTTTGCTTCATGATCGGGAATGGGTTCTTACAAGCCTAAGTGGTGAAATTCTTACAC
AGAAGAAGGTGAAATACCAATTTAGTAGTTTTTGACCAAAAAAACCAATTTAGTAGTTTC
AAGCACATGCAAATGTGCACAAACACAGTGCAATTGGCTCAGACCCTAGGCATGGCTCCA
GCACGTGGGACGGGTACATTCGTGTTCATGCTGTGCTGATGTTGTGCCTAGGGTACAGGT
ACCTTTTTCTTTTCGTATTTTTAATTAAGAGGATTAGGTTTTTTTCCTTGTAGTTAAAGG
TATGGGATATTTATAGGTGAAAGAGTAGGGAAAAGAATAAAATAAAATTTAAGAGCTCTT
TATTCTAGGGCGGCCTGTGTGGGTAATATGTCCAAGTGTCTGATCTGGTCTTCAGAGAGT
CTTTCAAATTTTGGAGTATAGTGAACATCGAATTTGTTTATGCTTTGCCATAAAAAATTG
ATTAGCATTAACTTTTAATTCTTCTGAATTTGGTTTTGTAGGTTCCTGAAATGTGCTTTA
TAAGTACTTTTATTGACCTCGACAAGGGAATATTGTTTGTAGAGTCACCACGATGCCAAG
TGAAACTGCCAATCAACTTTATCACAGATTCATGTAATGGTGGGAGCGAAAAAATTAAGT
TAAATGGCCAAAGGCAAGATAATATTTGTGTATCTGTCTTTTTAACTGCTTGTTACTCCT
TTGTTCTAGAGTGTCATGGCCTTGTTAGACTTGTTGGATTGATGGAATGTTTAGATACTA
TTACAATGATAATATACTTGTTAATTTGTCGCTGTTTTGAATTAATTTAGAAAATTCCCT
TTGTTTTTGAGCTATCCCCTACATTCTATAAAGGTTTATTGGTTAACATTTGGTTTGGTT
TTTTGTTCTTTCTTTTTTCTTTTTTCTTGGGGGCTTAGATATGAAGTACAGAGCTACAAG
AATGAAGTCAATATTTGGTTCAGCAATGCCATTGGTCGACCATGCACTTTATTCCGCTGT
TTTAGTTCCAATCACAACTTTTGCTTGAATAAGATCAAAAGTGCAAGCATGGGAAGAGAG
GTGCAGAGCATGTTGAATTTTTCCAATGAAGCTCAGTTCTTATTGATATCTGAGGAAAGC
GTGTCTGACCTCAGCCACAGAGTAAGCACAAGTATGTTCTTACATTGAACTGTTGCAAGT
CATATAGCAAGTAAATTCTTGCACTATGATGTGAAACGATCGAGACTTGCATGAGCTATC
TTCTGTTCTGAATACAATTGCAATATGGATTGATTTTCCTGTACCCTGGAATCTTTGAGA
AAATACTTTTTTTCCTATTGTGTTTTTCCCCTTCATTGACTAAATTCCGGCCTAATACCT
TTCTTATGCCTACCCTATCGCATTATAGACAGCCCAAGACCTTTTAGGAAATTAGTTGAG
GATTTTAAGAAT
>chr4:8550068-8561357 A0380 FLACCA P2
AATTTTACATCTCACGTCTCACCATTGTTGGAAAACCCCATTTTACATCTTGCGGAGATG
TAAAAATGGTTTTACATACCTAAATTTACACCTTCCTAATAAAGATATTGTAACTCCTCA
ATTCAATTCCTCCTCTTTCTCTTTCGATTACAAATGTGACGTCTAAAATTGAAATGGAAT
CTGAAATCCATCGGTCAAATTGTTGATAAGTATAAATGGAACTCACGCCAAAAAAGAATA
GTATGAACAGAAAAGCTTTTAGTAGAAAAATTGGGTTTTTTTTTTTCCTTCTGGTTAGCG
GAAAAAATGCGTTCAGTTCAGTGGAAATGCGCATATATGGACCGACTCGTTTAGAATATG
GCCGTACATGCTAAGGCGGTGCAAAGCTTCTTCCTTCAGTTTTTAATTTAACCACTCCAC
TCCAGAACGCTTGAAAGCACAAAACTTTATTGGCGTTTGAATCTCTCTCTCTCTGTTGTT
CTGTCACTGTTGGATCGAGCATGGAGGCAAGCAAGGAAGCGTTTCTGAGGGAGTTTGGGG
AGCATTATGGGTACCCGAACGGTCCCAAAACCATTGACGAAATCCGAGCAACCGAATTCA
AACGATTAGATGGTCTGCCTCTCTTTAATTCGCTTCTATATTCTATCCCTTTGCTCTCTG
TTTGCTTCTTGAGAAATTTGAGCTGAAAAAATGACACAAGAAGCAAATAAGCTTTCGGTT
TTATCATTTTCAGTCTTATTCGTTGAACCCAAGTGCAATTTTTCTAGTTTTTAATTGAGC
TGGGGAAATGAATTAAGTTCTGAAAATTTATTTCTTGGTGGGCATACAGAGGAATATTGG
TGAGGTTTGTTTATTGGGTTTTGGCTATTGATGCTGTTGGGTTTGGGAAATGCAGGCCTT
GTGTACTTGGACCATGCTGGTGCTACTATGTACTCTGAGTTGCAGATGGAAGCAATCTTT
AAAGACTTCACTACCAATGTTTATGGAAACCCACGTATCCTATTACATGTGAAATGAATG
ATTGTGGTGTGAGAAATCGTTATGTAATTGCTGGAACAGGATTTGCAATATAATCTTGTT
CTCCTGGTTGTTGAAATCAAATTGTCTTATAAAATTAATTTATGACCTTATTGTTATTCA
TGGTTGCTTTTCATTAAGTTCCTTAATTTAAATTCAGATAGTCAAAGTGATACGAGTTCT
TCCACTAGTGACATTGTAAGGGAAGCCCGCCAACAGGTATCATATGTTATCTCTAGCTGC
TTTGGTGTTAGTCCTCACAATATAATGAATTTTAAAGGTTCAATATATTTTTTCTAATCT
TTTCCAAGTAGTTGGATAGTGGGAATATTATGACCACTAATTGTCCTGAATTGATCTTTA
TGAGTAATTTTTGTTATCATGATTTTTTTTTTCCAGATGATTCATGTGCAAGATTAATAG
TTTGCCCCTCATTTCGTACTTTTAGTGAGTTTCTGAATAGCCGTGTCACATTTGTATAGG
TCCTTGACTATTGTAAAGCATCGCCAAAAGATTACAGCTGCATATTCACTTCTGGGGCTA
CAGCGGCACTGAAGCTGGTAGGGGAGGCCTTTCCTTGGAGCTGTCAGAGCTGTTTTACAT
ACACGATGGAGAACCACAATAGTGTCCTTGGGATCAGAGAGTATCCTAACATGCATCACT
CAGTCATCATCTTTAATAGATGGGGTTAGCTTCTTCTTTTTTTTTCAATGATTATTCTAG
AATTTTTGTTTGTACATTTAACGGAGAGGATCCTTTTCACCAACATTTCTGTCTCAACTT
ACAAGTTTGTGCTTAATGTTTGGCATGGAAGTTGAACATCAGTTTTGTCAGATGATTGAC
TTCTGAGTGATATTACAGACTTACTTTGTGTACCATTAATGCTTGTGGTCTTTGGACCTG
TATATATGTTCCCTTACCGGATGTTGTTTTTTCTTGAAATCTTTTGAAATCAAATGGAGA
GCTTGGGCCAGTTTGTTTTGTATGCAATATTTTGTACACTCTACTATAATTTTGAATTGA
CGTCATTATTCTTCTGTTTTTCATTTTCACCTTCTTAAGAGTCTGAGCGCCATATATGTA
GCCCTTAATTAGTTTAGATATGCTCTGGATCAAGGAGCTGCAGCCTTTGCAATAGATGTT
GAAGAGACTGTGCATCATGGAGTATCCAATGGTACTGCAGCATCTATGAAGGTGTTGCAG
CACCAAGTGCAAAGGAGAAATGAAGCAAGTTCCCTAGAAGAACCAACAGGTAATTCTGAC
TGGACGCATTAGATATTGATGGAAAGTTGGCAAGACCTTGATCGCAGCACATCTTCCTAG
CATTTTTGGATGGTTGCTATCTGCATATGTATTTTCATGCATGTCTTTGGTAGGGAAAGG
GGGTTCAAACAGTTTGGCTGAATTAAAATTGGGATTTCATGACATTCAAGATTATGACAA
TTTTTCATTGGATATCTGTTGTAACACCAGTCAGTTGTAAAAAACTGTACAATGGGTGAA
AATTTAATTGGTTTTTAGTGATTTGATGTTATCATTTATAAGTTATTGTTGTTGGTTTCT
TTAAGCCTGTTGTGAAAGTGTTGGTCTTAAATATGAGACAAATAATTGTAAATCATATTC
ATACTTGTACTTTGTTTGGGGATACTGTTATAAATAACAGTTTTGTATACTGATATTTTC
AGGAGAGTTCATGATAACGTACATGAATTTGATTTCATTTCATTTTCCTGATGCAGGAGA
GGCATATAACTTATTTGCCTTCCCCTTGGAGTGCAATTTTTCTGGTTTGAGATTCAGCCT
TGACTTGGTGAAGATAATTAAAGAAGATCCGGCAAGAATTCTGGAAGGCTCTCCATTTTG
CAAGTAGGTCATACATTATATCCAGTAAACTTCTTATTTTCTCTGCCATTCACATTTGAT
TCTAATCTGAATTAATGACTCATGGAATATTTGATCTGAACAAAATTATTGTTGTTACAA
TTATTGCAACCAGTTTATCTTGCATGCAATATCAGTTTTGAATTTTCGATGGATGTGGTT
ATATTAGTAGAGAGCCGAATGTTACCTTGTATGGCTGGTTGAGGTTTCTGTTGTCTTCCC
ATTAATTTATGGACCTCTCTTCTTCTCATGTTCTTCACCTTTTCTATTACAAAAAATAAA
ATAAAAAGGAAAAGAAAGGCAGAATTGCTTTGAATGTACATACATACCTATGTTGCTGTT
GTGTCATGACTTGTTTCTGGAAGAAAAATATATCATAAATGGAAGATCCTCTATACAAAC
ATTAGTATGCAGACAAATGCATGCATAAACATGTGCATGCTAGTGCGTCTCTGCACATGT
TTTCTGTTGGCTTGGTTGTCTTGTCTTTTTCTGCGAATGTGATATATATTTATCCTCCGA
GTCTCTATTTTTCTGCCTTTTGGTCCTTCTTTTCAATGAAGAGTTTTCCTGGAAGACAAG
TATAGAATCTTTGCTGATGATCTCTCTTTGAATGCTTCTATTTTAGACAGCATAGGTTTT
GCTCATTCTAGTATGCTTTGCTGTTTATATTGGGACATCTAGGTAGTATACTATAGAGGA
ACTACGTTTTGAGAATTTCTTTAAAAATTCTTCAATTTGAATATTATGCATTTAGTATTT
TATTTTATTTTTACTTTTTTTTTATCTCATAAGTGGGCGCTGGATGGTCTTGATTGATGC
TGCAAAAGGATCTGCCACAGAACCACCAGATTTATCATTATATCCGGCAGATTTTGTTGT
TATGTCTTTCTATAAGGTACATGTCTTTCTTTGGATTTTGTTAGAAACCATTACCTTTGG
ATATTAATGTTTTGTATCTGTATGTTTCTTGTTAAGCTGTTTGGTTATCCAACTGGACTT
GGAGTGCTCATTGCTCGAAATGGTAAGTAACTAATAATGAACATAATCATGTTTTAAAAA
TAATTTGGTGGCGTGTTAGAAGTTTTCTCCAGTCTCACATATATGTTGTGATATTGCCTT
CAAAGTACTAAAATTGCCTTTTATCTTGTTTTCCAAGGGTGGGTAGGCGTAGTTCATTTA
TTTGTGATTTTAGTTCTTGTTGCATGTGTCATTTTCTTCCCTTTAAAGTAGGATGTCACA
GAAAATTATAGAAGTATGGCCACTAGATCTCTTCTTGGTTGCTTGCATGAACTTACTACT
TGTGAAAATTATGTTCTAATTTTTTGTTCATGCTACTTCCATTAATTTTTTCTTTGGTAG
TGTATCATCTTGAAATGTAATATCAAAACTTAGGGATATGTTTTTCTTATTTGAACTTTT
ATTTTACAACACAGATGCCTCCAGGTTATTGAAGAAGACGTACTTCAGTGGAGGTTTGCA
CCTAGATATCTAATTTGCTATCACTAGTCTGTATAGTTTTTTTTGGGTCACACTAGTCAG
TATAGTTATACAGTTGGTAATCATACAAACATTTCAGGCACAGTCGCAACCTCAATCGCT
GATATTGACTTTGTTAGGAGAAGAAAAAGTGTGGAAGAGCTCTTTGAGGATGGCACCATT
TCATTCCTGAGCATAGCTTCTGTTCACCATGGGTTCAAAATTCTTAATTCCCTAACTATA
TCTGCCATATCTCGGTATGTTATAGTTTGTTAGTTTCAAAATGCATTGTCTGTACTCTGT
AGTGATAAAAATAACTCCTCATTTTCTAAACAAAACTTTATCCATGTAATACGGTTGAAT
TGCTCCTCTGAAATAAGTTAAAATCATCGTATTGTATTCTGACATGAATCATCCTTGGGA
TTTTTCTTGATATATGCACTTTTTACATTGAGAATTAGCTGATCTCTACCTAGGTAGGAA
AATGATGGATCTGCATTCTCTCATCATTAGTTTGTCTCAATTTTCTGCTAAGAATATTTC
CTGCCATTGCATTTGGACAATGAAAAAAGTTAAGTATGACTTTGCAAGTCTTTTCCTCAT
AATTTTCATCATATATAAAAAAAACTGTGGTATATTTTAATTTTATTTAATTTTCCATTG
CTAGAAATGGGTATTCTCCTTGATTTTAATACTTTTTCATTTCTATCTTCAGTTAATAAT
CTTTGTGTAGATAATAAATATAGATGAAATGCTCTGAACCATGCATGACCTTGCTATTAT
TCTAGGCATACAGCATCTCTTGCCTGGTACGTGAGGAAGAAGCTCTTGGGCTTGAGGCAT
GAAAATGGAGCCCGTGTTTGCACACTTTATGGAGATTCCAAGGTTTCCTTTGTAATTGAA
TGCTTACTGAGCTTTTCTTTTTGAAAGTAAAGCTGCTGCATTTACTAAGTGAATGAAATG
CACGTCATTTCATATGTTATATCTCTTTGCGTTGTGGAGGGGAAAGGATGGGGGTGGCAG
TTAGAACTTCTTATATTTTTCTTTTTTTGGTAAAAACAAAGGCTTCTGATTCATTTCAAG
TAAGCCAACTTCACTGCATGTAATTCTTTAAGGGAAAAAAGTAGGGAAAAGGCCAAGGAG
TTGTTTGGAAAATGGTAGGAAAGAGTTGCAAGTTTGATGATTCTTTTTATATCCAACTGT
GGTCCAATTATGTAAATTTGAAGATGCCAGTTCAAATTTGGTCTGACACATGATCCCCAG
TTTGAGTTGAGTCCATCTTGGTTGTATCAGGCGGTGGCACCTCCTCTTAAGACTGAGGGT
GATGCCTTGGTGCTTGTGCTATTTACCTGGCACAATAGAGAAAAGTTCATTGACTGTATT
AACCTTCTCGACTTTCAGTGGGTCTAGCTAACATGGATGACTCTGTTTGATATACTGTTA
AGTAGACATGTGTCAATTCTTTAGAACTTTTGATTTTTATGTCAGATACTCTGTAACAAT
TAGTTAGTTTAGAAGTCTAATGTTTGATCAATTTAGTAAATGCTCTATGGACAGACAATC
TCTTTCTTCTATGTTTTCTGAATTTGTAGATAACAATCTGATATATTTCAAAACTTTATT
CTGTTAGGCATTATTTCATGACTTTGGTCCTACAGTCTCATTCAACTTGAAAAGGTCGGA
TGGCTCCTGGTGTGGATACCGTGAAGTGGAAAAACTGGCATCTTTATCTGGGATTCAGTT
ACGGGTAAATTTATGAGATGTTATTTGGCATTCAACCTATCCTTTTGGTCTTTGCATGAC
AATCAAATTATGCAACTCTACTAGAAATGGCAATATGTGATTGATTTTTTTTGTTTTTGT
TTTTACCTAATTCACAAATGATAGGTAACTTGAAATTGCAAAAGTTGTTGCAAGGTTTAC
ATTGTTGGGTGGCCCTAGGGTTTGTGATTTGATTTGGGCAAAACCTTTCTAAGGGAATTG
GGTATGGATGCCCAGGAATGTATGAAACTCTATAGTGATAATAAAGCTGTCATTAACAGA
ATCTAGTCCAATATAATAGAACTAGAAGAAAACCTGGAATCTGGTGTGATATGATATGCA
CTCCTTTTGTGAAGACATGACAAGAACTTGCTGATATCTTCACAAAGAGTGTGCCCAGTA
CTCTCGTCCATTCATTTGTCGACAAACTTGGTATGCTAAATATCTGAACAGCAGCTTTGA
GCAGTGTTGGAATATTTGTTGTGTAGCTCAGGATGTTCTTGCCTTTGTGAAATTACCAAA
ATATATGATGTACAGTAGCTTAGGATATAGCATAAGCATCTCTTGGTCACTTCTCAAGGT
GTTATTCATTTGCAATATGTTGCATTTTAAGTAATTGGCGATTTTTCAGCATTTCCTTGG
TGTCAGAACAACGTGGAATGTGTTTTTTAATTTTTCTTTCTGTTAAGCTCACCAAAATAA
AATTGGTACTTAGGATTTTATAAAAATATTCTTCTGTTTTTAAACGCAATTGATCTTCTG
AGATAACTTATGTCAATCTATGTATATAATTCATATTTTGCATGCATTTCCAAAATTTGT
TCTATGTAATGATATATAATCTGGTTGGGTGAGAGAAAGATCAGCAATTTTACTCCACTT
GTGATGGGTCCTGACATTCTCTTATATCCTCCTTTCTATGTAGACAGGATGCTTTTGCAA
TCCCGGTGCATGTGCAAAATATCTTGGCTTGTCTCACTTGGATCTTCGTTCAAACTTTGA
GGTACTTGGAACTGTTTATTTTGATTTCTTTCTTTTTTTCTTTTTTTTCTTTTTTGTGGT
TTTCGAGGGGAAAGGGAGGGTTGGGGGCGTGTGGGGGATTGGGGCTTACTTATGACTTTT
CTTAGGATTTAGTTAATGAATGACTATTCTATTCTAGTTGAATGATCCACCGCATGGCGT
GTATTTTTCAGTTTCTGCTTGAGGGTATGAAATAGTCTTAACAATTTAGTTTTGGATATT
AGGCTGGACATGTTTGCTGGGATGATCATGACATAATTCATGGAAAACCTACTGGAGCGG
TGAGAGTATCCTTTGGTTATATGTCAACATTTGAAGATGCGAAGGTAGATGTTCTTTCTC
AAGCCATAGAGAGCATAGTTAAAATTTGAAGTGTACAGTGTTGCAGCATTTCCTTTCCAA
TTTTATGCATAAGCTAATGTGAAGCACAACATTCCAGGCTTTAACTAACAAATGTTTGTT
TTCTTAGATTTTGAAAGGCAAAAACGCTAATTTGGGTTTTTCATTCCAGTCTGATTTTCT
TTTCTCTTTCTTGTTTTATGAAATGCAGAAATTTATTGATTTTGTGACAAGTTCCTTCGT
AGCATTACCCAATTGGATTGAAAGTGGGTATCAACTAATGCAAGGTTCATCCCCTTTCTA
AATGAAGGTTAATTTATATATTGCTTTATACTCTGGTCTGAAAGAGTTGAAGTTTGGTTT
AAATTACATATCTTCGTTTCCTGTGGAGGATTCCAACCTCCTGCTCCTCCCACCCTCTCT
TAATTCTTATTTTCTTTGCATTTTCAAAATTTTAAGCCATGTCATTGTTTCCGTTGCCTC
ACAAGATGAAGTGATCGTTTCTCATGTTATTAATATAGGAAAGAAAAGGACTGGGAATAG
TAAAATTCTATGCAGCACGGATGACGCATCTATGTGTGATGTCTTTTGCATGGTATCGTA
TGTTGAGAAATAAAGAGGGAGGGAATAAGGTGCTTCAATCATAATCCTTAAAGCGGTCTA
CATGAAGCAGAACATTAGTTATAATAAGAAACTAAACAATGGCGACGTAGGAAACTAAAT
TAAACTCCTATAGGAACCAAATGTTCTTACAAAAGAACAGCCATTCAAGAGATAGCATAG
ATGCTAATTATGCCTAGCTTGTTAAATCAGTCATAAACATAATTGAAACTTATAATTTTA
AAGCAGACTCAAAACATAAAGTGAATTGGATTTGTACTTGTGCTACCTTGACTGAATGTT
GTAATGCCACCTTGAGCCTTGAGTTTCTTTGGATATGATATTTAAGATCTTCAATAGTCT
CTCAGCATTACTCCTGAATGTGTTAGGTTCAACTTGTCTGAAATTTTGAACCAGTCCTTT
TATATTTGGGGATCTTTGAACTTTAACATGGTTTTATTTCTCACTTCAATAACTTAGGCT
TCACATGGCTACAAACAGGATTGCATCGTGTGCCTCTACTTATAATTGTGAAATTTTGTA
AATAGAGTACAACCCTAATTCAATAGGAAACTAGCTAACAACCAAAACACCTAATTTAGG
AGACTAGTTAAGCCCATAAACAAAGTAGAAGCATTCTTATACTCTTAAAATACAAATTCT
CTAATATAACGTTTTTTTCATCTCCCATTCCACATTTTTTTTATGATATTGGATGAGAGA
AATAGTAAAGTTTTTTATTTAAGGAGAGGAGCGCTCATTTATGGAAACCAAAGCCCAGAT
TTTGGATGGTTAATTGAGTGGGCCTTGTGAGCTATTTCCATGTCTCCTATTTCTCGTCAG
TTTTTGCTTTCTTTACACACTTTTCACTGTGGGTTTTGTGTACATGGGTTGCTCTACACT
AAAATTCGTTTACTTACTAATATATTGTAGGTTCGGAAAGCACACTAGGAGCTGCCAGTT
TCTATCTCAAATCTATCACTGTTTACCCAATAAAATCATGTGCAGGATTCAATGTCGAAA
GTTGGCCTTTGAGCACTTCTGGTAGCTATTTCTTGTCTTCACATTTTATGTGTTTTTTCT
TGGAATAGTTGTGTAAAATATCATCATAATTTAATAATATTGTACATAGCAGTAGGAGGT
ACCTTTTTGAATAACACAAGGATACAAGCCTGCCGTGCCAGTTAATCTTATGTAACAAGT
GTTATTTGATAGTCATTATGATGGAAAAGAAAAGTTACACCCCCATGGATTATCATACTT
AGGATCACCCTATTTCGGTGAAGAGCGTAGCAAGCAGTGGTTATATGTGGTGAAGCATAA
AGAAGAGGAGATTGGAATTGTACTTATCTCTTGAAGATAACTTGTATTAACATTTACCAG
AACCAAATTTTGTTGTTGAACCTTGGTGACTTAATAAAGCTGGATGTGTTTCACAGTTTC
AAGAATGTAGATTGAACCTTATGATTTTATAATTGTTTTCCTTTTTTTCTTTGGCGTACT
ATCTGTTCATTTCTTATAAGTATGTGCTGCTCCAGGAAATTAGCAAAATTTCGTTTGTTA
TTTATTATGTATGTATGTATGTATGAATGTATGCATCTTAATGCAGTGACAATATATAGA
GGGCCTGGAGGCACTGTATGTTCCATTATTTGAATAACCCTGTTTGATGGGTAGAATCTT
TGTCATATCTGGGAGTGTATTGGTTAATGGAATTTTATTATTTTTTCGGTGGTTTTTTAG
CAGGTTTGCTTCATGATCGGGAATGGGTTCTTACAAGCCTAAGTGGTGAAATTCTTACAC
AGAAGAAGGTGAAATACCAATTTAGTAGTTTTTGACCAAAAAAACCAATTTAGTAGTTTC
AAGCACATGCAAATGTGCACAAACACAGTGCAATTGGCTCAGACCCTAGGCATGGCTCCA
GCACGTGGGACGGGTACATTCGTGTTCATGCTGTGCTGATGTTGTGCCTAGGGTACAGGT
ACCTTTTTCTTTTCGTATTTTTAATTAAGAGGATTAGGTTTTTTTCCTTGTAGTTAAAGG
TATGGGATATTTATAGGTGAAAGAGTAGGGAAAAGAATAAAATAAAATTTAAGAGCTCTT
TATTCTAGGGCGGCCTGTGTGGGTAATATGTCCAAGTGTCTGATCTGGTCTTCAGAGAGT
CTTTCAAATTTTGGAGTATAGTGAACATCGAATTTGTTTATGCTTTGCCATAAAAAATTG
ATTAGCATTAACTTTTAATTCTTCTGAATTTGGTTTTGTAGGTTCCTGAAATGTGCTTTA
TAAGTACTTTTATTGACCTCGACAAGGGAATATTGTTTGTAGAGTCACCACGATGCCAAG
TGAAACTGCCAATCAACTTTATCACAGATTCATGTAATGGTGGGAGCGAAAAAATTAAGT
TAAATGGCCAAAGGCAAGATAATATTTGTGTATCTGTCTTTTTAACTGCTTGTTACTCCT
TTGTTCTAGAGTGTCATGGCCTTGTTAGACTTGTTGGATTGATGGAATGTTTAGATACTA
TTACAATGATAATATACTTGTTAATTTGTCGCTGTTTTGAATTAATTTAGAAAATTCCCT
TTGTTTTTGAGCTATCCCCTACATTCTATAAAGGTTTATTGGTTAACATTTGGTTTGGTT
TTTTGTTCTTTCTTTTTTCTTTTTTCTTGGGGGCTTAGATATGAAGTACAGAGCTACAAG
AATGAAGTCAATATTTGGTTCAGCAATGCCATTGGTCGACCATGCACTTTATTCCGCTGT
TTTAGTTCCAATCACAACTTTTGCTTGAATAAGATCAAAAGTGCAAGCATGGGAAGAGAG
GTGCAGAGCATGTTGAATTTTTCCAATGAAGCTCAGTTCTTATTGATATCTGAGGAAAGC
GTGTCTGACCTCAGCCACAGAGTAAGCACAAGTATGTTCTTACATTGAACTGTTGCAAGT
CATATAGCAAGTAAATTCTTGCACTATGATGTGAAACGATCGAGACTTGCATGAGCTATC
TTCTGTTCTGAATACAATTGCAATATGGATTGATTTTCCTGTACCCTGGAATCTTTGAGA
AAATACTTTTTTTCCTATTGTGTTTTTCCCCTTCATTGACTAAATTCCGGCCTAATACCT
TTCTTATGCCTACCCTATCGCATTATAGACAGCCCAAGACCTTTTAGGAAATTAGTTGAG
GATTTTAAGAAT
>chr4:8550068-8561357 A0654 FLACCA P1
AATTTTACATCTCACGTCTCACCATTGTTGGAAAACCCCATTTTACATCTTGCGGAGATG
TAAAAATGGTTTTACATACCTAAATTTACACCTTCCTAATAAAGATATTGTAACTCCTCA
ATTCAATTCCTCCTCTTTCTCTTTCGATTACAAATGTGACGTCTAAAATTGAAATGGAAT
CTGAAATCCATCGGTCAAATTGTTGATAAGTATAAATGGAACTCACGCCAAAAAAGAATA
GTATGAACAGAAAAGCTTTTAGTAGAAAAATTGGGTTTTTTTTTTTCCTTCTGGTTAGCG
GAAAAAATGCGTTCAGTTCAGTGGAAATGCGCATATATGGACCGACTCGTTTAGAATATG
GCCGTACATGCTAAGGCGGTGCAAAGCTTCTTCCTTCAGTTTTTAATTTAACCACTCCAC
TCCAGAACGCTTGAAAGCACAAAACTTTATTGGCGTTTGAATCTCTCTCTCTCTGTTGTT
CTGTCACTGTTGGATCGAGCATGGAGGCAAGCAAGGAAGCGTTTCTGAGGGAGTTTGGGG
AGCATTATGGGTACCCGAACGGTCCCAAAACCATTGACGAAATCCGAGCAACCGAATTCA
AACGATTAGATGGTCTGCCTCTCTTTAATTCGCTTCTATATTCTATCCCTTTGCTCTCTG
TTTGCTTCTTGAGAAATTTGAGCTGAAAAAATGACACAAGAAGCAAATAAGCTTTCGGTT
TTATCATTTTCAGTCTTATTCGTTGAACCCAAGTGCAATTTTTCTAGTTTTTAATTGAGC
TGGGGAAATGAATTAAGTTCTGAAAATTTATTTCTTGGTGGGCATACAGAGGAATATTGG
TGAGGTTTGTTTATTGGGTTTTGGCTATTGATGCTGTTGGGTTTGGGAAATGCAGGCCTT
GTGTACTTGGACCATGCTGGTGCTACTATGTACTCTGAGTTGCAGATGGAAGCAATCTTT
AAAGACTTCACTACCAATGTTTATGGAAACCCACGTATCCTATTACATGTGAAATGAATG
ATTGTGGTGTGAGAAATCGTTATGTAATTGCTGGAACAGGATTTGCAATATAATCTTGTT
CTCCTGGTTGTTGAAATCAAATTGTCTTATAAAATTAATTTATGACCTTATTGTTATTCA
TGGTTGCTTTTCATTAAGTTCCTTAATTTAAATTCAGATAGTCAAAGTGATACGAGTTCT
TCCACTAGTGACATTGTAAGGGAAGCCCGCCAACAGGTATCATATGTTATCTCTAGCTGC
TTTGGTGTTAGTCCTCACAATATAATGAATTTTAAAGGTTCAATATATTTTTTCTAATCT
TTTCCAAGTAGTTGGATAGTGGGAATATTATGACCACTAATTGTCCTGAATTGATCTTTA
TGAGTAATTTTTGTTATCATGATTTTTTTTTTCCAGATGATTCATGTGCAAGATTAATAG
TTTGCCCCTCATTTCGTACTTTTAGTGAGTTTCTGAATAGCCGTGTCACATTTGTATAGG
TCCTTGACTATTGTAAAGCATCGCCAAAAGATTACAGCTGCATATTCACTTCTGGGGCTA
CAGCGGCACTGAAGCTGGTAGGGGAGGCCTTTCCTTGGAGCTGTCAGAGCTGTTTTACAT
ACACGATGGAGAACCACAATAGTGTCCTTGGGATCAGAGAGTATCCTAACATGCATCACT
CAGTCATCATCTTTAATAGATGGGGTTAGCTTCTTCTTTTTTTTCAATGATTATTCTAGA
ATTTTTGTTTGTACATTTAACGGAGAGGATCCTTTTCACCAACATTTCTGTCTCAACTTA
CAAGTTTGTGCTTAATGTTTGGCATGGAAGTTGAACATCAGTTTTGTCAGATGATTGACT
TCTGAGTGATATTACAGACTTACTTTGTGTACCATTAATGCTTGTGGTCTTTGGACCTGT
ATATATGTTCCCTTACCGGATGTTGTTTTTTCTTGAAATCTTTTGAAATCAAATGGAGAG
CTTGGGCCAGTTTGTTTTGTATGCAATATTTTGTACACTCTACTATAATTTTGAATTGAC
GTCATTATTCTTCTGTTTTTCATTTTCACCTTCTTAAGAGTCTGAGCGCCATATATGTAG
CCCTTAATTAGTTTAGATATGCTCTGGATCAAGGAGCTGCAGCCTTTGCAATAGATGTTG
AAGAGACTGTGCATCATGGAGTATCCAATGGTACTGCAGCATCTATGAAGGTGTTGCAGC
ACCAAGTGCAAAGGAGAAATGAAGCAAGTTCCCTAGAAGAACCAACAGGTAATTCTGACT
GGACGCATTAGATATTGATGGAAAGTTGGCAAGACCTTGATCGCAGCACATCTTCCTAGC
ATTTTTGGATGGTTGCTATCTGCATATGTATTTTCATGCATGTCTTTGGTAGGGAAAGGG
GGTTCAAACAGTTTGGCTGAATTAAAATTGGGATTTCATGACATTCAAGATTATGACAAT
TTTTCATTGGATATCTGTTGTAACACCAGTCAGTTGTAAAAAACTGTACAATGGGTGAAA
ATTTAATTGGTTTTTAGTGATTTGATGTTATCATTTATAAGTTATTGTTGTTGGTTTCTT
TAAGCCTGTTGTGAAAGTGTTGGTCTTAAATATGAGACAAATAATTGTAAATCATATTCA
TACTTGTACTTTGTTTGGGGATACTGTTATAAATAACAGTTTTGTATACTGATATTTTCA
GGAGAGTTCATGATAACGTACATGAATTTGATTTCATTTCATTTTCCTGATGCAGGAGAG
GCATATAACTTATTTGCCTTCCCCTTGGAGTGCAATTTTTCTGGTTTGAGATTCAGCCTT
GACTTGGTGAAGATAATTAAAGAAGATCCGGCAAGAATTCTGGAAGGCTCTCCATTTTGC
AAGTAGGTCATACATTATATCCAGTAAACTTCTTATTTTCTCTGCCATTCACATTTGATT
CTAATCTGAATTAATGACTCATGGAATATTTGATCTGAACAAAATTATTGTTGTTACAAT
TATTGCAACCAGTTTATCTTGCATGCAATATCAGTTTTGAATTTTCGATGGATGTGGTTA
TATTAGTAGAGAGCCGAATGTTACCTTGTATGGCTGGTTGAGGTTTCTGTTGTCTTCCCA
TTAATTTATGGACCTCTCTTCTTCTCATGTTCTTCACCTTTTCTATTACAAAAAATAAAA
TAAAAAGGAAAAGAAAGGCAGAATTGCTTTGAATGTACATACATACCTATGTTGCTGTTG
TGTCATGACTTGTTTCTGGAAGAAAAATATATCATAAATGGAAGATCCTCTATACAAACA
TTAGTATGCAGACAAATGCATGCATAAACATGTGCATGCTAGTGCGTCTCTGCACATGTT
TTCTGTTGGCTTGGTTGTCTTGTCTTTTTCTGCGAATGTGATATATATTTATCCTCCGAG
TCTCTATTTTTCTGCCTTTTGGTCCTTCTTTTCAATGAAGAGTTTTCCTGGAAGACAAGT
ATAGAATCTTTGCTGATGATCTCTCTTTGAATGCTTCTATTTTAGACAGCATAGGTTTTG
CTCATTCTAGTATGCTTTGCTGTTTATATTGGGACATCTAGGTAGTATACTATAGAGGAA
CTACGTTTTGAGAATTTCTTTAAAAATTCTTCAATTTGAATATTATGCATTTAGTATTTT
ATTTTATTTTTACTTTTTTTTTATCTCATAAGTGGGCGCTGGATGGTCTTGATTGATGCT
GCAAAAGGATCTGCCACAGAACCACCAGATTTATCATTATATCCGGCAGATTTTGTTGTT
ATGTCTTTCTATAAGGTACATGTCTTTCTTTGGATTTTGTTAGAAACCATTACCTTTGGA
TATTAATGTTTTGTATCTGTATGTTTCTTGTTAAGCTGTTTGGTTATCCAACTGGACTTG
GAGTGCTCATTGCTCGAAATGGTAAGTAACTAATAATGAACATAATCATGTTTTAAAAAT
AATTTGGTGGCGTGTTAGAAGTTTTCTCCAGTCTCACATATATGTTGTGATATTGCCTTC
AAAGTACTAAAATTGCCTTTTATCTTGTTTTCCAAGGGTGGGTAGGCGTAGTTCATTTAT
TTGTGATTTTAGTTCTTGTTGCATGTGTCATTTTCTTCCCTTTAAAGTAGGATGTCACAG
AAAATTATAGAAGTATGGCCACTAGATCTCTTCTTGGTTGCTTGCATGAACTTACTACTT
GTGAAAATTATGTTCTAATTTTTTGTTCATGCTACTTCCATTAATTTTTTCTTTGGTAGT
GTATCATCTTGAAATGTAATATCAAAACTTAGGGATATGTTTTTCTTATTTGAACTTTTA
TTTTACAACACAGATGCCTCCAGGTTATTGAAGAAGACGTACTTCAGTGGAGGTTTGCAC
CTAGATATCTAATTTGCTATCACTAGTCTGTATAGTTTTTTTTGGGTCACACTAGTCAGT
ATAGTTATACAGTTGGTAATCATACAAACATTTCAGGCACAGTCGCAACCTCAATCGCTG
ATATTGACTTTGTTAGGAGAAGAAAAAGTGTGGAAGAGCTCTTTGAGGATGGCACCATTT
CATTCCTGAGCATAGCTTCTGTTCACCATGGGTTCAAAATTCTTAATTCCCTAACTATAT
CTGCCATATCTCGGTATGTTATAGTTTGTTAGTTTCAAAATGCATTGTCTGTACTCTGTA
GTGATAAAAATAACTCCTCATTTTCTAAACAAAACTTTATCCATGTAATACGGTTGAATT
GCTCCTCTGAAATAAGTTAAAATCATCGTATTGTATTCTGACATGAATCATCCTTGGGAT
TTTTCTTGATATATGCACTTTTTACATTGAGAATTAGCTGATCTCTACCTAGGTAGGAAA
ATGATGGATCTGCATTCTCTCATCATTAGTTTGTCTCAATTTTCTGCTAAGAATATTTCC
TGCCATTGCATTTGGACAATGAAAAAAGTTAAGTATGACTTTGCAAGTCTTTTCCTCATA
ATTTTCATCATATATAAAAAAAACTGTGGTATATTTTAATTTTATTTAATTTTCCATTGC
TAGAAATGGGTATTCTCCTTGATTTTAATACTTTTTCATTTCTATCTTCAGTTAATAATC
TTTGTGTAGATAATAAATATAGATGAAATGCTCTGAACCATGCATGACCTTGCTATTATT
CTAGGCATACAGCATCTCTTGCCTGGTACGTGAGGAAGAAGCTCTTGGGCTTGAGGCATG
AAAATGGAGCCCGTGTTTGCACACTTTATGGAGATTCCAAGGTTTCCTTTGTAATTGAAT
GCTTACTGAGCTTTTCTTTTTGAAAGTAAAGCTGCTGCATTTACTAAGTGAATGAAATGC
ACGTCATTTCATATGTTATATCTCTTTGCGTTGTGGAGGGGAAAGGATGGGGGTGGCAGT
TAGAACTTCTTATATTTTTCTTTTTTTGGTAAAAACAAAGGCTTCTGATTCATTTCAAGT
AAGCCAACTTCACTGCATGTAATTCTTTAAGGGAAAAAAGTAGGGAAAAGGCCAAGGAGT
TGTTTGGAAAATGGTAGGAAAGAGTTGCAAGTTTGATGATTCTTTTTATATCCAACTGTG
GTCCAATTATGTAAATTTGAAGATGCCAGTTCAAATTTGGTCTGACACATGATCCCCAGT
TTGAGTTGAGTCCATCTTGGTTGTATCAGGCGGTGGCACCTCCTCTTAAGACTGAGGGTG
ATGCCTTGGTGCTTGTGCTATTTACCTGGCACAATAGAGAAAAGTTCATTGACTGTATTA
ACCTTCTCGACTTTCAGTGGGTCTAGCTAACATGGATGACTCTGTTTGATATACTGTTAA
GTAGACATGTGTCAATTCTTTAGAACTTTTGATTTTTATGTCAGATACTCTGTAACAATT
AGTTAGTTTAGAAGTCTAATGTTTGATCAATTTAGTAAATGCTCTATGGACAGACAATCT
CTTTCTTCTATGTTTTCTGAATTTGTAGATAACAATCTGATATATTTCAAAACTTTATTC
TGTTAGGCATTATTTCATGACTTTGGTCCTACAGTCTCATTCAACTTGAAAAGGTCGGAT
GGCTCCTGGTGTGGATACCGTGAAGTGGAAAAACTGGCATCTTTATCTGGGATTCAGTTA
CGGGTAAATTTATGAGATGTTATTTGGCATTCAACCTATCCTTTTGGTCTTTGCATGACA
ATCAAATTATGCAACTCTACTAGAAATGGCAATATGTGATTGATTTTTTTTGTTTTTGTT
TTTACCTAATTCACAAATGATAGGTAACTTGAAATTGCAAAAGTTGTTGCAAGGTTTACA
TTGTTGGGTGGCCCTAGGGTTTGTGATTTGATTTGGGCAAAACCTTTCTAAGGGAATTGG
GTATGGATGCCCAGGAATGTATGAAACTCTATAGTGATAATAAAGCTGTCATTAACAGAA
TCTAGTCCAATATAATAGAACTAGAAGAAAACCTGGAATCTGGTGTGATATGATATGCAC
TCCTTTTGTGAAGACATGACAAGAACTTGCTGATATCTTCACAAAGAGTGTGCCCAGTAC
TCTCGTCCATTCATTTGTCGACAAACTTGGTATGCTAAATATCTGAACAGCAGCTTTGAG
CAGTGTTGGAATATTTGTTGTGTAGCTCAGGATGTTCTTGCCTTTGTGAAATTACCAAAA
TATATGATGTACAGTAGCTTAGGATATAGCATAAGCATCTCTTGGTCACTTCTCAAGGTG
TTATTCATTTGCAATATGTTGCATTTTAAGTAATTGGCGATTTTTCAGCATTTCCTTGGT
GTCAGAACAACGTGGAATGTGTTTTTTAATTTTTCTTTCTGTTAAGCTCACCAAAATAAA
ATTGGTACTTAGGATTTTATAAAAATATTCTTCTGTTTTTAAACGCAATTGATCTTCTGA
GATAACTTATGTCAATCTATGTATATAATTCATATTTTGCATGCATTTCCAAAATTTGTT
CTATGTAATGATATATAATCTGGTTGGGTGAGAGAAAGATCAGCAATTTTACTCCACTTG
TGATGGGTCCTGACATTCTCTTATATCCTCCTTTCTATGTAGACAGGATGCTTTTGCAAT
CCCGGTGCATGTGCAAAATATCTTGGCTTGTCTCACTTGGATCTTCGTTCAAACTTTGAG
GTACTTGGAACTGTTTATTTTGATTTCTTTCTTTTTTTCTTTTTTTTCTTTTTTGTGGTT
TTCGAGGGGAAAGGGAGGGTTGGGGGCGTGTGGGGGATTGGGGCTTACTTATGACTTTTC
TTAGGATTTAGTTAATGAATGACTATTCTATTCTAGTTGAATGATCCACCGCATGGCGTG
TATTTTTCAGTTTCTGCTTGAGGGTATGAAATAGTCTTAACAATTTAGTTTTGGATATTA
GGCTGGACATGTTTGCTGGGATGATCATGACATAATTCATGGAAAACCTACTGGAGCGGT
GAGAGTATCCTTTGGTTATATGTCAACATTTGAAGATGCGAAGGTAGATGTTCTTTCTCA
AGCCATAGAGAGCATAGTTAAAATTTGAAGTGTACAGTGTTGCAGCATTTCCTTTCCAAT
TTTATGCATAAGCTAATGTGAAGCACAACATTCCAGGCTTTAACTAACAAATGTTTGTTT
TCTTAGATTTTGAAAGGCAAAAACGCTAATTTGGGTTTTTCATTCCAGTCTGATTTTCTT
TTCTCTTTCTTGTTTTATGAAATGCAGAAATTTATTGATTTTGTGACAAGTTCCTTCGTA
GCATTACCCAATTGGATTGAAAGTGGGTATCAACTAATGCAAGGTTCATCCCCTTTCTAA
ATGAAGGTTAATTTATATATTGCTTTATACTCTGGTCTGAAAGAGTTGAAGTTTGGTTTA
AATTACATATCTTCGTTTCCTGTGGAGGATTCCAACCTCCTGCTCCTCCCACCCTCTCTT
AATTCTTATTTTCTTTGCATTTTCAAAATTTTAAGCCATGTCATTGTTTCCGTTGCCTCA
CAAGATGAAGTGATCGTTTCTCATGTTATTAATATAGGAAAGAAAAGGACTGGGAATAGT
AAAATTCTATGCAGCACGGATGACGCATCTATGTGTGATGTCTTTTGCATGGTATCGTAT
GTTGAGAAATAAAGAGGGAGGGAATAAGGTGCTTCAATCATAATCCTTAAAGCGGTCTAC
ATGAAGCAGAACATTAGTTATAATAAGAAACTAAACAATGGCGACGTAGGAAACTAAATT
AAACTCCTATAGGAACCAAATGTTCTTACAAAAGAACAGCCATTCAAGAGATAGCATAGA
TGCTAATTATGCCTAGCTTGTTAAATCAGTCATAAACATAATTGAAACTTATAATTTTAA
AGCAGACTCAAAACATAAAGTGAATTGGATTTGTACTTGTGCTACCTTGACTGAATGTTG
TAATGCCACCTTGAGCCTTGAGTTTCTTTGGATATGATATTTAAGATCTTCAATAGTCTC
TCAGCATTACTCCTGAATGTGTTAGGTTCAACTTGTCTGAAATTTTGAACCAGTCCTTTT
ATATTTGGGGATCTTTGAACTTTAACATGGTTTTATTTCTCACTTCAATAACTTAGGCTT
CACATGGCTACAAACAGGATTGCATCGTGTGCCTCTACTTATAATTGTGAAATTTTGTAA
ATAGAGTACAACCCTAATTCAATAGGAAACTAGCTAACAACCAAAACACCTAATTTAGGA
GACTAGTTAAGCCCATAAACAAAGTAGAAGCATTCTTATACTCTTAAAATACAAATTCTC
TAATATAACGTTTTTTTCATCTCCCATTCCACATTTTTTTTATGATATTGGATGAGAGAA
ATAGTAAAGTTTTTTATTTAAGGAGAGGAGCGCTCATTTATGGAAACCAAAGCCCAGATT
TTGGATGGTTAATTGAGTGGGCCTTGTGAGCTATTTCCATGTCTCCTATTTCTCGTCAGT
TTTTGCTTTCTTTACACACTTTTCACTGTGGGTTTTGTGTACATGGGTTGCTCTACACTA
AAATTCGTTTACTTACTAATATATTGTAGGTTCGGAAAGCACACTAGGAGCTGCCAGTTT
CTATCTCAAATCTATCACTGTTTACCCAATAAAATCATGTGCAGGATTCAATGTCGAAAG
TTGGCCTTTGAGCACTTCTGGTAGCTATTTCTTGTCTTCACATTTTATGTGTTTTTCTTG
GAATAGTTGTGTAAAATATCATCATAATTTAATAATATTGTACATAGCAGTAGGAGGTAC
CTTTTTGAATAACACAAGGATACAAGCCTGCCGTGCCAGTTAATCTTATGTAACAAGTGT
TATTTGATAGTCATTATGATGGAAAAGAAAAGTTACACCCCCATGGATTATCATACTTAG
GATCACCCTATTTCGGTGAAGAGCGTAGCAAGCAGTGGTTATATGTGGTGAAGCATAAAG
AAGAGGAGATTGGAATTGTACTTATCTCTTGAAGATAACTTGTATTAACATTTACCAGAA
CCAAATTTTGTTGTTGAACCTTGGTGACTTAATAAAGCTGGATGTGTTTCACAGTTTCAA
GAATGTAGATTGAACCTTATGATTTTATAATTGTTTTCCTTTTTTTCTTTGGCGTACTAT
CTGTTCATTTCTTATAAGTATGTGCTGCTCCAGGAAATTAGCAAAATTTCGTTTGTTATT
TATTATGTATGTATGTATGTATGAATGTATGCATCTTAATGCAGTGACAATATATAGAGG
GCCTGGAGGCACTGTATGTTCCATTATTTGAATAACCCTGTTTGATGGGTAGAATCTTTG
TCATATCTGGGAGTGTATTGGTTAATGGAATTTTATTATTTTTTCGGTGGTTTTTTAGCA
GGTTTGCTTCATGATCGGGAATGGGTTCTTACAAGCCTAAGTGGTGAAATTCTTACACAG
AAGAAGGTGAAATACCAATTTAGTAGTTTTTGACCAAAAAAACCAATTTAGTAGTTTCAA
GCACATGCAAATGTGCACAAACACAGTGCAATTGGCTCAGACCCTAGGCATGGCTCCAGC
ACGTGGGACGGGTACATTCGTGTTCATGCTGTGCTGATGTTGTGCCTAGGGTACAGGTAC
CTTTTTCTTTTCGTATTTTTAATTAAGAGGATTAGGTTTTTTTCCTTGTAGTTAAAGGTA
TGGGATATTTATAGGTGAAAGAGTAGGGAAAAGAATAAAATAAAATTTAAGAGCTCTTTA
TTCTAGGGCGGCCTGTGTGGGTAATATGTCCAAGTGTCTGATCTGGTCTTCAGAGAGTCT
TTCAAATTTTGGAGTATAGTGAACATCGAATTTGTTTATGCTTTGCCATAAAAAATTGAT
TAGCATTAACTTTTAATTCTTCTGAATTTGGTTTTGTAGGTTCCTGAAATGTGCTTTATA
AGTACTTTTATTGACCTCGACAAGGGAATATTGTTTGTAGAGTCACCACGATGCCAAGTG
AAACTGCCAATCAACTTTATCACAGATTCATGTAATGGTGGGAGCGAAAAAATTAAGTTA
AATGGCCAAAGGCAAGATAATATTTGTGTATCTGTCTTTTTAACTGCTTGTTACTCCTTT
GTTCTAGAGTGTCATGGCCTTGTTAGACTTGTTGGATTGATGGAATGTTTAGATACTATT
ACAATGATAATATACTTGTTAATTTGTCGCTGTTTTGAATTAATTTAGAAAATTCCCTTT
GTTTTTGAGCTATCCCCTACATTCTATAAAGGTTTATTGGTTAACATTTGGTTTGGTTTT
TTGTTCTTTCTTTTTTCTTTTTTCTTGGGGGCTTAGATATGAAGTACAGAGCTACAAGAA
TGAAGTCAATATTTGGTTCAGCAATGCCATTGGTCGACCATGCACTTTATTCCGCTGTTT
TAGTTCCAATCACAACTTTTGCTTGAATAAGATCAAAAGTGCAAGCATGGGAAGAGAGGT
GCAGAGCATGTTGAATTTTTCCAATGAAGCTCAGTTCTTATTGATATCTGAGGAAAGCGT
GTCTGACCTCAGCCACAGAGTAAGCACAAGTATGTTCTTACATTGAACTGTTGCAAGTCA
TATAGCAAGTAAATTCTTGCACTATGATGTGAAACGATCGAGACTTGCATGAGCTATCTT
CTGTTCTGAATACAATTGCAATATGGATTGATTTTCCTGTACCCTGGAATCTTTGAGAAA
ATACTTTTTTTCCTATTGTGTTTTTCCCCTTCATTGACTAAATTCCGGCCTAATACCTTT
CTTATGCCTACCCTATCGCATTATAGACAGCCCAAGACCTTTTAGGAAATTAGTTGAGGA
TTTTAAGAAT
>chr4:8550068-8561357 A0654 FLACCA P2
AATTTTACATCTCACGTCTCACCATTGTTGGAAAACCCCATTTTACATCTTGCGGAGATG
TAAAAATGGTTTTACATACCTAAATTTACACCTTCCTAATAAAGATATTGTAACTCCTCA
ATTCAATTCCTCCTCTTTCTCTTTCGATTACAAATGTGACGTCTAAAATTGAAATGGAAT
CTGAAATCCATCGGTCAAATTGTTGATAAGTATAAATGGAACTCACGCCAAAAAAGAATA
GTATGAACAGAAAAGCTTTTAGTAGAAAAATTGGGTTTTTTTTTTTCCTTCTGGTTAGCG
GAAAAAATGCGTTCAGTTCAGTGGAAATGCGCATATATGGACCGACTCGTTTAGAATATG
GCCGTACATGCTAAGGCGGTGCAAAGCTTCTTCCTTCAGTTTTTAATTTAACCACTCCAC
TCCAGAACGCTTGAAAGCACAAAACTTTATTGGCGTTTGAATCTCTCTCTCTCTGTTGTT
CTGTCACTGTTGGATCGAGCATGGAGGCAAGCAAGGAAGCGTTTCTGAGGGAGTTTGGGG
AGCATTATGGGTACCCGAACGGTCCCAAAACCATTGACGAAATCCGAGCAACCGAATTCA
AACGATTAGATGGTCTGCCTCTCTTTAATTCGCTTCTATATTCTATCCCTTTGCTCTCTG
TTTGCTTCTTGAGAAATTTGAGCTGAAAAAATGACACAAGAAGCAAATAAGCTTTCGGTT
TTATCATTTTCAGTCTTATTCGTTGAACCCAAGTGCAATTTTTCTAGTTTTTAATTGAGC
TGGGGAAATGAATTAAGTTCTGAAAATTTATTTCTTGGTGGGCATACAGAGGAATATTGG
TGAGGTTTGTTTATTGGGTTTTGGCTATTGATGCTGTTGGGTTTGGGAAATGCAGGCCTT
GTGTACTTGGACCATGCTGGTGCTACTATGTACTCTGAGTTGCAGATGGAAGCAATCTTT
AAAGACTTCACTACCAATGTTTATGGAAACCCACGTATCCTATTACATGTGAAATGAATG
ATTGTGGTGTGAGAAATCGTTATGTAATTGCTGGAACAGGATTTGCAATATAATCTTGTT
CTCCTGGTTGTTGAAATCAAATTGTCTTATAAAATTAATTTATGACCTTATTGTTATTCA
TGGTTGCTTTTCATTAAGTTCCTTAATTTAAATTCAGATAGTCAAAGTGATACGAGTTCT
TCCACTAGTGACATTGTAAGGGAAGCCCGCCAACAGGTATCATATGTTATCTCTAGCTGC
TTTGGTGTTAGTCCTCACAATATAATGAATTTTAAAGGTTCAATATATTTTTTCTAATCT
TTTCCAAGTAGTTGGATAGTGGGAATATTATGACCACTAATTGTCCTGAATTGATCTTTA
TGAGTAATTTTTGTTATCATGATTTTTTTTTTCCAGATGATTCATGTGCAAGATTAATAG
TTTGCCCCTCATTTCGTACTTTTAGTGAGTTTCTGAATAGCCGTGTCACATTTGTATAGG
TCCTTGACTATTGTAAAGCATCGCCAAAAGATTACAGCTGCATATTCACTTCTGGGGCTA
CAGCGGCACTGAAGCTGGTAGGGGAGGCCTTTCCTTGGAGCTGTCAGAGCTGTTTTACAT
ACACGATGGAGAACCACAATAGTGTCCTTGGGATCAGAGAGTATCCTAACATGCATCACT
CAGTCATCATCTTTAATAGATGGGGTTAGCTTCTTCTTTTTTTTCAATGATTATTCTAGA
ATTTTTGTTTGTACATTTAACGGAGAGGATCCTTTTCACCAACATTTCTGTCTCAACTTA
CAAGTTTGTGCTTAATGTTTGGCATGGAAGTTGAACATCAGTTTTGTCAGATGATTGACT
TCTGAGTGATATTACAGACTTACTTTGTGTACCATTAATGCTTGTGGTCTTTGGACCTGT
ATATATGTTCCCTTACCGGATGTTGTTTTTTCTTGAAATCTTTTGAAATCAAATGGAGAG
CTTGGGCCAGTTTGTTTTGTATGCAATATTTTGTACACTCTACTATAATTTTGAATTGAC
GTCATTATTCTTCTGTTTTTCATTTTCACCTTCTTAAGAGTCTGAGCGCCATATATGTAG
CCCTTAATTAGTTTAGATATGCTCTGGATCAAGGAGCTGCAGCCTTTGCAATAGATGTTG
AAGAGACTGTGCATCATGGAGTATCCAATGGTACTGCAGCATCTATGAAGGTGTTGCAGC
ACCAAGTGCAAAGGAGAAATGAAGCAAGTTCCCTAGAAGAACCAACAGGTAATTCTGACT
GGACGCATTAGATATTGATGGAAAGTTGGCAAGACCTTGATCGCAGCACATCTTCCTAGC
ATTTTTGGATGGTTGCTATCTGCATATGTATTTTCATGCATGTCTTTGGTAGGGAAAGGG
GGTTCAAACAGTTTGGCTGAATTAAAATTGGGATTTCATGACATTCAAGATTATGACAAT
TTTTCATTGGATATCTGTTGTAACACCAGTCAGTTGTAAAAAACTGTACAATGGGTGAAA
ATTTAATTGGTTTTTAGTGATTTGATGTTATCATTTATAAGTTATTGTTGTTGGTTTCTT
TAAGCCTGTTGTGAAAGTGTTGGTCTTAAATATGAGACAAATAATTGTAAATCATATTCA
TACTTGTACTTTGTTTGGGGATACTGTTATAAATAACAGTTTTGTATACTGATATTTTCA
GGAGAGTTCATGATAACGTACATGAATTTGATTTCATTTCATTTTCCTGATGCAGGAGAG
GCATATAACTTATTTGCCTTCCCCTTGGAGTGCAATTTTTCTGGTTTGAGATTCAGCCTT
GACTTGGTGAAGATAATTAAAGAAGATCCGGCAAGAATTCTGGAAGGCTCTCCATTTTGC
AAGTAGGTCATACATTATATCCAGTAAACTTCTTATTTTCTCTGCCATTCACATTTGATT
CTAATCTGAATTAATGACTCATGGAATATTTGATCTGAACAAAATTATTGTTGTTACAAT
TATTGCAACCAGTTTATCTTGCATGCAATATCAGTTTTGAATTTTCGATGGATGTGGTTA
TATTAGTAGAGAGCCGAATGTTACCTTGTATGGCTGGTTGAGGTTTCTGTTGTCTTCCCA
TTAATTTATGGACCTCTCTTCTTCTCATGTTCTTCACCTTTTCTATTACAAAAAATAAAA
TAAAAAGGAAAAGAAAGGCAGAATTGCTTTGAATGTACATACATACCTATGTTGCTGTTG
TGTCATGACTTGTTTCTGGAAGAAAAATATATCATAAATGGAAGATCCTCTATACAAACA
TTAGTATGCAGACAAATGCATGCATAAACATGTGCATGCTAGTGCGTCTCTGCACATGTT
TTCTGTTGGCTTGGTTGTCTTGTCTTTTTCTGCGAATGTGATATATATTTATCCTCCGAG
TCTCTATTTTTCTGCCTTTTGGTCCTTCTTTTCAATGAAGAGTTTTCCTGGAAGACAAGT
ATAGAATCTTTGCTGATGATCTCTCTTTGAATGCTTCTATTTTAGACAGCATAGGTTTTG
CTCATTCTAGTATGCTTTGCTGTTTATATTGGGACATCTAGGTAGTATACTATAGAGGAA
CTACGTTTTGAGAATTTCTTTAAAAATTCTTCAATTTGAATATTATGCATTTAGTATTTT
ATTTTATTTTTACTTTTTTTTTATCTCATAAGTGGGCGCTGGATGGTCTTGATTGATGCT
GCAAAAGGATCTGCCACAGAACCACCAGATTTATCATTATATCCGGCAGATTTTGTTGTT
ATGTCTTTCTATAAGGTACATGTCTTTCTTTGGATTTTGTTAGAAACCATTACCTTTGGA
TATTAATGTTTTGTATCTGTATGTTTCTTGTTAAGCTGTTTGGTTATCCAACTGGACTTG
GAGTGCTCATTGCTCGAAATGGTAAGTAACTAATAATGAACATAATCATGTTTTAAAAAT
AATTTGGTGGCGTGTTAGAAGTTTTCTCCAGTCTCACATATATGTTGTGATATTGCCTTC
AAAGTACTAAAATTGCCTTTTATCTTGTTTTCCAAGGGTGGGTAGGCGTAGTTCATTTAT
TTGTGATTTTAGTTCTTGTTGCATGTGTCATTTTCTTCCCTTTAAAGTAGGATGTCACAG
AAAATTATAGAAGTATGGCCACTAGATCTCTTCTTGGTTGCTTGCATGAACTTACTACTT
GTGAAAATTATGTTCTAATTTTTTGTTCATGCTACTTCCATTAATTTTTTCTTTGGTAGT
GTATCATCTTGAAATGTAATATCAAAACTTAGGGATATGTTTTTCTTATTTGAACTTTTA
TTTTACAACACAGATGCCTCCAGGTTATTGAAGAAGACGTACTTCAGTGGAGGTTTGCAC
CTAGATATCTAATTTGCTATCACTAGTCTGTATAGTTTTTTTTGGGTCACACTAGTCAGT
ATAGTTATACAGTTGGTAATCATACAAACATTTCAGGCACAGTCGCAACCTCAATCGCTG
ATATTGACTTTGTTAGGAGAAGAAAAAGTGTGGAAGAGCTCTTTGAGGATGGCACCATTT
CATTCCTGAGCATAGCTTCTGTTCACCATGGGTTCAAAATTCTTAATTCCCTAACTATAT
CTGCCATATCTCGGTATGTTATAGTTTGTTAGTTTCAAAATGCATTGTCTGTACTCTGTA
GTGATAAAAATAACTCCTCATTTTCTAAACAAAACTTTATCCATGTAATACGGTTGAATT
GCTCCTCTGAAATAAGTTAAAATCATCGTATTGTATTCTGACATGAATCATCCTTGGGAT
TTTTCTTGATATATGCACTTTTTACATTGAGAATTAGCTGATCTCTACCTAGGTAGGAAA
ATGATGGATCTGCATTCTCTCATCATTAGTTTGTCTCAATTTTCTGCTAAGAATATTTCC
TGCCATTGCATTTGGACAATGAAAAAAGTTAAGTATGACTTTGCAAGTCTTTTCCTCATA
ATTTTCATCATATATAAAAAAAACTGTGGTATATTTTAATTTTATTTAATTTTCCATTGC
TAGAAATGGGTATTCTCCTTGATTTTAATACTTTTTCATTTCTATCTTCAGTTAATAATC
TTTGTGTAGATAATAAATATAGATGAAATGCTCTGAACCATGCATGACCTTGCTATTATT
CTAGGCATACAGCATCTCTTGCCTGGTACGTGAGGAAGAAGCTCTTGGGCTTGAGGCATG
AAAATGGAGCCCGTGTTTGCACACTTTATGGAGATTCCAAGGTTTCCTTTGTAATTGAAT
GCTTACTGAGCTTTTCTTTTTGAAAGTAAAGCTGCTGCATTTACTAAGTGAATGAAATGC
ACGTCATTTCATATGTTATATCTCTTTGCGTTGTGGAGGGGAAAGGATGGGGGTGGCAGT
TAGAACTTCTTATATTTTTCTTTTTTTGGTAAAAACAAAGGCTTCTGATTCATTTCAAGT
AAGCCAACTTCACTGCATGTAATTCTTTAAGGGAAAAAAGTAGGGAAAAGGCCAAGGAGT
TGTTTGGAAAATGGTAGGAAAGAGTTGCAAGTTTGATGATTCTTTTTATATCCAACTGTG
GTCCAATTATGTAAATTTGAAGATGCCAGTTCAAATTTGGTCTGACACATGATCCCCAGT
TTGAGTTGAGTCCATCTTGGTTGTATCAGGCGGTGGCACCTCCTCTTAAGACTGAGGGTG
ATGCCTTGGTGCTTGTGCTATTTACCTGGCACAATAGAGAAAAGTTCATTGACTGTATTA
ACCTTCTCGACTTTCAGTGGGTCTAGCTAACATGGATGACTCTGTTTGATATACTGTTAA
GTAGACATGTGTCAATTCTTTAGAACTTTTGATTTTTATGTCAGATACTCTGTAACAATT
AGTTAGTTTAGAAGTCTAATGTTTGATCAATTTAGTAAATGCTCTATGGACAGACAATCT
CTTTCTTCTATGTTTTCTGAATTTGTAGATAACAATCTGATATATTTCAAAACTTTATTC
TGTTAGGCATTATTTCATGACTTTGGTCCTACAGTCTCATTCAACTTGAAAAGGTCGGAT
GGCTCCTGGTGTGGATACCGTGAAGTGGAAAAACTGGCATCTTTATCTGGGATTCAGTTA
CGGGTAAATTTATGAGATGTTATTTGGCATTCAACCTATCCTTTTGGTCTTTGCATGACA
ATCAAATTATGCAACTCTACTAGAAATGGCAATATGTGATTGATTTTTTTTGTTTTTGTT
TTTACCTAATTCACAAATGATAGGTAACTTGAAATTGCAAAAGTTGTTGCAAGGTTTACA
TTGTTGGGTGGCCCTAGGGTTTGTGATTTGATTTGGGCAAAACCTTTCTAAGGGAATTGG
GTATGGATGCCCAGGAATGTATGAAACTCTATAGTGATAATAAAGCTGTCATTAACAGAA
TCTAGTCCAATATAATAGAACTAGAAGAAAACCTGGAATCTGGTGTGATATGATATGCAC
TCCTTTTGTGAAGACATGACAAGAACTTGCTGATATCTTCACAAAGAGTGTGCCCAGTAC
TCTCGTCCATTCATTTGTCGACAAACTTGGTATGCTAAATATCTGAACAGCAGCTTTGAG
CAGTGTTGGAATATTTGTTGTGTAGCTCAGGATGTTCTTGCCTTTGTGAAATTACCAAAA
TATATGATGTACAGTAGCTTAGGATATAGCATAAGCATCTCTTGGTCACTTCTCAAGGTG
TTATTCATTTGCAATATGTTGCATTTTAAGTAATTGGCGATTTTTCAGCATTTCCTTGGT
GTCAGAACAACGTGGAATGTGTTTTTTAATTTTTCTTTCTGTTAAGCTCACCAAAATAAA
ATTGGTACTTAGGATTTTATAAAAATATTCTTCTGTTTTTAAACGCAATTGATCTTCTGA
GATAACTTATGTCAATCTATGTATATAATTCATATTTTGCATGCATTTCCAAAATTTGTT
CTATGTAATGATATATAATCTGGTTGGGTGAGAGAAAGATCAGCAATTTTACTCCACTTG
TGATGGGTCCTGACATTCTCTTATATCCTCCTTTCTATGTAGACAGGATGCTTTTGCAAT
CCCGGTGCATGTGCAAAATATCTTGGCTTGTCTCACTTGGATCTTCGTTCAAACTTTGAG
GTACTTGGAACTGTTTATTTTGATTTCTTTCTTTTTTTCTTTTTTTTCTTTTTTGTGGTT
TTCGAGGGGAAAGGGAGGGTTGGGGGCGTGTGGGGGATTGGGGCTTACTTATGACTTTTC
TTAGGATTTAGTTAATGAATGACTATTCTATTCTAGTTGAATGATCCACCGCATGGCGTG
TATTTTTCAGTTTCTGCTTGAGGGTATGAAATAGTCTTAACAATTTAGTTTTGGATATTA
GGCTGGACATGTTTGCTGGGATGATCATGACATAATTCATGGAAAACCTACTGGAGCGGT
GAGAGTATCCTTTGGTTATATGTCAACATTTGAAGATGCGAAGGTAGATGTTCTTTCTCA
AGCCATAGAGAGCATAGTTAAAATTTGAAGTGTACAGTGTTGCAGCATTTCCTTTCCAAT
TTTATGCATAAGCTAATGTGAAGCACAACATTCCAGGCTTTAACTAACAAATGTTTGTTT
TCTTAGATTTTGAAAGGCAAAAACGCTAATTTGGGTTTTTCATTCCAGTCTGATTTTCTT
TTCTCTTTCTTGTTTTATGAAATGCAGAAATTTATTGATTTTGTGACAAGTTCCTTCGTA
GCATTACCCAATTGGATTGAAAGTGGGTATCAACTAATGCAAGGTTCATCCCCTTTCTAA
ATGAAGGTTAATTTATATATTGCTTTATACTCTGGTCTGAAAGAGTTGAAGTTTGGTTTA
AATTACATATCTTCGTTTCCTGTGGAGGATTCCAACCTCCTGCTCCTCCCACCCTCTCTT
AATTCTTATTTTCTTTGCATTTTCAAAATTTTAAGCCATGTCATTGTTTCCGTTGCCTCA
CAAGATGAAGTGATCGTTTCTCATGTTATTAATATAGGAAAGAAAAGGACTGGGAATAGT
AAAATTCTATGCAGCACGGATGACGCATCTATGTGTGATGTCTTTTGCATGGTATCGTAT
GTTGAGAAATAAAGAGGGAGGGAATAAGGTGCTTCAATCATAATCCTTAAAGCGGTCTAC
ATGAAGCAGAACATTAGTTATAATAAGAAACTAAACAATGGCGACGTAGGAAACTAAATT
AAACTCCTATAGGAACCAAATGTTCTTACAAAAGAACAGCCATTCAAGAGATAGCATAGA
TGCTAATTATGCCTAGCTTGTTAAATCAGTCATAAACATAATTGAAACTTATAATTTTAA
AGCAGACTCAAAACATAAAGTGAATTGGATTTGTACTTGTGCTACCTTGACTGAATGTTG
TAATGCCACCTTGAGCCTTGAGTTTCTTTGGATATGATATTTAAGATCTTCAATAGTCTC
TCAGCATTACTCCTGAATGTGTTAGGTTCAACTTGTCTGAAATTTTGAACCAGTCCTTTT
ATATTTGGGGATCTTTGAACTTTAACATGGTTTTATTTCTCACTTCAATAACTTAGGCTT
CACATGGCTACAAACAGGATTGCATCGTGTGCCTCTACTTATAATTGTGAAATTTTGTAA
ATAGAGTACAACCCTAATTCAATAGGAAACTAGCTAACAACCAAAACACCTAATTTAGGA
GACTAGTTAAGCCCATAAACAAAGTAGAAGCATTCTTATACTCTTAAAATACAAATTCTC
TAATATAACGTTTTTTTCATCTCCCATTCCACATTTTTTTTATGATATTGGATGAGAGAA
ATAGTAAAGTTTTTTATTTAAGGAGAGGAGCGCTCATTTATGGAAACCAAAGCCCAGATT
TTGGATGGTTAATTGAGTGGGCCTTGTGAGCTATTTCCATGTCTCCTATTTCTCGTCAGT
TTTTGCTTTCTTTACACACTTTTCACTGTGGGTTTTGTGTACATGGGTTGCTCTACACTA
AAATTCGTTTACTTACTAATATATTGTAGGTTCGGAAAGCACACTAGGAGCTGCCAGTTT
CTATCTCAAATCTATCACTGTTTACCCAATAAAATCATGTGCAGGATTCAATGTCGAAAG
TTGGCCTTTGAGCACTTCTGGTAGCTATTTCTTGTCTTCACATTTTATGTGTTTTTCTTG
GAATAGTTGTGTAAAATATCATCATAATTTAATAATATTGTACATAGCAGTAGGAGGTAC
CTTTTTGAATAACACAAGGATACAAGCCTGCCGTGCCAGTTAATCTTATGTAACAAGTGT
TATTTGATAGTCATTATGATGGAAAAGAAAAGTTACACCCCCATGGATTATCATACTTAG
GATCACCCTATTTCGGTGAAGAGCGTAGCAAGCAGTGGTTATATGTGGTGAAGCATAAAG
AAGAGGAGATTGGAATTGTACTTATCTCTTGAAGATAACTTGTATTAACATTTACCAGAA
CCAAATTTTGTTGTTGAACCTTGGTGACTTAATAAAGCTGGATGTGTTTCACAGTTTCAA
GAATGTAGATTGAACCTTATGATTTTATAATTGTTTTCCTTTTTTTCTTTGGCGTACTAT
CTGTTCATTTCTTATAAGTATGTGCTGCTCCAGGAAATTAGCAAAATTTCGTTTGTTATT
TATTATGTATGTATGTATGTATGAATGTATGCATCTTAATGCAGTGACAATATATAGAGG
GCCTGGAGGCACTGTATGTTCCATTATTTGAATAACCCTGTTTGATGGGTAGAATCTTTG
TCATATCTGGGAGTGTATTGGTTAATGGAATTTTATTATTTTTTCGGTGGTTTTTTAGCA
GGTTTGCTTCATGATCGGGAATGGGTTCTTACAAGCCTAAGTGGTGAAATTCTTACACAG
AAGAAGGTGAAATACCAATTTAGTAGTTTTTGACCAAAAAAACCAATTTAGTAGTTTCAA
GCACATGCAAATGTGCACAAACACAGTGCAATTGGCTCAGACCCTAGGCATGGCTCCAGC
ACGTGGGACGGGTACATTCGTGTTCATGCTGTGCTGATGTTGTGCCTAGGGTACAGGTAC
CTTTTTCTTTTCGTATTTTTAATTAAGAGGATTAGGTTTTTTTCCTTGTAGTTAAAGGTA
TGGGATATTTATAGGTGAAAGAGTAGGGAAAAGAATAAAATAAAATTTAAGAGCTCTTTA
TTCTAGGGCGGCCTGTGTGGGTAATATGTCCAAGTGTCTGATCTGGTCTTCAGAGAGTCT
TTCAAATTTTGGAGTATAGTGAACATCGAATTTGTTTATGCTTTGCCATAAAAAATTGAT
TAGCATTAACTTTTAATTCTTCTGAATTTGGTTTTGTAGGTTCCTGAAATGTGCTTTATA
AGTACTTTTATTGACCTCGACAAGGGAATATTGTTTGTAGAGTCACCACGATGCCAAGTG
AAACTGCCAATCAACTTTATCACAGATTCATGTAATGGTGGGAGCGAAAAAATTAAGTTA
AATGGCCAAAGGCAAGATAATATTTGTGTATCTGTCTTTTTAACTGCTTGTTACTCCTTT
GTTCTAGAGTGTCATGGCCTTGTTAGACTTGTTGGATTGATGGAATGTTTAGATACTATT
ACAATGATAATATACTTGTTAATTTGTCGCTGTTTTGAATTAATTTAGAAAATTCCCTTT
GTTTTTGAGCTATCCCCTACATTCTATAAAGGTTTATTGGTTAACATTTGGTTTGGTTTT
TTGTTCTTTCTTTTTTCTTTTTTCTTGGGGGCTTAGATATGAAGTACAGAGCTACAAGAA
TGAAGTCAATATTTGGTTCAGCAATGCCATTGGTCGACCATGCACTTTATTCCGCTGTTT
TAGTTCCAATCACAACTTTTGCTTGAATAAGATCAAAAGTGCAAGCATGGGAAGAGAGGT
GCAGAGCATGTTGAATTTTTCCAATGAAGCTCAGTTCTTATTGATATCTGAGGAAAGCGT
GTCTGACCTCAGCCACAGAGTAAGCACAAGTATGTTCTTACATTGAACTGTTGCAAGTCA
TATAGCAAGTAAATTCTTGCACTATGATGTGAAACGATCGAGACTTGCATGAGCTATCTT
CTGTTCTGAATACAATTGCAATATGGATTGATTTTCCTGTACCCTGGAATCTTTGAGAAA
ATACTTTTTTTCCTATTGTGTTTTTCCCCTTCATTGACTAAATTCCGGCCTAATACCTTT
CTTATGCCTACCCTATCGCATTATAGACAGCCCAAGACCTTTTAGGAAATTAGTTGAGGA
TTTTAAGAAT
>chr4:8550068-8561357 A0804 FLACCA P1
AATTTTACATCTCACGTCTCACCATTGTTGGAAAACCCCATTTTACATCTTGCGGAGATG
TAAAAATGGTTTTACATACCTAAATTTACACCTTCCTAATAAAGATATTGTAACTCCTCA
ATTCAATTCCTCCTCTTTCTCTTTCGATTACAAATGTGACGTCTAAAATTGAAATGGAAT
CTGAAATCCATCGGTCAAATTGTTGATAAGTATAAATGGAACTCACGCCAAAAAAGAATA
GTATGAACAGAAAAGCTTTTAGTAGAAAAATTGGGTTTTTTTTTTTCCTTCTGGTTAGCG
GAAAAAATGCGTTCAGTTCAGTGGAAATGCGCATATATGGACCGACTCGTTTAGAATATG
GCCGTACATGCTAAGGCGGTGCAAAGCTTCTTCCTTCAGTTTTTAATTTAACCACTCCAC
TCCAGAACGCTTGAAAGCACAAAACTTTATTGGCGTTTGAATCTCTCTCTCTCTGTTGTT
CTGTCACTGTTGGATCGAGCATGGAGGCAAGCAAGGAAGCGTTTCTGAGGGAGTTTGGGG
AGCATTATGGGTACCCGAACGGTCCCAAAACCATTGACGAAATCCGAGCAACCGAATTCA
AACGATTAGATGGTCTGCCTCTCTTTAATTCGCTTCTATATTCTATCCCTTTGCTCTCTG
TTTGCTTCTTGAGAAATTTGAGCTGAAAAAATGACACAAGAAGCAAATAAGCTTTCGGTT
TTATCATTTTCAGTCTTATTCGTTGAACCCAAGTGCAATTTTTCTAGTTTTTAATTGAGC
TGGGGAAATGAATTAAGTTCTGAAAATTTATTTCTTGGTGGGCATACAGAGGAATATTGG
TGAGGTTTGTTTATTGGGTTTTGGCTATTGATGCTGTTGGGTTTGGGAAATGCAGGCCTT
GTGTACTTGGACCATGCTGGTGCTACTATGTACTCTGAGTTGCAGATGGAAGCAATCTTT
AAAGACTTCACTACCAATGTTTATGGAAACCCACGTATCCTATTACATGTGAAATGAATG
ATTGTGGTGTGAGAAATCGTTATGTAATTGCTGGAACAGGATTTGCAATATAATCTTGTT
CTCCTGGTTGTTGAAATCAAATTGTCTTATAAAATTAATTTATGACCTTATTGTTATTCA
TGGTTGCTTTTCATTAAGTTCCTTAATTTAAATTCAGATAGTCAAAGTGATACGAGTTCT
TCCACTAGTGACATTGTAAGGGAAGCCCGCCAACAGGTATCATATGTTATCTCTAGCTGC
TTTGGTGTTAGTCCTCACAATATAATGAATTTTAAAGGTTCAATATATTTTTTCTAATCT
TTTCCAAGTAGTTGGATAGTGGGAATATTATGACCACTAATTGTCCTGAATTGATCTTTA
TGAGTAATTTTTGTTATCATGATTTTTTTTTTCCAGATGATTCATGTGCAAGATTAATAG
TTTGCCCCTCATTTCGTACTTTTAGTGAGTTTCTGAATAGCCGTGTCACATTTGTATAGG
TCCTTGACTATTGTAAAGCATCGCCAAAAGATTACAGCTGCATATTCACTTCTGGGGCTA
CAGCGGCACTGAAGCTGGTAGGGGAGGCCTTTCCTTGGAGCTGTCAGAGCTGTTTTACAT
ACACGATGGAGAACCACAATAGTGTCCTTGGGATCAGAGAGTATCCTAACATGCATCACT
CAGTCATCATCTTTAATAGATGGGGTTAGCTTCTTCTTTTTTTTTCAATGATTATTCTAG
AATTTTTGTTTGTACATTTAACGGAGAGGATCCTTTTCACCAACATTTCTGTCTCAACTT
ACAAGTTTGTGCTTAATGTTTGGCATGGAAGTTGAACATCAGTTTTGTCAGATGATTGAC
TTCTGAGTGATATTACAGACTTACTTTGTGTACCATTAATGCTTGTGGTCTTTGGACCTG
TATATATGTTCCCTTACCGGATGTTGTTTTTTCTTGAAATCTTTTGAAATCAAATGGAGA
GCTTGGGCCAGTTTGTTTTGTATGCAATATTTTGTACACTCTACTATAATTTTGAATTGA
CGTCATTATTCTTCTGTTTTTCATTTTCACCTTCTTAAGAGTCTGAGCGCCATATATGTA
GCCCTTAATTAGTTTAGATATGCTCTGGATCAAGGAGCTGCAGCCTTTGCAATAGATGTT
GAAGAGACTGTGCATCATGGAGTATCCAATGGTACTGCAGCATCTATGAAGGTGTTGCAG
CACCAAGTGCAAAGGAGAAATGAAGCAAGTTCCCTAGAAGAACCAACAGGTAATTCTGAC
TGGACGCATTAGATATTGATGGAAAGTTGGCAAGACCTTGATCGCAGCACATCTTCCTAG
CATTTTTGGATGGTTGCTATCTGCATATGTATTTTCATGCATGTCTTTGGTAGGGAAAGG
GGGTTCAAACAGTTTGGCTGAATTAAAATTGGGATTTCATGACATTCAAGATTATGACAA
TTTTTCATTGGATATCTGTTGTAACACCAGTCAGTTGTAAAAAACTGTACAATGGGTGAA
AATTTAATTGGTTTTTAGTGATTTGATGTTATCATTTATAAGTTATTGTTGTTGGTTTCT
TTAAGCCTGTTGTGAAAGTGTTGGTCTTAAATATGAGACAAATAATTGTAAATCATATTC
ATACTTGTACTTTGTTTGGGGATACTGTTATAAATAACAGTTTTGTATACTGATATTTTC
AGGAGAGTTCATGATAACGTACATGAATTTGATTTCATTTCATTTTCCTGATGCAGGAGA
GGCATATAACTTATTTGCCTTCCCCTTGGAGTGCAATTTTTCTGGTTTGAGATTCAGCCT
TGACTTGGTGAAGATAATTAAAGAAGATCCGGCAAGAATTCTGGAAGGCTCTCCATTTTG
CAAGTAGGTCATACATTATATCCAGTAAACTTCTTATTTTCTCTGCCATTCACATTTGAT
TCTAATCTGAATTAATGACTCATGGAATATTTGATCTGAACAAAATTATTGTTGTTACAA
TTATTGCAACCAGTTTATCTTGCATGCAATATCAGTTTTGAATTTTCGATGGATGTGGTT
ATATTAGTAGAGAGCCGAATGTTACCTTGTATGGCTGGTTGAGGTTTCTGTTGTCTTCCC
ATTAATTTATGGACCTCTCTTCTTCTCATGTTCTTCACCTTTTCTATTACAAAAAATAAA
ATAAAAAGGAAAAGAAAGGCAGAATTGCTTTGAATGTACATACATACCTATGTTGCTGTT
GTGTCATGACTTGTTTCTGGAAGAAAAATATATCATAAATGGAAGATCCTCTATACAAAC
ATTAGTATGCAGACAAATGCATGCATAAACATGTGCATGCTAGTGCGTCTCTGCACATGT
TTTCTGTTGGCTTGGTTGTCTTGTCTTTTTCTGCGAATGTGATATATATTTATCCTCCGA
GTCTCTATTTTTCTGCCTTTTGGTCCTTCTTTTCAATGAAGAGTTTTCCTGGAAGACAAG
TATAGAATCTTTGCTGATGATCTCTCTTTGAATGCTTCTATTTTAGACAGCATAGGTTTT
GCTCATTCTAGTATGCTTTGCTGTTTATATTGGGACATCTAGGTAGTATACTATAGAGGA
ACTACGTTTTGAGAATTTCTTTAAAAATTCTTCAATTTGAATATTATGCATTTAGTATTT
TATTTTATTTTTACTTTTTTTTTATCTCATAAGTGGGCGCTGGATGGTCTTGATTGATGC
TGCAAAAGGATCTGCCACAGAACCACCAGATTTATCATTATATCCGGCAGATTTTGTTGT
TATGTCTTTCTATAAGGTACATGTCTTTCTTTGGATTTTGTTAGAAACCATTACCTTTGG
ATATTAATGTTTTGTATCTGTATGTTTCTTGTTAAGCTGTTTGGTTATCCAACTGGACTT
GGAGTGCTCATTGCTCGAAATGGTAAGTAACTAATAATGAACATAATCATGTTTTAAAAA
TAATTTGGTGGCGTGTTAGAAGTTTTCTCCAGTCTCACATATATGTTGTGATATTGCCTT
CAAAGTACTAAAATTGCCTTTTATCTTGTTTTCCAAGGGTGGGTAGGCGTAGTTCATTTA
TTTGTGATTTTAGTTCTTGTTGCATGTGTCATTTTCTTCCCTTTAAAGTAGGATGTCACA
GAAAATTATAGAAGTATGGCCACTAGATCTCTTCTTGGTTGCTTGCATGAACTTACTACT
TGTGAAAATTATGTTCTAATTTTTTGTTCATGCTACTTCCATTAATTTTTTCTTTGGTAG
TGTATCATCTTGAAATGTAATATCAAAACTTAGGGATATGTTTTTCTTATTTGAACTTTT
ATTTTACAACACAGATGCCTCCAGGTTATTGAAGAAGACGTACTTCAGTGGAGGTTTGCA
CCTAGATATCTAATTTGCTATCACTAGTCTGTATAGTTTTTTTTGGGTCACACTAGTCAG
TATAGTTATACAGTTGGTAATCATACAAACATTTCAGGCACAGTCGCAACCTCAATCGCT
GATATTGACTTTGTTAGGAGAAGAAAAAGTGTGGAAGAGCTCTTTGAGGATGGCACCATT
TCATTCCTGAGCATAGCTTCTGTTCACCATGGGTTCAAAATTCTTAATTCCCTAACTATA
TCTGCCATATCTCGGTATGTTATAGTTTGTTAGTTTCAAAATGCATTGTCTGTACTCTGT
AGTGATAAAAATAACTCCTCATTTTCTAAACAAAACTTTATCCATGTAATACGGTTGAAT
TGCTCCTCTGAAATAAGTTAAAATCATCGTATTGTATTCTGACATGAATCATCCTTGGGA
TTTTTCTTGATATATGCACTTTTTACATTGAGAATTAGCTGATCTCTACCTAGGTAGGAA
AATGATGGATCTGCATTCTCTCATCATTAGTTTGTCTCAATTTTCTGCTAAGAATATTTC
CTGCCATTGCATTTGGACAATGAAAAAAGTTAAGTATGACTTTGCAAGTCTTTTCCTCAT
AATTTTCATCATATATAAAAAAAACTGTGGTATATTTTAATTTTATTTAATTTTCCATTG
CTAGAAATGGGTATTCTCCTTGATTTTAATACTTTTTCATTTCTATCTTCAGTTAATAAT
CTTTGTGTAGATAATAAATATAGATGAAATGCTCTGAACCATGCATGACCTTGCTATTAT
TCTAGGCATACAGCATCTCTTGCCTGGTACGTGAGGAAGAAGCTCTTGGGCTTGAGGCAT
GAAAATGGAGCCCGTGTTTGCACACTTTATGGAGATTCCAAGGTTTCCTTTGTAATTGAA
TGCTTACTGAGCTTTTCTTTTTGAAAGTAAAGCTGCTGCATTTACTAAGTGAATGAAATG
CACGTCATTTCATATGTTATATCTCTTTGCGTTGTGGAGGGGAAAGGATGGGGGTGGCAG
TTAGAACTTCTTATATTTTTCTTTTTTTGGTAAAAACAAAGGCTTCTGATTCATTTCAAG
TAAGCCAACTTCACTGCATGTAATTCTTTAAGGGAAAAAAGTAGGGAAAAGGCCAAGGAG
TTGTTTGGAAAATGGTAGGAAAGAGTTGCAAGTTTGATGATTCTTTTTATATCCAACTGT
GGTCCAATTATGTAAATTTGAAGATGCCAGTTCAAATTTGGTCTGACACATGATCCCCAG
TTTGAGTTGAGTCCATCTTGGTTGTATCAGGCGGTGGCACCTCCTCTTAAGACTGAGGGT
GATGCCTTGGTGCTTGTGCTATTTACCTGGCACAATAGAGAAAAGTTCATTGACTGTATT
AACCTTCTCGACTTTCAGTGGGTCTAGCTAACATGGATGACTCTGTTTGATATACTGTTA
AGTAGACATGTGTCAATTCTTTAGAACTTTTGATTTTTATGTCAGATACTCTGTAACAAT
TAGTTAGTTTAGAAGTCTAATGTTTGATCAATTTAGTAAATGCTCTATGGACAGACAATC
TCTTTCTTCTATGTTTTCTGAATTTGTAGATAACAATCTGATATATTTCAAAACTTTATT
CTGTTAGGCATTATTTCATGACTTTGGTCCTACAGTCTCATTCAACTTGAAAAGGTCGGA
TGGCTCCTGGTGTGGATACCGTGAAGTGGAAAAACTGGCATCTTTATCTGGGATTCAGTT
ACGGGTAAATTTATGAGATGTTATTTGGCATTCAACCTATCCTTTTGGTCTTTGCATGAC
AATCAAATTATGCAACTCTACTAGAAATGGCAATATGTGATTGATTTTTTTTGTTTTTGT
TTTTACCTAATTCACAAATGATAGGTAACTTGAAATTGCAAAAGTTGTTGCAAGGTTTAC
ATTGTTGGGTGGCCCTAGGGTTTGTGATTTGATTTGGGCAAAACCTTTCTAAGGGAATTG
GGTATGGATGCCCAGGAATGTATGAAACTCTATAGTGATAATAAAGCTGTCATTAACAGA
ATCTAGTCCAATATAATAGAACTAGAAGAAAACCTGGAATCTGGTGTGATATGATATGCA
CTCCTTTTGTGAAGACATGACAAGAACTTGCTGATATCTTCACAAAGAGTGTGCCCAGTA
CTCTCGTCCATTCATTTGTCGACAAACTTGGTATGCTAAATATCTGAACAGCAGCTTTGA
GCAGTGTTGGAATATTTGTTGTGTAGCTCAGGATGTTCTTGCCTTTGTGAAATTACCAAA
ATATATGATGTACAGTAGCTTAGGATATAGCATAAGCATCTCTTGGTCACTTCTCAAGGT
GTTATTCATTTGCAATATGTTGCATTTTAAGTAATTGGCGATTTTTCAGCATTTCCTTGG
TGTCAGAACAACGTGGAATGTGTTTTTTAATTTTTCTTTCTGTTAAGCTCACCAAAATAA
AATTGGTACTTAGGATTTTATAAAAATATTCTTCTGTTTTTAAACGCAATTGATCTTCTG
AGATAACTTATGTCAATCTATGTATATAATTCATATTTTGCATGCATTTCCAAAATTTGT
TCTATGTAATGATATATAATCTGGTTGGGTGAGAGAAAGATCAGCAATTTTACTCCACTT
GTGATGGGTCCTGACATTCTCTTATATCCTCCTTTCTATGTAGACAGGATGCTTTTGCAA
TCCCGGTGCATGTGCAAAATATCTTGGCTTGTCTCACTTGGATCTTCGTTCAAACTTTGA
GGTACTTGGAACTGTTTATTTTGATTTCTTTCTTTTTTTCTTTTTTTTCTTTTTTGTGGT
TTTCGAGGGGAAAGGGAGGGTTGGGGGCGTGTGGGGGATTGGGGCTTACTTATGACTTTT
CTTAGGATTTAGTTAATGAATGACTATTCTATTCTAGTTGAATGATCCACCGCATGGCGT
GTATTTTTCAGTTTCTGCTTGAGGGTATGAAATAGTCTTAACAATTTAGTTTTGGATATT
AGGCTGGACATGTTTGCTGGGATGATCATGACATAATTCATGGAAAACCTACTGGAGCGG
TGAGAGTATCCTTTGGTTATATGTCAACATTTGAAGATGCGAAGGTAGATGTTCTTTCTC
AAGCCATAGAGAGCATAGTTAAAATTTGAAGTGTACAGTGTTGCAGCATTTCCTTTCCAA
TTTTATGCATAAGCTAATGTGAAGCACAACATTCCAGGCTTTAACTAACAAATGTTTGTT
TTCTTAGATTTTGAAAGGCAAAAACGCTAATTTGGGTTTTTCATTCCAGTCTGATTTTCT
TTTCTCTTTCTTGTTTTATGAAATGCAGAAATTTATTGATTTTGTGACAAGTTCCTTCGT
AGCATTACCCAATTGGATTGAAAGTGGGTATCAACTAATGCAAGGTTCATCCCCTTTCTA
AATGAAGGTTAATTTATATATTGCTTTATACTCTGGTCTGAAAGAGTTGAAGTTTGGTTT
AAATTACATATCTTCGTTTCCTGTGGAGGATTCCAACCTCCTGCTCCTCCCACCCTCTCT
TAATTCTTATTTTCTTTGCATTTTCAAAATTTTAAGCCATGTCATTGTTTCCGTTGCCTC
ACAAGATGAAGTGATCGTTTCTCATGTTATTAATATAGGAAAGAAAAGGACTGGGAATAG
TAAAATTCTATGCAGCACGGATGACGCATCTATGTGTGATGTCTTTTGCATGGTATCGTA
TGTTGAGAAATAAAGAGGGAGGGAATAAGGTGCTTCAATCATAATCCTTAAAGCGGTCTA
CATGAAGCAGAACATTAGTTATAATAAGAAACTAAACAATGGCGACGTAGGAAACTAAAT
TAAACTCCTATAGGAACCAAATGTTCTTACAAAAGAACAGCCATTCAAGAGATAGCATAG
ATGCTAATTATGCCTAGCTTGTTAAATCAGTCATAAACATAATTGAAACTTATAATTTTA
AAGCAGACTCAAAACATAAAGTGAATTGGATTTGTACTTGTGCTACCTTGACTGAATGTT
GTAATGCCACCTTGAGCCTTGAGTTTCTTTGGATATGATATTTAAGATCTTCAATAGTCT
CTCAGCATTACTCCTGAATGTGTTAGGTTCAACTTGTCTGAAATTTTGAACCAGTCCTTT
TATATTTGGGGATCTTTGAACTTTAACATGGTTTTATTTCTCACTTCAATAACTTAGGCT
TCACATGGCTACAAACAGGATTGCATCGTGTGCCTCTACTTATAATTGTGAAATTTTGTA
AATAGAGTACAACCCTAATTCAATAGGAAACTAGCTAACAACCAAAACACCTAATTTAGG
AGACTAGTTAAGCCCATAAACAAAGTAGAAGCATTCTTATACTCTTAAAATACAAATTCT
CTAATATAACGTTTTTTTCATCTCCCATTCCACATTTTTTTTATGATATTGGATGAGAGA
AATAGTAAAGTTTTTTATTTAAGGAGAGGAGCGCTCATTTATGGAAACCAAAGCCCAGAT
TTTGGATGGTTAATTGAGTGGGCCTTGTGAGCTATTTCCATGTCTCCTATTTCTCGTCAG
TTTTTGCTTTCTTTACACACTTTTCACTGTGGGTTTTGTGTACATGGGTTGCTCTACACT
AAAATTCGTTTACTTACTAATATATTGTAGGTTCGGAAAGCACACTAGGAGCTGCCAGTT
TCTATCTCAAATCTATCACTGTTTACCCAATAAAATCATGTGCAGGATTCAATGTCGAAA
GTTGGCCTTTGAGCACTTCTGGTAGCTATTTCTTGTCTTCACATTTTATGTGTTTTTTCT
TGGAATAGTTGTGTAAAATATCATCATAATTTAATAATATTGTACATAGCAGTAGGAGGT
ACCTTTTTGAATAACACAAGGATACAAGCCTGCCGTGCCAGTTAATCTTATGTAACAAGT
GTTATTTGATAGTCATTATGATGGAAAAGAAAAGTTACACCCCCATGGATTATCATACTT
AGGATCACCCTATTTCGGTGAAGAGCGTAGCAAGCAGTGGTTATATGTGGTGAAGCATAA
AGAAGAGGAGATTGGAATTGTACTTATCTCTTGAAGATAACTTGTATTAACATTTACCAG
AACCAAATTTTGTTGTTGAACCTTGGTGACTTAATAAAGCTGGATGTGTTTCACAGTTTC
AAGAATGTAGATTGAACCTTATGATTTTATAATTGTTTTCCTTTTTTTCTTTGGCGTACT
ATCTGTTCATTTCTTATAAGTATGTGCTGCTCCAGGAAATTAGCAAAATTTCGTTTGTTA
TTTATTATGTATGTATGTATGTATGAATGTATGCATCTTAATGCAGTGACAATATATAGA
GGGCCTGGAGGCACTGTATGTTCCATTATTTGAATAACCCTGTTTGATGGGTAGAATCTT
TGTCATATCTGGGAGTGTATTGGTTAATGGAATTTTATTATTTTTTCGGTGGTTTTTTAG
CAGGTTTGCTTCATGATCGGGAATGGGTTCTTACAAGCCTAAGTGGTGAAATTCTTACAC
AGAAGAAGGTGAAATACCAATTTAGTAGTTTTTGACCAAAAAAACCAATTTAGTAGTTTC
AAGCACATGCAAATGTGCACAAACACAGTGCAATTGGCTCAGACCCTAGGCATGGCTCCA
GCACGTGGGACGGGTACATTCGTGTTCATGCTGTGCTGATGTTGTGCCTAGGGTACAGGT
ACCTTTTTCTTTTCGTATTTTTAATTAAGAGGATTAGGTTTTTTTCCTTGTAGTTAAAGG
TATGGGATATTTATAGGTGAAAGAGTAGGGAAAAGAATAAAATAAAATTTAAGAGCTCTT
TATTCTAGGGCGGCCTGTGTGGGTAATATGTCCAAGTGTCTGATCTGGTCTTCAGAGAGT
CTTTCAAATTTTGGAGTATAGTGAACATCGAATTTGTTTATGCTTTGCCATAAAAAATTG
ATTAGCATTAACTTTTAATTCTTCTGAATTTGGTTTTGTAGGTTCCTGAAATGTGCTTTA
TAAGTACTTTTATTGACCTCGACAAGGGAATATTGTTTGTAGAGTCACCACGATGCCAAG
TGAAACTGCCAATCAACTTTATCACAGATTCATGTAATGGTGGGAGCGAAAAAATTAAGT
TAAATGGCCAAAGGCAAGATAATATTTGTGTATCTGTCTTTTTAACTGCTTGTTACTCCT
TTGTTCTAGAGTGTCATGGCCTTGTTAGACTTGTTGGATTGATGGAATGTTTAGATACTA
TTACAATGATAATATACTTGTTAATTTGTCGCTGTTTTGAATTAATTTAGAAAATTCCCT
TTGTTTTTGAGCTATCCCCTACATTCTATAAAGGTTTATTGGTTAACATTTGGTTTGGTT
TTTTGTTCTTTCTTTTTTCTTTTTTCTTGGGGGCTTAGATATGAAGTACAGAGCTACAAG
AATGAAGTCAATATTTGGTTCAGCAATGCCATTGGTCGACCATGCACTTTATTCCGCTGT
TTTAGTTCCAATCACAACTTTTGCTTGAATAAGATCAAAAGTGCAAGCATGGGAAGAGAG
GTGCAGAGCATGTTGAATTTTTCCAATGAAGCTCAGTTCTTATTGATATCTGAGGAAAGC
GTGTCTGACCTCAGCCACAGAGTAAGCACAAGTATGTTCTTACATTGAACTGTTGCAAGT
CATATAGCAAGTAAATTCTTGCACTATGATGTGAAACGATCGAGACTTGCATGAGCTATC
TTCTGTTCTGAATACAATTGCAATATGGATTGATTTTCCTGTACCCTGGAATCTTTGAGA
AAATACTTTTTTTCCTATTGTGTTTTTCCCCTTCATTGACTAAATTCCGGCCTAATACCT
TTCTTATGCCTACCCTATCGCATTATAGACAGCCCAAGACCTTTTAGGAAATTAGTTGAG
GATTTTAAGAAT
>chr4:8550068-8561357 A0804 FLACCA P2
AATTTTACATCTCACGTCTCACCATTGTTGGAAAACCCCATTTTACATCTTGCGGAGATG
TAAAAATGGTTTTACATACCTAAATTTACACCTTCCTAATAAAGATATTGTAACTCCTCA
ATTCAATTCCTCCTCTTTCTCTTTCGATTACAAATGTGACGTCTAAAATTGAAATGGAAT
CTGAAATCCATCGGTCAAATTGTTGATAAGTATAAATGGAACTCACGCCAAAAAAGAATA
GTATGAACAGAAAAGCTTTTAGTAGAAAAATTGGGTTTTTTTTTTTCCTTCTGGTTAGCG
GAAAAAATGCGTTCAGTTCAGTGGAAATGCGCATATATGGACCGACTCGTTTAGAATATG
GCCGTACATGCTAAGGCGGTGCAAAGCTTCTTCCTTCAGTTTTTAATTTAACCACTCCAC
TCCAGAACGCTTGAAAGCACAAAACTTTATTGGCGTTTGAATCTCTCTCTCTCTGTTGTT
CTGTCACTGTTGGATCGAGCATGGAGGCAAGCAAGGAAGCGTTTCTGAGGGAGTTTGGGG
AGCATTATGGGTACCCGAACGGTCCCAAAACCATTGACGAAATCCGAGCAACCGAATTCA
AACGATTAGATGGTCTGCCTCTCTTTAATTCGCTTCTATATTCTATCCCTTTGCTCTCTG
TTTGCTTCTTGAGAAATTTGAGCTGAAAAAATGACACAAGAAGCAAATAAGCTTTCGGTT
TTATCATTTTCAGTCTTATTCGTTGAACCCAAGTGCAATTTTTCTAGTTTTTAATTGAGC
TGGGGAAATGAATTAAGTTCTGAAAATTTATTTCTTGGTGGGCATACAGAGGAATATTGG
TGAGGTTTGTTTATTGGGTTTTGGCTATTGATGCTGTTGGGTTTGGGAAATGCAGGCCTT
GTGTACTTGGACCATGCTGGTGCTACTATGTACTCTGAGTTGCAGATGGAAGCAATCTTT
AAAGACTTCACTACCAATGTTTATGGAAACCCACGTATCCTATTACATGTGAAATGAATG
ATTGTGGTGTGAGAAATCGTTATGTAATTGCTGGAACAGGATTTGCAATATAATCTTGTT
CTCCTGGTTGTTGAAATCAAATTGTCTTATAAAATTAATTTATGACCTTATTGTTATTCA
TGGTTGCTTTTCATTAAGTTCCTTAATTTAAATTCAGATAGTCAAAGTGATACGAGTTCT
TCCACTAGTGACATTGTAAGGGAAGCCCGCCAACAGGTATCATATGTTATCTCTAGCTGC
TTTGGTGTTAGTCCTCACAATATAATGAATTTTAAAGGTTCAATATATTTTTTCTAATCT
TTTCCAAGTAGTTGGATAGTGGGAATATTATGACCACTAATTGTCCTGAATTGATCTTTA
TGAGTAATTTTTGTTATCATGATTTTTTTTTTCCAGATGATTCATGTGCAAGATTAATAG
TTTGCCCCTCATTTCGTACTTTTAGTGAGTTTCTGAATAGCCGTGTCACATTTGTATAGG
TCCTTGACTATTGTAAAGCATCGCCAAAAGATTACAGCTGCATATTCACTTCTGGGGCTA
CAGCGGCACTGAAGCTGGTAGGGGAGGCCTTTCCTTGGAGCTGTCAGAGCTGTTTTACAT
ACACGATGGAGAACCACAATAGTGTCCTTGGGATCAGAGAGTATCCTAACATGCATCACT
CAGTCATCATCTTTAATAGATGGGGTTAGCTTCTTCTTTTTTTTTCAATGATTATTCTAG
AATTTTTGTTTGTACATTTAACGGAGAGGATCCTTTTCACCAACATTTCTGTCTCAACTT
ACAAGTTTGTGCTTAATGTTTGGCATGGAAGTTGAACATCAGTTTTGTCAGATGATTGAC
TTCTGAGTGATATTACAGACTTACTTTGTGTACCATTAATGCTTGTGGTCTTTGGACCTG
TATATATGTTCCCTTACCGGATGTTGTTTTTTCTTGAAATCTTTTGAAATCAAATGGAGA
GCTTGGGCCAGTTTGTTTTGTATGCAATATTTTGTACACTCTACTATAATTTTGAATTGA
CGTCATTATTCTTCTGTTTTTCATTTTCACCTTCTTAAGAGTCTGAGCGCCATATATGTA
GCCCTTAATTAGTTTAGATATGCTCTGGATCAAGGAGCTGCAGCCTTTGCAATAGATGTT
GAAGAGACTGTGCATCATGGAGTATCCAATGGTACTGCAGCATCTATGAAGGTGTTGCAG
CACCAAGTGCAAAGGAGAAATGAAGCAAGTTCCCTAGAAGAACCAACAGGTAATTCTGAC
TGGACGCATTAGATATTGATGGAAAGTTGGCAAGACCTTGATCGCAGCACATCTTCCTAG
CATTTTTGGATGGTTGCTATCTGCATATGTATTTTCATGCATGTCTTTGGTAGGGAAAGG
GGGTTCAAACAGTTTGGCTGAATTAAAATTGGGATTTCATGACATTCAAGATTATGACAA
TTTTTCATTGGATATCTGTTGTAACACCAGTCAGTTGTAAAAAACTGTACAATGGGTGAA
AATTTAATTGGTTTTTAGTGATTTGATGTTATCATTTATAAGTTATTGTTGTTGGTTTCT
TTAAGCCTGTTGTGAAAGTGTTGGTCTTAAATATGAGACAAATAATTGTAAATCATATTC
ATACTTGTACTTTGTTTGGGGATACTGTTATAAATAACAGTTTTGTATACTGATATTTTC
AGGAGAGTTCATGATAACGTACATGAATTTGATTTCATTTCATTTTCCTGATGCAGGAGA
GGCATATAACTTATTTGCCTTCCCCTTGGAGTGCAATTTTTCTGGTTTGAGATTCAGCCT
TGACTTGGTGAAGATAATTAAAGAAGATCCGGCAAGAATTCTGGAAGGCTCTCCATTTTG
CAAGTAGGTCATACATTATATCCAGTAAACTTCTTATTTTCTCTGCCATTCACATTTGAT
TCTAATCTGAATTAATGACTCATGGAATATTTGATCTGAACAAAATTATTGTTGTTACAA
TTATTGCAACCAGTTTATCTTGCATGCAATATCAGTTTTGAATTTTCGATGGATGTGGTT
ATATTAGTAGAGAGCCGAATGTTACCTTGTATGGCTGGTTGAGGTTTCTGTTGTCTTCCC
ATTAATTTATGGACCTCTCTTCTTCTCATGTTCTTCACCTTTTCTATTACAAAAAATAAA
ATAAAAAGGAAAAGAAAGGCAGAATTGCTTTGAATGTACATACATACCTATGTTGCTGTT
GTGTCATGACTTGTTTCTGGAAGAAAAATATATCATAAATGGAAGATCCTCTATACAAAC
ATTAGTATGCAGACAAATGCATGCATAAACATGTGCATGCTAGTGCGTCTCTGCACATGT
TTTCTGTTGGCTTGGTTGTCTTGTCTTTTTCTGCGAATGTGATATATATTTATCCTCCGA
GTCTCTATTTTTCTGCCTTTTGGTCCTTCTTTTCAATGAAGAGTTTTCCTGGAAGACAAG
TATAGAATCTTTGCTGATGATCTCTCTTTGAATGCTTCTATTTTAGACAGCATAGGTTTT
GCTCATTCTAGTATGCTTTGCTGTTTATATTGGGACATCTAGGTAGTATACTATAGAGGA
ACTACGTTTTGAGAATTTCTTTAAAAATTCTTCAATTTGAATATTATGCATTTAGTATTT
TATTTTATTTTTACTTTTTTTTTATCTCATAAGTGGGCGCTGGATGGTCTTGATTGATGC
TGCAAAAGGATCTGCCACAGAACCACCAGATTTATCATTATATCCGGCAGATTTTGTTGT
TATGTCTTTCTATAAGGTACATGTCTTTCTTTGGATTTTGTTAGAAACCATTACCTTTGG
ATATTAATGTTTTGTATCTGTATGTTTCTTGTTAAGCTGTTTGGTTATCCAACTGGACTT
GGAGTGCTCATTGCTCGAAATGGTAAGTAACTAATAATGAACATAATCATGTTTTAAAAA
TAATTTGGTGGCGTGTTAGAAGTTTTCTCCAGTCTCACATATATGTTGTGATATTGCCTT
CAAAGTACTAAAATTGCCTTTTATCTTGTTTTCCAAGGGTGGGTAGGCGTAGTTCATTTA
TTTGTGATTTTAGTTCTTGTTGCATGTGTCATTTTCTTCCCTTTAAAGTAGGATGTCACA
GAAAATTATAGAAGTATGGCCACTAGATCTCTTCTTGGTTGCTTGCATGAACTTACTACT
TGTGAAAATTATGTTCTAATTTTTTGTTCATGCTACTTCCATTAATTTTTTCTTTGGTAG
TGTATCATCTTGAAATGTAATATCAAAACTTAGGGATATGTTTTTCTTATTTGAACTTTT
ATTTTACAACACAGATGCCTCCAGGTTATTGAAGAAGACGTACTTCAGTGGAGGTTTGCA
CCTAGATATCTAATTTGCTATCACTAGTCTGTATAGTTTTTTTTGGGTCACACTAGTCAG
TATAGTTATACAGTTGGTAATCATACAAACATTTCAGGCACAGTCGCAACCTCAATCGCT
GATATTGACTTTGTTAGGAGAAGAAAAAGTGTGGAAGAGCTCTTTGAGGATGGCACCATT
TCATTCCTGAGCATAGCTTCTGTTCACCATGGGTTCAAAATTCTTAATTCCCTAACTATA
TCTGCCATATCTCGGTATGTTATAGTTTGTTAGTTTCAAAATGCATTGTCTGTACTCTGT
AGTGATAAAAATAACTCCTCATTTTCTAAACAAAACTTTATCCATGTAATACGGTTGAAT
TGCTCCTCTGAAATAAGTTAAAATCATCGTATTGTATTCTGACATGAATCATCCTTGGGA
TTTTTCTTGATATATGCACTTTTTACATTGAGAATTAGCTGATCTCTACCTAGGTAGGAA
AATGATGGATCTGCATTCTCTCATCATTAGTTTGTCTCAATTTTCTGCTAAGAATATTTC
CTGCCATTGCATTTGGACAATGAAAAAAGTTAAGTATGACTTTGCAAGTCTTTTCCTCAT
AATTTTCATCATATATAAAAAAAACTGTGGTATATTTTAATTTTATTTAATTTTCCATTG
CTAGAAATGGGTATTCTCCTTGATTTTAATACTTTTTCATTTCTATCTTCAGTTAATAAT
CTTTGTGTAGATAATAAATATAGATGAAATGCTCTGAACCATGCATGACCTTGCTATTAT
TCTAGGCATACAGCATCTCTTGCCTGGTACGTGAGGAAGAAGCTCTTGGGCTTGAGGCAT
GAAAATGGAGCCCGTGTTTGCACACTTTATGGAGATTCCAAGGTTTCCTTTGTAATTGAA
TGCTTACTGAGCTTTTCTTTTTGAAAGTAAAGCTGCTGCATTTACTAAGTGAATGAAATG
CACGTCATTTCATATGTTATATCTCTTTGCGTTGTGGAGGGGAAAGGATGGGGGTGGCAG
TTAGAACTTCTTATATTTTTCTTTTTTTGGTAAAAACAAAGGCTTCTGATTCATTTCAAG
TAAGCCAACTTCACTGCATGTAATTCTTTAAGGGAAAAAAGTAGGGAAAAGGCCAAGGAG
TTGTTTGGAAAATGGTAGGAAAGAGTTGCAAGTTTGATGATTCTTTTTATATCCAACTGT
GGTCCAATTATGTAAATTTGAAGATGCCAGTTCAAATTTGGTCTGACACATGATCCCCAG
TTTGAGTTGAGTCCATCTTGGTTGTATCAGGCGGTGGCACCTCCTCTTAAGACTGAGGGT
GATGCCTTGGTGCTTGTGCTATTTACCTGGCACAATAGAGAAAAGTTCATTGACTGTATT
AACCTTCTCGACTTTCAGTGGGTCTAGCTAACATGGATGACTCTGTTTGATATACTGTTA
AGTAGACATGTGTCAATTCTTTAGAACTTTTGATTTTTATGTCAGATACTCTGTAACAAT
TAGTTAGTTTAGAAGTCTAATGTTTGATCAATTTAGTAAATGCTCTATGGACAGACAATC
TCTTTCTTCTATGTTTTCTGAATTTGTAGATAACAATCTGATATATTTCAAAACTTTATT
CTGTTAGGCATTATTTCATGACTTTGGTCCTACAGTCTCATTCAACTTGAAAAGGTCGGA
TGGCTCCTGGTGTGGATACCGTGAAGTGGAAAAACTGGCATCTTTATCTGGGATTCAGTT
ACGGGTAAATTTATGAGATGTTATTTGGCATTCAACCTATCCTTTTGGTCTTTGCATGAC
AATCAAATTATGCAACTCTACTAGAAATGGCAATATGTGATTGATTTTTTTTGTTTTTGT
TTTTACCTAATTCACAAATGATAGGTAACTTGAAATTGCAAAAGTTGTTGCAAGGTTTAC
ATTGTTGGGTGGCCCTAGGGTTTGTGATTTGATTTGGGCAAAACCTTTCTAAGGGAATTG
GGTATGGATGCCCAGGAATGTATGAAACTCTATAGTGATAATAAAGCTGTCATTAACAGA
ATCTAGTCCAATATAATAGAACTAGAAGAAAACCTGGAATCTGGTGTGATATGATATGCA
CTCCTTTTGTGAAGACATGACAAGAACTTGCTGATATCTTCACAAAGAGTGTGCCCAGTA
CTCTCGTCCATTCATTTGTCGACAAACTTGGTATGCTAAATATCTGAACAGCAGCTTTGA
GCAGTGTTGGAATATTTGTTGTGTAGCTCAGGATGTTCTTGCCTTTGTGAAATTACCAAA
ATATATGATGTACAGTAGCTTAGGATATAGCATAAGCATCTCTTGGTCACTTCTCAAGGT
GTTATTCATTTGCAATATGTTGCATTTTAAGTAATTGGCGATTTTTCAGCATTTCCTTGG
TGTCAGAACAACGTGGAATGTGTTTTTTAATTTTTCTTTCTGTTAAGCTCACCAAAATAA
AATTGGTACTTAGGATTTTATAAAAATATTCTTCTGTTTTTAAACGCAATTGATCTTCTG
AGATAACTTATGTCAATCTATGTATATAATTCATATTTTGCATGCATTTCCAAAATTTGT
TCTATGTAATGATATATAATCTGGTTGGGTGAGAGAAAGATCAGCAATTTTACTCCACTT
GTGATGGGTCCTGACATTCTCTTATATCCTCCTTTCTATGTAGACAGGATGCTTTTGCAA
TCCCGGTGCATGTGCAAAATATCTTGGCTTGTCTCACTTGGATCTTCGTTCAAACTTTGA
GGTACTTGGAACTGTTTATTTTGATTTCTTTCTTTTTTTCTTTTTTTTCTTTTTTGTGGT
TTTCGAGGGGAAAGGGAGGGTTGGGGGCGTGTGGGGGATTGGGGCTTACTTATGACTTTT
CTTAGGATTTAGTTAATGAATGACTATTCTATTCTAGTTGAATGATCCACCGCATGGCGT
GTATTTTTCAGTTTCTGCTTGAGGGTATGAAATAGTCTTAACAATTTAGTTTTGGATATT
AGGCTGGACATGTTTGCTGGGATGATCATGACATAATTCATGGAAAACCTACTGGAGCGG
TGAGAGTATCCTTTGGTTATATGTCAACATTTGAAGATGCGAAGGTAGATGTTCTTTCTC
AAGCCATAGAGAGCATAGTTAAAATTTGAAGTGTACAGTGTTGCAGCATTTCCTTTCCAA
TTTTATGCATAAGCTAATGTGAAGCACAACATTCCAGGCTTTAACTAACAAATGTTTGTT
TTCTTAGATTTTGAAAGGCAAAAACGCTAATTTGGGTTTTTCATTCCAGTCTGATTTTCT
TTTCTCTTTCTTGTTTTATGAAATGCAGAAATTTATTGATTTTGTGACAAGTTCCTTCGT
AGCATTACCCAATTGGATTGAAAGTGGGTATCAACTAATGCAAGGTTCATCCCCTTTCTA
AATGAAGGTTAATTTATATATTGCTTTATACTCTGGTCTGAAAGAGTTGAAGTTTGGTTT
AAATTACATATCTTCGTTTCCTGTGGAGGATTCCAACCTCCTGCTCCTCCCACCCTCTCT
TAATTCTTATTTTCTTTGCATTTTCAAAATTTTAAGCCATGTCATTGTTTCCGTTGCCTC
ACAAGATGAAGTGATCGTTTCTCATGTTATTAATATAGGAAAGAAAAGGACTGGGAATAG
TAAAATTCTATGCAGCACGGATGACGCATCTATGTGTGATGTCTTTTGCATGGTATCGTA
TGTTGAGAAATAAAGAGGGAGGGAATAAGGTGCTTCAATCATAATCCTTAAAGCGGTCTA
CATGAAGCAGAACATTAGTTATAATAAGAAACTAAACAATGGCGACGTAGGAAACTAAAT
TAAACTCCTATAGGAACCAAATGTTCTTACAAAAGAACAGCCATTCAAGAGATAGCATAG
ATGCTAATTATGCCTAGCTTGTTAAATCAGTCATAAACATAATTGAAACTTATAATTTTA
AAGCAGACTCAAAACATAAAGTGAATTGGATTTGTACTTGTGCTACCTTGACTGAATGTT
GTAATGCCACCTTGAGCCTTGAGTTTCTTTGGATATGATATTTAAGATCTTCAATAGTCT
CTCAGCATTACTCCTGAATGTGTTAGGTTCAACTTGTCTGAAATTTTGAACCAGTCCTTT
TATATTTGGGGATCTTTGAACTTTAACATGGTTTTATTTCTCACTTCAATAACTTAGGCT
TCACATGGCTACAAACAGGATTGCATCGTGTGCCTCTACTTATAATTGTGAAATTTTGTA
AATAGAGTACAACCCTAATTCAATAGGAAACTAGCTAACAACCAAAACACCTAATTTAGG
AGACTAGTTAAGCCCATAAACAAAGTAGAAGCATTCTTATACTCTTAAAATACAAATTCT
CTAATATAACGTTTTTTTCATCTCCCATTCCACATTTTTTTTATGATATTGGATGAGAGA
AATAGTAAAGTTTTTTATTTAAGGAGAGGAGCGCTCATTTATGGAAACCAAAGCCCAGAT
TTTGGATGGTTAATTGAGTGGGCCTTGTGAGCTATTTCCATGTCTCCTATTTCTCGTCAG
TTTTTGCTTTCTTTACACACTTTTCACTGTGGGTTTTGTGTACATGGGTTGCTCTACACT
AAAATTCGTTTACTTACTAATATATTGTAGGTTCGGAAAGCACACTAGGAGCTGCCAGTT
TCTATCTCAAATCTATCACTGTTTACCCAATAAAATCATGTGCAGGATTCAATGTCGAAA
GTTGGCCTTTGAGCACTTCTGGTAGCTATTTCTTGTCTTCACATTTTATGTGTTTTTTCT
TGGAATAGTTGTGTAAAATATCATCATAATTTAATAATATTGTACATAGCAGTAGGAGGT
ACCTTTTTGAATAACACAAGGATACAAGCCTGCCGTGCCAGTTAATCTTATGTAACAAGT
GTTATTTGATAGTCATTATGATGGAAAAGAAAAGTTACACCCCCATGGATTATCATACTT
AGGATCACCCTATTTCGGTGAAGAGCGTAGCAAGCAGTGGTTATATGTGGTGAAGCATAA
AGAAGAGGAGATTGGAATTGTACTTATCTCTTGAAGATAACTTGTATTAACATTTACCAG
AACCAAATTTTGTTGTTGAACCTTGGTGACTTAATAAAGCTGGATGTGTTTCACAGTTTC
AAGAATGTAGATTGAACCTTATGATTTTATAATTGTTTTCCTTTTTTTCTTTGGCGTACT
ATCTGTTCATTTCTTATAAGTATGTGCTGCTCCAGGAAATTAGCAAAATTTCGTTTGTTA
TTTATTATGTATGTATGTATGTATGAATGTATGCATCTTAATGCAGTGACAATATATAGA
GGGCCTGGAGGCACTGTATGTTCCATTATTTGAATAACCCTGTTTGATGGGTAGAATCTT
TGTCATATCTGGGAGTGTATTGGTTAATGGAATTTTATTATTTTTTCGGTGGTTTTTTAG
CAGGTTTGCTTCATGATCGGGAATGGGTTCTTACAAGCCTAAGTGGTGAAATTCTTACAC
AGAAGAAGGTGAAATACCAATTTAGTAGTTTTTGACCAAAAAAACCAATTTAGTAGTTTC
AAGCACATGCAAATGTGCACAAACACAGTGCAATTGGCTCAGACCCTAGGCATGGCTCCA
GCACGTGGGACGGGTACATTCGTGTTCATGCTGTGCTGATGTTGTGCCTAGGGTACAGGT
ACCTTTTTCTTTTCGTATTTTTAATTAAGAGGATTAGGTTTTTTTCCTTGTAGTTAAAGG
TATGGGATATTTATAGGTGAAAGAGTAGGGAAAAGAATAAAATAAAATTTAAGAGCTCTT
TATTCTAGGGCGGCCTGTGTGGGTAATATGTCCAAGTGTCTGATCTGGTCTTCAGAGAGT
CTTTCAAATTTTGGAGTATAGTGAACATCGAATTTGTTTATGCTTTGCCATAAAAAATTG
ATTAGCATTAACTTTTAATTCTTCTGAATTTGGTTTTGTAGGTTCCTGAAATGTGCTTTA
TAAGTACTTTTATTGACCTCGACAAGGGAATATTGTTTGTAGAGTCACCACGATGCCAAG
TGAAACTGCCAATCAACTTTATCACAGATTCATGTAATGGTGGGAGCGAAAAAATTAAGT
TAAATGGCCAAAGGCAAGATAATATTTGTGTATCTGTCTTTTTAACTGCTTGTTACTCCT
TTGTTCTAGAGTGTCATGGCCTTGTTAGACTTGTTGGATTGATGGAATGTTTAGATACTA
TTACAATGATAATATACTTGTTAATTTGTCGCTGTTTTGAATTAATTTAGAAAATTCCCT
TTGTTTTTGAGCTATCCCCTACATTCTATAAAGGTTTATTGGTTAACATTTGGTTTGGTT
TTTTGTTCTTTCTTTTTTCTTTTTTCTTGGGGGCTTAGATATGAAGTACAGAGCTACAAG
AATGAAGTCAATATTTGGTTCAGCAATGCCATTGGTCGACCATGCACTTTATTCCGCTGT
TTTAGTTCCAATCACAACTTTTGCTTGAATAAGATCAAAAGTGCAAGCATGGGAAGAGAG
GTGCAGAGCATGTTGAATTTTTCCAATGAAGCTCAGTTCTTATTGATATCTGAGGAAAGC
GTGTCTGACCTCAGCCACAGAGTAAGCACAAGTATGTTCTTACATTGAACTGTTGCAAGT
CATATAGCAAGTAAATTCTTGCACTATGATGTGAAACGATCGAGACTTGCATGAGCTATC
TTCTGTTCTGAATACAATTGCAATATGGATTGATTTTCCTGTACCCTGGAATCTTTGAGA
AAATACTTTTTTTCCTATTGTGTTTTTCCCCTTCATTGACTAAATTCCGGCCTAATACCT
TTCTTATGCCTACCCTATCGCATTATAGACAGCCCAAGACCTTTTAGGAAATTAGTTGAG
GATTTTAAGAAT
>chr4:8550068-8561357 A0862 FLACCA P1
AATTTTACATCTCACGTCTCACCATTGTTGGAAAACCCCATTTTACATCTTGCGGAGATG
TAAAAATGGTTTTACATACCTAAATTTACACCTTCCTAATAAAGATATTGTAACTCCTCA
ATTCAATTCCTCCTCTTTCTCTTTCGATTACAAATGTGACGTCTAAAATTGAAATGGAAT
CTGAAATCCATCGGTCAAATTGTTGATAAGTATAAATGGAACTCACGCCAAAAAAGAATA
GTATGAACAGAAAAGCTTTTAGTAGAAAAATTGGGTTTTTTTTTTTCCTTCTGGTTAGCG
GAAAAAATGCGTTCAGTTCAGTGGAAATGCGCATATATGGACCGACTCGTTTAGAATATG
GCCGTACATGCTAAGGCGGTGCAAAGCTTCTTCCTTCAGTTTTTAATTTAACCACTCCAC
TCCAGAACGCTTGAAAGCACAAAACTTTATTGGCGTTTGAATCTCTCTCTCTCTGTTGTT
CTGTCACTGTTGGATCGAGCATGGAGGCAAGCAAGGAAGCGTTTCTGAGGGAGTTTGGGG
AGCATTATGGGTACCCGAACGGTCCCAAAACCATTGACGAAATCCGAGCAACCGAATTCA
AACGATTAGATGGTCTGCCTCTCTTTAATTCGCTTCTATATTCTATCCCTTTGCTCTCTG
TTTGCTTCTTGAGAAATTTGAGCTGAAAAAATGACACAAGAAGCAAATAAGCTTTCGGTT
TTATCATTTTCAGTCTTATTCGTTGAACCCAAGTGCAATTTTTCTAGTTTTTAATTGAGC
TGGGGAAATGAATTAAGTTCTGAAAATTTATTTCTTGGTGGGCATACAGAGGAATATTGG
TGAGGTTTGTTTATTGGGTTTTGGCTATTGATGCTGTTGGGTTTGGGAAATGCAGGCCTT
GTGTACTTGGACCATGCTGGTGCTACTATGTACTCTGAGTTGCAGATGGAAGCAATCTTT
AAAGACTTCACTACCAATGTTTATGGAAACCCACGTATCCTATTACATGTGAAATGAATG
ATTGTGGTGTGAGAAATCGTTATGTAATTGCTGGAACAGGATTTGCAATATAATCTTGTT
CTCCTGGTTGTTGAAATCAAATTGTCTTATAAAATTAATTTATGACCTTATTGTTATTCA
TGGTTGCTTTTCATTAAGTTCCTTAATTTAAATTCAGATAGTCAAAGTGATACGAGTTCT
TCCACTAGTGACATTGTAAGGGAAGCCCGCCAACAGGTATCATATGTTATCTCTAGCTGC
TTTGGTGTTAGTCCTCACAATATAATGAATTTTAAAGGTTCAATATATTTTTTCTAATCT
TTTCCAAGTAGTTGGATAGTGGGAATATTATGACCACTAATTGTCCTGAATTGATCTTTA
TGAGTAATTTTTGTTATCATGATTTTTTTTTTCCAGATGATTCATGTGCAAGATTAATAG
TTTGCCCCTCATTTCGTACTTTTAGTGAGTTTCTGAATAGCCGTGTCACATTTGTATAGG
TCCTTGACTATTGTAAAGCATCGCCAAAAGATTACAGCTGCATATTCACTTCTGGGGCTA
CAGCGGCACTGAAGCTGGTAGGGGAGGCCTTTCCTTGGAGCTGTCAGAGCTGTTTTACAT
ACACGATGGAGAACCACAATAGTGTCCTTGGGATCAGAGAGTATCCTAACATGCATCACT
CAGTCATCATCTTTAATAGATGGGGTTAGCTTCTTCTTTTTTTTCAATGATTATTCTAGA
ATTTTTGTTTGTACATTTAACGGAGAGGATCCTTTTCACCAACATTTCTGTCTCAACTTA
CAAGTTTGTGCTTAATGTTTGGCATGGAAGTTGAACATCAGTTTTGTCAGATGATTGACT
TCTGAGTGATATTACAGACTTACTTTGTGTACCATTAATGCTTGTGGTCTTTGGACCTGT
ATATATGTTCCCTTACCGGATGTTGTTTTTTCTTGAAATCTTTTGAAATCAAATGGAGAG
CTTGGGCCAGTTTGTTTTGTATGCAATATTTTGTACACTCTACTATAATTTTGAATTGAC
GTCATTATTCTTCTGTTTTTCATTTTCACCTTCTTAAGAGTCTGAGCGCCATATATGTAG
CCCTTAATTAGTTTAGATATGCTCTGGATCAAGGAGCTGCAGCCTTTGCAATAGATGTTG
AAGAGACTGTGCATCATGGAGTATCCAATGGTACTGCAGCATCTATGAAGGTGTTGCAGC
ACCAAGTGCAAAGGAGAAATGAAGCAAGTTCCCTAGAAGAACCAACAGGTAATTCTGACT
GGACGCATTAGATATTGATGGAAAGTTGGCAAGACCTTGATCGCAGCACATCTTCCTAGC
ATTTTTGGATGGTTGCTATCTGCATATGTATTTTCATGCATGTCTTTGGTAGGGAAAGGG
GGTTCAAACAGTTTGGCTGAATTAAAATTGGGATTTCATGACATTCAAGATTATGACAAT
TTTTCATTGGATATCTGTTGTAACACCAGTCAGTTGTAAAAAACTGTACAATGGGTGAAA
ATTTAATTGGTTTTTAGTGATTTGATGTTATCATTTATAAGTTATTGTTGTTGGTTTCTT
TAAGCCTGTTGTGAAAGTGTTGGTCTTAAATATGAGACAAATAATTGTAAATCATATTCA
TACTTGTACTTTGTTTGGGGATACTGTTATAAATAACAGTTTTGTATACTGATATTTTCA
GGAGAGTTCATGATAACGTACATGAATTTGATTTCATTTCATTTTCCTGATGCAGGAGAG
GCATATAACTTATTTGCCTTCCCCTTGGAGTGCAATTTTTCTGGTTTGAGATTCAGCCTT
GACTTGGTGAAGATAATTAAAGAAGATCCGGCAAGAATTCTGGAAGGCTCTCCATTTTGC
AAGTAGGTCATACATTATATCCAGTAAACTTCTTATTTTCTCTGCCATTCACATTTGATT
CTAATCTGAATTAATGACTCATGGAATATTTGATCTGAACAAAATTATTGTTGTTACAAT
TATTGCAACCAGTTTATCTTGCATGCAATATCAGTTTTGAATTTTCGATGGATGTGGTTA
TATTAGTAGAGAGCCGAATGTTACCTTGTATGGCTGGTTGAGGTTTCTGTTGTCTTCCCA
TTAATTTATGGACCTCTCTTCTTCTCATGTTCTTCACCTTTTCTATTACAAAAAATAAAA
TAAAAAGGAAAAGAAAGGCAGAATTGCTTTGAATGTACATACATACCTATGTTGCTGTTG
TGTCATGACTTGTTTCTGGAAGAAAAATATATCATAAATGGAAGATCCTCTATACAAACA
TTAGTATGCAGACAAATGCATGCATAAACATGTGCATGCTAGTGCGTCTCTGCACATGTT
TTCTGTTGGCTTGGTTGTCTTGTCTTTTTCTGCGAATGTGATATATATTTATCCTCCGAG
TCTCTATTTTTCTGCCTTTTGGTCCTTCTTTTCAATGAAGAGTTTTCCTGGAAGACAAGT
ATAGAATCTTTGCTGATGATCTCTCTTTGAATGCTTCTATTTTAGACAGCATAGGTTTTG
CTCATTCTAGTATGCTTTGCTGTTTATATTGGGACATCTAGGTAGTATACTATAGAGGAA
CTACGTTTTGAGAATTTCTTTAAAAATTCTTCAATTTGAATATTATGCATTTAGTATTTT
ATTTTATTTTTACTTTTTTTTTATCTCATAAGTGGGCGCTGGATGGTCTTGATTGATGCT
GCAAAAGGATCTGCCACAGAACCACCAGATTTATCATTATATCCGGCAGATTTTGTTGTT
ATGTCTTTCTATAAGGTACATGTCTTTCTTTGGATTTTGTTAGAAACCATTACCTTTGGA
TATTAATGTTTTGTATCTGTATGTTTCTTGTTAAGCTGTTTGGTTATCCAACTGGACTTG
GAGTGCTCATTGCTCGAAATGGTAAGTAACTAATAATGAACATAATCATGTTTTAAAAAT
AATTTGGTGGCGTGTTAGAAGTTTTCTCCAGTCTCACATATATGTTGTGATATTGCCTTC
AAAGTACTAAAATTGCCTTTTATCTTGTTTTCCAAGGGTGGGTAGGCGTAGTTCATTTAT
TTGTGATTTTAGTTCTTGTTGCATGTGTCATTTTCTTCCCTTTAAAGTAGGATGTCACAG
AAAATTATAGAAGTATGGCCACTAGATCTCTTCTTGGTTGCTTGCATGAACTTACTACTT
GTGAAAATTATGTTCTAATTTTTTGTTCATGCTACTTCCATTAATTTTTTCTTTGGTAGT
GTATCATCTTGAAATGTAATATCAAAACTTAGGGATATGTTTTTCTTATTTGAACTTTTA
TTTTACAACACAGATGCCTCCAGGTTATTGAAGAAGACGTACTTCAGTGGAGGTTTGCAC
CTAGATATCTAATTTGCTATCACTAGTCTGTATAGTTTTTTTTGGGTCACACTAGTCAGT
ATAGTTATACAGTTGGTAATCATACAAACATTTCAGGCACAGTCGCAACCTCAATCGCTG
ATATTGACTTTGTTAGGAGAAGAAAAAGTGTGGAAGAGCTCTTTGAGGATGGCACCATTT
CATTCCTGAGCATAGCTTCTGTTCACCATGGGTTCAAAATTCTTAATTCCCTAACTATAT
CTGCCATATCTCGGTATGTTATAGTTTGTTAGTTTCAAAATGCATTGTCTGTACTCTGTA
GTGATAAAAATAACTCCTCATTTTCTAAACAAAACTTTATCCATGTAATACGGTTGAATT
GCTCCTCTGAAATAAGTTAAAATCATCGTATTGTATTCTGACATGAATCATCCTTGGGAT
TTTTCTTGATATATGCACTTTTTACATTGAGAATTAGCTGATCTCTACCTAGGTAGGAAA
ATGATGGATCTGCATTCTCTCATCATTAGTTTGTCTCAATTTTCTGCTAAGAATATTTCC
TGCCATTGCATTTGGACAATGAAAAAAGTTAAGTATGACTTTGCAAGTCTTTTCCTCATA
ATTTTCATCATATATAAAAAAAACTGTGGTATATTTTAATTTTATTTAATTTTCCATTGC
TAGAAATGGGTATTCTCCTTGATTTTAATACTTTTTCATTTCTATCTTCAGTTAATAATC
TTTGTGTAGATAATAAATATAGATGAAATGCTCTGAACCATGCATGACCTTGCTATTATT
CTAGGCATACAGCATCTCTTGCCTGGTACGTGAGGAAGAAGCTCTTGGGCTTGAGGCATG
AAAATGGAGCCCGTGTTTGCACACTTTATGGAGATTCCAAGGTTTCCTTTGTAATTGAAT
GCTTACTGAGCTTTTCTTTTTGAAAGTAAAGCTGCTGCATTTACTAAGTGAATGAAATGC
ACGTCATTTCATATGTTATATCTCTTTGCGTTGTGGAGGGGAAAGGATGGGGGTGGCAGT
TAGAACTTCTTATATTTTTCTTTTTTTGGTAAAAACAAAGGCTTCTGATTCATTTCAAGT
AAGCCAACTTCACTGCATGTAATTCTTTAAGGGAAAAAAGTAGGGAAAAGGCCAAGGAGT
TGTTTGGAAAATGGTAGGAAAGAGTTGCAAGTTTGATGATTCTTTTTATATCCAACTGTG
GTCCAATTATGTAAATTTGAAGATGCCAGTTCAAATTTGGTCTGACACATGATCCCCAGT
TTGAGTTGAGTCCATCTTGGTTGTATCAGGCGGTGGCACCTCCTCTTAAGACTGAGGGTG
ATGCCTTGGTGCTTGTGCTATTTACCTGGCACAATAGAGAAAAGTTCATTGACTGTATTA
ACCTTCTCGACTTTCAGTGGGTCTAGCTAACATGGATGACTCTGTTTGATATACTGTTAA
GTAGACATGTGTCAATTCTTTAGAACTTTTGATTTTTATGTCAGATACTCTGTAACAATT
AGTTAGTTTAGAAGTCTAATGTTTGATCAATTTAGTAAATGCTCTATGGACAGACAATCT
CTTTCTTCTATGTTTTCTGAATTTGTAGATAACAATCTGATATATTTCAAAACTTTATTC
TGTTAGGCATTATTTCATGACTTTGGTCCTACAGTCTCATTCAACTTGAAAAGGTCGGAT
GGCTCCTGGTGTGGATACCGTGAAGTGGAAAAACTGGCATCTTTATCTGGGATTCAGTTA
CGGGTAAATTTATGAGATGTTATTTGGCATTCAACCTATCCTTTTGGTCTTTGCATGACA
ATCAAATTATGCAACTCTACTAGAAATGGCAATATGTGATTGATTTTTTTTGTTTTTGTT
TTTACCTAATTCACAAATGATAGGTAACTTGAAATTGCAAAAGTTGTTGCAAGGTTTACA
TTGTTGGGTGGCCCTAGGGTTTGTGATTTGATTTGGGCAAAACCTTTCTAAGGGAATTGG
GTATGGATGCCCAGGAATGTATGAAACTCTATAGTGATAATAAAGCTGTCATTAACAGAA
TCTAGTCCAATATAATAGAACTAGAAGAAAACCTGGAATCTGGTGTGATATGATATGCAC
TCCTTTTGTGAAGACATGACAAGAACTTGCTGATATCTTCACAAAGAGTGTGCCCAGTAC
TCTCGTCCATTCATTTGTCGACAAACTTGGTATGCTAAATATCTGAACAGCAGCTTTGAG
CAGTGTTGGAATATTTGTTGTGTAGCTCAGGATGTTCTTGCCTTTGTGAAATTACCAAAA
TATATGATGTACAGTAGCTTAGGATATAGCATAAGCATCTCTTGGTCACTTCTCAAGGTG
TTATTCATTTGCAATATGTTGCATTTTAAGTAATTGGCGATTTTTCAGCATTTCCTTGGT
GTCAGAACAACGTGGAATGTGTTTTTTAATTTTTCTTTCTGTTAAGCTCACCAAAATAAA
ATTGGTACTTAGGATTTTATAAAAATATTCTTCTGTTTTTAAACGCAATTGATCTTCTGA
GATAACTTATGTCAATCTATGTATATAATTCATATTTTGCATGCATTTCCAAAATTTGTT
CTATGTAATGATATATAATCTGGTTGGGTGAGAGAAAGATCAGCAATTTTACTCCACTTG
TGATGGGTCCTGACATTCTCTTATATCCTCCTTTCTATGTAGACAGGATGCTTTTGCAAT
CCCGGTGCATGTGCAAAATATCTTGGCTTGTCTCACTTGGATCTTCGTTCAAACTTTGAG
GTACTTGGAACTGTTTATTTTGATTTCTTTCTTTTTTTCTTTTTTTTCTTTTTTGTGGTT
TTCGAGGGGAAAGGGAGGGTTGGGGGCGTGTGGGGGATTGGGGCTTACTTATGACTTTTC
TTAGGATTTAGTTAATGAATGACTATTCTATTCTAGTTGAATGATCCACCGCATGGCGTG
TATTTTTCAGTTTCTGCTTGAGGGTATGAAATAGTCTTAACAATTTAGTTTTGGATATTA
GGCTGGACATGTTTGCTGGGATGATCATGACATAATTCATGGAAAACCTACTGGAGCGGT
GAGAGTATCCTTTGGTTATATGTCAACATTTGAAGATGCGAAGGTAGATGTTCTTTCTCA
AGCCATAGAGAGCATAGTTAAAATTTGAAGTGTACAGTGTTGCAGCATTTCCTTTCCAAT
TTTATGCATAAGCTAATGTGAAGCACAACATTCCAGGCTTTAACTAACAAATGTTTGTTT
TCTTAGATTTTGAAAGGCAAAAACGCTAATTTGGGTTTTTCATTCCAGTCTGATTTTCTT
TTCTCTTTCTTGTTTTATGAAATGCAGAAATTTATTGATTTTGTGACAAGTTCCTTCGTA
GCATTACCCAATTGGATTGAAAGTGGGTATCAACTAATGCAAGGTTCATCCCCTTTCTAA
ATGAAGGTTAATTTATATATTGCTTTATACTCTGGTCTGAAAGAGTTGAAGTTTGGTTTA
AATTACATATCTTCGTTTCCTGTGGAGGATTCCAACCTCCTGCTCCTCCCACCCTCTCTT
AATTCTTATTTTCTTTGCATTTTCAAAATTTTAAGCCATGTCATTGTTTCCGTTGCCTCA
CAAGATGAAGTGATCGTTTCTCATGTTATTAATATAGGAAAGAAAAGGACTGGGAATAGT
AAAATTCTATGCAGCACGGATGACGCATCTATGTGTGATGTCTTTTGCATGGTATCGTAT
GTTGAGAAATAAAGAGGGAGGGAATAAGGTGCTTCAATCATAATCCTTAAAGCGGTCTAC
ATGAAGCAGAACATTAGTTATAATAAGAAACTAAACAATGGCGACGTAGGAAACTAAATT
AAACTCCTATAGGAACCAAATGTTCTTACAAAAGAACAGCCATTCAAGAGATAGCATAGA
TGCTAATTATGCCTAGCTTGTTAAATCAGTCATAAACATAATTGAAACTTATAATTTTAA
AGCAGACTCAAAACATAAAGTGAATTGGATTTGTACTTGTGCTACCTTGACTGAATGTTG
TAATGCCACCTTGAGCCTTGAGTTTCTTTGGATATGATATTTAAGATCTTCAATAGTCTC
TCAGCATTACTCCTGAATGTGTTAGGTTCAACTTGTCTGAAATTTTGAACCAGTCCTTTT
ATATTTGGGGATCTTTGAACTTTAACATGGTTTTATTTCTCACTTCAATAACTTAGGCTT
CACATGGCTACAAACAGGATTGCATCGTGTGCCTCTACTTATAATTGTGAAATTTTGTAA
ATAGAGTACAACCCTAATTCAATAGGAAACTAGCTAACAACCAAAACACCTAATTTAGGA
GACTAGTTAAGCCCATAAACAAAGTAGAAGCATTCTTATACTCTTAAAATACAAATTCTC
TAATATAACGTTTTTTTCATCTCCCATTCCACATTTTTTTTATGATATTGGATGAGAGAA
ATAGTAAAGTTTTTTATTTAAGGAGAGGAGCGCTCATTTATGGAAACCAAAGCCCAGATT
TTGGATGGTTAATTGAGTGGGCCTTGTGAGCTATTTCCATGTCTCCTATTTCTCGTCAGT
TTTTGCTTTCTTTACACACTTTTCACTGTGGGTTTTGTGTACATGGGTTGCTCTACACTA
AAATTCGTTTACTTACTAATATATTGTAGGTTCGGAAAGCACACTAGGAGCTGCCAGTTT
CTATCTCAAATCTATCACTGTTTACCCAATAAAATCATGTGCAGGATTCAATGTCGAAAG
TTGGCCTTTGAGCACTTCTGGTAGCTATTTCTTGTCTTCACATTTTATGTGTTTTTCTTG
GAATAGTTGTGTAAAATATCATCATAATTTAATAATATTGTACATAGCAGTAGGAGGTAC
CTTTTTGAATAACACAAGGATACAAGCCTGCCGTGCCAGTTAATCTTATGTAACAAGTGT
TATTTGATAGTCATTATGATGGAAAAGAAAAGTTACACCCCCATGGATTATCATACTTAG
GATCACCCTATTTCGGTGAAGAGCGTAGCAAGCAGTGGTTATATGTGGTGAAGCATAAAG
AAGAGGAGATTGGAATTGTACTTATCTCTTGAAGATAACTTGTATTAACATTTACCAGAA
CCAAATTTTGTTGTTGAACCTTGGTGACTTAATAAAGCTGGATGTGTTTCACAGTTTCAA
GAATGTAGATTGAACCTTATGATTTTATAATTGTTTTCCTTTTTTTCTTTGGCGTACTAT
CTGTTCATTTCTTATAAGTATGTGCTGCTCCAGGAAATTAGCAAAATTTCGTTTGTTATT
TATTATGTATGTATGTATGTATGAATGTATGCATCTTAATGCAGTGACAATATATAGAGG
GCCTGGAGGCACTGTATGTTCCATTATTTGAATAACCCTGTTTGATGGGTAGAATCTTTG
TCATATCTGGGAGTGTATTGGTTAATGGAATTTTATTATTTTTTCGGTGGTTTTTTAGCA
GGTTTGCTTCATGATCGGGAATGGGTTCTTACAAGCCTAAGTGGTGAAATTCTTACACAG
AAGAAGGTGAAATACCAATTTAGTAGTTTTTGACCAAAAAAACCAATTTAGTAGTTTCAA
GCACATGCAAATGTGCACAAACACAGTGCAATTGGCTCAGACCCTAGGCATGGCTCCAGC
ACGTGGGACGGGTACATTCGTGTTCATGCTGTGCTGATGTTGTGCCTAGGGTACAGGTAC
CTTTTTCTTTTCGTATTTTTAATTAAGAGGATTAGGTTTTTTTCCTTGTAGTTAAAGGTA
TGGGATATTTATAGGTGAAAGAGTAGGGAAAAGAATAAAATAAAATTTAAGAGCTCTTTA
TTCTAGGGCGGCCTGTGTGGGTAATATGTCCAAGTGTCTGATCTGGTCTTCAGAGAGTCT
TTCAAATTTTGGAGTATAGTGAACATCGAATTTGTTTATGCTTTGCCATAAAAAATTGAT
TAGCATTAACTTTTAATTCTTCTGAATTTGGTTTTGTAGGTTCCTGAAATGTGCTTTATA
AGTACTTTTATTGACCTCGACAAGGGAATATTGTTTGTAGAGTCACCACGATGCCAAGTG
AAACTGCCAATCAACTTTATCACAGATTCATGTAATGGTGGGAGCGAAAAAATTAAGTTA
AATGGCCAAAGGCAAGATAATATTTGTGTATCTGTCTTTTTAACTGCTTGTTACTCCTTT
GTTCTAGAGTGTCATGGCCTTGTTAGACTTGTTGGATTGATGGAATGTTTAGATACTATT
ACAATGATAATATACTTGTTAATTTGTCGCTGTTTTGAATTAATTTAGAAAATTCCCTTT
GTTTTTGAGCTATCCCCTACATTCTATAAAGGTTTATTGGTTAACATTTGGTTTGGTTTT
TTGTTCTTTCTTTTTTCTTTTTTCTTGGGGGCTTAGATATGAAGTACAGAGCTACAAGAA
TGAAGTCAATATTTGGTTCAGCAATGCCATTGGTCGACCATGCACTTTATTCCGCTGTTT
TAGTTCCAATCACAACTTTTGCTTGAATAAGATCAAAAGTGCAAGCATGGGAAGAGAGGT
GCAGAGCATGTTGAATTTTTCCAATGAAGCTCAGTTCTTATTGATATCTGAGGAAAGCGT
GTCTGACCTCAGCCACAGAGTAAGCACAAGTATGTTCTTACATTGAACTGTTGCAAGTCA
TATAGCAAGTAAATTCTTGCACTATGATGTGAAACGATCGAGACTTGCATGAGCTATCTT
CTGTTCTGAATACAATTGCAATATGGATTGATTTTCCTGTACCCTGGAATCTTTGAGAAA
ATACTTTTTTTCCTATTGTGTTTTTCCCCTTCATTGACTAAATTCCGGCCTAATACCTTT
CTTATGCCTACCCTATCGCATTATAGACAGCCCAAGACCTTTTAGGAAATTAGTTGAGGA
TTTTAAGAAT
>chr4:8550068-8561357 A0862 FLACCA P2
AATTTTACATCTCACGTCTCACCATTGTTGGAAAACCCCATTTTACATCTTGCGGAGATG
TAAAAATGGTTTTACATACCTAAATTTACACCTTCCTAATAAAGATATTGTAACTCCTCA
ATTCAATTCCTCCTCTTTCTCTTTCGATTACAAATGTGACGTCTAAAATTGAAATGGAAT
CTGAAATCCATCGGTCAAATTGTTGATAAGTATAAATGGAACTCACGCCAAAAAAGAATA
GTATGAACAGAAAAGCTTTTAGTAGAAAAATTGGGTTTTTTTTTTTCCTTCTGGTTAGCG
GAAAAAATGCGTTCAGTTCAGTGGAAATGCGCATATATGGACCGACTCGTTTAGAATATG
GCCGTACATGCTAAGGCGGTGCAAAGCTTCTTCCTTCAGTTTTTAATTTAACCACTCCAC
TCCAGAACGCTTGAAAGCACAAAACTTTATTGGCGTTTGAATCTCTCTCTCTCTGTTGTT
CTGTCACTGTTGGATCGAGCATGGAGGCAAGCAAGGAAGCGTTTCTGAGGGAGTTTGGGG
AGCATTATGGGTACCCGAACGGTCCCAAAACCATTGACGAAATCCGAGCAACCGAATTCA
AACGATTAGATGGTCTGCCTCTCTTTAATTCGCTTCTATATTCTATCCCTTTGCTCTCTG
TTTGCTTCTTGAGAAATTTGAGCTGAAAAAATGACACAAGAAGCAAATAAGCTTTCGGTT
TTATCATTTTCAGTCTTATTCGTTGAACCCAAGTGCAATTTTTCTAGTTTTTAATTGAGC
TGGGGAAATGAATTAAGTTCTGAAAATTTATTTCTTGGTGGGCATACAGAGGAATATTGG
TGAGGTTTGTTTATTGGGTTTTGGCTATTGATGCTGTTGGGTTTGGGAAATGCAGGCCTT
GTGTACTTGGACCATGCTGGTGCTACTATGTACTCTGAGTTGCAGATGGAAGCAATCTTT
AAAGACTTCACTACCAATGTTTATGGAAACCCACGTATCCTATTACATGTGAAATGAATG
ATTGTGGTGTGAGAAATCGTTATGTAATTGCTGGAACAGGATTTGCAATATAATCTTGTT
CTCCTGGTTGTTGAAATCAAATTGTCTTATAAAATTAATTTATGACCTTATTGTTATTCA
TGGTTGCTTTTCATTAAGTTCCTTAATTTAAATTCAGATAGTCAAAGTGATACGAGTTCT
TCCACTAGTGACATTGTAAGGGAAGCCCGCCAACAGGTATCATATGTTATCTCTAGCTGC
TTTGGTGTTAGTCCTCACAATATAATGAATTTTAAAGGTTCAATATATTTTTTCTAATCT
TTTCCAAGTAGTTGGATAGTGGGAATATTATGACCACTAATTGTCCTGAATTGATCTTTA
TGAGTAATTTTTGTTATCATGATTTTTTTTTTCCAGATGATTCATGTGCAAGATTAATAG
TTTGCCCCTCATTTCGTACTTTTAGTGAGTTTCTGAATAGCCGTGTCACATTTGTATAGG
TCCTTGACTATTGTAAAGCATCGCCAAAAGATTACAGCTGCATATTCACTTCTGGGGCTA
CAGCGGCACTGAAGCTGGTAGGGGAGGCCTTTCCTTGGAGCTGTCAGAGCTGTTTTACAT
ACACGATGGAGAACCACAATAGTGTCCTTGGGATCAGAGAGTATCCTAACATGCATCACT
CAGTCATCATCTTTAATAGATGGGGTTAGCTTCTTCTTTTTTTTCAATGATTATTCTAGA
ATTTTTGTTTGTACATTTAACGGAGAGGATCCTTTTCACCAACATTTCTGTCTCAACTTA
CAAGTTTGTGCTTAATGTTTGGCATGGAAGTTGAACATCAGTTTTGTCAGATGATTGACT
TCTGAGTGATATTACAGACTTACTTTGTGTACCATTAATGCTTGTGGTCTTTGGACCTGT
ATATATGTTCCCTTACCGGATGTTGTTTTTTCTTGAAATCTTTTGAAATCAAATGGAGAG
CTTGGGCCAGTTTGTTTTGTATGCAATATTTTGTACACTCTACTATAATTTTGAATTGAC
GTCATTATTCTTCTGTTTTTCATTTTCACCTTCTTAAGAGTCTGAGCGCCATATATGTAG
CCCTTAATTAGTTTAGATATGCTCTGGATCAAGGAGCTGCAGCCTTTGCAATAGATGTTG
AAGAGACTGTGCATCATGGAGTATCCAATGGTACTGCAGCATCTATGAAGGTGTTGCAGC
ACCAAGTGCAAAGGAGAAATGAAGCAAGTTCCCTAGAAGAACCAACAGGTAATTCTGACT
GGACGCATTAGATATTGATGGAAAGTTGGCAAGACCTTGATCGCAGCACATCTTCCTAGC
ATTTTTGGATGGTTGCTATCTGCATATGTATTTTCATGCATGTCTTTGGTAGGGAAAGGG
GGTTCAAACAGTTTGGCTGAATTAAAATTGGGATTTCATGACATTCAAGATTATGACAAT
TTTTCATTGGATATCTGTTGTAACACCAGTCAGTTGTAAAAAACTGTACAATGGGTGAAA
ATTTAATTGGTTTTTAGTGATTTGATGTTATCATTTATAAGTTATTGTTGTTGGTTTCTT
TAAGCCTGTTGTGAAAGTGTTGGTCTTAAATATGAGACAAATAATTGTAAATCATATTCA
TACTTGTACTTTGTTTGGGGATACTGTTATAAATAACAGTTTTGTATACTGATATTTTCA
GGAGAGTTCATGATAACGTACATGAATTTGATTTCATTTCATTTTCCTGATGCAGGAGAG
GCATATAACTTATTTGCCTTCCCCTTGGAGTGCAATTTTTCTGGTTTGAGATTCAGCCTT
GACTTGGTGAAGATAATTAAAGAAGATCCGGCAAGAATTCTGGAAGGCTCTCCATTTTGC
AAGTAGGTCATACATTATATCCAGTAAACTTCTTATTTTCTCTGCCATTCACATTTGATT
CTAATCTGAATTAATGACTCATGGAATATTTGATCTGAACAAAATTATTGTTGTTACAAT
TATTGCAACCAGTTTATCTTGCATGCAATATCAGTTTTGAATTTTCGATGGATGTGGTTA
TATTAGTAGAGAGCCGAATGTTACCTTGTATGGCTGGTTGAGGTTTCTGTTGTCTTCCCA
TTAATTTATGGACCTCTCTTCTTCTCATGTTCTTCACCTTTTCTATTACAAAAAATAAAA
TAAAAAGGAAAAGAAAGGCAGAATTGCTTTGAATGTACATACATACCTATGTTGCTGTTG
TGTCATGACTTGTTTCTGGAAGAAAAATATATCATAAATGGAAGATCCTCTATACAAACA
TTAGTATGCAGACAAATGCATGCATAAACATGTGCATGCTAGTGCGTCTCTGCACATGTT
TTCTGTTGGCTTGGTTGTCTTGTCTTTTTCTGCGAATGTGATATATATTTATCCTCCGAG
TCTCTATTTTTCTGCCTTTTGGTCCTTCTTTTCAATGAAGAGTTTTCCTGGAAGACAAGT
ATAGAATCTTTGCTGATGATCTCTCTTTGAATGCTTCTATTTTAGACAGCATAGGTTTTG
CTCATTCTAGTATGCTTTGCTGTTTATATTGGGACATCTAGGTAGTATACTATAGAGGAA
CTACGTTTTGAGAATTTCTTTAAAAATTCTTCAATTTGAATATTATGCATTTAGTATTTT
ATTTTATTTTTACTTTTTTTTTATCTCATAAGTGGGCGCTGGATGGTCTTGATTGATGCT
GCAAAAGGATCTGCCACAGAACCACCAGATTTATCATTATATCCGGCAGATTTTGTTGTT
ATGTCTTTCTATAAGGTACATGTCTTTCTTTGGATTTTGTTAGAAACCATTACCTTTGGA
TATTAATGTTTTGTATCTGTATGTTTCTTGTTAAGCTGTTTGGTTATCCAACTGGACTTG
GAGTGCTCATTGCTCGAAATGGTAAGTAACTAATAATGAACATAATCATGTTTTAAAAAT
AATTTGGTGGCGTGTTAGAAGTTTTCTCCAGTCTCACATATATGTTGTGATATTGCCTTC
AAAGTACTAAAATTGCCTTTTATCTTGTTTTCCAAGGGTGGGTAGGCGTAGTTCATTTAT
TTGTGATTTTAGTTCTTGTTGCATGTGTCATTTTCTTCCCTTTAAAGTAGGATGTCACAG
AAAATTATAGAAGTATGGCCACTAGATCTCTTCTTGGTTGCTTGCATGAACTTACTACTT
GTGAAAATTATGTTCTAATTTTTTGTTCATGCTACTTCCATTAATTTTTTCTTTGGTAGT
GTATCATCTTGAAATGTAATATCAAAACTTAGGGATATGTTTTTCTTATTTGAACTTTTA
TTTTACAACACAGATGCCTCCAGGTTATTGAAGAAGACGTACTTCAGTGGAGGTTTGCAC
CTAGATATCTAATTTGCTATCACTAGTCTGTATAGTTTTTTTTGGGTCACACTAGTCAGT
ATAGTTATACAGTTGGTAATCATACAAACATTTCAGGCACAGTCGCAACCTCAATCGCTG
ATATTGACTTTGTTAGGAGAAGAAAAAGTGTGGAAGAGCTCTTTGAGGATGGCACCATTT
CATTCCTGAGCATAGCTTCTGTTCACCATGGGTTCAAAATTCTTAATTCCCTAACTATAT
CTGCCATATCTCGGTATGTTATAGTTTGTTAGTTTCAAAATGCATTGTCTGTACTCTGTA
GTGATAAAAATAACTCCTCATTTTCTAAACAAAACTTTATCCATGTAATACGGTTGAATT
GCTCCTCTGAAATAAGTTAAAATCATCGTATTGTATTCTGACATGAATCATCCTTGGGAT
TTTTCTTGATATATGCACTTTTTACATTGAGAATTAGCTGATCTCTACCTAGGTAGGAAA
ATGATGGATCTGCATTCTCTCATCATTAGTTTGTCTCAATTTTCTGCTAAGAATATTTCC
TGCCATTGCATTTGGACAATGAAAAAAGTTAAGTATGACTTTGCAAGTCTTTTCCTCATA
ATTTTCATCATATATAAAAAAAACTGTGGTATATTTTAATTTTATTTAATTTTCCATTGC
TAGAAATGGGTATTCTCCTTGATTTTAATACTTTTTCATTTCTATCTTCAGTTAATAATC
TTTGTGTAGATAATAAATATAGATGAAATGCTCTGAACCATGCATGACCTTGCTATTATT
CTAGGCATACAGCATCTCTTGCCTGGTACGTGAGGAAGAAGCTCTTGGGCTTGAGGCATG
AAAATGGAGCCCGTGTTTGCACACTTTATGGAGATTCCAAGGTTTCCTTTGTAATTGAAT
GCTTACTGAGCTTTTCTTTTTGAAAGTAAAGCTGCTGCATTTACTAAGTGAATGAAATGC
ACGTCATTTCATATGTTATATCTCTTTGCGTTGTGGAGGGGAAAGGATGGGGGTGGCAGT
TAGAACTTCTTATATTTTTCTTTTTTTGGTAAAAACAAAGGCTTCTGATTCATTTCAAGT
AAGCCAACTTCACTGCATGTAATTCTTTAAGGGAAAAAAGTAGGGAAAAGGCCAAGGAGT
TGTTTGGAAAATGGTAGGAAAGAGTTGCAAGTTTGATGATTCTTTTTATATCCAACTGTG
GTCCAATTATGTAAATTTGAAGATGCCAGTTCAAATTTGGTCTGACACATGATCCCCAGT
TTGAGTTGAGTCCATCTTGGTTGTATCAGGCGGTGGCACCTCCTCTTAAGACTGAGGGTG
ATGCCTTGGTGCTTGTGCTATTTACCTGGCACAATAGAGAAAAGTTCATTGACTGTATTA
ACCTTCTCGACTTTCAGTGGGTCTAGCTAACATGGATGACTCTGTTTGATATACTGTTAA
GTAGACATGTGTCAATTCTTTAGAACTTTTGATTTTTATGTCAGATACTCTGTAACAATT
AGTTAGTTTAGAAGTCTAATGTTTGATCAATTTAGTAAATGCTCTATGGACAGACAATCT
CTTTCTTCTATGTTTTCTGAATTTGTAGATAACAATCTGATATATTTCAAAACTTTATTC
TGTTAGGCATTATTTCATGACTTTGGTCCTACAGTCTCATTCAACTTGAAAAGGTCGGAT
GGCTCCTGGTGTGGATACCGTGAAGTGGAAAAACTGGCATCTTTATCTGGGATTCAGTTA
CGGGTAAATTTATGAGATGTTATTTGGCATTCAACCTATCCTTTTGGTCTTTGCATGACA
ATCAAATTATGCAACTCTACTAGAAATGGCAATATGTGATTGATTTTTTTTGTTTTTGTT
TTTACCTAATTCACAAATGATAGGTAACTTGAAATTGCAAAAGTTGTTGCAAGGTTTACA
TTGTTGGGTGGCCCTAGGGTTTGTGATTTGATTTGGGCAAAACCTTTCTAAGGGAATTGG
GTATGGATGCCCAGGAATGTATGAAACTCTATAGTGATAATAAAGCTGTCATTAACAGAA
TCTAGTCCAATATAATAGAACTAGAAGAAAACCTGGAATCTGGTGTGATATGATATGCAC
TCCTTTTGTGAAGACATGACAAGAACTTGCTGATATCTTCACAAAGAGTGTGCCCAGTAC
TCTCGTCCATTCATTTGTCGACAAACTTGGTATGCTAAATATCTGAACAGCAGCTTTGAG
CAGTGTTGGAATATTTGTTGTGTAGCTCAGGATGTTCTTGCCTTTGTGAAATTACCAAAA
TATATGATGTACAGTAGCTTAGGATATAGCATAAGCATCTCTTGGTCACTTCTCAAGGTG
TTATTCATTTGCAATATGTTGCATTTTAAGTAATTGGCGATTTTTCAGCATTTCCTTGGT
GTCAGAACAACGTGGAATGTGTTTTTTAATTTTTCTTTCTGTTAAGCTCACCAAAATAAA
ATTGGTACTTAGGATTTTATAAAAATATTCTTCTGTTTTTAAACGCAATTGATCTTCTGA
GATAACTTATGTCAATCTATGTATATAATTCATATTTTGCATGCATTTCCAAAATTTGTT
CTATGTAATGATATATAATCTGGTTGGGTGAGAGAAAGATCAGCAATTTTACTCCACTTG
TGATGGGTCCTGACATTCTCTTATATCCTCCTTTCTATGTAGACAGGATGCTTTTGCAAT
CCCGGTGCATGTGCAAAATATCTTGGCTTGTCTCACTTGGATCTTCGTTCAAACTTTGAG
GTACTTGGAACTGTTTATTTTGATTTCTTTCTTTTTTTCTTTTTTTTCTTTTTTGTGGTT
TTCGAGGGGAAAGGGAGGGTTGGGGGCGTGTGGGGGATTGGGGCTTACTTATGACTTTTC
TTAGGATTTAGTTAATGAATGACTATTCTATTCTAGTTGAATGATCCACCGCATGGCGTG
TATTTTTCAGTTTCTGCTTGAGGGTATGAAATAGTCTTAACAATTTAGTTTTGGATATTA
GGCTGGACATGTTTGCTGGGATGATCATGACATAATTCATGGAAAACCTACTGGAGCGGT
GAGAGTATCCTTTGGTTATATGTCAACATTTGAAGATGCGAAGGTAGATGTTCTTTCTCA
AGCCATAGAGAGCATAGTTAAAATTTGAAGTGTACAGTGTTGCAGCATTTCCTTTCCAAT
TTTATGCATAAGCTAATGTGAAGCACAACATTCCAGGCTTTAACTAACAAATGTTTGTTT
TCTTAGATTTTGAAAGGCAAAAACGCTAATTTGGGTTTTTCATTCCAGTCTGATTTTCTT
TTCTCTTTCTTGTTTTATGAAATGCAGAAATTTATTGATTTTGTGACAAGTTCCTTCGTA
GCATTACCCAATTGGATTGAAAGTGGGTATCAACTAATGCAAGGTTCATCCCCTTTCTAA
ATGAAGGTTAATTTATATATTGCTTTATACTCTGGTCTGAAAGAGTTGAAGTTTGGTTTA
AATTACATATCTTCGTTTCCTGTGGAGGATTCCAACCTCCTGCTCCTCCCACCCTCTCTT
AATTCTTATTTTCTTTGCATTTTCAAAATTTTAAGCCATGTCATTGTTTCCGTTGCCTCA
CAAGATGAAGTGATCGTTTCTCATGTTATTAATATAGGAAAGAAAAGGACTGGGAATAGT
AAAATTCTATGCAGCACGGATGACGCATCTATGTGTGATGTCTTTTGCATGGTATCGTAT
GTTGAGAAATAAAGAGGGAGGGAATAAGGTGCTTCAATCATAATCCTTAAAGCGGTCTAC
ATGAAGCAGAACATTAGTTATAATAAGAAACTAAACAATGGCGACGTAGGAAACTAAATT
AAACTCCTATAGGAACCAAATGTTCTTACAAAAGAACAGCCATTCAAGAGATAGCATAGA
TGCTAATTATGCCTAGCTTGTTAAATCAGTCATAAACATAATTGAAACTTATAATTTTAA
AGCAGACTCAAAACATAAAGTGAATTGGATTTGTACTTGTGCTACCTTGACTGAATGTTG
TAATGCCACCTTGAGCCTTGAGTTTCTTTGGATATGATATTTAAGATCTTCAATAGTCTC
TCAGCATTACTCCTGAATGTGTTAGGTTCAACTTGTCTGAAATTTTGAACCAGTCCTTTT
ATATTTGGGGATCTTTGAACTTTAACATGGTTTTATTTCTCACTTCAATAACTTAGGCTT
CACATGGCTACAAACAGGATTGCATCGTGTGCCTCTACTTATAATTGTGAAATTTTGTAA
ATAGAGTACAACCCTAATTCAATAGGAAACTAGCTAACAACCAAAACACCTAATTTAGGA
GACTAGTTAAGCCCATAAACAAAGTAGAAGCATTCTTATACTCTTAAAATACAAATTCTC
TAATATAACGTTTTTTTCATCTCCCATTCCACATTTTTTTTATGATATTGGATGAGAGAA
ATAGTAAAGTTTTTTATTTAAGGAGAGGAGCGCTCATTTATGGAAACCAAAGCCCAGATT
TTGGATGGTTAATTGAGTGGGCCTTGTGAGCTATTTCCATGTCTCCTATTTCTCGTCAGT
TTTTGCTTTCTTTACACACTTTTCACTGTGGGTTTTGTGTACATGGGTTGCTCTACACTA
AAATTCGTTTACTTACTAATATATTGTAGGTTCGGAAAGCACACTAGGAGCTGCCAGTTT
CTATCTCAAATCTATCACTGTTTACCCAATAAAATCATGTGCAGGATTCAATGTCGAAAG
TTGGCCTTTGAGCACTTCTGGTAGCTATTTCTTGTCTTCACATTTTATGTGTTTTTCTTG
GAATAGTTGTGTAAAATATCATCATAATTTAATAATATTGTACATAGCAGTAGGAGGTAC
CTTTTTGAATAACACAAGGATACAAGCCTGCCGTGCCAGTTAATCTTATGTAACAAGTGT
TATTTGATAGTCATTATGATGGAAAAGAAAAGTTACACCCCCATGGATTATCATACTTAG
GATCACCCTATTTCGGTGAAGAGCGTAGCAAGCAGTGGTTATATGTGGTGAAGCATAAAG
AAGAGGAGATTGGAATTGTACTTATCTCTTGAAGATAACTTGTATTAACATTTACCAGAA
CCAAATTTTGTTGTTGAACCTTGGTGACTTAATAAAGCTGGATGTGTTTCACAGTTTCAA
GAATGTAGATTGAACCTTATGATTTTATAATTGTTTTCCTTTTTTTCTTTGGCGTACTAT
CTGTTCATTTCTTATAAGTATGTGCTGCTCCAGGAAATTAGCAAAATTTCGTTTGTTATT
TATTATGTATGTATGTATGTATGAATGTATGCATCTTAATGCAGTGACAATATATAGAGG
GCCTGGAGGCACTGTATGTTCCATTATTTGAATAACCCTGTTTGATGGGTAGAATCTTTG
TCATATCTGGGAGTGTATTGGTTAATGGAATTTTATTATTTTTTCGGTGGTTTTTTAGCA
GGTTTGCTTCATGATCGGGAATGGGTTCTTACAAGCCTAAGTGGTGAAATTCTTACACAG
AAGAAGGTGAAATACCAATTTAGTAGTTTTTGACCAAAAAAACCAATTTAGTAGTTTCAA
GCACATGCAAATGTGCACAAACACAGTGCAATTGGCTCAGACCCTAGGCATGGCTCCAGC
ACGTGGGACGGGTACATTCGTGTTCATGCTGTGCTGATGTTGTGCCTAGGGTACAGGTAC
CTTTTTCTTTTCGTATTTTTAATTAAGAGGATTAGGTTTTTTTCCTTGTAGTTAAAGGTA
TGGGATATTTATAGGTGAAAGAGTAGGGAAAAGAATAAAATAAAATTTAAGAGCTCTTTA
TTCTAGGGCGGCCTGTGTGGGTAATATGTCCAAGTGTCTGATCTGGTCTTCAGAGAGTCT
TTCAAATTTTGGAGTATAGTGAACATCGAATTTGTTTATGCTTTGCCATAAAAAATTGAT
TAGCATTAACTTTTAATTCTTCTGAATTTGGTTTTGTAGGTTCCTGAAATGTGCTTTATA
AGTACTTTTATTGACCTCGACAAGGGAATATTGTTTGTAGAGTCACCACGATGCCAAGTG
AAACTGCCAATCAACTTTATCACAGATTCATGTAATGGTGGGAGCGAAAAAATTAAGTTA
AATGGCCAAAGGCAAGATAATATTTGTGTATCTGTCTTTTTAACTGCTTGTTACTCCTTT
GTTCTAGAGTGTCATGGCCTTGTTAGACTTGTTGGATTGATGGAATGTTTAGATACTATT
ACAATGATAATATACTTGTTAATTTGTCGCTGTTTTGAATTAATTTAGAAAATTCCCTTT
GTTTTTGAGCTATCCCCTACATTCTATAAAGGTTTATTGGTTAACATTTGGTTTGGTTTT
TTGTTCTTTCTTTTTTCTTTTTTCTTGGGGGCTTAGATATGAAGTACAGAGCTACAAGAA
TGAAGTCAATATTTGGTTCAGCAATGCCATTGGTCGACCATGCACTTTATTCCGCTGTTT
TAGTTCCAATCACAACTTTTGCTTGAATAAGATCAAAAGTGCAAGCATGGGAAGAGAGGT
GCAGAGCATGTTGAATTTTTCCAATGAAGCTCAGTTCTTATTGATATCTGAGGAAAGCGT
GTCTGACCTCAGCCACAGAGTAAGCACAAGTATGTTCTTACATTGAACTGTTGCAAGTCA
TATAGCAAGTAAATTCTTGCACTATGATGTGAAACGATCGAGACTTGCATGAGCTATCTT
CTGTTCTGAATACAATTGCAATATGGATTGATTTTCCTGTACCCTGGAATCTTTGAGAAA
ATACTTTTTTTCCTATTGTGTTTTTCCCCTTCATTGACTAAATTCCGGCCTAATACCTTT
CTTATGCCTACCCTATCGCATTATAGACAGCCCAAGACCTTTTAGGAAATTAGTTGAGGA
TTTTAAGAAT
>chr4:8550068-8561357 A0882 FLACCA P1
AATTTTACATCTCACGTCTCACCATTGTTGGAAAACCCCATTTTACATCTTGCGGAGATG
TAAAAATGGTTTTACATACCTAAATTTACACCTTCCTAATAAAGATATTGTAACTCCTCA
ATTCAATTCCTCCTCTTTCTCTTTCGATTACAAATGTGACGTCTAAAATTGAAATGGAAT
CTGAAATCCATCGGTCAAATTGTTGATAAGTATAAATGGAACTCACGCCAAAAAAGAATA
GTATGAACAGAAAAGCTTTTAGTAGAAAAATTGGGTTTTTTTTTTTCCTTCTGGTTAGCG
GAAAAAATGCGTTCAGTTCAGTGGAAATGCGCATATATGGACCGACTCGTTTAGAATATG
GCCGTACATGCTAAGGCGGTGCAAAGCTTCTTCCTTCAGTTTTTAATTTAACCACTCCAC
TCCAGAACGCTTGAAAGCACAAAACTTTATTGGCGTTTGAATCTCTCTCTCTCTGTTGTT
CTGTCACTGTTGGATCGAGCATGGAGGCAAGCAAGGAAGCGTTTCTGAGGGAGTTTGGGG
AGCATTATGGGTACCCGAACGGTCCCAAAACCATTGACGAAATCCGAGCAACCGAATTCA
AACGATTAGATGGTCTGCCTCTCTTTAATTCGCTTCTATATTCTATCCCTTTGCTCTCTG
TTTGCTTCTTGAGAAATTTGAGCTGAAAAAATGACACAAGAAGCAAATAAGCTTTCGGTT
TTATCATTTTCAGTCTTATTCGTTGAACCCAAGTGCAATTTTTCTAGTTTTTAATTGAGC
TGGGGAAATGAATTAAGTTCTGAAAATTTATTTCTTGGTGGGCATACAGAGGAATATTGG
TGAGGTTTGTTTATTGGGTTTTGGCTATTGATGCTGTTGGGTTTGGGAAATGCAGGCCTT
GTGTACTTGGACCATGCTGGTGCTACTATGTACTCTGAGTTGCAGATGGAAGCAATCTTT
AAAGACTTCACTACCAATGTTTATGGAAACCCACGTATCCTATTACATGTGAAATGAATG
ATTGTGGTGTGAGAAATCGTTATGTAATTGCTGGAACAGGATTTGCAATATAATCTTGTT
CTCCTGGTTGTTGAAATCAAATTGTCTTATAAAATTAATTTATGACCTTATTGTTATTCA
TGGTTGCTTTTCATTAAGTTCCTTAATTTAAATTCAGATAGTCAAAGTGATACGAGTTCT
TCCACTAGTGACATTGTAAGGGAAGCCCGCCAACAGGTATCATATGTTATCTCTAGCTGC
TTTGGTGTTAGTCCTCACAATATAATGAATTTTAAAGGTTCAATATATTTTTTCTAATCT
TTTCCAAGTAGTTGGATAGTGGGAATATTATGACCACTAATTGTCCTGAATTGATCTTTA
TGAGTAATTTTTGTTATCATGATTTTTTTTTTCCAGATGATTCATGTGCAAGATTAATAG
TTTGCCCCTCATTTCGTACTTTTAGTGAGTTTCTGAATAGCCGTGTCACATTTGTATAGG
TCCTTGACTATTGTAAAGCATCGCCAAAAGATTACAGCTGCATATTCACTTCTGGGGCTA
CAGCGGCACTGAAGCTGGTAGGGGAGGCCTTTCCTTGGAGCTGTCAGAGCTGTTTTACAT
ACACGATGGAGAACCACAATAGTGTCCTTGGGATCAGAGAGTATCCTAACATGCATCACT
CAGTCATCATCTTTAATAGATGGGGTTAGCTTCTTCTTTTTTTTTCAATGATTATTCTAG
AATTTTTGTTTGTACATTTAACGGAGAGGATCCTTTTCACCAACATTTCTGTCTCAACTT
ACAAGTTTGTGCTTAATGTTTGGCATGGAAGTTGAACATCAGTTTTGTCAGATGATTGAC
TTCTGAGTGATATTACAGACTTACTTTGTGTACCATTAATGCTTGTGGTCTTTGGACCTG
TATATATGTTCCCTTACCGGATGTTGTTTTTTCTTGAAATCTTTTGAAATCAAATGGAGA
GCTTGGGCCAGTTTGTTTTGTATGCAATATTTTGTACACTCTACTATAATTTTGAATTGA
CGTCATTATTCTTCTGTTTTTCATTTTCACCTTCTTAAGAGTCTGAGCGCCATATATGTA
GCCCTTAATTAGTTTAGATATGCTCTGGATCAAGGAGCTGCAGCCTTTGCAATAGATGTT
GAAGAGACTGTGCATCATGGAGTATCCAATGGTACTGCAGCATCTATGAAGGTGTTGCAG
CACCAAGTGCAAAGGAGAAATGAAGCAAGTTCCCTAGAAGAACCAACAGGTAATTCTGAC
TGGACGCATTAGATATTGATGGAAAGTTGGCAAGACCTTGATCGCAGCACATCTTCCTAG
CATTTTTGGATGGTTGCTATCTGCATATGTATTTTCATGCATGTCTTTGGTAGGGAAAGG
GGGTTCAAACAGTTTGGCTGAATTAAAATTGGGATTTCATGACATTCAAGATTATGACAA
TTTTTCATTGGATATCTGTTGTAACACCAGTCAGTTGTAAAAAACTGTACAATGGGTGAA
AATTTAATTGGTTTTTAGTGATTTGATGTTATCATTTATAAGTTATTGTTGTTGGTTTCT
TTAAGCCTGTTGTGAAAGTGTTGGTCTTAAATATGAGACAAATAATTGTAAATCATATTC
ATACTTGTACTTTGTTTGGGGATACTGTTATAAATAACAGTTTTGTATACTGATATTTTC
AGGAGAGTTCATGATAACGTACATGAATTTGATTTCATTTCATTTTCCTGATGCAGGAGA
GGCATATAACTTATTTGCCTTCCCCTTGGAGTGCAATTTTTCTGGTTTGAGATTCAGCCT
TGACTTGGTGAAGATAATTAAAGAAGATCCGGCAAGAATTCTGGAAGGCTCTCCATTTTG
CAAGTAGGTCATACATTATATCCAGTAAACTTCTTATTTTCTCTGCCATTCACATTTGAT
TCTAATCTGAATTAATGACTCATGGAATATTTGATCTGAACAAAATTATTGTTGTTACAA
TTATTGCAACCAGTTTATCTTGCATGCAATATCAGTTTTGAATTTTCGATGGATGTGGTT
ATATTAGTAGAGAGCCGAATGTTACCTTGTATGGCTGGTTGAGGTTTCTGTTGTCTTCCC
ATTAATTTATGGACCTCTCTTCTTCTCATGTTCTTCACCTTTTCTATTACAAAAAATAAA
ATAAAAAGGAAAAGAAAGGCAGAATTGCTTTGAATGTACATACATACCTATGTTGCTGTT
GTGTCATGACTTGTTTCTGGAAGAAAAATATATCATAAATGGAAGATCCTCTATACAAAC
ATTAGTATGCAGACAAATGCATGCATAAACATGTGCATGCTAGTGCGTCTCTGCACATGT
TTTCTGTTGGCTTGGTTGTCTTGTCTTTTTCTGCGAATGTGATATATATTTATCCTCCGA
GTCTCTATTTTTCTGCCTTTTGGTCCTTCTTTTCAATGAAGAGTTTTCCTGGAAGACAAG
TATAGAATCTTTGCTGATGATCTCTCTTTGAATGCTTCTATTTTAGACAGCATAGGTTTT
GCTCATTCTAGTATGCTTTGCTGTTTATATTGGGACATCTAGGTAGTATACTATAGAGGA
ACTACGTTTTGAGAATTTCTTTAAAAATTCTTCAATTTGAATATTATGCATTTAGTATTT
TATTTTATTTTTACTTTTTTTTTATCTCATAAGTGGGCGCTGGATGGTCTTGATTGATGC
TGCAAAAGGATCTGCCACAGAACCACCAGATTTATCATTATATCCGGCAGATTTTGTTGT
TATGTCTTTCTATAAGGTACATGTCTTTCTTTGGATTTTGTTAGAAACCATTACCTTTGG
ATATTAATGTTTTGTATCTGTATGTTTCTTGTTAAGCTGTTTGGTTATCCAACTGGACTT
GGAGTGCTCATTGCTCGAAATGGTAAGTAACTAATAATGAACATAATCATGTTTTAAAAA
TAATTTGGTGGCGTGTTAGAAGTTTTCTCCAGTCTCACATATATGTTGTGATATTGCCTT
CAAAGTACTAAAATTGCCTTTTATCTTGTTTTCCAAGGGTGGGTAGGCGTAGTTCATTTA
TTTGTGATTTTAGTTCTTGTTGCATGTGTCATTTTCTTCCCTTTAAAGTAGGATGTCACA
GAAAATTATAGAAGTATGGCCACTAGATCTCTTCTTGGTTGCTTGCATGAACTTACTACT
TGTGAAAATTATGTTCTAATTTTTTGTTCATGCTACTTCCATTAATTTTTTCTTTGGTAG
TGTATCATCTTGAAATGTAATATCAAAACTTAGGGATATGTTTTTCTTATTTGAACTTTT
ATTTTACAACACAGATGCCTCCAGGTTATTGAAGAAGACGTACTTCAGTGGAGGTTTGCA
CCTAGATATCTAATTTGCTATCACTAGTCTGTATAGTTTTTTTTGGGTCACACTAGTCAG
TATAGTTATACAGTTGGTAATCATACAAACATTTCAGGCACAGTCGCAACCTCAATCGCT
GATATTGACTTTGTTAGGAGAAGAAAAAGTGTGGAAGAGCTCTTTGAGGATGGCACCATT
TCATTCCTGAGCATAGCTTCTGTTCACCATGGGTTCAAAATTCTTAATTCCCTAACTATA
TCTGCCATATCTCGGTATGTTATAGTTTGTTAGTTTCAAAATGCATTGTCTGTACTCTGT
AGTGATAAAAATAACTCCTCATTTTCTAAACAAAACTTTATCCATGTAATACGGTTGAAT
TGCTCCTCTGAAATAAGTTAAAATCATCGTATTGTATTCTGACATGAATCATCCTTGGGA
TTTTTCTTGATATATGCACTTTTTACATTGAGAATTAGCTGATCTCTACCTAGGTAGGAA
AATGATGGATCTGCATTCTCTCATCATTAGTTTGTCTCAATTTTCTGCTAAGAATATTTC
CTGCCATTGCATTTGGACAATGAAAAAAGTTAAGTATGACTTTGCAAGTCTTTTCCTCAT
AATTTTCATCATATATAAAAAAAACTGTGGTATATTTTAATTTTATTTAATTTTCCATTG
CTAGAAATGGGTATTCTCCTTGATTTTAATACTTTTTCATTTCTATCTTCAGTTAATAAT
CTTTGTGTAGATAATAAATATAGATGAAATGCTCTGAACCATGCATGACCTTGCTATTAT
TCTAGGCATACAGCATCTCTTGCCTGGTACGTGAGGAAGAAGCTCTTGGGCTTGAGGCAT
GAAAATGGAGCCCGTGTTTGCACACTTTATGGAGATTCCAAGGTTTCCTTTGTAATTGAA
TGCTTACTGAGCTTTTCTTTTTGAAAGTAAAGCTGCTGCATTTACTAAGTGAATGAAATG
CACGTCATTTCATATGTTATATCTCTTTGCGTTGTGGAGGGGAAAGGATGGGGGTGGCAG
TTAGAACTTCTTATATTTTTCTTTTTTTGGTAAAAACAAAGGCTTCTGATTCATTTCAAG
TAAGCCAACTTCACTGCATGTAATTCTTTAAGGGAAAAAAGTAGGGAAAAGGCCAAGGAG
TTGTTTGGAAAATGGTAGGAAAGAGTTGCAAGTTTGATGATTCTTTTTATATCCAACTGT
GGTCCAATTATGTAAATTTGAAGATGCCAGTTCAAATTTGGTCTGACACATGATCCCCAG
TTTGAGTTGAGTCCATCTTGGTTGTATCAGGCGGTGGCACCTCCTCTTAAGACTGAGGGT
GATGCCTTGGTGCTTGTGCTATTTACCTGGCACAATAGAGAAAAGTTCATTGACTGTATT
AACCTTCTCGACTTTCAGTGGGTCTAGCTAACATGGATGACTCTGTTTGATATACTGTTA
AGTAGACATGTGTCAATTCTTTAGAACTTTTGATTTTTATGTCAGATACTCTGTAACAAT
TAGTTAGTTTAGAAGTCTAATGTTTGATCAATTTAGTAAATGCTCTATGGACAGACAATC
TCTTTCTTCTATGTTTTCTGAATTTGTAGATAACAATCTGATATATTTCAAAACTTTATT
CTGTTAGGCATTATTTCATGACTTTGGTCCTACAGTCTCATTCAACTTGAAAAGGTCGGA
TGGCTCCTGGTGTGGATACCGTGAAGTGGAAAAACTGGCATCTTTATCTGGGATTCAGTT
ACGGGTAAATTTATGAGATGTTATTTGGCATTCAACCTATCCTTTTGGTCTTTGCATGAC
AATCAAATTATGCAACTCTACTAGAAATGGCAATATGTGATTGATTTTTTTTGTTTTTGT
TTTTACCTAATTCACAAATGATAGGTAACTTGAAATTGCAAAAGTTGTTGCAAGGTTTAC
ATTGTTGGGTGGCCCTAGGGTTTGTGATTTGATTTGGGCAAAACCTTTCTAAGGGAATTG
GGTATGGATGCCCAGGAATGTATGAAACTCTATAGTGATAATAAAGCTGTCATTAACAGA
ATCTAGTCCAATATAATAGAACTAGAAGAAAACCTGGAATCTGGTGTGATATGATATGCA
CTCCTTTTGTGAAGACATGACAAGAACTTGCTGATATCTTCACAAAGAGTGTGCCCAGTA
CTCTCGTCCATTCATTTGTCGACAAACTTGGTATGCTAAATATCTGAACAGCAGCTTTGA
GCAGTGTTGGAATATTTGTTGTGTAGCTCAGGATGTTCTTGCCTTTGTGAAATTACCAAA
ATATATGATGTACAGTAGCTTAGGATATAGCATAAGCATCTCTTGGTCACTTCTCAAGGT
GTTATTCATTTGCAATATGTTGCATTTTAAGTAATTGGCGATTTTTCAGCATTTCCTTGG
TGTCAGAACAACGTGGAATGTGTTTTTTAATTTTTCTTTCTGTTAAGCTCACCAAAATAA
AATTGGTACTTAGGATTTTATAAAAATATTCTTCTGTTTTTAAACGCAATTGATCTTCTG
AGATAACTTATGTCAATCTATGTATATAATTCATATTTTGCATGCATTTCCAAAATTTGT
TCTATGTAATGATATATAATCTGGTTGGGTGAGAGAAAGATCAGCAATTTTACTCCACTT
GTGATGGGTCCTGACATTCTCTTATATCCTCCTTTCTATGTAGACAGGATGCTTTTGCAA
TCCCGGTGCATGTGCAAAATATCTTGGCTTGTCTCACTTGGATCTTCGTTCAAACTTTGA
GGTACTTGGAACTGTTTATTTTGATTTCTTTCTTTTTTTCTTTTTTTTCTTTTTTGTGGT
TTTCGAGGGGAAAGGGAGGGTTGGGGGCGTGTGGGGGATTGGGGCTTACTTATGACTTTT
CTTAGGATTTAGTTAATGAATGACTATTCTATTCTAGTTGAATGATCCACCGCATGGCGT
GTATTTTTCAGTTTCTGCTTGAGGGTATGAAATAGTCTTAACAATTTAGTTTTGGATATT
AGGCTGGACATGTTTGCTGGGATGATCATGACATAATTCATGGAAAACCTACTGGAGCGG
TGAGAGTATCCTTTGGTTATATGTCAACATTTGAAGATGCGAAGGTAGATGTTCTTTCTC
AAGCCATAGAGAGCATAGTTAAAATTTGAAGTGTACAGTGTTGCAGCATTTCCTTTCCAA
TTTTATGCATAAGCTAATGTGAAGCACAACATTCCAGGCTTTAACTAACAAATGTTTGTT
TTCTTAGATTTTGAAAGGCAAAAACGCTAATTTGGGTTTTTCATTCCAGTCTGATTTTCT
TTTCTCTTTCTTGTTTTATGAAATGCAGAAATTTATTGATTTTGTGACAAGTTCCTTCGT
AGCATTACCCAATTGGATTGAAAGTGGGTATCAACTAATGCAAGGTTCATCCCCTTTCTA
AATGAAGGTTAATTTATATATTGCTTTATACTCTGGTCTGAAAGAGTTGAAGTTTGGTTT
AAATTACATATCTTCGTTTCCTGTGGAGGATTCCAACCTCCTGCTCCTCCCACCCTCTCT
TAATTCTTATTTTCTTTGCATTTTCAAAATTTTAAGCCATGTCATTGTTTCCGTTGCCTC
ACAAGATGAAGTGATCGTTTCTCATGTTATTAATATAGGAAAGAAAAGGACTGGGAATAG
TAAAATTCTATGCAGCACGGATGACGCATCTATGTGTGATGTCTTTTGCATGGTATCGTA
TGTTGAGAAATAAAGAGGGAGGGAATAAGGTGCTTCAATCATAATCCTTAAAGCGGTCTA
CATGAAGCAGAACATTAGTTATAATAAGAAACTAAACAATGGCGACGTAGGAAACTAAAT
TAAACTCCTATAGGAACCAAATGTTCTTACAAAAGAACAGCCATTCAAGAGATAGCATAG
ATGCTAATTATGCCTAGCTTGTTAAATCAGTCATAAACATAATTGAAACTTATAATTTTA
AAGCAGACTCAAAACATAAAGTGAATTGGATTTGTACTTGTGCTACCTTGACTGAATGTT
GTAATGCCACCTTGAGCCTTGAGTTTCTTTGGATATGATATTTAAGATCTTCAATAGTCT
CTCAGCATTACTCCTGAATGTGTTAGGTTCAACTTGTCTGAAATTTTGAACCAGTCCTTT
TATATTTGGGGATCTTTGAACTTTAACATGGTTTTATTTCTCACTTCAATAACTTAGGCT
TCACATGGCTACAAACAGGATTGCATCGTGTGCCTCTACTTATAATTGTGAAATTTTGTA
AATAGAGTACAACCCTAATTCAATAGGAAACTAGCTAACAACCAAAACACCTAATTTAGG
AGACTAGTTAAGCCCATAAACAAAGTAGAAGCATTCTTATACTCTTAAAATACAAATTCT
CTAATATAACGTTTTTTTCATCTCCCATTCCACATTTTTTTTATGATATTGGATGAGAGA
AATAGTAAAGTTTTTTATTTAAGGAGAGGAGCGCTCATTTATGGAAACCAAAGCCCAGAT
TTTGGATGGTTAATTGAGTGGGCCTTGTGAGCTATTTCCATGTCTCCTATTTCTCGTCAG
TTTTTGCTTTCTTTACACACTTTTCACTGTGGGTTTTGTGTACATGGGTTGCTCTACACT
AAAATTCGTTTACTTACTAATATATTGTAGGTTCGGAAAGCACACTAGGAGCTGCCAGTT
TCTATCTCAAATCTATCACTGTTTACCCAATAAAATCATGTGCAGGATTCAATGTCGAAA
GTTGGCCTTTGAGCACTTCTGGTAGCTATTTCTTGTCTTCACATTTTATGTGTTTTTTCT
TGGAATAGTTGTGTAAAATATCATCATAATTTAATAATATTGTACATAGCAGTAGGAGGT
ACCTTTTTGAATAACACAAGGATACAAGCCTGCCGTGCCAGTTAATCTTATGTAACAAGT
GTTATTTGATAGTCATTATGATGGAAAAGAAAAGTTACACCCCCATGGATTATCATACTT
AGGATCACCCTATTTCGGTGAAGAGCGTAGCAAGCAGTGGTTATATGTGGTGAAGCATAA
AGAAGAGGAGATTGGAATTGTACTTATCTCTTGAAGATAACTTGTATTAACATTTACCAG
AACCAAATTTTGTTGTTGAACCTTGGTGACTTAATAAAGCTGGATGTGTTTCACAGTTTC
AAGAATGTAGATTGAACCTTATGATTTTATAATTGTTTTCCTTTTTTTCTTTGGCGTACT
ATCTGTTCATTTCTTATAAGTATGTGCTGCTCCAGGAAATTAGCAAAATTTCGTTTGTTA
TTTATTATGTATGTATGTATGTATGAATGTATGCATCTTAATGCAGTGACAATATATAGA
GGGCCTGGAGGCACTGTATGTTCCATTATTTGAATAACCCTGTTTGATGGGTAGAATCTT
TGTCATATCTGGGAGTGTATTGGTTAATGGAATTTTATTATTTTTTCGGTGGTTTTTTAG
CAGGTTTGCTTCATGATCGGGAATGGGTTCTTACAAGCCTAAGTGGTGAAATTCTTACAC
AGAAGAAGGTGAAATACCAATTTAGTAGTTTTTGACCAAAAAAACCAATTTAGTAGTTTC
AAGCACATGCAAATGTGCACAAACACAGTGCAATTGGCTCAGACCCTAGGCATGGCTCCA
GCACGTGGGACGGGTACATTCGTGTTCATGCTGTGCTGATGTTGTGCCTAGGGTACAGGT
ACCTTTTTCTTTTCGTATTTTTAATTAAGAGGATTAGGTTTTTTTCCTTGTAGTTAAAGG
TATGGGATATTTATAGGTGAAAGAGTAGGGAAAAGAATAAAATAAAATTTAAGAGCTCTT
TATTCTAGGGCGGCCTGTGTGGGTAATATGTCCAAGTGTCTGATCTGGTCTTCAGAGAGT
CTTTCAAATTTTGGAGTATAGTGAACATCGAATTTGTTTATGCTTTGCCATAAAAAATTG
ATTAGCATTAACTTTTAATTCTTCTGAATTTGGTTTTGTAGGTTCCTGAAATGTGCTTTA
TAAGTACTTTTATTGACCTCGACAAGGGAATATTGTTTGTAGAGTCACCACGATGCCAAG
TGAAACTGCCAATCAACTTTATCACAGATTCATGTAATGGTGGGAGCGAAAAAATTAAGT
TAAATGGCCAAAGGCAAGATAATATTTGTGTATCTGTCTTTTTAACTGCTTGTTACTCCT
TTGTTCTAGAGTGTCATGGCCTTGTTAGACTTGTTGGATTGATGGAATGTTTAGATACTA
TTACAATGATAATATACTTGTTAATTTGTCGCTGTTTTGAATTAATTTAGAAAATTCCCT
TTGTTTTTGAGCTATCCCCTACATTCTATAAAGGTTTATTGGTTAACATTTGGTTTGGTT
TTTTGTTCTTTCTTTTTTCTTTTTTCTTGGGGGCTTAGATATGAAGTACAGAGCTACAAG
AATGAAGTCAATATTTGGTTCAGCAATGCCATTGGTCGACCATGCACTTTATTCCGCTGT
TTTAGTTCCAATCACAACTTTTGCTTGAATAAGATCAAAAGTGCAAGCATGGGAAGAGAG
GTGCAGAGCATGTTGAATTTTTCCAATGAAGCTCAGTTCTTATTGATATCTGAGGAAAGC
GTGTCTGACCTCAGCCACAGAGTAAGCACAAGTATGTTCTTACATTGAACTGTTGCAAGT
CATATAGCAAGTAAATTCTTGCACTATGATGTGAAACGATCGAGACTTGCATGAGCTATC
TTCTGTTCTGAATACAATTGCAATATGGATTGATTTTCCTGTACCCTGGAATCTTTGAGA
AAATACTTTTTTTCCTATTGTGTTTTTCCCCTTCATTGACTAAATTCCGGCCTAATACCT
TTCTTATGCCTACCCTATCGCATTATAGACAGCCCAAGACCTTTTAGGAAATTAGTTGAG
GATTTTAAGAAT
>chr4:8550068-8561357 A0882 FLACCA P2
AATTTTACATCTCACGTCTCACCATTGTTGGAAAACCCCATTTTACATCTTGCGGAGATG
TAAAAATGGTTTTACATACCTAAATTTACACCTTCCTAATAAAGATATTGTAACTCCTCA
ATTCAATTCCTCCTCTTTCTCTTTCGATTACAAATGTGACGTCTAAAATTGAAATGGAAT
CTGAAATCCATCGGTCAAATTGTTGATAAGTATAAATGGAACTCACGCCAAAAAAGAATA
GTATGAACAGAAAAGCTTTTAGTAGAAAAATTGGGTTTTTTTTTTTCCTTCTGGTTAGCG
GAAAAAATGCGTTCAGTTCAGTGGAAATGCGCATATATGGACCGACTCGTTTAGAATATG
GCCGTACATGCTAAGGCGGTGCAAAGCTTCTTCCTTCAGTTTTTAATTTAACCACTCCAC
TCCAGAACGCTTGAAAGCACAAAACTTTATTGGCGTTTGAATCTCTCTCTCTCTGTTGTT
CTGTCACTGTTGGATCGAGCATGGAGGCAAGCAAGGAAGCGTTTCTGAGGGAGTTTGGGG
AGCATTATGGGTACCCGAACGGTCCCAAAACCATTGACGAAATCCGAGCAACCGAATTCA
AACGATTAGATGGTCTGCCTCTCTTTAATTCGCTTCTATATTCTATCCCTTTGCTCTCTG
TTTGCTTCTTGAGAAATTTGAGCTGAAAAAATGACACAAGAAGCAAATAAGCTTTCGGTT
TTATCATTTTCAGTCTTATTCGTTGAACCCAAGTGCAATTTTTCTAGTTTTTAATTGAGC
TGGGGAAATGAATTAAGTTCTGAAAATTTATTTCTTGGTGGGCATACAGAGGAATATTGG
TGAGGTTTGTTTATTGGGTTTTGGCTATTGATGCTGTTGGGTTTGGGAAATGCAGGCCTT
GTGTACTTGGACCATGCTGGTGCTACTATGTACTCTGAGTTGCAGATGGAAGCAATCTTT
AAAGACTTCACTACCAATGTTTATGGAAACCCACGTATCCTATTACATGTGAAATGAATG
ATTGTGGTGTGAGAAATCGTTATGTAATTGCTGGAACAGGATTTGCAATATAATCTTGTT
CTCCTGGTTGTTGAAATCAAATTGTCTTATAAAATTAATTTATGACCTTATTGTTATTCA
TGGTTGCTTTTCATTAAGTTCCTTAATTTAAATTCAGATAGTCAAAGTGATACGAGTTCT
TCCACTAGTGACATTGTAAGGGAAGCCCGCCAACAGGTATCATATGTTATCTCTAGCTGC
TTTGGTGTTAGTCCTCACAATATAATGAATTTTAAAGGTTCAATATATTTTTTCTAATCT
TTTCCAAGTAGTTGGATAGTGGGAATATTATGACCACTAATTGTCCTGAATTGATCTTTA
TGAGTAATTTTTGTTATCATGATTTTTTTTTTCCAGATGATTCATGTGCAAGATTAATAG
TTTGCCCCTCATTTCGTACTTTTAGTGAGTTTCTGAATAGCCGTGTCACATTTGTATAGG
TCCTTGACTATTGTAAAGCATCGCCAAAAGATTACAGCTGCATATTCACTTCTGGGGCTA
CAGCGGCACTGAAGCTGGTAGGGGAGGCCTTTCCTTGGAGCTGTCAGAGCTGTTTTACAT
ACACGATGGAGAACCACAATAGTGTCCTTGGGATCAGAGAGTATCCTAACATGCATCACT
CAGTCATCATCTTTAATAGATGGGGTTAGCTTCTTCTTTTTTTTTCAATGATTATTCTAG
AATTTTTGTTTGTACATTTAACGGAGAGGATCCTTTTCACCAACATTTCTGTCTCAACTT
ACAAGTTTGTGCTTAATGTTTGGCATGGAAGTTGAACATCAGTTTTGTCAGATGATTGAC
TTCTGAGTGATATTACAGACTTACTTTGTGTACCATTAATGCTTGTGGTCTTTGGACCTG
TATATATGTTCCCTTACCGGATGTTGTTTTTTCTTGAAATCTTTTGAAATCAAATGGAGA
GCTTGGGCCAGTTTGTTTTGTATGCAATATTTTGTACACTCTACTATAATTTTGAATTGA
CGTCATTATTCTTCTGTTTTTCATTTTCACCTTCTTAAGAGTCTGAGCGCCATATATGTA
GCCCTTAATTAGTTTAGATATGCTCTGGATCAAGGAGCTGCAGCCTTTGCAATAGATGTT
GAAGAGACTGTGCATCATGGAGTATCCAATGGTACTGCAGCATCTATGAAGGTGTTGCAG
CACCAAGTGCAAAGGAGAAATGAAGCAAGTTCCCTAGAAGAACCAACAGGTAATTCTGAC
TGGACGCATTAGATATTGATGGAAAGTTGGCAAGACCTTGATCGCAGCACATCTTCCTAG
CATTTTTGGATGGTTGCTATCTGCATATGTATTTTCATGCATGTCTTTGGTAGGGAAAGG
GGGTTCAAACAGTTTGGCTGAATTAAAATTGGGATTTCATGACATTCAAGATTATGACAA
TTTTTCATTGGATATCTGTTGTAACACCAGTCAGTTGTAAAAAACTGTACAATGGGTGAA
AATTTAATTGGTTTTTAGTGATTTGATGTTATCATTTATAAGTTATTGTTGTTGGTTTCT
TTAAGCCTGTTGTGAAAGTGTTGGTCTTAAATATGAGACAAATAATTGTAAATCATATTC
ATACTTGTACTTTGTTTGGGGATACTGTTATAAATAACAGTTTTGTATACTGATATTTTC
AGGAGAGTTCATGATAACGTACATGAATTTGATTTCATTTCATTTTCCTGATGCAGGAGA
GGCATATAACTTATTTGCCTTCCCCTTGGAGTGCAATTTTTCTGGTTTGAGATTCAGCCT
TGACTTGGTGAAGATAATTAAAGAAGATCCGGCAAGAATTCTGGAAGGCTCTCCATTTTG
CAAGTAGGTCATACATTATATCCAGTAAACTTCTTATTTTCTCTGCCATTCACATTTGAT
TCTAATCTGAATTAATGACTCATGGAATATTTGATCTGAACAAAATTATTGTTGTTACAA
TTATTGCAACCAGTTTATCTTGCATGCAATATCAGTTTTGAATTTTCGATGGATGTGGTT
ATATTAGTAGAGAGCCGAATGTTACCTTGTATGGCTGGTTGAGGTTTCTGTTGTCTTCCC
ATTAATTTATGGACCTCTCTTCTTCTCATGTTCTTCACCTTTTCTATTACAAAAAATAAA
ATAAAAAGGAAAAGAAAGGCAGAATTGCTTTGAATGTACATACATACCTATGTTGCTGTT
GTGTCATGACTTGTTTCTGGAAGAAAAATATATCATAAATGGAAGATCCTCTATACAAAC
ATTAGTATGCAGACAAATGCATGCATAAACATGTGCATGCTAGTGCGTCTCTGCACATGT
TTTCTGTTGGCTTGGTTGTCTTGTCTTTTTCTGCGAATGTGATATATATTTATCCTCCGA
GTCTCTATTTTTCTGCCTTTTGGTCCTTCTTTTCAATGAAGAGTTTTCCTGGAAGACAAG
TATAGAATCTTTGCTGATGATCTCTCTTTGAATGCTTCTATTTTAGACAGCATAGGTTTT
GCTCATTCTAGTATGCTTTGCTGTTTATATTGGGACATCTAGGTAGTATACTATAGAGGA
ACTACGTTTTGAGAATTTCTTTAAAAATTCTTCAATTTGAATATTATGCATTTAGTATTT
TATTTTATTTTTACTTTTTTTTTATCTCATAAGTGGGCGCTGGATGGTCTTGATTGATGC
TGCAAAAGGATCTGCCACAGAACCACCAGATTTATCATTATATCCGGCAGATTTTGTTGT
TATGTCTTTCTATAAGGTACATGTCTTTCTTTGGATTTTGTTAGAAACCATTACCTTTGG
ATATTAATGTTTTGTATCTGTATGTTTCTTGTTAAGCTGTTTGGTTATCCAACTGGACTT
GGAGTGCTCATTGCTCGAAATGGTAAGTAACTAATAATGAACATAATCATGTTTTAAAAA
TAATTTGGTGGCGTGTTAGAAGTTTTCTCCAGTCTCACATATATGTTGTGATATTGCCTT
CAAAGTACTAAAATTGCCTTTTATCTTGTTTTCCAAGGGTGGGTAGGCGTAGTTCATTTA
TTTGTGATTTTAGTTCTTGTTGCATGTGTCATTTTCTTCCCTTTAAAGTAGGATGTCACA
GAAAATTATAGAAGTATGGCCACTAGATCTCTTCTTGGTTGCTTGCATGAACTTACTACT
TGTGAAAATTATGTTCTAATTTTTTGTTCATGCTACTTCCATTAATTTTTTCTTTGGTAG
TGTATCATCTTGAAATGTAATATCAAAACTTAGGGATATGTTTTTCTTATTTGAACTTTT
ATTTTACAACACAGATGCCTCCAGGTTATTGAAGAAGACGTACTTCAGTGGAGGTTTGCA
CCTAGATATCTAATTTGCTATCACTAGTCTGTATAGTTTTTTTTGGGTCACACTAGTCAG
TATAGTTATACAGTTGGTAATCATACAAACATTTCAGGCACAGTCGCAACCTCAATCGCT
GATATTGACTTTGTTAGGAGAAGAAAAAGTGTGGAAGAGCTCTTTGAGGATGGCACCATT
TCATTCCTGAGCATAGCTTCTGTTCACCATGGGTTCAAAATTCTTAATTCCCTAACTATA
TCTGCCATATCTCGGTATGTTATAGTTTGTTAGTTTCAAAATGCATTGTCTGTACTCTGT
AGTGATAAAAATAACTCCTCATTTTCTAAACAAAACTTTATCCATGTAATACGGTTGAAT
TGCTCCTCTGAAATAAGTTAAAATCATCGTATTGTATTCTGACATGAATCATCCTTGGGA
TTTTTCTTGATATATGCACTTTTTACATTGAGAATTAGCTGATCTCTACCTAGGTAGGAA
AATGATGGATCTGCATTCTCTCATCATTAGTTTGTCTCAATTTTCTGCTAAGAATATTTC
CTGCCATTGCATTTGGACAATGAAAAAAGTTAAGTATGACTTTGCAAGTCTTTTCCTCAT
AATTTTCATCATATATAAAAAAAACTGTGGTATATTTTAATTTTATTTAATTTTCCATTG
CTAGAAATGGGTATTCTCCTTGATTTTAATACTTTTTCATTTCTATCTTCAGTTAATAAT
CTTTGTGTAGATAATAAATATAGATGAAATGCTCTGAACCATGCATGACCTTGCTATTAT
TCTAGGCATACAGCATCTCTTGCCTGGTACGTGAGGAAGAAGCTCTTGGGCTTGAGGCAT
GAAAATGGAGCCCGTGTTTGCACACTTTATGGAGATTCCAAGGTTTCCTTTGTAATTGAA
TGCTTACTGAGCTTTTCTTTTTGAAAGTAAAGCTGCTGCATTTACTAAGTGAATGAAATG
CACGTCATTTCATATGTTATATCTCTTTGCGTTGTGGAGGGGAAAGGATGGGGGTGGCAG
TTAGAACTTCTTATATTTTTCTTTTTTTGGTAAAAACAAAGGCTTCTGATTCATTTCAAG
TAAGCCAACTTCACTGCATGTAATTCTTTAAGGGAAAAAAGTAGGGAAAAGGCCAAGGAG
TTGTTTGGAAAATGGTAGGAAAGAGTTGCAAGTTTGATGATTCTTTTTATATCCAACTGT
GGTCCAATTATGTAAATTTGAAGATGCCAGTTCAAATTTGGTCTGACACATGATCCCCAG
TTTGAGTTGAGTCCATCTTGGTTGTATCAGGCGGTGGCACCTCCTCTTAAGACTGAGGGT
GATGCCTTGGTGCTTGTGCTATTTACCTGGCACAATAGAGAAAAGTTCATTGACTGTATT
AACCTTCTCGACTTTCAGTGGGTCTAGCTAACATGGATGACTCTGTTTGATATACTGTTA
AGTAGACATGTGTCAATTCTTTAGAACTTTTGATTTTTATGTCAGATACTCTGTAACAAT
TAGTTAGTTTAGAAGTCTAATGTTTGATCAATTTAGTAAATGCTCTATGGACAGACAATC
TCTTTCTTCTATGTTTTCTGAATTTGTAGATAACAATCTGATATATTTCAAAACTTTATT
CTGTTAGGCATTATTTCATGACTTTGGTCCTACAGTCTCATTCAACTTGAAAAGGTCGGA
TGGCTCCTGGTGTGGATACCGTGAAGTGGAAAAACTGGCATCTTTATCTGGGATTCAGTT
ACGGGTAAATTTATGAGATGTTATTTGGCATTCAACCTATCCTTTTGGTCTTTGCATGAC
AATCAAATTATGCAACTCTACTAGAAATGGCAATATGTGATTGATTTTTTTTGTTTTTGT
TTTTACCTAATTCACAAATGATAGGTAACTTGAAATTGCAAAAGTTGTTGCAAGGTTTAC
ATTGTTGGGTGGCCCTAGGGTTTGTGATTTGATTTGGGCAAAACCTTTCTAAGGGAATTG
GGTATGGATGCCCAGGAATGTATGAAACTCTATAGTGATAATAAAGCTGTCATTAACAGA
ATCTAGTCCAATATAATAGAACTAGAAGAAAACCTGGAATCTGGTGTGATATGATATGCA
CTCCTTTTGTGAAGACATGACAAGAACTTGCTGATATCTTCACAAAACCACTGGATAATC
ATCGATATGAACATCTCAGACAATCCATTGGAGTGTGCCCAGTACTCTCGTCCATTCATT
TGTCGACAAACTTGGTATGCTAAATATCTGAACAGCAGCTTTGAGCAGTGTTGGAATATT
TGTTGTGTAGCTCAGGATGTTCTTGCCTTTGTGAAATTACCAAAATATATGATGTACAGT
AGCTTAGGATATAGCATAAGCATCTCTTGGTCACTTCTCAAGGTGTTATTCATTTGCAAT
ATGTTGCATTTTAAGTAATTGGCGATTTTTCAGCATTTCCTTGGTGTCAGAACAACGTGG
AATGTGTTTTTTAATTTTTCTTTCTGTTAAGCTCACCAAAATAAAATTGGTACTTAGGAT
TTTATAAAAATATTCTTCTGTTTTTAAACGCAATTGATCTTCTGAGATAACTTATGTCAA
TCTATGTATATAATTCATATTTTGCATGCATTTCCAAAATTTGTTCTATGTAATGATATA
TAATCTGGTTGGGTGAGAGAAAGATCAGCAATTTTACTCCACTTGTGATGGGTCCTGACA
TTCTCTTATATCCTCCTTTCTATGTAGACAGGATGCTTTTGCAATCCCGGTGCATGTGCA
AAATATCTTGGCTTGTCTCACTTGGATCTTCGTTCAAACTTTGAGGTACTTGGAACTGTT
TATTTTGATTTCTTTCTTTTTTTCTTTTTTTTCTTTTTTGTGGTTTTCGAGGGGAAAGGG
AGGGTTGGGGGCGTGTGGGGGATTGGGGCTTACTTATGACTTTTCTTAGGATTTAGTTAA
TGAATGACTATTCTATTCTAGTTGAATGATCCACCGCATGGCGTGTATTTTTCAGTTTCT
GCTTGAGGGTATGAAATAGTCTTAACAATTTAGTTTTGGATATTAGGCTGGACATGTTTG
CTGGGATGATCATGACATAATTCATGGAAAACCTACTGGAGCGGTGAGAGTATCCTTTGG
TTATATGTCAACATTTGAAGATGCGAAGGTAGATGTTCTTTCTCAAGCCATAGAGAGCAT
AGTTAAAATTTGAAGTGTACAGTGTTGCAGCATTTCCTTTCCAATTTTATGCATAAGCTA
ATGTGAAGCACAACATTCCAGGCTTTAACTAACAAATGTTTGTTTTCTTAGATTTTGAAA
GGCAAAAACGCTAATTTGGGTTTTTCATTCCAGTCTGATTTTCTTTTCTCTTTCTTGTTT
TATGAAATGCAGAAATTTATTGATTTTGTGACAAGTTCCTTCGTAGCATTACCCAATTGG
ATTGAAAGTGGGTATCAACTAATGCAAGGTTCATCCCCTTTCTAAATGAAGGTTAATTTA
TATATTGCTTTATACTCTGGTCTGAAAGAGTTGAAGTTTGGTTTAAATTACATATCTTCG
TTTCCTGTGGAGGATTCCAACCTCCTGCTCCTCCCACCCTCTCTTAATTCTTATTTTCTT
TGCATTTTCAAAATTTTAAGCCATGTCATTGTTTCCGTTGCCTCACAAGATGAAGTGATC
GTTTCTCATGTTATTAATATAGGAAAGAAAAGGACTGGGAATAGTAAAATTCTATGCAGC
ACGGATGACGCATCTATGTGTGATGTCTTTTGCATGGTATCGTATGTTGAGAAATAAAGA
GGGAGGGAATAAGGTGCTTCAATCATAATCCTTAAAGCGGTCTACATGAAGCAGAACATT
AGTTATAATAAGAAACTAAACAATGGCGACGTAGGAAACTAAATTAAACTCCTATAGGAA
CCAAATGTTCTTACAAAAGAACAGCCATTCAAGAGATAGCATAGATGCTAATTATGCCTA
GCTTGTTAAATCAGTCATAAACATAATTGAAACTTATAATTTTAAAGCAGACTCAAAACA
TAAAGTGAATTGGATTTGTACTTGTGCTACCTTGACTGAATGTTGTAATGCCACCTTGAG
CCTTGAGTTTCTTTGGATATGATATTTAAGATCTTCAATAGTCTCTCAGCATTACTCCTG
AATGTGTTAGGTTCAACTTGTCTGAAATTTTGAACCAGTCCTTTTATATTTGGGGATCTT
TGAACTTTAACATGGTTTTATTTCTCACTTCAATAACTTAGGCTTCACATGGCTACAAAC
AGGATTGCATCGTGTGCCTCTACTTATAATTGTGAAATTTTGTAAATAGAGTACAACCCT
AATTCAATAGGAAACTAGCTAACAACCAAAACACCTAATTTAGGAGACTAGTTAAGCCCA
TAAACAAAGTAGAAGCATTCTTATACTCTTAAAATACAAATTCTCTAATATAACGTTTTT
TTCATCTCCCATTCCACATTTTTTTTATGATATTGGATGAGAGAAATAGTAAAGTTTTTT
ATTTAAGGAGAGGAGCGCTCATTTATGGAAACCAAAGCCCAGATTTTGGATGGTTAATTG
AGTGGGCCTTGTGAGCTATTTCCATGTCTCCTATTTCTCGTCAGTTTTTGCTTTCTTTAC
ACACTTTTCACTGTGGGTTTTGTGTACATGGGTTGCTCTACACTAAAATTCGTTTACTTA
CTAATATATTGTAGGTTCGGAAAGCACACTAGGAGCTGCCAGTTTCTATCTCAAATCTAT
CACTGTTTACCCAATAAAATCATGTGCAGGATTCAATGTCGAAAGTTGGCCTTTGAGCAC
TTCTGGTAGCTATTTCTTGTCTTCACATTTTATGTGTTTTTTCTTGGAATAGTTGTGTAA
AATATCATCATAATTTAATAATATTGTACATAGCAGTAGGAGGTACCTTTTTGAATAACA
CAAGGATACAAGCCTGCCGTGCCAGTTAATCTTATGTAACAAGTGTTATTTGATAGTCAT
TATGATGGAAAAGAAAAGTTACACCCCCATGGATTATCATACTTAGGATCACCCTATTTC
GGTGAAGAGCGTAGCAAGCAGTGGTTATATGTGGTGAAGCATAAAGAAGAGGAGATTGGA
ATTGTACTTATCTCTTGAAGATAACTTGTATTAACATTTACCAGAACCAAATTTTGTTGT
TGAACCTTGGTGACTTAATAAAGCTGGATGTGTTTCACAGTTTCAAGAATGTAGATTGAA
CCTTATGATTTTATAATTGTTTTCCTTTTTTTCTTTGGCGTACTATCTGTTCATTTCTTA
TAAGTATGTGCTGCTCCAGGAAATTAGCAAAATTTCGTTTGTTATTTATTATGTATGTAT
GTATGTATGAATGTATGCATCTTAATGCAGTGACAATATATAGAGGGCCTGGAGGCACTG
TATGTTCCATTATTTGAATAACCCTGTTTGATGGGTAGAATCTTTGTCATATCTGGGAGT
GTATTGGTTAATGGAATTTTATTATTTTTTCGGTGGTTTTTTAGCAGGTTTGCTTCATGA
TCGGGAATGGGTTCTTACAAGCCTAAGTGGTGAAATTCTTACACAGAAGAAGGTGAAATA
CCAATTTAGTAGTTTTTGACCAAAAAAACCAATTTAGTAGTTTCAAGCACATGCAAATGT
GCACAAACACAGTGCAATTGGCTCAGACCCTAGGCATGGCTCCAGCACGTGGGACGGGTA
CATTCGTGTTCATGCTGTGCTGATGTTGTGCCTAGGGTACAGGTACCTTTTTCTTTTCGT
ATTTTTAATTAAGAGGATTAGGTTTTTTTCCTTGTAGTTAAAGGTATGGGATATTTATAG
GTGAAAGAGTAGGGAAAAGAATAAAATAAAATTTAAGAGCTCTTTATTCTAGGGCGGCCT
GTGTGGGTAATATGTCCAAGTGTCTGATCTGGTCTTCAGAGAGTCTTTCAAATTTTGGAG
TATAGTGAACATCGAATTTGTTTATGCTTTGCCATAAAAAATTGATTAGCATTAACTTTT
AATTCTTCTGAATTTGGTTTTGTAGGTTCCTGAAATGTGCTTTATAAGTACTTTTATTGA
CCTCGACAAGGGAATATTGTTTGTAGAGTCACCACGATGCCAAGTGAAACTGCCAATCAA
CTTTATCACAGATTCATGTAATGGTGGGAGCGAAAAAATTAAGTTAAATGGCCAAAGGCA
AGATAATATTTGTGTATCTGTCTTTTTAACTGCTTGTTACTCCTTTGTTCTAGAGTGTCA
TGGCCTTGTTAGACTTGTTGGATTGATGGAATGTTTAGATACTATTACAATGATAATATA
CTTGTTAATTTGTCGCTGTTTTGAATTAATTTAGAAAATTCCCTTTGTTTTTGAGCTATC
CCCTACATTCTATAAAGGTTTATTGGTTAACATTTGGTTTGGTTTTTTGTTCTTTCTTTT
TTCTTTTTTCTTGGGGGCTTAGATATGAAGTACAGAGCTACAAGAATGAAGTCAATATTT
GGTTCAGCAATGCCATTGGTCGACCATGCACTTTATTCCGCTGTTTTAGTTCCAATCACA
ACTTTTGCTTGAATAAGATCAAAAGTGCAAGCATGGGAAGAGAGGTGCAGAGCATGTTGA
ATTTTTCCAATGAAGCTCAGTTCTTATTGATATCTGAGGAAAGCGTGTCTGACCTCAGCC
ACAGAGTAAGCACAAGTATGTTCTTACATTGAACTGTTGCAAGTCATATAGCAAGTAAAT
TCTTGCACTATGATGTGAAACGATCGAGACTTGCATGAGCTATCTTCTGTTCTGAATACA
ATTGCAATATGGATTGATTTTCCTGTACCCTGGAATCTTTGAGAAAATACTTTTTTTCCT
ATTGTGTTTTTCCCCTTCATTGACTAAATTCCGGCCTAATACCTTTCTTATGCCTACCCT
ATCGCATTATAGACAGCCCAAGACCTTTTAGGAAATTAGTTGAGGATTTTAAGAAT
>chr4:8550068-8561357 A0892 FLACCA P1
AATTTTACATCTCACGTCTCACCATTGTTGGAAAACCCCATTTTACATCTTGCGGAGATG
TAAAAATGGTTTTACATACCTAAATTTACACCTTCCTAATAAAGATATTGTAACTCCTCA
ATTCAATTCCTCCTCTTTCTCTTTCGATTACAAATGTGACGTCTAAAATTGAAATGGAAT
CTGAAATCCATCGGTCAAATTGTTGATAAGTATAAATGGAACTCACGCCAAAAAAGAATA
GTATGAACAGAAAAGCTTTTAGTAGAAAAATTGGGTTTTTTTTTTTCCTTCTGGTTAGCG
GAAAAAATGCGTTCAGTTCAGTGGAAATGCGCATATATGGACCGACTCGTTTAGAATATG
GCCGTACATGCTAAGGCGGTGCAAAGCTTCTTCCTTCAGTTTTTAATTTAACCACTCCAC
TCCAGAACGCTTGAAAGCACAAAACTTTATTGGCGTTTGAATCTCTCTCTCTCTGTTGTT
CTGTCACTGTTGGATCGAGCATGGAGGCAAGCAAGGAAGCGTTTCTGAGGGAGTTTGGGG
AGCATTATGGGTACCCGAACGGTCCCAAAACCATTGACGAAATCCGAGCAACCGAATTCA
AACGATTAGATGGTCTGCCTCTCTTTAATTCGCTTCTATATTCTATCCCTTTGCTCTCTG
TTTGCTTCTTGAGAAATTTGAGCTGAAAAAATGACACAAGAAGCAAATAAGCTTTCGGTT
TTATCATTTTCAGTCTTATTCGTTGAACCCAAGTGCAATTTTTCTAGTTTTTAATTGAGC
TGGGGAAATGAATTAAGTTCTGAAAATTTATTTCTTGGTGGGCATACAGAGGAATATTGG
TGAGGTTTGTTTATTGGGTTTTGGCTATTGATGCTGTTGGGTTTGGGAAATGCAGGCCTT
GTGTACTTGGACCATGCTGGTGCTACTATGTACTCTGAGTTGCAGATGGAAGCAATCTTT
AAAGACTTCACTACCAATGTTTATGGAAACCCACGTATCCTATTACATGTGAAATGAATG
ATTGTGGTGTGAGAAATCGTTATGTAATTGCTGGAACAGGATTTGCAATATAATCTTGTT
CTCCTGGTTGTTGAAATCAAATTGTCTTATAAAATTAATTTATGACCTTATTGTTATTCA
TGGTTGCTTTTCATTAAGTTCCTTAATTTAAATTCAGATAGTCAAAGTGATACGAGTTCT
TCCACTAGTGACATTGTAAGGGAAGCCCGCCAACAGGTATCATATGTTATCTCTAGCTGC
TTTGGTGTTAGTCCTCACAATATAATGAATTTTAAAGGTTCAATATATTTTTTCTAATCT
TTTCCAAGTAGTTGGATAGTGGGAATATTATGACCACTAATTGTCCTGAATTGATCTTTA
TGAGTAATTTTTGTTATCATGATTTTTTTTTTCCAGATGATTCATGTGCAAGATTAATAG
TTTGCCCCTCATTTCGTACTTTTAGTGAGTTTCTGAATAGCCGTGTCACATTTGTATAGG
TCCTTGACTATTGTAAAGCATCGCCAAAAGATTACAGCTGCATATTCACTTCTGGGGCTA
CAGCGGCACTGAAGCTGGTAGGGGAGGCCTTTCCTTGGAGCTGTCAGAGCTGTTTTACAT
ACACGATGGAGAACCACAATAGTGTCCTTGGGATCAGAGAGTATCCTAACATGCATCACT
CAGTCATCATCTTTAATAGATGGGGTTAGCTTCTTCTTTTTTTTTCAATGATTATTCTAG
AATTTTTGTTTGTACATTTAACGGAGAGGATCCTTTTCACCAACATTTCTGTCTCAACTT
ACAAGTTTGTGCTTAATGTTTGGCATGGAAGTTGAACATCAGTTTTGTCAGATGATTGAC
TTCTGAGTGATATTACAGACTTACTTTGTGTACCATTAATGCTTGTGGTCTTTGGACCTG
TATATATGTTCCCTTACCGGATGTTGTTTTTTCTTGAAATCTTTTGAAATCAAATGGAGA
GCTTGGGCCAGTTTGTTTTGTATGCAATATTTTGTACACTCTACTATAATTTTGAATTGA
CGTCATTATTCTTCTGTTTTTCATTTTCACCTTCTTAAGAGTCTGAGCGCCATATATGTA
GCCCTTAATTAGTTTAGATATGCTCTGGATCAAGGAGCTGCAGCCTTTGCAATAGATGTT
GAAGAGACTGTGCATCATGGAGTATCCAATGGTACTGCAGCATCTATGAAGGTGTTGCAG
CACCAAGTGCAAAGGAGAAATGAAGCAAGTTCCCTAGAAGAACCAACAGGTAATTCTGAC
TGGACGCATTAGATATTGATGGAAAGTTGGCAAGACCTTGATCGCAGCACATCTTCCTAG
CATTTTTGGATGGTTGCTATCTGCATATGTATTTTCATGCATGTCTTTGGTAGGGAAAGG
GGGTTCAAACAGTTTGGCTGAATTAAAATTGGGATTTCATGACATTCAAGATTATGACAA
TTTTTCATTGGATATCTGTTGTAACACCAGTCAGTTGTAAAAAACTGTACAATGGGTGAA
AATTTAATTGGTTTTTAGTGATTTGATGTTATCATTTATAAGTTATTGTTGTTGGTTTCT
TTAAGCCTGTTGTGAAAGTGTTGGTCTTAAATATGAGACAAATAATTGTAAATCATATTC
ATACTTGTACTTTGTTTGGGGATACTGTTATAAATAACAGTTTTGTATACTGATATTTTC
AGGAGAGTTCATGATAACGTACATGAATTTGATTTCATTTCATTTTCCTGATGCAGGAGA
GGCATATAACTTATTTGCCTTCCCCTTGGAGTGCAATTTTTCTGGTTTGAGATTCAGCCT
TGACTTGGTGAAGATAATTAAAGAAGATCCGGCAAGAATTCTGGAAGGCTCTCCATTTTG
CAAGTAGGTCATACATTATATCCAGTAAACTTCTTATTTTCTCTGCCATTCACATTTGAT
TCTAATCTGAATTAATGACTCATGGAATATTTGATCTGAACAAAATTATTGTTGTTACAA
TTATTGCAACCAGTTTATCTTGCATGCAATATCAGTTTTGAATTTTCGATGGATGTGGTT
ATATTAGTAGAGAGCCGAATGTTACCTTGTATGGCTGGTTGAGGTTTCTGTTGTCTTCCC
ATTAATTTATGGACCTCTCTTCTTCTCATGTTCTTCACCTTTTCTATTACAAAAAATAAA
ATAAAAAGGAAAAGAAAGGCAGAATTGCTTTGAATGTACATACATACCTATGTTGCTGTT
GTGTCATGACTTGTTTCTGGAAGAAAAATATATCATAAATGGAAGATCCTCTATACAAAC
ATTAGTATGCAGACAAATGCATGCATAAACATGTGCATGCTAGTGCGTCTCTGCACATGT
TTTCTGTTGGCTTGGTTGTCTTGTCTTTTTCTGCGAATGTGATATATATTTATCCTCCGA
GTCTCTATTTTTCTGCCTTTTGGTCCTTCTTTTCAATGAAGAGTTTTCCTGGAAGACAAG
TATAGAATCTTTGCTGATGATCTCTCTTTGAATGCTTCTATTTTAGACAGCATAGGTTTT
GCTCATTCTAGTATGCTTTGCTGTTTATATTGGGACATCTAGGTAGTATACTATAGAGGA
ACTACGTTTTGAGAATTTCTTTAAAAATTCTTCAATTTGAATATTATGCATTTAGTATTT
TATTTTATTTTTACTTTTTTTTTATCTCATAAGTGGGCGCTGGATGGTCTTGATTGATGC
TGCAAAAGGATCTGCCACAGAACCACCAGATTTATCATTATATCCGGCAGATTTTGTTGT
TATGTCTTTCTATAAGGTACATGTCTTTCTTTGGATTTTGTTAGAAACCATTACCTTTGG
ATATTAATGTTTTGTATCTGTATGTTTCTTGTTAAGCTGTTTGGTTATCCAACTGGACTT
GGAGTGCTCATTGCTCGAAATGGTAAGTAACTAATAATGAACATAATCATGTTTTAAAAA
TAATTTGGTGGCGTGTTAGAAGTTTTCTCCAGTCTCACATATATGTTGTGATATTGCCTT
CAAAGTACTAAAATTGCCTTTTATCTTGTTTTCCAAGGGTGGGTAGGCGTAGTTCATTTA
TTTGTGATTTTAGTTCTTGTTGCATGTGTCATTTTCTTCCCTTTAAAGTAGGATGTCACA
GAAAATTATAGAAGTATGGCCACTAGATCTCTTCTTGGTTGCTTGCATGAACTTACTACT
TGTGAAAATTATGTTCTAATTTTTTGTTCATGCTACTTCCATTAATTTTTTCTTTGGTAG
TGTATCATCTTGAAATGTAATATCAAAACTTAGGGATATGTTTTTCTTATTTGAACTTTT
ATTTTACAACACAGATGCCTCCAGGTTATTGAAGAAGACGTACTTCAGTGGAGGTTTGCA
CCTAGATATCTAATTTGCTATCACTAGTCTGTATAGTTTTTTTTGGGTCACACTAGTCAG
TATAGTTATACAGTTGGTAATCATACAAACATTTCAGGCACAGTCGCAACCTCAATCGCT
GATATTGACTTTGTTAGGAGAAGAAAAAGTGTGGAAGAGCTCTTTGAGGATGGCACCATT
TCATTCCTGAGCATAGCTTCTGTTCACCATGGGTTCAAAATTCTTAATTCCCTAACTATA
TCTGCCATATCTCGGTATGTTATAGTTTGTTAGTTTCAAAATGCATTGTCTGTACTCTGT
AGTGATAAAAATAACTCCTCATTTTCTAAACAAAACTTTATCCATGTAATACGGTTGAAT
TGCTCCTCTGAAATAAGTTAAAATCATCGTATTGTATTCTGACATGAATCATCCTTGGGA
TTTTTCTTGATATATGCACTTTTTACATTGAGAATTAGCTGATCTCTACCTAGGTAGGAA
AATGATGGATCTGCATTCTCTCATCATTAGTTTGTCTCAATTTTCTGCTAAGAATATTTC
CTGCCATTGCATTTGGACAATGAAAAAAGTTAAGTATGACTTTGCAAGTCTTTTCCTCAT
AATTTTCATCATATATAAAAAAAACTGTGGTATATTTTAATTTTATTTAATTTTCCATTG
CTAGAAATGGGTATTCTCCTTGATTTTAATACTTTTTCATTTCTATCTTCAGTTAATAAT
CTTTGTGTAGATAATAAATATAGATGAAATGCTCTGAACCATGCATGACCTTGCTATTAT
TCTAGGCATACAGCATCTCTTGCCTGGTACGTGAGGAAGAAGCTCTTGGGCTTGAGGCAT
GAAAATGGAGCCCGTGTTTGCACACTTTATGGAGATTCCAAGGTTTCCTTTGTAATTGAA
TGCTTACTGAGCTTTTCTTTTTGAAAGTAAAGCTGCTGCATTTACTAAGTGAATGAAATG
CACGTCATTTCATATGTTATATCTCTTTGCGTTGTGGAGGGGAAAGGATGGGGGTGGCAG
TTAGAACTTCTTATATTTTTCTTTTTTTGGTAAAAACAAAGGCTTCTGATTCATTTCAAG
TAAGCCAACTTCACTGCATGTAATTCTTTAAGGGAAAAAAGTAGGGAAAAGGCCAAGGAG
TTGTTTGGAAAATGGTAGGAAAGAGTTGCAAGTTTGATGATTCTTTTTATATCCAACTGT
GGTCCAATTATGTAAATTTGAAGATGCCAGTTCAAATTTGGTCTGACACATGATCCCCAG
TTTGAGTTGAGTCCATCTTGGTTGTATCAGGCGGTGGCACCTCCTCTTAAGACTGAGGGT
GATGCCTTGGTGCTTGTGCTATTTACCTGGCACAATAGAGAAAAGTTCATTGACTGTATT
AACCTTCTCGACTTTCAGTGGGTCTAGCTAACATGGATGACTCTGTTTGATATACTGTTA
AGTAGACATGTGTCAATTCTTTAGAACTTTTGATTTTTATGTCAGATACTCTGTAACAAT
TAGTTAGTTTAGAAGTCTAATGTTTGATCAATTTAGTAAATGCTCTATGGACAGACAATC
TCTTTCTTCTATGTTTTCTGAATTTGTAGATAACAATCTGATATATTTCAAAACTTTATT
CTGTTAGGCATTATTTCATGACTTTGGTCCTACAGTCTCATTCAACTTGAAAAGGTCGGA
TGGCTCCTGGTGTGGATACCGTGAAGTGGAAAAACTGGCATCTTTATCTGGGATTCAGTT
ACGGGTAAATTTATGAGATGTTATTTGGCATTCAACCTATCCTTTTGGTCTTTGCATGAC
AATCAAATTATGCAACTCTACTAGAAATGGCAATATGTGATTGATTTTTTTTGTTTTTGT
TTTTACCTAATTCACAAATGATAGGTAACTTGAAATTGCAAAAGTTGTTGCAAGGTTTAC
ATTGTTGGGTGGCCCTAGGGTTTGTGATTTGATTTGGGCAAAACCTTTCTAAGGGAATTG
GGTATGGATGCCCAGGAATGTATGAAACTCTATAGTGATAATAAAGCTGTCATTAACAGA
ATCTAGTCCAATATAATAGAACTAGAAGAAAACCTGGAATCTGGTGTGATATGATATGCA
CTCCTTTTGTGAAGACATGACAAGAACTTGCTGATATCTTCACAAAGAGTGTGCCCAGTA
CTCTCGTCCATTCATTTGTCGACAAACTTGGTATGCTAAATATCTGAACAGCAGCTTTGA
GCAGTGTTGGAATATTTGTTGTGTAGCTCAGGATGTTCTTGCCTTTGTGAAATTACCAAA
ATATATGATGTACAGTAGCTTAGGATATAGCATAAGCATCTCTTGGTCACTTCTCAAGGT
GTTATTCATTTGCAATATGTTGCATTTTAAGTAATTGGCGATTTTTCAGCATTTCCTTGG
TGTCAGAACAACGTGGAATGTGTTTTTTAATTTTTCTTTCTGTTAAGCTCACCAAAATAA
AATTGGTACTTAGGATTTTATAAAAATATTCTTCTGTTTTTAAACGCAATTGATCTTCTG
AGATAACTTATGTCAATCTATGTATATAATTCATATTTTGCATGCATTTCCAAAATTTGT
TCTATGTAATGATATATAATCTGGTTGGGTGAGAGAAAGATCAGCAATTTTACTCCACTT
GTGATGGGTCCTGACATTCTCTTATATCCTCCTTTCTATGTAGACAGGATGCTTTTGCAA
TCCCGGTGCATGTGCAAAATATCTTGGCTTGTCTCACTTGGATCTTCGTTCAAACTTTGA
GGTACTTGGAACTGTTTATTTTGATTTCTTTCTTTTTTTCTTTTTTTTCTTTTTTGTGGT
TTTCGAGGGGAAAGGGAGGGTTGGGGGCGTGTGGGGGATTGGGGCTTACTTATGACTTTT
CTTAGGATTTAGTTAATGAATGACTATTCTATTCTAGTTGAATGATCCACCGCATGGCGT
GTATTTTTCAGTTTCTGCTTGAGGGTATGAAATAGTCTTAACAATTTAGTTTTGGATATT
AGGCTGGACATGTTTGCTGGGATGATCATGACATAATTCATGGAAAACCTACTGGAGCGG
TGAGAGTATCCTTTGGTTATATGTCAACATTTGAAGATGCGAAGGTAGATGTTCTTTCTC
AAGCCATAGAGAGCATAGTTAAAATTTGAAGTGTACAGTGTTGCAGCATTTCCTTTCCAA
TTTTATGCATAAGCTAATGTGAAGCACAACATTCCAGGCTTTAACTAACAAATGTTTGTT
TTCTTAGATTTTGAAAGGCAAAAACGCTAATTTGGGTTTTTCATTCCAGTCTGATTTTCT
TTTCTCTTTCTTGTTTTATGAAATGCAGAAATTTATTGATTTTGTGACAAGTTCCTTCGT
AGCATTACCCAATTGGATTGAAAGTGGGTATCAACTAATGCAAGGTTCATCCCCTTTCTA
AATGAAGGTTAATTTATATATTGCTTTATACTCTGGTCTGAAAGAGTTGAAGTTTGGTTT
AAATTACATATCTTCGTTTCCTGTGGAGGATTCCAACCTCCTGCTCCTCCCACCCTCTCT
TAATTCTTATTTTCTTTGCATTTTCAAAATTTTAAGCCATGTCATTGTTTCCGTTGCCTC
ACAAGATGAAGTGATCGTTTCTCATGTTATTAATATAGGAAAGAAAAGGACTGGGAATAG
TAAAATTCTATGCAGCACGGATGACGCATCTATGTGTGATGTCTTTTGCATGGTATCGTA
TGTTGAGAAATAAAGAGGGAGGGAATAAGGTGCTTCAATCATAATCCTTAAAGCGGTCTA
CATGAAGCAGAACATTAGTTATAATAAGAAACTAAACAATGGCGACGTAGGAAACTAAAT
TAAACTCCTATAGGAACCAAATGTTCTTACAAAAGAACAGCCATTCAAGAGATAGCATAG
ATGCTAATTATGCCTAGCTTGTTAAATCAGTCATAAACATAATTGAAACTTATAATTTTA
AAGCAGACTCAAAACATAAAGTGAATTGGATTTGTACTTGTGCTACCTTGACTGAATGTT
GTAATGCCACCTTGAGCCTTGAGTTTCTTTGGATATGATATTTAAGATCTTCAATAGTCT
CTCAGCATTACTCCTGAATGTGTTAGGTTCAACTTGTCTGAAATTTTGAACCAGTCCTTT
TATATTTGGGGATCTTTGAACTTTAACATGGTTTTATTTCTCACTTCAATAACTTAGGCT
TCACATGGCTACAAACAGGATTGCATCGTGTGCCTCTACTTATAATTGTGAAATTTTGTA
AATAGAGTACAACCCTAATTCAATAGGAAACTAGCTAACAACCAAAACACCTAATTTAGG
AGACTAGTTAAGCCCATAAACAAAGTAGAAGCATTCTTATACTCTTAAAATACAAATTCT
CTAATATAACGTTTTTTTCATCTCCCATTCCACATTTTTTTTATGATATTGGATGAGAGA
AATAGTAAAGTTTTTTATTTAAGGAGAGGAGCGCTCATTTATGGAAACCAAAGCCCAGAT
TTTGGATGGTTAATTGAGTGGGCCTTGTGAGCTATTTCCATGTCTCCTATTTCTCGTCAG
TTTTTGCTTTCTTTACACACTTTTCACTGTGGGTTTTGTGTACATGGGTTGCTCTACACT
AAAATTCGTTTACTTACTAATATATTGTAGGTTCGGAAAGCACACTAGGAGCTGCCAGTT
TCTATCTCAAATCTATCACTGTTTACCCAATAAAATCATGTGCAGGATTCAATGTCGAAA
GTTGGCCTTTGAGCACTTCTGGTAGCTATTTCTTGTCTTCACATTTTATGTGTTTTTTCT
TGGAATAGTTGTGTAAAATATCATCATAATTTAATAATATTGTACATAGCAGTAGGAGGT
ACCTTTTTGAATAACACAAGGATACAAGCCTGCCGTGCCAGTTAATCTTATGTAACAAGT
GTTATTTGATAGTCATTATGATGGAAAAGAAAAGTTACACCCCCATGGATTATCATACTT
AGGATCACCCTATTTCGGTGAAGAGCGTAGCAAGCAGTGGTTATATGTGGTGAAGCATAA
AGAAGAGGAGATTGGAATTGTACTTATCTCTTGAAGATAACTTGTATTAACATTTACCAG
AACCAAATTTTGTTGTTGAACCTTGGTGACTTAATAAAGCTGGATGTGTTTCACAGTTTC
AAGAATGTAGATTGAACCTTATGATTTTATAATTGTTTTCCTTTTTTTCTTTGGCGTACT
ATCTGTTCATTTCTTATAAGTATGTGCTGCTCCAGGAAATTAGCAAAATTTCGTTTGTTA
TTTATTATGTATGTATGTATGTATGAATGTATGCATCTTAATGCAGTGACAATATATAGA
GGGCCTGGAGGCACTGTATGTTCCATTATTTGAATAACCCTGTTTGATGGGTAGAATCTT
TGTCATATCTGGGAGTGTATTGGTTAATGGAATTTTATTATTTTTTCGGTGGTTTTTTAG
CAGGTTTGCTTCATGATCGGGAATGGGTTCTTACAAGCCTAAGTGGTGAAATTCTTACAC
AGAAGAAGGTGAAATACCAATTTAGTAGTTTTTGACCAAAAAAACCAATTTAGTAGTTTC
AAGCACATGCAAATGTGCACAAACACAGTGCAATTGGCTCAGACCCTAGGCATGGCTCCA
GCACGTGGGACGGGTACATTCGTGTTCATGCTGTGCTGATGTTGTGCCTAGGGTACAGGT
ACCTTTTTCTTTTCGTATTTTTAATTAAGAGGATTAGGTTTTTTTCCTTGTAGTTAAAGG
TATGGGATATTTATAGGTGAAAGAGTAGGGAAAAGAATAAAATAAAATTTAAGAGCTCTT
TATTCTAGGGCGGCCTGTGTGGGTAATATGTCCAAGTGTCTGATCTGGTCTTCAGAGAGT
CTTTCAAATTTTGGAGTATAGTGAACATCGAATTTGTTTATGCTTTGCCATAAAAAATTG
ATTAGCATTAACTTTTAATTCTTCTGAATTTGGTTTTGTAGGTTCCTGAAATGTGCTTTA
TAAGTACTTTTATTGACCTCGACAAGGGAATATTGTTTGTAGAGTCACCACGATGCCAAG
TGAAACTGCCAATCAACTTTATCACAGATTCATGTAATGGTGGGAGCGAAAAAATTAAGT
TAAATGGCCAAAGGCAAGATAATATTTGTGTATCTGTCTTTTTAACTGCTTGTTACTCCT
TTGTTCTAGAGTGTCATGGCCTTGTTAGACTTGTTGGATTGATGGAATGTTTAGATACTA
TTACAATGATAATATACTTGTTAATTTGTCGCTGTTTTGAATTAATTTAGAAAATTCCCT
TTGTTTTTGAGCTATCCCCTACATTCTATAAAGGTTTATTGGTTAACATTTGGTTTGGTT
TTTTGTTCTTTCTTTTTTCTTTTTTCTTGGGGGCTTAGATATGAAGTACAGAGCTACAAG
AATGAAGTCAATATTTGGTTCAGCAATGCCATTGGTCGACCATGCACTTTATTCCGCTGT
TTTAGTTCCAATCACAACTTTTGCTTGAATAAGATCAAAAGTGCAAGCATGGGAAGAGAG
GTGCAGAGCATGTTGAATTTTTCCAATGAAGCTCAGTTCTTATTGATATCTGAGGAAAGC
GTGTCTGACCTCAGCCACAGAGTAAGCACAAGTATGTTCTTACATTGAACTGTTGCAAGT
CATATAGCAAGTAAATTCTTGCACTATGATGTGAAACGATCGAGACTTGCATGAGCTATC
TTCTGTTCTGAATACAATTGCAATATGGATTGATTTTCCTGTACCCTGGAATCTTTGAGA
AAATACTTTTTTTCCTATTGTGTTTTTCCCCTTCATTGACTAAATTCCGGCCTAATACCT
TTCTTATGCCTACCCTATCGCATTATAGACAGCCCAAGACCTTTTAGGAAATTAGTTGAG
GATTTTAAGAAT
>chr4:8550068-8561357 A0892 FLACCA P2
AATTTTACATCTCACGTCTCACCATTGTTGGAAAACCCCATTTTACATCTTGCGGAGATG
TAAAAATGGTTTTACATACCTAAATTTACACCTTCCTAATAAAGATATTGTAACTCCTCA
ATTCAATTCCTCCTCTTTCTCTTTCGATTACAAATGTGACGTCTAAAATTGAAATGGAAT
CTGAAATCCATCGGTCAAATTGTTGATAAGTATAAATGGAACTCACGCCAAAAAAGAATA
GTATGAACAGAAAAGCTTTTAGTAGAAAAATTGGGTTTTTTTTTTTCCTTCTGGTTAGCG
GAAAAAATGCGTTCAGTTCAGTGGAAATGCGCATATATGGACCGACTCGTTTAGAATATG
GCCGTACATGCTAAGGCGGTGCAAAGCTTCTTCCTTCAGTTTTTAATTTAACCACTCCAC
TCCAGAACGCTTGAAAGCACAAAACTTTATTGGCGTTTGAATCTCTCTCTCTCTGTTGTT
CTGTCACTGTTGGATCGAGCATGGAGGCAAGCAAGGAAGCGTTTCTGAGGGAGTTTGGGG
AGCATTATGGGTACCCGAACGGTCCCAAAACCATTGACGAAATCCGAGCAACCGAATTCA
AACGATTAGATGGTCTGCCTCTCTTTAATTCGCTTCTATATTCTATCCCTTTGCTCTCTG
TTTGCTTCTTGAGAAATTTGAGCTGAAAAAATGACACAAGAAGCAAATAAGCTTTCGGTT
TTATCATTTTCAGTCTTATTCGTTGAACCCAAGTGCAATTTTTCTAGTTTTTAATTGAGC
TGGGGAAATGAATTAAGTTCTGAAAATTTATTTCTTGGTGGGCATACAGAGGAATATTGG
TGAGGTTTGTTTATTGGGTTTTGGCTATTGATGCTGTTGGGTTTGGGAAATGCAGGCCTT
GTGTACTTGGACCATGCTGGTGCTACTATGTACTCTGAGTTGCAGATGGAAGCAATCTTT
AAAGACTTCACTACCAATGTTTATGGAAACCCACGTATCCTATTACATGTGAAATGAATG
ATTGTGGTGTGAGAAATCGTTATGTAATTGCTGGAACAGGATTTGCAATATAATCTTGTT
CTCCTGGTTGTTGAAATCAAATTGTCTTATAAAATTAATTTATGACCTTATTGTTATTCA
TGGTTGCTTTTCATTAAGTTCCTTAATTTAAATTCAGATAGTCAAAGTGATACGAGTTCT
TCCACTAGTGACATTGTAAGGGAAGCCCGCCAACAGGTATCATATGTTATCTCTAGCTGC
TTTGGTGTTAGTCCTCACAATATAATGAATTTTAAAGGTTCAATATATTTTTTCTAATCT
TTTCCAAGTAGTTGGATAGTGGGAATATTATGACCACTAATTGTCCTGAATTGATCTTTA
TGAGTAATTTTTGTTATCATGATTTTTTTTTTCCAGATGATTCATGTGCAAGATTAATAG
TTTGCCCCTCATTTCGTACTTTTAGTGAGTTTCTGAATAGCCGTGTCACATTTGTATAGG
TCCTTGACTATTGTAAAGCATCGCCAAAAGATTACAGCTGCATATTCACTTCTGGGGCTA
CAGCGGCACTGAAGCTGGTAGGGGAGGCCTTTCCTTGGAGCTGTCAGAGCTGTTTTACAT
ACACGATGGAGAACCACAATAGTGTCCTTGGGATCAGAGAGTATCCTAACATGCATCACT
CAGTCATCATCTTTAATAGATGGGGTTAGCTTCTTCTTTTTTTTTCAATGATTATTCTAG
AATTTTTGTTTGTACATTTAACGGAGAGGATCCTTTTCACCAACATTTCTGTCTCAACTT
ACAAGTTTGTGCTTAATGTTTGGCATGGAAGTTGAACATCAGTTTTGTCAGATGATTGAC
TTCTGAGTGATATTACAGACTTACTTTGTGTACCATTAATGCTTGTGGTCTTTGGACCTG
TATATATGTTCCCTTACCGGATGTTGTTTTTTCTTGAAATCTTTTGAAATCAAATGGAGA
GCTTGGGCCAGTTTGTTTTGTATGCAATATTTTGTACACTCTACTATAATTTTGAATTGA
CGTCATTATTCTTCTGTTTTTCATTTTCACCTTCTTAAGAGTCTGAGCGCCATATATGTA
GCCCTTAATTAGTTTAGATATGCTCTGGATCAAGGAGCTGCAGCCTTTGCAATAGATGTT
GAAGAGACTGTGCATCATGGAGTATCCAATGGTACTGCAGCATCTATGAAGGTGTTGCAG
CACCAAGTGCAAAGGAGAAATGAAGCAAGTTCCCTAGAAGAACCAACAGGTAATTCTGAC
TGGACGCATTAGATATTGATGGAAAGTTGGCAAGACCTTGATCGCAGCACATCTTCCTAG
CATTTTTGGATGGTTGCTATCTGCATATGTATTTTCATGCATGTCTTTGGTAGGGAAAGG
GGGTTCAAACAGTTTGGCTGAATTAAAATTGGGATTTCATGACATTCAAGATTATGACAA
TTTTTCATTGGATATCTGTTGTAACACCAGTCAGTTGTAAAAAACTGTACAATGGGTGAA
AATTTAATTGGTTTTTAGTGATTTGATGTTATCATTTATAAGTTATTGTTGTTGGTTTCT
TTAAGCCTGTTGTGAAAGTGTTGGTCTTAAATATGAGACAAATAATTGTAAATCATATTC
ATACTTGTACTTTGTTTGGGGATACTGTTATAAATAACAGTTTTGTATACTGATATTTTC
AGGAGAGTTCATGATAACGTACATGAATTTGATTTCATTTCATTTTCCTGATGCAGGAGA
GGCATATAACTTATTTGCCTTCCCCTTGGAGTGCAATTTTTCTGGTTTGAGATTCAGCCT
TGACTTGGTGAAGATAATTAAAGAAGATCCGGCAAGAATTCTGGAAGGCTCTCCATTTTG
CAAGTAGGTCATACATTATATCCAGTAAACTTCTTATTTTCTCTGCCATTCACATTTGAT
TCTAATCTGAATTAATGACTCATGGAATATTTGATCTGAACAAAATTATTGTTGTTACAA
TTATTGCAACCAGTTTATCTTGCATGCAATATCAGTTTTGAATTTTCGATGGATGTGGTT
ATATTAGTAGAGAGCCGAATGTTACCTTGTATGGCTGGTTGAGGTTTCTGTTGTCTTCCC
ATTAATTTATGGACCTCTCTTCTTCTCATGTTCTTCACCTTTTCTATTACAAAAAATAAA
ATAAAAAGGAAAAGAAAGGCAGAATTGCTTTGAATGTACATACATACCTATGTTGCTGTT
GTGTCATGACTTGTTTCTGGAAGAAAAATATATCATAAATGGAAGATCCTCTATACAAAC
ATTAGTATGCAGACAAATGCATGCATAAACATGTGCATGCTAGTGCGTCTCTGCACATGT
TTTCTGTTGGCTTGGTTGTCTTGTCTTTTTCTGCGAATGTGATATATATTTATCCTCCGA
GTCTCTATTTTTCTGCCTTTTGGTCCTTCTTTTCAATGAAGAGTTTTCCTGGAAGACAAG
TATAGAATCTTTGCTGATGATCTCTCTTTGAATGCTTCTATTTTAGACAGCATAGGTTTT
GCTCATTCTAGTATGCTTTGCTGTTTATATTGGGACATCTAGGTAGTATACTATAGAGGA
ACTACGTTTTGAGAATTTCTTTAAAAATTCTTCAATTTGAATATTATGCATTTAGTATTT
TATTTTATTTTTACTTTTTTTTTATCTCATAAGTGGGCGCTGGATGGTCTTGATTGATGC
TGCAAAAGGATCTGCCACAGAACCACCAGATTTATCATTATATCCGGCAGATTTTGTTGT
TATGTCTTTCTATAAGGTACATGTCTTTCTTTGGATTTTGTTAGAAACCATTACCTTTGG
ATATTAATGTTTTGTATCTGTATGTTTCTTGTTAAGCTGTTTGGTTATCCAACTGGACTT
GGAGTGCTCATTGCTCGAAATGGTAAGTAACTAATAATGAACATAATCATGTTTTAAAAA
TAATTTGGTGGCGTGTTAGAAGTTTTCTCCAGTCTCACATATATGTTGTGATATTGCCTT
CAAAGTACTAAAATTGCCTTTTATCTTGTTTTCCAAGGGTGGGTAGGCGTAGTTCATTTA
TTTGTGATTTTAGTTCTTGTTGCATGTGTCATTTTCTTCCCTTTAAAGTAGGATGTCACA
GAAAATTATAGAAGTATGGCCACTAGATCTCTTCTTGGTTGCTTGCATGAACTTACTACT
TGTGAAAATTATGTTCTAATTTTTTGTTCATGCTACTTCCATTAATTTTTTCTTTGGTAG
TGTATCATCTTGAAATGTAATATCAAAACTTAGGGATATGTTTTTCTTATTTGAACTTTT
ATTTTACAACACAGATGCCTCCAGGTTATTGAAGAAGACGTACTTCAGTGGAGGTTTGCA
CCTAGATATCTAATTTGCTATCACTAGTCTGTATAGTTTTTTTTGGGTCACACTAGTCAG
TATAGTTATACAGTTGGTAATCATACAAACATTTCAGGCACAGTCGCAACCTCAATCGCT
GATATTGACTTTGTTAGGAGAAGAAAAAGTGTGGAAGAGCTCTTTGAGGATGGCACCATT
TCATTCCTGAGCATAGCTTCTGTTCACCATGGGTTCAAAATTCTTAATTCCCTAACTATA
TCTGCCATATCTCGGTATGTTATAGTTTGTTAGTTTCAAAATGCATTGTCTGTACTCTGT
AGTGATAAAAATAACTCCTCATTTTCTAAACAAAACTTTATCCATGTAATACGGTTGAAT
TGCTCCTCTGAAATAAGTTAAAATCATCGTATTGTATTCTGACATGAATCATCCTTGGGA
TTTTTCTTGATATATGCACTTTTTACATTGAGAATTAGCTGATCTCTACCTAGGTAGGAA
AATGATGGATCTGCATTCTCTCATCATTAGTTTGTCTCAATTTTCTGCTAAGAATATTTC
CTGCCATTGCATTTGGACAATGAAAAAAGTTAAGTATGACTTTGCAAGTCTTTTCCTCAT
AATTTTCATCATATATAAAAAAAACTGTGGTATATTTTAATTTTATTTAATTTTCCATTG
CTAGAAATGGGTATTCTCCTTGATTTTAATACTTTTTCATTTCTATCTTCAGTTAATAAT
CTTTGTGTAGATAATAAATATAGATGAAATGCTCTGAACCATGCATGACCTTGCTATTAT
TCTAGGCATACAGCATCTCTTGCCTGGTACGTGAGGAAGAAGCTCTTGGGCTTGAGGCAT
GAAAATGGAGCCCGTGTTTGCACACTTTATGGAGATTCCAAGGTTTCCTTTGTAATTGAA
TGCTTACTGAGCTTTTCTTTTTGAAAGTAAAGCTGCTGCATTTACTAAGTGAATGAAATG
CACGTCATTTCATATGTTATATCTCTTTGCGTTGTGGAGGGGAAAGGATGGGGGTGGCAG
TTAGAACTTCTTATATTTTTCTTTTTTTGGTAAAAACAAAGGCTTCTGATTCATTTCAAG
TAAGCCAACTTCACTGCATGTAATTCTTTAAGGGAAAAAAGTAGGGAAAAGGCCAAGGAG
TTGTTTGGAAAATGGTAGGAAAGAGTTGCAAGTTTGATGATTCTTTTTATATCCAACTGT
GGTCCAATTATGTAAATTTGAAGATGCCAGTTCAAATTTGGTCTGACACATGATCCCCAG
TTTGAGTTGAGTCCATCTTGGTTGTATCAGGCGGTGGCACCTCCTCTTAAGACTGAGGGT
GATGCCTTGGTGCTTGTGCTATTTACCTGGCACAATAGAGAAAAGTTCATTGACTGTATT
AACCTTCTCGACTTTCAGTGGGTCTAGCTAACATGGATGACTCTGTTTGATATACTGTTA
AGTAGACATGTGTCAATTCTTTAGAACTTTTGATTTTTATGTCAGATACTCTGTAACAAT
TAGTTAGTTTAGAAGTCTAATGTTTGATCAATTTAGTAAATGCTCTATGGACAGACAATC
TCTTTCTTCTATGTTTTCTGAATTTGTAGATAACAATCTGATATATTTCAAAACTTTATT
CTGTTAGGCATTATTTCATGACTTTGGTCCTACAGTCTCATTCAACTTGAAAAGGTCGGA
TGGCTCCTGGTGTGGATACCGTGAAGTGGAAAAACTGGCATCTTTATCTGGGATTCAGTT
ACGGGTAAATTTATGAGATGTTATTTGGCATTCAACCTATCCTTTTGGTCTTTGCATGAC
AATCAAATTATGCAACTCTACTAGAAATGGCAATATGTGATTGATTTTTTTTGTTTTTGT
TTTTACCTAATTCACAAATGATAGGTAACTTGAAATTGCAAAAGTTGTTGCAAGGTTTAC
ATTGTTGGGTGGCCCTAGGGTTTGTGATTTGATTTGGGCAAAACCTTTCTAAGGGAATTG
GGTATGGATGCCCAGGAATGTATGAAACTCTATAGTGATAATAAAGCTGTCATTAACAGA
ATCTAGTCCAATATAATAGAACTAGAAGAAAACCTGGAATCTGGTGTGATATGATATGCA
CTCCTTTTGTGAAGACATGACAAGAACTTGCTGATATCTTCACAAAGAGTGTGCCCAGTA
CTCTCGTCCATTCATTTGTCGACAAACTTGGTATGCTAAATATCTGAACAGCAGCTTTGA
GCAGTGTTGGAATATTTGTTGTGTAGCTCAGGATGTTCTTGCCTTTGTGAAATTACCAAA
ATATATGATGTACAGTAGCTTAGGATATAGCATAAGCATCTCTTGGTCACTTCTCAAGGT
GTTATTCATTTGCAATATGTTGCATTTTAAGTAATTGGCGATTTTTCAGCATTTCCTTGG
TGTCAGAACAACGTGGAATGTGTTTTTTAATTTTTCTTTCTGTTAAGCTCACCAAAATAA
AATTGGTACTTAGGATTTTATAAAAATATTCTTCTGTTTTTAAACGCAATTGATCTTCTG
AGATAACTTATGTCAATCTATGTATATAATTCATATTTTGCATGCATTTCCAAAATTTGT
TCTATGTAATGATATATAATCTGGTTGGGTGAGAGAAAGATCAGCAATTTTACTCCACTT
GTGATGGGTCCTGACATTCTCTTATATCCTCCTTTCTATGTAGACAGGATGCTTTTGCAA
TCCCGGTGCATGTGCAAAATATCTTGGCTTGTCTCACTTGGATCTTCGTTCAAACTTTGA
GGTACTTGGAACTGTTTATTTTGATTTCTTTCTTTTTTTCTTTTTTTTCTTTTTTGTGGT
TTTCGAGGGGAAAGGGAGGGTTGGGGGCGTGTGGGGGATTGGGGCTTACTTATGACTTTT
CTTAGGATTTAGTTAATGAATGACTATTCTATTCTAGTTGAATGATCCACCGCATGGCGT
GTATTTTTCAGTTTCTGCTTGAGGGTATGAAATAGTCTTAACAATTTAGTTTTGGATATT
AGGCTGGACATGTTTGCTGGGATGATCATGACATAATTCATGGAAAACCTACTGGAGCGG
TGAGAGTATCCTTTGGTTATATGTCAACATTTGAAGATGCGAAGGTAGATGTTCTTTCTC
AAGCCATAGAGAGCATAGTTAAAATTTGAAGTGTACAGTGTTGCAGCATTTCCTTTCCAA
TTTTATGCATAAGCTAATGTGAAGCACAACATTCCAGGCTTTAACTAACAAATGTTTGTT
TTCTTAGATTTTGAAAGGCAAAAACGCTAATTTGGGTTTTTCATTCCAGTCTGATTTTCT
TTTCTCTTTCTTGTTTTATGAAATGCAGAAATTTATTGATTTTGTGACAAGTTCCTTCGT
AGCATTACCCAATTGGATTGAAAGTGGGTATCAACTAATGCAAGGTTCATCCCCTTTCTA
AATGAAGGTTAATTTATATATTGCTTTATACTCTGGTCTGAAAGAGTTGAAGTTTGGTTT
AAATTACATATCTTCGTTTCCTGTGGAGGATTCCAACCTCCTGCTCCTCCCACCCTCTCT
TAATTCTTATTTTCTTTGCATTTTCAAAATTTTAAGCCATGTCATTGTTTCCGTTGCCTC
ACAAGATGAAGTGATCGTTTCTCATGTTATTAATATAGGAAAGAAAAGGACTGGGAATAG
TAAAATTCTATGCAGCACGGATGACGCATCTATGTGTGATGTCTTTTGCATGGTATCGTA
TGTTGAGAAATAAAGAGGGAGGGAATAAGGTGCTTCAATCATAATCCTTAAAGCGGTCTA
CATGAAGCAGAACATTAGTTATAATAAGAAACTAAACAATGGCGACGTAGGAAACTAAAT
TAAACTCCTATAGGAACCAAATGTTCTTACAAAAGAACAGCCATTCAAGAGATAGCATAG
ATGCTAATTATGCCTAGCTTGTTAAATCAGTCATAAACATAATTGAAACTTATAATTTTA
AAGCAGACTCAAAACATAAAGTGAATTGGATTTGTACTTGTGCTACCTTGACTGAATGTT
GTAATGCCACCTTGAGCCTTGAGTTTCTTTGGATATGATATTTAAGATCTTCAATAGTCT
CTCAGCATTACTCCTGAATGTGTTAGGTTCAACTTGTCTGAAATTTTGAACCAGTCCTTT
TATATTTGGGGATCTTTGAACTTTAACATGGTTTTATTTCTCACTTCAATAACTTAGGCT
TCACATGGCTACAAACAGGATTGCATCGTGTGCCTCTACTTATAATTGTGAAATTTTGTA
AATAGAGTACAACCCTAATTCAATAGGAAACTAGCTAACAACCAAAACACCTAATTTAGG
AGACTAGTTAAGCCCATAAACAAAGTAGAAGCATTCTTATACTCTTAAAATACAAATTCT
CTAATATAACGTTTTTTTCATCTCCCATTCCACATTTTTTTTATGATATTGGATGAGAGA
AATAGTAAAGTTTTTTATTTAAGGAGAGGAGCGCTCATTTATGGAAACCAAAGCCCAGAT
TTTGGATGGTTAATTGAGTGGGCCTTGTGAGCTATTTCCATGTCTCCTATTTCTCGTCAG
TTTTTGCTTTCTTTACACACTTTTCACTGTGGGTTTTGTGTACATGGGTTGCTCTACACT
AAAATTCGTTTACTTACTAATATATTGTAGGTTCGGAAAGCACACTAGGAGCTGCCAGTT
TCTATCTCAAATCTATCACTGTTTACCCAATAAAATCATGTGCAGGATTCAATGTCGAAA
GTTGGCCTTTGAGCACTTCTGGTAGCTATTTCTTGTCTTCACATTTTATGTGTTTTTTCT
TGGAATAGTTGTGTAAAATATCATCATAATTTAATAATATTGTACATAGCAGTAGGAGGT
ACCTTTTTGAATAACACAAGGATACAAGCCTGCCGTGCCAGTTAATCTTATGTAACAAGT
GTTATTTGATAGTCATTATGATGGAAAAGAAAAGTTACACCCCCATGGATTATCATACTT
AGGATCACCCTATTTCGGTGAAGAGCGTAGCAAGCAGTGGTTATATGTGGTGAAGCATAA
AGAAGAGGAGATTGGAATTGTACTTATCTCTTGAAGATAACTTGTATTAACATTTACCAG
AACCAAATTTTGTTGTTGAACCTTGGTGACTTAATAAAGCTGGATGTGTTTCACAGTTTC
AAGAATGTAGATTGAACCTTATGATTTTATAATTGTTTTCCTTTTTTTCTTTGGCGTACT
ATCTGTTCATTTCTTATAAGTATGTGCTGCTCCAGGAAATTAGCAAAATTTCGTTTGTTA
TTTATTATGTATGTATGTATGTATGAATGTATGCATCTTAATGCAGTGACAATATATAGA
GGGCCTGGAGGCACTGTATGTTCCATTATTTGAATAACCCTGTTTGATGGGTAGAATCTT
TGTCATATCTGGGAGTGTATTGGTTAATGGAATTTTATTATTTTTTCGGTGGTTTTTTAG
CAGGTTTGCTTCATGATCGGGAATGGGTTCTTACAAGCCTAAGTGGTGAAATTCTTACAC
AGAAGAAGGTGAAATACCAATTTAGTAGTTTTTGACCAAAAAAACCAATTTAGTAGTTTC
AAGCACATGCAAATGTGCACAAACACAGTGCAATTGGCTCAGACCCTAGGCATGGCTCCA
GCACGTGGGACGGGTACATTCGTGTTCATGCTGTGCTGATGTTGTGCCTAGGGTACAGGT
ACCTTTTTCTTTTCGTATTTTTAATTAAGAGGATTAGGTTTTTTTCCTTGTAGTTAAAGG
TATGGGATATTTATAGGTGAAAGAGTAGGGAAAAGAATAAAATAAAATTTAAGAGCTCTT
TATTCTAGGGCGGCCTGTGTGGGTAATATGTCCAAGTGTCTGATCTGGTCTTCAGAGAGT
CTTTCAAATTTTGGAGTATAGTGAACATCGAATTTGTTTATGCTTTGCCATAAAAAATTG
ATTAGCATTAACTTTTAATTCTTCTGAATTTGGTTTTGTAGGTTCCTGAAATGTGCTTTA
TAAGTACTTTTATTGACCTCGACAAGGGAATATTGTTTGTAGAGTCACCACGATGCCAAG
TGAAACTGCCAATCAACTTTATCACAGATTCATGTAATGGTGGGAGCGAAAAAATTAAGT
TAAATGGCCAAAGGCAAGATAATATTTGTGTATCTGTCTTTTTAACTGCTTGTTACTCCT
TTGTTCTAGAGTGTCATGGCCTTGTTAGACTTGTTGGATTGATGGAATGTTTAGATACTA
TTACAATGATAATATACTTGTTAATTTGTCGCTGTTTTGAATTAATTTAGAAAATTCCCT
TTGTTTTTGAGCTATCCCCTACATTCTATAAAGGTTTATTGGTTAACATTTGGTTTGGTT
TTTTGTTCTTTCTTTTTTCTTTTTTCTTGGGGGCTTAGATATGAAGTACAGAGCTACAAG
AATGAAGTCAATATTTGGTTCAGCAATGCCATTGGTCGACCATGCACTTTATTCCGCTGT
TTTAGTTCCAATCACAACTTTTGCTTGAATAAGATCAAAAGTGCAAGCATGGGAAGAGAG
GTGCAGAGCATGTTGAATTTTTCCAATGAAGCTCAGTTCTTATTGATATCTGAGGAAAGC
GTGTCTGACCTCAGCCACAGAGTAAGCACAAGTATGTTCTTACATTGAACTGTTGCAAGT
CATATAGCAAGTAAATTCTTGCACTATGATGTGAAACGATCGAGACTTGCATGAGCTATC
TTCTGTTCTGAATACAATTGCAATATGGATTGATTTTCCTGTACCCTGGAATCTTTGAGA
AAATACTTTTTTTCCTATTGTGTTTTTCCCCTTCATTGACTAAATTCCGGCCTAATACCT
TTCTTATGCCTACCCTATCGCATTATAGACAGCCCAAGACCTTTTAGGAAATTAGTTGAG
GATTTTAAGAAT
>chr4:8550068-8561357 A1236 FLACCA P1
AATTTTACATCTCACGTCTCACCATTGTTGGAAAACCCCATTTTACATCTTGCGGAGATG
TAAAAATGGTTTTACATACCTAAATTTACACCTTCCTAATAAAGATATTGTAACTCCTCA
ATTCAATTCCTCCTCTTTCTCTTTCGATTACAAATGTGACGTCTAAAATTGAAATGGAAT
CTGAAATCCATCGGTCAAATTGTTGATAAGTATAAATGGAACTCACGCCAAAAAAGAATA
GTATGAACAGAAAAGCTTTTAGTAGAAAAATTGGGTTTTTTTTTTTCCTTCTGGTTAGCG
GAAAAAATGCGTTCAGTTCAGTGGAAATGCGCATATATGGACCGACTCGTTTAGAATATG
GCCGTACATGCTAAGGCGGTGCAAAGCTTCTTCCTTCAGTTTTTAATTTAACCACTCCAC
TCCAGAACGCTTGAAAGCACAAAACTTTATTGGCGTTTGAATCTCTCTCTCTCTGTTGTT
CTGTCACTGTTGGATCGAGCATGGAGGCAAGCAAGGAAGCGTTTCTGAGGGAGTTTGGGG
AGCATTATGGGTACCCGAACGGTCCCAAAACCATTGACGAAATCCGAGCAACCGAATTCA
AACGATTAGATGGTCTGCCTCTCTTTAATTCGCTTCTATATTCTATCCCTTTGCTCTCTG
TTTGCTTCTTGAGAAATTTGAGCTGAAAAAATGACACAAGAAGCAAATAAGCTTTCGGTT
TTATCATTTTCAGTCTTATTCGTTGAACCCAAGTGCAATTTTTCTAGTTTTTAATTGAGC
TGGGGAAATGAATTAAGTTCTGAAAATTTATTTCTTGGTGGGCATACAGAGGAATATTGG
TGAGGTTTGTTTATTGGGTTTTGGCTATTGATGCTGTTGGGTTTGGGAAATGCAGGCCTT
GTGTACTTGGACCATGCTGGTGCTACTATGTACTCTGAGTTGCAGATGGAAGCAATCTTT
AAAGACTTCACTACCAATGTTTATGGAAACCCACGTATCCTATTACATGTGAAATGAATG
ATTGTGGTGTGAGAAATCGTTATGTAATTGCTGGAACAGGATTTGCAATATAATCTTGTT
CTCCTGGTTGTTGAAATCAAATTGTCTTATAAAATTAATTTATGACCTTATTGTTATTCA
TGGTTGCTTTTCATTAAGTTCCTTAATTTAAATTCAGATAGTCAAAGTGATACGAGTTCT
TCCACTAGTGACATTGTAAGGGAAGCCCGCCAACAGGTATCATATGTTATCTCTAGCTGC
TTTGGTGTTAGTCCTCACAATATAATGAATTTTAAAGGTTCAATATATTTTTTCTAATCT
TTTCCAAGTAGTTGGATAGTGGGAATATTATGACCACTAATTGTCCTGAATTGATCTTTA
TGAGTAATTTTTGTTATCATGATTTTTTTTTTCCAGATGATTCATGTGCAAGATTAATAG
TTTGCCCCTCATTTCGTACTTTTAGTGAGTTTCTGAATAGCCGTGTCACATTTGTATAGG
TCCTTGACTATTGTAAAGCATCGCCAAAAGATTACAGCTGCATATTCACTTCTGGGGCTA
CAGCGGCACTGAAGCTGGTAGGGGAGGCCTTTCCTTGGAGCTGTCAGAGCTGTTTTACAT
ACACGATGGAGAACCACAATAGTGTCCTTGGGATCAGAGAGTATCCTAACATGCATCACT
CAGTCATCATCTTTAATAGATGGGGTTAGCTTCTTCTTTTTTTTTCAATGATTATTCTAG
AATTTTTGTTTGTACATTTAACGGAGAGGATCCTTTTCACCAACATTTCTGTCTCAACTT
ACAAGTTTGTGCTTAATGTTTGGCATGGAAGTTGAACATCAGTTTTGTCAGATGATTGAC
TTCTGAGTGATATTACAGACTTACTTTGTGTACCATTAATGCTTGTGGTCTTTGGACCTG
TATATATGTTCCCTTACCGGATGTTGTTTTTTCTTGAAATCTTTTGAAATCAAATGGAGA
GCTTGGGCCAGTTTGTTTTGTATGCAATATTTTGTACACTCTACTATAATTTTGAATTGA
CGTCATTATTCTTCTGTTTTTCATTTTCACCTTCTTAAGAGTCTGAGCGCCATATATGTA
GCCCTTAATTAGTTTAGATATGCTCTGGATCAAGGAGCTGCAGCCTTTGCAATAGATGTT
GAAGAGACTGTGCATCATGGAGTATCCAATGGTACTGCAGCATCTATGAAGGTGTTGCAG
CACCAAGTGCAAAGGAGAAATGAAGCAAGTTCCCTAGAAGAACCAACAGGTAATTCTGAC
TGGACGCATTAGATATTGATGGAAAGTTGGCAAGACCTTGATCGCAGCACATCTTCCTAG
CATTTTTGGATGGTTGCTATCTGCATATGTATTTTCATGCATGTCTTTGGTAGGGAAAGG
GGGTTCAAACAGTTTGGCTGAATTAAAATTGGGATTTCATGACATTCAAGATTATGACAA
TTTTTCATTGGATATCTGTTGTAACACCAGTCAGTTGTAAAAAACTGTACAATGGGTGAA
AATTTAATTGGTTTTTAGTGATTTGATGTTATCATTTATAAGTTATTGTTGTTGGTTTCT
TTAAGCCTGTTGTGAAAGTGTTGGTCTTAAATATGAGACAAATAATTGTAAATCATATTC
ATACTTGTACTTTGTTTGGGGATACTGTTATAAATAACAGTTTTGTATACTGATATTTTC
AGGAGAGTTCATGATAACGTACATGAATTTGATTTCATTTCATTTTCCTGATGCAGGAGA
GGCATATAACTTATTTGCCTTCCCCTTGGAGTGCAATTTTTCTGGTTTGAGATTCAGCCT
TGACTTGGTGAAGATAATTAAAGAAGATCCGGCAAGAATTCTGGAAGGCTCTCCATTTTG
CAAGTAGGTCATACATTATATCCAGTAAACTTCTTATTTTCTCTGCCATTCACATTTGAT
TCTAATCTGAATTAATGACTCATGGAATATTTGATCTGAACAAAATTATTGTTGTTACAA
TTATTGCAACCAGTTTATCTTGCATGCAATATCAGTTTTGAATTTTCGATGGATGTGGTT
ATATTAGTAGAGAGCCGAATGTTACCTTGTATGGCTGGTTGAGGTTTCTGTTGTCTTCCC
ATTAATTTATGGACCTCTCTTCTTCTCATGTTCTTCACCTTTTCTATTACAAAAAATAAA
ATAAAAAGGAAAAGAAAGGCAGAATTGCTTTGAATGTACATACATACCTATGTTGCTGTT
GTGTCATGACTTGTTTCTGGAAGAAAAATATATCATAAATGGAAGATCCTCTATACAAAC
ATTAGTATGCAGACAAATGCATGCATAAACATGTGCATGCTAGTGCGTCTCTGCACATGT
TTTCTGTTGGCTTGGTTGTCTTGTCTTTTTCTGCGAATGTGATATATATTTATCCTCCGA
GTCTCTATTTTTCTGCCTTTTGGTCCTTCTTTTCAATGAAGAGTTTTCCTGGAAGACAAG
TATAGAATCTTTGCTGATGATCTCTCTTTGAATGCTTCTATTTTAGACAGCATAGGTTTT
GCTCATTCTAGTATGCTTTGCTGTTTATATTGGGACATCTAGGTAGTATACTATAGAGGA
ACTACGTTTTGAGAATTTCTTTAAAAATTCTTCAATTTGAATATTATGCATTTAGTATTT
TATTTTATTTTTACTTTTTTTTTATCTCATAAGTGGGCGCTGGATGGTCTTGATTGATGC
TGCAAAAGGATCTGCCACAGAACCACCAGATTTATCATTATATCCGGCAGATTTTGTTGT
TATGTCTTTCTATAAGGTACATGTCTTTCTTTGGATTTTGTTAGAAACCATTACCTTTGG
ATATTAATGTTTTGTATCTGTATGTTTCTTGTTAAGCTGTTTGGTTATCCAACTGGACTT
GGAGTGCTCATTGCTCGAAATGGTAAGTAACTAATAATGAACATAATCATGTTTTAAAAA
TAATTTGGTGGCGTGTTAGAAGTTTTCTCCAGTCTCACATATATGTTGTGATATTGCCTT
CAAAGTACTAAAATTGCCTTTTATCTTGTTTTCCAAGGGTGGGTAGGCGTAGTTCATTTA
TTTGTGATTTTAGTTCTTGTTGCATGTGTCATTTTCTTCCCTTTAAAGTAGGATGTCACA
GAAAATTATAGAAGTATGGCCACTAGATCTCTTCTTGGTTGCTTGCATGAACTTACTACT
TGTGAAAATTATGTTCTAATTTTTTGTTCATGCTACTTCCATTAATTTTTTCTTTGGTAG
TGTATCATCTTGAAATGTAATATCAAAACTTAGGGATATGTTTTTCTTATTTGAACTTTT
ATTTTACAACACAGATGCCTCCAGGTTATTGAAGAAGACGTACTTCAGTGGAGGTTTGCA
CCTAGATATCTAATTTGCTATCACTAGTCTGTATAGTTTTTTTTGGGTCACACTAGTCAG
TATAGTTATACAGTTGGTAATCATACAAACATTTCAGGCACAGTCGCAACCTCAATCGCT
GATATTGACTTTGTTAGGAGAAGAAAAAGTGTGGAAGAGCTCTTTGAGGATGGCACCATT
TCATTCCTGAGCATAGCTTCTGTTCACCATGGGTTCAAAATTCTTAATTCCCTAACTATA
TCTGCCATATCTCGGTATGTTATAGTTTGTTAGTTTCAAAATGCATTGTCTGTACTCTGT
AGTGATAAAAATAACTCCTCATTTTCTAAACAAAACTTTATCCATGTAATACGGTTGAAT
TGCTCCTCTGAAATAAGTTAAAATCATCGTATTGTATTCTGACATGAATCATCCTTGGGA
TTTTTCTTGATATATGCACTTTTTACATTGAGAATTAGCTGATCTCTACCTAGGTAGGAA
AATGATGGATCTGCATTCTCTCATCATTAGTTTGTCTCAATTTTCTGCTAAGAATATTTC
CTGCCATTGCATTTGGACAATGAAAAAAGTTAAGTATGACTTTGCAAGTCTTTTCCTCAT
AATTTTCATCATATATAAAAAAAACTGTGGTATATTTTAATTTTATTTAATTTTCCATTG
CTAGAAATGGGTATTCTCCTTGATTTTAATACTTTTTCATTTCTATCTTCAGTTAATAAT
CTTTGTGTAGATAATAAATATAGATGAAATGCTCTGAACCATGCATGACCTTGCTATTAT
TCTAGGCATACAGCATCTCTTGCCTGGTACGTGAGGAAGAAGCTCTTGGGCTTGAGGCAT
GAAAATGGAGCCCGTGTTTGCACACTTTATGGAGATTCCAAGGTTTCCTTTGTAATTGAA
TGCTTACTGAGCTTTTCTTTTTGAAAGTAAAGCTGCTGCATTTACTAAGTGAATGAAATG
CACGTCATTTCATATGTTATATCTCTTTGCGTTGTGGAGGGGAAAGGATGGGGGTGGCAG
TTAGAACTTCTTATATTTTTCTTTTTTTGGTAAAAACAAAGGCTTCTGATTCATTTCAAG
TAAGCCAACTTCACTGCATGTAATTCTTTAAGGGAAAAAAGTAGGGAAAAGGCCAAGGAG
TTGTTTGGAAAATGGTAGGAAAGAGTTGCAAGTTTGATGATTCTTTTTATATCCAACTGT
GGTCCAATTATGTAAATTTGAAGATGCCAGTTCAAATTTGGTCTGACACATGATCCCCAG
TTTGAGTTGAGTCCATCTTGGTTGTATCAGGCGGTGGCACCTCCTCTTAAGACTGAGGGT
GATGCCTTGGTGCTTGTGCTATTTACCTGGCACAATAGAGAAAAGTTCATTGACTGTATT
AACCTTCTCGACTTTCAGTGGGTCTAGCTAACATGGATGACTCTGTTTGATATACTGTTA
AGTAGACATGTGTCAATTCTTTAGAACTTTTGATTTTTATGTCAGATACTCTGTAACAAT
TAGTTAGTTTAGAAGTCTAATGTTTGATCAATTTAGTAAATGCTCTATGGACAGACAATC
TCTTTCTTCTATGTTTTCTGAATTTGTAGATAACAATCTGATATATTTCAAAACTTTATT
CTGTTAGGCATTATTTCATGACTTTGGTCCTACAGTCTCATTCAACTTGAAAAGGTCGGA
TGGCTCCTGGTGTGGATACCGTGAAGTGGAAAAACTGGCATCTTTATCTGGGATTCAGTT
ACGGGTAAATTTATGAGATGTTATTTGGCATTCAACCTATCCTTTTGGTCTTTGCATGAC
AATCAAATTATGCAACTCTACTAGAAATGGCAATATGTGATTGATTTTTTTTGTTTTTGT
TTTTACCTAATTCACAAATGATAGGTAACTTGAAATTGCAAAAGTTGTTGCAAGGTTTAC
ATTGTTGGGTGGCCCTAGGGTTTGTGATTTGATTTGGGCAAAACCTTTCTAAGGGAATTG
GGTATGGATGCCCAGGAATGTATGAAACTCTATAGTGATAATAAAGCTGTCATTAACAGA
ATCTAGTCCAATATAATAGAACTAGAAGAAAACCTGGAATCTGGTGTGATATGATATGCA
CTCCTTTTGTGAAGACATGACAAGAACTTGCTGATATCTTCACAAAGAGTGTGCCCAGTA
CTCTCGTCCATTCATTTGTCGACAAACTTGGTATGCTAAATATCTGAACAGCAGCTTTGA
GCAGTGTTGGAATATTTGTTGTGTAGCTCAGGATGTTCTTGCCTTTGTGAAATTACCAAA
ATATATGATGTACAGTAGCTTAGGATATAGCATAAGCATCTCTTGGTCACTTCTCAAGGT
GTTATTCATTTGCAATATGTTGCATTTTAAGTAATTGGCGATTTTTCAGCATTTCCTTGG
TGTCAGAACAACGTGGAATGTGTTTTTTAATTTTTCTTTCTGTTAAGCTCACCAAAATAA
AATTGGTACTTAGGATTTTATAAAAATATTCTTCTGTTTTTAAACGCAATTGATCTTCTG
AGATAACTTATGTCAATCTATGTATATAATTCATATTTTGCATGCATTTCCAAAATTTGT
TCTATGTAATGATATATAATCTGGTTGGGTGAGAGAAAGATCAGCAATTTTACTCCACTT
GTGATGGGTCCTGACATTCTCTTATATCCTCCTTTCTATGTAGACAGGATGCTTTTGCAA
TCCCGGTGCATGTGCAAAATATCTTGGCTTGTCTCACTTGGATCTTCGTTCAAACTTTGA
GGTACTTGGAACTGTTTATTTTGATTTCTTTCTTTTTTTCTTTTTTTTCTTTTTTGTGGT
TTTCGAGGGGAAAGGGAGGGTTGGGGGCGTGTGGGGGATTGGGGCTTACTTATGACTTTT
CTTAGGATTTAGTTAATGAATGACTATTCTATTCTAGTTGAATGATCCACCGCATGGCGT
GTATTTTTCAGTTTCTGCTTGAGGGTATGAAATAGTCTTAACAATTTAGTTTTGGATATT
AGGCTGGACATGTTTGCTGGGATGATCATGACATAATTCATGGAAAACCTACTGGAGCGG
TGAGAGTATCCTTTGGTTATATGTCAACATTTGAAGATGCGAAGGTAGATGTTCTTTCTC
AAGCCATAGAGAGCATAGTTAAAATTTGAAGTGTACAGTGTTGCAGCATTTCCTTTCCAA
TTTTATGCATAAGCTAATGTGAAGCACAACATTCCAGGCTTTAACTAACAAATGTTTGTT
TTCTTAGATTTTGAAAGGCAAAAACGCTAATTTGGGTTTTTCATTCCAGTCTGATTTTCT
TTTCTCTTTCTTGTTTTATGAAATGCAGAAATTTATTGATTTTGTGACAAGTTCCTTCGT
AGCATTACCCAATTGGATTGAAAGTGGGTATCAACTAATGCAAGGTTCATCCCCTTTCTA
AATGAAGGTTAATTTATATATTGCTTTATACTCTGGTCTGAAAGAGTTGAAGTTTGGTTT
AAATTACATATCTTCGTTTCCTGTGGAGGATTCCAACCTCCTGCTCCTCCCACCCTCTCT
TAATTCTTATTTTCTTTGCATTTTCAAAATTTTAAGCCATGTCATTGTTTCCGTTGCCTC
ACAAGATGAAGTGATCGTTTCTCATGTTATTAATATAGGAAAGAAAAGGACTGGGAATAG
TAAAATTCTATGCAGCACGGATGACGCATCTATGTGTGATGTCTTTTGCATGGTATCGTA
TGTTGAGAAATAAAGAGGGAGGGAATAAGGTGCTTCAATCATAATCCTTAAAGCGGTCTA
CATGAAGCAGAACATTAGTTATAATAAGAAACTAAACAATGGCGACGTAGGAAACTAAAT
TAAACTCCTATAGGAACCAAATGTTCTTACAAAAGAACAGCCATTCAAGAGATAGCATAG
ATGCTAATTATGCCTAGCTTGTTAAATCAGTCATAAACATAATTGAAACTTATAATTTTA
AAGCAGACTCAAAACATAAAGTGAATTGGATTTGTACTTGTGCTACCTTGACTGAATGTT
GTAATGCCACCTTGAGCCTTGAGTTTCTTTGGATATGATATTTAAGATCTTCAATAGTCT
CTCAGCATTACTCCTGAATGTGTTAGGTTCAACTTGTCTGAAATTTTGAACCAGTCCTTT
TATATTTGGGGATCTTTGAACTTTAACATGGTTTTATTTCTCACTTCAATAACTTAGGCT
TCACATGGCTACAAACAGGATTGCATCGTGTGCCTCTACTTATAATTGTGAAATTTTGTA
AATAGAGTACAACCCTAATTCAATAGGAAACTAGCTAACAACCAAAACACCTAATTTAGG
AGACTAGTTAAGCCCATAAACAAAGTAGAAGCATTCTTATACTCTTAAAATACAAATTCT
CTAATATAACGTTTTTTTCATCTCCCATTCCACATTTTTTTTATGATATTGGATGAGAGA
AATAGTAAAGTTTTTTATTTAAGGAGAGGAGCGCTCATTTATGGAAACCAAAGCCCAGAT
TTTGGATGGTTAATTGAGTGGGCCTTGTGAGCTATTTCCATGTCTCCTATTTCTCGTCAG
TTTTTGCTTTCTTTACACACTTTTCACTGTGGGTTTTGTGTACATGGGTTGCTCTACACT
AAAATTCGTTTACTTACTAATATATTGTAGGTTCGGAAAGCACACTAGGAGCTGCCAGTT
TCTATCTCAAATCTATCACTGTTTACCCAATAAAATCATGTGCAGGATTCAATGTCGAAA
GTTGGCCTTTGAGCACTTCTGGTAGCTATTTCTTGTCTTCACATTTTATGTGTTTTTTCT
TGGAATAGTTGTGTAAAATATCATCATAATTTAATAATATTGTACATAGCAGTAGGAGGT
ACCTTTTTGAATAACACAAGGATACAAGCCTGCCGTGCCAGTTAATCTTATGTAACAAGT
GTTATTTGATAGTCATTATGATGGAAAAGAAAAGTTACACCCCCATGGATTATCATACTT
AGGATCACCCTATTTCGGTGAAGAGCGTAGCAAGCAGTGGTTATATGTGGTGAAGCATAA
AGAAGAGGAGATTGGAATTGTACTTATCTCTTGAAGATAACTTGTATTAACATTTACCAG
AACCAAATTTTGTTGTTGAACCTTGGTGACTTAATAAAGCTGGATGTGTTTCACAGTTTC
AAGAATGTAGATTGAACCTTATGATTTTATAATTGTTTTCCTTTTTTTCTTTGGCGTACT
ATCTGTTCATTTCTTATAAGTATGTGCTGCTCCAGGAAATTAGCAAAATTTCGTTTGTTA
TTTATTATGTATGTATGTATGTATGAATGTATGCATCTTAATGCAGTGACAATATATAGA
GGGCCTGGAGGCACTGTATGTTCCATTATTTGAATAACCCTGTTTGATGGGTAGAATCTT
TGTCATATCTGGGAGTGTATTGGTTAATGGAATTTTATTATTTTTTCGGTGGTTTTTTAG
CAGGTTTGCTTCATGATCGGGAATGGGTTCTTACAAGCCTAAGTGGTGAAATTCTTACAC
AGAAGAAGGTGAAATACCAATTTAGTAGTTTTTGACCAAAAAAACCAATTTAGTAGTTTC
AAGCACATGCAAATGTGCACAAACACAGTGCAATTGGCTCAGACCCTAGGCATGGCTCCA
GCACGTGGGACGGGTACATTCGTGTTCATGCTGTGCTGATGTTGTGCCTAGGGTACAGGT
ACCTTTTTCTTTTCGTATTTTTAATTAAGAGGATTAGGTTTTTTTCCTTGTAGTTAAAGG
TATGGGATATTTATAGGTGAAAGAGTAGGGAAAAGAATAAAATAAAATTTAAGAGCTCTT
TATTCTAGGGCGGCCTGTGTGGGTAATATGTCCAAGTGTCTGATCTGGTCTTCAGAGAGT
CTTTCAAATTTTGGAGTATAGTGAACATCGAATTTGTTTATGCTTTGCCATAAAAAATTG
ATTAGCATTAACTTTTAATTCTTCTGAATTTGGTTTTGTAGGTTCCTGAAATGTGCTTTA
TAAGTACTTTTATTGACCTCGACAAGGGAATATTGTTTGTAGAGTCACCACGATGCCAAG
TGAAACTGCCAATCAACTTTATCACAGATTCATGTAATGGTGGGAGCGAAAAAATTAAGT
TAAATGGCCAAAGGCAAGATAATATTTGTGTATCTGTCTTTTTAACTGCTTGTTACTCCT
TTGTTCTAGAGTGTCATGGCCTTGTTAGACTTGTTGGATTGATGGAATGTTTAGATACTA
TTACAATGATAATATACTTGTTAATTTGTCGCTGTTTTGAATTAATTTAGAAAATTCCCT
TTGTTTTTGAGCTATCCCCTACATTCTATAAAGGTTTATTGGTTAACATTTGGTTTGGTT
TTTTGTTCTTTCTTTTTTCTTTTTTCTTGGGGGCTTAGATATGAAGTACAGAGCTACAAG
AATGAAGTCAATATTTGGTTCAGCAATGCCATTGGTCGACCATGCACTTTATTCCGCTGT
TTTAGTTCCAATCACAACTTTTGCTTGAATAAGATCAAAAGTGCAAGCATGGGAAGAGAG
GTGCAGAGCATGTTGAATTTTTCCAATGAAGCTCAGTTCTTATTGATATCTGAGGAAAGC
GTGTCTGACCTCAGCCACAGAGTAAGCACAAGTATGTTCTTACATTGAACTGTTGCAAGT
CATATAGCAAGTAAATTCTTGCACTATGATGTGAAACGATCGAGACTTGCATGAGCTATC
TTCTGTTCTGAATACAATTGCAATATGGATTGATTTTCCTGTACCCTGGAATCTTTGAGA
AAATACTTTTTTTCCTATTGTGTTTTTCCCCTTCATTGACTAAATTCCGGCCTAATACCT
TTCTTATGCCTACCCTATCGCATTATAGACAGCCCAAGACCTTTTAGGAAATTAGTTGAG
GATTTTAAGAAT
>chr4:8550068-8561357 A1236 FLACCA P2
AATTTTACATCTCACGTCTCACCATTGTTGGAAAACCCCATTTTACATCTTGCGGAGATG
TAAAAATGGTTTTACATACCTAAATTTACACCTTCCTAATAAAGATATTGTAACTCCTCA
ATTCAATTCCTCCTCTTTCTCTTTCGATTACAAATGTGACGTCTAAAATTGAAATGGAAT
CTGAAATCCATCGGTCAAATTGTTGATAAGTATAAATGGAACTCACGCCAAAAAAGAATA
GTATGAACAGAAAAGCTTTTAGTAGAAAAATTGGGTTTTTTTTTTTCCTTCTGGTTAGCG
GAAAAAATGCGTTCAGTTCAGTGGAAATGCGCATATATGGACCGACTCGTTTAGAATATG
GCCGTACATGCTAAGGCGGTGCAAAGCTTCTTCCTTCAGTTTTTAATTTAACCACTCCAC
TCCAGAACGCTTGAAAGCACAAAACTTTATTGGCGTTTGAATCTCTCTCTCTCTGTTGTT
CTGTCACTGTTGGATCGAGCATGGAGGCAAGCAAGGAAGCGTTTCTGAGGGAGTTTGGGG
AGCATTATGGGTACCCGAACGGTCCCAAAACCATTGACGAAATCCGAGCAACCGAATTCA
AACGATTAGATGGTCTGCCTCTCTTTAATTCGCTTCTATATTCTATCCCTTTGCTCTCTG
TTTGCTTCTTGAGAAATTTGAGCTGAAAAAATGACACAAGAAGCAAATAAGCTTTCGGTT
TTATCATTTTCAGTCTTATTCGTTGAACCCAAGTGCAATTTTTCTAGTTTTTAATTGAGC
TGGGGAAATGAATTAAGTTCTGAAAATTTATTTCTTGGTGGGCATACAGAGGAATATTGG
TGAGGTTTGTTTATTGGGTTTTGGCTATTGATGCTGTTGGGTTTGGGAAATGCAGGCCTT
GTGTACTTGGACCATGCTGGTGCTACTATGTACTCTGAGTTGCAGATGGAAGCAATCTTT
AAAGACTTCACTACCAATGTTTATGGAAACCCACGTATCCTATTACATGTGAAATGAATG
ATTGTGGTGTGAGAAATCGTTATGTAATTGCTGGAACAGGATTTGCAATATAATCTTGTT
CTCCTGGTTGTTGAAATCAAATTGTCTTATAAAATTAATTTATGACCTTATTGTTATTCA
TGGTTGCTTTTCATTAAGTTCCTTAATTTAAATTCAGATAGTCAAAGTGATACGAGTTCT
TCCACTAGTGACATTGTAAGGGAAGCCCGCCAACAGGTATCATATGTTATCTCTAGCTGC
TTTGGTGTTAGTCCTCACAATATAATGAATTTTAAAGGTTCAATATATTTTTTCTAATCT
TTTCCAAGTAGTTGGATAGTGGGAATATTATGACCACTAATTGTCCTGAATTGATCTTTA
TGAGTAATTTTTGTTATCATGATTTTTTTTTTCCAGATGATTCATGTGCAAGATTAATAG
TTTGCCCCTCATTTCGTACTTTTAGTGAGTTTCTGAATAGCCGTGTCACATTTGTATAGG
TCCTTGACTATTGTAAAGCATCGCCAAAAGATTACAGCTGCATATTCACTTCTGGGGCTA
CAGCGGCACTGAAGCTGGTAGGGGAGGCCTTTCCTTGGAGCTGTCAGAGCTGTTTTACAT
ACACGATGGAGAACCACAATAGTGTCCTTGGGATCAGAGAGTATCCTAACATGCATCACT
CAGTCATCATCTTTAATAGATGGGGTTAGCTTCTTCTTTTTTTTTCAATGATTATTCTAG
AATTTTTGTTTGTACATTTAACGGAGAGGATCCTTTTCACCAACATTTCTGTCTCAACTT
ACAAGTTTGTGCTTAATGTTTGGCATGGAAGTTGAACATCAGTTTTGTCAGATGATTGAC
TTCTGAGTGATATTACAGACTTACTTTGTGTACCATTAATGCTTGTGGTCTTTGGACCTG
TATATATGTTCCCTTACCGGATGTTGTTTTTTCTTGAAATCTTTTGAAATCAAATGGAGA
GCTTGGGCCAGTTTGTTTTGTATGCAATATTTTGTACACTCTACTATAATTTTGAATTGA
CGTCATTATTCTTCTGTTTTTCATTTTCACCTTCTTAAGAGTCTGAGCGCCATATATGTA
GCCCTTAATTAGTTTAGATATGCTCTGGATCAAGGAGCTGCAGCCTTTGCAATAGATGTT
GAAGAGACTGTGCATCATGGAGTATCCAATGGTACTGCAGCATCTATGAAGGTGTTGCAG
CACCAAGTGCAAAGGAGAAATGAAGCAAGTTCCCTAGAAGAACCAACAGGTAATTCTGAC
TGGACGCATTAGATATTGATGGAAAGTTGGCAAGACCTTGATCGCAGCACATCTTCCTAG
CATTTTTGGATGGTTGCTATCTGCATATGTATTTTCATGCATGTCTTTGGTAGGGAAAGG
GGGTTCAAACAGTTTGGCTGAATTAAAATTGGGATTTCATGACATTCAAGATTATGACAA
TTTTTCATTGGATATCTGTTGTAACACCAGTCAGTTGTAAAAAACTGTACAATGGGTGAA
AATTTAATTGGTTTTTAGTGATTTGATGTTATCATTTATAAGTTATTGTTGTTGGTTTCT
TTAAGCCTGTTGTGAAAGTGTTGGTCTTAAATATGAGACAAATAATTGTAAATCATATTC
ATACTTGTACTTTGTTTGGGGATACTGTTATAAATAACAGTTTTGTATACTGATATTTTC
AGGAGAGTTCATGATAACGTACATGAATTTGATTTCATTTCATTTTCCTGATGCAGGAGA
GGCATATAACTTATTTGCCTTCCCCTTGGAGTGCAATTTTTCTGGTTTGAGATTCAGCCT
TGACTTGGTGAAGATAATTAAAGAAGATCCGGCAAGAATTCTGGAAGGCTCTCCATTTTG
CAAGTAGGTCATACATTATATCCAGTAAACTTCTTATTTTCTCTGCCATTCACATTTGAT
TCTAATCTGAATTAATGACTCATGGAATATTTGATCTGAACAAAATTATTGTTGTTACAA
TTATTGCAACCAGTTTATCTTGCATGCAATATCAGTTTTGAATTTTCGATGGATGTGGTT
ATATTAGTAGAGAGCCGAATGTTACCTTGTATGGCTGGTTGAGGTTTCTGTTGTCTTCCC
ATTAATTTATGGACCTCTCTTCTTCTCATGTTCTTCACCTTTTCTATTACAAAAAATAAA
ATAAAAAGGAAAAGAAAGGCAGAATTGCTTTGAATGTACATACATACCTATGTTGCTGTT
GTGTCATGACTTGTTTCTGGAAGAAAAATATATCATAAATGGAAGATCCTCTATACAAAC
ATTAGTATGCAGACAAATGCATGCATAAACATGTGCATGCTAGTGCGTCTCTGCACATGT
TTTCTGTTGGCTTGGTTGTCTTGTCTTTTTCTGCGAATGTGATATATATTTATCCTCCGA
GTCTCTATTTTTCTGCCTTTTGGTCCTTCTTTTCAATGAAGAGTTTTCCTGGAAGACAAG
TATAGAATCTTTGCTGATGATCTCTCTTTGAATGCTTCTATTTTAGACAGCATAGGTTTT
GCTCATTCTAGTATGCTTTGCTGTTTATATTGGGACATCTAGGTAGTATACTATAGAGGA
ACTACGTTTTGAGAATTTCTTTAAAAATTCTTCAATTTGAATATTATGCATTTAGTATTT
TATTTTATTTTTACTTTTTTTTTATCTCATAAGTGGGCGCTGGATGGTCTTGATTGATGC
TGCAAAAGGATCTGCCACAGAACCACCAGATTTATCATTATATCCGGCAGATTTTGTTGT
TATGTCTTTCTATAAGGTACATGTCTTTCTTTGGATTTTGTTAGAAACCATTACCTTTGG
ATATTAATGTTTTGTATCTGTATGTTTCTTGTTAAGCTGTTTGGTTATCCAACTGGACTT
GGAGTGCTCATTGCTCGAAATGGTAAGTAACTAATAATGAACATAATCATGTTTTAAAAA
TAATTTGGTGGCGTGTTAGAAGTTTTCTCCAGTCTCACATATATGTTGTGATATTGCCTT
CAAAGTACTAAAATTGCCTTTTATCTTGTTTTCCAAGGGTGGGTAGGCGTAGTTCATTTA
TTTGTGATTTTAGTTCTTGTTGCATGTGTCATTTTCTTCCCTTTAAAGTAGGATGTCACA
GAAAATTATAGAAGTATGGCCACTAGATCTCTTCTTGGTTGCTTGCATGAACTTACTACT
TGTGAAAATTATGTTCTAATTTTTTGTTCATGCTACTTCCATTAATTTTTTCTTTGGTAG
TGTATCATCTTGAAATGTAATATCAAAACTTAGGGATATGTTTTTCTTATTTGAACTTTT
ATTTTACAACACAGATGCCTCCAGGTTATTGAAGAAGACGTACTTCAGTGGAGGTTTGCA
CCTAGATATCTAATTTGCTATCACTAGTCTGTATAGTTTTTTTTGGGTCACACTAGTCAG
TATAGTTATACAGTTGGTAATCATACAAACATTTCAGGCACAGTCGCAACCTCAATCGCT
GATATTGACTTTGTTAGGAGAAGAAAAAGTGTGGAAGAGCTCTTTGAGGATGGCACCATT
TCATTCCTGAGCATAGCTTCTGTTCACCATGGGTTCAAAATTCTTAATTCCCTAACTATA
TCTGCCATATCTCGGTATGTTATAGTTTGTTAGTTTCAAAATGCATTGTCTGTACTCTGT
AGTGATAAAAATAACTCCTCATTTTCTAAACAAAACTTTATCCATGTAATACGGTTGAAT
TGCTCCTCTGAAATAAGTTAAAATCATCGTATTGTATTCTGACATGAATCATCCTTGGGA
TTTTTCTTGATATATGCACTTTTTACATTGAGAATTAGCTGATCTCTACCTAGGTAGGAA
AATGATGGATCTGCATTCTCTCATCATTAGTTTGTCTCAATTTTCTGCTAAGAATATTTC
CTGCCATTGCATTTGGACAATGAAAAAAGTTAAGTATGACTTTGCAAGTCTTTTCCTCAT
AATTTTCATCATATATAAAAAAAACTGTGGTATATTTTAATTTTATTTAATTTTCCATTG
CTAGAAATGGGTATTCTCCTTGATTTTAATACTTTTTCATTTCTATCTTCAGTTAATAAT
CTTTGTGTAGATAATAAATATAGATGAAATGCTCTGAACCATGCATGACCTTGCTATTAT
TCTAGGCATACAGCATCTCTTGCCTGGTACGTGAGGAAGAAGCTCTTGGGCTTGAGGCAT
GAAAATGGAGCCCGTGTTTGCACACTTTATGGAGATTCCAAGGTTTCCTTTGTAATTGAA
TGCTTACTGAGCTTTTCTTTTTGAAAGTAAAGCTGCTGCATTTACTAAGTGAATGAAATG
CACGTCATTTCATATGTTATATCTCTTTGCGTTGTGGAGGGGAAAGGATGGGGGTGGCAG
TTAGAACTTCTTATATTTTTCTTTTTTTGGTAAAAACAAAGGCTTCTGATTCATTTCAAG
TAAGCCAACTTCACTGCATGTAATTCTTTAAGGGAAAAAAGTAGGGAAAAGGCCAAGGAG
TTGTTTGGAAAATGGTAGGAAAGAGTTGCAAGTTTGATGATTCTTTTTATATCCAACTGT
GGTCCAATTATGTAAATTTGAAGATGCCAGTTCAAATTTGGTCTGACACATGATCCCCAG
TTTGAGTTGAGTCCATCTTGGTTGTATCAGGCGGTGGCACCTCCTCTTAAGACTGAGGGT
GATGCCTTGGTGCTTGTGCTATTTACCTGGCACAATAGAGAAAAGTTCATTGACTGTATT
AACCTTCTCGACTTTCAGTGGGTCTAGCTAACATGGATGACTCTGTTTGATATACTGTTA
AGTAGACATGTGTCAATTCTTTAGAACTTTTGATTTTTATGTCAGATACTCTGTAACAAT
TAGTTAGTTTAGAAGTCTAATGTTTGATCAATTTAGTAAATGCTCTATGGACAGACAATC
TCTTTCTTCTATGTTTTCTGAATTTGTAGATAACAATCTGATATATTTCAAAACTTTATT
CTGTTAGGCATTATTTCATGACTTTGGTCCTACAGTCTCATTCAACTTGAAAAGGTCGGA
TGGCTCCTGGTGTGGATACCGTGAAGTGGAAAAACTGGCATCTTTATCTGGGATTCAGTT
ACGGGTAAATTTATGAGATGTTATTTGGCATTCAACCTATCCTTTTGGTCTTTGCATGAC
AATCAAATTATGCAACTCTACTAGAAATGGCAATATGTGATTGATTTTTTTTGTTTTTGT
TTTTACCTAATTCACAAATGATAGGTAACTTGAAATTGCAAAAGTTGTTGCAAGGTTTAC
ATTGTTGGGTGGCCCTAGGGTTTGTGATTTGATTTGGGCAAAACCTTTCTAAGGGAATTG
GGTATGGATGCCCAGGAATGTATGAAACTCTATAGTGATAATAAAGCTGTCATTAACAGA
ATCTAGTCCAATATAATAGAACTAGAAGAAAACCTGGAATCTGGTGTGATATGATATGCA
CTCCTTTTGTGAAGACATGACAAGAACTTGCTGATATCTTCACAAAGAGTGTGCCCAGTA
CTCTCGTCCATTCATTTGTCGACAAACTTGGTATGCTAAATATCTGAACAGCAGCTTTGA
GCAGTGTTGGAATATTTGTTGTGTAGCTCAGGATGTTCTTGCCTTTGTGAAATTACCAAA
ATATATGATGTACAGTAGCTTAGGATATAGCATAAGCATCTCTTGGTCACTTCTCAAGGT
GTTATTCATTTGCAATATGTTGCATTTTAAGTAATTGGCGATTTTTCAGCATTTCCTTGG
TGTCAGAACAACGTGGAATGTGTTTTTTAATTTTTCTTTCTGTTAAGCTCACCAAAATAA
AATTGGTACTTAGGATTTTATAAAAATATTCTTCTGTTTTTAAACGCAATTGATCTTCTG
AGATAACTTATGTCAATCTATGTATATAATTCATATTTTGCATGCATTTCCAAAATTTGT
TCTATGTAATGATATATAATCTGGTTGGGTGAGAGAAAGATCAGCAATTTTACTCCACTT
GTGATGGGTCCTGACATTCTCTTATATCCTCCTTTCTATGTAGACAGGATGCTTTTGCAA
TCCCGGTGCATGTGCAAAATATCTTGGCTTGTCTCACTTGGATCTTCGTTCAAACTTTGA
GGTACTTGGAACTGTTTATTTTGATTTCTTTCTTTTTTTCTTTTTTTTCTTTTTTGTGGT
TTTCGAGGGGAAAGGGAGGGTTGGGGGCGTGTGGGGGATTGGGGCTTACTTATGACTTTT
CTTAGGATTTAGTTAATGAATGACTATTCTATTCTAGTTGAATGATCCACCGCATGGCGT
GTATTTTTCAGTTTCTGCTTGAGGGTATGAAATAGTCTTAACAATTTAGTTTTGGATATT
AGGCTGGACATGTTTGCTGGGATGATCATGACATAATTCATGGAAAACCTACTGGAGCGG
TGAGAGTATCCTTTGGTTATATGTCAACATTTGAAGATGCGAAGGTAGATGTTCTTTCTC
AAGCCATAGAGAGCATAGTTAAAATTTGAAGTGTACAGTGTTGCAGCATTTCCTTTCCAA
TTTTATGCATAAGCTAATGTGAAGCACAACATTCCAGGCTTTAACTAACAAATGTTTGTT
TTCTTAGATTTTGAAAGGCAAAAACGCTAATTTGGGTTTTTCATTCCAGTCTGATTTTCT
TTTCTCTTTCTTGTTTTATGAAATGCAGAAATTTATTGATTTTGTGACAAGTTCCTTCGT
AGCATTACCCAATTGGATTGAAAGTGGGTATCAACTAATGCAAGGTTCATCCCCTTTCTA
AATGAAGGTTAATTTATATATTGCTTTATACTCTGGTCTGAAAGAGTTGAAGTTTGGTTT
AAATTACATATCTTCGTTTCCTGTGGAGGATTCCAACCTCCTGCTCCTCCCACCCTCTCT
TAATTCTTATTTTCTTTGCATTTTCAAAATTTTAAGCCATGTCATTGTTTCCGTTGCCTC
ACAAGATGAAGTGATCGTTTCTCATGTTATTAATATAGGAAAGAAAAGGACTGGGAATAG
TAAAATTCTATGCAGCACGGATGACGCATCTATGTGTGATGTCTTTTGCATGGTATCGTA
TGTTGAGAAATAAAGAGGGAGGGAATAAGGTGCTTCAATCATAATCCTTAAAGCGGTCTA
CATGAAGCAGAACATTAGTTATAATAAGAAACTAAACAATGGCGACGTAGGAAACTAAAT
TAAACTCCTATAGGAACCAAATGTTCTTACAAAAGAACAGCCATTCAAGAGATAGCATAG
ATGCTAATTATGCCTAGCTTGTTAAATCAGTCATAAACATAATTGAAACTTATAATTTTA
AAGCAGACTCAAAACATAAAGTGAATTGGATTTGTACTTGTGCTACCTTGACTGAATGTT
GTAATGCCACCTTGAGCCTTGAGTTTCTTTGGATATGATATTTAAGATCTTCAATAGTCT
CTCAGCATTACTCCTGAATGTGTTAGGTTCAACTTGTCTGAAATTTTGAACCAGTCCTTT
TATATTTGGGGATCTTTGAACTTTAACATGGTTTTATTTCTCACTTCAATAACTTAGGCT
TCACATGGCTACAAACAGGATTGCATCGTGTGCCTCTACTTATAATTGTGAAATTTTGTA
AATAGAGTACAACCCTAATTCAATAGGAAACTAGCTAACAACCAAAACACCTAATTTAGG
AGACTAGTTAAGCCCATAAACAAAGTAGAAGCATTCTTATACTCTTAAAATACAAATTCT
CTAATATAACGTTTTTTTCATCTCCCATTCCACATTTTTTTTATGATATTGGATGAGAGA
AATAGTAAAGTTTTTTATTTAAGGAGAGGAGCGCTCATTTATGGAAACCAAAGCCCAGAT
TTTGGATGGTTAATTGAGTGGGCCTTGTGAGCTATTTCCATGTCTCCTATTTCTCGTCAG
TTTTTGCTTTCTTTACACACTTTTCACTGTGGGTTTTGTGTACATGGGTTGCTCTACACT
AAAATTCGTTTACTTACTAATATATTGTAGGTTCGGAAAGCACACTAGGAGCTGCCAGTT
TCTATCTCAAATCTATCACTGTTTACCCAATAAAATCATGTGCAGGATTCAATGTCGAAA
GTTGGCCTTTGAGCACTTCTGGTAGCTATTTCTTGTCTTCACATTTTATGTGTTTTTTCT
TGGAATAGTTGTGTAAAATATCATCATAATTTAATAATATTGTACATAGCAGTAGGAGGT
ACCTTTTTGAATAACACAAGGATACAAGCCTGCCGTGCCAGTTAATCTTATGTAACAAGT
GTTATTTGATAGTCATTATGATGGAAAAGAAAAGTTACACCCCCATGGATTATCATACTT
AGGATCACCCTATTTCGGTGAAGAGCGTAGCAAGCAGTGGTTATATGTGGTGAAGCATAA
AGAAGAGGAGATTGGAATTGTACTTATCTCTTGAAGATAACTTGTATTAACATTTACCAG
AACCAAATTTTGTTGTTGAACCTTGGTGACTTAATAAAGCTGGATGTGTTTCACAGTTTC
AAGAATGTAGATTGAACCTTATGATTTTATAATTGTTTTCCTTTTTTTCTTTGGCGTACT
ATCTGTTCATTTCTTATAAGTATGTGCTGCTCCAGGAAATTAGCAAAATTTCGTTTGTTA
TTTATTATGTATGTATGTATGTATGAATGTATGCATCTTAATGCAGTGACAATATATAGA
GGGCCTGGAGGCACTGTATGTTCCATTATTTGAATAACCCTGTTTGATGGGTAGAATCTT
TGTCATATCTGGGAGTGTATTGGTTAATGGAATTTTATTATTTTTTCGGTGGTTTTTTAG
CAGGTTTGCTTCATGATCGGGAATGGGTTCTTACAAGCCTAAGTGGTGAAATTCTTACAC
AGAAGAAGGTGAAATACCAATTTAGTAGTTTTTGACCAAAAAAACCAATTTAGTAGTTTC
AAGCACATGCAAATGTGCACAAACACAGTGCAATTGGCTCAGACCCTAGGCATGGCTCCA
GCACGTGGGACGGGTACATTCGTGTTCATGCTGTGCTGATGTTGTGCCTAGGGTACAGGT
ACCTTTTTCTTTTCGTATTTTTAATTAAGAGGATTAGGTTTTTTTCCTTGTAGTTAAAGG
TATGGGATATTTATAGGTGAAAGAGTAGGGAAAAGAATAAAATAAAATTTAAGAGCTCTT
TATTCTAGGGCGGCCTGTGTGGGTAATATGTCCAAGTGTCTGATCTGGTCTTCAGAGAGT
CTTTCAAATTTTGGAGTATAGTGAACATCGAATTTGTTTATGCTTTGCCATAAAAAATTG
ATTAGCATTAACTTTTAATTCTTCTGAATTTGGTTTTGTAGGTTCCTGAAATGTGCTTTA
TAAGTACTTTTATTGACCTCGACAAGGGAATATTGTTTGTAGAGTCACCACGATGCCAAG
TGAAACTGCCAATCAACTTTATCACAGATTCATGTAATGGTGGGAGCGAAAAAATTAAGT
TAAATGGCCAAAGGCAAGATAATATTTGTGTATCTGTCTTTTTAACTGCTTGTTACTCCT
TTGTTCTAGAGTGTCATGGCCTTGTTAGACTTGTTGGATTGATGGAATGTTTAGATACTA
TTACAATGATAATATACTTGTTAATTTGTCGCTGTTTTGAATTAATTTAGAAAATTCCCT
TTGTTTTTGAGCTATCCCCTACATTCTATAAAGGTTTATTGGTTAACATTTGGTTTGGTT
TTTTGTTCTTTCTTTTTTCTTTTTTCTTGGGGGCTTAGATATGAAGTACAGAGCTACAAG
AATGAAGTCAATATTTGGTTCAGCAATGCCATTGGTCGACCATGCACTTTATTCCGCTGT
TTTAGTTCCAATCACAACTTTTGCTTGAATAAGATCAAAAGTGCAAGCATGGGAAGAGAG
GTGCAGAGCATGTTGAATTTTTCCAATGAAGCTCAGTTCTTATTGATATCTGAGGAAAGC
GTGTCTGACCTCAGCCACAGAGTAAGCACAAGTATGTTCTTACATTGAACTGTTGCAAGT
CATATAGCAAGTAAATTCTTGCACTATGATGTGAAACGATCGAGACTTGCATGAGCTATC
TTCTGTTCTGAATACAATTGCAATATGGATTGATTTTCCTGTACCCTGGAATCTTTGAGA
AAATACTTTTTTTCCTATTGTGTTTTTCCCCTTCATTGACTAAATTCCGGCCTAATACCT
TTCTTATGCCTACCCTATCGCATTATAGACAGCCCAAGACCTTTTAGGAAATTAGTTGAG
GATTTTAAGAAT
>chr4:8550068-8561357 A1314 FLACCA P1
AATTTTACATCTCACGTCTCACCATTGTTGGAAAACCCCATTTTACATCTTGCGGAGATG
TAAAAATGGTTTTACATACCTAAATTTACACCTTCCTAATAAAGATATTGTAACTCCTCA
ATTCAATTCCTCCTCTTTCTCTTTCGATTACAAATGTGACGTCTAAAATTGAAATGGAAT
CTGAAATCCATCGGTCAAATTGTTGATAAGTATAAATGGAACTCACGCCAAAAAAGAATA
GTATGAACAGAAAAGCTTTTAGTAGAAAAATTGGGTTTTTTTTTTTCCTTCTGGTTAGCG
GAAAAAATGCGTTCAGTTCAGTGGAAATGCGCATATATGGACCGACTCGTTTAGAATATG
GCCGTACATGCTAAGGCGGTGCAAAGCTTCTTCCTTCAGTTTTTAATTTAACCACTCCAC
TCCAGAACGCTTGAAAGCACAAAACTTTATTGGCGTTTGAATCTCTCTCTCTCTGTTGTT
CTGTCACTGTTGGATCGAGCATGGAGGCAAGCAAGGAAGCGTTTCTGAGGGAGTTTGGGG
AGCATTATGGGTACCCGAACGGTCCCAAAACCATTGACGAAATCCGAGCAACCGAATTCA
AACGATTAGATGGTCTGCCTCTCTTTAATTCGCTTCTATATTCTATCCCTTTGCTCTCTG
TTTGCTTCTTGAGAAATTTGAGCTGAAAAAATGACACAAGAAGCAAATAAGCTTTCGGTT
TTATCATTTTCAGTCTTATTCGTTGAACCCAAGTGCAATTTTTCTAGTTTTTAATTGAGC
TGGGGAAATGAATTAAGTTCTGAAAATTTATTTCTTGGTGGGCATACAGAGGAATATTGG
TGAGGTTTGTTTATTGGGTTTTGGCTATTGATGCTGTTGGGTTTGGGAAATGCAGGCCTT
GTGTACTTGGACCATGCTGGTGCTACTATGTACTCTGAGTTGCAGATGGAAGCAATCTTT
AAAGACTTCACTACCAATGTTTATGGAAACCCACGTATCCTATTACATGTGAAATGAATG
ATTGTGGTGTGAGAAATCGTTATGTAATTGCTGGAACAGGATTTGCAATATAATCTTGTT
CTCCTGGTTGTTGAAATCAAATTGTCTTATAAAATTAATTTATGACCTTATTGTTATTCA
TGGTTGCTTTTCATTAAGTTCCTTAATTTAAATTCAGATAGTCAAAGTGATACGAGTTCT
TCCACTAGTGACATTGTAAGGGAAGCCCGCCAACAGGTATCATATGTTATCTCTAGCTGC
TTTGGTGTTAGTCCTCACAATATAATGAATTTTAAAGGTTCAATATATTTTTTCTAATCT
TTTCCAAGTAGTTGGATAGTGGGAATATTATGACCACTAATTGTCCTGAATTGATCTTTA
TGAGTAATTTTTGTTATCATGATTTTTTTTTTCCAGATGATTCATGTGCAAGATTAATAG
TTTGCCCCTCATTTCGTACTTTTAGTGAGTTTCTGAATAGCCGTGTCACATTTGTATAGG
TCCTTGACTATTGTAAAGCATCGCCAAAAGATTACAGCTGCATATTCACTTCTGGGGCTA
CAGCGGCACTGAAGCTGGTAGGGGAGGCCTTTCCTTGGAGCTGTCAGAGCTGTTTTACAT
ACACGATGGAGAACCACAATAGTGTCCTTGGGATCAGAGAGTATCCTAACATGCATCACT
CAGTCATCATCTTTAATAGATGGGGTTAGCTTCTTCTTTTTTTTTCAATGATTATTCTAG
AATTTTTGTTTGTACATTTAACGGAGAGGATCCTTTTCACCAACATTTCTGTCTCAACTT
ACAAGTTTGTGCTTAATGTTTGGCATGGAAGTTGAACATCAGTTTTGTCAGATGATTGAC
TTCTGAGTGATATTACAGACTTACTTTGTGTACCATTAATGCTTGTGGTCTTTGGACCTG
TATATATGTTCCCTTACCGGATGTTGTTTTTTCTTGAAATCTTTTGAAATCAAATGGAGA
GCTTGGGCCAGTTTGTTTTGTATGCAATATTTTGTACACTCTACTATAATTTTGAATTGA
CGTCATTATTCTTCTGTTTTTCATTTTCACCTTCTTAAGAGTCTGAGCGCCATATATGTA
GCCCTTAATTAGTTTAGATATGCTCTGGATCAAGGAGCTGCAGCCTTTGCAATAGATGTT
GAAGAGACTGTGCATCATGGAGTATCCAATGGTACTGCAGCATCTATGAAGGTGTTGCAG
CACCAAGTGCAAAGGAGAAATGAAGCAAGTTCCCTAGAAGAACCAACAGGTAATTCTGAC
TGGACGCATTAGATATTGATGGAAAGTTGGCAAGACCTTGATCGCAGCACATCTTCCTAG
CATTTTTGGATGGTTGCTATCTGCATATGTATTTTCATGCATGTCTTTGGTAGGGAAAGG
GGGTTCAAACAGTTTGGCTGAATTAAAATTGGGATTTCATGACATTCAAGATTATGACAA
TTTTTCATTGGATATCTGTTGTAACACCAGTCAGTTGTAAAAAACTGTACAATGGGTGAA
AATTTAATTGGTTTTTAGTGATTTGATGTTATCATTTATAAGTTATTGTTGTTGGTTTCT
TTAAGCCTGTTGTGAAAGTGTTGGTCTTAAATATGAGACAAATAATTGTAAATCATATTC
ATACTTGTACTTTGTTTGGGGATACTGTTATAAATAACAGTTTTGTATACTGATATTTTC
AGGAGAGTTCATGATAACGTACATGAATTTGATTTCATTTCATTTTCCTGATGCAGGAGA
GGCATATAACTTATTTGCCTTCCCCTTGGAGTGCAATTTTTCTGGTTTGAGATTCAGCCT
TGACTTGGTGAAGATAATTAAAGAAGATCCGGCAAGAATTCTGGAAGGCTCTCCATTTTG
CAAGTAGGTCATACATTATATCCAGTAAACTTCTTATTTTCTCTGCCATTCACATTTGAT
TCTAATCTGAATTAATGACTCATGGAATATTTGATCTGAACAAAATTATTGTTGTTACAA
TTATTGCAACCAGTTTATCTTGCATGCAATATCAGTTTTGAATTTTCGATGGATGTGGTT
ATATTAGTAGAGAGCCGAATGTTACCTTGTATGGCTGGTTGAGGTTTCTGTTGTCTTCCC
ATTAATTTATGGACCTCTCTTCTTCTCATGTTCTTCACCTTTTCTATTACAAAAAATAAA
ATAAAAAGGAAAAGAAAGGCAGAATTGCTTTGAATGTACATACATACCTATGTTGCTGTT
GTGTCATGACTTGTTTCTGGAAGAAAAATATATCATAAATGGAAGATCCTCTATACAAAC
ATTAGTATGCAGACAAATGCATGCATAAACATGTGCATGCTAGTGCGTCTCTGCACATGT
TTTCTGTTGGCTTGGTTGTCTTGTCTTTTTCTGCGAATGTGATATATATTTATCCTCCGA
GTCTCTATTTTTCTGCCTTTTGGTCCTTCTTTTCAATGAAGAGTTTTCCTGGAAGACAAG
TATAGAATCTTTGCTGATGATCTCTCTTTGAATGCTTCTATTTTAGACAGCATAGGTTTT
GCTCATTCTAGTATGCTTTGCTGTTTATATTGGGACATCTAGGTAGTATACTATAGAGGA
ACTACGTTTTGAGAATTTCTTTAAAAATTCTTCAATTTGAATATTATGCATTTAGTATTT
TATTTTATTTTTACTTTTTTTTTATCTCATAAGTGGGCGCTGGATGGTCTTGATTGATGC
TGCAAAAGGATCTGCCACAGAACCACCAGATTTATCATTATATCCGGCAGATTTTGTTGT
TATGTCTTTCTATAAGGTACATGTCTTTCTTTGGATTTTGTTAGAAACCATTACCTTTGG
ATATTAATGTTTTGTATCTGTATGTTTCTTGTTAAGCTGTTTGGTTATCCAACTGGACTT
GGAGTGCTCATTGCTCGAAATGGTAAGTAACTAATAATGAACATAATCATGTTTTAAAAA
TAATTTGGTGGCGTGTTAGAAGTTTTCTCCAGTCTCACATATATGTTGTGATATTGCCTT
CAAAGTACTAAAATTGCCTTTTATCTTGTTTTCCAAGGGTGGGTAGGCGTAGTTCATTTA
TTTGTGATTTTAGTTCTTGTTGCATGTGTCATTTTCTTCCCTTTAAAGTAGGATGTCACA
GAAAATTATAGAAGTATGGCCACTAGATCTCTTCTTGGTTGCTTGCATGAACTTACTACT
TGTGAAAATTATGTTCTAATTTTTTGTTCATGCTACTTCCATTAATTTTTTCTTTGGTAG
TGTATCATCTTGAAATGTAATATCAAAACTTAGGGATATGTTTTTCTTATTTGAACTTTT
ATTTTACAACACAGATGCCTCCAGGTTATTGAAGAAGACGTACTTCAGTGGAGGTTTGCA
CCTAGATATCTAATTTGCTATCACTAGTCTGTATAGTTTTTTTTGGGTCACACTAGTCAG
TATAGTTATACAGTTGGTAATCATACAAACATTTCAGGCACAGTCGCAACCTCAATCGCT
GATATTGACTTTGTTAGGAGAAGAAAAAGTGTGGAAGAGCTCTTTGAGGATGGCACCATT
TCATTCCTGAGCATAGCTTCTGTTCACCATGGGTTCAAAATTCTTAATTCCCTAACTATA
TCTGCCATATCTCGGTATGTTATAGTTTGTTAGTTTCAAAATGCATTGTCTGTACTCTGT
AGTGATAAAAATAACTCCTCATTTTCTAAACAAAACTTTATCCATGTAATACGGTTGAAT
TGCTCCTCTGAAATAAGTTAAAATCATCGTATTGTATTCTGACATGAATCATCCTTGGGA
TTTTTCTTGATATATGCACTTTTTACATTGAGAATTAGCTGATCTCTACCTAGGTAGGAA
AATGATGGATCTGCATTCTCTCATCATTAGTTTGTCTCAATTTTCTGCTAAGAATATTTC
CTGCCATTGCATTTGGACAATGAAAAAAGTTAAGTATGACTTTGCAAGTCTTTTCCTCAT
AATTTTCATCATATATAAAAAAAACTGTGGTATATTTTAATTTTATTTAATTTTCCATTG
CTAGAAATGGGTATTCTCCTTGATTTTAATACTTTTTCATTTCTATCTTCAGTTAATAAT
CTTTGTGTAGATAATAAATATAGATGAAATGCTCTGAACCATGCATGACCTTGCTATTAT
TCTAGGCATACAGCATCTCTTGCCTGGTACGTGAGGAAGAAGCTCTTGGGCTTGAGGCAT
GAAAATGGAGCCCGTGTTTGCACACTTTATGGAGATTCCAAGGTTTCCTTTGTAATTGAA
TGCTTACTGAGCTTTTCTTTTTGAAAGTAAAGCTGCTGCATTTACTAAGTGAATGAAATG
CACGTCATTTCATATGTTATATCTCTTTGCGTTGTGGAGGGGAAAGGATGGGGGTGGCAG
TTAGAACTTCTTATATTTTTCTTTTTTTGGTAAAAACAAAGGCTTCTGATTCATTTCAAG
TAAGCCAACTTCACTGCATGTAATTCTTTAAGGGAAAAAAGTAGGGAAAAGGCCAAGGAG
TTGTTTGGAAAATGGTAGGAAAGAGTTGCAAGTTTGATGATTCTTTTTATATCCAACTGT
GGTCCAATTATGTAAATTTGAAGATGCCAGTTCAAATTTGGTCTGACACATGATCCCCAG
TTTGAGTTGAGTCCATCTTGGTTGTATCAGGCGGTGGCACCTCCTCTTAAGACTGAGGGT
GATGCCTTGGTGCTTGTGCTATTTACCTGGCACAATAGAGAAAAGTTCATTGACTGTATT
AACCTTCTCGACTTTCAGTGGGTCTAGCTAACATGGATGACTCTGTTTGATATACTGTTA
AGTAGACATGTGTCAATTCTTTAGAACTTTTGATTTTTATGTCAGATACTCTGTAACAAT
TAGTTAGTTTAGAAGTCTAATGTTTGATCAATTTAGTAAATGCTCTATGGACAGACAATC
TCTTTCTTCTATGTTTTCTGAATTTGTAGATAACAATCTGATATATTTCAAAACTTTATT
CTGTTAGGCATTATTTCATGACTTTGGTCCTACAGTCTCATTCAACTTGAAAAGGTCGGA
TGGCTCCTGGTGTGGATACCGTGAAGTGGAAAAACTGGCATCTTTATCTGGGATTCAGTT
ACGGGTAAATTTATGAGATGTTATTTGGCATTCAACCTATCCTTTTGGTCTTTGCATGAC
AATCAAATTATGCAACTCTACTAGAAATGGCAATATGTGATTGATTTTTTTTGTTTTTGT
TTTTACCTAATTCACAAATGATAGGTAACTTGAAATTGCAAAAGTTGTTGCAAGGTTTAC
ATTGTTGGGTGGCCCTAGGGTTTGTGATTTGATTTGGGCAAAACCTTTCTAAGGGAATTG
GGTATGGATGCCCAGGAATGTATGAAACTCTATAGTGATAATAAAGCTGTCATTAACAGA
ATCTAGTCCAATATAATAGAACTAGAAGAAAACCTGGAATCTGGTGTGATATGATATGCA
CTCCTTTTGTGAAGACATGACAAGAACTTGCTGATATCTTCACAAAGAGTGTGCCCAGTA
CTCTCGTCCATTCATTTGTCGACAAACTTGGTATGCTAAATATCTGAACAGCAGCTTTGA
GCAGTGTTGGAATATTTGTTGTGTAGCTCAGGATGTTCTTGCCTTTGTGAAATTACCAAA
ATATATGATGTACAGTAGCTTAGGATATAGCATAAGCATCTCTTGGTCACTTCTCAAGGT
GTTATTCATTTGCAATATGTTGCATTTTAAGTAATTGGCGATTTTTCAGCATTTCCTTGG
TGTCAGAACAACGTGGAATGTGTTTTTTAATTTTTCTTTCTGTTAAGCTCACCAAAATAA
AATTGGTACTTAGGATTTTATAAAAATATTCTTCTGTTTTTAAACGCAATTGATCTTCTG
AGATAACTTATGTCAATCTATGTATATAATTCATATTTTGCATGCATTTCCAAAATTTGT
TCTATGTAATGATATATAATCTGGTTGGGTGAGAGAAAGATCAGCAATTTTACTCCACTT
GTGATGGGTCCTGACATTCTCTTATATCCTCCTTTCTATGTAGACAGGATGCTTTTGCAA
TCCCGGTGCATGTGCAAAATATCTTGGCTTGTCTCACTTGGATCTTCGTTCAAACTTTGA
GGTACTTGGAACTGTTTATTTTGATTTCTTTCTTTTTTTCTTTTTTTTCTTTTTTGTGGT
TTTCGAGGGGAAAGGGAGGGTTGGGGGCGTGTGGGGGATTGGGGCTTACTTATGACTTTT
CTTAGGATTTAGTTAATGAATGACTATTCTATTCTAGTTGAATGATCCACCGCATGGCGT
GTATTTTTCAGTTTCTGCTTGAGGGTATGAAATAGTCTTAACAATTTAGTTTTGGATATT
AGGCTGGACATGTTTGCTGGGATGATCATGACATAATTCATGGAAAACCTACTGGAGCGG
TGAGAGTATCCTTTGGTTATATGTCAACATTTGAAGATGCGAAGGTAGATGTTCTTTCTC
AAGCCATAGAGAGCATAGTTAAAATTTGAAGTGTACAGTGTTGCAGCATTTCCTTTCCAA
TTTTATGCATAAGCTAATGTGAAGCACAACATTCCAGGCTTTAACTAACAAATGTTTGTT
TTCTTAGATTTTGAAAGGCAAAAACGCTAATTTGGGTTTTTCATTCCAGTCTGATTTTCT
TTTCTCTTTCTTGTTTTATGAAATGCAGAAATTTATTGATTTTGTGACAAGTTCCTTCGT
AGCATTACCCAATTGGATTGAAAGTGGGTATCAACTAATGCAAGGTTCATCCCCTTTCTA
AATGAAGGTTAATTTATATATTGCTTTATACTCTGGTCTGAAAGAGTTGAAGTTTGGTTT
AAATTACATATCTTCGTTTCCTGTGGAGGATTCCAACCTCCTGCTCCTCCCACCCTCTCT
TAATTCTTATTTTCTTTGCATTTTCAAAATTTTAAGCCATGTCATTGTTTCCGTTGCCTC
ACAAGATGAAGTGATCGTTTCTCATGTTATTAATATAGGAAAGAAAAGGACTGGGAATAG
TAAAATTCTATGCAGCACGGATGACGCATCTATGTGTGATGTCTTTTGCATGGTATCGTA
TGTTGAGAAATAAAGAGGGAGGGAATAAGGTGCTTCAATCATAATCCTTAAAGCGGTCTA
CATGAAGCAGAACATTAGTTATAATAAGAAACTAAACAATGGCGACGTAGGAAACTAAAT
TAAACTCCTATAGGAACCAAATGTTCTTACAAAAGAACAGCCATTCAAGAGATAGCATAG
ATGCTAATTATGCCTAGCTTGTTAAATCAGTCATAAACATAATTGAAACTTATAATTTTA
AAGCAGACTCAAAACATAAAGTGAATTGGATTTGTACTTGTGCTACCTTGACTGAATGTT
GTAATGCCACCTTGAGCCTTGAGTTTCTTTGGATATGATATTTAAGATCTTCAATAGTCT
CTCAGCATTACTCCTGAATGTGTTAGGTTCAACTTGTCTGAAATTTTGAACCAGTCCTTT
TATATTTGGGGATCTTTGAACTTTAACATGGTTTTATTTCTCACTTCAATAACTTAGGCT
TCACATGGCTACAAACAGGATTGCATCGTGTGCCTCTACTTATAATTGTGAAATTTTGTA
AATAGAGTACAACCCTAATTCAATAGGAAACTAGCTAACAACCAAAACACCTAATTTAGG
AGACTAGTTAAGCCCATAAACAAAGTAGAAGCATTCTTATACTCTTAAAATACAAATTCT
CTAATATAACGTTTTTTTCATCTCCCATTCCACATTTTTTTTATGATATTGGATGAGAGA
AATAGTAAAGTTTTTTATTTAAGGAGAGGAGCGCTCATTTATGGAAACCAAAGCCCAGAT
TTTGGATGGTTAATTGAGTGGGCCTTGTGAGCTATTTCCATGTCTCCTATTTCTCGTCAG
TTTTTGCTTTCTTTACACACTTTTCACTGTGGGTTTTGTGTACATGGGTTGCTCTACACT
AAAATTCGTTTACTTACTAATATATTGTAGGTTCGGAAAGCACACTAGGAGCTGCCAGTT
TCTATCTCAAATCTATCACTGTTTACCCAATAAAATCATGTGCAGGATTCAATGTCGAAA
GTTGGCCTTTGAGCACTTCTGGTAGCTATTTCTTGTCTTCACATTTTATGTGTTTTTTCT
TGGAATAGTTGTGTAAAATATCATCATAATTTAATAATATTGTACATAGCAGTAGGAGGT
ACCTTTTTGAATAACACAAGGATACAAGCCTGCCGTGCCAGTTAATCTTATGTAACAAGT
GTTATTTGATAGTCATTATGATGGAAAAGAAAAGTTACACCCCCATGGATTATCATACTT
AGGATCACCCTATTTCGGTGAAGAGCGTAGCAAGCAGTGGTTATATGTGGTGAAGCATAA
AGAAGAGGAGATTGGAATTGTACTTATCTCTTGAAGATAACTTGTATTAACATTTACCAG
AACCAAATTTTGTTGTTGAACCTTGGTGACTTAATAAAGCTGGATGTGTTTCACAGTTTC
AAGAATGTAGATTGAACCTTATGATTTTATAATTGTTTTCCTTTTTTTCTTTGGCGTACT
ATCTGTTCATTTCTTATAAGTATGTGCTGCTCCAGGAAATTAGCAAAATTTCGTTTGTTA
TTTATTATGTATGTATGTATGTATGAATGTATGCATCTTAATGCAGTGACAATATATAGA
GGGCCTGGAGGCACTGTATGTTCCATTATTTGAATAACCCTGTTTGATGGGTAGAATCTT
TGTCATATCTGGGAGTGTATTGGTTAATGGAATTTTATTATTTTTTCGGTGGTTTTTTAG
CAGGTTTGCTTCATGATCGGGAATGGGTTCTTACAAGCCTAAGTGGTGAAATTCTTACAC
AGAAGAAGGTGAAATACCAATTTAGTAGTTTTTGACCAAAAAAACCAATTTAGTAGTTTC
AAGCACATGCAAATGTGCACAAACACAGTGCAATTGGCTCAGACCCTAGGCATGGCTCCA
GCACGTGGGACGGGTACATTCGTGTTCATGCTGTGCTGATGTTGTGCCTAGGGTACAGGT
ACCTTTTTCTTTTCGTATTTTTAATTAAGAGGATTAGGTTTTTTTCCTTGTAGTTAAAGG
TATGGGATATTTATAGGTGAAAGAGTAGGGAAAAGAATAAAATAAAATTTAAGAGCTCTT
TATTCTAGGGCGGCCTGTGTGGGTAATATGTCCAAGTGTCTGATCTGGTCTTCAGAGAGT
CTTTCAAATTTTGGAGTATAGTGAACATCGAATTTGTTTATGCTTTGCCATAAAAAATTG
ATTAGCATTAACTTTTAATTCTTCTGAATTTGGTTTTGTAGGTTCCTGAAATGTGCTTTA
TAAGTACTTTTATTGACCTCGACAAGGGAATATTGTTTGTAGAGTCACCACGATGCCAAG
TGAAACTGCCAATCAACTTTATCACAGATTCATGTAATGGTGGGAGCGAAAAAATTAAGT
TAAATGGCCAAAGGCAAGATAATATTTGTGTATCTGTCTTTTTAACTGCTTGTTACTCCT
TTGTTCTAGAGTGTCATGGCCTTGTTAGACTTGTTGGATTGATGGAATGTTTAGATACTA
TTACAATGATAATATACTTGTTAATTTGTCGCTGTTTTGAATTAATTTAGAAAATTCCCT
TTGTTTTTGAGCTATCCCCTACATTCTATAAAGGTTTATTGGTTAACATTTGGTTTGGTT
TTTTGTTCTTTCTTTTTTCTTTTTTCTTGGGGGCTTAGATATGAAGTACAGAGCTACAAG
AATGAAGTCAATATTTGGTTCAGCAATGCCATTGGTCGACCATGCACTTTATTCCGCTGT
TTTAGTTCCAATCACAACTTTTGCTTGAATAAGATCAAAAGTGCAAGCATGGGAAGAGAG
GTGCAGAGCATGTTGAATTTTTCCAATGAAGCTCAGTTCTTATTGATATCTGAGGAAAGC
GTGTCTGACCTCAGCCACAGAGTAAGCACAAGTATGTTCTTACATTGAACTGTTGCAAGT
CATATAGCAAGTAAATTCTTGCACTATGATGTGAAACGATCGAGACTTGCATGAGCTATC
TTCTGTTCTGAATACAATTGCAATATGGATTGATTTTCCTGTACCCTGGAATCTTTGAGA
AAATACTTTTTTTCCTATTGTGTTTTTCCCCTTCATTGACTAAATTCCGGCCTAATACCT
TTCTTATGCCTACCCTATCGCATTATAGACAGCCCAAGACCTTTTAGGAAATTAGTTGAG
GATTTTAAGAAT
>chr4:8550068-8561357 A1314 FLACCA P2
AATTTTACATCTCACGTCTCACCATTGTTGGAAAACCCCATTTTACATCTTGCGGAGATG
TAAAAATGGTTTTACATACCTAAATTTACACCTTCCTAATAAAGATATTGTAACTCCTCA
ATTCAATTCCTCCTCTTTCTCTTTCGATTACAAATGTGACGTCTAAAATTGAAATGGAAT
CTGAAATCCATCGGTCAAATTGTTGATAAGTATAAATGGAACTCACGCCAAAAAAGAATA
GTATGAACAGAAAAGCTTTTAGTAGAAAAATTGGGTTTTTTTTTTTCCTTCTGGTTAGCG
GAAAAAATGCGTTCAGTTCAGTGGAAATGCGCATATATGGACCGACTCGTTTAGAATATG
GCCGTACATGCTAAGGCGGTGCAAAGCTTCTTCCTTCAGTTTTTAATTTAACCACTCCAC
TCCAGAACGCTTGAAAGCACAAAACTTTATTGGCGTTTGAATCTCTCTCTCTCTGTTGTT
CTGTCACTGTTGGATCGAGCATGGAGGCAAGCAAGGAAGCGTTTCTGAGGGAGTTTGGGG
AGCATTATGGGTACCCGAACGGTCCCAAAACCATTGACGAAATCCGAGCAACCGAATTCA
AACGATTAGATGGTCTGCCTCTCTTTAATTCGCTTCTATATTCTATCCCTTTGCTCTCTG
TTTGCTTCTTGAGAAATTTGAGCTGAAAAAATGACACAAGAAGCAAATAAGCTTTCGGTT
TTATCATTTTCAGTCTTATTCGTTGAACCCAAGTGCAATTTTTCTAGTTTTTAATTGAGC
TGGGGAAATGAATTAAGTTCTGAAAATTTATTTCTTGGTGGGCATACAGAGGAATATTGG
TGAGGTTTGTTTATTGGGTTTTGGCTATTGATGCTGTTGGGTTTGGGAAATGCAGGCCTT
GTGTACTTGGACCATGCTGGTGCTACTATGTACTCTGAGTTGCAGATGGAAGCAATCTTT
AAAGACTTCACTACCAATGTTTATGGAAACCCACGTATCCTATTACATGTGAAATGAATG
ATTGTGGTGTGAGAAATCGTTATGTAATTGCTGGAACAGGATTTGCAATATAATCTTGTT
CTCCTGGTTGTTGAAATCAAATTGTCTTATAAAATTAATTTATGACCTTATTGTTATTCA
TGGTTGCTTTTCATTAAGTTCCTTAATTTAAATTCAGATAGTCAAAGTGATACGAGTTCT
TCCACTAGTGACATTGTAAGGGAAGCCCGCCAACAGGTATCATATGTTATCTCTAGCTGC
TTTGGTGTTAGTCCTCACAATATAATGAATTTTAAAGGTTCAATATATTTTTTCTAATCT
TTTCCAAGTAGTTGGATAGTGGGAATATTATGACCACTAATTGTCCTGAATTGATCTTTA
TGAGTAATTTTTGTTATCATGATTTTTTTTTTCCAGATGATTCATGTGCAAGATTAATAG
TTTGCCCCTCATTTCGTACTTTTAGTGAGTTTCTGAATAGCCGTGTCACATTTGTATAGG
TCCTTGACTATTGTAAAGCATCGCCAAAAGATTACAGCTGCATATTCACTTCTGGGGCTA
CAGCGGCACTGAAGCTGGTAGGGGAGGCCTTTCCTTGGAGCTGTCAGAGCTGTTTTACAT
ACACGATGGAGAACCACAATAGTGTCCTTGGGATCAGAGAGTATCCTAACATGCATCACT
CAGTCATCATCTTTAATAGATGGGGTTAGCTTCTTCTTTTTTTTTCAATGATTATTCTAG
AATTTTTGTTTGTACATTTAACGGAGAGGATCCTTTTCACCAACATTTCTGTCTCAACTT
ACAAGTTTGTGCTTAATGTTTGGCATGGAAGTTGAACATCAGTTTTGTCAGATGATTGAC
TTCTGAGTGATATTACAGACTTACTTTGTGTACCATTAATGCTTGTGGTCTTTGGACCTG
TATATATGTTCCCTTACCGGATGTTGTTTTTTCTTGAAATCTTTTGAAATCAAATGGAGA
GCTTGGGCCAGTTTGTTTTGTATGCAATATTTTGTACACTCTACTATAATTTTGAATTGA
CGTCATTATTCTTCTGTTTTTCATTTTCACCTTCTTAAGAGTCTGAGCGCCATATATGTA
GCCCTTAATTAGTTTAGATATGCTCTGGATCAAGGAGCTGCAGCCTTTGCAATAGATGTT
GAAGAGACTGTGCATCATGGAGTATCCAATGGTACTGCAGCATCTATGAAGGTGTTGCAG
CACCAAGTGCAAAGGAGAAATGAAGCAAGTTCCCTAGAAGAACCAACAGGTAATTCTGAC
TGGACGCATTAGATATTGATGGAAAGTTGGCAAGACCTTGATCGCAGCACATCTTCCTAG
CATTTTTGGATGGTTGCTATCTGCATATGTATTTTCATGCATGTCTTTGGTAGGGAAAGG
GGGTTCAAACAGTTTGGCTGAATTAAAATTGGGATTTCATGACATTCAAGATTATGACAA
TTTTTCATTGGATATCTGTTGTAACACCAGTCAGTTGTAAAAAACTGTACAATGGGTGAA
AATTTAATTGGTTTTTAGTGATTTGATGTTATCATTTATAAGTTATTGTTGTTGGTTTCT
TTAAGCCTGTTGTGAAAGTGTTGGTCTTAAATATGAGACAAATAATTGTAAATCATATTC
ATACTTGTACTTTGTTTGGGGATACTGTTATAAATAACAGTTTTGTATACTGATATTTTC
AGGAGAGTTCATGATAACGTACATGAATTTGATTTCATTTCATTTTCCTGATGCAGGAGA
GGCATATAACTTATTTGCCTTCCCCTTGGAGTGCAATTTTTCTGGTTTGAGATTCAGCCT
TGACTTGGTGAAGATAATTAAAGAAGATCCGGCAAGAATTCTGGAAGGCTCTCCATTTTG
CAAGTAGGTCATACATTATATCCAGTAAACTTCTTATTTTCTCTGCCATTCACATTTGAT
TCTAATCTGAATTAATGACTCATGGAATATTTGATCTGAACAAAATTATTGTTGTTACAA
TTATTGCAACCAGTTTATCTTGCATGCAATATCAGTTTTGAATTTTCGATGGATGTGGTT
ATATTAGTAGAGAGCCGAATGTTACCTTGTATGGCTGGTTGAGGTTTCTGTTGTCTTCCC
ATTAATTTATGGACCTCTCTTCTTCTCATGTTCTTCACCTTTTCTATTACAAAAAATAAA
ATAAAAAGGAAAAGAAAGGCAGAATTGCTTTGAATGTACATACATACCTATGTTGCTGTT
GTGTCATGACTTGTTTCTGGAAGAAAAATATATCATAAATGGAAGATCCTCTATACAAAC
ATTAGTATGCAGACAAATGCATGCATAAACATGTGCATGCTAGTGCGTCTCTGCACATGT
TTTCTGTTGGCTTGGTTGTCTTGTCTTTTTCTGCGAATGTGATATATATTTATCCTCCGA
GTCTCTATTTTTCTGCCTTTTGGTCCTTCTTTTCAATGAAGAGTTTTCCTGGAAGACAAG
TATAGAATCTTTGCTGATGATCTCTCTTTGAATGCTTCTATTTTAGACAGCATAGGTTTT
GCTCATTCTAGTATGCTTTGCTGTTTATATTGGGACATCTAGGTAGTATACTATAGAGGA
ACTACGTTTTGAGAATTTCTTTAAAAATTCTTCAATTTGAATATTATGCATTTAGTATTT
TATTTTATTTTTACTTTTTTTTTATCTCATAAGTGGGCGCTGGATGGTCTTGATTGATGC
TGCAAAAGGATCTGCCACAGAACCACCAGATTTATCATTATATCCGGCAGATTTTGTTGT
TATGTCTTTCTATAAGGTACATGTCTTTCTTTGGATTTTGTTAGAAACCATTACCTTTGG
ATATTAATGTTTTGTATCTGTATGTTTCTTGTTAAGCTGTTTGGTTATCCAACTGGACTT
GGAGTGCTCATTGCTCGAAATGGTAAGTAACTAATAATGAACATAATCATGTTTTAAAAA
TAATTTGGTGGCGTGTTAGAAGTTTTCTCCAGTCTCACATATATGTTGTGATATTGCCTT
CAAAGTACTAAAATTGCCTTTTATCTTGTTTTCCAAGGGTGGGTAGGCGTAGTTCATTTA
TTTGTGATTTTAGTTCTTGTTGCATGTGTCATTTTCTTCCCTTTAAAGTAGGATGTCACA
GAAAATTATAGAAGTATGGCCACTAGATCTCTTCTTGGTTGCTTGCATGAACTTACTACT
TGTGAAAATTATGTTCTAATTTTTTGTTCATGCTACTTCCATTAATTTTTTCTTTGGTAG
TGTATCATCTTGAAATGTAATATCAAAACTTAGGGATATGTTTTTCTTATTTGAACTTTT
ATTTTACAACACAGATGCCTCCAGGTTATTGAAGAAGACGTACTTCAGTGGAGGTTTGCA
CCTAGATATCTAATTTGCTATCACTAGTCTGTATAGTTTTTTTTGGGTCACACTAGTCAG
TATAGTTATACAGTTGGTAATCATACAAACATTTCAGGCACAGTCGCAACCTCAATCGCT
GATATTGACTTTGTTAGGAGAAGAAAAAGTGTGGAAGAGCTCTTTGAGGATGGCACCATT
TCATTCCTGAGCATAGCTTCTGTTCACCATGGGTTCAAAATTCTTAATTCCCTAACTATA
TCTGCCATATCTCGGTATGTTATAGTTTGTTAGTTTCAAAATGCATTGTCTGTACTCTGT
AGTGATAAAAATAACTCCTCATTTTCTAAACAAAACTTTATCCATGTAATACGGTTGAAT
TGCTCCTCTGAAATAAGTTAAAATCATCGTATTGTATTCTGACATGAATCATCCTTGGGA
TTTTTCTTGATATATGCACTTTTTACATTGAGAATTAGCTGATCTCTACCTAGGTAGGAA
AATGATGGATCTGCATTCTCTCATCATTAGTTTGTCTCAATTTTCTGCTAAGAATATTTC
CTGCCATTGCATTTGGACAATGAAAAAAGTTAAGTATGACTTTGCAAGTCTTTTCCTCAT
AATTTTCATCATATATAAAAAAAACTGTGGTATATTTTAATTTTATTTAATTTTCCATTG
CTAGAAATGGGTATTCTCCTTGATTTTAATACTTTTTCATTTCTATCTTCAGTTAATAAT
CTTTGTGTAGATAATAAATATAGATGAAATGCTCTGAACCATGCATGACCTTGCTATTAT
TCTAGGCATACAGCATCTCTTGCCTGGTACGTGAGGAAGAAGCTCTTGGGCTTGAGGCAT
GAAAATGGAGCCCGTGTTTGCACACTTTATGGAGATTCCAAGGTTTCCTTTGTAATTGAA
TGCTTACTGAGCTTTTCTTTTTGAAAGTAAAGCTGCTGCATTTACTAAGTGAATGAAATG
CACGTCATTTCATATGTTATATCTCTTTGCGTTGTGGAGGGGAAAGGATGGGGGTGGCAG
TTAGAACTTCTTATATTTTTCTTTTTTTGGTAAAAACAAAGGCTTCTGATTCATTTCAAG
TAAGCCAACTTCACTGCATGTAATTCTTTAAGGGAAAAAAGTAGGGAAAAGGCCAAGGAG
TTGTTTGGAAAATGGTAGGAAAGAGTTGCAAGTTTGATGATTCTTTTTATATCCAACTGT
GGTCCAATTATGTAAATTTGAAGATGCCAGTTCAAATTTGGTCTGACACATGATCCCCAG
TTTGAGTTGAGTCCATCTTGGTTGTATCAGGCGGTGGCACCTCCTCTTAAGACTGAGGGT
GATGCCTTGGTGCTTGTGCTATTTACCTGGCACAATAGAGAAAAGTTCATTGACTGTATT
AACCTTCTCGACTTTCAGTGGGTCTAGCTAACATGGATGACTCTGTTTGATATACTGTTA
AGTAGACATGTGTCAATTCTTTAGAACTTTTGATTTTTATGTCAGATACTCTGTAACAAT
TAGTTAGTTTAGAAGTCTAATGTTTGATCAATTTAGTAAATGCTCTATGGACAGACAATC
TCTTTCTTCTATGTTTTCTGAATTTGTAGATAACAATCTGATATATTTCAAAACTTTATT
CTGTTAGGCATTATTTCATGACTTTGGTCCTACAGTCTCATTCAACTTGAAAAGGTCGGA
TGGCTCCTGGTGTGGATACCGTGAAGTGGAAAAACTGGCATCTTTATCTGGGATTCAGTT
ACGGGTAAATTTATGAGATGTTATTTGGCATTCAACCTATCCTTTTGGTCTTTGCATGAC
AATCAAATTATGCAACTCTACTAGAAATGGCAATATGTGATTGATTTTTTTTGTTTTTGT
TTTTACCTAATTCACAAATGATAGGTAACTTGAAATTGCAAAAGTTGTTGCAAGGTTTAC
ATTGTTGGGTGGCCCTAGGGTTTGTGATTTGATTTGGGCAAAACCTTTCTAAGGGAATTG
GGTATGGATGCCCAGGAATGTATGAAACTCTATAGTGATAATAAAGCTGTCATTAACAGA
ATCTAGTCCAATATAATAGAACTAGAAGAAAACCTGGAATCTGGTGTGATATGATATGCA
CTCCTTTTGTGAAGACATGACAAGAACTTGCTGATATCTTCACAAAGAGTGTGCCCAGTA
CTCTCGTCCATTCATTTGTCGACAAACTTGGTATGCTAAATATCTGAACAGCAGCTTTGA
GCAGTGTTGGAATATTTGTTGTGTAGCTCAGGATGTTCTTGCCTTTGTGAAATTACCAAA
ATATATGATGTACAGTAGCTTAGGATATAGCATAAGCATCTCTTGGTCACTTCTCAAGGT
GTTATTCATTTGCAATATGTTGCATTTTAAGTAATTGGCGATTTTTCAGCATTTCCTTGG
TGTCAGAACAACGTGGAATGTGTTTTTTAATTTTTCTTTCTGTTAAGCTCACCAAAATAA
AATTGGTACTTAGGATTTTATAAAAATATTCTTCTGTTTTTAAACGCAATTGATCTTCTG
AGATAACTTATGTCAATCTATGTATATAATTCATATTTTGCATGCATTTCCAAAATTTGT
TCTATGTAATGATATATAATCTGGTTGGGTGAGAGAAAGATCAGCAATTTTACTCCACTT
GTGATGGGTCCTGACATTCTCTTATATCCTCCTTTCTATGTAGACAGGATGCTTTTGCAA
TCCCGGTGCATGTGCAAAATATCTTGGCTTGTCTCACTTGGATCTTCGTTCAAACTTTGA
GGTACTTGGAACTGTTTATTTTGATTTCTTTCTTTTTTTCTTTTTTTTCTTTTTTGTGGT
TTTCGAGGGGAAAGGGAGGGTTGGGGGCGTGTGGGGGATTGGGGCTTACTTATGACTTTT
CTTAGGATTTAGTTAATGAATGACTATTCTATTCTAGTTGAATGATCCACCGCATGGCGT
GTATTTTTCAGTTTCTGCTTGAGGGTATGAAATAGTCTTAACAATTTAGTTTTGGATATT
AGGCTGGACATGTTTGCTGGGATGATCATGACATAATTCATGGAAAACCTACTGGAGCGG
TGAGAGTATCCTTTGGTTATATGTCAACATTTGAAGATGCGAAGGTAGATGTTCTTTCTC
AAGCCATAGAGAGCATAGTTAAAATTTGAAGTGTACAGTGTTGCAGCATTTCCTTTCCAA
TTTTATGCATAAGCTAATGTGAAGCACAACATTCCAGGCTTTAACTAACAAATGTTTGTT
TTCTTAGATTTTGAAAGGCAAAAACGCTAATTTGGGTTTTTCATTCCAGTCTGATTTTCT
TTTCTCTTTCTTGTTTTATGAAATGCAGAAATTTATTGATTTTGTGACAAGTTCCTTCGT
AGCATTACCCAATTGGATTGAAAGTGGGTATCAACTAATGCAAGGTTCATCCCCTTTCTA
AATGAAGGTTAATTTATATATTGCTTTATACTCTGGTCTGAAAGAGTTGAAGTTTGGTTT
AAATTACATATCTTCGTTTCCTGTGGAGGATTCCAACCTCCTGCTCCTCCCACCCTCTCT
TAATTCTTATTTTCTTTGCATTTTCAAAATTTTAAGCCATGTCATTGTTTCCGTTGCCTC
ACAAGATGAAGTGATCGTTTCTCATGTTATTAATATAGGAAAGAAAAGGACTGGGAATAG
TAAAATTCTATGCAGCACGGATGACGCATCTATGTGTGATGTCTTTTGCATGGTATCGTA
TGTTGAGAAATAAAGAGGGAGGGAATAAGGTGCTTCAATCATAATCCTTAAAGCGGTCTA
CATGAAGCAGAACATTAGTTATAATAAGAAACTAAACAATGGCGACGTAGGAAACTAAAT
TAAACTCCTATAGGAACCAAATGTTCTTACAAAAGAACAGCCATTCAAGAGATAGCATAG
ATGCTAATTATGCCTAGCTTGTTAAATCAGTCATAAACATAATTGAAACTTATAATTTTA
AAGCAGACTCAAAACATAAAGTGAATTGGATTTGTACTTGTGCTACCTTGACTGAATGTT
GTAATGCCACCTTGAGCCTTGAGTTTCTTTGGATATGATATTTAAGATCTTCAATAGTCT
CTCAGCATTACTCCTGAATGTGTTAGGTTCAACTTGTCTGAAATTTTGAACCAGTCCTTT
TATATTTGGGGATCTTTGAACTTTAACATGGTTTTATTTCTCACTTCAATAACTTAGGCT
TCACATGGCTACAAACAGGATTGCATCGTGTGCCTCTACTTATAATTGTGAAATTTTGTA
AATAGAGTACAACCCTAATTCAATAGGAAACTAGCTAACAACCAAAACACCTAATTTAGG
AGACTAGTTAAGCCCATAAACAAAGTAGAAGCATTCTTATACTCTTAAAATACAAATTCT
CTAATATAACGTTTTTTTCATCTCCCATTCCACATTTTTTTTATGATATTGGATGAGAGA
AATAGTAAAGTTTTTTATTTAAGGAGAGGAGCGCTCATTTATGGAAACCAAAGCCCAGAT
TTTGGATGGTTAATTGAGTGGGCCTTGTGAGCTATTTCCATGTCTCCTATTTCTCGTCAG
TTTTTGCTTTCTTTACACACTTTTCACTGTGGGTTTTGTGTACATGGGTTGCTCTACACT
AAAATTCGTTTACTTACTAATATATTGTAGGTTCGGAAAGCACACTAGGAGCTGCCAGTT
TCTATCTCAAATCTATCACTGTTTACCCAATAAAATCATGTGCAGGATTCAATGTCGAAA
GTTGGCCTTTGAGCACTTCTGGTAGCTATTTCTTGTCTTCACATTTTATGTGTTTTTTCT
TGGAATAGTTGTGTAAAATATCATCATAATTTAATAATATTGTACATAGCAGTAGGAGGT
ACCTTTTTGAATAACACAAGGATACAAGCCTGCCGTGCCAGTTAATCTTATGTAACAAGT
GTTATTTGATAGTCATTATGATGGAAAAGAAAAGTTACACCCCCATGGATTATCATACTT
AGGATCACCCTATTTCGGTGAAGAGCGTAGCAAGCAGTGGTTATATGTGGTGAAGCATAA
AGAAGAGGAGATTGGAATTGTACTTATCTCTTGAAGATAACTTGTATTAACATTTACCAG
AACCAAATTTTGTTGTTGAACCTTGGTGACTTAATAAAGCTGGATGTGTTTCACAGTTTC
AAGAATGTAGATTGAACCTTATGATTTTATAATTGTTTTCCTTTTTTTCTTTGGCGTACT
ATCTGTTCATTTCTTATAAGTATGTGCTGCTCCAGGAAATTAGCAAAATTTCGTTTGTTA
TTTATTATGTATGTATGTATGTATGAATGTATGCATCTTAATGCAGTGACAATATATAGA
GGGCCTGGAGGCACTGTATGTTCCATTATTTGAATAACCCTGTTTGATGGGTAGAATCTT
TGTCATATCTGGGAGTGTATTGGTTAATGGAATTTTATTATTTTTTCGGTGGTTTTTTAG
CAGGTTTGCTTCATGATCGGGAATGGGTTCTTACAAGCCTAAGTGGTGAAATTCTTACAC
AGAAGAAGGTGAAATACCAATTTAGTAGTTTTTGACCAAAAAAACCAATTTAGTAGTTTC
AAGCACATGCAAATGTGCACAAACACAGTGCAATTGGCTCAGACCCTAGGCATGGCTCCA
GCACGTGGGACGGGTACATTCGTGTTCATGCTGTGCTGATGTTGTGCCTAGGGTACAGGT
ACCTTTTTCTTTTCGTATTTTTAATTAAGAGGATTAGGTTTTTTTCCTTGTAGTTAAAGG
TATGGGATATTTATAGGTGAAAGAGTAGGGAAAAGAATAAAATAAAATTTAAGAGCTCTT
TATTCTAGGGCGGCCTGTGTGGGTAATATGTCCAAGTGTCTGATCTGGTCTTCAGAGAGT
CTTTCAAATTTTGGAGTATAGTGAACATCGAATTTGTTTATGCTTTGCCATAAAAAATTG
ATTAGCATTAACTTTTAATTCTTCTGAATTTGGTTTTGTAGGTTCCTGAAATGTGCTTTA
TAAGTACTTTTATTGACCTCGACAAGGGAATATTGTTTGTAGAGTCACCACGATGCCAAG
TGAAACTGCCAATCAACTTTATCACAGATTCATGTAATGGTGGGAGCGAAAAAATTAAGT
TAAATGGCCAAAGGCAAGATAATATTTGTGTATCTGTCTTTTTAACTGCTTGTTACTCCT
TTGTTCTAGAGTGTCATGGCCTTGTTAGACTTGTTGGATTGATGGAATGTTTAGATACTA
TTACAATGATAATATACTTGTTAATTTGTCGCTGTTTTGAATTAATTTAGAAAATTCCCT
TTGTTTTTGAGCTATCCCCTACATTCTATAAAGGTTTATTGGTTAACATTTGGTTTGGTT
TTTTGTTCTTTCTTTTTTCTTTTTTCTTGGGGGCTTAGATATGAAGTACAGAGCTACAAG
AATGAAGTCAATATTTGGTTCAGCAATGCCATTGGTCGACCATGCACTTTATTCCGCTGT
TTTAGTTCCAATCACAACTTTTGCTTGAATAAGATCAAAAGTGCAAGCATGGGAAGAGAG
GTGCAGAGCATGTTGAATTTTTCCAATGAAGCTCAGTTCTTATTGATATCTGAGGAAAGC
GTGTCTGACCTCAGCCACAGAGTAAGCACAAGTATGTTCTTACATTGAACTGTTGCAAGT
CATATAGCAAGTAAATTCTTGCACTATGATGTGAAACGATCGAGACTTGCATGAGCTATC
TTCTGTTCTGAATACAATTGCAATATGGATTGATTTTCCTGTACCCTGGAATCTTTGAGA
AAATACTTTTTTTCCTATTGTGTTTTTCCCCTTCATTGACTAAATTCCGGCCTAATACCT
TTCTTATGCCTACCCTATCGCATTATAGACAGCCCAAGACCTTTTAGGAAATTAGTTGAG
GATTTTAAGAAT
>chr4:8550068-8561357 A1343 FLACCA P1
AATTTTACATCTCACGTCTCACCATTGTTGGAAAACCCCATTTTACATCTTGCGGAGATG
TAAAAATGGTTTTACATACCTAAATTTACACCTTCCTAATAAAGATATTGTAACTCCTCA
ATTCAATTCCTCCTCTTTCTCTTTCGATTACAAATGTGACGTCTAAAATTGAAATGGAAT
CTGAAATCCATCGGTCAAATTGTTGATAAGTATAAATGGAACTCACGCCAAAAAAGAATA
GTATGAACAGAAAAGCTTTTAGTAGAAAAATTGGGTTTTTTTTTTTCCTTCTGGTTAGCG
GAAAAAATGCGTTCAGTTCAGTGGAAATGCGCATATATGGACCGACTCGTTTAGAATATG
GCCGTACATGCTAAGGCGGTGCAAAGCTTCTTCCTTCAGTTTTTAATTTAACCACTCCAC
TCCAGAACGCTTGAAAGCACAAAACTTTATTGGCGTTTGAATCTCTCTCTCTCTGTTGTT
CTGTCACTGTTGGATCGAGCATGGAGGCAAGCAAGGAAGCGTTTCTGAGGGAGTTTGGGG
AGCATTATGGGTACCCGAACGGTCCCAAAACCATTGACGAAATCCGAGCAACCGAATTCA
AACGATTAGATGGTCTGCCTCTCTTTAATTCGCTTCTATATTCTATCCCTTTGCTCTCTG
TTTGCTTCTTGAGAAATTTGAGCTGAAAAAATGACACAAGAAGCAAATAAGCTTTCGGTT
TTATCATTTTCAGTCTTATTCGTTGAACCCAAGTGCAATTTTTCTAGTTTTTAATTGAGC
TGGGGAAATGAATTAAGTTCTGAAAATTTATTTCTTGGTGGGCATACAGAGGAATATTGG
TGAGGTTTGTTTATTGGGTTTTGGCTATTGATGCTGTTGGGTTTGGGAAATGCAGGCCTT
GTGTACTTGGACCATGCTGGTGCTACTATGTACTCTGAGTTGCAGATGGAAGCAATCTTT
AAAGACTTCACTACCAATGTTTATGGAAACCCACGTATCCTATTACATGTGAAATGAATG
ATTGTGGTGTGAGAAATCGTTATGTAATTGCTGGAACAGGATTTGCAATATAATCTTGTT
CTCCTGGTTGTTGAAATCAAATTGTCTTATAAAATTAATTTATGACCTTATTGTTATTCA
TGGTTGCTTTTCATTAAGTTCCTTAATTTAAATTCAGATAGTCAAAGTGATACGAGTTCT
TCCACTAGTGACATTGTAAGGGAAGCCCGCCAACAGGTATCATATGTTATCTCTAGCTGC
TTTGGTGTTAGTCCTCACAATATAATGAATTTTAAAGGTTCAATATATTTTTTCTAATCT
TTTCCAAGTAGTTGGATAGTGGGAATATTATGACCACTAATTGTCCTGAATTGATCTTTA
TGAGTAATTTTTGTTATCATGATTTTTTTTTTCCAGATGATTCATGTGCAAGATTAATAG
TTTGCCCCTCATTTCGTACTTTTAGTGAGTTTCTGAATAGCCGTGTCACATTTGTATAGG
TCCTTGACTATTGTAAAGCATCGCCAAAAGATTACAGCTGCATATTCACTTCTGGGGCTA
CAGCGGCACTGAAGCTGGTAGGGGAGGCCTTTCCTTGGAGCTGTCAGAGCTGTTTTACAT
ACACGATGGAGAACCACAATAGTGTCCTTGGGATCAGAGAGTATCCTAACATGCATCACT
CAGTCATCATCTTTAATAGATGGGGTTAGCTTCTTCTTTTTTTTTCAATGATTATTCTAG
AATTTTTGTTTGTACATTTAACGGAGAGGATCCTTTTCACCAACATTTCTGTCTCAACTT
ACAAGTTTGTGCTTAATGTTTGGCATGGAAGTTGAACATCAGTTTTGTCAGATGATTGAC
TTCTGAGTGATATTACAGACTTACTTTGTGTACCATTAATGCTTGTGGTCTTTGGACCTG
TATATATGTTCCCTTACCGGATGTTGTTTTTTCTTGAAATCTTTTGAAATCAAATGGAGA
GCTTGGGCCAGTTTGTTTTGTATGCAATATTTTGTACACTCTACTATAATTTTGAATTGA
CGTCATTATTCTTCTGTTTTTCATTTTCACCTTCTTAAGAGTCTGAGCGCCATATATGTA
GCCCTTAATTAGTTTAGATATGCTCTGGATCAAGGAGCTGCAGCCTTTGCAATAGATGTT
GAAGAGACTGTGCATCATGGAGTATCCAATGGTACTGCAGCATCTATGAAGGTGTTGCAG
CACCAAGTGCAAAGGAGAAATGAAGCAAGTTCCCTAGAAGAACCAACAGGTAATTCTGAC
TGGACGCATTAGATATTGATGGAAAGTTGGCAAGACCTTGATCGCAGCACATCTTCCTAG
CATTTTTGGATGGTTGCTATCTGCATATGTATTTTCATGCATGTCTTTGGTAGGGAAAGG
GGGTTCAAACAGTTTGGCTGAATTAAAATTGGGATTTCATGACATTCAAGATTATGACAA
TTTTTCATTGGATATCTGTTGTAACACCAGTCAGTTGTAAAAAACTGTACAATGGGTGAA
AATTTAATTGGTTTTTAGTGATTTGATGTTATCATTTATAAGTTATTGTTGTTGGTTTCT
TTAAGCCTGTTGTGAAAGTGTTGGTCTTAAATATGAGACAAATAATTGTAAATCATATTC
ATACTTGTACTTTGTTTGGGGATACTGTTATAAATAACAGTTTTGTATACTGATATTTTC
AGGAGAGTTCATGATAACGTACATGAATTTGATTTCATTTCATTTTCCTGATGCAGGAGA
GGCATATAACTTATTTGCCTTCCCCTTGGAGTGCAATTTTTCTGGTTTGAGATTCAGCCT
TGACTTGGTGAAGATAATTAAAGAAGATCCGGCAAGAATTCTGGAAGGCTCTCCATTTTG
CAAGTAGGTCATACATTATATCCAGTAAACTTCTTATTTTCTCTGCCATTCACATTTGAT
TCTAATCTGAATTAATGACTCATGGAATATTTGATCTGAACAAAATTATTGTTGTTACAA
TTATTGCAACCAGTTTATCTTGCATGCAATATCAGTTTTGAATTTTCGATGGATGTGGTT
ATATTAGTAGAGAGCCGAATGTTACCTTGTATGGCTGGTTGAGGTTTCTGTTGTCTTCCC
ATTAATTTATGGACCTCTCTTCTTCTCATGTTCTTCACCTTTTCTATTACAAAAAATAAA
ATAAAAAGGAAAAGAAAGGCAGAATTGCTTTGAATGTACATACATACCTATGTTGCTGTT
GTGTCATGACTTGTTTCTGGAAGAAAAATATATCATAAATGGAAGATCCTCTATACAAAC
ATTAGTATGCAGACAAATGCATGCATAAACATGTGCATGCTAGTGCGTCTCTGCACATGT
TTTCTGTTGGCTTGGTTGTCTTGTCTTTTTCTGCGAATGTGATATATATTTATCCTCCGA
GTCTCTATTTTTCTGCCTTTTGGTCCTTCTTTTCAATGAAGAGTTTTCCTGGAAGACAAG
TATAGAATCTTTGCTGATGATCTCTCTTTGAATGCTTCTATTTTAGACAGCATAGGTTTT
GCTCATTCTAGTATGCTTTGCTGTTTATATTGGGACATCTAGGTAGTATACTATAGAGGA
ACTACGTTTTGAGAATTTCTTTAAAAATTCTTCAATTTGAATATTATGCATTTAGTATTT
TATTTTATTTTTACTTTTTTTTTATCTCATAAGTGGGCGCTGGATGGTCTTGATTGATGC
TGCAAAAGGATCTGCCACAGAACCACCAGATTTATCATTATATCCGGCAGATTTTGTTGT
TATGTCTTTCTATAAGGTACATGTCTTTCTTTGGATTTTGTTAGAAACCATTACCTTTGG
ATATTAATGTTTTGTATCTGTATGTTTCTTGTTAAGCTGTTTGGTTATCCAACTGGACTT
GGAGTGCTCATTGCTCGAAATGGTAAGTAACTAATAATGAACATAATCATGTTTTAAAAA
TAATTTGGTGGCGTGTTAGAAGTTTTCTCCAGTCTCACATATATGTTGTGATATTGCCTT
CAAAGTACTAAAATTGCCTTTTATCTTGTTTTCCAAGGGTGGGTAGGCGTAGTTCATTTA
TTTGTGATTTTAGTTCTTGTTGCATGTGTCATTTTCTTCCCTTTAAAGTAGGATGTCACA
GAAAATTATAGAAGTATGGCCACTAGATCTCTTCTTGGTTGCTTGCATGAACTTACTACT
TGTGAAAATTATGTTCTAATTTTTTGTTCATGCTACTTCCATTAATTTTTTCTTTGGTAG
TGTATCATCTTGAAATGTAATATCAAAACTTAGGGATATGTTTTTCTTATTTGAACTTTT
ATTTTACAACACAGATGCCTCCAGGTTATTGAAGAAGACGTACTTCAGTGGAGGTTTGCA
CCTAGATATCTAATTTGCTATCACTAGTCTGTATAGTTTTTTTTGGGTCACACTAGTCAG
TATAGTTATACAGTTGGTAATCATACAAACATTTCAGGCACAGTCGCAACCTCAATCGCT
GATATTGACTTTGTTAGGAGAAGAAAAAGTGTGGAAGAGCTCTTTGAGGATGGCACCATT
TCATTCCTGAGCATAGCTTCTGTTCACCATGGGTTCAAAATTCTTAATTCCCTAACTATA
TCTGCCATATCTCGGTATGTTATAGTTTGTTAGTTTCAAAATGCATTGTCTGTACTCTGT
AGTGATAAAAATAACTCCTCATTTTCTAAACAAAACTTTATCCATGTAATACGGTTGAAT
TGCTCCTCTGAAATAAGTTAAAATCATCGTATTGTATTCTGACATGAATCATCCTTGGGA
TTTTTCTTGATATATGCACTTTTTACATTGAGAATTAGCTGATCTCTACCTAGGTAGGAA
AATGATGGATCTGCATTCTCTCATCATTAGTTTGTCTCAATTTTCTGCTAAGAATATTTC
CTGCCATTGCATTTGGACAATGAAAAAAGTTAAGTATGACTTTGCAAGTCTTTTCCTCAT
AATTTTCATCATATATAAAAAAAACTGTGGTATATTTTAATTTTATTTAATTTTCCATTG
CTAGAAATGGGTATTCTCCTTGATTTTAATACTTTTTCATTTCTATCTTCAGTTAATAAT
CTTTGTGTAGATAATAAATATAGATGAAATGCTCTGAACCATGCATGACCTTGCTATTAT
TCTAGGCATACAGCATCTCTTGCCTGGTACGTGAGGAAGAAGCTCTTGGGCTTGAGGCAT
GAAAATGGAGCCCGTGTTTGCACACTTTATGGAGATTCCAAGGTTTCCTTTGTAATTGAA
TGCTTACTGAGCTTTTCTTTTTGAAAGTAAAGCTGCTGCATTTACTAAGTGAATGAAATG
CACGTCATTTCATATGTTATATCTCTTTGCGTTGTGGAGGGGAAAGGATGGGGGTGGCAG
TTAGAACTTCTTATATTTTTCTTTTTTTGGTAAAAACAAAGGCTTCTGATTCATTTCAAG
TAAGCCAACTTCACTGCATGTAATTCTTTAAGGGAAAAAAGTAGGGAAAAGGCCAAGGAG
TTGTTTGGAAAATGGTAGGAAAGAGTTGCAAGTTTGATGATTCTTTTTATATCCAACTGT
GGTCCAATTATGTAAATTTGAAGATGCCAGTTCAAATTTGGTCTGACACATGATCCCCAG
TTTGAGTTGAGTCCATCTTGGTTGTATCAGGCGGTGGCACCTCCTCTTAAGACTGAGGGT
GATGCCTTGGTGCTTGTGCTATTTACCTGGCACAATAGAGAAAAGTTCATTGACTGTATT
AACCTTCTCGACTTTCAGTGGGTCTAGCTAACATGGATGACTCTGTTTGATATACTGTTA
AGTAGACATGTGTCAATTCTTTAGAACTTTTGATTTTTATGTCAGATACTCTGTAACAAT
TAGTTAGTTTAGAAGTCTAATGTTTGATCAATTTAGTAAATGCTCTATGGACAGACAATC
TCTTTCTTCTATGTTTTCTGAATTTGTAGATAACAATCTGATATATTTCAAAACTTTATT
CTGTTAGGCATTATTTCATGACTTTGGTCCTACAGTCTCATTCAACTTGAAAAGGTCGGA
TGGCTCCTGGTGTGGATACCGTGAAGTGGAAAAACTGGCATCTTTATCTGGGATTCAGTT
ACGGGTAAATTTATGAGATGTTATTTGGCATTCAACCTATCCTTTTGGTCTTTGCATGAC
AATCAAATTATGCAACTCTACTAGAAATGGCAATATGTGATTGATTTTTTTTGTTTTTGT
TTTTACCTAATTCACAAATGATAGGTAACTTGAAATTGCAAAAGTTGTTGCAAGGTTTAC
ATTGTTGGGTGGCCCTAGGGTTTGTGATTTGATTTGGGCAAAACCTTTCTAAGGGAATTG
GGTATGGATGCCCAGGAATGTATGAAACTCTATAGTGATAATAAAGCTGTCATTAACAGA
ATCTAGTCCAATATAATAGAACTAGAAGAAAACCTGGAATCTGGTGTGATATGATATGCA
CTCCTTTTGTGAAGACATGACAAGAACTTGCTGATATCTTCACAAAGAGTGTGCCCAGTA
CTCTCGTCCATTCATTTGTCGACAAACTTGGTATGCTAAATATCTGAACAGCAGCTTTGA
GCAGTGTTGGAATATTTGTTGTGTAGCTCAGGATGTTCTTGCCTTTGTGAAATTACCAAA
ATATATGATGTACAGTAGCTTAGGATATAGCATAAGCATCTCTTGGTCACTTCTCAAGGT
GTTATTCATTTGCAATATGTTGCATTTTAAGTAATTGGCGATTTTTCAGCATTTCCTTGG
TGTCAGAACAACGTGGAATGTGTTTTTTAATTTTTCTTTCTGTTAAGCTCACCAAAATAA
AATTGGTACTTAGGATTTTATAAAAATATTCTTCTGTTTTTAAACGCAATTGATCTTCTG
AGATAACTTATGTCAATCTATGTATATAATTCATATTTTGCATGCATTTCCAAAATTTGT
TCTATGTAATGATATATAATCTGGTTGGGTGAGAGAAAGATCAGCAATTTTACTCCACTT
GTGATGGGTCCTGACATTCTCTTATATCCTCCTTTCTATGTAGACAGGATGCTTTTGCAA
TCCCGGTGCATGTGCAAAATATCTTGGCTTGTCTCACTTGGATCTTCGTTCAAACTTTGA
GGTACTTGGAACTGTTTATTTTGATTTCTTTCTTTTTTTCTTTTTTTTCTTTTTTGTGGT
TTTCGAGGGGAAAGGGAGGGTTGGGGGCGTGTGGGGGATTGGGGCTTACTTATGACTTTT
CTTAGGATTTAGTTAATGAATGACTATTCTATTCTAGTTGAATGATCCACCGCATGGCGT
GTATTTTTCAGTTTCTGCTTGAGGGTATGAAATAGTCTTAACAATTTAGTTTTGGATATT
AGGCTGGACATGTTTGCTGGGATGATCATGACATAATTCATGGAAAACCTACTGGAGCGG
TGAGAGTATCCTTTGGTTATATGTCAACATTTGAAGATGCGAAGGTAGATGTTCTTTCTC
AAGCCATAGAGAGCATAGTTAAAATTTGAAGTGTACAGTGTTGCAGCATTTCCTTTCCAA
TTTTATGCATAAGCTAATGTGAAGCACAACATTCCAGGCTTTAACTAACAAATGTTTGTT
TTCTTAGATTTTGAAAGGCAAAAACGCTAATTTGGGTTTTTCATTCCAGTCTGATTTTCT
TTTCTCTTTCTTGTTTTATGAAATGCAGAAATTTATTGATTTTGTGACAAGTTCCTTCGT
AGCATTACCCAATTGGATTGAAAGTGGGTATCAACTAATGCAAGGTTCATCCCCTTTCTA
AATGAAGGTTAATTTATATATTGCTTTATACTCTGGTCTGAAAGAGTTGAAGTTTGGTTT
AAATTACATATCTTCGTTTCCTGTGGAGGATTCCAACCTCCTGCTCCTCCCACCCTCTCT
TAATTCTTATTTTCTTTGCATTTTCAAAATTTTAAGCCATGTCATTGTTTCCGTTGCCTC
ACAAGATGAAGTGATCGTTTCTCATGTTATTAATATAGGAAAGAAAAGGACTGGGAATAG
TAAAATTCTATGCAGCACGGATGACGCATCTATGTGTGATGTCTTTTGCATGGTATCGTA
TGTTGAGAAATAAAGAGGGAGGGAATAAGGTGCTTCAATCATAATCCTTAAAGCGGTCTA
CATGAAGCAGAACATTAGTTATAATAAGAAACTAAACAATGGCGACGTAGGAAACTAAAT
TAAACTCCTATAGGAACCAAATGTTCTTACAAAAGAACAGCCATTCAAGAGATAGCATAG
ATGCTAATTATGCCTAGCTTGTTAAATCAGTCATAAACATAATTGAAACTTATAATTTTA
AAGCAGACTCAAAACATAAAGTGAATTGGATTTGTACTTGTGCTACCTTGACTGAATGTT
GTAATGCCACCTTGAGCCTTGAGTTTCTTTGGATATGATATTTAAGATCTTCAATAGTCT
CTCAGCATTACTCCTGAATGTGTTAGGTTCAACTTGTCTGAAATTTTGAACCAGTCCTTT
TATATTTGGGGATCTTTGAACTTTAACATGGTTTTATTTCTCACTTCAATAACTTAGGCT
TCACATGGCTACAAACAGGATTGCATCGTGTGCCTCTACTTATAATTGTGAAATTTTGTA
AATAGAGTACAACCCTAATTCAATAGGAAACTAGCTAACAACCAAAACACCTAATTTAGG
AGACTAGTTAAGCCCATAAACAAAGTAGAAGCATTCTTATACTCTTAAAATACAAATTCT
CTAATATAACGTTTTTTTCATCTCCCATTCCACATTTTTTTTATGATATTGGATGAGAGA
AATAGTAAAGTTTTTTATTTAAGGAGAGGAGCGCTCATTTATGGAAACCAAAGCCCAGAT
TTTGGATGGTTAATTGAGTGGGCCTTGTGAGCTATTTCCATGTCTCCTATTTCTCGTCAG
TTTTTGCTTTCTTTACACACTTTTCACTGTGGGTTTTGTGTACATGGGTTGCTCTACACT
AAAATTCGTTTACTTACTAATATATTGTAGGTTCGGAAAGCACACTAGGAGCTGCCAGTT
TCTATCTCAAATCTATCACTGTTTACCCAATAAAATCATGTGCAGGATTCAATGTCGAAA
GTTGGCCTTTGAGCACTTCTGGTAGCTATTTCTTGTCTTCACATTTTATGTGTTTTTTCT
TGGAATAGTTGTGTAAAATATCATCATAATTTAATAATATTGTACATAGCAGTAGGAGGT
ACCTTTTTGAATAACACAAGGATACAAGCCTGCCGTGCCAGTTAATCTTATGTAACAAGT
GTTATTTGATAGTCATTATGATGGAAAAGAAAAGTTACACCCCCATGGATTATCATACTT
AGGATCACCCTATTTCGGTGAAGAGCGTAGCAAGCAGTGGTTATATGTGGTGAAGCATAA
AGAAGAGGAGATTGGAATTGTACTTATCTCTTGAAGATAACTTGTATTAACATTTACCAG
AACCAAATTTTGTTGTTGAACCTTGGTGACTTAATAAAGCTGGATGTGTTTCACAGTTTC
AAGAATGTAGATTGAACCTTATGATTTTATAATTGTTTTCCTTTTTTTCTTTGGCGTACT
ATCTGTTCATTTCTTATAAGTATGTGCTGCTCCAGGAAATTAGCAAAATTTCGTTTGTTA
TTTATTATGTATGTATGTATGTATGAATGTATGCATCTTAATGCAGTGACAATATATAGA
GGGCCTGGAGGCACTGTATGTTCCATTATTTGAATAACCCTGTTTGATGGGTAGAATCTT
TGTCATATCTGGGAGTGTATTGGTTAATGGAATTTTATTATTTTTTCGGTGGTTTTTTAG
CAGGTTTGCTTCATGATCGGGAATGGGTTCTTACAAGCCTAAGTGGTGAAATTCTTACAC
AGAAGAAGGTGAAATACCAATTTAGTAGTTTTTGACCAAAAAAACCAATTTAGTAGTTTC
AAGCACATGCAAATGTGCACAAACACAGTGCAATTGGCTCAGACCCTAGGCATGGCTCCA
GCACGTGGGACGGGTACATTCGTGTTCATGCTGTGCTGATGTTGTGCCTAGGGTACAGGT
ACCTTTTTCTTTTCGTATTTTTAATTAAGAGGATTAGGTTTTTTTCCTTGTAGTTAAAGG
TATGGGATATTTATAGGTGAAAGAGTAGGGAAAAGAATAAAATAAAATTTAAGAGCTCTT
TATTCTAGGGCGGCCTGTGTGGGTAATATGTCCAAGTGTCTGATCTGGTCTTCAGAGAGT
CTTTCAAATTTTGGAGTATAGTGAACATCGAATTTGTTTATGCTTTGCCATAAAAAATTG
ATTAGCATTAACTTTTAATTCTTCTGAATTTGGTTTTGTAGGTTCCTGAAATGTGCTTTA
TAAGTACTTTTATTGACCTCGACAAGGGAATATTGTTTGTAGAGTCACCACGATGCCAAG
TGAAACTGCCAATCAACTTTATCACAGATTCATGTAATGGTGGGAGCGAAAAAATTAAGT
TAAATGGCCAAAGGCAAGATAATATTTGTGTATCTGTCTTTTTAACTGCTTGTTACTCCT
TTGTTCTAGAGTGTCATGGCCTTGTTAGACTTGTTGGATTGATGGAATGTTTAGATACTA
TTACAATGATAATATACTTGTTAATTTGTCGCTGTTTTGAATTAATTTAGAAAATTCCCT
TTGTTTTTGAGCTATCCCCTACATTCTATAAAGGTTTATTGGTTAACATTTGGTTTGGTT
TTTTGTTCTTTCTTTTTTCTTTTTTCTTGGGGGCTTAGATATGAAGTACAGAGCTACAAG
AATGAAGTCAATATTTGGTTCAGCAATGCCATTGGTCGACCATGCACTTTATTCCGCTGT
TTTAGTTCCAATCACAACTTTTGCTTGAATAAGATCAAAAGTGCAAGCATGGGAAGAGAG
GTGCAGAGCATGTTGAATTTTTCCAATGAAGCTCAGTTCTTATTGATATCTGAGGAAAGC
GTGTCTGACCTCAGCCACAGAGTAAGCACAAGTATGTTCTTACATTGAACTGTTGCAAGT
CATATAGCAAGTAAATTCTTGCACTATGATGTGAAACGATCGAGACTTGCATGAGCTATC
TTCTGTTCTGAATACAATTGCAATATGGATTGATTTTCCTGTACCCTGGAATCTTTGAGA
AAATACTTTTTTTCCTATTGTGTTTTTCCCCTTCATTGACTAAATTCCGGCCTAATACCT
TTCTTATGCCTACCCTATCGCATTATAGACAGCCCAAGACCTTTTAGGAAATTAGTTGAG
GATTTTAAGAAT
>chr4:8550068-8561357 A1343 FLACCA P2
AATTTTACATCTCACGTCTCACCATTGTTGGAAAACCCCATTTTACATCTTGCGGAGATG
TAAAAATGGTTTTACATACCTAAATTTACACCTTCCTAATAAAGATATTGTAACTCCTCA
ATTCAATTCCTCCTCTTTCTCTTTCGATTACAAATGTGACGTCTAAAATTGAAATGGAAT
CTGAAATCCATCGGTCAAATTGTTGATAAGTATAAATGGAACTCACGCCAAAAAAGAATA
GTATGAACAGAAAAGCTTTTAGTAGAAAAATTGGGTTTTTTTTTTTCCTTCTGGTTAGCG
GAAAAAATGCGTTCAGTTCAGTGGAAATGCGCATATATGGACCGACTCGTTTAGAATATG
GCCGTACATGCTAAGGCGGTGCAAAGCTTCTTCCTTCAGTTTTTAATTTAACCACTCCAC
TCCAGAACGCTTGAAAGCACAAAACTTTATTGGCGTTTGAATCTCTCTCTCTCTGTTGTT
CTGTCACTGTTGGATCGAGCATGGAGGCAAGCAAGGAAGCGTTTCTGAGGGAGTTTGGGG
AGCATTATGGGTACCCGAACGGTCCCAAAACCATTGACGAAATCCGAGCAACCGAATTCA
AACGATTAGATGGTCTGCCTCTCTTTAATTCGCTTCTATATTCTATCCCTTTGCTCTCTG
TTTGCTTCTTGAGAAATTTGAGCTGAAAAAATGACACAAGAAGCAAATAAGCTTTCGGTT
TTATCATTTTCAGTCTTATTCGTTGAACCCAAGTGCAATTTTTCTAGTTTTTAATTGAGC
TGGGGAAATGAATTAAGTTCTGAAAATTTATTTCTTGGTGGGCATACAGAGGAATATTGG
TGAGGTTTGTTTATTGGGTTTTGGCTATTGATGCTGTTGGGTTTGGGAAATGCAGGCCTT
GTGTACTTGGACCATGCTGGTGCTACTATGTACTCTGAGTTGCAGATGGAAGCAATCTTT
AAAGACTTCACTACCAATGTTTATGGAAACCCACGTATCCTATTACATGTGAAATGAATG
ATTGTGGTGTGAGAAATCGTTATGTAATTGCTGGAACAGGATTTGCAATATAATCTTGTT
CTCCTGGTTGTTGAAATCAAATTGTCTTATAAAATTAATTTATGACCTTATTGTTATTCA
TGGTTGCTTTTCATTAAGTTCCTTAATTTAAATTCAGATAGTCAAAGTGATACGAGTTCT
TCCACTAGTGACATTGTAAGGGAAGCCCGCCAACAGGTATCATATGTTATCTCTAGCTGC
TTTGGTGTTAGTCCTCACAATATAATGAATTTTAAAGGTTCAATATATTTTTTCTAATCT
TTTCCAAGTAGTTGGATAGTGGGAATATTATGACCACTAATTGTCCTGAATTGATCTTTA
TGAGTAATTTTTGTTATCATGATTTTTTTTTTCCAGATGATTCATGTGCAAGATTAATAG
TTTGCCCCTCATTTCGTACTTTTAGTGAGTTTCTGAATAGCCGTGTCACATTTGTATAGG
TCCTTGACTATTGTAAAGCATCGCCAAAAGATTACAGCTGCATATTCACTTCTGGGGCTA
CAGCGGCACTGAAGCTGGTAGGGGAGGCCTTTCCTTGGAGCTGTCAGAGCTGTTTTACAT
ACACGATGGAGAACCACAATAGTGTCCTTGGGATCAGAGAGTATCCTAACATGCATCACT
CAGTCATCATCTTTAATAGATGGGGTTAGCTTCTTCTTTTTTTTTCAATGATTATTCTAG
AATTTTTGTTTGTACATTTAACGGAGAGGATCCTTTTCACCAACATTTCTGTCTCAACTT
ACAAGTTTGTGCTTAATGTTTGGCATGGAAGTTGAACATCAGTTTTGTCAGATGATTGAC
TTCTGAGTGATATTACAGACTTACTTTGTGTACCATTAATGCTTGTGGTCTTTGGACCTG
TATATATGTTCCCTTACCGGATGTTGTTTTTTCTTGAAATCTTTTGAAATCAAATGGAGA
GCTTGGGCCAGTTTGTTTTGTATGCAATATTTTGTACACTCTACTATAATTTTGAATTGA
CGTCATTATTCTTCTGTTTTTCATTTTCACCTTCTTAAGAGTCTGAGCGCCATATATGTA
GCCCTTAATTAGTTTAGATATGCTCTGGATCAAGGAGCTGCAGCCTTTGCAATAGATGTT
GAAGAGACTGTGCATCATGGAGTATCCAATGGTACTGCAGCATCTATGAAGGTGTTGCAG
CACCAAGTGCAAAGGAGAAATGAAGCAAGTTCCCTAGAAGAACCAACAGGTAATTCTGAC
TGGACGCATTAGATATTGATGGAAAGTTGGCAAGACCTTGATCGCAGCACATCTTCCTAG
CATTTTTGGATGGTTGCTATCTGCATATGTATTTTCATGCATGTCTTTGGTAGGGAAAGG
GGGTTCAAACAGTTTGGCTGAATTAAAATTGGGATTTCATGACATTCAAGATTATGACAA
TTTTTCATTGGATATCTGTTGTAACACCAGTCAGTTGTAAAAAACTGTACAATGTGTGAA
AATTTAATTGGTTTTTAGTGATTTGATGTTATCATTTATAAGTTATTGTTGTTGGTTTCT
TTAAGCCTGTTGTGAAAGTGTTGGTCTTAAATATGAGACAAATAATTGTAAATCATATTC
ATACTTGTACTTTGTTTGGGGATACTGTTATAAATAACAGTTTTGTATACTGATATTTTC
AGGAGAGTTCATGATAACGTACATGAATTTGATTTCATTTCATTTTCCTGATGCAGGAGA
GGCATATAACTTATTTGCCTTCCCCTTGGAGTGCAATTTTTCTGGTTTGAGATTCAGCCT
TGACTTGGTGAAGATAATTAAAGAAGATCCGGCAAGAATTCTGGAAGGCTCTCCATTTTG
CAAGTAGGTCATACATTATATCCAGTAAACTTCTTATTTTCTCTGCCATTCACATTTGAT
TCTAATCTGAATTAATGACTCATGGAATATTTGATCTGAACAAAATTATTGTTGTTACAA
TTATTGCAACCAGTTTATCTTGCATGCAATATCAGTTTTGAATTTTCGATGGATGTGGTT
ATATTAGTAGAGAGCCGAATGTTACCTTGTATGGCTGGTTGAGGTTTCTGTTGTCTTCCC
ATTAATTTATGGACCTCTCTTCTTCTCATGTTCTTCACCTTTTCTATTACAAAAAATAAA
ATAAAAAGGAAAAGAAAGGCAGAATTGCTTTGAATGTACATACATACCTATGTTGCTGTT
GTGTCATGACTTGTTTCTGGAAGAAAAATATATCATAAATGGAAGATCCTCTATACAAAC
ATTAGTATGCAGACAAATGCATGCATAAACATGTGCATGCTAGTGCGTCTCTGCACATGT
TTTCTGTTGGCTTGGTTGTCTTGTCTTTTTCTGCGAATGTGATATATATTTATCCTCCGA
GTCTCTATTTTTCTGCCTTTTGGTCCTTCTTTTCAATGAAGAGTTTTCCTGGAAGACAAG
TATAGAATCTTTGCTGATGATCTCTCTTTGAATGCTTCTATTTTAGACAGCATAGGTTTT
GCTCATTCTAGTATGCTTTGCTGTTTATATTGGGACATCTAGGTAGTATACTATAGAGGA
ACTACGTTTTGAGAATTTCTTTAAAAATTCTTCAATTTGAATATTATGCATTTAGTATTT
TATTTTATTTTTACTTTTTTTTTATCTCATAAGTGGGCGCTGGATGGTCTTGATTGATGC
TGCAAAAGGATCTGCCACAGAACCACCAGATTTATCATTATATCCGGCAGATTTTGTTGT
TATGTCTTTCTATAAGGTACATGTCTTTCTTTGGATTTTGTTAGAAACCATTACCTTTGG
ATATTAATGTTTTGTATCTGTATGTTTCTTGTTAAGCTGTTTGGTTATCCAACTGGACTT
GGAGTGCTCATTGCTCGAAATGGTAAGTAACTAATAATGAACATAATCATGTTTTAAAAA
TAATTTGGTGGCGTGTTAGAAGTTTTCTCCAGTCTCACATATATGTTGTGATATTGCCTT
CAAAGTACTAAAATTGCCTTTTATCTTGTTTTCCAAGGGTGGGTAGGCGTAGTTCATTTA
TTTGTGATTTTAGTTCTTGTTGCATGTGTCATTTTCTTCCCTTTAAAGTAGGATGTCACA
GAAAATTATAGAAGTATGGCCACTAGATCTCTTCTTGGTTGCTTGCATGAACTTACTACT
TGTGAAAATTATGTTCTAATTTTTTGTTCATGCTACTTCCATTAATTTTTTCTTTGGTAG
TGTATCATCTTGAAATGTAATATCAAAACTTAGGGATATGTTTTTCTTATTTGAACTTTT
ATTTTACAACACAGATGCCTCCAGGTTATTGAAGAAGACGTACTTCAGTGGAGGTTTGCA
CCTAGATATCTAATTTGCTATCACTAGTCTGTATAGTTTTTTTTGGGTCACACTAGTCAG
TATAGTTATACAGTTGGTAATCATACAAACATTTCAGGCACAGTCGCAACCTCAATCGCT
GATATTGACTTTGTTAGGAGAAGAAAAAGTGTGGAAGAGCTCTTTGAGGATGGCACCATT
TCATTCCTGAGCATAGCTTCTGTTCACCATGGGTTCAAAATTCTTAATTCCCTAACTATA
TCTGCCATATCTCGGTATGTTATAGTTTGTTAGTTTCAAAATGCATTGTCTGTACTCTGT
AGTGATAAAAATAACTCCTCATTTTCTAAACAAAACTTTATCCATGTAATACGGTTGAAT
TGCTCCTCTGAAATAAGTTAAAATCATCGTATTGTATTCTGACATGAATCATCCTTGGGA
TTTTTCTTGATATATGCACTTTTTACATTGAGAATTAGCTGATCTCTACCTAGGTAGGAA
AATGATGGATCTGCATTCTCTCATCATTAGTTTGTCTCAATTTTCTGCTAAGAATATTTC
CTGCCATTGCATTTGGACAATGAAAAAAGTTAAGTATGACTTTGCAAGTCTTTTCCTCAT
AATTTTCATCATATATAAAAAAAACTGTGGTATATTTTAATTTTATTTAATTTTCCATTG
CTAGAAATGGGTATTCTCCTTGATTTTAATACTTTTTCATTTCTATCTTCAGTTAATAAT
CTTTGTGTAGATAATAAATATAGATGAAATGCTCTGAACCATGCATGACCTTGCTATTAT
TCTAGGCATACAGCATCTCTTGCCTGGTACGTGAGGAAGAAGCTCTTGGGCTTGAGGCAT
GAAAATGGAGCCCGTGTTTGCACACTTTATGGAGATTCCAAGGTTTCCTTTGTAATTGAA
TGCTTACTGAGCTTTTCTTTTTGAAAGTAAAGCTGCTGCATTTACTAAGTGAATGAAATG
CACGTCATTTCATATGTTATATCTCTTTGCGTTGTGGAGGGGAAAGGATGGGGGTGGCAG
TTAGAACTTCTTATATTTTTCTTTTTTTGGTAAAAACAAAGGCTTCTGATTCATTTCAAG
TAAGCCAACTTCACTGCATGTAATTCTTTAAGGGAAAAAAGTAGGGAAAAGGCCAAGGAG
TTGTTTGGAAAATGGTAGGAAAGAGTTGCAAGTTTGATGATTCTTTTTATATCCAACTGT
GGTCCAATTATGTAAATTTGAAGATGCCAGTTCAAATTTGGTCTGACACATGATCCCCAG
TTTGAGTTGAGTCCATCTTGGTTGTATCAGGCGGTGGCACCTCCTCTTAAGACTGAGGGT
GATGCCTTGGTGCTTGTGCTATTTACCTGGCACAATAGAGAAAAGTTCATTGACTGTATT
AACCTTCTCGACTTTCAGTGGGTCTAGCTAACATGGATGACTCTGTTTGATATACTGTTA
AGTAGACATGTGTCAATTCTTTAGAACTTTTGATTTTTATGTCAGATACTCTGTAACAAT
TAGTTAGTTTAGAAGTCTAATGTTTGATCAATTTAGTAAATGCTCTATGGACAGACAATC
TCTTTCTTCTATGTTTTCTGAATTTGTAGATAACAATCTGATATATTTCAAAACTTTATT
CTGTTAGGCATTATTTCATGACTTTGGTCCTACAGTCTCATTCAACTTGAAAAGGTCGGA
TGGCTCCTGGTGTGGATACCGTGAAGTGGAAAAACTGGCATCTTTATCTGGGATTCAGTT
ACGGGTAAATTTATGAGATGTTATTTGGCATTCAACCTATCCTTTTGGTCTTTGCATGAC
AATCAAATTATGCAACTCTACTAGAAATGGCAATATGTGATTGATTTTTTTTGTTTTTGT
TTTTACCTAATTCACAAATGATAGGTAACTTGAAATTGCAAAAGTTGTTGCAAGGTTTAC
ATTGTTGGGTGGCCCTAGGGTTTGTGATTTGATTTGGGCAAAACCTTTCTAAGGGAATTG
GGTATGGATGCCCAGGAATGTATGAAACTCTATAGTGATAATAAAGCTGTCATTAACAGA
ATCTAGTCCAATATAATAGAACTAGAAGAAAACCTGGAATCTGGTGTGATATGATATGCA
CTCCTTTTGTGAAGACATGACAAGAACTTGCTGATATCTTCACAAAGAGTGTGCCCAGTA
CTCTCGTCCATTCATTTGTCGACAAACTTGGTATGCTAAATATCTGAACAGCAGCTTTGA
GCAGTGTTGGAATATTTGTTGTGTAGCTCAGGATGTTCTTGCCTTTGTGAAATTACCAAA
ATATATGATGTACAGTAGCTTAGGATATAGCATAAGCATCTCTTGGTCACTTCTCAAGGT
GTTATTCATTTGCAATATGTTGCATTTTAAGTAATTGGCGATTTTTCAGCATTTCCTTGG
TGTCAGAACAACGTGGAATGTGTTTTTTAATTTTTCTTTCTGTTAAGCTCACCAAAATAA
AATTGGTACTTAGGATTTTATAAAAATATTCTTCTGTTTTTAAACGCAATTGATCTTCTG
AGATAACTTATGTCAATCTATGTATATAATTCATATTTTGCATGCATTTCCAAAATTTGT
TCTATGTAATGATATATAATCTGGTTGGGTGAGAGAAAGATCAGCAATTTTACTCCACTT
GTGATGGGTCCTGACATTCTCTTATATCCTCCTTTCTATGTAGACAGGATGCTTTTGCAA
TCCCGGTGCATGTGCAAAATATCTTGGCTTGTCTCACTTGGATCTTCGTTCAAACTTTGA
GGTACTTGGAACTGTTTATTTTGATTTCTTTCTTTTTTTCTTTTTTTTCTTTTTTGTGGT
TTTCGAGGGGAAAGGGAGGGTTGGGGGCGTGTGGGGGATTGGGGCTTACTTATGACTTTT
CTTAGGATTTAGTTAATGAATGACTATTCTATTCTAGTTGAATGATCCACCGCATGGCGT
GTATTTTTCAGTTTCTGCTTGAGGGTATGAAATAGTCTTAACAATTTAGTTTTGGATATT
AGGCTGGACATGTTTGCTGGGATGATCATGACATAATTCATGGAAAACCTACTGGAGCGG
TGAGAGTATCCTTTGGTTATATGTCAACATTTGAAGATGCGAAGGTAGATGTTCTTTCTC
AAGCCATAGAGAGCATAGTTAAAATTTGAAGTGTACAGTGTTGCAGCATTTCCTTTCCAA
TTTTATGCATAAGCTAATGTGAAGCACAACATTCCAGGCTTTAACTAACAAATGTTTGTT
TTCTTAGATTTTGAAAGGCAAAAACGCTAATTTGGGTTTTTCATTCCAGTCTGATTTTCT
TTTCTCTTTCTTGTTTTATGAAATGCAGAAATTTATTGATTTTGTGACAAGTTCCTTCGT
AGCATTACCCAATTGGATTGAAAGTGGGTATCAACTAATGCAAGGTTCATCCCCTTTCTA
AATGAAGGTTAATTTATATATTGCTTTATACTCTGGTCTGAAAGAGTTGAAGTTTGGTTT
AAATTACATATCTTCGTTTCCTGTGGAGGATTCCAACCTCCTGCTCCTCCCACCCTCTCT
TAATTCTTATTTTCTTTGCATTTTCAAAATTTTAAGCCATGTCATTGTTTCCGTTGCCTC
ACAAGATGAAGTGATCGTTTCTCATGTTATTAATATAGGAAAGAAAAGGACTGGGAATAG
TAAAATTCTATGCAGCACGGATGACGCATCTATGTGTGATGTCTTTTGCATGGTATCGTA
TGTTGAGAAATAAAGAGGGAGGGAATAAGGTGCTTCAATCATAATCCTTAAAGCGGTCTA
CATGAAGCAGAACATTAGTTATAATAAGAAACTAAACAATGGCGACGTAGGAAACTAAAT
TAAACTCCTATAGGAACCAAATGTTCTTACAAAAGAACAGCCATTCAAGAGATAGCATAG
ATGCTAATTATGCCTAGCTTGTTAAATCAGTCATAAACATAATTGAAACTTATAATTTTA
AAGCAGACTCAAAACATAAAGTGAATTGGATTTGTACTTGTGCTACCTTGACTGAATGTT
GTAATGCCACCTTGAGCCTTGAGTTTCTTTGGATATGATATTTAAGATCTTCAATAGTCT
CTCAGCATTACTCCTGAATGTGTTAGGTTCAACTTGTCTGAAATTTTGAACCAGTCCTTT
TATATTTGGGGATCTTTGAACTTTAACATGGTTTTATTTCTCACTTCAATAACTTAGGCT
TCACATGGCTACAAACAGGATTGCATCGTGTGCCTCTACTTATAATTGTGAAATTTTGTA
AATAGAGTACAACCCTAATTCAATAGGAAACTAGCTAACAACCAAAACACCTAATTTAGG
AGACTAGTTAAGCCCATAAACAAAGTAGAAGCATTCTTATACTCTTAAAATACAAATTCT
CTAATATAACGTTTTTTTCATCTCCCATTCCACATTTTTTTTATGATATTGGATGAGAGA
AATAGTAAAGTTTTTTATTTAAGGAGAGGAGCGCTCATTTATGGAAACCAAAGCCCAGAT
TTTGGATGGTTAATTGAGTGGGCCTTGTGAGCTATTTCCATGTCTCCTATTTCTCGTCAG
TTTTTGCTTTCTTTACACACTTTTCACTGTGGGTTTTGTGTACATGGGTTGCTCTACACT
AAAATTCGTTTACTTACTAATATATTGTAGGTTCGGAAAGCACACTAGGAGCTGCCAGTT
TCTATCTCAAATCTATCACTGTTTACCCAATAAAATCATGTGCAGGATTCAATGTCGAAA
GTTGGCCTTTGAGCACTTCTGGTAGCTATTTCTTGTCTTCACATTTTATGTGTTTTTTCT
TGGAATAGTTGTGTAAAATATCATCATAATTTAATAATATTGTACATAGCAGTAGGAGGT
ACCTTTTTGAATAACACAAGGATACAAGCCTGCCGTGCCAGTTAATCTTATGTAACAAGT
GTTATTTGATAGTCATTATGATGGAAAAGAAAAGTTACACCCCCATGGATTATCATACTT
AGGATCACCCTATTTCGGTGAAGAGCGTAGCAAGCAGTGGTTATATGTGGTGAAGCATAA
AGAAGAGGAGATTGGAATTGTACTTATCTCTTGAAGATAACTTGTATTAACATTTACCAG
AACCAAATTTTGTTGTTGAACCTTGGTGACTTAATAAAGCTGGATGTGTTTCACAGTTTC
AAGAATGTAGATTGAACCTTATGATTTTATAATTGTTTTCCTTTTTTTCTTTGGCGTACT
ATCTGTTCATTTCTTATAAGTATGTGCTGCTCCAGGAAATTAGCAAAATTTCGTTTGTTA
TTTATTATGTATGTATGTATGTATGAATGTATGCATCTTAATGCAGTGACAATATATAGA
GGGCCTGGAGGCACTGTATGTTCCATTATTTGAATAACCCTGTTTGATGGGTAGAATCTT
TGTCATATCTGGGAGTGTATTGGTTAATGGAATTTTATTATTTTTTCGGTGGTTTTTTAG
CAGGTTTGCTTCATGATCGGGAATGGGTTCTTACAAGCCTAAGTGGTGAAATTCTTACAC
AGAAGAAGGTGAAATACCAATTTAGTAGTTTTTGACCAAAAAAACCAATTTAGTAGTTTC
AAGCACATGCAAATGTGCACAAACACAGTGCAATTGGCTCAGACCCTAGGCATGGCTCCA
GCACGTGGGACGGGTACATTCGTGTTCATGCTGTGCTGATGTTGTGCCTAGGGTACAGGT
ACCTTTTTCTTTTCGTATTTTTAATTAAGAGGATTAGGTTTTTTTCCTTGTAGTTAAAGG
TATGGGATATTTATAGGTGAAAGAGTAGGGAAAAGAATAAAATAAAATTTAAGAGCTCTT
TATTCTAGGGCGGCCTGTGTGGGTAATATGTCCAAGTGTCTGATCTGGTCTTCAGAGAGT
CTTTCAAATTTTGGAGTATAGTGAACATCGAATTTGTTTATGCTTTGCCATAAAAAATTG
ATTAGCATTAACTTTTAATTCTTCTGAATTTGGTTTTGTAGGTTCCTGAAATGTGCTTTA
TAAGTACTTTTATTGACCTCGACAAGGGAATATTGTTTGTAGAGTCACCACGATGCCAAG
TGAAACTGCCAATCAACTTTATCACAGATTCATGTAATGGTGGGAGCGAAAAAATTAAGT
TAAATGGCCAAAGGCAAGATAATATTTGTGTATCTGTCTTTTTAACTGCTTGTTACTCCT
TTGTTCTAGAGTGTCATGGCCTTGTTAGACTTGTTGGATTGATGGAATGTTTAGATACTA
TTACAATGATAATATACTTGTTAATTTGTCGCTGTTTTGAATTAATTTAGAAAATTCCCT
TTGTTTTTGAGCTATCCCCTACATTCTATAAAGGTTTATTGGTTAACATTTGGTTTGGTT
TTTTGTTCTTTCTTTTTTCTTTTTTCTTGGGGGCTTAGATATGAAGTACAGAGCTACAAG
AATGAAGTCAATATTTGGTTCAGCAATGCCATTGGTCGACCATGCACTTTATTCCGCTGT
TTTAGTTCCAATCACAACTTTTGCTTGAATAAGATCAAAAGTGCAAGCATGGGAAGAGAG
GTGCAGAGCATGTTGAATTTTTCCAATGAAGCTCAGTTCTTATTGATATCTGAGGAAAGC
GTGTCTGACCTCAGCCACAGAGTAAGCACAAGTATGTTCTTACATTGAACTGTTGCAAGT
CATATAGCAAGTAAATTCTTGCACTATGATGTGAAACGATCGAGACTTGCATGAGCTATC
TTCTGTTCTGAATACAATTGCAATATGGATTGATTTTCCTGTACCCTGGAATCTTTGAGA
AAATACTTTTTTTCCTATTGTGTTTTTCCCCTTCATTGACTAAATTCCGGCCTAATACCT
TTCTTATGCCTACCCTATCGCATTATAGACAGCCCAAGACCTTTTAGGAAATTAGTTGAG
GATTTTAAGAAT
>chr4:8550068-8561357 A1711 FLACCA P1
AATTTTACATCTCACGTCTCACCATTGTTGGAAAACCCCATTTTACATCTTGCGGAGATG
TAAAAATGGTTTTACATACCTAAATTTACACCTTCCTAATAAAGATATTGTAACTCCTCA
ATTCAATTCCTCCTCTTTCTCTTTCGATTACAAATGTGACGTCTAAAATTGAAATGGAAT
CTGAAATCCATCGGTCAAATTGTTGATAAGTATAAATGGAACTCACGCCAAAAAAGAATA
GTATGAACAGAAAAGCTTTTAGTAGAAAAATTGGGTTTTTTTTTTTCCTTCTGGTTAGCG
GAAAAAATGCGTTCAGTTCAGTGGAAATGCGCATATATGGACCGACTCGTTTAGAATATG
GCCGTACATGCTAAGGCGGTGCAAAGCTTCTTCCTTCAGTTTTTAATTTAACCACTCCAC
TCCAGAACGCTTGAAAGCACAAAACTTTATTGGCGTTTGAATCTCTCTCTCTCTGTTGTT
CTGTCACTGTTGGATCGAGCATGGAGGCAAGCAAGGAAGCGTTTCTGAGGGAGTTTGGGG
AGCATTATGGGTACCCGAACGGTCCCAAAACCATTGACGAAATCCGAGCAACCGAATTCA
AACGATTAGATGGTCTGCCTCTCTTTAATTCGCTTCTATATTCTATCCCTTTGCTCTCTG
TTTGCTTCTTGAGAAATTTGAGCTGAAAAAATGACACAAGAAGCAAATAAGCTTTCGGTT
TTATCATTTTCAGTCTTATTCGTTGAACCCAAGTGCAATTTTTCTAGTTTTTAATTGAGC
TGGGGAAATGAATTAAGTTCTGAAAATTTATTTCTTGGTGGGCATACAGAGGAATATTGG
TGAGGTTTGTTTATTGGGTTTTGGCTATTGATGCTGTTGGGTTTGGGAAATGCAGGCCTT
GTGTACTTGGACCATGCTGGTGCTACTATGTACTCTGAGTTGCAGATGGAAGCAATCTTT
AAAGACTTCACTACCAATGTTTATGGAAACCCACGTATCCTATTACATGTGAAATGAATG
ATTGTGGTGTGAGAAATCGTTATGTAATTGCTGGAACAGGATTTGCAATATAATCTTGTT
CTCCTGGTTGTTGAAATCAAATTGTCTTATAAAATTAATTTATGACCTTATTGTTATTCA
TGGTTGCTTTTCATTAAGTTCCTTAATTTAAATTCAGATAGTCAAAGTGATACGAGTTCT
TCCACTAGTGACATTGTAAGGGAAGCCCGCCAACAGGTATCATATGTTATCTCTAGCTGC
TTTGGTGTTAGTCCTCACAATATAATGAATTTTAAAGGTTCAATATATTTTTTCTAATCT
TTTCCAAGTAGTTGGATAGTGGGAATATTATGACCACTAATTGTCCTGAATTGATCTTTA
TGAGTAATTTTTGTTATCATGATTTTTTTTTTCCAGATGATTCATGTGCAAGATTAATAG
TTTGCCCCTCATTTCGTACTTTTAGTGAGTTTCTGAATAGCCGTGTCACATTTGTATAGG
TCCTTGACTATTGTAAAGCATCGCCAAAAGATTACAGCTGCATATTCACTTCTGGGGCTA
CAGCGGCACTGAAGCTGGTAGGGGAGGCCTTTCCTTGGAGCTGTCAGAGCTGTTTTACAT
ACACGATGGAGAACCACAATAGTGTCCTTGGGATCAGAGAGTATCCTAACATGCATCACT
CAGTCATCATCTTTAATAGATGGGGTTAGCTTCTTCTTTTTTTTTCAATGATTATTCTAG
AATTTTTGTTTGTACATTTAACGGAGAGGATCCTTTTCACCAACATTTCTGTCTCAACTT
ACAAGTTTGTGCTTAATGTTTGGCATGGAAGTTGAACATCAGTTTTGTCAGATGATTGAC
TTCTGAGTGATATTACAGACTTACTTTGTGTACCATTAATGCTTGTGGTCTTTGGACCTG
TATATATGTTCCCTTACCGGATGTTGTTTTTTCTTGAAATCTTTTGAAATCAAATGGAGA
GCTTGGGCCAGTTTGTTTTGTATGCAATATTTTGTACACTCTACTATAATTTTGAATTGA
CGTCATTATTCTTCTGTTTTTCATTTTCACCTTCTTAAGAGTCTGAGCGCCATATATGTA
GCCCTTAATTAGTTTAGATATGCTCTGGATCAAGGAGCTGCAGCCTTTGCAATAGATGTT
GAAGAGACTGTGCATCATGGAGTATCCAATGGTACTGCAGCATCTATGAAGGTGTTGCAG
CACCAAGTGCAAAGGAGAAATGAAGCAAGTTCCCTAGAAGAACCAACAGGTAATTCTGAC
TGGACGCATTAGATATTGATGGAAAGTTGGCAAGACCTTGATCGCAGCACATCTTCCTAG
CATTTTTGGATGGTTGCTATCTGCATATGTATTTTCATGCATGTCTTTGGTAGGGAAAGG
GGGTTCAAACAGTTTGGCTGAATTAAAATTGGGATTTCATGACATTCAAGATTATGACAA
TTTTTCATTGGATATCTGTTGTAACACCAGTCAGTTGTAAAAAACTGTACAATGGGTGAA
AATTTAATTGGTTTTTAGTGATTTGATGTTATCATTTATAAGTTATTGTTGTTGGTTTCT
TTAAGCCTGTTGTGAAAGTGTTGGTCTTAAATATGAGACAAATAATTGTAAATCATATTC
ATACTTGTACTTTGTTTGGGGATACTGTTATAAATAACAGTTTTGTATACTGATATTTTC
AGGAGAGTTCATGATAACGTACATGAATTTGATTTCATTTCATTTTCCTGATGCAGGAGA
GGCATATAACTTATTTGCCTTCCCCTTGGAGTGCAATTTTTCTGGTTTGAGATTCAGCCT
TGACTTGGTGAAGATAATTAAAGAAGATCCGGCAAGAATTCTGGAAGGCTCTCCATTTTG
CAAGTAGGTCATACATTATATCCAGTAAACTTCTTATTTTCTCTGCCATTCACATTTGAT
TCTAATCTGAATTAATGACTCATGGAATATTTGATCTGAACAAAATTATTGTTGTTACAA
TTATTGCAACCAGTTTATCTTGCATGCAATATCAGTTTTGAATTTTCGATGGATGTGGTT
ATATTAGTAGAGAGCCGAATGTTACCTTGTATGGCTGGTTGAGGTTTCTGTTGTCTTCCC
ATTAATTTATGGACCTCTCTTCTTCTCATGTTCTTCACCTTTTCTATTACAAAAAATAAA
ATAAAAAGGAAAAGAAAGGCAGAATTGCTTTGAATGTACATACATACCTATGTTGCTGTT
GTGTCATGACTTGTTTCTGGAAGAAAAATATATCATAAATGGAAGATCCTCTATACAAAC
ATTAGTATGCAGACAAATGCATGCATAAACATGTGCATGCTAGTGCGTCTCTGCACATGT
TTTCTGTTGGCTTGGTTGTCTTGTCTTTTTCTGCGAATGTGATATATATTTATCCTCCGA
GTCTCTATTTTTCTGCCTTTTGGTCCTTCTTTTCAATGAAGAGTTTTCCTGGAAGACAAG
TATAGAATCTTTGCTGATGATCTCTCTTTGAATGCTTCTATTTTAGACAGCATAGGTTTT
GCTCATTCTAGTATGCTTTGCTGTTTATATTGGGACATCTAGGTAGTATACTATAGAGGA
ACTACGTTTTGAGAATTTCTTTAAAAATTCTTCAATTTGAATATTATGCATTTAGTATTT
TATTTTATTTTTACTTTTTTTTTATCTCATAAGTGGGCGCTGGATGGTCTTGATTGATGC
TGCAAAAGGATCTGCCACAGAACCACCAGATTTATCATTATATCCGGCAGATTTTGTTGT
TATGTCTTTCTATAAGGTACATGTCTTTCTTTGGATTTTGTTAGAAACCATTACCTTTGG
ATATTAATGTTTTGTATCTGTATGTTTCTTGTTAAGCTGTTTGGTTATCCAACTGGACTT
GGAGTGCTCATTGCTCGAAATGGTAAGTAACTAATAATGAACATAATCATGTTTTAAAAA
TAATTTGGTGGCGTGTTAGAAGTTTTCTCCAGTCTCACATATATGTTGTGATATTGCCTT
CAAAGTACTAAAATTGCCTTTTATCTTGTTTTCCAAGGGTGGGTAGGCGTAGTTCATTTA
TTTGTGATTTTAGTTCTTGTTGCATGTGTCATTTTCTTCCCTTTAAAGTAGGATGTCACA
GAAAATTATAGAAGTATGGCCACTAGATCTCTTCTTGGTTGCTTGCATGAACTTACTACT
TGTGAAAATTATGTTCTAATTTTTTGTTCATGCTACTTCCATTAATTTTTTCTTTGGTAG
TGTATCATCTTGAAATGTAATATCAAAACTTAGGGATATGTTTTTCTTATTTGAACTTTT
ATTTTACAACACAGATGCCTCCAGGTTATTGAAGAAGACGTACTTCAGTGGAGGTTTGCA
CCTAGATATCTAATTTGCTATCACTAGTCTGTATAGTTTTTTTTGGGTCACACTAGTCAG
TATAGTTATACAGTTGGTAATCATACAAACATTTCAGGCACAGTCGCAACCTCAATCGCT
GATATTGACTTTGTTAGGAGAAGAAAAAGTGTGGAAGAGCTCTTTGAGGATGGCACCATT
TCATTCCTGAGCATAGCTTCTGTTCACCATGGGTTCAAAATTCTTAATTCCCTAACTATA
TCTGCCATATCTCGGTATGTTATAGTTTGTTAGTTTCAAAATGCATTGTCTGTACTCTGT
AGTGATAAAAATAACTCCTCATTTTCTAAACAAAACTTTATCCATGTAATACGGTTGAAT
TGCTCCTCTGAAATAAGTTAAAATCATCGTATTGTATTCTGACATGAATCATCCTTGGGA
TTTTTCTTGATATATGCACTTTTTACATTGAGAATTAGCTGATCTCTACCTAGGTAGGAA
AATGATGGATCTGCATTCTCTCATCATTAGTTTGTCTCAATTTTCTGCTAAGAATATTTC
CTGCCATTGCATTTGGACAATGAAAAAAGTTAAGTATGACTTTGCAAGTCTTTTCCTCAT
AATTTTCATCATATATAAAAAAAACTGTGGTATATTTTAATTTTATTTAATTTTCCATTG
CTAGAAATGGGTATTCTCCTTGATTTTAATACTTTTTCATTTCTATCTTCAGTTAATAAT
CTTTGTGTAGATAATAAATATAGATGAAATGCTCTGAACCATGCATGACCTTGCTATTAT
TCTAGGCATACAGCATCTCTTGCCTGGTACGTGAGGAAGAAGCTCTTGGGCTTGAGGCAT
GAAAATGGAGCCCGTGTTTGCACACTTTATGGAGATTCCAAGGTTTCCTTTGTAATTGAA
TGCTTACTGAGCTTTTCTTTTTGAAAGTAAAGCTGCTGCATTTACTAAGTGAATGAAATG
CACGTCATTTCATATGTTATATCTCTTTGCGTTGTGGAGGGGAAAGGATGGGGGTGGCAG
TTAGAACTTCTTATATTTTTCTTTTTTTGGTAAAAACAAAGGCTTCTGATTCATTTCAAG
TAAGCCAACTTCACTGCATGTAATTCTTTAAGGGAAAAAAGTAGGGAAAAGGCCAAGGAG
TTGTTTGGAAAATGGTAGGAAAGAGTTGCAAGTTTGATGATTCTTTTTATATCCAACTGT
GGTCCAATTATGTAAATTTGAAGATGCCAGTTCAAATTTGGTCTGACACATGATCCCCAG
TTTGAGTTGAGTCCATCTTGGTTGTATCAGGCGGTGGCACCTCCTCTTAAGACTGAGGGT
GATGCCTTGGTGCTTGTGCTATTTACCTGGCACAATAGAGAAAAGTTCATTGACTGTATT
AACCTTCTCGACTTTCAGTGGGTCTAGCTAACATGGATGACTCTGTTTGATATACTGTTA
AGTAGACATGTGTCAATTCTTTAGAACTTTTGATTTTTATGTCAGATACTCTGTAACAAT
TAGTTAGTTTAGAAGTCTAATGTTTGATCAATTTAGTAAATGCTCTATGGACAGACAATC
TCTTTCTTCTATGTTTTCTGAATTTGTAGATAACAATCTGATATATTTCAAAACTTTATT
CTGTTAGGCATTATTTCATGACTTTGGTCCTACAGTCTCATTCAACTTGAAAAGGTCGGA
TGGCTCCTGGTGTGGATACCGTGAAGTGGAAAAACTGGCATCTTTATCTGGGATTCAGTT
ACGGGTAAATTTATGAGATGTTATTTGGCATTCAACCTATCCTTTTGGTCTTTGCATGAC
AATCAAATTATGCAACTCTACTAGAAATGGCAATATGTGATTGATTTTTTTTGTTTTTGT
TTTTACCTAATTCACAAATGATAGGTAACTTGAAATTGCAAAAGTTGTTGCAAGGTTTAC
ATTGTTGGGTGGCCCTAGGGTTTGTGATTTGATTTGGGCAAAACCTTTCTAAGGGAATTG
GGTATGGATGCCCAGGAATGTATGAAACTCTATAGTGATAATAAAGCTGTCATTAACAGA
ATCTAGTCCAATATAATAGAACTAGAAGAAAACCTGGAATCTGGTGTGATATGATATGCA
CTCCTTTTGTGAAGACATGACAAGAACTTGCTGATATCTTCACAAAGAGTGTGCCCAGTA
CTCTCGTCCATTCATTTGTCGACAAACTTGGTATGCTAAATATCTGAACAGCAGCTTTGA
GCAGTGTTGGAATATTTGTTGTGTAGCTCAGGATGTTCTTGCCTTTGTGAAATTACCAAA
ATATATGATGTACAGTAGCTTAGGATATAGCATAAGCATCTCTTGGTCACTTCTCAAGGT
GTTATTCATTTGCAATATGTTGCATTTTAAGTAATTGGCGATTTTTCAGCATTTCCTTGG
TGTCAGAACAACGTGGAATGTGTTTTTTAATTTTTCTTTCTGTTAAGCTCACCAAAATAA
AATTGGTACTTAGGATTTTATAAAAATATTCTTCTGTTTTTAAACGCAATTGATCTTCTG
AGATAACTTATGTCAATCTATGTATATAATTCATATTTTGCATGCATTTCCAAAATTTGT
TCTATGTAATGATATATAATCTGGTTGGGTGAGAGAAAGATCAGCAATTTTACTCCACTT
GTGATGGGTCCTGACATTCTCTTATATCCTCCTTTCTATGTAGACAGGATGCTTTTGCAA
TCCCGGTGCATGTGCAAAATATCTTGGCTTGTCTCACTTGGATCTTCGTTCAAACTTTGA
GGTACTTGGAACTGTTTATTTTGATTTCTTTCTTTTTTTCTTTTTTTTCTTTTTTGTGGT
TTTCGAGGGGAAAGGGAGGGTTGGGGGCGTGTGGGGGATTGGGGCTTACTTATGACTTTT
CTTAGGATTTAGTTAATGAATGACTATTCTATTCTAGTTGAATGATCCACCGCATGGCGT
GTATTTTTCAGTTTCTGCTTGAGGGTATGAAATAGTCTTAACAATTTAGTTTTGGATATT
AGGCTGGACATGTTTGCTGGGATGATCATGACATAATTCATGGAAAACCTACTGGAGCGG
TGAGAGTATCCTTTGGTTATATGTCAACATTTGAAGATGCGAAGGTAGATGTTCTTTCTC
AAGCCATAGAGAGCATAGTTAAAATTTGAAGTGTACAGTGTTGCAGCATTTCCTTTCCAA
TTTTATGCATAAGCTAATGTGAAGCACAACATTCCAGGCTTTAACTAACAAATGTTTGTT
TTCTTAGATTTTGAAAGGCAAAAACGCTAATTTGGGTTTTTCATTCCAGTCTGATTTTCT
TTTCTCTTTCTTGTTTTATGAAATGCAGAAATTTATTGATTTTGTGACAAGTTCCTTCGT
AGCATTACCCAATTGGATTGAAAGTGGGTATCAACTAATGCAAGGTTCATCCCCTTTCTA
AATGAAGGTTAATTTATATATTGCTTTATACTCTGGTCTGAAAGAGTTGAAGTTTGGTTT
AAATTACATATCTTCGTTTCCTGTGGAGGATTCCAACCTCCTGCTCCTCCCACCCTCTCT
TAATTCTTATTTTCTTTGCATTTTCAAAATTTTAAGCCATGTCATTGTTTCCGTTGCCTC
ACAAGATGAAGTGATCGTTTCTCATGTTATTAATATAGGAAAGAAAAGGACTGGGAATAG
TAAAATTCTATGCAGCACGGATGACGCATCTATGTGTGATGTCTTTTGCATGGTATCGTA
TGTTGAGAAATAAAGAGGGAGGGAATAAGGTGCTTCAATCATAATCCTTAAAGCGGTCTA
CATGAAGCAGAACATTAGTTATAATAAGAAACTAAACAATGGCGACGTAGGAAACTAAAT
TAAACTCCTATAGGAACCAAATGTTCTTACAAAAGAACAGCCATTCAAGAGATAGCATAG
ATGCTAATTATGCCTAGCTTGTTAAATCAGTCATAAACATAATTGAAACTTATAATTTTA
AAGCAGACTCAAAACATAAAGTGAATTGGATTTGTACTTGTGCTACCTTGACTGAATGTT
GTAATGCCACCTTGAGCCTTGAGTTTCTTTGGATATGATATTTAAGATCTTCAATAGTCT
CTCAGCATTACTCCTGAATGTGTTAGGTTCAACTTGTCTGAAATTTTGAACCAGTCCTTT
TATATTTGGGGATCTTTGAACTTTAACATGGTTTTATTTCTCACTTCAATAACTTAGGCT
TCACATGGCTACAAACAGGATTGCATCGTGTGCCTCTACTTATAATTGTGAAATTTTGTA
AATAGAGTACAACCCTAATTCAATAGGAAACTAGCTAACAACCAAAACACCTAATTTAGG
AGACTAGTTAAGCCCATAAACAAAGTAGAAGCATTCTTATACTCTTAAAATACAAATTCT
CTAATATAACGTTTTTTTCATCTCCCATTCCACATTTTTTTTATGATATTGGATGAGAGA
AATAGTAAAGTTTTTTATTTAAGGAGAGGAGCGCTCATTTATGGAAACCAAAGCCCAGAT
TTTGGATGGTTAATTGAGTGGGCCTTGTGAGCTATTTCCATGTCTCCTATTTCTCGTCAG
TTTTTGCTTTCTTTACACACTTTTCACTGTGGGTTTTGTGTACATGGGTTGCTCTACACT
AAAATTCGTTTACTTACTAATATATTGTAGGTTCGGAAAGCACACTAGGAGCTGCCAGTT
TCTATCTCAAATCTATCACTGTTTACCCAATAAAATCATGTGCAGGATTCAATGTCGAAA
GTTGGCCTTTGAGCACTTCTGGTAGCTATTTCTTGTCTTCACATTTTATGTGTTTTTTCT
TGGAATAGTTGTGTAAAATATCATCATAATTTAATAATATTGTACATAGCAGTAGGAGGT
ACCTTTTTGAATAACACAAGGATACAAGCCTGCCGTGCCAGTTAATCTTATGTAACAAGT
GTTATTTGATAGTCATTATGATGGAAAAGAAAAGTTACACCCCCATGGATTATCATACTT
AGGATCACCCTATTTCGGTGAAGAGCGTAGCAAGCAGTGGTTATATGTGGTGAAGCATAA
AGAAGAGGAGATTGGAATTGTACTTATCTCTTGAAGATAACTTGTATTAACATTTACCAG
AACCAAATTTTGTTGTTGAACCTTGGTGACTTAATAAAGCTGGATGTGTTTCACAGTTTC
AAGAATGTAGATTGAACCTTATGATTTTATAATTGTTTTCCTTTTTTTCTTTGGCGTACT
ATCTGTTCATTTCTTATAAGTATGTGCTGCTCCAGGAAATTAGCAAAATTTCGTTTGTTA
TTTATTATGTATGTATGTATGTATGAATGTATGCATCTTAATGCAGTGACAATATATAGA
GGGCCTGGAGGCACTGTATGTTCCATTATTTGAATAACCCTGTTTGATGGGTAGAATCTT
TGTCATATCTGGGAGTGTATTGGTTAATGGAATTTTATTATTTTTTCGGTGGTTTTTTAG
CAGGTTTGCTTCATGATCGGGAATGGGTTCTTACAAGCCTAAGTGGTGAAATTCTTACAC
AGAAGAAGGTGAAATACCAATTTAGTAGTTTTTGACCAAAAAAACCAATTTAGTAGTTTC
AAGCACATGCAAATGTGCACAAACACAGTGCAATTGGCTCAGACCCTAGGCATGGCTCCA
GCACGTGGGACGGGTACATTCGTGTTCATGCTGTGCTGATGTTGTGCCTAGGGTACAGGT
ACCTTTTTCTTTTCGTATTTTTAATTAAGAGGATTAGGTTTTTTTCCTTGTAGTTAAAGG
TATGGGATATTTATAGGTGAAAGAGTAGGGAAAAGAATAAAATAAAATTTAAGAGCTCTT
TATTCTAGGGCGGCCTGTGTGGGTAATATGTCCAAGTGTCTGATCTGGTCTTCAGAGAGT
CTTTCAAATTTTGGAGTATAGTGAACATCGAATTTGTTTATGCTTTGCCATAAAAAATTG
ATTAGCATTAACTTTTAATTCTTCTGAATTTGGTTTTGTAGGTTCCTGAAATGTGCTTTA
TAAGTACTTTTATTGACCTCGACAAGGGAATATTGTTTGTAGAGTCACCACGATGCCAAG
TGAAACTGCCAATCAACTTTATCACAGATTCATGTAATGGTGGGAGCGAAAAAATTAAGT
TAAATGGCCAAAGGCAAGATAATATTTGTGTATCTGTCTTTTTAACTGCTTGTTACTCCT
TTGTTCTAGAGTGTCATGGCCTTGTTAGACTTGTTGGATTGATGGAATGTTTAGATACTA
TTACAATGATAATATACTTGTTAATTTGTCGCTGTTTTGAATTAATTTAGAAAATTCCCT
TTGTTTTTGAGCTATCCCCTACATTCTATAAAGGTTTATTGGTTAACATTTGGTTTGGTT
TTTTGTTCTTTCTTTTTTCTTTTTTCTTGGGGGCTTAGATATGAAGTACAGAGCTACAAG
AATGAAGTCAATATTTGGTTCAGCAATGCCATTGGTCGACCATGCACTTTATTCCGCTGT
TTTAGTTCCAATCACAACTTTTGCTTGAATAAGATCAAAAGTGCAAGCATGGGAAGAGAG
GTGCAGAGCATGTTGAATTTTTCCAATGAAGCTCAGTTCTTATTGATATCTGAGGAAAGC
GTGTCTGACCTCAGCCACAGAGTAAGCACAAGTATGTTCTTACATTGAACTGTTGCAAGT
CATATAGCAAGTAAATTCTTGCACTATGATGTGAAACGATCGAGACTTGCATGAGCTATC
TTCTGTTCTGAATACAATTGCAATATGGATTGATTTTCCTGTACCCTGGAATCTTTGAGA
AAATACTTTTTTTCCTATTGTGTTTTTCCCCTTCATTGACTAAATTCCGGCCTAATACCT
TTCTTATGCCTACCCTATCGCATTATAGACAGCCCAAGACCTTTTAGGAAATTAGTTGAG
GATTTTAAGAAT
>chr4:8550068-8561357 A1711 FLACCA P2
AATTTTACATCTCACGTCTCACCATTGTTGGAAAACCCCATTTTACATCTTGCGGAGATG
TAAAAATGGTTTTACATACCTAAATTTACACCTTCCTAATAAAGATATTGTAACTCCTCA
ATTCAATTCCTCCTCTTTCTCTTTCGATTACAAATGTGACGTCTAAAATTGAAATGGAAT
CTGAAATCCATCGGTCAAATTGTTGATAAGTATAAATGGAACTCACGCCAAAAAAGAATA
GTATGAACAGAAAAGCTTTTAGTAGAAAAATTGGGTTTTTTTTTTTCCTTCTGGTTAGCG
GAAAAAATGCGTTCAGTTCAGTGGAAATGCGCATATATGGACCGACTCGTTTAGAATATG
GCCGTACATGCTAAGGCGGTGCAAAGCTTCTTCCTTCAGTTTTTAATTTAACCACTCCAC
TCCAGAACGCTTGAAAGCACAAAACTTTATTGGCGTTTGAATCTCTCTCTCTCTGTTGTT
CTGTCACTGTTGGATCGAGCATGGAGGCAAGCAAGGAAGCGTTTCTGAGGGAGTTTGGGG
AGCATTATGGGTACCCGAACGGTCCCAAAACCATTGACGAAATCCGAGCAACCGAATTCA
AACGATTAGATGGTCTGCCTCTCTTTAATTCGCTTCTATATTCTATCCCTTTGCTCTCTG
TTTGCTTCTTGAGAAATTTGAGCTGAAAAAATGACACAAGAAGCAAATAAGCTTTCGGTT
TTATCATTTTCAGTCTTATTCGTTGAACCCAAGTGCAATTTTTCTAGTTTTTAATTGAGC
TGGGGAAATGAATTAAGTTCTGAAAATTTATTTCTTGGTGGGCATACAGAGGAATATTGG
TGAGGTTTGTTTATTGGGTTTTGGCTATTGATGCTGTTGGGTTTGGGAAATGCAGGCCTT
GTGTACTTGGACCATGCTGGTGCTACTATGTACTCTGAGTTGCAGATGGAAGCAATCTTT
AAAGACTTCACTACCAATGTTTATGGAAACCCACGTATCCTATTACATGTGAAATGAATG
ATTGTGGTGTGAGAAATCGTTATGTAATTGCTGGAACAGGATTTGCAATATAATCTTGTT
CTCCTGGTTGTTGAAATCAAATTGTCTTATAAAATTAATTTATGACCTTATTGTTATTCA
TGGTTGCTTTTCATTAAGTTCCTTAATTTAAATTCAGATAGTCAAAGTGATACGAGTTCT
TCCACTAGTGACATTGTAAGGGAAGCCCGCCAACAGGTATCATATGTTATCTCTAGCTGC
TTTGGTGTTAGTCCTCACAATATAATGAATTTTAAAGGTTCAATATATTTTTTCTAATCT
TTTCCAAGTAGTTGGATAGTGGGAATATTATGACCACTAATTGTCCTGAATTGATCTTTA
TGAGTAATTTTTGTTATCATGATTTTTTTTTTCCAGATGATTCATGTGCAAGATTAATAG
TTTGCCCCTCATTTCGTACTTTTAGTGAGTTTCTGAATAGCCGTGTCACATTTGTATAGG
TCCTTGACTATTGTAAAGCATCGCCAAAAGATTACAGCTGCATATTCACTTCTGGGGCTA
CAGCGGCACTGAAGCTGGTAGGGGAGGCCTTTCCTTGGAGCTGTCAGAGCTGTTTTACAT
ACACGATGGAGAACCACAATAGTGTCCTTGGGATCAGAGAGTATCCTAACATGCATCACT
CAGTCATCATCTTTAATAGATGGGGTTAGCTTCTTCTTTTTTTTTCAATGATTATTCTAG
AATTTTTGTTTGTACATTTAACGGAGAGGATCCTTTTCACCAACATTTCTGTCTCAACTT
ACAAGTTTGTGCTTAATGTTTGGCATGGAAGTTGAACATCAGTTTTGTCAGATGATTGAC
TTCTGAGTGATATTACAGACTTACTTTGTGTACCATTAATGCTTGTGGTCTTTGGACCTG
TATATATGTTCCCTTACCGGATGTTGTTTTTTCTTGAAATCTTTTGAAATCAAATGGAGA
GCTTGGGCCAGTTTGTTTTGTATGCAATATTTTGTACACTCTACTATAATTTTGAATTGA
CGTCATTATTCTTCTGTTTTTCATTTTCACCTTCTTAAGAGTCTGAGCGCCATATATGTA
GCCCTTAATTAGTTTAGATATGCTCTGGATCAAGGAGCTGCAGCCTTTGCAATAGATGTT
GAAGAGACTGTGCATCATGGAGTATCCAATGGTACTGCAGCATCTATGAAGGTGTTGCAG
CACCAAGTGCAAAGGAGAAATGAAGCAAGTTCCCTAGAAGAACCAACAGGTAATTCTGAC
TGGACGCATTAGATATTGATGGAAAGTTGGCAAGACCTTGATCGCAGCACATCTTCCTAG
CATTTTTGGATGGTTGCTATCTGCATATGTATTTTCATGCATGTCTTTGGTAGGGAAAGG
GGGTTCAAACAGTTTGGCTGAATTAAAATTGGGATTTCATGACATTCAAGATTATGACAA
TTTTTCATTGGATATCTGTTGTAACACCAGTCAGTTGTAAAAAACTGTACAATGGGTGAA
AATTTAATTGGTTTTTAGTGATTTGATGTTATCATTTATAAGTTATTGTTGTTGGTTTCT
TTAAGCCTGTTGTGAAAGTGTTGGTCTTAAATATGAGACAAATAATTGTAAATCATATTC
ATACTTGTACTTTGTTTGGGGATACTGTTATAAATAACAGTTTTGTATACTGATATTTTC
AGGAGAGTTCATGATAACGTACATGAATTTGATTTCATTTCATTTTCCTGATGCAGGAGA
GGCATATAACTTATTTGCCTTCCCCTTGGAGTGCAATTTTTCTGGTTTGAGATTCAGCCT
TGACTTGGTGAAGATAATTAAAGAAGATCCGGCAAGAATTCTGGAAGGCTCTCCATTTTG
CAAGTAGGTCATACATTATATCCAGTAAACTTCTTATTTTCTCTGCCATTCACATTTGAT
TCTAATCTGAATTAATGACTCATGGAATATTTGATCTGAACAAAATTATTGTTGTTACAA
TTATTGCAACCAGTTTATCTTGCATGCAATATCAGTTTTGAATTTTCGATGGATGTGGTT
ATATTAGTAGAGAGCCGAATGTTACCTTGTATGGCTGGTTGAGGTTTCTGTTGTCTTCCC
ATTAATTTATGGACCTCTCTTCTTCTCATGTTCTTCACCTTTTCTATTACAAAAAATAAA
ATAAAAAGGAAAAGAAAGGCAGAATTGCTTTGAATGTACATACATACCTATGTTGCTGTT
GTGTCATGACTTGTTTCTGGAAGAAAAATATATCATAAATGGAAGATCCTCTATACAAAC
ATTAGTATGCAGACAAATGCATGCATAAACATGTGCATGCTAGTGCGTCTCTGCACATGT
TTTCTGTTGGCTTGGTTGTCTTGTCTTTTTCTGCGAATGTGATATATATTTATCCTCCGA
GTCTCTATTTTTCTGCCTTTTGGTCCTTCTTTTCAATGAAGAGTTTTCCTGGAAGACAAG
TATAGAATCTTTGCTGATGATCTCTCTTTGAATGCTTCTATTTTAGACAGCATAGGTTTT
GCTCATTCTAGTATGCTTTGCTGTTTATATTGGGACATCTAGGTAGTATACTATAGAGGA
ACTACGTTTTGAGAATTTCTTTAAAAATTCTTCAATTTGAATATTATGCATTTAGTATTT
TATTTTATTTTTACTTTTTTTTTATCTCATAAGTGGGCGCTGGATGGTCTTGATTGATGC
TGCAAAAGGATCTGCCACAGAACCACCAGATTTATCATTATATCCGGCAGATTTTGTTGT
TATGTCTTTCTATAAGGTACATGTCTTTCTTTGGATTTTGTTAGAAACCATTACCTTTGG
ATATTAATGTTTTGTATCTGTATGTTTCTTGTTAAGCTGTTTGGTTATCCAACTGGACTT
GGAGTGCTCATTGCTCGAAATGGTAAGTAACTAATAATGAACATAATCATGTTTTAAAAA
TAATTTGGTGGCGTGTTAGAAGTTTTCTCCAGTCTCACATATATGTTGTGATATTGCCTT
CAAAGTACTAAAATTGCCTTTTATCTTGTTTTCCAAGGGTGGGTAGGCGTAGTTCATTTA
TTTGTGATTTTAGTTCTTGTTGCATGTGTCATTTTCTTCCCTTTAAAGTAGGATGTCACA
GAAAATTATAGAAGTATGGCCACTAGATCTCTTCTTGGTTGCTTGCATGAACTTACTACT
TGTGAAAATTATGTTCTAATTTTTTGTTCATGCTACTTCCATTAATTTTTTCTTTGGTAG
TGTATCATCTTGAAATGTAATATCAAAACTTAGGGATATGTTTTTCTTATTTGAACTTTT
ATTTTACAACACAGATGCCTCCAGGTTATTGAAGAAGACGTACTTCAGTGGAGGTTTGCA
CCTAGATATCTAATTTGCTATCACTAGTCTGTATAGTTTTTTTTGGGTCACACTAGTCAG
TATAGTTATACAGTTGGTAATCATACAAACATTTCAGGCACAGTCGCAACCTCAATCGCT
GATATTGACTTTGTTAGGAGAAGAAAAAGTGTGGAAGAGCTCTTTGAGGATGGCACCATT
TCATTCCTGAGCATAGCTTCTGTTCACCATGGGTTCAAAATTCTTAATTCCCTAACTATA
TCTGCCATATCTCGGTATGTTATAGTTTGTTAGTTTCAAAATGCATTGTCTGTACTCTGT
AGTGATAAAAATAACTCCTCATTTTCTAAACAAAACTTTATCCATGTAATACGGTTGAAT
TGCTCCTCTGAAATAAGTTAAAATCATCGTATTGTATTCTGACATGAATCATCCTTGGGA
TTTTTCTTGATATATGCACTTTTTACATTGAGAATTAGCTGATCTCTACCTAGGTAGGAA
AATGATGGATCTGCATTCTCTCATCATTAGTTTGTCTCAATTTTCTGCTAAGAATATTTC
CTGCCATTGCATTTGGACAATGAAAAAAGTTAAGTATGACTTTGCAAGTCTTTTCCTCAT
AATTTTCATCATATATAAAAAAAACTGTGGTATATTTTAATTTTATTTAATTTTCCATTG
CTAGAAATGGGTATTCTCCTTGATTTTAATACTTTTTCATTTCTATCTTCAGTTAATAAT
CTTTGTGTAGATAATAAATATAGATGAAATGCTCTGAACCATGCATGACCTTGCTATTAT
TCTAGGCATACAGCATCTCTTGCCTGGTACGTGAGGAAGAAGCTCTTGGGCTTGAGGCAT
GAAAATGGAGCCCGTGTTTGCACACTTTATGGAGATTCCAAGGTTTCCTTTGTAATTGAA
TGCTTACTGAGCTTTTCTTTTTGAAAGTAAAGCTGCTGCATTTACTAAGTGAATGAAATG
CACGTCATTTCATATGTTATATCTCTTTGCGTTGTGGAGGGGAAAGGATGGGGGTGGCAG
TTAGAACTTCTTATATTTTTCTTTTTTTGGTAAAAACAAAGGCTTCTGATTCATTTCAAG
TAAGCCAACTTCACTGCATGTAATTCTTTAAGGGAAAAAAGTAGGGAAAAGGCCAAGGAG
TTGTTTGGAAAATGGTAGGAAAGAGTTGCAAGTTTGATGATTCTTTTTATATCCAACTGT
GGTCCAATTATGTAAATTTGAAGATGCCAGTTCAAATTTGGTCTGACACATGATCCCCAG
TTTGAGTTGAGTCCATCTTGGTTGTATCAGGCGGTGGCACCTCCTCTTAAGACTGAGGGT
GATGCCTTGGTGCTTGTGCTATTTACCTGGCACAATAGAGAAAAGTTCATTGACTGTATT
AACCTTCTCGACTTTCAGTGGGTCTAGCTAACATGGATGACTCTGTTTGATATACTGTTA
AGTAGACATGTGTCAATTCTTTAGAACTTTTGATTTTTATGTCAGATACTCTGTAACAAT
TAGTTAGTTTAGAAGTCTAATGTTTGATCAATTTAGTAAATGCTCTATGGACAGACAATC
TCTTTCTTCTATGTTTTCTGAATTTGTAGATAACAATCTGATATATTTCAAAACTTTATT
CTGTTAGGCATTATTTCATGACTTTGGTCCTACAGTCTCATTCAACTTGAAAAGGTCGGA
TGGCTCCTGGTGTGGATACCGTGAAGTGGAAAAACTGGCATCTTTATCTGGGATTCAGTT
ACGGGTAAATTTATGAGATGTTATTTGGCATTCAACCTATCCTTTTGGTCTTTGCATGAC
AATCAAATTATGCAACTCTACTAGAAATGGCAATATGTGATTGATTTTTTTTGTTTTTGT
TTTTACCTAATTCACAAATGATAGGTAACTTGAAATTGCAAAAGTTGTTGCAAGGTTTAC
ATTGTTGGGTGGCCCTAGGGTTTGTGATTTGATTTGGGCAAAACCTTTCTAAGGGAATTG
GGTATGGATGCCCAGGAATGTATGAAACTCTATAGTGATAATAAAGCTGTCATTAACAGA
ATCTAGTCCAATATAATAGAACTAGAAGAAAACCTGGAATCTGGTGTGATATGATATGCA
CTCCTTTTGTGAAGACATGACAAGAACTTGCTGATATCTTCACAAAGAGTGTGCCCAGTA
CTCTCGTCCATTCATTTGTCGACAAACTTGGTATGCTAAATATCTGAACAGCAGCTTTGA
GCAGTGTTGGAATATTTGTTGTGTAGCTCAGGATGTTCTTGCCTTTGTGAAATTACCAAA
ATATATGATGTACAGTAGCTTAGGATATAGCATAAGCATCTCTTGGTCACTTCTCAAGGT
GTTATTCATTTGCAATATGTTGCATTTTAAGTAATTGGCGATTTTTCAGCATTTCCTTGG
TGTCAGAACAACGTGGAATGTGTTTTTTAATTTTTCTTTCTGTTAAGCTCACCAAAATAA
AATTGGTACTTAGGATTTTATAAAAATATTCTTCTGTTTTTAAACGCAATTGATCTTCTG
AGATAACTTATGTCAATCTATGTATATAATTCATATTTTGCATGCATTTCCAAAATTTGT
TCTATGTAATGATATATAATCTGGTTGGGTGAGAGAAAGATCAGCAATTTTACTCCACTT
GTGATGGGTCCTGACATTCTCTTATATCCTCCTTTCTATGTAGACAGGATGCTTTTGCAA
TCCCGGTGCATGTGCAAAATATCTTGGCTTGTCTCACTTGGATCTTCGTTCAAACTTTGA
GGTACTTGGAACTGTTTATTTTGATTTCTTTCTTTTTTTCTTTTTTTTCTTTTTTGTGGT
TTTCGAGGGGAAAGGGAGGGTTGGGGGCGTGTGGGGGATTGGGGCTTACTTATGACTTTT
CTTAGGATTTAGTTAATGAATGACTATTCTATTCTAGTTGAATGATCCACCGCATGGCGT
GTATTTTTCAGTTTCTGCTTGAGGGTATGAAATAGTCTTAACAATTTAGTTTTGGATATT
AGGCTGGACATGTTTGCTGGGATGATCATGACATAATTCATGGAAAACCTACTGGAGCGG
TGAGAGTATCCTTTGGTTATATGTCAACATTTGAAGATGCGAAGGTAGATGTTCTTTCTC
AAGCCATAGAGAGCATAGTTAAAATTTGAAGTGTACAGTGTTGCAGCATTTCCTTTCCAA
TTTTATGCATAAGCTAATGTGAAGCACAACATTCCAGGCTTTAACTAACAAATGTTTGTT
TTCTTAGATTTTGAAAGGCAAAAACGCTAATTTGGGTTTTTCATTCCAGTCTGATTTTCT
TTTCTCTTTCTTGTTTTATGAAATGCAGAAATTTATTGATTTTGTGACAAGTTCCTTCGT
AGCATTACCCAATTGGATTGAAAGTGGGTATCAACTAATGCAAGGTTCATCCCCTTTCTA
AATGAAGGTTAATTTATATATTGCTTTATACTCTGGTCTGAAAGAGTTGAAGTTTGGTTT
AAATTACATATCTTCGTTTCCTGTGGAGGATTCCAACCTCCTGCTCCTCCCACCCTCTCT
TAATTCTTATTTTCTTTGCATTTTCAAAATTTTAAGCCATGTCATTGTTTCCGTTGCCTC
ACAAGATGAAGTGATCGTTTCTCATGTTATTAATATAGGAAAGAAAAGGACTGGGAATAG
TAAAATTCTATGCAGCACGGATGACGCATCTATGTGTGATGTCTTTTGCATGGTATCGTA
TGTTGAGAAATAAAGAGGGAGGGAATAAGGTGCTTCAATCATAATCCTTAAAGCGGTCTA
CATGAAGCAGAACATTAGTTATAATAAGAAACTAAACAATGGCGACGTAGGAAACTAAAT
TAAACTCCTATAGGAACCAAATGTTCTTACAAAAGAACAGCCATTCAAGAGATAGCATAG
ATGCTAATTATGCCTAGCTTGTTAAATCAGTCATAAACATAATTGAAACTTATAATTTTA
AAGCAGACTCAAAACATAAAGTGAATTGGATTTGTACTTGTGCTACCTTGACTGAATGTT
GTAATGCCACCTTGAGCCTTGAGTTTCTTTGGATATGATATTTAAGATCTTCAATAGTCT
CTCAGCATTACTCCTGAATGTGTTAGGTTCAACTTGTCTGAAATTTTGAACCAGTCCTTT
TATATTTGGGGATCTTTGAACTTTAACATGGTTTTATTTCTCACTTCAATAACTTAGGCT
TCACATGGCTACAAACAGGATTGCATCGTGTGCCTCTACTTATAATTGTGAAATTTTGTA
AATAGAGTACAACCCTAATTCAATAGGAAACTAGCTAACAACCAAAACACCTAATTTAGG
AGACTAGTTAAGCCCATAAACAAAGTAGAAGCATTCTTATACTCTTAAAATACAAATTCT
CTAATATAACGTTTTTTTCATCTCCCATTCCACATTTTTTTTATGATATTGGATGAGAGA
AATAGTAAAGTTTTTTATTTAAGGAGAGGAGCGCTCATTTATGGAAACCAAAGCCCAGAT
TTTGGATGGTTAATTGAGTGGGCCTTGTGAGCTATTTCCATGTCTCCTATTTCTCGTCAG
TTTTTGCTTTCTTTACACACTTTTCACTGTGGGTTTTGTGTACATGGGTTGCTCTACACT
AAAATTCGTTTACTTACTAATATATTGTAGGTTCGGAAAGCACACTAGGAGCTGCCAGTT
TCTATCTCAAATCTATCACTGTTTACCCAATAAAATCATGTGCAGGATTCAATGTCGAAA
GTTGGCCTTTGAGCACTTCTGGTAGCTATTTCTTGTCTTCACATTTTATGTGTTTTTTCT
TGGAATAGTTGTGTAAAATATCATCATAATTTAATAATATTGTACATAGCAGTAGGAGGT
ACCTTTTTGAATAACACAAGGATACAAGCCTGCCGTGCCAGTTAATCTTATGTAACAAGT
GTTATTTGATAGTCATTATGATGGAAAAGAAAAGTTACACCCCCATGGATTATCATACTT
AGGATCACCCTATTTCGGTGAAGAGCGTAGCAAGCAGTGGTTATATGTGGTGAAGCATAA
AGAAGAGGAGATTGGAATTGTACTTATCTCTTGAAGATAACTTGTATTAACATTTACCAG
AACCAAATTTTGTTGTTGAACCTTGGTGACTTAATAAAGCTGGATGTGTTTCACAGTTTC
AAGAATGTAGATTGAACCTTATGATTTTATAATTGTTTTCCTTTTTTTCTTTGGCGTACT
ATCTGTTCATTTCTTATAAGTATGTGCTGCTCCAGGAAATTAGCAAAATTTCGTTTGTTA
TTTATTATGTATGTATGTATGTATGAATGTATGCATCTTAATGCAGTGACAATATATAGA
GGGCCTGGAGGCACTGTATGTTCCATTATTTGAATAACCCTGTTTGATGGGTAGAATCTT
TGTCATATCTGGGAGTGTATTGGTTAATGGAATTTTATTATTTTTTCGGTGGTTTTTTAG
CAGGTTTGCTTCATGATCGGGAATGGGTTCTTACAAGCCTAAGTGGTGAAATTCTTACAC
AGAAGAAGGTGAAATACCAATTTAGTAGTTTTTGACCAAAAAAACCAATTTAGTAGTTTC
AAGCACATGCAAATGTGCACAAACACAGTGCAATTGGCTCAGACCCTAGGCATGGCTCCA
GCACGTGGGACGGGTACATTCGTGTTCATGCTGTGCTGATGTTGTGCCTAGGGTACAGGT
ACCTTTTTCTTTTCGTATTTTTAATTAAGAGGATTAGGTTTTTTTCCTTGTAGTTAAAGG
TATGGGATATTTATAGGTGAAAGAGTAGGGAAAAGAATAAAATAAAATTTAAGAGCTCTT
TATTCTAGGGCGGCCTGTGTGGGTAATATGTCCAAGTGTCTGATCTGGTCTTCAGAGAGT
CTTTCAAATTTTGGAGTATAGTGAACATCGAATTTGTTTATGCTTTGCCATAAAAAATTG
ATTAGCATTAACTTTTAATTCTTCTGAATTTGGTTTTGTAGGTTCCTGAAATGTGCTTTA
TAAGTACTTTTATTGACCTCGACAAGGGAATATTGTTTGTAGAGTCACCACGATGCCAAG
TGAAACTGCCAATCAACTTTATCACAGATTCATGTAATGGTGGGAGCGAAAAAATTAAGT
TAAATGGCCAAAGGCAAGATAATATTTGTGTATCTGTCTTTTTAACTGCTTGTTACTCCT
TTGTTCTAGAGTGTCATGGCCTTGTTAGACTTGTTGGATTGATGGAATGTTTAGATACTA
TTACAATGATAATATACTTGTTAATTTGTCGCTGTTTTGAATTAATTTAGAAAATTCCCT
TTGTTTTTGAGCTATCCCCTACATTCTATAAAGGTTTATTGGTTAACATTTGGTTTGGTT
TTTTGTTCTTTCTTTTTTCTTTTTTCTTGGGGGCTTAGATATGAAGTACAGAGCTACAAG
AATGAAGTCAATATTTGGTTCAGCAATGCCATTGGTCGACCATGCACTTTATTCCGCTGT
TTTAGTTCCAATCACAACTTTTGCTTGAATAAGATCAAAAGTGCAAGCATGGGAAGAGAG
GTGCAGAGCATGTTGAATTTTTCCAATGAAGCTCAGTTCTTATTGATATCTGAGGAAAGC
GTGTCTGACCTCAGCCACAGAGTAAGCACAAGTATGTTCTTACATTGAACTGTTGCAAGT
CATATAGCAAGTAAATTCTTGCACTATGATGTGAAACGATCGAGACTTGCATGAGCTATC
TTCTGTTCTGAATACAATTGCAATATGGATTGATTTTCCTGTACCCTGGAATCTTTGAGA
AAATACTTTTTTTCCTATTGTGTTTTTCCCCTTCATTGACTAAATTCCGGCCTAATACCT
TTCTTATGCCTACCCTATCGCATTATAGACAGCCCAAGACCTTTTAGGAAATTAGTTGAG
GATTTTAAGAAT
>chr4:8550068-8561357 A1727 FLACCA P1
AATTTTACATCTCACGTCTCACCATTGTTGGAAAACCCCATTTTACATCTTGCGGAGATG
TAAAAATGGTTTTACATACCTAAATTTACACCTTCCTAATAAAGATATTGTAACTCCTCA
ATTCAATTCCTCCTCTTTCTCTTTCGATTACAAATGTGACGTCTAAAATTGAAATGGAAT
CTGAAATCCATCGGTCAAATTGTTGATAAGTATAAATGGAACTCACGCCAAAAAAGAATA
GTATGAACAGAAAAGCTTTTAGTAGAAAAATTGGGTTTTTTTTTTTCCTTCTGGTTAGCG
GAAAAAATGCGTTCAGTTCAGTGGAAATGCGCATATATGGACCGACTCGTTTAGAATATG
GCCGTACATGCTAAGGCGGTGCAAAGCTTCTTCCTTCAGTTTTTAATTTAACCACTCCAC
TCCAGAACGCTTGAAAGCACAAAACTTTATTGGCGTTTGAATCTCTCTCTCTCTGTTGTT
CTGTCACTGTTGGATCGAGCATGGAGGCAAGCAAGGAAGCGTTTCTGAGGGAGTTTGGGG
AGCATTATGGGTACCCGAACGGTCCCAAAACCATTGACGAAATCCGAGCAACCGAATTCA
AACGATTAGATGGTCTGCCTCTCTTTAATTCGCTTCTATATTCTATCCCTTTGCTCTCTG
TTTGCTTCTTGAGAAATTTGAGCTGAAAAAATGACACAAGAAGCAAATAAGCTTTCGGTT
TTATCATTTTCAGTCTTATTCGTTGAACCCAAGTGCAATTTTTCTAGTTTTTAATTGAGC
TGGGGAAATGAATTAAGTTCTGAAAATTTATTTCTTGGTGGGCATACAGAGGAATATTGG
TGAGGTTTGTTTATTGGGTTTTGGCTATTGATGCTGTTGGGTTTGGGAAATGCAGGCCTT
GTGTACTTGGACCATGCTGGTGCTACTATGTACTCTGAGTTGCAGATGGAAGCAATCTTT
AAAGACTTCACTACCAATGTTTATGGAAACCCACGTATCCTATTACATGTGAAATGAATG
ATTGTGGTGTGAGAAATCGTTATGTAATTGCTGGAACAGGATTTGCAATATAATCTTGTT
CTCCTGGTTGTTGAAATCAAATTGTCTTATAAAATTAATTTATGACCTTATTGTTATTCA
TGGTTGCTTTTCATTAAGTTCCTTAATTTAAATTCAGATAGTCAAAGTGATACGAGTTCT
TCCACTAGTGACATTGTAAGGGAAGCCCGCCAACAGGTATCATATGTTATCTCTAGCTGC
TTTGGTGTTAGTCCTCACAATATAATGAATTTTAAAGGTTCAATATATTTTTTCTAATCT
TTTCCAAGTAGTTGGATAGTGGGAATATTATGACCACTAATTGTCCTGAATTGATCTTTA
TGAGTAATTTTTGTTATCATGATTTTTTTTTTCCAGATGATTCATGTGCAAGATTAATAG
TTTGCCCCTCATTTCGTACTTTTAGTGAGTTTCTGAATAGCCGTGTCACATTTGTATAGG
TCCTTGACTATTGTAAAGCATCGCCAAAAGATTACAGCTGCATATTCACTTCTGGGGCTA
CAGCGGCACTGAAGCTGGTAGGGGAGGCCTTTCCTTGGAGCTGTCAGAGCTGTTTTACAT
ACACGATGGAGAACCACAATAGTGTCCTTGGGATCAGAGAGTATCCTAACATGCATCACT
CAGTCATCATCTTTAATAGATGGGGTTAGCTTCTTCTTTTTTTTCAATGATTATTCTAGA
ATTTTTGTTTGTACATTTAACGGAGAGGATCCTTTTCACCAACATTTCTGTCTCAACTTA
CAAGTTTGTGCTTAATGTTTGGCATGGAAGTTGAACATCAGTTTTGTCAGATGATTGACT
TCTGAGTGATATTACAGACTTACTTTGTGTACCATTAATGCTTGTGGTCTTTGGACCTGT
ATATATGTTCCCTTACCGGATGTTGTTTTTTCTTGAAATCTTTTGAAATCAAATGGAGAG
CTTGGGCCAGTTTGTTTTGTATGCAATATTTTGTACACTCTACTATAATTTTGAATTGAC
GTCATTATTCTTCTGTTTTTCATTTTCACCTTCTTAAGAGTCTGAGCGCCATATATGTAG
CCCTTAATTAGTTTAGATATGCTCTGGATCAAGGAGCTGCAGCCTTTGCAATAGATGTTG
AAGAGACTGTGCATCATGGAGTATCCAATGGTACTGCAGCATCTATGAAGGTGTTGCAGC
ACCAAGTGCAAAGGAGAAATGAAGCAAGTTCCCTAGAAGAACCAACAGGTAATTCTGACT
GGACGCATTAGATATTGATGGAAAGTTGGCAAGACCTTGATCGCAGCACATCTTCCTAGC
ATTTTTGGATGGTTGCTATCTGCATATGTATTTTCATGCATGTCTTTGGTAGGGAAAGGG
GGTTCAAACAGTTTGGCTGAATTAAAATTGGGATTTCATGACATTCAAGATTATGACAAT
TTTTCATTGGATATCTGTTGTAACACCAGTCAGTTGTAAAAAACTGTACAATGGGTGAAA
ATTTAATTGGTTTTTAGTGATTTGATGTTATCATTTATAAGTTATTGTTGTTGGTTTCTT
TAAGCCTGTTGTGAAAGTGTTGGTCTTAAATATGAGACAAATAATTGTAAATCATATTCA
TACTTGTACTTTGTTTGGGGATACTGTTATAAATAACAGTTTTGTATACTGATATTTTCA
GGAGAGTTCATGATAACGTACATGAATTTGATTTCATTTCATTTTCCTGATGCAGGAGAG
GCATATAACTTATTTGCCTTCCCCTTGGAGTGCAATTTTTCTGGTTTGAGATTCAGCCTT
GACTTGGTGAAGATAATTAAAGAAGATCCGGCAAGAATTCTGGAAGGCTCTCCATTTTGC
AAGTAGGTCATACATTATATCCAGTAAACTTCTTATTTTCTCTGCCATTCACATTTGATT
CTAATCTGAATTAATGACTCATGGAATATTTGATCTGAACAAAATTATTGTTGTTACAAT
TATTGCAACCAGTTTATCTTGCATGCAATATCAGTTTTGAATTTTCGATGGATGTGGTTA
TATTAGTAGAGAGCCGAATGTTACCTTGTATGGCTGGTTGAGGTTTCTGTTGTCTTCCCA
TTAATTTATGGACCTCTCTTCTTCTCATGTTCTTCACCTTTTCTATTACAAAAAATAAAA
TAAAAAGGAAAAGAAAGGCAGAATTGCTTTGAATGTACATACATACCTATGTTGCTGTTG
TGTCATGACTTGTTTCTGGAAGAAAAATATATCATAAATGGAAGATCCTCTATACAAACA
TTAGTATGCAGACAAATGCATGCATAAACATGTGCATGCTAGTGCGTCTCTGCACATGTT
TTCTGTTGGCTTGGTTGTCTTGTCTTTTTCTGCGAATGTGATATATATTTATCCTCCGAG
TCTCTATTTTTCTGCCTTTTGGTCCTTCTTTTCAATGAAGAGTTTTCCTGGAAGACAAGT
ATAGAATCTTTGCTGATGATCTCTCTTTGAATGCTTCTATTTTAGACAGCATAGGTTTTG
CTCATTCTAGTATGCTTTGCTGTTTATATTGGGACATCTAGGTAGTATACTATAGAGGAA
CTACGTTTTGAGAATTTCTTTAAAAATTCTTCAATTTGAATATTATGCATTTAGTATTTT
ATTTTATTTTTACTTTTTTTTTATCTCATAAGTGGGCGCTGGATGGTCTTGATTGATGCT
GCAAAAGGATCTGCCACAGAACCACCAGATTTATCATTATATCCGGCAGATTTTGTTGTT
ATGTCTTTCTATAAGGTACATGTCTTTCTTTGGATTTTGTTAGAAACCATTACCTTTGGA
TATTAATGTTTTGTATCTGTATGTTTCTTGTTAAGCTGTTTGGTTATCCAACTGGACTTG
GAGTGCTCATTGCTCGAAATGGTAAGTAACTAATAATGAACATAATCATGTTTTAAAAAT
AATTTGGTGGCGTGTTAGAAGTTTTCTCCAGTCTCACATATATGTTGTGATATTGCCTTC
AAAGTACTAAAATTGCCTTTTATCTTGTTTTCCAAGGGTGGGTAGGCGTAGTTCATTTAT
TTGTGATTTTAGTTCTTGTTGCATGTGTCATTTTCTTCCCTTTAAAGTAGGATGTCACAG
AAAATTATAGAAGTATGGCCACTAGATCTCTTCTTGGTTGCTTGCATGAACTTACTACTT
GTGAAAATTATGTTCTAATTTTTTGTTCATGCTACTTCCATTAATTTTTTCTTTGGTAGT
GTATCATCTTGAAATGTAATATCAAAACTTAGGGATATGTTTTTCTTATTTGAACTTTTA
TTTTACAACACAGATGCCTCCAGGTTATTGAAGAAGACGTACTTCAGTGGAGGTTTGCAC
CTAGATATCTAATTTGCTATCACTAGTCTGTATAGTTTTTTTTGGGTCACACTAGTCAGT
ATAGTTATACAGTTGGTAATCATACAAACATTTCAGGCACAGTCGCAACCTCAATCGCTG
ATATTGACTTTGTTAGGAGAAGAAAAAGTGTGGAAGAGCTCTTTGAGGATGGCACCATTT
CATTCCTGAGCATAGCTTCTGTTCACCATGGGTTCAAAATTCTTAATTCCCTAACTATAT
CTGCCATATCTCGGTATGTTATAGTTTGTTAGTTTCAAAATGCATTGTCTGTACTCTGTA
GTGATAAAAATAACTCCTCATTTTCTAAACAAAACTTTATCCATGTAATACGGTTGAATT
GCTCCTCTGAAATAAGTTAAAATCATCGTATTGTATTCTGACATGAATCATCCTTGGGAT
TTTTCTTGATATATGCACTTTTTACATTGAGAATTAGCTGATCTCTACCTAGGTAGGAAA
ATGATGGATCTGCATTCTCTCATCATTAGTTTGTCTCAATTTTCTGCTAAGAATATTTCC
TGCCATTGCATTTGGACAATGAAAAAAGTTAAGTATGACTTTGCAAGTCTTTTCCTCATA
ATTTTCATCATATATAAAAAAAACTGTGGTATATTTTAATTTTATTTAATTTTCCATTGC
TAGAAATGGGTATTCTCCTTGATTTTAATACTTTTTCATTTCTATCTTCAGTTAATAATC
TTTGTGTAGATAATAAATATAGATGAAATGCTCTGAACCATGCATGACCTTGCTATTATT
CTAGGCATACAGCATCTCTTGCCTGGTACGTGAGGAAGAAGCTCTTGGGCTTGAGGCATG
AAAATGGAGCCCGTGTTTGCACACTTTATGGAGATTCCAAGGTTTCCTTTGTAATTGAAT
GCTTACTGAGCTTTTCTTTTTGAAAGTAAAGCTGCTGCATTTACTAAGTGAATGAAATGC
ACGTCATTTCATATGTTATATCTCTTTGCGTTGTGGAGGGGAAAGGATGGGGGTGGCAGT
TAGAACTTCTTATATTTTTCTTTTTTTGGTAAAAACAAAGGCTTCTGATTCATTTCAAGT
AAGCCAACTTCACTGCATGTAATTCTTTAAGGGAAAAAAGTAGGGAAAAGGCCAAGGAGT
TGTTTGGAAAATGGTAGGAAAGAGTTGCAAGTTTGATGATTCTTTTTATATCCAACTGTG
GTCCAATTATGTAAATTTGAAGATGCCAGTTCAAATTTGGTCTGACACATGATCCCCAGT
TTGAGTTGAGTCCATCTTGGTTGTATCAGGCGGTGGCACCTCCTCTTAAGACTGAGGGTG
ATGCCTTGGTGCTTGTGCTATTTACCTGGCACAATAGAGAAAAGTTCATTGACTGTATTA
ACCTTCTCGACTTTCAGTGGGTCTAGCTAACATGGATGACTCTGTTTGATATACTGTTAA
GTAGACATGTGTCAATTCTTTAGAACTTTTGATTTTTATGTCAGATACTCTGTAACAATT
AGTTAGTTTAGAAGTCTAATGTTTGATCAATTTAGTAAATGCTCTATGGACAGACAATCT
CTTTCTTCTATGTTTTCTGAATTTGTAGATAACAATCTGATATATTTCAAAACTTTATTC
TGTTAGGCATTATTTCATGACTTTGGTCCTACAGTCTCATTCAACTTGAAAAGGTCGGAT
GGCTCCTGGTGTGGATACCGTGAAGTGGAAAAACTGGCATCTTTATCTGGGATTCAGTTA
CGGGTAAATTTATGAGATGTTATTTGGCATTCAACCTATCCTTTTGGTCTTTGCATGACA
ATCAAATTATGCAACTCTACTAGAAATGGCAATATGTGATTGATTTTTTTTGTTTTTGTT
TTTACCTAATTCACAAATGATAGGTAACTTGAAATTGCAAAAGTTGTTGCAAGGTTTACA
TTGTTGGGTGGCCCTAGGGTTTGTGATTTGATTTGGGCAAAACCTTTCTAAGGGAATTGG
GTATGGATGCCCAGGAATGTATGAAACTCTATAGTGATAATAAAGCTGTCATTAACAGAA
TCTAGTCCAATATAATAGAACTAGAAGAAAACCTGGAATCTGGTGTGATATGATATGCAC
TCCTTTTGTGAAGACATGACAAGAACTTGCTGATATCTTCACAAAGAGTGTGCCCAGTAC
TCTCGTCCATTCATTTGTCGACAAACTTGGTATGCTAAATATCTGAACAGCAGCTTTGAG
CAGTGTTGGAATATTTGTTGTGTAGCTCAGGATGTTCTTGCCTTTGTGAAATTACCAAAA
TATATGATGTACAGTAGCTTAGGATATAGCATAAGCATCTCTTGGTCACTTCTCAAGGTG
TTATTCATTTGCAATATGTTGCATTTTAAGTAATTGGCGATTTTTCAGCATTTCCTTGGT
GTCAGAACAACGTGGAATGTGTTTTTTAATTTTTCTTTCTGTTAAGCTCACCAAAATAAA
ATTGGTACTTAGGATTTTATAAAAATATTCTTCTGTTTTTAAACGCAATTGATCTTCTGA
GATAACTTATGTCAATCTATGTATATAATTCATATTTTGCATGCATTTCCAAAATTTGTT
CTATGTAATGATATATAATCTGGTTGGGTGAGAGAAAGATCAGCAATTTTACTCCACTTG
TGATGGGTCCTGACATTCTCTTATATCCTCCTTTCTATGTAGACAGGATGCTTTTGCAAT
CCCGGTGCATGTGCAAAATATCTTGGCTTGTCTCACTTGGATCTTCGTTCAAACTTTGAG
GTACTTGGAACTGTTTATTTTGATTTCTTTCTTTTTTTCTTTTTTTTCTTTTTTGTGGTT
TTCGAGGGGAAAGGGAGGGTTGGGGGCGTGTGGGGGATTGGGGCTTACTTATGACTTTTC
TTAGGATTTAGTTAATGAATGACTATTCTATTCTAGTTGAATGATCCACCGCATGGCGTG
TATTTTTCAGTTTCTGCTTGAGGGTATGAAATAGTCTTAACAATTTAGTTTTGGATATTA
GGCTGGACATGTTTGCTGGGATGATCATGACATAATTCATGGAAAACCTACTGGAGCGGT
GAGAGTATCCTTTGGTTATATGTCAACATTTGAAGATGCGAAGGTAGATGTTCTTTCTCA
AGCCATAGAGAGCATAGTTAAAATTTGAAGTGTACAGTGTTGCAGCATTTCCTTTCCAAT
TTTATGCATAAGCTAATGTGAAGCACAACATTCCAGGCTTTAACTAACAAATGTTTGTTT
TCTTAGATTTTGAAAGGCAAAAACGCTAATTTGGGTTTTTCATTCCAGTCTGATTTTCTT
TTCTCTTTCTTGTTTTATGAAATGCAGAAATTTATTGATTTTGTGACAAGTTCCTTCGTA
GCATTACCCAATTGGATTGAAAGTGGGTATCAACTAATGCAAGGTTCATCCCCTTTCTAA
ATGAAGGTTAATTTATATATTGCTTTATACTCTGGTCTGAAAGAGTTGAAGTTTGGTTTA
AATTACATATCTTCGTTTCCTGTGGAGGATTCCAACCTCCTGCTCCTCCCACCCTCTCTT
AATTCTTATTTTCTTTGCATTTTCAAAATTTTAAGCCATGTCATTGTTTCCGTTGCCTCA
CAAGATGAAGTGATCGTTTCTCATGTTATTAATATAGGAAAGAAAAGGACTGGGAATAGT
AAAATTCTATGCAGCACGGATGACGCATCTATGTGTGATGTCTTTTGCATGGTATCGTAT
GTTGAGAAATAAAGAGGGAGGGAATAAGGTGCTTCAATCATAATCCTTAAAGCGGTCTAC
ATGAAGCAGAACATTAGTTATAATAAGAAACTAAACAATGGCGACGTAGGAAACTAAATT
AAACTCCTATAGGAACCAAATGTTCTTACAAAAGAACAGCCATTCAAGAGATAGCATAGA
TGCTAATTATGCCTAGCTTGTTAAATCAGTCATAAACATAATTGAAACTTATAATTTTAA
AGCAGACTCAAAACATAAAGTGAATTGGATTTGTACTTGTGCTACCTTGACTGAATGTTG
TAATGCCACCTTGAGCCTTGAGTTTCTTTGGATATGATATTTAAGATCTTCAATAGTCTC
TCAGCATTACTCCTGAATGTGTTAGGTTCAACTTGTCTGAAATTTTGAACCAGTCCTTTT
ATATTTGGGGATCTTTGAACTTTAACATGGTTTTATTTCTCACTTCAATAACTTAGGCTT
CACATGGCTACAAACAGGATTGCATCGTGTGCCTCTACTTATAATTGTGAAATTTTGTAA
ATAGAGTACAACCCTAATTCAATAGGAAACTAGCTAACAACCAAAACACCTAATTTAGGA
GACTAGTTAAGCCCATAAACAAAGTAGAAGCATTCTTATACTCTTAAAATACAAATTCTC
TAATATAACGTTTTTTTCATCTCCCATTCCACATTTTTTTTATGATATTGGATGAGAGAA
ATAGTAAAGTTTTTTATTTAAGGAGAGGAGCGCTCATTTATGGAAACCAAAGCCCAGATT
TTGGATGGTTAATTGAGTGGGCCTTGTGAGCTATTTCCATGTCTCCTATTTCTCGTCAGT
TTTTGCTTTCTTTACACACTTTTCACTGTGGGTTTTGTGTACATGGGTTGCTCTACACTA
AAATTCGTTTACTTACTAATATATTGTAGGTTCGGAAAGCACACTAGGAGCTGCCAGTTT
CTATCTCAAATCTATCACTGTTTACCCAATAAAATCATGTGCAGGATTCAATGTCGAAAG
TTGGCCTTTGAGCACTTCTGGTAGCTATTTCTTGTCTTCACATTTTATGTGTTTTTTCTT
GGAATAGTTGTGTAAAATATCATCATAATTTAATAATATTGTACATAGCAGTAGGAGGTA
CCTTTTTGAATAACACAAGGATACAAGCCTGCCGTGCCAGTTAATCTTATGTAACAAGTG
TTATTTGATAGTCATTATGATGGAAAAGAAAAGTTACACCCCCATGGATTATCATACTTA
GGATCACCCTATTTCGGTGAAGAGCGTAGCAAGCAGTGGTTATATGTGGTGAAGCATAAA
GAAGAGGAGATTGGAATTGTACTTATCTCTTGAAGATAACTTGTATTAACATTTACCAGA
ACCAAATTTTGTTGTTGAACCTTGGTGACTTAATAAAGCTGGATGTGTTTCACAGTTTCA
AGAATGTAGATTGAACCTTATGATTTTATAATTGTTTTCCTTTTTTTCTTTGGCGTACTA
TCTGTTCATTTCTTATAAGTATGTGCTGCTCCAGGAAATTAGCAAAATTTCGTTTGTTAT
TTATTATGTATGTATGTATGTATGAATGTATGCATCTTAATGCAGTGACAATATATAGAG
GGCCTGGAGGCACTGTATGTTCCATTATTTGAATAACCCTGTTTGATGGGTAGAATCTTT
GTCATATCTGGGAGTGTATTGGTTAATGGAATTTTATTATTTTTTCGGTGGTTTTTTAGC
AGGTTTGCTTCATGATCGGGAATGGGTTCTTACAAGCCTAAGTGGTGAAATTCTTACACA
GAAGAAGGTGAAATACCAATTTAGTAGTTTTTGACCAAAAAAACCAATTTAGTAGTTTCA
AGCACATGCAAATGTGCACAAACACAGTGCAATTGGCTCAGACCCTAGGCATGGCTCCAG
CACGTGGGACGGGTACATTCGTGTTCATGCTGTGCTGATGTTGTGCCTAGGGTACAGGTA
CCTTTTTCTTTTCGTATTTTTAATTAAGAGGATTAGGTTTTTTTCCTTGTAGTTAAAGGT
ATGGGATATTTATAGGTGAAAGAGTAGGGAAAAGAATAAAATAAAATTTAAGAGCTCTTT
ATTCTAGGGCGGCCTGTGTGGGTAATATGTCCAAGTGTCTGATCTGGTCTTCAGAGAGTC
TTTCAAATTTTGGAGTATAGTGAACATCGAATTTGTTTATGCTTTGCCATAAAAAATTGA
TTAGCATTAACTTTTAATTCTTCTGAATTTGGTTTTGTAGGTTCCTGAAATGTGCTTTAT
AAGTACTTTTATTGACCTCGACAAGGGAATATTGTTTGTAGAGTCACCACGATGCCAAGT
GAAACTGCCAATCAACTTTATCACAGATTCATGTAATGGTGGGAGCGAAAAAATTAAGTT
AAATGGCCAAAGGCAAGATAATATTTGTGTATCTGTCTTTTTAACTGCTTGTTACTCCTT
TGTTCTAGAGTGTCATGGCCTTGTTAGACTTGTTGGATTGATGGAATGTTTAGATACTAT
TACAATGATAATATACTTGTTAATTTGTCGCTGTTTTGAATTAATTTAGAAAATTCCCTT
TGTTTTTGAGCTATCCCCTACATTCTATAAAGGTTTATTGGTTAACATTTGGTTTGGTTT
TTTGTTCTTTCTTTTTTCTTTTTTCTTGGGGGCTTAGATATGAAGTACAGAGCTACAAGA
ATGAAGTCAATATTTGGTTCAGCAATGCCATTGGTCGACCATGCACTTTATTCCGCTGTT
TTAGTTCCAATCACAACTTTTGCTTGAATAAGATCAAAAGTGCAAGCATGGGAAGAGAGG
TGCAGAGCATGTTGAATTTTTCCAATGAAGCTCAGTTCTTATTGATATCTGAGGAAAGCG
TGTCTGACCTCAGCCACAGAGTAAGCACAAGTATGTTCTTACATTGAACTGTTGCAAGTC
ATATAGCAAGTAAATTCTTGCACTATGATGTGAAACGATCGAGACTTGCATGAGCTATCT
TCTGTTCTGAATACAATTGCAATATGGATTGATTTTCCTGTACCCTGGAATCTTTGAGAA
AATACTTTTTTTCCTATTGTGTTTTTCCCCTTCATTGACTAAATTCCGGCCTAATACCTT
TCTTATGCCTACCCTATCGCATTATAGACAGCCCAAGACCTTTTAGGAAATTAGTTGAGG
ATTTTAAGAAT
>chr4:8550068-8561357 A1727 FLACCA P2
AATTTTACATCTCACGTCTCACCATTGTTGGAAAACCCCATTTTACATCTTGCGGAGATG
TAAAAATGGTTTTACATACCTAAATTTACACCTTCCTAATAAAGATATTGTAACTCCTCA
ATTCAATTCCTCCTCTTTCTCTTTCGATTACAAATGTGACGTCTAAAATTGAAATGGAAT
CTGAAATCCATCGGTCAAATTGTTGATAAGTATAAATGGAACTCACGCCAAAAAAGAATA
GTATGAACAGAAAAGCTTTTAGTAGAAAAATTGGGTTTTTTTTTTTCCTTCTGGTTAGCG
GAAAAAATGCGTTCAGTTCAGTGGAAATGCGCATATATGGACCGACTCGTTTAGAATATG
GCCGTACATGCTAAGGCGGTGCAAAGCTTCTTCCTTCAGTTTTTAATTTAACCACTCCAC
TCCAGAACGCTTGAAAGCACAAAACTTTATTGGCGTTTGAATCTCTCTCTCTCTGTTGTT
CTGTCACTGTTGGATCGAGCATGGAGGCAAGCAAGGAAGCGTTTCTGAGGGAGTTTGGGG
AGCATTATGGGTACCCGAACGGTCCCAAAACCATTGACGAAATCCGAGCAACCGAATTCA
AACGATTAGATGGTCTGCCTCTCTTTAATTCGCTTCTATATTCTATCCCTTTGCTCTCTG
TTTGCTTCTTGAGAAATTTGAGCTGAAAAAATGACACAAGAAGCAAATAAGCTTTCGGTT
TTATCATTTTCAGTCTTATTCGTTGAACCCAAGTGCAATTTTTCTAGTTTTTAATTGAGC
TGGGGAAATGAATTAAGTTCTGAAAATTTATTTCTTGGTGGGCATACAGAGGAATATTGG
TGAGGTTTGTTTATTGGGTTTTGGCTATTGATGCTGTTGGGTTTGGGAAATGCAGGCCTT
GTGTACTTGGACCATGCTGGTGCTACTATGTACTCTGAGTTGCAGATGGAAGCAATCTTT
AAAGACTTCACTACCAATGTTTATGGAAACCCACGTATCCTATTACATGTGAAATGAATG
ATTGTGGTGTGAGAAATCGTTATGTAATTGCTGGAACAGGATTTGCAATATAATCTTGTT
CTCCTGGTTGTTGAAATCAAATTGTCTTATAAAATTAATTTATGACCTTATTGTTATTCA
TGGTTGCTTTTCATTAAGTTCCTTAATTTAAATTCAGATAGTCAAAGTGATACGAGTTCT
TCCACTAGTGACATTGTAAGGGAAGCCCGCCAACAGGTATCATATGTTATCTCTAGCTGC
TTTGGTGTTAGTCCTCACAATATAATGAATTTTAAAGGTTCAATATATTTTTTCTAATCT
TTTCCAAGTAGTTGGATAGTGGGAATATTATGACCACTAATTGTCCTGAATTGATCTTTA
TGAGTAATTTTTGTTATCATGATTTTTTTTTTCCAGATGATTCATGTGCAAGATTAATAG
TTTGCCCCTCATTTCGTACTTTTAGTGAGTTTCTGAATAGCCGTGTCACATTTGTATAGG
TCCTTGACTATTGTAAAGCATCGCCAAAAGATTACAGCTGCATATTCACTTCTGGGGCTA
CAGCGGCACTGAAGCTGGTAGGGGAGGCCTTTCCTTGGAGCTGTCAGAGCTGTTTTACAT
ACACGATGGAGAACCACAATAGTGTCCTTGGGATCAGAGAGTATCCTAACATGCATCACT
CAGTCATCATCTTTAATAGATGGGGTTAGCTTCTTCTTTTTTTTTCAATGATTATTCTAG
AATTTTTGTTTGTACATTTAACGGAGAGGATCCTTTTCACCAACATTTCTGTCTCAACTT
ACAAGTTTGTGCTTAATGTTTGGCATGGAAGTTGAACATCAGTTTTGTCAGATGATTGAC
TTCTGAGTGATATTACAGACTTACTTTGTGTACCATTAATGCTTGTGGTCTTTGGACCTG
TATATATGTTCCCTTACCGGATGTTGTTTTTTCTTGAAATCTTTTGAAATCAAATGGAGA
GCTTGGGCCAGTTTGTTTTGTATGCAATATTTTGTACACTCTACTATAATTTTGAATTGA
CGTCATTATTCTTCTGTTTTTCATTTTCACCTTCTTAAGAGTCTGAGCGCCATATATGTA
GCCCTTAATTAGTTTAGATATGCTCTGGATCAAGGAGCTGCAGCCTTTGCAATAGATGTT
GAAGAGACTGTGCATCATGGAGTATCCAATGGTACTGCAGCATCTATGAAGGTGTTGCAG
CACCAAGTGCAAAGGAGAAATGAAGCAAGTTCCCTAGAAGAACCAACAGGTAATTCTGAC
TGGACGCATTAGATATTGATGGAAAGTTGGCAAGACCTTGATCGCAGCACATCTTCCTAG
CATTTTTGGATGGTTGCTATCTGCATATGTATTTTCATGCATGTCTTTGGTAGGGAAAGG
GGGTTCAAACAGTTTGGCTGAATTAAAATTGGGATTTCATGACATTCAAGATTATGACAA
TTTTTCATTGGATATCTGTTGTAACACCAGTCAGTTGTAAAAAACTGTACAATGGGTGAA
AATTTAATTGGTTTTTAGTGATTTGATGTTATCATTTATAAGTTATTGTTGTTGGTTTCT
TTAAGCCTGTTGTGAAAGTGTTGGTCTTAAATATGAGACAAATAATTGTAAATCATATTC
ATACTTGTACTTTGTTTGGGGATACTGTTATAAATAACAGTTTTGTATACTGATATTTTC
AGGAGAGTTCATGATAACGTACATGAATTTGATTTCATTTCATTTTCCTGATGCAGGAGA
GGCATATAACTTATTTGCCTTCCCCTTGGAGTGCAATTTTTCTGGTTTGAGATTCAGCCT
TGACTTGGTGAAGATAATTAAAGAAGATCCGGCAAGAATTCTGGAAGGCTCTCCATTTTG
CAAGTAGGTCATACATTATATCCAGTAAACTTCTTATTTTCTCTGCCATTCACATTTGAT
TCTAATCTGAATTAATGACTCATGGAATATTTGATCTGAACAAAATTATTGTTGTTACAA
TTATTGCAACCAGTTTATCTTGCATGCAATATCAGTTTTGAATTTTCGATGGATGTGGTT
ATATTAGTAGAGAGCCGAATGTTACCTTGTATGGCTGGTTGAGGTTTCTGTTGTCTTCCC
ATTAATTTATGGACCTCTCTTCTTCTCATGTTCTTCACCTTTTCTATTACAAAAAATAAA
ATAAAAAGGAAAAGAAAGGCAGAATTGCTTTGAATGTACATACATACCTATGTTGCTGTT
GTGTCATGACTTGTTTCTGGAAGAAAAATATATCATAAATGGAAGATCCTCTATACAAAC
ATTAGTATGCAGACAAATGCATGCATAAACATGTGCATGCTAGTGCGTCTCTGCACATGT
TTTCTGTTGGCTTGGTTGTCTTGTCTTTTTCTGCGAATGTGATATATATTTATCCTCCGA
GTCTCTATTTTTCTGCCTTTTGGTCCTTCTTTTCAATGAAGAGTTTTCCTGGAAGACAAG
TATAGAATCTTTGCTGATGATCTCTCTTTGAATGCTTCTATTTTAGACAGCATAGGTTTT
GCTCATTCTAGTATGCTTTGCTGTTTATATTGGGACATCTAGGTAGTATACTATAGAGGA
ACTACGTTTTGAGAATTTCTTTAAAAATTCTTCAATTTGAATATTATGCATTTAGTATTT
TATTTTATTTTTACTTTTTTTTTATCTCATAAGTGGGCGCTGGATGGTCTTGATTGATGC
TGCAAAAGGATCTGCCACAGAACCACCAGATTTATCATTATATCCGGCAGATTTTGTTGT
TATGTCTTTCTATAAGGTACATGTCTTTCTTTGGATTTTGTTAGAAACCATTACCTTTGG
ATATTAATGTTTTGTATCTGTATGTTTCTTGTTAAGCTGTTTGGTTATCCAACTGGACTT
GGAGTGCTCATTGCTCGAAATGGTAAGTAACTAATAATGAACATAATCATGTTTTAAAAA
TAATTTGGTGGCGTGTTAGAAGTTTTCTCCAGTCTCACATATATGTTGTGATATTGCCTT
CAAAGTACTAAAATTGCCTTTTATCTTGTTTTCCAAGGGTGGGTAGGCGTAGTTCATTTA
TTTGTGATTTTAGTTCTTGTTGCATGTGTCATTTTCTTCCCTTTAAAGTAGGATGTCACA
GAAAATTATAGAAGTATGGCCACTAGATCTCTTCTTGGTTGCTTGCATGAACTTACTACT
TGTGAAAATTATGTTCTAATTTTTTGTTCATGCTACTTCCATTAATTTTTTCTTTGGTAG
TGTATCATCTTGAAATGTAATATCAAAACTTAGGGATATGTTTTTCTTATTTGAACTTTT
ATTTTACAACACAGATGCCTCCAGGTTATTGAAGAAGACGTACTTCAGTGGAGGTTTGCA
CCTAGATATCTAATTTGCTATCACTAGTCTGTATAGTTTTTTTTGGGTCACACTAGTCAG
TATAGTTATACAGTTGGTAATCATACAAACATTTCAGGCACAGTCGCAACCTCAATCGCT
GATATTGACTTTGTTAGGAGAAGAAAAAGTGTGGAAGAGCTCTTTGAGGATGGCACCATT
TCATTCCTGAGCATAGCTTCTGTTCACCATGGGTTCAAAATTCTTAATTCCCTAACTATA
TCTGCCATATCTCGGTATGTTATAGTTTGTTAGTTTCAAAATGCATTGTCTGTACTCTGT
AGTGATAAAAATAACTCCTCATTTTCTAAACAAAACTTTATCCATGTAATACGGTTGAAT
TGCTCCTCTGAAATAAGTTAAAATCATCGTATTGTATTCTGACATGAATCATCCTTGGGA
TTTTTCTTGATATATGCACTTTTTACATTGAGAATTAGCTGATCTCTACCTAGGTAGGAA
AATGATGGATCTGCATTCTCTCATCATTAGTTTGTCTCAATTTTCTGCTAAGAATATTTC
CTGCCATTGCATTTGGACAATGAAAAAAGTTAAGTATGACTTTGCAAGTCTTTTCCTCAT
AATTTTCATCATATATAAAAAAAACTGTGGTATATTTTAATTTTATTTAATTTTCCATTG
CTAGAAATGGGTATTCTCCTTGATTTTAATACTTTTTCATTTCTATCTTCAGTTAATAAT
CTTTGTGTAGATAATAAATATAGATGAAATGCTCTGAACCATGCATGACCTTGCTATTAT
TCTAGGCATACAGCATCTCTTGCCTGGTACGTGAGGAAGAAGCTCTTGGGCTTGAGGCAT
GAAAATGGAGCCCGTGTTTGCACACTTTATGGAGATTCCAAGGTTTCCTTTGTAATTGAA
TGCTTACTGAGCTTTTCTTTTTGAAAGTAAAGCTGCTGCATTTACTAAGTGAATGAAATG
CACGTCATTTCATATGTTATATCTCTTTGCGTTGTGGAGGGGAAAGGATGGGGGTGGCAG
TTAGAACTTCTTATATTTTTCTTTTTTTGGTAAAAACAAAGGCTTCTGATTCATTTCAAG
TAAGCCAACTTCACTGCATGTAATTCTTTAAGGGAAAAAAGTAGGGAAAAGGCCAAGGAG
TTGTTTGGAAAATGGTAGGAAAGAGTTGCAAGTTTGATGATTCTTTTTATATCCAACTGT
GGTCCAATTATGTAAATTTGAAGATGCCAGTTCAAATTTGGTCTGACACATGATCCCCAG
TTTGAGTTGAGTCCATCTTGGTTGTATCAGGCGGTGGCACCTCCTCTTAAGACTGAGGGT
GATGCCTTGGTGCTTGTGCTATTTACCTGGCACAATAGAGAAAAGTTCATTGACTGTATT
AACCTTCTCGACTTTCAGTGGGTCTAGCTAACATGGATGACTCTGTTTGATATACTGTTA
AGTAGACATGTGTCAATTCTTTAGAACTTTTGATTTTTATGTCAGATACTCTGTAACAAT
TAGTTAGTTTAGAAGTCTAATGTTTGATCAATTTAGTAAATGCTCTATGGACAGACAATC
TCTTTCTTCTATGTTTTCTGAATTTGTAGATAACAATCTGATATATTTCAAAACTTTATT
CTGTTAGGCATTATTTCATGACTTTGGTCCTACAGTCTCATTCAACTTGAAAAGGTCGGA
TGGCTCCTGGTGTGGATACCGTGAAGTGGAAAAACTGGCATCTTTATCTGGGATTCAGTT
ACGGGTAAATTTATGAGATGTTATTTGGCATTCAACCTATCCTTTTGGTCTTTGCATGAC
AATCAAATTATGCAACTCTACTAGAAATGGCAATATGTGATTGATTTTTTTTGTTTTTGT
TTTTACCTAATTCACAAATGATAGGTAACTTGAAATTGCAAAAGTTGTTGCAAGGTTTAC
ATTGTTGGGTGGCCCTAGGGTTTGTGATTTGATTTGGGCAAAACCTTTCTAAGGGAATTG
GGTATGGATGCCCAGGAATGTATGAAACTCTATAGTGATAATAAAGCTGTCATTAACAGA
ATCTAGTCCAATATAATAGAACTAGAAGAAAACCTGGAATCTGGTGTGATATGATATGCA
CTCCTTTTGTGAAGACATGACAAGAACTTGCTGATATCTTCACAAAGAGTGTGCCCAGTA
CTCTCGTCCATTCATTTGTCGACAAACTTGGTATGCTAAATATCTGAACAGCAGCTTTGA
GCAGTGTTGGAATATTTGTTGTGTAGCTCAGGATGTTCTTGCCTTTGTGAAATTACCAAA
ATATATGATGTACAGTAGCTTAGGATATAGCATAAGCATCTCTTGGTCACTTCTCAAGGT
GTTATTCATTTGCAATATGTTGCATTTTAAGTAATTGGCGATTTTTCAGCATTTCCTTGG
TGTCAGAACAACGTGGAATGTGTTTTTTAATTTTTCTTTCTGTTAAGCTCACCAAAATAA
AATTGGTACTTAGGATTTTATAAAAATATTCTTCTGTTTTTAAACGCAATTGATCTTCTG
AGATAACTTATGTCAATCTATGTATATAATTCATATTTTGCATGCATTTCCAAAATTTGT
TCTATGTAATGATATATAATCTGGTTGGGTGAGAGAAAGATCAGCAATTTTACTCCACTT
GTGATGGGTCCTGACATTCTCTTATATCCTCCTTTCTATGTAGACAGGATGCTTTTGCAA
TCCCGGTGCATGTGCAAAATATCTTGGCTTGTCTCACTTGGATCTTCGTTCAAACTTTGA
GGTACTTGGAACTGTTTATTTTGATTTCTTTCTTTTTTTCTTTTTTTTCTTTTTTGTGGT
TTTCGAGGGGAAAGGGAGGGTTGGGGGCGTGTGGGGGATTGGGGCTTACTTATGACTTTT
CTTAGGATTTAGTTAATGAATGACTATTCTATTCTAGTTGAATGATCCACCGCATGGCGT
GTATTTTTCAGTTTCTGCTTGAGGGTATGAAATAGTCTTAACAATTTAGTTTTGGATATT
AGGCTGGACATGTTTGCTGGGATGATCATGACATAATTCATGGAAAACCTACTGGAGCGG
TGAGAGTATCCTTTGGTTATATGTCAACATTTGAAGATGCGAAGGTAGATGTTCTTTCTC
AAGCCATAGAGAGCATAGTTAAAATTTGAAGTGTACAGTGTTGCAGCATTTCCTTTCCAA
TTTTATGCATAAGCTAATGTGAAGCACAACATTCCAGGCTTTAACTAACAAATGTTTGTT
TTCTTAGATTTTGAAAGGCAAAAACGCTAATTTGGGTTTTTCATTCCAGTCTGATTTTCT
TTTCTCTTTCTTGTTTTATGAAATGCAGAAATTTATTGATTTTGTGACAAGTTCCTTCGT
AGCATTACCCAATTGGATTGAAAGTGGGTATCAACTAATGCAAGGTTCATCCCCTTTCTA
AATGAAGGTTAATTTATATATTGCTTTATACTCTGGTCTGAAAGAGTTGAAGTTTGGTTT
AAATTACATATCTTCGTTTCCTGTGGAGGATTCCAACCTCCTGCTCCTCCCACCCTCTCT
TAATTCTTATTTTCTTTGCATTTTCAAAATTTTAAGCCATGTCATTGTTTCCGTTGCCTC
ACAAGATGAAGTGATCGTTTCTCATGTTATTAATATAGGAAAGAAAAGGACTGGGAATAG
TAAAATTCTATGCAGCACGGATGACGCATCTATGTGTGATGTCTTTTGCATGGTATCGTA
TGTTGAGAAATAAAGAGGGAGGGAATAAGGTGCTTCAATCATAATCCTTAAAGCGGTCTA
CATGAAGCAGAACATTAGTTATAATAAGAAACTAAACAATGGCGACGTAGGAAACTAAAT
TAAACTCCTATAGGAACCAAATGTTCTTACAAAAGAACAGCCATTCAAGAGATAGCATAG
ATGCTAATTATGCCTAGCTTGTTAAATCAGTCATAAACATAATTGAAACTTATAATTTTA
AAGCAGACTCAAAACATAAAGTGAATTGGATTTGTACTTGTGCTACCTTGACTGAATGTT
GTAATGCCACCTTGAGCCTTGAGTTTCTTTGGATATGATATTTAAGATCTTCAATAGTCT
CTCAGCATTACTCCTGAATGTGTTAGGTTCAACTTGTCTGAAATTTTGAACCAGTCCTTT
TATATTTGGGGATCTTTGAACTTTAACATGGTTTTATTTCTCACTTCAATAACTTAGGCT
TCACATGGCTACAAACAGGATTGCATCGTGTGCCTCTACTTATAATTGTGAAATTTTGTA
AATAGAGTACAACCCTAATTCAATAGGAAACTAGCTAACAACCAAAACACCTAATTTAGG
AGACTAGTTAAGCCCATAAACAAAGTAGAAGCATTCTTATACTCTTAAAATACAAATTCT
CTAATATAACGTTTTTTTCATCTCCCATTCCACATTTTTTTTATGATATTGGATGAGAGA
AATAGTAAAGTTTTTTATTTAAGGAGAGGAGCGCTCATTTATGGAAACCAAAGCCCAGAT
TTTGGATGGTTAATTGAGTGGGCCTTGTGAGCTATTTCCATGTCTCCTATTTCTCGTCAG
TTTTTGCTTTCTTTACACACTTTTCACTGTGGGTTTTGTGTACATGGGTTGCTCTACACT
AAAATTCGTTTACTTACTAATATATTGTAGGTTCGGAAAGCACACTAGGAGCTGCCAGTT
TCTATCTCAAATCTATCACTGTTTACCCAATAAAATCATGTGCAGGATTCAATGTCGAAA
GTTGGCCTTTGAGCACTTCTGGTAGCTATTTCTTGTCTTCACATTTTATGTGTTTTTTCT
TGGAATAGTTGTGTAAAATATCATCATAATTTAATAATATTGTACATAGCAGTAGGAGGT
ACCTTTTTGAATAACACAAGGATACAAGCCTGCCGTGCCAGTTAATCTTATGTAACAAGT
GTTATTTGATAGTCATTATGATGGAAAAGAAAAGTTACACCCCCATGGATTATCATACTT
AGGATCACCCTATTTCGGTGAAGAGCGTAGCAAGCAGTGGTTATATGTGGTGAAGCATAA
AGAAGAGGAGATTGGAATTGTACTTATCTCTTGAAGATAACTTGTATTAACATTTACCAG
AACCAAATTTTGTTGTTGAACCTTGGTGACTTAATAAAGCTGGATGTGTTTCACAGTTTC
AAGAATGTAGATTGAACCTTATGATTTTATAATTGTTTTCCTTTTTTTCTTTGGCGTACT
ATCTGTTCATTTCTTATAAGTATGTGCTGCTCCAGGAAATTAGCAAAATTTCGTTTGTTA
TTTATTATGTATGTATGTATGTATGAATGTATGCATCTTAATGCAGTGACAATATATAGA
GGGCCTGGAGGCACTGTATGTTCCATTATTTGAATAACCCTGTTTGATGGGTAGAATCTT
TGTCATATCTGGGAGTGTATTGGTTAATGGAATTTTATTATTTTTTCGGTGGTTTTTTAG
CAGGTTTGCTTCATGATCGGGAATGGGTTCTTACAAGCCTAAGTGGTGAAATTCTTACAC
AGAAGAAGGTGAAATACCAATTTAGTAGTTTTTGACCAAAAAAACCAATTTAGTAGTTTC
AAGCACATGCAAATGTGCACAAACACAGTGCAATTGGCTCAGACCCTAGGCATGGCTCCA
GCACGTGGGACGGGTACATTCGTGTTCATGCTGTGCTGATGTTGTGCCTAGGGTACAGGT
ACCTTTTTCTTTTCGTATTTTTAATTAAGAGGATTAGGTTTTTTTCCTTGTAGTTAAAGG
TATGGGATATTTATAGGTGAAAGAGTAGGGAAAAGAATAAAATAAAATTTAAGAGCTCTT
TATTCTAGGGCGGCCTGTGTGGGTAATATGTCCAAGTGTCTGATCTGGTCTTCAGAGAGT
CTTTCAAATTTTGGAGTATAGTGAACATCGAATTTGTTTATGCTTTGCCATAAAAAATTG
ATTAGCATTAACTTTTAATTCTTCTGAATTTGGTTTTGTAGGTTCCTGAAATGTGCTTTA
TAAGTACTTTTATTGACCTCGACAAGGGAATATTGTTTGTAGAGTCACCACGATGCCAAG
TGAAACTGCCAATCAACTTTATCACAGATTCATGTAATGGTGGGAGCGAAAAAATTAAGT
TAAATGGCCAAAGGCAAGATAATATTTGTGTATCTGTCTTTTTAACTGCTTGTTACTCCT
TTGTTCTAGAGTGTCATGGCCTTGTTAGACTTGTTGGATTGATGGAATGTTTAGATACTA
TTACAATGATAATATACTTGTTAATTTGTCGCTGTTTTGAATTAATTTAGAAAATTCCCT
TTGTTTTTGAGCTATCCCCTACATTCTATAAAGGTTTATTGGTTAACATTTGGTTTGGTT
TTTTGTTCTTTCTTTTTTCTTTTTTCTTGGGGGCTTAGATATGAAGTACAGAGCTACAAG
AATGAAGTCAATATTTGGTTCAGCAATGCCATTGGTCGACCATGCACTTTATTCCGCTGT
TTTAGTTCCAATCACAACTTTTGCTTGAATAAGATCAAAAGTGCAAGCATGGGAAGAGAG
GTGCAGAGCATGTTGAATTTTTCCAATGAAGCTCAGTTCTTATTGATATCTGAGGAAAGC
GTGTCTGACCTCAGCCACAGAGTAAGCACAAGTATGTTCTTACATTGAACTGTTGCAAGT
CATATAGCAAGTAAATTCTTGCACTATGATGTGAAACGATCGAGACTTGCATGAGCTATC
TTCTGTTCTGAATACAATTGCAATATGGATTGATTTTCCTGTACCCTGGAATCTTTGAGA
AAATACTTTTTTTCCTATTGTGTTTTTCCCCTTCATTGACTAAATTCCGGCCTAATACCT
TTCTTATGCCTACCCTATCGCATTATAGACAGCCCAAGACCTTTTAGGAAATTAGTTGAG
GATTTTAAGAAT
>chr4:8550068-8561357 A1729 FLACCA P1
AATTTTACATCTCACGTCTCACCATTGTTGGAAAACCCCATTTTACATCTTGCGGAGATG
TAAAAATGGTTTTACATACCTAAATTTACACCTTCCTAATAAAGATATTGTAACTCCTCA
ATTCAATTCCTCCTCTTTCTCTTTCGATTACAAATGTGACGTCTAAAATTGAAATGGAAT
CTGAAATCCATCGGTCAAATTGTTGATAAGTATAAATGGAACTCACGCCAAAAAAGAATA
GTATGAACAGAAAAGCTTTTAGTAGAAAAATTGGGTTTTTTTTTTTCCTTCTGGTTAGCG
GAAAAAATGCGTTCAGTTCAGTGGAAATGCGCATATATGGACCGACTCGTTTAGAATATG
GCCGTACATGCTAAGGCGGTGCAAAGCTTCTTCCTTCAGTTTTTAATTTAACCACTCCAC
TCCAGAACGCTTGAAAGCACAAAACTTTATTGGCGTTTGAATCTCTCTCTCTCTGTTGTT
CTGTCACTGTTGGATCGAGCATGGAGGCAAGCAAGGAAGCGTTTCTGAGGGAGTTTGGGG
AGCATTATGGGTACCCGAACGGTCCCAAAACCATTGACGAAATCCGAGCAACCGAATTCA
AACGATTAGATGGTCTGCCTCTCTTTAATTCGCTTCTATATTCTATCCCTTTGCTCTCTG
TTTGCTTCTTGAGAAATTTGAGCTGAAAAAATGACACAAGAAGCAAATAAGCTTTCGGTT
TTATCATTTTCAGTCTTATTCGTTGAACCCAAGTGCAATTTTTCTAGTTTTTAATTGAGC
TGGGGAAATGAATTAAGTTCTGAAAATTTATTTCTTGGTGGGCATACAGAGGAATATTGG
TGAGGTTTGTTTATTGGGTTTTGGCTATTGATGCTGTTGGGTTTGGGAAATGCAGGCCTT
GTGTACTTGGACCATGCTGGTGCTACTATGTACTCTGAGTTGCAGATGGAAGCAATCTTT
AAAGACTTCACTACCAATGTTTATGGAAACCCACGTATCCTATTACATGTGAAATGAATG
ATTGTGGTGTGAGAAATCGTTATGTAATTGCTGGAACAGGATTTGCAATATAATCTTGTT
CTCCTGGTTGTTGAAATCAAATTGTCTTATAAAATTAATTTATGACCTTATTGTTATTCA
TGGTTGCTTTTCATTAAGTTCCTTAATTTAAATTCAGATAGTCAAAGTGATACGAGTTCT
TCCACTAGTGACATTGTAAGGGAAGCCCGCCAACAGGTATCATATGTTATCTCTAGCTGC
TTTGGTGTTAGTCCTCACAATATAATGAATTTTAAAGGTTCAATATATTTTTTCTAATCT
TTTCCAAGTAGTTGGATAGTGGGAATATTATGACCACTAATTGTCCTGAATTGATCTTTA
TGAGTAATTTTTGTTATCATGATTTTTTTTTTCCAGATGATTCATGTGCAAGATTAATAG
TTTGCCCCTCATTTCGTACTTTTAGTGAGTTTCTGAATAGCCGTGTCACATTTGTATAGG
TCCTTGACTATTGTAAAGCATCGCCAAAAGATTACAGCTGCATATTCACTTCTGGGGCTA
CAGCGGCACTGAAGCTGGTAGGGGAGGCCTTTCCTTGGAGCTGTCAGAGCTGTTTTACAT
ACACGATGGAGAACCACAATAGTGTCCTTGGGATCAGAGAGTATCCTAACATGCATCACT
CAGTCATCATCTTTAATAGATGGGGTTAGCTTCTTCTTTTTTTTTCAATGATTATTCTAG
AATTTTTGTTTGTACATTTAACGGAGAGGATCCTTTTCACCAACATTTCTGTCTCAACTT
ACAAGTTTGTGCTTAATGTTTGGCATGGAAGTTGAACATCAGTTTTGTCAGATGATTGAC
TTCTGAGTGATATTACAGACTTACTTTGTGTACCATTAATGCTTGTGGTCTTTGGACCTG
TATATATGTTCCCTTACCGGATGTTGTTTTTTCTTGAAATCTTTTGAAATCAAATGGAGA
GCTTGGGCCAGTTTGTTTTGTATGCAATATTTTGTACACTCTACTATAATTTTGAATTGA
CGTCATTATTCTTCTGTTTTTCATTTTCACCTTCTTAAGAGTCTGAGCGCCATATATGTA
GCCCTTAATTAGTTTAGATATGCTCTGGATCAAGGAGCTGCAGCCTTTGCAATAGATGTT
GAAGAGACTGTGCATCATGGAGTATCCAATGGTACTGCAGCATCTATGAAGGTGTTGCAG
CACCAAGTGCAAAGGAGAAATGAAGCAAGTTCCCTAGAAGAACCAACAGGTAATTCTGAC
TGGACGCATTAGATATTGATGGAAAGTTGGCAAGACCTTGATCGCAGCACATCTTCCTAG
CATTTTTGGATGGTTGCTATCTGCATATGTATTTTCATGCATGTCTTTGGTAGGGAAAGG
GGGTTCAAACAGTTTGGCTGAATTAAAATTGGGATTTCATGACATTCAAGATTATGACAA
TTTTTCATTGGATATCTGTTGTAACACCAGTCAGTTGTAAAAAACTGTACAATGGGTGAA
AATTTAATTGGTTTTTAGTGATTTGATGTTATCATTTATAAGTTATTGTTGTTGGTTTCT
TTAAGCCTGTTGTGAAAGTGTTGGTCTTAAATATGAGACAAATAATTGTAAATCATATTC
ATACTTGTACTTTGTTTGGGGATACTGTTATAAATAACAGTTTTGTATACTGATATTTTC
AGGAGAGTTCATGATAACGTACATGAATTTGATTTCATTTCATTTTCCTGATGCAGGAGA
GGCATATAACTTATTTGCCTTCCCCTTGGAGTGCAATTTTTCTGGTTTGAGATTCAGCCT
TGACTTGGTGAAGATAATTAAAGAAGATCCGGCAAGAATTCTGGAAGGCTCTCCATTTTG
CAAGTAGGTCATACATTATATCCAGTAAACTTCTTATTTTCTCTGCCATTCACATTTGAT
TCTAATCTGAATTAATGACTCATGGAATATTTGATCTGAACAAAATTATTGTTGTTACAA
TTATTGCAACCAGTTTATCTTGCATGCAATATCAGTTTTGAATTTTCGATGGATGTGGTT
ATATTAGTAGAGAGCCGAATGTTACCTTGTATGGCTGGTTGAGGTTTCTGTTGTCTTCCC
ATTAATTTATGGACCTCTCTTCTTCTCATGTTCTTCACCTTTTCTATTACAAAAAATAAA
ATAAAAAGGAAAAGAAAGGCAGAATTGCTTTGAATGTACATACATACCTATGTTGCTGTT
GTGTCATGACTTGTTTCTGGAAGAAAAATATATCATAAATGGAAGATCCTCTATACAAAC
ATTAGTATGCAGACAAATGCATGCATAAACATGTGCATGCTAGTGCGTCTCTGCACATGT
TTTCTGTTGGCTTGGTTGTCTTGTCTTTTTCTGCGAATGTGATATATATTTATCCTCCGA
GTCTCTATTTTTCTGCCTTTTGGTCCTTCTTTTCAATGAAGAGTTTTCCTGGAAGACAAG
TATAGAATCTTTGCTGATGATCTCTCTTTGAATGCTTCTATTTTAGACAGCATAGGTTTT
GCTCATTCTAGTATGCTTTGCTGTTTATATTGGGACATCTAGGTAGTATACTATAGAGGA
ACTACGTTTTGAGAATTTCTTTAAAAATTCTTCAATTTGAATATTATGCATTTAGTATTT
TATTTTATTTTTACTTTTTTTTTATCTCATAAGTGGGCGCTGGATGGTCTTGATTGATGC
TGCAAAAGGATCTGCCACAGAACCACCAGATTTATCATTATATCCGGCAGATTTTGTTGT
TATGTCTTTCTATAAGGTACATGTCTTTCTTTGGATTTTGTTAGAAACCATTACCTTTGG
ATATTAATGTTTTGTATCTGTATGTTTCTTGTTAAGCTGTTTGGTTATCCAACTGGACTT
GGAGTGCTCATTGCTCGAAATGGTAAGTAACTAATAATGAACATAATCATGTTTTAAAAA
TAATTTGGTGGCGTGTTAGAAGTTTTCTCCAGTCTCACATATATGTTGTGATATTGCCTT
CAAAGTACTAAAATTGCCTTTTATCTTGTTTTCCAAGGGTGGGTAGGCGTAGTTCATTTA
TTTGTGATTTTAGTTCTTGTTGCATGTGTCATTTTCTTCCCTTTAAAGTAGGATGTCACA
GAAAATTATAGAAGTATGGCCACTAGATCTCTTCTTGGTTGCTTGCATGAACTTACTACT
TGTGAAAATTATGTTCTAATTTTTTGTTCATGCTACTTCCATTAATTTTTTCTTTGGTAG
TGTATCATCTTGAAATGTAATATCAAAACTTAGGGATATGTTTTTCTTATTTGAACTTTT
ATTTTACAACACAGATGCCTCCAGGTTATTGAAGAAGACGTACTTCAGTGGAGGTTTGCA
CCTAGATATCTAATTTGCTATCACTAGTCTGTATAGTTTTTTTTGGGTCACACTAGTCAG
TATAGTTATACAGTTGGTAATCATACAAACATTTCAGGCACAGTCGCAACCTCAATCGCT
GATATTGACTTTGTTAGGAGAAGAAAAAGTGTGGAAGAGCTCTTTGAGGATGGCACCATT
TCATTCCTGAGCATAGCTTCTGTTCACCATGGGTTCAAAATTCTTAATTCCCTAACTATA
TCTGCCATATCTCGGTATGTTATAGTTTGTTAGTTTCAAAATGCATTGTCTGTACTCTGT
AGTGATAAAAATAACTCCTCATTTTCTAAACAAAACTTTATCCATGTAATACGGTTGAAT
TGCTCCTCTGAAATAAGTTAAAATCATCGTATTGTATTCTGACATGAATCATCCTTGGGA
TTTTTCTTGATATATGCACTTTTTACATTGAGAATTAGCTGATCTCTACCTAGGTAGGAA
AATGATGGATCTGCATTCTCTCATCATTAGTTTGTCTCAATTTTCTGCTAAGAATATTTC
CTGCCATTGCATTTGGACAATGAAAAAAGTTAAGTATGACTTTGCAAGTCTTTTCCTCAT
AATTTTCATCATATATAAAAAAAACTGTGGTATATTTTAATTTTATTTAATTTTCCATTG
CTAGAAATGGGTATTCTCCTTGATTTTAATACTTTTTCATTTCTATCTTCAGTTAATAAT
CTTTGTGTAGATAATAAATATAGATGAAATGCTCTGAACCATGCATGACCTTGCTATTAT
TCTAGGCATACAGCATCTCTTGCCTGGTACGTGAGGAAGAAGCTCTTGGGCTTGAGGCAT
GAAAATGGAGCCCGTGTTTGCACACTTTATGGAGATTCCAAGGTTTCCTTTGTAATTGAA
TGCTTACTGAGCTTTTCTTTTTGAAAGTAAAGCTGCTGCATTTACTAAGTGAATGAAATG
CACGTCATTTCATATGTTATATCTCTTTGCGTTGTGGAGGGGAAAGGATGGGGGTGGCAG
TTAGAACTTCTTATATTTTTCTTTTTTTGGTAAAAACAAAGGCTTCTGATTCATTTCAAG
TAAGCCAACTTCACTGCATGTAATTCTTTAAGGGAAAAAAGTAGGGAAAAGGCCAAGGAG
TTGTTTGGAAAATGGTAGGAAAGAGTTGCAAGTTTGATGATTCTTTTTATATCCAACTGT
GGTCCAATTATGTAAATTTGAAGATGCCAGTTCAAATTTGGTCTGACACATGATCCCCAG
TTTGAGTTGAGTCCATCTTGGTTGTATCAGGCGGTGGCACCTCCTCTTAAGACTGAGGGT
GATGCCTTGGTGCTTGTGCTATTTACCTGGCACAATAGAGAAAAGTTCATTGACTGTATT
AACCTTCTCGACTTTCAGTGGGTCTAGCTAACATGGATGACTCTGTTTGATATACTGTTA
AGTAGACATGTGTCAATTCTTTAGAACTTTTGATTTTTATGTCAGATACTCTGTAACAAT
TAGTTAGTTTAGAAGTCTAATGTTTGATCAATTTAGTAAATGCTCTATGGACAGACAATC
TCTTTCTTCTATGTTTTCTGAATTTGTAGATAACAATCTGATATATTTCAAAACTTTATT
CTGTTAGGCATTATTTCATGACTTTGGTCCTACAGTCTCATTCAACTTGAAAAGGTCGGA
TGGCTCCTGGTGTGGATACCGTGAAGTGGAAAAACTGGCATCTTTATCTGGGATTCAGTT
ACGGGTAAATTTATGAGATGTTATTTGGCATTCAACCTATCCTTTTGGTCTTTGCATGAC
AATCAAATTATGCAACTCTACTAGAAATGGCAATATGTGATTGATTTTTTTTGTTTTTGT
TTTTACCTAATTCACAAATGATAGGTAACTTGAAATTGCAAAAGTTGTTGCAAGGTTTAC
ATTGTTGGGTGGCCCTAGGGTTTGTGATTTGATTTGGGCAAAACCTTTCTAAGGGAATTG
GGTATGGATGCCCAGGAATGTATGAAACTCTATAGTGATAATAAAGCTGTCATTAACAGA
ATCTAGTCCAATATAATAGAACTAGAAGAAAACCTGGAATCTGGTGTGATATGATATGCA
CTCCTTTTGTGAAGACATGACAAGAACTTGCTGATATCTTCACAAAGAGTGTGCCCAGTA
CTCTCGTCCATTCATTTGTCGACAAACTTGGTATGCTAAATATCTGAACAGCAGCTTTGA
GCAGTGTTGGAATATTTGTTGTGTAGCTCAGGATGTTCTTGCCTTTGTGAAATTACCAAA
ATATATGATGTACAGTAGCTTAGGATATAGCATAAGCATCTCTTGGTCACTTCTCAAGGT
GTTATTCATTTGCAATATGTTGCATTTTAAGTAATTGGCGATTTTTCAGCATTTCCTTGG
TGTCAGAACAACGTGGAATGTGTTTTTTAATTTTTCTTTCTGTTAAGCTCACCAAAATAA
AATTGGTACTTAGGATTTTATAAAAATATTCTTCTGTTTTTAAACGCAATTGATCTTCTG
AGATAACTTATGTCAATCTATGTATATAATTCATATTTTGCATGCATTTCCAAAATTTGT
TCTATGTAATGATATATAATCTGGTTGGGTGAGAGAAAGATCAGCAATTTTACTCCACTT
GTGATGGGTCCTGACATTCTCTTATATCCTCCTTTCTATGTAGACAGGATGCTTTTGCAA
TCCCGGTGCATGTGCAAAATATCTTGGCTTGTCTCACTTGGATCTTCGTTCAAACTTTGA
GGTACTTGGAACTGTTTATTTTGATTTCTTTCTTTTTTTCTTTTTTTTCTTTTTTGTGGT
TTTCGAGGGGAAAGGGAGGGTTGGGGGCGTGTGGGGGATTGGGGCTTACTTATGACTTTT
CTTAGGATTTAGTTAATGAATGACTATTCTATTCTAGTTGAATGATCCACCGCATGGCGT
GTATTTTTCAGTTTCTGCTTGAGGGTATGAAATAGTCTTAACAATTTAGTTTTGGATATT
AGGCTGGACATGTTTGCTGGGATGATCATGACATAATTCATGGAAAACCTACTGGAGCGG
TGAGAGTATCCTTTGGTTATATGTCAACATTTGAAGATGCGAAGGTAGATGTTCTTTCTC
AAGCCATAGAGAGCATAGTTAAAATTTGAAGTGTACAGTGTTGCAGCATTTCCTTTCCAA
TTTTATGCATAAGCTAATGTGAAGCACAACATTCCAGGCTTTAACTAACAAATGTTTGTT
TTCTTAGATTTTGAAAGGCAAAAACGCTAATTTGGGTTTTTCATTCCAGTCTGATTTTCT
TTTCTCTTTCTTGTTTTATGAAATGCAGAAATTTATTGATTTTGTGACAAGTTCCTTCGT
AGCATTACCCAATTGGATTGAAAGTGGGTATCAACTAATGCAAGGTTCATCCCCTTTCTA
AATGAAGGTTAATTTATATATTGCTTTATACTCTGGTCTGAAAGAGTTGAAGTTTGGTTT
AAATTACATATCTTCGTTTCCTGTGGAGGATTCCAACCTCCTGCTCCTCCCACCCTCTCT
TAATTCTTATTTTCTTTGCATTTTCAAAATTTTAAGCCATGTCATTGTTTCCGTTGCCTC
ACAAGATGAAGTGATCGTTTCTCATGTTATTAATATAGGAAAGAAAAGGACTGGGAATAG
TAAAATTCTATGCAGCACGGATGACGCATCTATGTGTGATGTCTTTTGCATGGTATCGTA
TGTTGAGAAATAAAGAGGGAGGGAATAAGGTGCTTCAATCATAATCCTTAAAGCGGTCTA
CATGAAGCAGAACATTAGTTATAATAAGAAACTAAACAATGGCGACGTAGGAAACTAAAT
TAAACTCCTATAGGAACCAAATGTTCTTACAAAAGAACAGCCATTCAAGAGATAGCATAG
ATGCTAATTATGCCTAGCTTGTTAAATCAGTCATAAACATAATTGAAACTTATAATTTTA
AAGCAGACTCAAAACATAAAGTGAATTGGATTTGTACTTGTGCTACCTTGACTGAATGTT
GTAATGCCACCTTGAGCCTTGAGTTTCTTTGGATATGATATTTAAGATCTTCAATAGTCT
CTCAGCATTACTCCTGAATGTGTTAGGTTCAACTTGTCTGAAATTTTGAACCAGTCCTTT
TATATTTGGGGATCTTTGAACTTTAACATGGTTTTATTTCTCACTTCAATAACTTAGGCT
TCACATGGCTACAAACAGGATTGCATCGTGTGCCTCTACTTATAATTGTGAAATTTTGTA
AATAGAGTACAACCCTAATTCAATAGGAAACTAGCTAACAACCAAAACACCTAATTTAGG
AGACTAGTTAAGCCCATAAACAAAGTAGAAGCATTCTTATACTCTTAAAATACAAATTCT
CTAATATAACGTTTTTTTCATCTCCCATTCCACATTTTTTTTATGATATTGGATGAGAGA
AATAGTAAAGTTTTTTATTTAAGGAGAGGAGCGCTCATTTATGGAAACCAAAGCCCAGAT
TTTGGATGGTTAATTGAGTGGGCCTTGTGAGCTATTTCCATGTCTCCTATTTCTCGTCAG
TTTTTGCTTTCTTTACACACTTTTCACTGTGGGTTTTGTGTACATGGGTTGCTCTACACT
AAAATTCGTTTACTTACTAATATATTGTAGGTTCGGAAAGCACACTAGGAGCTGCCAGTT
TCTATCTCAAATCTATCACTGTTTACCCAATAAAATCATGTGCAGGATTCAATGTCGAAA
GTTGGCCTTTGAGCACTTCTGGTAGCTATTTCTTGTCTTCACATTTTATGTGTTTTTTCT
TGGAATAGTTGTGTAAAATATCATCATAATTTAATAATATTGTACATAGCAGTAGGAGGT
ACCTTTTTGAATAACACAAGGATACAAGCCTGCCGTGCCAGTTAATCTTATGTAACAAGT
GTTATTTGATAGTCATTATGATGGAAAAGAAAAGTTACACCCCCATGGATTATCATACTT
AGGATCACCCTATTTCGGTGAAGAGCGTAGCAAGCAGTGGTTATATGTGGTGAAGCATAA
AGAAGAGGAGATTGGAATTGTACTTATCTCTTGAAGATAACTTGTATTAACATTTACCAG
AACCAAATTTTGTTGTTGAACCTTGGTGACTTAATAAAGCTGGATGTGTTTCACAGTTTC
AAGAATGTAGATTGAACCTTATGATTTTATAATTGTTTTCCTTTTTTTCTTTGGCGTACT
ATCTGTTCATTTCTTATAAGTATGTGCTGCTCCAGGAAATTAGCAAAATTTCGTTTGTTA
TTTATTATGTATGTATGTATGTATGAATGTATGCATCTTAATGCAGTGACAATATATAGA
GGGCCTGGAGGCACTGTATGTTCCATTATTTGAATAACCCTGTTTGATGGGTAGAATCTT
TGTCATATCTGGGAGTGTATTGGTTAATGGAATTTTATTATTTTTTCGGTGGTTTTTTAG
CAGGTTTGCTTCATGATCGGGAATGGGTTCTTACAAGCCTAAGTGGTGAAATTCTTACAC
AGAAGAAGGTGAAATACCAATTTAGTAGTTTTTGACCAAAAAAACCAATTTAGTAGTTTC
AAGCACATGCAAATGTGCACAAACACAGTGCAATTGGCTCAGACCCTAGGCATGGCTCCA
GCACGTGGGACGGGTACATTCGTGTTCATGCTGTGCTGATGTTGTGCCTAGGGTACAGGT
ACCTTTTTCTTTTCGTATTTTTAATTAAGAGGATTAGGTTTTTTTCCTTGTAGTTAAAGG
TATGGGATATTTATAGGTGAAAGAGTAGGGAAAAGAATAAAATAAAATTTAAGAGCTCTT
TATTCTAGGGCGGCCTGTGTGGGTAATATGTCCAAGTGTCTGATCTGGTCTTCAGAGAGT
CTTTCAAATTTTGGAGTATAGTGAACATCGAATTTGTTTATGCTTTGCCATAAAAAATTG
ATTAGCATTAACTTTTAATTCTTCTGAATTTGGTTTTGTAGGTTCCTGAAATGTGCTTTA
TAAGTACTTTTATTGACCTCGACAAGGGAATATTGTTTGTAGAGTCACCACGATGCCAAG
TGAAACTGCCAATCAACTTTATCACAGATTCATGTAATGGTGGGAGCGAAAAAATTAAGT
TAAATGGCCAAAGGCAAGATAATATTTGTGTATCTGTCTTTTTAACTGCTTGTTACTCCT
TTGTTCTAGAGTGTCATGGCCTTGTTAGACTTGTTGGATTGATGGAATGTTTAGATACTA
TTACAATGATAATATACTTGTTAATTTGTCGCTGTTTTGAATTAATTTAGAAAATTCCCT
TTGTTTTTGAGCTATCCCCTACATTCTATAAAGGTTTATTGGTTAACATTTGGTTTGGTT
TTTTGTTCTTTCTTTTTTCTTTTTTCTTGGGGGCTTAGATATGAAGTACAGAGCTACAAG
AATGAAGTCAATATTTGGTTCAGCAATGCCATTGGTCGACCATGCACTTTATTCCGCTGT
TTTAGTTCCAATCACAACTTTTGCTTGAATAAGATCAAAAGTGCAAGCATGGGAAGAGAG
GTGCAGAGCATGTTGAATTTTTCCAATGAAGCTCAGTTCTTATTGATATCTGAGGAAAGC
GTGTCTGACCTCAGCCACAGAGTAAGCACAAGTATGTTCTTACATTGAACTGTTGCAAGT
CATATAGCAAGTAAATTCTTGCACTATGATGTGAAACGATCGAGACTTGCATGAGCTATC
TTCTGTTCTGAATACAATTGCAATATGGATTGATTTTCCTGTACCCTGGAATCTTTGAGA
AAATACTTTTTTTCCTATTGTGTTTTTCCCCTTCATTGACTAAATTCCGGCCTAATACCT
TTCTTATGCCTACCCTATCGCATTATAGACAGCCCAAGACCTTTTAGGAAATTAGTTGAG
GATTTTAAGAAT
>chr4:8550068-8561357 A1729 FLACCA P2
AATTTTACATCTCACGTCTCACCATTGTTGGAAAACCCCATTTTACATCTTGCGGAGATG
TAAAAATGGTTTTACATACCTAAATTTACACCTTCCTAATAAAGATATTGTAACTCCTCA
ATTCAATTCCTCCTCTTTCTCTTTCGATTACAAATGTGACGTCTAAAATTGAAATGGAAT
CTGAAATCCATCGGTCAAATTGTTGATAAGTATAAATGGAACTCACGCCAAAAAAGAATA
GTATGAACAGAAAAGCTTTTAGTAGAAAAATTGGGTTTTTTTTTTTCCTTCTGGTTAGCG
GAAAAAATGCGTTCAGTTCAGTGGAAATGCGCATATATGGACCGACTCGTTTAGAATATG
GCCGTACATGCTAAGGCGGTGCAAAGCTTCTTCCTTCAGTTTTTAATTTAACCACTCCAC
TCCAGAACGCTTGAAAGCACAAAACTTTATTGGCGTTTGAATCTCTCTCTCTCTGTTGTT
CTGTCACTGTTGGATCGAGCATGGAGGCAAGCAAGGAAGCGTTTCTGAGGGAGTTTGGGG
AGCATTATGGGTACCCGAACGGTCCCAAAACCATTGACGAAATCCGAGCAACCGAATTCA
AACGATTAGATGGTCTGCCTCTCTTTAATTCGCTTCTATATTCTATCCCTTTGCTCTCTG
TTTGCTTCTTGAGAAATTTGAGCTGAAAAAATGACACAAGAAGCAAATAAGCTTTCGGTT
TTATCATTTTCAGTCTTATTCGTTGAACCCAAGTGCAATTTTTCTAGTTTTTAATTGAGC
TGGGGAAATGAATTAAGTTCTGAAAATTTATTTCTTGGTGGGCATACAGAGGAATATTGG
TGAGGTTTGTTTATTGGGTTTTGGCTATTGATGCTGTTGGGTTTGGGAAATGCAGGCCTT
GTGTACTTGGACCATGCTGGTGCTACTATGTACTCTGAGTTGCAGATGGAAGCAATCTTT
AAAGACTTCACTACCAATGTTTATGGAAACCCACGTATCCTATTACATGTGAAATGAATG
ATTGTGGTGTGAGAAATCGTTATGTAATTGCTGGAACAGGATTTGCAATATAATCTTGTT
CTCCTGGTTGTTGAAATCAAATTGTCTTATAAAATTAATTTATGACCTTATTGTTATTCA
TGGTTGCTTTTCATTAAGTTCCTTAATTTAAATTCAGATAGTCAAAGTGATACGAGTTCT
TCCACTAGTGACATTGTAAGGGAAGCCCGCCAACAGGTATCATATGTTATCTCTAGCTGC
TTTGGTGTTAGTCCTCACAATATAATGAATTTTAAAGGTTCAATATATTTTTTCTAATCT
TTTCCAAGTAGTTGGATAGTGGGAATATTATGACCACTAATTGTCCTGAATTGATCTTTA
TGAGTAATTTTTGTTATCATGATTTTTTTTTTCCAGATGATTCATGTGCAAGATTAATAG
TTTGCCCCTCATTTCGTACTTTTAGTGAGTTTCTGAATAGCCGTGTCACATTTGTATAGG
TCCTTGACTATTGTAAAGCATCGCCAAAAGATTACAGCTGCATATTCACTTCTGGGGCTA
CAGCGGCACTGAAGCTGGTAGGGGAGGCCTTTCCTTGGAGCTGTCAGAGCTGTTTTACAT
ACACGATGGAGAACCACAATAGTGTCCTTGGGATCAGAGAGTATCCTAACATGCATCACT
CAGTCATCATCTTTAATAGATGGGGTTAGCTTCTTCTTTTTTTTTCAATGATTATTCTAG
AATTTTTGTTTGTACATTTAACGGAGAGGATCCTTTTCACCAACATTTCTGTCTCAACTT
ACAAGTTTGTGCTTAATGTTTGGCATGGAAGTTGAACATCAGTTTTGTCAGATGATTGAC
TTCTGAGTGATATTACAGACTTACTTTGTGTACCATTAATGCTTGTGGTCTTTGGACCTG
TATATATGTTCCCTTACCGGATGTTGTTTTTTCTTGAAATCTTTTGAAATCAAATGGAGA
GCTTGGGCCAGTTTGTTTTGTATGCAATATTTTGTACACTCTACTATAATTTTGAATTGA
CGTCATTATTCTTCTGTTTTTCATTTTCACCTTCTTAAGAGTCTGAGCGCCATATATGTA
GCCCTTAATTAGTTTAGATATGCTCTGGATCAAGGAGCTGCAGCCTTTGCAATAGATGTT
GAAGAGACTGTGCATCATGGAGTATCCAATGGTACTGCAGCATCTATGAAGGTGTTGCAG
CACCAAGTGCAAAGGAGAAATGAAGCAAGTTCCCTAGAAGAACCAACAGGTAATTCTGAC
TGGACGCATTAGATATTGATGGAAAGTTGGCAAGACCTTGATCGCAGCACATCTTCCTAG
CATTTTTGGATGGTTGCTATCTGCATATGTATTTTCATGCATGTCTTTGGTAGGGAAAGG
GGGTTCAAACAGTTTGGCTGAATTAAAATTGGGATTTCATGACATTCAAGATTATGACAA
TTTTTCATTGGATATCTGTTGTAACACCAGTCAGTTGTAAAAAACTGTACAATGGGTGAA
AATTTAATTGGTTTTTAGTGATTTGATGTTATCATTTATAAGTTATTGTTGTTGGTTTCT
TTAAGCCTGTTGTGAAAGTGTTGGTCTTAAATATGAGACAAATAATTGTAAATCATATTC
ATACTTGTACTTTGTTTGGGGATACTGTTATAAATAACAGTTTTGTATACTGATATTTTC
AGGAGAGTTCATGATAACGTACATGAATTTGATTTCATTTCATTTTCCTGATGCAGGAGA
GGCATATAACTTATTTGCCTTCCCCTTGGAGTGCAATTTTTCTGGTTTGAGATTCAGCCT
TGACTTGGTGAAGATAATTAAAGAAGATCCGGCAAGAATTCTGGAAGGCTCTCCATTTTG
CAAGTAGGTCATACATTATATCCAGTAAACTTCTTATTTTCTCTGCCATTCACATTTGAT
TCTAATCTGAATTAATGACTCATGGAATATTTGATCTGAACAAAATTATTGTTGTTACAA
TTATTGCAACCAGTTTATCTTGCATGCAATATCAGTTTTGAATTTTCGATGGATGTGGTT
ATATTAGTAGAGAGCCGAATGTTACCTTGTATGGCTGGTTGAGGTTTCTGTTGTCTTCCC
ATTAATTTATGGACCTCTCTTCTTCTCATGTTCTTCACCTTTTCTATTACAAAAAATAAA
ATAAAAAGGAAAAGAAAGGCAGAATTGCTTTGAATGTACATACATACCTATGTTGCTGTT
GTGTCATGACTTGTTTCTGGAAGAAAAATATATCATAAATGGAAGATCCTCTATACAAAC
ATTAGTATGCAGACAAATGCATGCATAAACATGTGCATGCTAGTGCGTCTCTGCACATGT
TTTCTGTTGGCTTGGTTGTCTTGTCTTTTTCTGCGAATGTGATATATATTTATCCTCCGA
GTCTCTATTTTTCTGCCTTTTGGTCCTTCTTTTCAATGAAGAGTTTTCCTGGAAGACAAG
TATAGAATCTTTGCTGATGATCTCTCTTTGAATGCTTCTATTTTAGACAGCATAGGTTTT
GCTCATTCTAGTATGCTTTGCTGTTTATATTGGGACATCTAGGTAGTATACTATAGAGGA
ACTACGTTTTGAGAATTTCTTTAAAAATTCTTCAATTTGAATATTATGCATTTAGTATTT
TATTTTATTTTTACTTTTTTTTTATCTCATAAGTGGGCGCTGGATGGTCTTGATTGATGC
TGCAAAAGGATCTGCCACAGAACCACCAGATTTATCATTATATCCGGCAGATTTTGTTGT
TATGTCTTTCTATAAGGTACATGTCTTTCTTTGGATTTTGTTAGAAACCATTACCTTTGG
ATATTAATGTTTTGTATCTGTATGTTTCTTGTTAAGCTGTTTGGTTATCCAACTGGACTT
GGAGTGCTCATTGCTCGAAATGGTAAGTAACTAATAATGAACATAATCATGTTTTAAAAA
TAATTTGGTGGCGTGTTAGAAGTTTTCTCCAGTCTCACATATATGTTGTGATATTGCCTT
CAAAGTACTAAAATTGCCTTTTATCTTGTTTTCCAAGGGTGGGTAGGCGTAGTTCATTTA
TTTGTGATTTTAGTTCTTGTTGCATGTGTCATTTTCTTCCCTTTAAAGTAGGATGTCACA
GAAAATTATAGAAGTATGGCCACTAGATCTCTTCTTGGTTGCTTGCATGAACTTACTACT
TGTGAAAATTATGTTCTAATTTTTTGTTCATGCTACTTCCATTAATTTTTTCTTTGGTAG
TGTATCATCTTGAAATGTAATATCAAAACTTAGGGATATGTTTTTCTTATTTGAACTTTT
ATTTTACAACACAGATGCCTCCAGGTTATTGAAGAAGACGTACTTCAGTGGAGGTTTGCA
CCTAGATATCTAATTTGCTATCACTAGTCTGTATAGTTTTTTTTGGGTCACACTAGTCAG
TATAGTTATACAGTTGGTAATCATACAAACATTTCAGGCACAGTCGCAACCTCAATCGCT
GATATTGACTTTGTTAGGAGAAGAAAAAGTGTGGAAGAGCTCTTTGAGGATGGCACCATT
TCATTCCTGAGCATAGCTTCTGTTCACCATGGGTTCAAAATTCTTAATTCCCTAACTATA
TCTGCCATATCTCGGTATGTTATAGTTTGTTAGTTTCAAAATGCATTGTCTGTACTCTGT
AGTGATAAAAATAACTCCTCATTTTCTAAACAAAACTTTATCCATGTAATACGGTTGAAT
TGCTCCTCTGAAATAAGTTAAAATCATCGTATTGTATTCTGACATGAATCATCCTTGGGA
TTTTTCTTGATATATGCACTTTTTACATTGAGAATTAGCTGATCTCTACCTAGGTAGGAA
AATGATGGATCTGCATTCTCTCATCATTAGTTTGTCTCAATTTTCTGCTAAGAATATTTC
CTGCCATTGCATTTGGACAATGAAAAAAGTTAAGTATGACTTTGCAAGTCTTTTCCTCAT
AATTTTCATCATATATAAAAAAAACTGTGGTATATTTTAATTTTATTTAATTTTCCATTG
CTAGAAATGGGTATTCTCCTTGATTTTAATACTTTTTCATTTCTATCTTCAGTTAATAAT
CTTTGTGTAGATAATAAATATAGATGAAATGCTCTGAACCATGCATGACCTTGCTATTAT
TCTAGGCATACAGCATCTCTTGCCTGGTACGTGAGGAAGAAGCTCTTGGGCTTGAGGCAT
GAAAATGGAGCCCGTGTTTGCACACTTTATGGAGATTCCAAGGTTTCCTTTGTAATTGAA
TGCTTACTGAGCTTTTCTTTTTGAAAGTAAAGCTGCTGCATTTACTAAGTGAATGAAATG
CACGTCATTTCATATGTTATATCTCTTTGCGTTGTGGAGGGGAAAGGATGGGGGTGGCAG
TTAGAACTTCTTATATTTTTCTTTTTTTGGTAAAAACAAAGGCTTCTGATTCATTTCAAG
TAAGCCAACTTCACTGCATGTAATTCTTTAAGGGAAAAAAGTAGGGAAAAGGCCAAGGAG
TTGTTTGGAAAATGGTAGGAAAGAGTTGCAAGTTTGATGATTCTTTTTATATCCAACTGT
GGTCCAATTATGTAAATTTGAAGATGCCAGTTCAAATTTGGTCTGACACATGATCCCCAG
TTTGAGTTGAGTCCATCTTGGTTGTATCAGGCGGTGGCACCTCCTCTTAAGACTGAGGGT
GATGCCTTGGTGCTTGTGCTATTTACCTGGCACAATAGAGAAAAGTTCATTGACTGTATT
AACCTTCTCGACTTTCAGTGGGTCTAGCTAACATGGATGACTCTGTTTGATATACTGTTA
AGTAGACATGTGTCAATTCTTTAGAACTTTTGATTTTTATGTCAGATACTCTGTAACAAT
TAGTTAGTTTAGAAGTCTAATGTTTGATCAATTTAGTAAATGCTCTATGGACAGACAATC
TCTTTCTTCTATGTTTTCTGAATTTGTAGATAACAATCTGATATATTTCAAAACTTTATT
CTGTTAGGCATTATTTCATGACTTTGGTCCTACAGTCTCATTCAACTTGAAAAGGTCGGA
TGGCTCCTGGTGTGGATACCGTGAAGTGGAAAAACTGGCATCTTTATCTGGGATTCAGTT
ACGGGTAAATTTATGAGATGTTATTTGGCATTCAACCTATCCTTTTGGTCTTTGCATGAC
AATCAAATTATGCAACTCTACTAGAAATGGCAATATGTGATTGATTTTTTTTGTTTTTGT
TTTTACCTAATTCACAAATGATAGGTAACTTGAAATTGCAAAAGTTGTTGCAAGGTTTAC
ATTGTTGGGTGGCCCTAGGGTTTGTGATTTGATTTGGGCAAAACCTTTCTAAGGGAATTG
GGTATGGATGCCCAGGAATGTATGAAACTCTATAGTGATAATAAAGCTGTCATTAACAGA
ATCTAGTCCAATATAATAGAACTAGAAGAAAACCTGGAATCTGGTGTGATATGATATGCA
CTCCTTTTGTGAAGACATGACAAGAACTTGCTGATATCTTCACAAAGAGTGTGCCCAGTA
CTCTCGTCCATTCATTTGTCGACAAACTTGGTATGCTAAATATCTGAACAGCAGCTTTGA
GCAGTGTTGGAATATTTGTTGTGTAGCTCAGGATGTTCTTGCCTTTGTGAAATTACCAAA
ATATATGATGTACAGTAGCTTAGGATATAGCATAAGCATCTCTTGGTCACTTCTCAAGGT
GTTATTCATTTGCAATATGTTGCATTTTAAGTAATTGGCGATTTTTCAGCATTTCCTTGG
TGTCAGAACAACGTGGAATGTGTTTTTTAATTTTTCTTTCTGTTAAGCTCACCAAAATAA
AATTGGTACTTAGGATTTTATAAAAATATTCTTCTGTTTTTAAACGCAATTGATCTTCTG
AGATAACTTATGTCAATCTATGTATATAATTCATATTTTGCATGCATTTCCAAAATTTGT
TCTATGTAATGATATATAATCTGGTTGGGTGAGAGAAAGATCAGCAATTTTACTCCACTT
GTGATGGGTCCTGACATTCTCTTATATCCTCCTTTCTATGTAGACAGGATGCTTTTGCAA
TCCCGGTGCATGTGCAAAATATCTTGGCTTGTCTCACTTGGATCTTCGTTCAAACTTTGA
GGTACTTGGAACTGTTTATTTTGATTTCTTTCTTTTTTTCTTTTTTTTCTTTTTTGTGGT
TTTCGAGGGGAAAGGGAGGGTTGGGGGCGTGTGGGGGATTGGGGCTTACTTATGACTTTT
CTTAGGATTTAGTTAATGAATGACTATTCTATTCTAGTTGAATGATCCACCGCATGGCGT
GTATTTTTCAGTTTCTGCTTGAGGGTATGAAATAGTCTTAACAATTTAGTTTTGGATATT
AGGCTGGACATGTTTGCTGGGATGATCATGACATAATTCATGGAAAACCTACTGGAGCGG
TGAGAGTATCCTTTGGTTATATGTCAACATTTGAAGATGCGAAGGTAGATGTTCTTTCTC
AAGCCATAGAGAGCATAGTTAAAATTTGAAGTGTACAGTGTTGCAGCATTTCCTTTCCAA
TTTTATGCATAAGCTAATGTGAAGCACAACATTCCAGGCTTTAACTAACAAATGTTTGTT
TTCTTAGATTTTGAAAGGCAAAAACGCTAATTTGGGTTTTTCATTCCAGTCTGATTTTCT
TTTCTCTTTCTTGTTTTATGAAATGCAGAAATTTATTGATTTTGTGACAAGTTCCTTCGT
AGCATTACCCAATTGGATTGAAAGTGGGTATCAACTAATGCAAGGTTCATCCCCTTTCTA
AATGAAGGTTAATTTATATATTGCTTTATACTCTGGTCTGAAAGAGTTGAAGTTTGGTTT
AAATTACATATCTTCGTTTCCTGTGGAGGATTCCAACCTCCTGCTCCTCCCACCCTCTCT
TAATTCTTATTTTCTTTGCATTTTCAAAATTTTAAGCCATGTCATTGTTTCCGTTGCCTC
ACAAGATGAAGTGATCGTTTCTCATGTTATTAATATAGGAAAGAAAAGGACTGGGAATAG
TAAAATTCTATGCAGCACGGATGACGCATCTATGTGTGATGTCTTTTGCATGGTATCGTA
TGTTGAGAAATAAAGAGGGAGGGAATAAGGTGCTTCAATCATAATCCTTAAAGCGGTCTA
CATGAAGCAGAACATTAGTTATAATAAGAAACTAAACAATGGCGACGTAGGAAACTAAAT
TAAACTCCTATAGGAACCAAATGTTCTTACAAAAGAACAGCCATTCAAGAGATAGCATAG
ATGCTAATTATGCCTAGCTTGTTAAATCAGTCATAAACATAATTGAAACTTATAATTTTA
AAGCAGACTCAAAACATAAAGTGAATTGGATTTGTACTTGTGCTACCTTGACTGAATGTT
GTAATGCCACCTTGAGCCTTGAGTTTCTTTGGATATGATATTTAAGATCTTCAATAGTCT
CTCAGCATTACTCCTGAATGTGTTAGGTTCAACTTGTCTGAAATTTTGAACCAGTCCTTT
TATATTTGGGGATCTTTGAACTTTAACATGGTTTTATTTCTCACTTCAATAACTTAGGCT
TCACATGGCTACAAACAGGATTGCATCGTGTGCCTCTACTTATAATTGTGAAATTTTGTA
AATAGAGTACAACCCTAATTCAATAGGAAACTAGCTAACAACCAAAACACCTAATTTAGG
AGACTAGTTAAGCCCATAAACAAAGTAGAAGCATTCTTATACTCTTAAAATACAAATTCT
CTAATATAACGTTTTTTTCATCTCCCATTCCACATTTTTTTTATGATATTGGATGAGAGA
AATAGTAAAGTTTTTTATTTAAGGAGAGGAGCGCTCATTTATGGAAACCAAAGCCCAGAT
TTTGGATGGTTAATTGAGTGGGCCTTGTGAGCTATTTCCATGTCTCCTATTTCTCGTCAG
TTTTTGCTTTCTTTACACACTTTTCACTGTGGGTTTTGTGTACATGGGTTGCTCTACACT
AAAATTCGTTTACTTACTAATATATTGTAGGTTCGGAAAGCACACTAGGAGCTGCCAGTT
TCTATCTCAAATCTATCACTGTTTACCCAATAAAATCATGTGCAGGATTCAATGTCGAAA
GTTGGCCTTTGAGCACTTCTGGTAGCTATTTCTTGTCTTCACATTTTATGTGTTTTTTCT
TGGAATAGTTGTGTAAAATATCATCATAATTTAATAATATTGTACATAGCAGTAGGAGGT
ACCTTTTTGAATAACACAAGGATACAAGCCTGCCGTGCCAGTTAATCTTATGTAACAAGT
GTTATTTGATAGTCATTATGATGGAAAAGAAAAGTTACACCCCCATGGATTATCATACTT
AGGATCACCCTATTTCGGTGAAGAGCGTAGCAAGCAGTGGTTATATGTGGTGAAGCATAA
AGAAGAGGAGATTGGAATTGTACTTATCTCTTGAAGATAACTTGTATTAACATTTACCAG
AACCAAATTTTGTTGTTGAACCTTGGTGACTTAATAAAGCTGGATGTGTTTCACAGTTTC
AAGAATGTAGATTGAACCTTATGATTTTATAATTGTTTTCCTTTTTTTCTTTGGCGTACT
ATCTGTTCATTTCTTATAAGTATGTGCTGCTCCAGGAAATTAGCAAAATTTCGTTTGTTA
TTTATTATGTATGTATGTATGTATGAATGTATGCATCTTAATGCAGTGACAATATATAGA
GGGCCTGGAGGCACTGTATGTTCCATTATTTGAATAACCCTGTTTGATGGGTAGAATCTT
TGTCATATCTGGGAGTGTATTGGTTAATGGAATTTTATTATTTTTTCGGTGGTTTTTTAG
CAGGTTTGCTTCATGATCGGGAATGGGTTCTTACAAGCCTAAGTGGTGAAATTCTTACAC
AGAAGAAGGTGAAATACCAATTTAGTAGTTTTTGACCAAAAAAACCAATTTAGTAGTTTC
AAGCACATGCAAATGTGCACAAACACAGTGCAATTGGCTCAGACCCTAGGCATGGCTCCA
GCACGTGGGACGGGTACATTCGTGTTCATGCTGTGCTGATGTTGTGCCTAGGGTACAGGT
ACCTTTTTCTTTTCGTATTTTTAATTAAGAGGATTAGGTTTTTTTCCTTGTAGTTAAAGG
TATGGGATATTTATAGGTGAAAGAGTAGGGAAAAGAATAAAATAAAATTTAAGAGCTCTT
TATTCTAGGGCGGCCTGTGTGGGTAATATGTCCAAGTGTCTGATCTGGTCTTCAGAGAGT
CTTTCAAATTTTGGAGTATAGTGAACATCGAATTTGTTTATGCTTTGCCATAAAAAATTG
ATTAGCATTAACTTTTAATTCTTCTGAATTTGGTTTTGTAGGTTCCTGAAATGTGCTTTA
TAAGTACTTTTATTGACCTCGACAAGGGAATATTGTTTGTAGAGTCACCACGATGCCAAG
TGAAACTGCCAATCAACTTTATCACAGATTCATGTAATGGTGGGAGCGAAAAAATTAAGT
TAAATGGCCAAAGGCAAGATAATATTTGTGTATCTGTCTTTTTAACTGCTTGTTACTCCT
TTGTTCTAGAGTGTCATGGCCTTGTTAGACTTGTTGGATTGATGGAATGTTTAGATACTA
TTACAATGATAATATACTTGTTAATTTGTCGCTGTTTTGAATTAATTTAGAAAATTCCCT
TTGTTTTTGAGCTATCCCCTACATTCTATAAAGGTTTATTGGTTAACATTTGGTTTGGTT
TTTTGTTCTTTCTTTTTTCTTTTTTCTTGGGGGCTTAGATATGAAGTACAGAGCTACAAG
AATGAAGTCAATATTTGGTTCAGCAATGCCATTGGTCGACCATGCACTTTATTCCGCTGT
TTTAGTTCCAATCACAACTTTTGCTTGAATAAGATCAAAAGTGCAAGCATGGGAAGAGAG
GTGCAGAGCATGTTGAATTTTTCCAATGAAGCTCAGTTCTTATTGATATCTGAGGAAAGC
GTGTCTGACCTCAGCCACAGAGTAAGCACAAGTATGTTCTTACATTGAACTGTTGCAAGT
CATATAGCAAGTAAATTCTTGCACTATGATGTGAAACGATCGAGACTTGCATGAGCTATC
TTCTGTTCTGAATACAATTGCAATATGGATTGATTTTCCTGTACCCTGGAATCTTTGAGA
AAATACTTTTTTTCCTATTGTGTTTTTCCCCTTCATTGACTAAATTCCGGCCTAATACCT
TTCTTATGCCTACCCTATCGCATTATAGACAGCCCAAGACCTTTTAGGAAATTAGTTGAG
GATTTTAAGAAT
>chr4:8550068-8561357 A1731 FLACCA P1
AATTTTACATCTCACGTCTCACCATTGTTGGAAAACCCCATTTTACATCTTGCGGAGATG
TAAAAATGGTTTTACATACCTAAATTTACACCTTCCTAATAAAGATATTGTAACTCCTCA
ATTCAATTCCTCCTCTTTCTCTTTCGATTACAAATGTGACGTCTAAAATTGAAATGGAAT
CTGAAATCCATCGGTCAAATTGTTGATAAGTATAAATGGAACTCACGCCAAAAAAGAATA
GTATGAACAGAAAAGCTTTTAGTAGAAAAATTGGGTTTTTTTTTTTCCTTCTGGTTAGCG
GAAAAAATGCGTTCAGTTCAGTGGAAATGCGCATATATGGACCGACTCGTTTAGAATATG
GCCGTACATGCTAAGGCGGTGCAAAGCTTCTTCCTTCAGTTTTTAATTTAACCACTCCAC
TCCAGAACGCTTGAAAGCACAAAACTTTATTGGCGTTTGAATCTCTCTCTCTCTGTTGTT
CTGTCACTGTTGGATCGAGCATGGAGGCAAGCAAGGAAGCGTTTCTGAGGGAGTTTGGGG
AGCATTATGGGTACCCGAACGGTCCCAAAACCATTGACGAAATCCGAGCAACCGAATTCA
AACGATTAGATGGTCTGCCTCTCTTTAATTCGCTTCTATATTCTATCCCTTTGCTCTCTG
TTTGCTTCTTGAGAAATTTGAGCTGAAAAAATGACACAAGAAGCAAATAAGCTTTCGGTT
TTATCATTTTCAGTCTTATTCGTTGAACCCAAGTGCAATTTTTCTAGTTTTTAATTGAGC
TGGGGAAATGAATTAAGTTCTGAAAATTTATTTCTTGGTGGGCATACAGAGGAATATTGG
TGAGGTTTGTTTATTGGGTTTTGGCTATTGATGCTGTTGGGTTTGGGAAATGCAGGCCTT
GTGTACTTGGACCATGCTGGTGCTACTATGTACTCTGAGTTGCAGATGGAAGCAATCTTT
AAAGACTTCACTACCAATGTTTATGGAAACCCACGTATCCTATTACATGTGAAATGAATG
ATTGTGGTGTGAGAAATCGTTATGTAATTGCTGGAACAGGATTTGCAATATAATCTTGTT
CTCCTGGTTGTTGAAATCAAATTGTCTTATAAAATTAATTTATGACCTTATTGTTATTCA
TGGTTGCTTTTCATTAAGTTCCTTAATTTAAATTCAGATAGTCAAAGTGATACGAGTTCT
TCCACTAGTGACATTGTAAGGGAAGCCCGCCAACAGGTATCATATGTTATCTCTAGCTGC
TTTGGTGTTAGTCCTCACAATATAATGAATTTTAAAGGTTCAATATATTTTTTCTAATCT
TTTCCAAGTAGTTGGATAGTGGGAATATTATGACCACTAATTGTCCTGAATTGATCTTTA
TGAGTAATTTTTGTTATCATGATTTTTTTTTTCCAGATGATTCATGTGCAAGATTAATAG
TTTGCCCCTCATTTCGTACTTTTAGTGAGTTTCTGAATAGCCGTGTCACATTTGTATAGG
TCCTTGACTATTGTAAAGCATCGCCAAAAGATTACAGCTGCATATTCACTTCTGGGGCTA
CAGCGGCACTGAAGCTGGTAGGGGAGGCCTTTCCTTGGAGCTGTCAGAGCTGTTTTACAT
ACACGATGGAGAACCACAATAGTGTCCTTGGGATCAGAGAGTATCCTAACATGCATCACT
CAGTCATCATCTTTAATAGATGGGGTTAGCTTCTTCTTTTTTTTTCAATGATTATTCTAG
AATTTTTGTTTGTACATTTAACGGAGAGGATCCTTTTCACCAACATTTCTGTCTCAACTT
ACAAGTTTGTGCTTAATGTTTGGCATGGAAGTTGAACATCAGTTTTGTCAGATGATTGAC
TTCTGAGTGATATTACAGACTTACTTTGTGTACCATTAATGCTTGTGGTCTTTGGACCTG
TATATATGTTCCCTTACCGGATGTTGTTTTTTCTTGAAATCTTTTGAAATCAAATGGAGA
GCTTGGGCCAGTTTGTTTTGTATGCAATATTTTGTACACTCTACTATAATTTTGAATTGA
CGTCATTATTCTTCTGTTTTTCATTTTCACCTTCTTAAGAGTCTGAGCGCCATATATGTA
GCCCTTAATTAGTTTAGATATGCTCTGGATCAAGGAGCTGCAGCCTTTGCAATAGATGTT
GAAGAGACTGTGCATCATGGAGTATCCAATGGTACTGCAGCATCTATGAAGGTGTTGCAG
CACCAAGTGCAAAGGAGAAATGAAGCAAGTTCCCTAGAAGAACCAACAGGTAATTCTGAC
TGGACGCATTAGATATTGATGGAAAGTTGGCAAGACCTTGATCGCAGCACATCTTCCTAG
CATTTTTGGATGGTTGCTATCTGCATATGTATTTTCATGCATGTCTTTGGTAGGGAAAGG
GGGTTCAAACAGTTTGGCTGAATTAAAATTGGGATTTCATGACATTCAAGATTATGACAA
TTTTTCATTGGATATCTGTTGTAACACCAGTCAGTTGTAAAAAACTGTACAATGGGTGAA
AATTTAATTGGTTTTTAGTGATTTGATGTTATCATTTATAAGTTATTGTTGTTGGTTTCT
TTAAGCCTGTTGTGAAAGTGTTGGTCTTAAATATGAGACAAATAATTGTAAATCATATTC
ATACTTGTACTTTGTTTGGGGATACTGTTATAAATAACAGTTTTGTATACTGATATTTTC
AGGAGAGTTCATGATAACGTACATGAATTTGATTTCATTTCATTTTCCTGATGCAGGAGA
GGCATATAACTTATTTGCCTTCCCCTTGGAGTGCAATTTTTCTGGTTTGAGATTCAGCCT
TGACTTGGTGAAGATAATTAAAGAAGATCCGGCAAGAATTCTGGAAGGCTCTCCATTTTG
CAAGTAGGTCATACATTATATCCAGTAAACTTCTTATTTTCTCTGCCATTCACATTTGAT
TCTAATCTGAATTAATGACTCATGGAATATTTGATCTGAACAAAATTATTGTTGTTACAA
TTATTGCAACCAGTTTATCTTGCATGCAATATCAGTTTTGAATTTTCGATGGATGTGGTT
ATATTAGTAGAGAGCCGAATGTTACCTTGTATGGCTGGTTGAGGTTTCTGTTGTCTTCCC
ATTAATTTATGGACCTCTCTTCTTCTCATGTTCTTCACCTTTTCTATTACAAAAAATAAA
ATAAAAAGGAAAAGAAAGGCAGAATTGCTTTGAATGTACATACATACCTATGTTGCTGTT
GTGTCATGACTTGTTTCTGGAAGAAAAATATATCATAAATGGAAGATCCTCTATACAAAC
ATTAGTATGCAGACAAATGCATGCATAAACATGTGCATGCTAGTGCGTCTCTGCACATGT
TTTCTGTTGGCTTGGTTGTCTTGTCTTTTTCTGCGAATGTGATATATATTTATCCTCCGA
GTCTCTATTTTTCTGCCTTTTGGTCCTTCTTTTCAATGAAGAGTTTTCCTGGAAGACAAG
TATAGAATCTTTGCTGATGATCTCTCTTTGAATGCTTCTATTTTAGACAGCATAGGTTTT
GCTCATTCTAGTATGCTTTGCTGTTTATATTGGGACATCTAGGTAGTATACTATAGAGGA
ACTACGTTTTGAGAATTTCTTTAAAAATTCTTCAATTTGAATATTATGCATTTAGTATTT
TATTTTATTTTTACTTTTTTTTTATCTCATAAGTGGGCGCTGGATGGTCTTGATTGATGC
TGCAAAAGGATCTGCCACAGAACCACCAGATTTATCATTATATCCGGCAGATTTTGTTGT
TATGTCTTTCTATAAGGTACATGTCTTTCTTTGGATTTTGTTAGAAACCATTACCTTTGG
ATATTAATGTTTTGTATCTGTATGTTTCTTGTTAAGCTGTTTGGTTATCCAACTGGACTT
GGAGTGCTCATTGCTCGAAATGGTAAGTAACTAATAATGAACATAATCATGTTTTAAAAA
TAATTTGGTGGCGTGTTAGAAGTTTTCTCCAGTCTCACATATATGTTGTGATATTGCCTT
CAAAGTACTAAAATTGCCTTTTATCTTGTTTTCCAAGGGTGGGTAGGCGTAGTTCATTTA
TTTGTGATTTTAGTTCTTGTTGCATGTGTCATTTTCTTCCCTTTAAAGTAGGATGTCACA
GAAAATTATAGAAGTATGGCCACTAGATCTCTTCTTGGTTGCTTGCATGAACTTACTACT
TGTGAAAATTATGTTCTAATTTTTTGTTCATGCTACTTCCATTAATTTTTTCTTTGGTAG
TGTATCATCTTGAAATGTAATATCAAAACTTAGGGATATGTTTTTCTTATTTGAACTTTT
ATTTTACAACACAGATGCCTCCAGGTTATTGAAGAAGACGTACTTCAGTGGAGGTTTGCA
CCTAGATATCTAATTTGCTATCACTAGTCTGTATAGTTTTTTTTGGGTCACACTAGTCAG
TATAGTTATACAGTTGGTAATCATACAAACATTTCAGGCACAGTCGCAACCTCAATCGCT
GATATTGACTTTGTTAGGAGAAGAAAAAGTGTGGAAGAGCTCTTTGAGGATGGCACCATT
TCATTCCTGAGCATAGCTTCTGTTCACCATGGGTTCAAAATTCTTAATTCCCTAACTATA
TCTGCCATATCTCGGTATGTTATAGTTTGTTAGTTTCAAAATGCATTGTCTGTACTCTGT
AGTGATAAAAATAACTCCTCATTTTCTAAACAAAACTTTATCCATGTAATACGGTTGAAT
TGCTCCTCTGAAATAAGTTAAAATCATCGTATTGTATTCTGACATGAATCATCCTTGGGA
TTTTTCTTGATATATGCACTTTTTACATTGAGAATTAGCTGATCTCTACCTAGGTAGGAA
AATGATGGATCTGCATTCTCTCATCATTAGTTTGTCTCAATTTTCTGCTAAGAATATTTC
CTGCCATTGCATTTGGACAATGAAAAAAGTTAAGTATGACTTTGCAAGTCTTTTCCTCAT
AATTTTCATCATATATAAAAAAAACTGTGGTATATTTTAATTTTATTTAATTTTCCATTG
CTAGAAATGGGTATTCTCCTTGATTTTAATACTTTTTCATTTCTATCTTCAGTTAATAAT
CTTTGTGTAGATAATAAATATAGATGAAATGCTCTGAACCATGCATGACCTTGCTATTAT
TCTAGGCATACAGCATCTCTTGCCTGGTACGTGAGGAAGAAGCTCTTGGGCTTGAGGCAT
GAAAATGGAGCCCGTGTTTGCACACTTTATGGAGATTCCAAGGTTTCCTTTGTAATTGAA
TGCTTACTGAGCTTTTCTTTTTGAAAGTAAAGCTGCTGCATTTACTAAGTGAATGAAATG
CACGTCATTTCATATGTTATATCTCTTTGCGTTGTGGAGGGGAAAGGATGGGGGTGGCAG
TTAGAACTTCTTATATTTTTCTTTTTTTGGTAAAAACAAAGGCTTCTGATTCATTTCAAG
TAAGCCAACTTCACTGCATGTAATTCTTTAAGGGAAAAAAGTAGGGAAAAGGCCAAGGAG
TTGTTTGGAAAATGGTAGGAAAGAGTTGCAAGTTTGATGATTCTTTTTATATCCAACTGT
GGTCCAATTATGTAAATTTGAAGATGCCAGTTCAAATTTGGTCTGACACATGATCCCCAG
TTTGAGTTGAGTCCATCTTGGTTGTATCAGGCGGTGGCACCTCCTCTTAAGACTGAGGGT
GATGCCTTGGTGCTTGTGCTATTTACCTGGCACAATAGAGAAAAGTTCATTGACTGTATT
AACCTTCTCGACTTTCAGTGGGTCTAGCTAACATGGATGACTCTGTTTGATATACTGTTA
AGTAGACATGTGTCAATTCTTTAGAACTTTTGATTTTTATGTCAGATACTCTGTAACAAT
TAGTTAGTTTAGAAGTCTAATGTTTGATCAATTTAGTAAATGCTCTATGGACAGACAATC
TCTTTCTTCTATGTTTTCTGAATTTGTAGATAACAATCTGATATATTTCAAAACTTTATT
CTGTTAGGCATTATTTCATGACTTTGGTCCTACAGTCTCATTCAACTTGAAAAGGTCGGA
TGGCTCCTGGTGTGGATACCGTGAAGTGGAAAAACTGGCATCTTTATCTGGGATTCAGTT
ACGGGTAAATTTATGAGATGTTATTTGGCATTCAACCTATCCTTTTGGTCTTTGCATGAC
AATCAAATTATGCAACTCTACTAGAAATGGCAATATGTGATTGATTTTTTTTGTTTTTGT
TTTTACCTAATTCACAAATGATAGGTAACTTGAAATTGCAAAAGTTGTTGCAAGGTTTAC
ATTGTTGGGTGGCCCTAGGGTTTGTGATTTGATTTGGGCAAAACCTTTCTAAGGGAATTG
GGTATGGATGCCCAGGAATGTATGAAACTCTATAGTGATAATAAAGCTGTCATTAACAGA
ATCTAGTCCAATATAATAGAACTAGAAGAAAACCTGGAATCTGGTGTGATATGATATGCA
CTCCTTTTGTGAAGACATGACAAGAACTTGCTGATATCTTCACAAAGAGTGTGCCCAGTA
CTCTCGTCCATTCATTTGTCGACAAACTTGGTATGCTAAATATCTGAACAGCAGCTTTGA
GCAGTGTTGGAATATTTGTTGTGTAGCTCAGGATGTTCTTGCCTTTGTGAAATTACCAAA
ATATATGATGTACAGTAGCTTAGGATATAGCATAAGCATCTCTTGGTCACTTCTCAAGGT
GTTATTCATTTGCAATATGTTGCATTTTAAGTAATTGGCGATTTTTCAGCATTTCCTTGG
TGTCAGAACAACGTGGAATGTGTTTTTTAATTTTTCTTTCTGTTAAGCTCACCAAAATAA
AATTGGTACTTAGGATTTTATAAAAATATTCTTCTGTTTTTAAACGCAATTGATCTTCTG
AGATAACTTATGTCAATCTATGTATATAATTCATATTTTGCATGCATTTCCAAAATTTGT
TCTATGTAATGATATATAATCTGGTTGGGTGAGAGAAAGATCAGCAATTTTACTCCACTT
GTGATGGGTCCTGACATTCTCTTATATCCTCCTTTCTATGTAGACAGGATGCTTTTGCAA
TCCCGGTGCATGTGCAAAATATCTTGGCTTGTCTCACTTGGATCTTCGTTCAAACTTTGA
GGTACTTGGAACTGTTTATTTTGATTTCTTTCTTTTTTTCTTTTTTTTCTTTTTTGTGGT
TTTCGAGGGGAAAGGGAGGGTTGGGGGCGTGTGGGGGATTGGGGCTTACTTATGACTTTT
CTTAGGATTTAGTTAATGAATGACTATTCTATTCTAGTTGAATGATCCACCGCATGGCGT
GTATTTTTCAGTTTCTGCTTGAGGGTATGAAATAGTCTTAACAATTTAGTTTTGGATATT
AGGCTGGACATGTTTGCTGGGATGATCATGACATAATTCATGGAAAACCTACTGGAGCGG
TGAGAGTATCCTTTGGTTATATGTCAACATTTGAAGATGCGAAGGTAGATGTTCTTTCTC
AAGCCATAGAGAGCATAGTTAAAATTTGAAGTGTACAGTGTTGCAGCATTTCCTTTCCAA
TTTTATGCATAAGCTAATGTGAAGCACAACATTCCAGGCTTTAACTAACAAATGTTTGTT
TTCTTAGATTTTGAAAGGCAAAAACGCTAATTTGGGTTTTTCATTCCAGTCTGATTTTCT
TTTCTCTTTCTTGTTTTATGAAATGCAGAAATTTATTGATTTTGTGACAAGTTCCTTCGT
AGCATTACCCAATTGGATTGAAAGTGGGTATCAACTAATGCAAGGTTCATCCCCTTTCTA
AATGAAGGTTAATTTATATATTGCTTTATACTCTGGTCTGAAAGAGTTGAAGTTTGGTTT
AAATTACATATCTTCGTTTCCTGTGGAGGATTCCAACCTCCTGCTCCTCCCACCCTCTCT
TAATTCTTATTTTCTTTGCATTTTCAAAATTTTAAGCCATGTCATTGTTTCCGTTGCCTC
ACAAGATGAAGTGATCGTTTCTCATGTTATTAATATAGGAAAGAAAAGGACTGGGAATAG
TAAAATTCTATGCAGCACGGATGACGCATCTATGTGTGATGTCTTTTGCATGGTATCGTA
TGTTGAGAAATAAAGAGGGAGGGAATAAGGTGCTTCAATCATAATCCTTAAAGCGGTCTA
CATGAAGCAGAACATTAGTTATAATAAGAAACTAAACAATGGCGACGTAGGAAACTAAAT
TAAACTCCTATAGGAACCAAATGTTCTTACAAAAGAACAGCCATTCAAGAGATAGCATAG
ATGCTAATTATGCCTAGCTTGTTAAATCAGTCATAAACATAATTGAAACTTATAATTTTA
AAGCAGACTCAAAACATAAAGTGAATTGGATTTGTACTTGTGCTACCTTGACTGAATGTT
GTAATGCCACCTTGAGCCTTGAGTTTCTTTGGATATGATATTTAAGATCTTCAATAGTCT
CTCAGCATTACTCCTGAATGTGTTAGGTTCAACTTGTCTGAAATTTTGAACCAGTCCTTT
TATATTTGGGGATCTTTGAACTTTAACATGGTTTTATTTCTCACTTCAATAACTTAGGCT
TCACATGGCTACAAACAGGATTGCATCGTGTGCCTCTACTTATAATTGTGAAATTTTGTA
AATAGAGTACAACCCTAATTCAATAGGAAACTAGCTAACAACCAAAACACCTAATTTAGG
AGACTAGTTAAGCCCATAAACAAAGTAGAAGCATTCTTATACTCTTAAAATACAAATTCT
CTAATATAACGTTTTTTTCATCTCCCATTCCACATTTTTTTTATGATATTGGATGAGAGA
AATAGTAAAGTTTTTTATTTAAGGAGAGGAGCGCTCATTTATGGAAACCAAAGCCCAGAT
TTTGGATGGTTAATTGAGTGGGCCTTGTGAGCTATTTCCATGTCTCCTATTTCTCGTCAG
TTTTTGCTTTCTTTACACACTTTTCACTGTGGGTTTTGTGTACATGGGTTGCTCTACACT
AAAATTCGTTTACTTACTAATATATTGTAGGTTCGGAAAGCACACTAGGAGCTGCCAGTT
TCTATCTCAAATCTATCACTGTTTACCCAATAAAATCATGTGCAGGATTCAATGTCGAAA
GTTGGCCTTTGAGCACTTCTGGTAGCTATTTCTTGTCTTCACATTTTATGTGTTTTTTCT
TGGAATAGTTGTGTAAAATATCATCATAATTTAATAATATTGTACATAGCAGTAGGAGGT
ACCTTTTTGAATAACACAAGGATACAAGCCTGCCGTGCCAGTTAATCTTATGTAACAAGT
GTTATTTGATAGTCATTATGATGGAAAAGAAAAGTTACACCCCCATGGATTATCATACTT
AGGATCACCCTATTTCGGTGAAGAGCGTAGCAAGCAGTGGTTATATGTGGTGAAGCATAA
AGAAGAGGAGATTGGAATTGTACTTATCTCTTGAAGATAACTTGTATTAACATTTACCAG
AACCAAATTTTGTTGTTGAACCTTGGTGACTTAATAAAGCTGGATGTGTTTCACAGTTTC
AAGAATGTAGATTGAACCTTATGATTTTATAATTGTTTTCCTTTTTTTCTTTGGCGTACT
ATCTGTTCATTTCTTATAAGTATGTGCTGCTCCAGGAAATTAGCAAAATTTCGTTTGTTA
TTTATTATGTATGTATGTATGTATGAATGTATGCATCTTAATGCAGTGACAATATATAGA
GGGCCTGGAGGCACTGTATGTTCCATTATTTGAATAACCCTGTTTGATGGGTAGAATCTT
TGTCATATCTGGGAGTGTATTGGTTAATGGAATTTTATTATTTTTTCGGTGGTTTTTTAG
CAGGTTTGCTTCATGATCGGGAATGGGTTCTTACAAGCCTAAGTGGTGAAATTCTTACAC
AGAAGAAGGTGAAATACCAATTTAGTAGTTTTTGACCAAAAAAACCAATTTAGTAGTTTC
AAGCACATGCAAATGTGCACAAACACAGTGCAATTGGCTCAGACCCTAGGCATGGCTCCA
GCACGTGGGACGGGTACATTCGTGTTCATGCTGTGCTGATGTTGTGCCTAGGGTACAGGT
ACCTTTTTCTTTTCGTATTTTTAATTAAGAGGATTAGGTTTTTTTCCTTGTAGTTAAAGG
TATGGGATATTTATAGGTGAAAGAGTAGGGAAAAGAATAAAATAAAATTTAAGAGCTCTT
TATTCTAGGGCGGCCTGTGTGGGTAATATGTCCAAGTGTCTGATCTGGTCTTCAGAGAGT
CTTTCAAATTTTGGAGTATAGTGAACATCGAATTTGTTTATGCTTTGCCATAAAAAATTG
ATTAGCATTAACTTTTAATTCTTCTGAATTTGGTTTTGTAGGTTCCTGAAATGTGCTTTA
TAAGTACTTTTATTGACCTCGACAAGGGAATATTGTTTGTAGAGTCACCACGATGCCAAG
TGAAACTGCCAATCAACTTTATCACAGATTCATGTAATGGTGGGAGCGAAAAAATTAAGT
TAAATGGCCAAAGGCAAGATAATATTTGTGTATCTGTCTTTTTAACTGCTTGTTACTCCT
TTGTTCTAGAGTGTCATGGCCTTGTTAGACTTGTTGGATTGATGGAATGTTTAGATACTA
TTACAATGATAATATACTTGTTAATTTGTCGCTGTTTTGAATTAATTTAGAAAATTCCCT
TTGTTTTTGAGCTATCCCCTACATTCTATAAAGGTTTATTGGTTAACATTTGGTTTGGTT
TTTTGTTCTTTCTTTTTTCTTTTTTCTTGGGGGCTTAGATATGAAGTACAGAGCTACAAG
AATGAAGTCAATATTTGGTTCAGCAATGCCATTGGTCGACCATGCACTTTATTCCGCTGT
TTTAGTTCCAATCACAACTTTTGCTTGAATAAGATCAAAAGTGCAAGCATGGGAAGAGAG
GTGCAGAGCATGTTGAATTTTTCCAATGAAGCTCAGTTCTTATTGATATCTGAGGAAAGC
GTGTCTGACCTCAGCCACAGAGTAAGCACAAGTATGTTCTTACATTGAACTGTTGCAAGT
CATATAGCAAGTAAATTCTTGCACTATGATGTGAAACGATCGAGACTTGCATGAGCTATC
TTCTGTTCTGAATACAATTGCAATATGGATTGATTTTCCTGTACCCTGGAATCTTTGAGA
AAATACTTTTTTTCCTATTGTGTTTTTCCCCTTCATTGACTAAATTCCGGCCTAATACCT
TTCTTATGCCTACCCTATCGCATTATAGACAGCCCAAGACCTTTTAGGAAATTAGTTGAG
GATTTTAAGAAT
>chr4:8550068-8561357 A1731 FLACCA P2
AATTTTACATCTCACGTCTCACCATTGTTGGAAAACCCCATTTTACATCTTGCGGAGATG
TAAAAATGGTTTTACATACCTAAATTTACACCTTCCTAATAAAGATATTGTAACTCCTCA
ATTCAATTCCTCCTCTTTCTCTTTCGATTACAAATGTGACGTCTAAAATTGAAATGGAAT
CTGAAATCCATCGGTCAAATTGTTGATAAGTATAAATGGAACTCACGCCAAAAAAGAATA
GTATGAACAGAAAAGCTTTTAGTAGAAAAATTGGGTTTTTTTTTTTCCTTCTGGTTAGCG
GAAAAAATGCGTTCAGTTCAGTGGAAATGCGCATATATGGACCGACTCGTTTAGAATATG
GCCGTACATGCTAAGGCGGTGCAAAGCTTCTTCCTTCAGTTTTTAATTTAACCACTCCAC
TCCAGAACGCTTGAAAGCACAAAACTTTATTGGCGTTTGAATCTCTCTCTCTCTGTTGTT
CTGTCACTGTTGGATCGAGCATGGAGGCAAGCAAGGAAGCGTTTCTGAGGGAGTTTGGGG
AGCATTATGGGTACCCGAACGGTCCCAAAACCATTGACGAAATCCGAGCAACCGAATTCA
AACGATTAGATGGTCTGCCTCTCTTTAATTCGCTTCTATATTCTATCCCTTTGCTCTCTG
TTTGCTTCTTGAGAAATTTGAGCTGAAAAAATGACACAAGAAGCAAATAAGCTTTCGGTT
TTATCATTTTCAGTCTTATTCGTTGAACCCAAGTGCAATTTTTCTAGTTTTTAATTGAGC
TGGGGAAATGAATTAAGTTCTGAAAATTTATTTCTTGGTGGGCATACAGAGGAATATTGG
TGAGGTTTGTTTATTGGGTTTTGGCTATTGATGCTGTTGGGTTTGGGAAATGCAGGCCTT
GTGTACTTGGACCATGCTGGTGCTACTATGTACTCTGAGTTGCAGATGGAAGCAATCTTT
AAAGACTTCACTACCAATGTTTATGGAAACCCACGTATCCTATTACATGTGAAATGAATG
ATTGTGGTGTGAGAAATCGTTATGTAATTGCTGGAACAGGATTTGCAATATAATCTTGTT
CTCCTGGTTGTTGAAATCAAATTGTCTTATAAAATTAATTTATGACCTTATTGTTATTCA
TGGTTGCTTTTCATTAAGTTCCTTAATTTAAATTCAGATAGTCAAAGTGATACGAGTTCT
TCCACTAGTGACATTGTAAGGGAAGCCCGCCAACAGGTATCATATGTTATCTCTAGCTGC
TTTGGTGTTAGTCCTCACAATATAATGAATTTTAAAGGTTCAATATATTTTTTCTAATCT
TTTCCAAGTAGTTGGATAGTGGGAATATTATGACCACTAATTGTCCTGAATTGATCTTTA
TGAGTAATTTTTGTTATCATGATTTTTTTTTTCCAGATGATTCATGTGCAAGATTAATAG
TTTGCCCCTCATTTCGTACTTTTAGTGAGTTTCTGAATAGCCGTGTCACATTTGTATAGG
TCCTTGACTATTGTAAAGCATCGCCAAAAGATTACAGCTGCATATTCACTTCTGGGGCTA
CAGCGGCACTGAAGCTGGTAGGGGAGGCCTTTCCTTGGAGCTGTCAGAGCTGTTTTACAT
ACACGATGGAGAACCACAATAGTGTCCTTGGGATCAGAGAGTATCCTAACATGCATCACT
CAGTCATCATCTTTAATAGATGGGGTTAGCTTCTTCTTTTTTTTTCAATGATTATTCTAG
AATTTTTGTTTGTACATTTAACGGAGAGGATCCTTTTCACCAACATTTCTGTCTCAACTT
ACAAGTTTGTGCTTAATGTTTGGCATGGAAGTTGAACATCAGTTTTGTCAGATGATTGAC
TTCTGAGTGATATTACAGACTTACTTTGTGTACCATTAATGCTTGTGGTCTTTGGACCTG
TATATATGTTCCCTTACCGGATGTTGTTTTTTCTTGAAATCTTTTGAAATCAAATGGAGA
GCTTGGGCCAGTTTGTTTTGTATGCAATATTTTGTACACTCTACTATAATTTTGAATTGA
CGTCATTATTCTTCTGTTTTTCATTTTCACCTTCTTAAGAGTCTGAGCGCCATATATGTA
GCCCTTAATTAGTTTAGATATGCTCTGGATCAAGGAGCTGCAGCCTTTGCAATAGATGTT
GAAGAGACTGTGCATCATGGAGTATCCAATGGTACTGCAGCATCTATGAAGGTGTTGCAG
CACCAAGTGCAAAGGAGAAATGAAGCAAGTTCCCTAGAAGAACCAACAGGTAATTCTGAC
TGGACGCATTAGATATTGATGGAAAGTTGGCAAGACCTTGATCGCAGCACATCTTCCTAG
CATTTTTGGATGGTTGCTATCTGCATATGTATTTTCATGCATGTCTTTGGTAGGGAAAGG
GGGTTCAAACAGTTTGGCTGAATTAAAATTGGGATTTCATGACATTCAAGATTATGACAA
TTTTTCATTGGATATCTGTTGTAACACCAGTCAGTTGTAAAAAACTGTACAATGGGTGAA
AATTTAATTGGTTTTTAGTGATTTGATGTTATCATTTATAAGTTATTGTTGTTGGTTTCT
TTAAGCCTGTTGTGAAAGTGTTGGTCTTAAATATGAGACAAATAATTGTAAATCATATTC
ATACTTGTACTTTGTTTGGGGATACTGTTATAAATAACAGTTTTGTATACTGATATTTTC
AGGAGAGTTCATGATAACGTACATGAATTTGATTTCATTTCATTTTCCTGATGCAGGAGA
GGCATATAACTTATTTGCCTTCCCCTTGGAGTGCAATTTTTCTGGTTTGAGATTCAGCCT
TGACTTGGTGAAGATAATTAAAGAAGATCCGGCAAGAATTCTGGAAGGCTCTCCATTTTG
CAAGTAGGTCATACATTATATCCAGTAAACTTCTTATTTTCTCTGCCATTCACATTTGAT
TCTAATCTGAATTAATGACTCATGGAATATTTGATCTGAACAAAATTATTGTTGTTACAA
TTATTGCAACCAGTTTATCTTGCATGCAATATCAGTTTTGAATTTTCGATGGATGTGGTT
ATATTAGTAGAGAGCCGAATGTTACCTTGTATGGCTGGTTGAGGTTTCTGTTGTCTTCCC
ATTAATTTATGGACCTCTCTTCTTCTCATGTTCTTCACCTTTTCTATTACAAAAAATAAA
ATAAAAAGGAAAAGAAAGGCAGAATTGCTTTGAATGTACATACATACCTATGTTGCTGTT
GTGTCATGACTTGTTTCTGGAAGAAAAATATATCATAAATGGAAGATCCTCTATACAAAC
ATTAGTATGCAGACAAATGCATGCATAAACATGTGCATGCTAGTGCGTCTCTGCACATGT
TTTCTGTTGGCTTGGTTGTCTTGTCTTTTTCTGCGAATGTGATATATATTTATCCTCCGA
GTCTCTATTTTTCTGCCTTTTGGTCCTTCTTTTCAATGAAGAGTTTTCCTGGAAGACAAG
TATAGAATCTTTGCTGATGATCTCTCTTTGAATGCTTCTATTTTAGACAGCATAGGTTTT
GCTCATTCTAGTATGCTTTGCTGTTTATATTGGGACATCTAGGTAGTATACTATAGAGGA
ACTACGTTTTGAGAATTTCTTTAAAAATTCTTCAATTTGAATATTATGCATTTAGTATTT
TATTTTATTTTTACTTTTTTTTTATCTCATAAGTGGGCGCTGGATGGTCTTGATTGATGC
TGCAAAAGGATCTGCCACAGAACCACCAGATTTATCATTATATCCGGCAGATTTTGTTGT
TATGTCTTTCTATAAGGTACATGTCTTTCTTTGGATTTTGTTAGAAACCATTACCTTTGG
ATATTAATGTTTTGTATCTGTATGTTTCTTGTTAAGCTGTTTGGTTATCCAACTGGACTT
GGAGTGCTCATTGCTCGAAATGGTAAGTAACTAATAATGAACATAATCATGTTTTAAAAA
TAATTTGGTGGCGTGTTAGAAGTTTTCTCCAGTCTCACATATATGTTGTGATATTGCCTT
CAAAGTACTAAAATTGCCTTTTATCTTGTTTTCCAAGGGTGGGTAGGCGTAGTTCATTTA
TTTGTGATTTTAGTTCTTGTTGCATGTGTCATTTTCTTCCCTTTAAAGTAGGATGTCACA
GAAAATTATAGAAGTATGGCCACTAGATCTCTTCTTGGTTGCTTGCATGAACTTACTACT
TGTGAAAATTATGTTCTAATTTTTTGTTCATGCTACTTCCATTAATTTTTTCTTTGGTAG
TGTATCATCTTGAAATGTAATATCAAAACTTAGGGATATGTTTTTCTTATTTGAACTTTT
ATTTTACAACACAGATGCCTCCAGGTTATTGAAGAAGACGTACTTCAGTGGAGGTTTGCA
CCTAGATATCTAATTTGCTATCACTAGTCTGTATAGTTTTTTTTGGGTCACACTAGTCAG
TATAGTTATACAGTTGGTAATCATACAAACATTTCAGGCACAGTCGCAACCTCAATCGCT
GATATTGACTTTGTTAGGAGAAGAAAAAGTGTGGAAGAGCTCTTTGAGGATGGCACCATT
TCATTCCTGAGCATAGCTTCTGTTCACCATGGGTTCAAAATTCTTAATTCCCTAACTATA
TCTGCCATATCTCGGTATGTTATAGTTTGTTAGTTTCAAAATGCATTGTCTGTACTCTGT
AGTGATAAAAATAACTCCTCATTTTCTAAACAAAACTTTATCCATGTAATACGGTTGAAT
TGCTCCTCTGAAATAAGTTAAAATCATCGTATTGTATTCTGACATGAATCATCCTTGGGA
TTTTTCTTGATATATGCACTTTTTACATTGAGAATTAGCTGATCTCTACCTAGGTAGGAA
AATGATGGATCTGCATTCTCTCATCATTAGTTTGTCTCAATTTTCTGCTAAGAATATTTC
CTGCCATTGCATTTGGACAATGAAAAAAGTTAAGTATGACTTTGCAAGTCTTTTCCTCAT
AATTTTCATCATATATAAAAAAAACTGTGGTATATTTTAATTTTATTTAATTTTCCATTG
CTAGAAATGGGTATTCTCCTTGATTTTAATACTTTTTCATTTCTATCTTCAGTTAATAAT
CTTTGTGTAGATAATAAATATAGATGAAATGCTCTGAACCATGCATGACCTTGCTATTAT
TCTAGGCATACAGCATCTCTTGCCTGGTACGTGAGGAAGAAGCTCTTGGGCTTGAGGCAT
GAAAATGGAGCCCGTGTTTGCACACTTTATGGAGATTCCAAGGTTTCCTTTGTAATTGAA
TGCTTACTGAGCTTTTCTTTTTGAAAGTAAAGCTGCTGCATTTACTAAGTGAATGAAATG
CACGTCATTTCATATGTTATATCTCTTTGCGTTGTGGAGGGGAAAGGATGGGGGTGGCAG
TTAGAACTTCTTATATTTTTCTTTTTTTGGTAAAAACAAAGGCTTCTGATTCATTTCAAG
TAAGCCAACTTCACTGCATGTAATTCTTTAAGGGAAAAAAGTAGGGAAAAGGCCAAGGAG
TTGTTTGGAAAATGGTAGGAAAGAGTTGCAAGTTTGATGATTCTTTTTATATCCAACTGT
GGTCCAATTATGTAAATTTGAAGATGCCAGTTCAAATTTGGTCTGACACATGATCCCCAG
TTTGAGTTGAGTCCATCTTGGTTGTATCAGGCGGTGGCACCTCCTCTTAAGACTGAGGGT
GATGCCTTGGTGCTTGTGCTATTTACCTGGCACAATAGAGAAAAGTTCATTGACTGTATT
AACCTTCTCGACTTTCAGTGGGTCTAGCTAACATGGATGACTCTGTTTGATATACTGTTA
AGTAGACATGTGTCAATTCTTTAGAACTTTTGATTTTTATGTCAGATACTCTGTAACAAT
TAGTTAGTTTAGAAGTCTAATGTTTGATCAATTTAGTAAATGCTCTATGGACAGACAATC
TCTTTCTTCTATGTTTTCTGAATTTGTAGATAACAATCTGATATATTTCAAAACTTTATT
CTGTTAGGCATTATTTCATGACTTTGGTCCTACAGTCTCATTCAACTTGAAAAGGTCGGA
TGGCTCCTGGTGTGGATACCGTGAAGTGGAAAAACTGGCATCTTTATCTGGGATTCAGTT
ACGGGTAAATTTATGAGATGTTATTTGGCATTCAACCTATCCTTTTGGTCTTTGCATGAC
AATCAAATTATGCAACTCTACTAGAAATGGCAATATGTGATTGATTTTTTTTGTTTTTGT
TTTTACCTAATTCACAAATGATAGGTAACTTGAAATTGCAAAAGTTGTTGCAAGGTTTAC
ATTGTTGGGTGGCCCTAGGGTTTGTGATTTGATTTGGGCAAAACCTTTCTAAGGGAATTG
GGTATGGATGCCCAGGAATGTATGAAACTCTATAGTGATAATAAAGCTGTCATTAACAGA
ATCTAGTCCAATATAATAGAACTAGAAGAAAACCTGGAATCTGGTGTGATATGATATGCA
CTCCTTTTGTGAAGACATGACAAGAACTTGCTGATATCTTCACAAAGAGTGTGCCCAGTA
CTCTCGTCCATTCATTTGTCGACAAACTTGGTATGCTAAATATCTGAACAGCAGCTTTGA
GCAGTGTTGGAATATTTGTTGTGTAGCTCAGGATGTTCTTGCCTTTGTGAAATTACCAAA
ATATATGATGTACAGTAGCTTAGGATATAGCATAAGCATCTCTTGGTCACTTCTCAAGGT
GTTATTCATTTGCAATATGTTGCATTTTAAGTAATTGGCGATTTTTCAGCATTTCCTTGG
TGTCAGAACAACGTGGAATGTGTTTTTTAATTTTTCTTTCTGTTAAGCTCACCAAAATAA
AATTGGTACTTAGGATTTTATAAAAATATTCTTCTGTTTTTAAACGCAATTGATCTTCTG
AGATAACTTATGTCAATCTATGTATATAATTCATATTTTGCATGCATTTCCAAAATTTGT
TCTATGTAATGATATATAATCTGGTTGGGTGAGAGAAAGATCAGCAATTTTACTCCACTT
GTGATGGGTCCTGACATTCTCTTATATCCTCCTTTCTATGTAGACAGGATGCTTTTGCAA
TCCCGGTGCATGTGCAAAATATCTTGGCTTGTCTCACTTGGATCTTCGTTCAAACTTTGA
GGTACTTGGAACTGTTTATTTTGATTTCTTTCTTTTTTTCTTTTTTTTCTTTTTTGTGGT
TTTCGAGGGGAAAGGGAGGGTTGGGGGCGTGTGGGGGATTGGGGCTTACTTATGACTTTT
CTTAGGATTTAGTTAATGAATGACTATTCTATTCTAGTTGAATGATCCACCGCATGGCGT
GTATTTTTCAGTTTCTGCTTGAGGGTATGAAATAGTCTTAACAATTTAGTTTTGGATATT
AGGCTGGACATGTTTGCTGGGATGATCATGACATAATTCATGGAAAACCTACTGGAGCGG
TGAGAGTATCCTTTGGTTATATGTCAACATTTGAAGATGCGAAGGTAGATGTTCTTTCTC
AAGCCATAGAGAGCATAGTTAAAATTTGAAGTGTACAGTGTTGCAGCATTTCCTTTCCAA
TTTTATGCATAAGCTAATGTGAAGCACAACATTCCAGGCTTTAACTAACAAATGTTTGTT
TTCTTAGATTTTGAAAGGCAAAAACGCTAATTTGGGTTTTTCATTCCAGTCTGATTTTCT
TTTCTCTTTCTTGTTTTATGAAATGCAGAAATTTATTGATTTTGTGACAAGTTCCTTCGT
AGCATTACCCAATTGGATTGAAAGTGGGTATCAACTAATGCAAGGTTCATCCCCTTTCTA
AATGAAGGTTAATTTATATATTGCTTTATACTCTGGTCTGAAAGAGTTGAAGTTTGGTTT
AAATTACATATCTTCGTTTCCTGTGGAGGATTCCAACCTCCTGCTCCTCCCACCCTCTCT
TAATTCTTATTTTCTTTGCATTTTCAAAATTTTAAGCCATGTCATTGTTTCCGTTGCCTC
ACAAGATGAAGTGATCGTTTCTCATGTTATTAATATAGGAAAGAAAAGGACTGGGAATAG
TAAAATTCTATGCAGCACGGATGACGCATCTATGTGTGATGTCTTTTGCATGGTATCGTA
TGTTGAGAAATAAAGAGGGAGGGAATAAGGTGCTTCAATCATAATCCTTAAAGCGGTCTA
CATGAAGCAGAACATTAGTTATAATAAGAAACTAAACAATGGCGACGTAGGAAACTAAAT
TAAACTCCTATAGGAACCAAATGTTCTTACAAAAGAACAGCCATTCAAGAGATAGCATAG
ATGCTAATTATGCCTAGCTTGTTAAATCAGTCATAAACATAATTGAAACTTATAATTTTA
AAGCAGACTCAAAACATAAAGTGAATTGGATTTGTACTTGTGCTACCTTGACTGAATGTT
GTAATGCCACCTTGAGCCTTGAGTTTCTTTGGATATGATATTTAAGATCTTCAATAGTCT
CTCAGCATTACTCCTGAATGTGTTAGGTTCAACTTGTCTGAAATTTTGAACCAGTCCTTT
TATATTTGGGGATCTTTGAACTTTAACATGGTTTTATTTCTCACTTCAATAACTTAGGCT
TCACATGGCTACAAACAGGATTGCATCGTGTGCCTCTACTTATAATTGTGAAATTTTGTA
AATAGAGTACAACCCTAATTCAATAGGAAACTAGCTAACAACCAAAACACCTAATTTAGG
AGACTAGTTAAGCCCATAAACAAAGTAGAAGCATTCTTATACTCTTAAAATACAAATTCT
CTAATATAACGTTTTTTTCATCTCCCATTCCACATTTTTTTTATGATATTGGATGAGAGA
AATAGTAAAGTTTTTTATTTAAGGAGAGGAGCGCTCATTTATGGAAACCAAAGCCCAGAT
TTTGGATGGTTAATTGAGTGGGCCTTGTGAGCTATTTCCATGTCTCCTATTTCTCGTCAG
TTTTTGCTTTCTTTACACACTTTTCACTGTGGGTTTTGTGTACATGGGTTGCTCTACACT
AAAATTCGTTTACTTACTAATATATTGTAGGTTCGGAAAGCACACTAGGAGCTGCCAGTT
TCTATCTCAAATCTATCACTGTTTACCCAATAAAATCATGTGCAGGATTCAATGTCGAAA
GTTGGCCTTTGAGCACTTCTGGTAGCTATTTCTTGTCTTCACATTTTATGTGTTTTTTCT
TGGAATAGTTGTGTAAAATATCATCATAATTTAATAATATTGTACATAGCAGTAGGAGGT
ACCTTTTTGAATAACACAAGGATACAAGCCTGCCGTGCCAGTTAATCTTATGTAACAAGT
GTTATTTGATAGTCATTATGATGGAAAAGAAAAGTTACACCCCCATGGATTATCATACTT
AGGATCACCCTATTTCGGTGAAGAGCGTAGCAAGCAGTGGTTATATGTGGTGAAGCATAA
AGAAGAGGAGATTGGAATTGTACTTATCTCTTGAAGATAACTTGTATTAACATTTACCAG
AACCAAATTTTGTTGTTGAACCTTGGTGACTTAATAAAGCTGGATGTGTTTCACAGTTTC
AAGAATGTAGATTGAACCTTATGATTTTATAATTGTTTTCCTTTTTTTCTTTGGCGTACT
ATCTGTTCATTTCTTATAAGTATGTGCTGCTCCAGGAAATTAGCAAAATTTCGTTTGTTA
TTTATTATGTATGTATGTATGTATGAATGTATGCATCTTAATGCAGTGACAATATATAGA
GGGCCTGGAGGCACTGTATGTTCCATTATTTGAATAACCCTGTTTGATGGGTAGAATCTT
TGTCATATCTGGGAGTGTATTGGTTAATGGAATTTTATTATTTTTTCGGTGGTTTTTTAG
CAGGTTTGCTTCATGATCGGGAATGGGTTCTTACAAGCCTAAGTGGTGAAATTCTTACAC
AGAAGAAGGTGAAATACCAATTTAGTAGTTTTTGACCAAAAAAACCAATTTAGTAGTTTC
AAGCACATGCAAATGTGCACAAACACAGTGCAATTGGCTCAGACCCTAGGCATGGCTCCA
GCACGTGGGACGGGTACATTCGTGTTCATGCTGTGCTGATGTTGTGCCTAGGGTACAGGT
ACCTTTTTCTTTTCGTATTTTTAATTAAGAGGATTAGGTTTTTTTCCTTGTAGTTAAAGG
TATGGGATATTTATAGGTGAAAGAGTAGGGAAAAGAATAAAATAAAATTTAAGAGCTCTT
TATTCTAGGGCGGCCTGTGTGGGTAATATGTCCAAGTGTCTGATCTGGTCTTCAGAGAGT
CTTTCAAATTTTGGAGTATAGTGAACATCGAATTTGTTTATGCTTTGCCATAAAAAATTG
ATTAGCATTAACTTTTAATTCTTCTGAATTTGGTTTTGTAGGTTCCTGAAATGTGCTTTA
TAAGTACTTTTATTGACCTCGACAAGGGAATATTGTTTGTAGAGTCACCACGATGCCAAG
TGAAACTGCCAATCAACTTTATCACAGATTCATGTAATGGTGGGAGCGAAAAAATTAAGT
TAAATGGCCAAAGGCAAGATAATATTTGTGTATCTGTCTTTTTAACTGCTTGTTACTCCT
TTGTTCTAGAGTGTCATGGCCTTGTTAGACTTGTTGGATTGATGGAATGTTTAGATACTA
TTACAATGATAATATACTTGTTAATTTGTCGCTGTTTTGAATTAATTTAGAAAATTCCCT
TTGTTTTTGAGCTATCCCCTACATTCTATAAAGGTTTATTGGTTAACATTTGGTTTGGTT
TTTTGTTCTTTCTTTTTTCTTTTTTCTTGGGGGCTTAGATATGAAGTACAGAGCTACAAG
AATGAAGTCAATATTTGGTTCAGCAATGCCATTGGTCGACCATGCACTTTATTCCGCTGT
TTTAGTTCCAATCACAACTTTTGCTTGAATAAGATCAAAAGTGCAAGCATGGGAAGAGAG
GTGCAGAGCATGTTGAATTTTTCCAATGAAGCTCAGTTCTTATTGATATCTGAGGAAAGC
GTGTCTGACCTCAGCCACAGAGTAAGCACAAGTATGTTCTTACATTGAACTGTTGCAAGT
CATATAGCAAGTAAATTCTTGCACTATGATGTGAAACGATCGAGACTTGCATGAGCTATC
TTCTGTTCTGAATACAATTGCAATATGGATTGATTTTCCTGTACCCTGGAATCTTTGAGA
AAATACTTTTTTTCCTATTGTGTTTTTCCCCTTCATTGACTAAATTCCGGCCTAATACCT
TTCTTATGCCTACCCTATCGCATTATAGACAGCCCAAGACCTTTTAGGAAATTAGTTGAG
GATTTTAAGAAT
>chr4:8550068-8561357 A1793 FLACCA P1
AATTTTACATCTCACGTCTCACCATTGTTGGAAAACCCCATTTTACATCTTGCGGAGATG
TAAAAATGGTTTTACATACCTAAATTTACACCTTCCTAATAAAGATATTGTAACTCCTCA
ATTCAATTCCTCCTCTTTCTCTTTCGATTACAAATGTGACGTCTAAAATTGAAATGGAAT
CTGAAATCCATCGGTCAAATTGTTGATAAGTATAAATGGAACTCACGCCAAAAAAGAATA
GTATGAACAGAAAAGCTTTTAGTAGAAAAATTGGGTTTTTTTTTTTCCTTCTGGTTAGCG
GAAAAAATGCGTTCAGTTCAGTGGAAATGCGCATATATGGACCGACTCGTTTAGAATATG
GCCGTACATGCTAAGGCGGTGCAAAGCTTCTTCCTTCAGTTTTTAATTTAACCACTCCAC
TCCAGAACGCTTGAAAGCACAAAACTTTATTGGCGTTTGAATCTCTCTCTCTCTGTTGTT
CTGTCACTGTTGGATCGAGCATGGAGGCAAGCAAGGAAGCGTTTCTGAGGGAGTTTGGGG
AGCATTATGGGTACCCGAACGGTCCCAAAACCATTGACGAAATCCGAGCAACCGAATTCA
AACGATTAGATGGTCTGCCTCTCTTTAATTCGCTTCTATATTCTATCCCTTTGCTCTCTG
TTTGCTTCTTGAGAAATTTGAGCTGAAAAAATGACACAAGAAGCAAATAAGCTTTCGGTT
TTATCATTTTCAGTCTTATTCGTTGAACCCAAGTGCAATTTTTCTAGTTTTTAATTGAGC
TGGGGAAATGAATTAAGTTCTGAAAATTTATTTCTTGGTGGGCATACAGAGGAATATTGG
TGAGGTTTGTTTATTGGGTTTTGGCTATTGATGCTGTTGGGTTTGGGAAATGCAGGCCTT
GTGTACTTGGACCATGCTGGTGCTACTATGTACTCTGAGTTGCAGATGGAAGCAATCTTT
AAAGACTTCACTACCAATGTTTATGGAAACCCACGTATCCTATTACATGTGAAATGAATG
ATTGTGGTGTGAGAAATCGTTATGTAATTGCTGGAACAGGATTTGCAATATAATCTTGTT
CTCCTGGTTGTTGAAATCAAATTGTCTTATAAAATTAATTTATGACCTTATTGTTATTCA
TGGTTGCTTTTCATTAAGTTCCTTAATTTAAATTCAGATAGTCAAAGTGATACGAGTTCT
TCCACTAGTGACATTGTAAGGGAAGCCCGCCAACAGGTATCATATGTTATCTCTAGCTGC
TTTGGTGTTAGTCCTCACAATATAATGAATTTTAAAGGTTCAATATATTTTTTCTAATCT
TTTCCAAGTAGTTGGATAGTGGGAATATTATGACCACTAATTGTCCTGAATTGATCTTTA
TGAGTAATTTTTGTTATCATGATTTTTTTTTTCCAGATGATTCATGTGCAAGATTAATAG
TTTGCCCCTCATTTCGTACTTTTAGTGAGTTTCTGAATAGCCGTGTCACATTTGTATAGG
TCCTTGACTATTGTAAAGCATCGCCAAAAGATTACAGCTGCATATTCACTTCTGGGGCTA
CAGCGGCACTGAAGCTGGTAGGGGAGGCCTTTCCTTGGAGCTGTCAGAGCTGTTTTACAT
ACACGATGGAGAACCACAATAGTGTCCTTGGGATCAGAGAGTATCCTAACATGCATCACT
CAGTCATCATCTTTAATAGATGGGGTTAGCTTCTTCTTTTTTTTTCAATGATTATTCTAG
AATTTTTGTTTGTACATTTAACGGAGAGGATCCTTTTCACCAACATTTCTGTCTCAACTT
ACAAGTTTGTGCTTAATGTTTGGCATGGAAGTTGAACATCAGTTTTGTCAGATGATTGAC
TTCTGAGTGATATTACAGACTTACTTTGTGTACCATTAATGCTTGTGGTCTTTGGACCTG
TATATATGTTCCCTTACCGGATGTTGTTTTTTCTTGAAATCTTTTGAAATCAAATGGAGA
GCTTGGGCCAGTTTGTTTTGTATGCAATATTTTGTACACTCTACTATAATTTTGAATTGA
CGTCATTATTCTTCTGTTTTTCATTTTCACCTTCTTAAGAGTCTGAGCGCCATATATGTA
GCCCTTAATTAGTTTAGATATGCTCTGGATCAAGGAGCTGCAGCCTTTGCAATAGATGTT
GAAGAGACTGTGCATCATGGAGTATCCAATGGTACTGCAGCATCTATGAAGGTGTTGCAG
CACCAAGTGCAAAGGAGAAATGAAGCAAGTTCCCTAGAAGAACCAACAGGTAATTCTGAC
TGGACGCATTAGATATTGATGGAAAGTTGGCAAGACCTTGATCGCAGCACATCTTCCTAG
CATTTTTGGATGGTTGCTATCTGCATATGTATTTTCATGCATGTCTTTGGTAGGGAAAGG
GGGTTCAAACAGTTTGGCTGAATTAAAATTGGGATTTCATGACATTCAAGATTATGACAA
TTTTTCATTGGATATCTGTTGTAACACCAGTCAGTTGTAAAAAACTGTACAATGGGTGAA
AATTTAATTGGTTTTTAGTGATTTGATGTTATCATTTATAAGTTATTGTTGTTGGTTTCT
TTAAGCCTGTTGTGAAAGTGTTGGTCTTAAATATGAGACAAATAATTGTAAATCATATTC
ATACTTGTACTTTGTTTGGGGATACTGTTATAAATAACAGTTTTGTATACTGATATTTTC
AGGAGAGTTCATGATAACGTACATGAATTTGATTTCATTTCATTTTCCTGATGCAGGAGA
GGCATATAACTTATTTGCCTTCCCCTTGGAGTGCAATTTTTCTGGTTTGAGATTCAGCCT
TGACTTGGTGAAGATAATTAAAGAAGATCCGGCAAGAATTCTGGAAGGCTCTCCATTTTG
CAAGTAGGTCATACATTATATCCAGTAAACTTCTTATTTTCTCTGCCATTCACATTTGAT
TCTAATCTGAATTAATGACTCATGGAATATTTGATCTGAACAAAATTATTGTTGTTACAA
TTATTGCAACCAGTTTATCTTGCATGCAATATCAGTTTTGAATTTTCGATGGATGTGGTT
ATATTAGTAGAGAGCCGAATGTTACCTTGTATGGCTGGTTGAGGTTTCTGTTGTCTTCCC
ATTAATTTATGGACCTCTCTTCTTCTCATGTTCTTCACCTTTTCTATTACAAAAAATAAA
ATAAAAAGGAAAAGAAAGGCAGAATTGCTTTGAATGTACATACATACCTATGTTGCTGTT
GTGTCATGACTTGTTTCTGGAAGAAAAATATATCATAAATGGAAGATCCTCTATACAAAC
ATTAGTATGCAGACAAATGCATGCATAAACATGTGCATGCTAGTGCGTCTCTGCACATGT
TTTCTGTTGGCTTGGTTGTCTTGTCTTTTTCTGCGAATGTGATATATATTTATCCTCCGA
GTCTCTATTTTTCTGCCTTTTGGTCCTTCTTTTCAATGAAGAGTTTTCCTGGAAGACAAG
TATAGAATCTTTGCTGATGATCTCTCTTTGAATGCTTCTATTTTAGACAGCATAGGTTTT
GCTCATTCTAGTATGCTTTGCTGTTTATATTGGGACATCTAGGTAGTATACTATAGAGGA
ACTACGTTTTGAGAATTTCTTTAAAAATTCTTCAATTTGAATATTATGCATTTAGTATTT
TATTTTATTTTTACTTTTTTTTTATCTCATAAGTGGGCGCTGGATGGTCTTGATTGATGC
TGCAAAAGGATCTGCCACAGAACCACCAGATTTATCATTATATCCGGCAGATTTTGTTGT
TATGTCTTTCTATAAGGTACATGTCTTTCTTTGGATTTTGTTAGAAACCATTACCTTTGG
ATATTAATGTTTTGTATCTGTATGTTTCTTGTTAAGCTGTTTGGTTATCCAACTGGACTT
GGAGTGCTCATTGCTCGAAATGGTAAGTAACTAATAATGAACATAATCATGTTTTAAAAA
TAATTTGGTGGCGTGTTAGAAGTTTTCTCCAGTCTCACATATATGTTGTGATATTGCCTT
CAAAGTACTAAAATTGCCTTTTATCTTGTTTTCCAAGGGTGGGTAGGCGTAGTTCATTTA
TTTGTGATTTTAGTTCTTGTTGCATGTGTCATTTTCTTCCCTTTAAAGTAGGATGTCACA
GAAAATTATAGAAGTATGGCCACTAGATCTCTTCTTGGTTGCTTGCATGAACTTACTACT
TGTGAAAATTATGTTCTAATTTTTTGTTCATGCTACTTCCATTAATTTTTTCTTTGGTAG
TGTATCATCTTGAAATGTAATATCAAAACTTAGGGATATGTTTTTCTTATTTGAACTTTT
ATTTTACAACACAGATGCCTCCAGGTTATTGAAGAAGACGTACTTCAGTGGAGGTTTGCA
CCTAGATATCTAATTTGCTATCACTAGTCTGTATAGTTTTTTTTGGGTCACACTAGTCAG
TATAGTTATACAGTTGGTAATCATACAAACATTTCAGGCACAGTCGCAACCTCAATCGCT
GATATTGACTTTGTTAGGAGAAGAAAAAGTGTGGAAGAGCTCTTTGAGGATGGCACCATT
TCATTCCTGAGCATAGCTTCTGTTCACCATGGGTTCAAAATTCTTAATTCCCTAACTATA
TCTGCCATATCTCGGTATGTTATAGTTTGTTAGTTTCAAAATGCATTGTCTGTACTCTGT
AGTGATAAAAATAACTCCTCATTTTCTAAACAAAACTTTATCCATGTAATACGGTTGAAT
TGCTCCTCTGAAATAAGTTAAAATCATCGTATTGTATTCTGACATGAATCATCCTTGGGA
TTTTTCTTGATATATGCACTTTTTACATTGAGAATTAGCTGATCTCTACCTAGGTAGGAA
AATGATGGATCTGCATTCTCTCATCATTAGTTTGTCTCAATTTTCTGCTAAGAATATTTC
CTGCCATTGCATTTGGACAATGAAAAAAGTTAAGTATGACTTTGCAAGTCTTTTCCTCAT
AATTTTCATCATATATAAAAAAAACTGTGGTATATTTTAATTTTATTTAATTTTCCATTG
CTAGAAATGGGTATTCTCCTTGATTTTAATACTTTTTCATTTCTATCTTCAGTTAATAAT
CTTTGTGTAGATAATAAATATAGATGAAATGCTCTGAACCATGCATGACCTTGCTATTAT
TCTAGGCATACAGCATCTCTTGCCTGGTACGTGAGGAAGAAGCTCTTGGGCTTGAGGCAT
GAAAATGGAGCCCGTGTTTGCACACTTTATGGAGATTCCAAGGTTTCCTTTGTAATTGAA
TGCTTACTGAGCTTTTCTTTTTGAAAGTAAAGCTGCTGCATTTACTAAGTGAATGAAATG
CACGTCATTTCATATGTTATATCTCTTTGCGTTGTGGAGGGGAAAGGATGGGGGTGGCAG
TTAGAACTTCTTATATTTTTCTTTTTTTGGTAAAAACAAAGGCTTCTGATTCATTTCAAG
TAAGCCAACTTCACTGCATGTAATTCTTTAAGGGAAAAAAGTAGGGAAAAGGCCAAGGAG
TTGTTTGGAAAATGGTAGGAAAGAGTTGCAAGTTTGATGATTCTTTTTATATCCAACTGT
GGTCCAATTATGTAAATTTGAAGATGCCAGTTCAAATTTGGTCTGACACATGATCCCCAG
TTTGAGTTGAGTCCATCTTGGTTGTATCAGGCGGTGGCACCTCCTCTTAAGACTGAGGGT
GATGCCTTGGTGCTTGTGCTATTTACCTGGCACAATAGAGAAAAGTTCATTGACTGTATT
AACCTTCTCGACTTTCAGTGGGTCTAGCTAACATGGATGACTCTGTTTGATATACTGTTA
AGTAGACATGTGTCAATTCTTTAGAACTTTTGATTTTTATGTCAGATACTCTGTAACAAT
TAGTTAGTTTAGAAGTCTAATGTTTGATCAATTTAGTAAATGCTCTATGGACAGACAATC
TCTTTCTTCTATGTTTTCTGAATTTGTAGATAACAATCTGATATATTTCAAAACTTTATT
CTGTTAGGCATTATTTCATGACTTTGGTCCTACAGTCTCATTCAACTTGAAAAGGTCGGA
TGGCTCCTGGTGTGGATACCGTGAAGTGGAAAAACTGGCATCTTTATCTGGGATTCAGTT
ACGGGTAAATTTATGAGATGTTATTTGGCATTCAACCTATCCTTTTGGTCTTTGCATGAC
AATCAAATTATGCAACTCTACTAGAAATGGCAATATGTGATTGATTTTTTTTGTTTTTGT
TTTTACCTAATTCACAAATGATAGGTAACTTGAAATTGCAAAAGTTGTTGCAAGGTTTAC
ATTGTTGGGTGGCCCTAGGGTTTGTGATTTGATTTGGGCAAAACCTTTCTAAGGGAATTG
GGTATGGATGCCCAGGAATGTATGAAACTCTATAGTGATAATAAAGCTGTCATTAACAGA
ATCTAGTCCAATATAATAGAACTAGAAGAAAACCTGGAATCTGGTGTGATATGATATGCA
CTCCTTTTGTGAAGACATGACAAGAACTTGCTGATATCTTCACAAAGAGTGTGCCCAGTA
CTCTCGTCCATTCATTTGTCGACAAACTTGGTATGCTAAATATCTGAACAGCAGCTTTGA
GCAGTGTTGGAATATTTGTTGTGTAGCTCAGGATGTTCTTGCCTTTGTGAAATTACCAAA
ATATATGATGTACAGTAGCTTAGGATATAGCATAAGCATCTCTTGGTCACTTCTCAAGGT
GTTATTCATTTGCAATATGTTGCATTTTAAGTAATTGGCGATTTTTCAGCATTTCCTTGG
TGTCAGAACAACGTGGAATGTGTTTTTTAATTTTTCTTTCTGTTAAGCTCACCAAAATAA
AATTGGTACTTAGGATTTTATAAAAATATTCTTCTGTTTTTAAACGCAATTGATCTTCTG
AGATAACTTATGTCAATCTATGTATATAATTCATATTTTGCATGCATTTCCAAAATTTGT
TCTATGTAATGATATATAATCTGGTTGGGTGAGAGAAAGATCAGCAATTTTACTCCACTT
GTGATGGGTCCTGACATTCTCTTATATCCTCCTTTCTATGTAGACAGGATGCTTTTGCAA
TCCCGGTGCATGTGCAAAATATCTTGGCTTGTCTCACTTGGATCTTCGTTCAAACTTTGA
GGTACTTGGAACTGTTTATTTTGATTTCTTTCTTTTTTTCTTTTTTTTCTTTTTTGTGGT
TTTCGAGGGGAAAGGGAGGGTTGGGGGCGTGTGGGGGATTGGGGCTTACTTATGACTTTT
CTTAGGATTTAGTTAATGAATGACTATTCTATTCTAGTTGAATGATCCACCGCATGGCGT
GTATTTTTCAGTTTCTGCTTGAGGGTATGAAATAGTCTTAACAATTTAGTTTTGGATATT
AGGCTGGACATGTTTGCTGGGATGATCATGACATAATTCATGGAAAACCTACTGGAGCGG
TGAGAGTATCCTTTGGTTATATGTCAACATTTGAAGATGCGAAGGTAGATGTTCTTTCTC
AAGCCATAGAGAGCATAGTTAAAATTTGAAGTGTACAGTGTTGCAGCATTTCCTTTCCAA
TTTTATGCATAAGCTAATGTGAAGCACAACATTCCAGGCTTTAACTAACAAATGTTTGTT
TTCTTAGATTTTGAAAGGCAAAAACGCTAATTTGGGTTTTTCATTCCAGTCTGATTTTCT
TTTCTCTTTCTTGTTTTATGAAATGCAGAAATTTATTGATTTTGTGACAAGTTCCTTCGT
AGCATTACCCAATTGGATTGAAAGTGGGTATCAACTAATGCAAGGTTCATCCCCTTTCTA
AATGAAGGTTAATTTATATATTGCTTTATACTCTGGTCTGAAAGAGTTGAAGTTTGGTTT
AAATTACATATCTTCGTTTCCTGTGGAGGATTCCAACCTCCTGCTCCTCCCACCCTCTCT
TAATTCTTATTTTCTTTGCATTTTCAAAATTTTAAGCCATGTCATTGTTTCCGTTGCCTC
ACAAGATGAAGTGATCGTTTCTCATGTTATTAATATAGGAAAGAAAAGGACTGGGAATAG
TAAAATTCTATGCAGCACGGATGACGCATCTATGTGTGATGTCTTTTGCATGGTATCGTA
TGTTGAGAAATAAAGAGGGAGGGAATAAGGTGCTTCAATCATAATCCTTAAAGCGGTCTA
CATGAAGCAGAACATTAGTTATAATAAGAAACTAAACAATGGCGACGTAGGAAACTAAAT
TAAACTCCTATAGGAACCAAATGTTCTTACAAAAGAACAGCCATTCAAGAGATAGCATAG
ATGCTAATTATGCCTAGCTTGTTAAATCAGTCATAAACATAATTGAAACTTATAATTTTA
AAGCAGACTCAAAACATAAAGTGAATTGGATTTGTACTTGTGCTACCTTGACTGAATGTT
GTAATGCCACCTTGAGCCTTGAGTTTCTTTGGATATGATATTTAAGATCTTCAATAGTCT
CTCAGCATTACTCCTGAATGTGTTAGGTTCAACTTGTCTGAAATTTTGAACCAGTCCTTT
TATATTTGGGGATCTTTGAACTTTAACATGGTTTTATTTCTCACTTCAATAACTTAGGCT
TCACATGGCTACAAACAGGATTGCATCGTGTGCCTCTACTTATAATTGTGAAATTTTGTA
AATAGAGTACAACCCTAATTCAATAGGAAACTAGCTAACAACCAAAACACCTAATTTAGG
AGACTAGTTAAGCCCATAAACAAAGTAGAAGCATTCTTATACTCTTAAAATACAAATTCT
CTAATATAACGTTTTTTTCATCTCCCATTCCACATTTTTTTTATGATATTGGATGAGAGA
AATAGTAAAGTTTTTTATTTAAGGAGAGGAGCGCTCATTTATGGAAACCAAAGCCCAGAT
TTTGGATGGTTAATTGAGTGGGCCTTGTGAGCTATTTCCATGTCTCCTATTTCTCGTCAG
TTTTTGCTTTCTTTACACACTTTTCACTGTGGGTTTTGTGTACATGGGTTGCTCTACACT
AAAATTCGTTTACTTACTAATATATTGTAGGTTCGGAAAGCACACTAGGAGCTGCCAGTT
TCTATCTCAAATCTATCACTGTTTACCCAATAAAATCATGTGCAGGATTCAATGTCGAAA
GTTGGCCTTTGAGCACTTCTGGTAGCTATTTCTTGTCTTCACATTTTATGTGTTTTTTCT
TGGAATAGTTGTGTAAAATATCATCATAATTTAATAATATTGTACATAGCAGTAGGAGGT
ACCTTTTTGAATAACACAAGGATACAAGCCTGCCGTGCCAGTTAATCTTATGTAACAAGT
GTTATTTGATAGTCATTATGATGGAAAAGAAAAGTTACACCCCCATGGATTATCATACTT
AGGATCACCCTATTTCGGTGAAGAGCGTAGCAAGCAGTGGTTATATGTGGTGAAGCATAA
AGAAGAGGAGATTGGAATTGTACTTATCTCTTGAAGATAACTTGTATTAACATTTACCAG
AACCAAATTTTGTTGTTGAACCTTGGTGACTTAATAAAGCTGGATGTGTTTCACAGTTTC
AAGAATGTAGATTGAACCTTATGATTTTATAATTGTTTTCCTTTTTTTCTTTGGCGTACT
ATCTGTTCATTTCTTATAAGTATGTGCTGCTCCAGGAAATTAGCAAAATTTCGTTTGTTA
TTTATTATGTATGTATGTATGTATGAATGTATGCATCTTAATGCAGTGACAATATATAGA
GGGCCTGGAGGCACTGTATGTTCCATTATTTGAATAACCCTGTTTGATGGGTAGAATCTT
TGTCATATCTGGGAGTGTATTGGTTAATGGAATTTTATTATTTTTTCGGTGGTTTTTTAG
CAGGTTTGCTTCATGATCGGGAATGGGTTCTTACAAGCCTAAGTGGTGAAATTCTTACAC
AGAAGAAGGTGAAATACCAATTTAGTAGTTTTTGACCAAAAAAACCAATTTAGTAGTTTC
AAGCACATGCAAATGTGCACAAACACAGTGCAATTGGCTCAGACCCTAGGCATGGCTCCA
GCACGTGGGACGGGTACATTCGTGTTCATGCTGTGCTGATGTTGTGCCTAGGGTACAGGT
ACCTTTTTCTTTTCGTATTTTTAATTAAGAGGATTAGGTTTTTTTCCTTGTAGTTAAAGG
TATGGGATATTTATAGGTGAAAGAGTAGGGAAAAGAATAAAATAAAATTTAAGAGCTCTT
TATTCTAGGGCGGCCTGTGTGGGTAATATGTCCAAGTGTCTGATCTGGTCTTCAGAGAGT
CTTTCAAATTTTGGAGTATAGTGAACATCGAATTTGTTTATGCTTTGCCATAAAAAATTG
ATTAGCATTAACTTTTAATTCTTCTGAATTTGGTTTTGTAGGTTCCTGAAATGTGCTTTA
TAAGTACTTTTATTGACCTCGACAAGGGAATATTGTTTGTAGAGTCACCACGATGCCAAG
TGAAACTGCCAATCAACTTTATCACAGATTCATGTAATGGTGGGAGCGAAAAAATTAAGT
TAAATGGCCAAAGGCAAGATAATATTTGTGTATCTGTCTTTTTAACTGCTTGTTACTCCT
TTGTTCTAGAGTGTCATGGCCTTGTTAGACTTGTTGGATTGATGGAATGTTTAGATACTA
TTACAATGATAATATACTTGTTAATTTGTCGCTGTTTTGAATTAATTTAGAAAATTCCCT
TTGTTTTTGAGCTATCCCCTACATTCTATAAAGGTTTATTGGTTAACATTTGGTTTGGTT
TTTTGTTCTTTCTTTTTTCTTTTTTCTTGGGGGCTTAGATATGAAGTACAGAGCTACAAG
AATGAAGTCAATATTTGGTTCAGCAATGCCATTGGTCGACCATGCACTTTATTCCGCTGT
TTTAGTTCCAATCACAACTTTTGCTTGAATAAGATCAAAAGTGCAAGCATGGGAAGAGAG
GTGCAGAGCATGTTGAATTTTTCCAATGAAGCTCAGTTCTTATTGATATCTGAGGAAAGC
GTGTCTGACCTCAGCCACAGAGTAAGCACAAGTATGTTCTTACATTGAACTGTTGCAAGT
CATATAGCAAGTAAATTCTTGCACTATGATGTGAAACGATCGAGACTTGCATGAGCTATC
TTCTGTTCTGAATACAATTGCAATATGGATTGATTTTCCTGTACCCTGGAATCTTTGAGA
AAATACTTTTTTTCCTATTGTGTTTTTCCCCTTCATTGACTAAATTCCGGCCTAATACCT
TTCTTATGCCTACCCTATCGCATTATAGACAGCCCAAGACCTTTTAGGAAATTAGTTGAG
GATTTTAAGAAT
>chr4:8550068-8561357 A1793 FLACCA P2
AATTTTACATCTCACGTCTCACCATTGTTGGAAAACCCCATTTTACATCTTGCGGAGATG
TAAAAATGGTTTTACATACCTAAATTTACACCTTCCTAATAAAGATATTGTAACTCCTCA
ATTCAATTCCTCCTCTTTCTCTTTCGATTACAAATGTGACGTCTAAAATTGAAATGGAAT
CTGAAATCCATCGGTCAAATTGTTGATAAGTATAAATGGAACTCACGCCAAAAAAGAATA
GTATGAACAGAAAAGCTTTTAGTAGAAAAATTGGGTTTTTTTTTTTCCTTCTGGTTAGCG
GAAAAAATGCGTTCAGTTCAGTGGAAATGCGCATATATGGACCGACTCGTTTAGAATATG
GCCGTACATGCTAAGGCGGTGCAAAGCTTCTTCCTTCAGTTTTTAATTTAACCACTCCAC
TCCAGAACGCTTGAAAGCACAAAACTTTATTGGCGTTTGAATCTCTCTCTCTCTGTTGTT
CTGTCACTGTTGGATCGAGCATGGAGGCAAGCAAGGAAGCGTTTCTGAGGGAGTTTGGGG
AGCATTATGGGTACCCGAACGGTCCCAAAACCATTGACGAAATCCGAGCAACCGAATTCA
AACGATTAGATGGTCTGCCTCTCTTTAATTCGCTTCTATATTCTATCCCTTTGCTCTCTG
TTTGCTTCTTGAGAAATTTGAGCTGAAAAAATGACACAAGAAGCAAATAAGCTTTCGGTT
TTATCATTTTCAGTCTTATTCGTTGAACCCAAGTGCAATTTTTCTAGTTTTTAATTGAGC
TGGGGAAATGAATTAAGTTCTGAAAATTTATTTCTTGGTGGGCATACAGAGGAATATTGG
TGAGGTTTGTTTATTGGGTTTTGGCTATTGATGCTGTTGGGTTTGGGAAATGCAGGCCTT
GTGTACTTGGACCATGCTGGTGCTACTATGTACTCTGAGTTGCAGATGGAAGCAATCTTT
AAAGACTTCACTACCAATGTTTATGGAAACCCACGTATCCTATTACATGTGAAATGAATG
ATTGTGGTGTGAGAAATCGTTATGTAATTGCTGGAACAGGATTTGCAATATAATCTTGTT
CTCCTGGTTGTTGAAATCAAATTGTCTTATAAAATTAATTTATGACCTTATTGTTATTCA
TGGTTGCTTTTCATTAAGTTCCTTAATTTAAATTCAGATAGTCAAAGTGATACGAGTTCT
TCCACTAGTGACATTGTAAGGGAAGCCCGCCAACAGGTATCATATGTTATCTCTAGCTGC
TTTGGTGTTAGTCCTCACAATATAATGAATTTTAAAGGTTCAATATATTTTTTCTAATCT
TTTCCAAGTAGTTGGATAGTGGGAATATTATGACCACTAATTGTCCTGAATTGATCTTTA
TGAGTAATTTTTGTTATCATGATTTTTTTTTTCCAGATGATTCATGTGCAAGATTAATAG
TTTGCCCCTCATTTCGTACTTTTAGTGAGTTTCTGAATAGCCGTGTCACATTTGTATAGG
TCCTTGACTATTGTAAAGCATCGCCAAAAGATTACAGCTGCATATTCACTTCTGGGGCTA
CAGCGGCACTGAAGCTGGTAGGGGAGGCCTTTCCTTGGAGCTGTCAGAGCTGTTTTACAT
ACACGATGGAGAACCACAATAGTGTCCTTGGGATCAGAGAGTATCCTAACATGCATCACT
CAGTCATCATCTTTAATAGATGGGGTTAGCTTCTTCTTTTTTTTTCAATGATTATTCTAG
AATTTTTGTTTGTACATTTAACGGAGAGGATCCTTTTCACCAACATTTCTGTCTCAACTT
ACAAGTTTGTGCTTAATGTTTGGCATGGAAGTTGAACATCAGTTTTGTCAGATGATTGAC
TTCTGAGTGATATTACAGACTTACTTTGTGTACCATTAATGCTTGTGGTCTTTGGACCTG
TATATATGTTCCCTTACCGGATGTTGTTTTTTCTTGAAATCTTTTGAAATCAAATGGAGA
GCTTGGGCCAGTTTGTTTTGTATGCAATATTTTGTACACTCTACTATAATTTTGAATTGA
CGTCATTATTCTTCTGTTTTTCATTTTCACCTTCTTAAGAGTCTGAGCGCCATATATGTA
GCCCTTAATTAGTTTAGATATGCTCTGGATCAAGGAGCTGCAGCCTTTGCAATAGATGTT
GAAGAGACTGTGCATCATGGAGTATCCAATGGTACTGCAGCATCTATGAAGGTGTTGCAG
CACCAAGTGCAAAGGAGAAATGAAGCAAGTTCCCTAGAAGAACCAACAGGTAATTCTGAC
TGGACGCATTAGATATTGATGGAAAGTTGGCAAGACCTTGATCGCAGCACATCTTCCTAG
CATTTTTGGATGGTTGCTATCTGCATATGTATTTTCATGCATGTCTTTGGTAGGGAAAGG
GGGTTCAAACAGTTTGGCTGAATTAAAATTGGGATTTCATGACATTCAAGATTATGACAA
TTTTTCATTGGATATCTGTTGTAACACCAGTCAGTTGTAAAAAACTGTACAATGGGTGAA
AATTTAATTGGTTTTTAGTGATTTGATGTTATCATTTATAAGTTATTGTTGTTGGTTTCT
TTAAGCCTGTTGTGAAAGTGTTGGTCTTAAATATGAGACAAATAATTGTAAATCATATTC
ATACTTGTACTTTGTTTGGGGATACTGTTATAAATAACAGTTTTGTATACTGATATTTTC
AGGAGAGTTCATGATAACGTACATGAATTTGATTTCATTTCATTTTCCTGATGCAGGAGA
GGCATATAACTTATTTGCCTTCCCCTTGGAGTGCAATTTTTCTGGTTTGAGATTCAGCCT
TGACTTGGTGAAGATAATTAAAGAAGATCCGGCAAGAATTCTGGAAGGCTCTCCATTTTG
CAAGTAGGTCATACATTATATCCAGTAAACTTCTTATTTTCTCTGCCATTCACATTTGAT
TCTAATCTGAATTAATGACTCATGGAATATTTGATCTGAACAAAATTATTGTTGTTACAA
TTATTGCAACCAGTTTATCTTGCATGCAATATCAGTTTTGAATTTTCGATGGATGTGGTT
ATATTAGTAGAGAGCCGAATGTTACCTTGTATGGCTGGTTGAGGTTTCTGTTGTCTTCCC
ATTAATTTATGGACCTCTCTTCTTCTCATGTTCTTCACCTTTTCTATTACAAAAAATAAA
ATAAAAAGGAAAAGAAAGGCAGAATTGCTTTGAATGTACATACATACCTATGTTGCTGTT
GTGTCATGACTTGTTTCTGGAAGAAAAATATATCATAAATGGAAGATCCTCTATACAAAC
ATTAGTATGCAGACAAATGCATGCATAAACATGTGCATGCTAGTGCGTCTCTGCACATGT
TTTCTGTTGGCTTGGTTGTCTTGTCTTTTTCTGCGAATGTGATATATATTTATCCTCCGA
GTCTCTATTTTTCTGCCTTTTGGTCCTTCTTTTCAATGAAGAGTTTTCCTGGAAGACAAG
TATAGAATCTTTGCTGATGATCTCTCTTTGAATGCTTCTATTTTAGACAGCATAGGTTTT
GCTCATTCTAGTATGCTTTGCTGTTTATATTGGGACATCTAGGTAGTATACTATAGAGGA
ACTACGTTTTGAGAATTTCTTTAAAAATTCTTCAATTTGAATATTATGCATTTAGTATTT
TATTTTATTTTTACTTTTTTTTTATCTCATAAGTGGGCGCTGGATGGTCTTGATTGATGC
TGCAAAAGGATCTGCCACAGAACCACCAGATTTATCATTATATCCGGCAGATTTTGTTGT
TATGTCTTTCTATAAGGTACATGTCTTTCTTTGGATTTTGTTAGAAACCATTACCTTTGG
ATATTAATGTTTTGTATCTGTATGTTTCTTGTTAAGCTGTTTGGTTATCCAACTGGACTT
GGAGTGCTCATTGCTCGAAATGGTAAGTAACTAATAATGAACATAATCATGTTTTAAAAA
TAATTTGGTGGCGTGTTAGAAGTTTTCTCCAGTCTCACATATATGTTGTGATATTGCCTT
CAAAGTACTAAAATTGCCTTTTATCTTGTTTTCCAAGGGTGGGTAGGCGTAGTTCATTTA
TTTGTGATTTTAGTTCTTGTTGCATGTGTCATTTTCTTCCCTTTAAAGTAGGATGTCACA
GAAAATTATAGAAGTATGGCCACTAGATCTCTTCTTGGTTGCTTGCATGAACTTACTACT
TGTGAAAATTATGTTCTAATTTTTTGTTCATGCTACTTCCATTAATTTTTTCTTTGGTAG
TGTATCATCTTGAAATGTAATATCAAAACTTAGGGATATGTTTTTCTTATTTGAACTTTT
ATTTTACAACACAGATGCCTCCAGGTTATTGAAGAAGACGTACTTCAGTGGAGGTTTGCA
CCTAGATATCTAATTTGCTATCACTAGTCTGTATAGTTTTTTTTGGGTCACACTAGTCAG
TATAGTTATACAGTTGGTAATCATACAAACATTTCAGGCACAGTCGCAACCTCAATCGCT
GATATTGACTTTGTTAGGAGAAGAAAAAGTGTGGAAGAGCTCTTTGAGGATGGCACCATT
TCATTCCTGAGCATAGCTTCTGTTCACCATGGGTTCAAAATTCTTAATTCCCTAACTATA
TCTGCCATATCTCGGTATGTTATAGTTTGTTAGTTTCAAAATGCATTGTCTGTACTCTGT
AGTGATAAAAATAACTCCTCATTTTCTAAACAAAACTTTATCCATGTAATACGGTTGAAT
TGCTCCTCTGAAATAAGTTAAAATCATCGTATTGTATTCTGACATGAATCATCCTTGGGA
TTTTTCTTGATATATGCACTTTTTACATTGAGAATTAGCTGATCTCTACCTAGGTAGGAA
AATGATGGATCTGCATTCTCTCATCATTAGTTTGTCTCAATTTTCTGCTAAGAATATTTC
CTGCCATTGCATTTGGACAATGAAAAAAGTTAAGTATGACTTTGCAAGTCTTTTCCTCAT
AATTTTCATCATATATAAAAAAAACTGTGGTATATTTTAATTTTATTTAATTTTCCATTG
CTAGAAATGGGTATTCTCCTTGATTTTAATACTTTTTCATTTCTATCTTCAGTTAATAAT
CTTTGTGTAGATAATAAATATAGATGAAATGCTCTGAACCATGCATGACCTTGCTATTAT
TCTAGGCATACAGCATCTCTTGCCTGGTACGTGAGGAAGAAGCTCTTGGGCTTGAGGCAT
GAAAATGGAGCCCGTGTTTGCACACTTTATGGAGATTCCAAGGTTTCCTTTGTAATTGAA
TGCTTACTGAGCTTTTCTTTTTGAAAGTAAAGCTGCTGCATTTACTAAGTGAATGAAATG
CACGTCATTTCATATGTTATATCTCTTTGCGTTGTGGAGGGGAAAGGATGGGGGTGGCAG
TTAGAACTTCTTATATTTTTCTTTTTTTGGTAAAAACAAAGGCTTCTGATTCATTTCAAG
TAAGCCAACTTCACTGCATGTAATTCTTTAAGGGAAAAAAGTAGGGAAAAGGCCAAGGAG
TTGTTTGGAAAATGGTAGGAAAGAGTTGCAAGTTTGATGATTCTTTTTATATCCAACTGT
GGTCCAATTATGTAAATTTGAAGATGCCAGTTCAAATTTGGTCTGACACATGATCCCCAG
TTTGAGTTGAGTCCATCTTGGTTGTATCAGGCGGTGGCACCTCCTCTTAAGACTGAGGGT
GATGCCTTGGTGCTTGTGCTATTTACCTGGCACAATAGAGAAAAGTTCATTGACTGTATT
AACCTTCTCGACTTTCAGTGGGTCTAGCTAACATGGATGACTCTGTTTGATATACTGTTA
AGTAGACATGTGTCAATTCTTTAGAACTTTTGATTTTTATGTCAGATACTCTGTAACAAT
TAGTTAGTTTAGAAGTCTAATGTTTGATCAATTTAGTAAATGCTCTATGGACAGACAATC
TCTTTCTTCTATGTTTTCTGAATTTGTAGATAACAATCTGATATATTTCAAAACTTTATT
CTGTTAGGCATTATTTCATGACTTTGGTCCTACAGTCTCATTCAACTTGAAAAGGTCGGA
TGGCTCCTGGTGTGGATACCGTGAAGTGGAAAAACTGGCATCTTTATCTGGGATTCAGTT
ACGGGTAAATTTATGAGATGTTATTTGGCATTCAACCTATCCTTTTGGTCTTTGCATGAC
AATCAAATTATGCAACTCTACTAGAAATGGCAATATGTGATTGATTTTTTTTGTTTTTGT
TTTTACCTAATTCACAAATGATAGGTAACTTGAAATTGCAAAAGTTGTTGCAAGGTTTAC
ATTGTTGGGTGGCCCTAGGGTTTGTGATTTGATTTGGGCAAAACCTTTCTAAGGGAATTG
GGTATGGATGCCCAGGAATGTATGAAACTCTATAGTGATAATAAAGCTGTCATTAACAGA
ATCTAGTCCAATATAATAGAACTAGAAGAAAACCTGGAATCTGGTGTGATATGATATGCA
CTCCTTTTGTGAAGACATGACAAGAACTTGCTGATATCTTCACAAAGAGTGTGCCCAGTA
CTCTCGTCCATTCATTTGTCGACAAACTTGGTATGCTAAATATCTGAACAGCAGCTTTGA
GCAGTGTTGGAATATTTGTTGTGTAGCTCAGGATGTTCTTGCCTTTGTGAAATTACCAAA
ATATATGATGTACAGTAGCTTAGGATATAGCATAAGCATCTCTTGGTCACTTCTCAAGGT
GTTATTCATTTGCAATATGTTGCATTTTAAGTAATTGGCGATTTTTCAGCATTTCCTTGG
TGTCAGAACAACGTGGAATGTGTTTTTTAATTTTTCTTTCTGTTAAGCTCACCAAAATAA
AATTGGTACTTAGGATTTTATAAAAATATTCTTCTGTTTTTAAACGCAATTGATCTTCTG
AGATAACTTATGTCAATCTATGTATATAATTCATATTTTGCATGCATTTCCAAAATTTGT
TCTATGTAATGATATATAATCTGGTTGGGTGAGAGAAAGATCAGCAATTTTACTCCACTT
GTGATGGGTCCTGACATTCTCTTATATCCTCCTTTCTATGTAGACAGGATGCTTTTGCAA
TCCCGGTGCATGTGCAAAATATCTTGGCTTGTCTCACTTGGATCTTCGTTCAAACTTTGA
GGTACTTGGAACTGTTTATTTTGATTTCTTTCTTTTTTTCTTTTTTTTCTTTTTTGTGGT
TTTCGAGGGGAAAGGGAGGGTTGGGGGCGTGTGGGGGATTGGGGCTTACTTATGACTTTT
CTTAGGATTTAGTTAATGAATGACTATTCTATTCTAGTTGAATGATCCACCGCATGGCGT
GTATTTTTCAGTTTCTGCTTGAGGGTATGAAATAGTCTTAACAATTTAGTTTTGGATATT
AGGCTGGACATGTTTGCTGGGATGATCATGACATAATTCATGGAAAACCTACTGGAGCGG
TGAGAGTATCCTTTGGTTATATGTCAACATTTGAAGATGCGAAGGTAGATGTTCTTTCTC
AAGCCATAGAGAGCATAGTTAAAATTTGAAGTGTACAGTGTTGCAGCATTTCCTTTCCAA
TTTTATGCATAAGCTAATGTGAAGCACAACATTCCAGGCTTTAACTAACAAATGTTTGTT
TTCTTAGATTTTGAAAGGCAAAAACGCTAATTTGGGTTTTTCATTCCAGTCTGATTTTCT
TTTCTCTTTCTTGTTTTATGAAATGCAGAAATTTATTGATTTTGTGACAAGTTCCTTCGT
AGCATTACCCAATTGGATTGAAAGTGGGTATCAACTAATGCAAGGTTCATCCCCTTTCTA
AATGAAGGTTAATTTATATATTGCTTTATACTCTGGTCTGAAAGAGTTGAAGTTTGGTTT
AAATTACATATCTTCGTTTCCTGTGGAGGATTCCAACCTCCTGCTCCTCCCACCCTCTCT
TAATTCTTATTTTCTTTGCATTTTCAAAATTTTAAGCCATGTCATTGTTTCCGTTGCCTC
ACAAGATGAAGTGATCGTTTCTCATGTTATTAATATAGGAAAGAAAAGGACTGGGAATAG
TAAAATTCTATGCAGCACGGATGACGCATCTATGTGTGATGTCTTTTGCATGGTATCGTA
TGTTGAGAAATAAAGAGGGAGGGAATAAGGTGCTTCAATCATAATCCTTAAAGCGGTCTA
CATGAAGCAGAACATTAGTTATAATAAGAAACTAAACAATGGCGACGTAGGAAACTAAAT
TAAACTCCTATAGGAACCAAATGTTCTTACAAAAGAACAGCCATTCAAGAGATAGCATAG
ATGCTAATTATGCCTAGCTTGTTAAATCAGTCATAAACATAATTGAAACTTATAATTTTA
AAGCAGACTCAAAACATAAAGTGAATTGGATTTGTACTTGTGCTACCTTGACTGAATGTT
GTAATGCCACCTTGAGCCTTGAGTTTCTTTGGATATGATATTTAAGATCTTCAATAGTCT
CTCAGCATTACTCCTGAATGTGTTAGGTTCAACTTGTCTGAAATTTTGAACCAGTCCTTT
TATATTTGGGGATCTTTGAACTTTAACATGGTTTTATTTCTCACTTCAATAACTTAGGCT
TCACATGGCTACAAACAGGATTGCATCGTGTGCCTCTACTTATAATTGTGAAATTTTGTA
AATAGAGTACAACCCTAATTCAATAGGAAACTAGCTAACAACCAAAACACCTAATTTAGG
AGACTAGTTAAGCCCATAAACAAAGTAGAAGCATTCTTATACTCTTAAAATACAAATTCT
CTAATATAACGTTTTTTTCATCTCCCATTCCACATTTTTTTTATGATATTGGATGAGAGA
AATAGTAAAGTTTTTTATTTAAGGAGAGGAGCGCTCATTTATGGAAACCAAAGCCCAGAT
TTTGGATGGTTAATTGAGTGGGCCTTGTGAGCTATTTCCATGTCTCCTATTTCTCGTCAG
TTTTTGCTTTCTTTACACACTTTTCACTGTGGGTTTTGTGTACATGGGTTGCTCTACACT
AAAATTCGTTTACTTACTAATATATTGTAGGTTCGGAAAGCACACTAGGAGCTGCCAGTT
TCTATCTCAAATCTATCACTGTTTACCCAATAAAATCATGTGCAGGATTCAATGTCGAAA
GTTGGCCTTTGAGCACTTCTGGTAGCTATTTCTTGTCTTCACATTTTATGTGTTTTTTCT
TGGAATAGTTGTGTAAAATATCATCATAATTTAATAATATTGTACATAGCAGTAGGAGGT
ACCTTTTTGAATAACACAAGGATACAAGCCTGCCGTGCCAGTTAATCTTATGTAACAAGT
GTTATTTGATAGTCATTATGATGGAAAAGAAAAGTTACACCCCCATGGATTATCATACTT
AGGATCACCCTATTTCGGTGAAGAGCGTAGCAAGCAGTGGTTATATGTGGTGAAGCATAA
AGAAGAGGAGATTGGAATTGTACTTATCTCTTGAAGATAACTTGTATTAACATTTACCAG
AACCAAATTTTGTTGTTGAACCTTGGTGACTTAATAAAGCTGGATGTGTTTCACAGTTTC
AAGAATGTAGATTGAACCTTATGATTTTATAATTGTTTTCCTTTTTTTCTTTGGCGTACT
ATCTGTTCATTTCTTATAAGTATGTGCTGCTCCAGGAAATTAGCAAAATTTCGTTTGTTA
TTTATTATGTATGTATGTATGTATGAATGTATGCATCTTAATGCAGTGACAATATATAGA
GGGCCTGGAGGCACTGTATGTTCCATTATTTGAATAACCCTGTTTGATGGGTAGAATCTT
TGTCATATCTGGGAGTGTATTGGTTAATGGAATTTTATTATTTTTTCGGTGGTTTTTTAG
CAGGTTTGCTTCATGATCGGGAATGGGTTCTTACAAGCCTAAGTGGTGAAATTCTTACAC
AGAAGAAGGTGAAATACCAATTTAGTAGTTTTTGACCAAAAAAACCAATTTAGTAGTTTC
AAGCACATGCAAATGTGCACAAACACAGTGCAATTGGCTCAGACCCTAGGCATGGCTCCA
GCACGTGGGACGGGTACATTCGTGTTCATGCTGTGCTGATGTTGTGCCTAGGGTACAGGT
ACCTTTTTCTTTTCGTATTTTTAATTAAGAGGATTAGGTTTTTTTCCTTGTAGTTAAAGG
TATGGGATATTTATAGGTGAAAGAGTAGGGAAAAGAATAAAATAAAATTTAAGAGCTCTT
TATTCTAGGGCGGCCTGTGTGGGTAATATGTCCAAGTGTCTGATCTGGTCTTCAGAGAGT
CTTTCAAATTTTGGAGTATAGTGAACATCGAATTTGTTTATGCTTTGCCATAAAAAATTG
ATTAGCATTAACTTTTAATTCTTCTGAATTTGGTTTTGTAGGTTCCTGAAATGTGCTTTA
TAAGTACTTTTATTGACCTCGACAAGGGAATATTGTTTGTAGAGTCACCACGATGCCAAG
TGAAACTGCCAATCAACTTTATCACAGATTCATGTAATGGTGGGAGCGAAAAAATTAAGT
TAAATGGCCAAAGGCAAGATAATATTTGTGTATCTGTCTTTTTAACTGCTTGTTACTCCT
TTGTTCTAGAGTGTCATGGCCTTGTTAGACTTGTTGGATTGATGGAATGTTTAGATACTA
TTACAATGATAATATACTTGTTAATTTGTCGCTGTTTTGAATTAATTTAGAAAATTCCCT
TTGTTTTTGAGCTATCCCCTACATTCTATAAAGGTTTATTGGTTAACATTTGGTTTGGTT
TTTTGTTCTTTCTTTTTTCTTTTTTCTTGGGGGCTTAGATATGAAGTACAGAGCTACAAG
AATGAAGTCAATATTTGGTTCAGCAATGCCATTGGTCGACCATGCACTTTATTCCGCTGT
TTTAGTTCCAATCACAACTTTTGCTTGAATAAGATCAAAAGTGCAAGCATGGGAAGAGAG
GTGCAGAGCATGTTGAATTTTTCCAATGAAGCTCAGTTCTTATTGATATCTGAGGAAAGC
GTGTCTGACCTCAGCCACAGAGTAAGCACAAGTATGTTCTTACATTGAACTGTTGCAAGT
CATATAGCAAGTAAATTCTTGCACTATGATGTGAAACGATCGAGACTTGCATGAGCTATC
TTCTGTTCTGAATACAATTGCAATATGGATTGATTTTCCTGTACCCTGGAATCTTTGAGA
AAATACTTTTTTTCCTATTGTGTTTTTCCCCTTCATTGACTAAATTCCGGCCTAATACCT
TTCTTATGCCTACCCTATCGCATTATAGACAGCCCAAGACCTTTTAGGAAATTAGTTGAG
GATTTTAAGAAT
>chr4:8550068-8561357 A1939 FLACCA P1
AATTTTACATCTCACGTCTCACCATTGTTGGAAAACCCCATTTTACATCTTGCGGAGATG
TAAAAATGGTTTTACATACCTAAATTTACACCTTCCTAATAAAGATATTGTAACTCCTCA
ATTCAATTCCTCCTCTTTCTCTTTCGATTACAAATGTGACGTCTAAAATTGAAATGGAAT
CTGAAATCCATCGGTCAAATTGTTGATAAGTATAAATGGAACTCACGCCAAAAAAGAATA
GTATGAACAGAAAAGCTTTTAGTAGAAAAATTGGGTTTTTTTTTTTCCTTCTGGTTAGCG
GAAAAAATGCGTTCAGTTCAGTGGAAATGCGCATATATGGACCGACTCGTTTAGAATATG
GCCGTACATGCTAAGGCGGTGCAAAGCTTCTTCCTTCAGTTTTTAATTTAACCACTCCAC
TCCAGAACGCTTGAAAGCACAAAACTTTATTGGCGTTTGAATCTCTCTCTCTCTGTTGTT
CTGTCACTGTTGGATCGAGCATGGAGGCAAGCAAGGAAGCGTTTCTGAGGGAGTTTGGGG
AGCATTATGGGTACCCGAACGGTCCCAAAACCATTGACGAAATCCGAGCAACCGAATTCA
AACGATTAGATGGTCTGCCTCTCTTTAATTCGCTTCTATATTCTATCCCTTTGCTCTCTG
TTTGCTTCTTGAGAAATTTGAGCTGAAAAAATGACACAAGAAGCAAATAAGCTTTCGGTT
TTATCATTTTCAGTCTTATTCGTTGAACCCAAGTGCAATTTTTCTAGTTTTTAATTGAGC
TGGGGAAATGAATTAAGTTCTGAAAATTTATTTCTTGGTGGGCATACAGAGGAATATTGG
TGAGGTTTGTTTATTGGGTTTTGGCTATTGATGCTGTTGGGTTTGGGAAATGCAGGCCTT
GTGTACTTGGACCATGCTGGTGCTACTATGTACTCTGAGTTGCAGATGGAAGCAATCTTT
AAAGACTTCACTACCAATGTTTATGGAAACCCACGTATCCTATTACATGTGAAATGAATG
ATTGTGGTGTGAGAAATCGTTATGTAATTGCTGGAACAGGATTTGCAATATAATCTTGTT
CTCCTGGTTGTTGAAATCAAATTGTCTTATAAAATTAATTTATGACCTTATTGTTATTCA
TGGTTGCTTTTCATTAAGTTCCTTAATTTAAATTCAGATAGTCAAAGTGATACGAGTTCT
TCCACTAGTGACATTGTAAGGGAAGCCCGCCAACAGGTATCATATGTTATCTCTAGCTGC
TTTGGTGTTAGTCCTCACAATATAATGAATTTTAAAGGTTCAATATATTTTTTCTAATCT
TTTCCAAGTAGTTGGATAGTGGGAATATTATGACCACTAATTGTCCTGAATTGATCTTTA
TGAGTAATTTTTGTTATCATGATTTTTTTTTTCCAGATGATTCATGTGCAAGATTAATAG
TTTGCCCCTCATTTCGTACTTTTAGTGAGTTTCTGAATAGCCGTGTCACATTTGTATAGG
TCCTTGACTATTGTAAAGCATCGCCAAAAGATTACAGCTGCATATTCACTTCTGGGGCTA
CAGCGGCACTGAAGCTGGTAGGGGAGGCCTTTCCTTGGAGCTGTCAGAGCTGTTTTACAT
ACACGATGGAGAACCACAATAGTGTCCTTGGGATCAGAGAGTATCCTAACATGCATCACT
CAGTCATCATCTTTAATAGATGGGGTTAGCTTCTTCTTTTTTTTTCAATGATTATTCTAG
AATTTTTGTTTGTACATTTAACGGAGAGGATCCTTTTCACCAACATTTCTGTCTCAACTT
ACAAGTTTGTGCTTAATGTTTGGCATGGAAGTTGAACATCAGTTTTGTCAGATGATTGAC
TTCTGAGTGATATTACAGACTTACTTTGTGTACCATTAATGCTTGTGGTCTTTGGACCTG
TATATATGTTCCCTTACCGGATGTTGTTTTTTCTTGAAATCTTTTGAAATCAAATGGAGA
GCTTGGGCCAGTTTGTTTTGTATGCAATATTTTGTACACTCTACTATAATTTTGAATTGA
CGTCATTATTCTTCTGTTTTTCATTTTCACCTTCTTAAGAGTCTGAGCGCCATATATGTA
GCCCTTAATTAGTTTAGATATGCTCTGGATCAAGGAGCTGCAGCCTTTGCAATAGATGTT
GAAGAGACTGTGCATCATGGAGTATCCAATGGTACTGCAGCATCTATGAAGGTGTTGCAG
CACCAAGTGCAAAGGAGAAATGAAGCAAGTTCCCTAGAAGAACCAACAGGTAATTCTGAC
TGGACGCATTAGATATTGATGGAAAGTTGGCAAGACCTTGATCGCAGCACATCTTCCTAG
CATTTTTGGATGGTTGCTATCTGCATATGTATTTTCATGCATGTCTTTGGTAGGGAAAGG
GGGTTCAAACAGTTTGGCTGAATTAAAATTGGGATTTCATGACATTCAAGATTATGACAA
TTTTTCATTGGATATCTGTTGTAACACCAGTCAGTTGTAAAAAACTGTACAATGGGTGAA
AATTTAATTGGTTTTTAGTGATTTGATGTTATCATTTATAAGTTATTGTTGTTGGTTTCT
TTAAGCCTGTTGTGAAAGTGTTGGTCTTAAATATGAGACAAATAATTGTAAATCATATTC
ATACTTGTACTTTGTTTGGGGATACTGTTATAAATAACAGTTTTGTATACTGATATTTTC
AGGAGAGTTCATGATAACGTACATGAATTTGATTTCATTTCATTTTCCTGATGCAGGAGA
GGCATATAACTTATTTGCCTTCCCCTTGGAGTGCAATTTTTCTGGTTTGAGATTCAGCCT
TGACTTGGTGAAGATAATTAAAGAAGATCCGGCAAGAATTCTGGAAGGCTCTCCATTTTG
CAAGTAGGTCATACATTATATCCAGTAAACTTCTTATTTTCTCTGCCATTCACATTTGAT
TCTAATCTGAATTAATGACTCATGGAATATTTGATCTGAACAAAATTATTGTTGTTACAA
TTATTGCAACCAGTTTATCTTGCATGCAATATCAGTTTTGAATTTTCGATGGATGTGGTT
ATATTAGTAGAGAGCCGAATGTTACCTTGTATGGCTGGTTGAGGTTTCTGTTGTCTTCCC
ATTAATTTATGGACCTCTCTTCTTCTCATGTTCTTCACCTTTTCTATTACAAAAAATAAA
ATAAAAAGGAAAAGAAAGGCAGAATTGCTTTGAATGTACATACATACCTATGTTGCTGTT
GTGTCATGACTTGTTTCTGGAAGAAAAATATATCATAAATGGAAGATCCTCTATACAAAC
ATTAGTATGCAGACAAATGCATGCATAAACATGTGCATGCTAGTGCGTCTCTGCACATGT
TTTCTGTTGGCTTGGTTGTCTTGTCTTTTTCTGCGAATGTGATATATATTTATCCTCCGA
GTCTCTATTTTTCTGCCTTTTGGTCCTTCTTTTCAATGAAGAGTTTTCCTGGAAGACAAG
TATAGAATCTTTGCTGATGATCTCTCTTTGAATGCTTCTATTTTAGACAGCATAGGTTTT
GCTCATTCTAGTATGCTTTGCTGTTTATATTGGGACATCTAGGTAGTATACTATAGAGGA
ACTACGTTTTGAGAATTTCTTTAAAAATTCTTCAATTTGAATATTATGCATTTAGTATTT
TATTTTATTTTTACTTTTTTTTTATCTCATAAGTGGGCGCTGGATGGTCTTGATTGATGC
TGCAAAAGGATCTGCCACAGAACCACCAGATTTATCATTATATCCGGCAGATTTTGTTGT
TATGTCTTTCTATAAGGTACATGTCTTTCTTTGGATTTTGTTAGAAACCATTACCTTTGG
ATATTAATGTTTTGTATCTGTATGTTTCTTGTTAAGCTGTTTGGTTATCCAACTGGACTT
GGAGTGCTCATTGCTCGAAATGGTAAGTAACTAATAATGAACATAATCATGTTTTAAAAA
TAATTTGGTGGCGTGTTAGAAGTTTTCTCCAGTCTCACATATATGTTGTGATATTGCCTT
CAAAGTACTAAAATTGCCTTTTATCTTGTTTTCCAAGGGTGGGTAGGCGTAGTTCATTTA
TTTGTGATTTTAGTTCTTGTTGCATGTGTCATTTTCTTCCCTTTAAAGTAGGATGTCACA
GAAAATTATAGAAGTATGGCCACTAGATCTCTTCTTGGTTGCTTGCATGAACTTACTACT
TGTGAAAATTATGTTCTAATTTTTTGTTCATGCTACTTCCATTAATTTTTTCTTTGGTAG
TGTATCATCTTGAAATGTAATATCAAAACTTAGGGATATGTTTTTCTTATTTGAACTTTT
ATTTTACAACACAGATGCCTCCAGGTTATTGAAGAAGACGTACTTCAGTGGAGGTTTGCA
CCTAGATATCTAATTTGCTATCACTAGTCTGTATAGTTTTTTTTGGGTCACACTAGTCAG
TATAGTTATACAGTTGGTAATCATACAAACATTTCAGGCACAGTCGCAACCTCAATCGCT
GATATTGACTTTGTTAGGAGAAGAAAAAGTGTGGAAGAGCTCTTTGAGGATGGCACCATT
TCATTCCTGAGCATAGCTTCTGTTCACCATGGGTTCAAAATTCTTAATTCCCTAACTATA
TCTGCCATATCTCGGTATGTTATAGTTTGTTAGTTTCAAAATGCATTGTCTGTACTCTGT
AGTGATAAAAATAACTCCTCATTTTCTAAACAAAACTTTATCCATGTAATACGGTTGAAT
TGCTCCTCTGAAATAAGTTAAAATCATCGTATTGTATTCTGACATGAATCATCCTTGGGA
TTTTTCTTGATATATGCACTTTTTACATTGAGAATTAGCTGATCTCTACCTAGGTAGGAA
AATGATGGATCTGCATTCTCTCATCATTAGTTTGTCTCAATTTTCTGCTAAGAATATTTC
CTGCCATTGCATTTGGACAATGAAAAAAGTTAAGTATGACTTTGCAAGTCTTTTCCTCAT
AATTTTCATCATATATAAAAAAAACTGTGGTATATTTTAATTTTATTTAATTTTCCATTG
CTAGAAATGGGTATTCTCCTTGATTTTAATACTTTTTCATTTCTATCTTCAGTTAATAAT
CTTTGTGTAGATAATAAATATAGATGAAATGCTCTGAACCATGCATGACCTTGCTATTAT
TCTAGGCATACAGCATCTCTTGCCTGGTACGTGAGGAAGAAGCTCTTGGGCTTGAGGCAT
GAAAATGGAGCCCGTGTTTGCACACTTTATGGAGATTCCAAGGTTTCCTTTGTAATTGAA
TGCTTACTGAGCTTTTCTTTTTGAAAGTAAAGCTGCTGCATTTACTAAGTGAATGAAATG
CACGTCATTTCATATGTTATATCTCTTTGCGTTGTGGAGGGGAAAGGATGGGGGTGGCAG
TTAGAACTTCTTATATTTTTCTTTTTTTGGTAAAAACAAAGGCTTCTGATTCATTTCAAG
TAAGCCAACTTCACTGCATGTAATTCTTTAAGGGAAAAAAGTAGGGAAAAGGCCAAGGAG
TTGTTTGGAAAATGGTAGGAAAGAGTTGCAAGTTTGATGATTCTTTTTATATCCAACTGT
GGTCCAATTATGTAAATTTGAAGATGCCAGTTCAAATTTGGTCTGACACATGATCCCCAG
TTTGAGTTGAGTCCATCTTGGTTGTATCAGGCGGTGGCACCTCCTCTTAAGACTGAGGGT
GATGCCTTGGTGCTTGTGCTATTTACCTGGCACAATAGAGAAAAGTTCATTGACTGTATT
AACCTTCTCGACTTTCAGTGGGTCTAGCTAACATGGATGACTCTGTTTGATATACTGTTA
AGTAGACATGTGTCAATTCTTTAGAACTTTTGATTTTTATGTCAGATACTCTGTAACAAT
TAGTTAGTTTAGAAGTCTAATGTTTGATCAATTTAGTAAATGCTCTATGGACAGACAATC
TCTTTCTTCTATGTTTTCTGAATTTGTAGATAACAATCTGATATATTTCAAAACTTTATT
CTGTTAGGCATTATTTCATGACTTTGGTCCTACAGTCTCATTCAACTTGAAAAGGTCGGA
TGGCTCCTGGTGTGGATACCGTGAAGTGGAAAAACTGGCATCTTTATCTGGGATTCAGTT
ACGGGTAAATTTATGAGATGTTATTTGGCATTCAACCTATCCTTTTGGTCTTTGCATGAC
AATCAAATTATGCAACTCTACTAGAAATGGCAATATGTGATTGATTTTTTTTGTTTTTGT
TTTTACCTAATTCACAAATGATAGGTAACTTGAAATTGCAAAAGTTGTTGCAAGGTTTAC
ATTGTTGGGTGGCCCTAGGGTTTGTGATTTGATTTGGGCAAAACCTTTCTAAGGGAATTG
GGTATGGATGCCCAGGAATGTATGAAACTCTATAGTGATAATAAAGCTGTCATTAACAGA
ATCTAGTCCAATATAATAGAACTAGAAGAAAACCTGGAATCTGGTGTGATATGATATGCA
CTCCTTTTGTGAAGACATGACAAGAACTTGCTGATATCTTCACAAAGAGTGTGCCCAGTA
CTCTCGTCCATTCATTTGTCGACAAACTTGGTATGCTAAATATCTGAACAGCAGCTTTGA
GCAGTGTTGGAATATTTGTTGTGTAGCTCAGGATGTTCTTGCCTTTGTGAAATTACCAAA
ATATATGATGTACAGTAGCTTAGGATATAGCATAAGCATCTCTTGGTCACTTCTCAAGGT
GTTATTCATTTGCAATATGTTGCATTTTAAGTAATTGGCGATTTTTCAGCATTTCCTTGG
TGTCAGAACAACGTGGAATGTGTTTTTTAATTTTTCTTTCTGTTAAGCTCACCAAAATAA
AATTGGTACTTAGGATTTTATAAAAATATTCTTCTGTTTTTAAACGCAATTGATCTTCTG
AGATAACTTATGTCAATCTATGTATATAATTCATATTTTGCATGCATTTCCAAAATTTGT
TCTATGTAATGATATATAATCTGGTTGGGTGAGAGAAAGATCAGCAATTTTACTCCACTT
GTGATGGGTCCTGACATTCTCTTATATCCTCCTTTCTATGTAGACAGGATGCTTTTGCAA
TCCCGGTGCATGTGCAAAATATCTTGGCTTGTCTCACTTGGATCTTCGTTCAAACTTTGA
GGTACTTGGAACTGTTTATTTTGATTTCTTTCTTTTTTTCTTTTTTTTCTTTTTTGTGGT
TTTCGAGGGGAAAGGGAGGGTTGGGGGCGTGTGGGGGATTGGGGCTTACTTATGACTTTT
CTTAGGATTTAGTTAATGAATGACTATTCTATTCTAGTTGAATGATCCACCGCATGGCGT
GTATTTTTCAGTTTCTGCTTGAGGGTATGAAATAGTCTTAACAATTTAGTTTTGGATATT
AGGCTGGACATGTTTGCTGGGATGATCATGACATAATTCATGGAAAACCTACTGGAGCGG
TGAGAGTATCCTTTGGTTATATGTCAACATTTGAAGATGCGAAGGTAGATGTTCTTTCTC
AAGCCATAGAGAGCATAGTTAAAATTTGAAGTGTACAGTGTTGCAGCATTTCCTTTCCAA
TTTTATGCATAAGCTAATGTGAAGCACAACATTCCAGGCTTTAACTAACAAATGTTTGTT
TTCTTAGATTTTGAAAGGCAAAAACGCTAATTTGGGTTTTTCATTCCAGTCTGATTTTCT
TTTCTCTTTCTTGTTTTATGAAATGCAGAAATTTATTGATTTTGTGACAAGTTCCTTCGT
AGCATTACCCAATTGGATTGAAAGTGGGTATCAACTAATGCAAGGTTCATCCCCTTTCTA
AATGAAGGTTAATTTATATATTGCTTTATACTCTGGTCTGAAAGAGTTGAAGTTTGGTTT
AAATTACATATCTTCGTTTCCTGTGGAGGATTCCAACCTCCTGCTCCTCCCACCCTCTCT
TAATTCTTATTTTCTTTGCATTTTCAAAATTTTAAGCCATGTCATTGTTTCCGTTGCCTC
ACAAGATGAAGTGATCGTTTCTCATGTTATTAATATAGGAAAGAAAAGGACTGGGAATAG
TAAAATTCTATGCAGCACGGATGACGCATCTATGTGTGATGTCTTTTGCATGGTATCGTA
TGTTGAGAAATAAAGAGGGAGGGAATAAGGTGCTTCAATCATAATCCTTAAAGCGGTCTA
CATGAAGCAGAACATTAGTTATAATAAGAAACTAAACAATGGCGACGTAGGAAACTAAAT
TAAACTCCTATAGGAACCAAATGTTCTTACAAAAGAACAGCCATTCAAGAGATAGCATAG
ATGCTAATTATGCCTAGCTTGTTAAATCAGTCATAAACATAATTGAAACTTATAATTTTA
AAGCAGACTCAAAACATAAAGTGAATTGGATTTGTACTTGTGCTACCTTGACTGAATGTT
GTAATGCCACCTTGAGCCTTGAGTTTCTTTGGATATGATATTTAAGATCTTCAATAGTCT
CTCAGCATTACTCCTGAATGTGTTAGGTTCAACTTGTCTGAAATTTTGAACCAGTCCTTT
TATATTTGGGGATCTTTGAACTTTAACATGGTTTTATTTCTCACTTCAATAACTTAGGCT
TCACATGGCTACAAACAGGATTGCATCGTGTGCCTCTACTTATAATTGTGAAATTTTGTA
AATAGAGTACAACCCTAATTCAATAGGAAACTAGCTAACAACCAAAACACCTAATTTAGG
AGACTAGTTAAGCCCATAAACAAAGTAGAAGCATTCTTATACTCTTAAAATACAAATTCT
CTAATATAACGTTTTTTTCATCTCCCATTCCACATTTTTTTTATGATATTGGATGAGAGA
AATAGTAAAGTTTTTTATTTAAGGAGAGGAGCGCTCATTTATGGAAACCAAAGCCCAGAT
TTTGGATGGTTAATTGAGTGGGCCTTGTGAGCTATTTCCATGTCTCCTATTTCTCGTCAG
TTTTTGCTTTCTTTACACACTTTTCACTGTGGGTTTTGTGTACATGGGTTGCTCTACACT
AAAATTCGTTTACTTACTAATATATTGTAGGTTCGGAAAGCACACTAGGAGCTGCCAGTT
TCTATCTCAAATCTATCACTGTTTACCCAATAAAATCATGTGCAGGATTCAATGTCGAAA
GTTGGCCTTTGAGCACTTCTGGTAGCTATTTCTTGTCTTCACATTTTATGTGTTTTTTCT
TGGAATAGTTGTGTAAAATATCATCATAATTTAATAATATTGTACATAGCAGTAGGAGGT
ACCTTTTTGAATAACACAAGGATACAAGCCTGCCGTGCCAGTTAATCTTATGTAACAAGT
GTTATTTGATAGTCATTATGATGGAAAAGAAAAGTTACACCCCCATGGATTATCATACTT
AGGATCACCCTATTTCGGTGAAGAGCGTAGCAAGCAGTGGTTATATGTGGTGAAGCATAA
AGAAGAGGAGATTGGAATTGTACTTATCTCTTGAAGATAACTTGTATTAACATTTACCAG
AACCAAATTTTGTTGTTGAACCTTGGTGACTTAATAAAGCTGGATGTGTTTCACAGTTTC
AAGAATGTAGATTGAACCTTATGATTTTATAATTGTTTTCCTTTTTTTCTTTGGCGTACT
ATCTGTTCATTTCTTATAAGTATGTGCTGCTCCAGGAAATTAGCAAAATTTCGTTTGTTA
TTTATTATGTATGTATGTATGTATGAATGTATGCATCTTAATGCAGTGACAATATATAGA
GGGCCTGGAGGCACTGTATGTTCCATTATTTGAATAACCCTGTTTGATGGGTAGAATCTT
TGTCATATCTGGGAGTGTATTGGTTAATGGAATTTTATTATTTTTTCGGTGGTTTTTTAG
CAGGTTTGCTTCATGATCGGGAATGGGTTCTTACAAGCCTAAGTGGTGAAATTCTTACAC
AGAAGAAGGTGAAATACCAATTTAGTAGTTTTTGACCAAAAAAACCAATTTAGTAGTTTC
AAGCACATGCAAATGTGCACAAACACAGTGCAATTGGCTCAGACCCTAGGCATGGCTCCA
GCACGTGGGACGGGTACATTCGTGTTCATGCTGTGCTGATGTTGTGCCTAGGGTACAGGT
ACCTTTTTCTTTTCGTATTTTTAATTAAGAGGATTAGGTTTTTTTCCTTGTAGTTAAAGG
TATGGGATATTTATAGGTGAAAGAGTAGGGAAAAGAATAAAATAAAATTTAAGAGCTCTT
TATTCTAGGGCGGCCTGTGTGGGTAATATGTCCAAGTGTCTGATCTGGTCTTCAGAGAGT
CTTTCAAATTTTGGAGTATAGTGAACATCGAATTTGTTTATGCTTTGCCATAAAAAATTG
ATTAGCATTAACTTTTAATTCTTCTGAATTTGGTTTTGTAGGTTCCTGAAATGTGCTTTA
TAAGTACTTTTATTGACCTCGACAAGGGAATATTGTTTGTAGAGTCACCACGATGCCAAG
TGAAACTGCCAATCAACTTTATCACAGATTCATGTAATGGTGGGAGCGAAAAAATTAAGT
TAAATGGCCAAAGGCAAGATAATATTTGTGTATCTGTCTTTTTAACTGCTTGTTACTCCT
TTGTTCTAGAGTGTCATGGCCTTGTTAGACTTGTTGGATTGATGGAATGTTTAGATACTA
TTACAATGATAATATACTTGTTAATTTGTCGCTGTTTTGAATTAATTTAGAAAATTCCCT
TTGTTTTTGAGCTATCCCCTACATTCTATAAAGGTTTATTGGTTAACATTTGGTTTGGTT
TTTTGTTCTTTCTTTTTTCTTTTTTCTTGGGGGCTTAGATATGAAGTACAGAGCTACAAG
AATGAAGTCAATATTTGGTTCAGCAATGCCATTGGTCGACCATGCACTTTATTCCGCTGT
TTTAGTTCCAATCACAACTTTTGCTTGAATAAGATCAAAAGTGCAAGCATGGGAAGAGAG
GTGCAGAGCATGTTGAATTTTTCCAATGAAGCTCAGTTCTTATTGATATCTGAGGAAAGC
GTGTCTGACCTCAGCCACAGAGTAAGCACAAGTATGTTCTTACATTGAACTGTTGCAAGT
CATATAGCAAGTAAATTCTTGCACTATGATGTGAAACGATCGAGACTTGCATGAGCTATC
TTCTGTTCTGAATACAATTGCAATATGGATTGATTTTCCTGTACCCTGGAATCTTTGAGA
AAATACTTTTTTTCCTATTGTGTTTTTCCCCTTCATTGACTAAATTCCGGCCTAATACCT
TTCTTATGCCTACCCTATCGCATTATAGACAGCCCAAGACCTTTTAGGAAATTAGTTGAG
GATTTTAAGAAT
>chr4:8550068-8561357 A1939 FLACCA P2
AATTTTACATCTCACGTCTCACCATTGTTGGAAAACCCCATTTTACATCTTGCGGAGATG
TAAAAATGGTTTTACATACCTAAATTTACACCTTCCTAATAAAGATATTGTAACTCCTCA
ATTCAATTCCTCCTCTTTCTCTTTCGATTACAAATGTGACGTCTAAAATTGAAATGGAAT
CTGAAATCCATCGGTCAAATTGTTGATAAGTATAAATGGAACTCACGCCAAAAAAGAATA
GTATGAACAGAAAAGCTTTTAGTAGAAAAATTGGGTTTTTTTTTTTCCTTCTGGTTAGCG
GAAAAAATGCGTTCAGTTCAGTGGAAATGCGCATATATGGACCGACTCGTTTAGAATATG
GCCGTACATGCTAAGGCGGTGCAAAGCTTCTTCCTTCAGTTTTTAATTTAACCACTCCAC
TCCAGAACGCTTGAAAGCACAAAACTTTATTGGCGTTTGAATCTCTCTCTCTCTGTTGTT
CTGTCACTGTTGGATCGAGCATGGAGGCAAGCAAGGAAGCGTTTCTGAGGGAGTTTGGGG
AGCATTATGGGTACCCGAACGGTCCCAAAACCATTGACGAAATCCGAGCAACCGAATTCA
AACGATTAGATGGTCTGCCTCTCTTTAATTCGCTTCTATATTCTATCCCTTTGCTCTCTG
TTTGCTTCTTGAGAAATTTGAGCTGAAAAAATGACACAAGAAGCAAATAAGCTTTCGGTT
TTATCATTTTCAGTCTTATTCGTTGAACCCAAGTGCAATTTTTCTAGTTTTTAATTGAGC
TGGGGAAATGAATTAAGTTCTGAAAATTTATTTCTTGGTGGGCATACAGAGGAATATTGG
TGAGGTTTGTTTATTGGGTTTTGGCTATTGATGCTGTTGGGTTTGGGAAATGCAGGCCTT
GTGTACTTGGACCATGCTGGTGCTACTATGTACTCTGAGTTGCAGATGGAAGCAATCTTT
AAAGACTTCACTACCAATGTTTATGGAAACCCACGTATCCTATTACATGTGAAATGAATG
ATTGTGGTGTGAGAAATCGTTATGTAATTGCTGGAACAGGATTTGCAATATAATCTTGTT
CTCCTGGTTGTTGAAATCAAATTGTCTTATAAAATTAATTTATGACCTTATTGTTATTCA
TGGTTGCTTTTCATTAAGTTCCTTAATTTAAATTCAGATAGTCAAAGTGATACGAGTTCT
TCCACTAGTGACATTGTAAGGGAAGCCCGCCAACAGGTATCATATGTTATCTCTAGCTGC
TTTGGTGTTAGTCCTCACAATATAATGAATTTTAAAGGTTCAATATATTTTTTCTAATCT
TTTCCAAGTAGTTGGATAGTGGGAATATTATGACCACTAATTGTCCTGAATTGATCTTTA
TGAGTAATTTTTGTTATCATGATTTTTTTTTTCCAGATGATTCATGTGCAAGATTAATAG
TTTGCCCCTCATTTCGTACTTTTAGTGAGTTTCTGAATAGCCGTGTCACATTTGTATAGG
TCCTTGACTATTGTAAAGCATCGCCAAAAGATTACAGCTGCATATTCACTTCTGGGGCTA
CAGCGGCACTGAAGCTGGTAGGGGAGGCCTTTCCTTGGAGCTGTCAGAGCTGTTTTACAT
ACACGATGGAGAACCACAATAGTGTCCTTGGGATCAGAGAGTATCCTAACATGCATCACT
CAGTCATCATCTTTAATAGATGGGGTTAGCTTCTTCTTTTTTTTTCAATGATTATTCTAG
AATTTTTGTTTGTACATTTAACGGAGAGGATCCTTTTCACCAACATTTCTGTCTCAACTT
ACAAGTTTGTGCTTAATGTTTGGCATGGAAGTTGAACATCAGTTTTGTCAGATGATTGAC
TTCTGAGTGATATTACAGACTTACTTTGTGTACCATTAATGCTTGTGGTCTTTGGACCTG
TATATATGTTCCCTTACCGGATGTTGTTTTTTCTTGAAATCTTTTGAAATCAAATGGAGA
GCTTGGGCCAGTTTGTTTTGTATGCAATATTTTGTACACTCTACTATAATTTTGAATTGA
CGTCATTATTCTTCTGTTTTTCATTTTCACCTTCTTAAGAGTCTGAGCGCCATATATGTA
GCCCTTAATTAGTTTAGATATGCTCTGGATCAAGGAGCTGCAGCCTTTGCAATAGATGTT
GAAGAGACTGTGCATCATGGAGTATCCAATGGTACTGCAGCATCTATGAAGGTGTTGCAG
CACCAAGTGCAAAGGAGAAATGAAGCAAGTTCCCTAGAAGAACCAACAGGTAATTCTGAC
TGGACGCATTAGATATTGATGGAAAGTTGGCAAGACCTTGATCGCAGCACATCTTCCTAG
CATTTTTGGATGGTTGCTATCTGCATATGTATTTTCATGCATGTCTTTGGTAGGGAAAGG
GGGTTCAAACAGTTTGGCTGAATTAAAATTGGGATTTCATGACATTCAAGATTATGACAA
TTTTTCATTGGATATCTGTTGTAACACCAGTCAGTTGTAAAAAACTGTACAATGGGTGAA
AATTTAATTGGTTTTTAGTGATTTGATGTTATCATTTATAAGTTATTGTTGTTGGTTTCT
TTAAGCCTGTTGTGAAAGTGTTGGTCTTAAATATGAGACAAATAATTGTAAATCATATTC
ATACTTGTACTTTGTTTGGGGATACTGTTATAAATAACAGTTTTGTATACTGATATTTTC
AGGAGAGTTCATGATAACGTACATGAATTTGATTTCATTTCATTTTCCTGATGCAGGAGA
GGCATATAACTTATTTGCCTTCCCCTTGGAGTGCAATTTTTCTGGTTTGAGATTCAGCCT
TGACTTGGTGAAGATAATTAAAGAAGATCCGGCAAGAATTCTGGAAGGCTCTCCATTTTG
CAAGTAGGTCATACATTATATCCAGTAAACTTCTTATTTTCTCTGCCATTCACATTTGAT
TCTAATCTGAATTAATGACTCATGGAATATTTGATCTGAACAAAATTATTGTTGTTACAA
TTATTGCAACCAGTTTATCTTGCATGCAATATCAGTTTTGAATTTTCGATGGATGTGGTT
ATATTAGTAGAGAGCCGAATGTTACCTTGTATGGCTGGTTGAGGTTTCTGTTGTCTTCCC
ATTAATTTATGGACCTCTCTTCTTCTCATGTTCTTCACCTTTTCTATTACAAAAAATAAA
ATAAAAAGGAAAAGAAAGGCAGAATTGCTTTGAATGTACATACATACCTATGTTGCTGTT
GTGTCATGACTTGTTTCTGGAAGAAAAATATATCATAAATGGAAGATCCTCTATACAAAC
ATTAGTATGCAGACAAATGCATGCATAAACATGTGCATGCTAGTGCGTCTCTGCACATGT
TTTCTGTTGGCTTGGTTGTCTTGTCTTTTTCTGCGAATGTGATATATATTTATCCTCCGA
GTCTCTATTTTTCTGCCTTTTGGTCCTTCTTTTCAATGAAGAGTTTTCCTGGAAGACAAG
TATAGAATCTTTGCTGATGATCTCTCTTTGAATGCTTCTATTTTAGACAGCATAGGTTTT
GCTCATTCTAGTATGCTTTGCTGTTTATATTGGGACATCTAGGTAGTATACTATAGAGGA
ACTACGTTTTGAGAATTTCTTTAAAAATTCTTCAATTTGAATATTATGCATTTAGTATTT
TATTTTATTTTTACTTTTTTTTTATCTCATAAGTGGGCGCTGGATGGTCTTGATTGATGC
TGCAAAAGGATCTGCCACAGAACCACCAGATTTATCATTATATCCGGCAGATTTTGTTGT
TATGTCTTTCTATAAGGTACATGTCTTTCTTTGGATTTTGTTAGAAACCATTACCTTTGG
ATATTAATGTTTTGTATCTGTATGTTTCTTGTTAAGCTGTTTGGTTATCCAACTGGACTT
GGAGTGCTCATTGCTCGAAATGGTAAGTAACTAATAATGAACATAATCATGTTTTAAAAA
TAATTTGGTGGCGTGTTAGAAGTTTTCTCCAGTCTCACATATATGTTGTGATATTGCCTT
CAAAGTACTAAAATTGCCTTTTATCTTGTTTTCCAAGGGTGGGTAGGCGTAGTTCATTTA
TTTGTGATTTTAGTTCTTGTTGCATGTGTCATTTTCTTCCCTTTAAAGTAGGATGTCACA
GAAAATTATAGAAGTATGGCCACTAGATCTCTTCTTGGTTGCTTGCATGAACTTACTACT
TGTGAAAATTATGTTCTAATTTTTTGTTCATGCTACTTCCATTAATTTTTTCTTTGGTAG
TGTATCATCTTGAAATGTAATATCAAAACTTAGGGATATGTTTTTCTTATTTGAACTTTT
ATTTTACAACACAGATGCCTCCAGGTTATTGAAGAAGACGTACTTCAGTGGAGGTTTGCA
CCTAGATATCTAATTTGCTATCACTAGTCTGTATAGTTTTTTTTGGGTCACACTAGTCAG
TATAGTTATACAGTTGGTAATCATACAAACATTTCAGGCACAGTCGCAACCTCAATCGCT
GATATTGACTTTGTTAGGAGAAGAAAAAGTGTGGAAGAGCTCTTTGAGGATGGCACCATT
TCATTCCTGAGCATAGCTTCTGTTCACCATGGGTTCAAAATTCTTAATTCCCTAACTATA
TCTGCCATATCTCGGTATGTTATAGTTTGTTAGTTTCAAAATGCATTGTCTGTACTCTGT
AGTGATAAAAATAACTCCTCATTTTCTAAACAAAACTTTATCCATGTAATACGGTTGAAT
TGCTCCTCTGAAATAAGTTAAAATCATCGTATTGTATTCTGACATGAATCATCCTTGGGA
TTTTTCTTGATATATGCACTTTTTACATTGAGAATTAGCTGATCTCTACCTAGGTAGGAA
AATGATGGATCTGCATTCTCTCATCATTAGTTTGTCTCAATTTTCTGCTAAGAATATTTC
CTGCCATTGCATTTGGACAATGAAAAAAGTTAAGTATGACTTTGCAAGTCTTTTCCTCAT
AATTTTCATCATATATAAAAAAAACTGTGGTATATTTTAATTTTATTTAATTTTCCATTG
CTAGAAATGGGTATTCTCCTTGATTTTAATACTTTTTCATTTCTATCTTCAGTTAATAAT
CTTTGTGTAGATAATAAATATAGATGAAATGCTCTGAACCATGCATGACCTTGCTATTAT
TCTAGGCATACAGCATCTCTTGCCTGGTACGTGAGGAAGAAGCTCTTGGGCTTGAGGCAT
GAAAATGGAGCCCGTGTTTGCACACTTTATGGAGATTCCAAGGTTTCCTTTGTAATTGAA
TGCTTACTGAGCTTTTCTTTTTGAAAGTAAAGCTGCTGCATTTACTAAGTGAATGAAATG
CACGTCATTTCATATGTTATATCTCTTTGCGTTGTGGAGGGGAAAGGATGGGGGTGGCAG
TTAGAACTTCTTATATTTTTCTTTTTTTGGTAAAAACAAAGGCTTCTGATTCATTTCAAG
TAAGCCAACTTCACTGCATGTAATTCTTTAAGGGAAAAAAGTAGGGAAAAGGCCAAGGAG
TTGTTTGGAAAATGGTAGGAAAGAGTTGCAAGTTTGATGATTCTTTTTATATCCAACTGT
GGTCCAATTATGTAAATTTGAAGATGCCAGTTCAAATTTGGTCTGACACATGATCCCCAG
TTTGAGTTGAGTCCATCTTGGTTGTATCAGGCGGTGGCACCTCCTCTTAAGACTGAGGGT
GATGCCTTGGTGCTTGTGCTATTTACCTGGCACAATAGAGAAAAGTTCATTGACTGTATT
AACCTTCTCGACTTTCAGTGGGTCTAGCTAACATGGATGACTCTGTTTGATATACTGTTA
AGTAGACATGTGTCAATTCTTTAGAACTTTTGATTTTTATGTCAGATACTCTGTAACAAT
TAGTTAGTTTAGAAGTCTAATGTTTGATCAATTTAGTAAATGCTCTATGGACAGACAATC
TCTTTCTTCTATGTTTTCTGAATTTGTAGATAACAATCTGATATATTTCAAAACTTTATT
CTGTTAGGCATTATTTCATGACTTTGGTCCTACAGTCTCATTCAACTTGAAAAGGTCGGA
TGGCTCCTGGTGTGGATACCGTGAAGTGGAAAAACTGGCATCTTTATCTGGGATTCAGTT
ACGGGTAAATTTATGAGATGTTATTTGGCATTCAACCTATCCTTTTGGTCTTTGCATGAC
AATCAAATTATGCAACTCTACTAGAAATGGCAATATGTGATTGATTTTTTTTGTTTTTGT
TTTTACCTAATTCACAAATGATAGGTAACTTGAAATTGCAAAAGTTGTTGCAAGGTTTAC
ATTGTTGGGTGGCCCTAGGGTTTGTGATTTGATTTGGGCAAAACCTTTCTAAGGGAATTG
GGTATGGATGCCCAGGAATGTATGAAACTCTATAGTGATAATAAAGCTGTCATTAACAGA
ATCTAGTCCAATATAATAGAACTAGAAGAAAACCTGGAATCTGGTGTGATATGATATGCA
CTCCTTTTGTGAAGACATGACAAGAACTTGCTGATATCTTCACAAAGAGTGTGCCCAGTA
CTCTCGTCCATTCATTTGTCGACAAACTTGGTATGCTAAATATCTGAACAGCAGCTTTGA
GCAGTGTTGGAATATTTGTTGTGTAGCTCAGGATGTTCTTGCCTTTGTGAAATTACCAAA
ATATATGATGTACAGTAGCTTAGGATATAGCATAAGCATCTCTTGGTCACTTCTCAAGGT
GTTATTCATTTGCAATATGTTGCATTTTAAGTAATTGGCGATTTTTCAGCATTTCCTTGG
TGTCAGAACAACGTGGAATGTGTTTTTTAATTTTTCTTTCTGTTAAGCTCACCAAAATAA
AATTGGTACTTAGGATTTTATAAAAATATTCTTCTGTTTTTAAACGCAATTGATCTTCTG
AGATAACTTATGTCAATCTATGTATATAATTCATATTTTGCATGCATTTCCAAAATTTGT
TCTATGTAATGATATATAATCTGGTTGGGTGAGAGAAAGATCAGCAATTTTACTCCACTT
GTGATGGGTCCTGACATTCTCTTATATCCTCCTTTCTATGTAGACAGGATGCTTTTGCAA
TCCCGGTGCATGTGCAAAATATCTTGGCTTGTCTCACTTGGATCTTCGTTCAAACTTTGA
GGTACTTGGAACTGTTTATTTTGATTTCTTTCTTTTTTTCTTTTTTTTCTTTTTTGTGGT
TTTCGAGGGGAAAGGGAGGGTTGGGGGCGTGTGGGGGATTGGGGCTTACTTATGACTTTT
CTTAGGATTTAGTTAATGAATGACTATTCTATTCTAGTTGAATGATCCACCGCATGGCGT
GTATTTTTCAGTTTCTGCTTGAGGGTATGAAATAGTCTTAACAATTTAGTTTTGGATATT
AGGCTGGACATGTTTGCTGGGATGATCATGACATAATTCATGGAAAACCTACTGGAGCGG
TGAGAGTATCCTTTGGTTATATGTCAACATTTGAAGATGCGAAGGTAGATGTTCTTTCTC
AAGCCATAGAGAGCATAGTTAAAATTTGAAGTGTACAGTGTTGCAGCATTTCCTTTCCAA
TTTTATGCATAAGCTAATGTGAAGCACAACATTCCAGGCTTTAACTAACAAATGTTTGTT
TTCTTAGATTTTGAAAGGCAAAAACGCTAATTTGGGTTTTTCATTCCAGTCTGATTTTCT
TTTCTCTTTCTTGTTTTATGAAATGCAGAAATTTATTGATTTTGTGACAAGTTCCTTCGT
AGCATTACCCAATTGGATTGAAAGTGGGTATCAACTAATGCAAGGTTCATCCCCTTTCTA
AATGAAGGTTAATTTATATATTGCTTTATACTCTGGTCTGAAAGAGTTGAAGTTTGGTTT
AAATTACATATCTTCGTTTCCTGTGGAGGATTCCAACCTCCTGCTCCTCCCACCCTCTCT
TAATTCTTATTTTCTTTGCATTTTCAAAATTTTAAGCCATGTCATTGTTTCCGTTGCCTC
ACAAGATGAAGTGATCGTTTCTCATGTTATTAATATAGGAAAGAAAAGGACTGGGAATAG
TAAAATTCTATGCAGCACGGATGACGCATCTATGTGTGATGTCTTTTGCATGGTATCGTA
TGTTGAGAAATAAAGAGGGAGGGAATAAGGTGCTTCAATCATAATCCTTAAAGCGGTCTA
CATGAAGCAGAACATTAGTTATAATAAGAAACTAAACAATGGCGACGTAGGAAACTAAAT
TAAACTCCTATAGGAACCAAATGTTCTTACAAAAGAACAGCCATTCAAGAGATAGCATAG
ATGCTAATTATGCCTAGCTTGTTAAATCAGTCATAAACATAATTGAAACTTATAATTTTA
AAGCAGACTCAAAACATAAAGTGAATTGGATTTGTACTTGTGCTACCTTGACTGAATGTT
GTAATGCCACCTTGAGCCTTGAGTTTCTTTGGATATGATATTTAAGATCTTCAATAGTCT
CTCAGCATTACTCCTGAATGTGTTAGGTTCAACTTGTCTGAAATTTTGAACCAGTCCTTT
TATATTTGGGGATCTTTGAACTTTAACATGGTTTTATTTCTCACTTCAATAACTTAGGCT
TCACATGGCTACAAACAGGATTGCATCGTGTGCCTCTACTTATAATTGTGAAATTTTGTA
AATAGAGTACAACCCTAATTCAATAGGAAACTAGCTAACAACCAAAACACCTAATTTAGG
AGACTAGTTAAGCCCATAAACAAAGTAGAAGCATTCTTATACTCTTAAAATACAAATTCT
CTAATATAACGTTTTTTTCATCTCCCATTCCACATTTTTTTTATGATATTGGATGAGAGA
AATAGTAAAGTTTTTTATTTAAGGAGAGGAGCGCTCATTTATGGAAACCAAAGCCCAGAT
TTTGGATGGTTAATTGAGTGGGCCTTGTGAGCTATTTCCATGTCTCCTATTTCTCGTCAG
TTTTTGCTTTCTTTACACACTTTTCACTGTGGGTTTTGTGTACATGGGTTGCTCTACACT
AAAATTCGTTTACTTACTAATATATTGTAGGTTCGGAAAGCACACTAGGAGCTGCCAGTT
TCTATCTCAAATCTATCACTGTTTACCCAATAAAATCATGTGCAGGATTCAATGTCGAAA
GTTGGCCTTTGAGCACTTCTGGTAGCTATTTCTTGTCTTCACATTTTATGTGTTTTTTCT
TGGAATAGTTGTGTAAAATATCATCATAATTTAATAATATTGTACATAGCAGTAGGAGGT
ACCTTTTTGAATAACACAAGGATACAAGCCTGCCGTGCCAGTTAATCTTATGTAACAAGT
GTTATTTGATAGTCATTATGATGGAAAAGAAAAGTTACACCCCCATGGATTATCATACTT
AGGATCACCCTATTTCGGTGAAGAGCGTAGCAAGCAGTGGTTATATGTGGTGAAGCATAA
AGAAGAGGAGATTGGAATTGTACTTATCTCTTGAAGATAACTTGTATTAACATTTACCAG
AACCAAATTTTGTTGTTGAACCTTGGTGACTTAATAAAGCTGGATGTGTTTCACAGTTTC
AAGAATGTAGATTGAACCTTATGATTTTATAATTGTTTTCCTTTTTTTCTTTGGCGTACT
ATCTGTTCATTTCTTATAAGTATGTGCTGCTCCAGGAAATTAGCAAAATTTCGTTTGTTA
TTTATTATGTATGTATGTATGTATGAATGTATGCATCTTAATGCAGTGACAATATATAGA
GGGCCTGGAGGCACTGTATGTTCCATTATTTGAATAACCCTGTTTGATGGGTAGAATCTT
TGTCATATCTGGGAGTGTATTGGTTAATGGAATTTTATTATTTTTTCGGTGGTTTTTTAG
CAGGTTTGCTTCATGATCGGGAATGGGTTCTTACAAGCCTAAGTGGTGAAATTCTTACAC
AGAAGAAGGTGAAATACCAATTTAGTAGTTTTTGACCAAAAAAACCAATTTAGTAGTTTC
AAGCACATGCAAATGTGCACAAACACAGTGCAATTGGCTCAGACCCTAGGCATGGCTCCA
GCACGTGGGACGGGTACATTCGTGTTCATGCTGTGCTGATGTTGTGCCTAGGGTACAGGT
ACCTTTTTCTTTTCGTATTTTTAATTAAGAGGATTAGGTTTTTTTCCTTGTAGTTAAAGG
TATGGGATATTTATAGGTGAAAGAGTAGGGAAAAGAATAAAATAAAATTTAAGAGCTCTT
TATTCTAGGGCGGCCTGTGTGGGTAATATGTCCAAGTGTCTGATCTGGTCTTCAGAGAGT
CTTTCAAATTTTGGAGTATAGTGAACATCGAATTTGTTTATGCTTTGCCATAAAAAATTG
ATTAGCATTAACTTTTAATTCTTCTGAATTTGGTTTTGTAGGTTCCTGAAATGTGCTTTA
TAAGTACTTTTATTGACCTCGACAAGGGAATATTGTTTGTAGAGTCACCACGATGCCAAG
TGAAACTGCCAATCAACTTTATCACAGATTCATGTAATGGTGGGAGCGAAAAAATTAAGT
TAAATGGCCAAAGGCAAGATAATATTTGTGTATCTGTCTTTTTAACTGCTTGTTACTCCT
TTGTTCTAGAGTGTCATGGCCTTGTTAGACTTGTTGGATTGATGGAATGTTTAGATACTA
TTACAATGATAATATACTTGTTAATTTGTCGCTGTTTTGAATTAATTTAGAAAATTCCCT
TTGTTTTTGAGCTATCCCCTACATTCTATAAAGGTTTATTGGTTAACATTTGGTTTGGTT
TTTTGTTCTTTCTTTTTTCTTTTTTCTTGGGGGCTTAGATATGAAGTACAGAGCTACAAG
AATGAAGTCAATATTTGGTTCAGCAATGCCATTGGTCGACCATGCACTTTATTCCGCTGT
TTTAGTTCCAATCACAACTTTTGCTTGAATAAGATCAAAAGTGCAAGCATGGGAAGAGAG
GTGCAGAGCATGTTGAATTTTTCCAATGAAGCTCAGTTCTTATTGATATCTGAGGAAAGC
GTGTCTGACCTCAGCCACAGAGTAAGCACAAGTATGTTCTTACATTGAACTGTTGCAAGT
CATATAGCAAGTAAATTCTTGCACTATGATGTGAAACGATCGAGACTTGCATGAGCTATC
TTCTGTTCTGAATACAATTGCAATATGGATTGATTTTCCTGTACCCTGGAATCTTTGAGA
AAATACTTTTTTTCCTATTGTGTTTTTCCCCTTCATTGACTAAATTCCGGCCTAATACCT
TTCTTATGCCTACCCTATCGCATTATAGACAGCCCAAGACCTTTTAGGAAATTAGTTGAG
GATTTTAAGAAT
>chr4:8550068-8561357 A2065 FLACCA P1
AATTTTACATCTCACCTCTCACCATTGTTGGAAAACCCCAGTTTACATCTCGCGGAGATG
TAAAGATGGTTTTACGTACCTAAATTTACATATCCCCAATAAAAATGTTATAACTCCTCA
ATTCAATTCCTCCTCTTTCTCTTTCGATTACAAATGTGACGTCTAAAATTGAAATGGAAT
CTGAAATCCATCGGTCAAATTGTTGATAAGTATAAATGGAACTCACGCCAACAGAGAATA
GTGTGAACAGAAAAGCTTTTAGTAGAAAAATTGGGTTTTTTTATTTTTTCTTCTGGTTAG
CGGAAAAAATGCGTTCAGTTCAGTGGAAATGCACATATATGGACCGACTCGTTTAGAATA
TGGCCGTACATGCTAAGGCGGTGCAAAGCTTCTTCCTTTAGTTTTTAATTTAACCACTCC
ACTCCAGAACGCTTGAAAGCACAAAACTTTATTGGCGTTTGAATCTCTCTCTCTCTCTGT
TGTTCTGTCACTGTTGGATCGAGCATGGAGGCAAGCAAGGAAGCGTTTCTGAGGGAGTTT
GGGGAGCATTATGGGTACCCGAACGGTCCCAAAACCATTGACGAAATCCGAGCAACCGAA
TTCAAACGATTAGATGGTCTGCCTCTCTTTAATTCGCTTCTATATTCTATCCCTTTGCTC
TCTGTTTGCTTCTTGAGAAATTTGAGCTGAAAAAATGACACAAGAAGCAAATAAGCTTTC
GGTTTTATCATTTTCAGTCTTATTCGTTGAACCCAAGTGCAATTTTTCTAGTTTTTAATT
GAGCTGGGGAAATGAATTAAGTTCTGAAAATTTATTTCTTGGTGGGCATACAGGGGAATA
TTGTTGAGGTTTGTTTATCTTGGCTATTGATGCTGTTGGGTTTGGGAAATGTAGGCCTTG
TGTACTTGGACCATGCTGGTGCTACCATGTACTCTGAGTTGCAGATGGAAGCAATCTTTA
AAGACTTAACTACCAATGTTTATGGAAACCCACGTATCCTATTACATGTGAAATGAATCA
TTGTGGTGTGAGAAATCGTTATGTAATTGCTGGAACAGGATTTGCAATATAATCTTGTTC
TCCTGGTTGTTGAAATCAAATTGTCTTATAAATTTAATTTATGACCTTATTGTTATTCAT
GGTTGCTTTTCATTAAGTTCCTTAATTTAAATTCAGATAGTCAAAGTGATACGAGTTCTT
CCACTAGTGACATTGTAAGGGAAGCCCGCCAACAGGTATCATATGTTATCTCTAGCTGCT
TTGGTGTTAGTCCTCACAATATAATGAATTTTAAAGGTTCAATATATTTTTTCTAATCTT
TTCCAAGTAGTTGGATAGTGGGAATATTATGACCACTAATTGTCCTGAATTGATCTTTAT
GAGTAATTTTTGTTATCATGATTTTTTTTTTCCAGATGATTCATGTGCAAGATTAATAGT
TTGCCCCTCATTTCGTACTTTTAGTGAGTTTCTGAATAGCCGTGTCACATTTGTATAGGT
CCTTGACTATTGTAAAGCATCGCCAAAAGATTACAGCTGCATATTCACTTCTGGGGCTAC
AGCGGCACTGAAGCTGGTAGGGGAGGCCTTTCCTTGGAGCTGTCAGAGCTGTTTTACATA
CACGATGGAGAACCACAATAGTGTCCTTGGGATCAGAGAGTATCCTAACATGCATCACTC
AGTCATCATCTTTAATAGATGGGGTTAGCTTCTTCTTTTTTTTTCAATGATTATTCTAGA
ATTTTTGTTTGTACATTTAACGGAGAGGATCCTTTTCACCAACATTTCTGTCTCAACTTA
CAAGTTTGTGCTTAATGTTTGGCATGGAAGTTGAACATCAGTTTTGTCAGATGATTGACT
TCTGAGTGATATTACAGACTTACTTTGTGTACCATTAATGCTTGTGGTCTTTGGACCTGT
ATATATGTTCCCTTACCGGATGTTGTTTTTTCTTGAAATCTTTTGAAATCAAATGGAGAG
CTTGGGCCAGTTTGTTTTGTATGCAATATTTTGTACACTCTACTATAATTTTGAATTGAC
GTCATTATTCTTCTGTTTTTCATTTTCACCTTCTTAAGAGTCTGAGCGCCATATATGTAG
CCCTTAATTAGTTTAGATATGCTCTGGATCAAGGAGCTGCAGCCTTTGCAATAGATGTTG
AAGAGACTGTGCATCATGGAGTATCCAATGGTACTGCAGCATCTATGAAGGTGTTGCAGC
ACCAAGTGCAAAGGAGAAATGAAGCAAGTTCCCTAGAAGAACCAACAGGTAATTCTGACT
GGACGCATTAGATATTGATGGAAAGTTGGCAAGACCTTGATCGCAGCACATCTTCCTAGC
ATTTTTGGATGGTTGCTATCTGCATATGTATTTTCATGCATGTCTTTGGTAGGGAAAGGG
GGTTCAAACAGTTTGGCTGAATTAAAATTGGGATTTCATGACATTCAAGATTATGACAAT
TTTTCATTGGATATCTGTTGTAACACCAGTCAGTTGTAAAAAACTGTACAATGGGTGAAA
ATTTAATTGGTTTTTAGTGATTTGATGTTATCATTTATAAGTTATTGTTGTTGGTTTCTT
TAAGCCTGTTGTGAAAGTGTTGGTCTTAAATATGAGACAAATAATTGTAAATCATATTCA
TACTTGTACTTTGTTTGGGGATACTGTTATAAATAACAGTTTTGTATACTGATATTTTCA
GGAGAGTTCATGATAACGTACATGAATTTGATTTCATTTCATTTTCCTGATGCAGGAGAG
GCATATAACTTATTTGCCTTCCCCTTGGAGTGCAATTTTTCTGGTTTGAGATTCAGCCTT
GACTTGGTGAAGATAATTAAAGAAGATCCGGCAAGAATTCTGGAAGGCTCTCCATTTTGC
AAGTAGGTCATACATTATATCCAGTAAACTTCTTATTTTCTCTGCCATTCACATTTGATT
CTAATCTGAATTAATGACTCATGGAATATTTGATCTGAACAAAATTATTGTTGTTACAAT
TATTGCAACCAGTTTATCTTGCATGCAATATCAGTTTTGAATTTTCGATGGATGTGGTTA
TATTAGTAGAGAGCCGAATGTTACCTTGTATGGCTGGTTGAGGTTTCTGTTGTCTTCCCA
TTAATTTATGGACCTCTCTTCTTCTCATGTTCTTCACCTTTTCTATTACAAAAAATAAAA
TAAAAAGGAAAAGAAAGGCAGAATTGCTTTGAATGTACATACATACCTATGTTGCTGTTG
TGTCATGACTTGTTTCTGGAAGAAAAATATATCATAAATGGAAGATCCTCTATACAAACA
TTAGTATGCAGACAAATGCATGCATAAACATGTGCATGCTAGTGCGTCTCTGCACATGTT
TTCTGTTGGCTTGGTTGTCTTGTCTTTTTCTGCGAATGTGATATATATTTATCCTCCGAG
TCTCTATTTTTCTGCCTTTTGGTCCTTCTTTTCAATGAAGAGTTTTCCTGGAAGACAAGT
ATAGAATCTTTGCTGATGATCTCTCTTTGAATGCTTCTATTTTAGACAGCATAGGTTTTG
CTCATTCTAGTATGCTTTGCTGTTTATATTGGGACATCTAGGTAGTATACTATAGAGGAA
CTACGTTTTGAGAATTTCTTTAAAAATTCTTCAATTTGAATATTATGCATTTAGTATTTT
ATTTTATTTTTACTTTTTTTTTATCTCATAAGTGGGCGCTGGATGGTCTTGATTGATGCT
GCAAAAGGATCTGCCACAGAACCACCAGATTTATCATTATATCCGGCAGATTTTGTTGTT
ATGTCTTTCTATAAGGTACATGTCTTTCTTTGGATTTTGTTAGAAACCATTACCTTTGGA
TATTAATGTTTTGTATCTGTATGTTTCTTGTTAAGCTGTTTGGTTATCCAACTGGACTTG
GAGTGCTCATTGCTCGAAATGGTAAGTAACTAATAATGAACATAATCATGTTTTAAAAAT
AATTTGGTGGCGTGTTAGAAGTTTTCTCCAGTCTCACATATATGTTGTGATATTGCCTTC
AAAGTACTAAAATTGCCTTTTATCTTGTTTTCCAAGGGTGGGTAGGCGTAGTTCATTTAT
TTGTGATTTTAGTTCTTGTTGCATGTGTCATTTTCTTCCCTTTAAAGTAGGATGTCACAG
AAAATTATAGAAGTATGGCCACTAGATCTCTTCTTGGTTGCTTGCATGAACTTACTACTT
GTGAAAATTATGTTCTAATTTTTTGTTCATGCTACTTCCATTAATTTTTTCTTTGGTAGT
GTATCATCTTGAAATGTAATATCAAAACTTAGGGATATGTTTTTCTTATTTGAACTTTTA
TTTTACAACACAGATGCCTCCAGGTTATTGAAGAAGACGTACTTCAGTGGAGGTTTGCAC
CTAGATATCTAATTTGCTATCACTAGTCTGTATAGTTTTTTTTGGGTCACACTAGTCAGT
ATAGTTATACAGTTGGTAATCATACAAACATTTCAGGCACAGTCGCAACCTCAATCGCTG
ATATTGACTTTGTTAGGAGAAGAAAAAGTGTGGAAGAGCTCTTTGAGGATGGCACCATTT
CATTCCTGAGCATAGCTTCTGTTCACCATGGGTTCAAAATTCTTAATTCCCTAACTATAT
CTGCCATATCTCGGTATGTTATAGTTTGTTAGTTTCAAAATGCATTGTCTGTACTCTGTA
GTGATAAAAATAACTCCTCATTTTCTAAACAAAACTTTATCCATGTAATACGGTTGAATT
GCTCCTCTGAAATAAGTTAAAATCATCGTATTGTATTCTGACATGAATCATCCTTGGGAT
TTTTCTTGATATATGCACTTTTTACATTGAGAATTAGCTGATCTCTACCTAGGTAGGAAA
ATGATGGATCTGCATTCTCTCATCATTAGTTTGTCTCAATTTTCTGCTAAGAATATTTCC
TGCCATTGCATTTGGACAATGAAAAAAGTTAAGTATGACTTTGCAAGTCTTTTCCTCATA
ATTTTCATCATATATAAAAAAAACTGTGGTATATTTTAATTTTATTTAATTTTCCATTGC
TAGAAATGGGTATTCTCCTTGATTTTAATACTTTTTCATTTCTATCTTCAGTTAATAATC
TTTGTGTAGATAATAAATATAGATGAAATGCTCTGAACCATGCATGACCTTGCTATTATT
CTAGGCATACAGCATCTCTTGCCTGGTACGTGAGGAAGAAGCTCTTGGGCTTGAGGCATG
AAAATGGAGCCCGTGTTTGCACACTTTATGGAGATTCCAAGGTTTCCTTTGTAATTGAAT
GCTTACTGAGCTTTTCTTTTTGAAAGTAAAGCTGCTGCATTTACTAAGTCAATGAAATGT
ACGTCATTTCATATGTTATATCTCTTTGCGTTGTGGAGGGGGAAGGATGGGGGTGGCAGT
TAGAACTTCTTATATTTTTCTTTTTTTGGTAAAAACAAAGGCTTCTGATTCATTTCAAGT
AAGCCAACTTCACTGCATGTAATTCTTTAAGGGAAAAAAGTAGGGAAAAGGCCAAGGAGT
TGTTTGGAAAATGGTAGGAAAGAGTTGCAAGTTTGATGATTCTTTTTATATCCGACTGTG
GTCCAATTATGTAAATTTGAAGATGCCAGTTCAAATTTGGTCTGACACATGATCCCCAGT
TTGAGTTGAGTCCATCTTGGTTGTATCAGGCGGTGGCACCTCCTCTTAAGACTGAGGGTG
ATGCCTTGGTGCTTGTGCTATTTACCTGGCACAATAGAGAAAAGTTCATTGACTGTATTA
ACCTTCTCGACTTTCAGTGGGTCTAGCTAACATGGATGACTCTGTTTGATATACTGTTAA
GGTCTAATGTGTCAATTCTTTAGAACTTTTGATTTTTATGTCAGATACTCTGTAACAATT
AGTTAGTTTAGAAGTCTAATGTTTGATCAATTTAGTAAATGCTCTATGGACAGACAATCT
CTTTCTTCTATGTTTTCTGAGATTTGTAGATAACAATCTGATATATTTCAAAACTTTATT
CTGTTAGGCATTATTTCATGATTTTGGTCCTACAGTCTCATTCAACTTGAAAAGGTCGGA
TGGCTCCTGGTGTGGATACCGTGAAGTGGAAAAACTGGCATCTTTATCTGGGATTCAGTT
ACGGGTAAATTTATGAGATGTTATTTGGCATTCAACCTATCCTTTTGGTCTTTGCATGAC
AATCAAATTATGCTACTCTACTAGAAATGGCAATATGTGATTGGTTTTTTTGTTTTTACC
TATTTCACAAATGATAGGTAACTTGAAATTGCAAAAGTTGTTGCAAGGTTTACACTGTTG
GGTGGCCCTAGTGTTTGTGATTTGATTTGGGCAAAACCTTTCTAAGGGAATTGGGTATGG
ATGCCCAGGAATGTATGAAACTCTATAGTGATAATAAAGCTGTCATTAACAGAATCTAGA
ACAATATAATAGAACTAGAAGAAAACCTGGAATCTGGTGTGATATGATATGCACTCCTTT
TGTGAAGACATGACAAGAACTTGCTGATATCTTCACAAAGAGTGTCCCCAGTACTCTTGT
CCATTCATTTGTCGACAAACTTGGTATGCTAAATATCTGAACAGCAGCTTTGAGCAGTGT
TGGAATATTTGTTGTGTAGCTCAGGATGTTCTTGCCTTTGTGAAATTACCAAAATATATG
ATGTACAGTAGCTTAGGATATAGCATAAGCATCTCTTGGTCACTTCTCAAGGTGTTATTC
ATTTGCAATATGTTGCATTTTAAGTAATTGGCGATTTTTCAGCATTTCCTTGGTGTCAGA
ACAACGTGGAATGTGTTTTTTAATTTTTCTTTCTGTTAAGCTCACCAAAATAAAATTGGT
ACTTAGGATTTTATAAAAATATTCTTCTGTTTTTAAACGCAATTGATCTTCTGAGATAAC
TTATGTCAATCTATGTATATAATTCATATTTTGCATGCATTTCCAAAATTTGTTCTATGT
AATGATATATAATCTGGTTGGGTGAGAGAAAGATCAGCAATTTTACTCCACTTGTGATGG
GTCCTGACATTCTCTTATATCCTCCTTTCTATGTAGACAGGATGCTTTTGCAATCCCGGT
GCATGTGCAAAATATCTTGGCTTGTCTCACTTGGATCTTCGTTCAAACTTTGAGGTACTT
GGAACTGTTTATTTTGATTTCTTTCTTTTTTTCTTTTTTTTCTTTTTTGTGGTTTTCGAG
GGGAAAGGGAGGGTTGGGGGCGTGTGGGGGATTGGGGCTTACTTCTGACTTTTCTTAGGA
TTTAGTTAATGAATGACTATTCTATTCTAGTTGAATGATCCACCACATGGCGTGTATTTT
TCAGTTTCTGCTTGAGGGTATGAAATAGTCTTAACAATTTGGTTTTGGATATTAGGCTGG
ACATGTTTGCTGGGATGATCATGACATAATTCATGGAAAACCTACTGGAGCGGTGAGAGT
ATCCTTTGGTTATATGTCAACATTTGAAGATGCAAAGGTAGATGTTCTTTCTCAAGCCAT
AGAGAGCATAGTTAAAATTTGAAGTGTACAGTGTTGCAGCATTTCCTTTCCAATTTTATG
CATAAGCTAATGTGAAGCACAACATTCCAGGCTTTAACTAACAAATGTTTGTTTTCTTAG
ATTTTGAAAGGCAAAAACACTAATTTGGGTTTTTCATTCCAGTCTGATTTTCTTTTCTCT
TTCTTGTTTTATGAAATGCAGAAATTTATTGATTTCGTGACAAGTTCCTTCGTAGCATTA
CCCAATTGGATTGAAAGTGGGTATCAACTAATGCAAGGTTCATCCCCTTTCTAAATGAAG
GTTAATTTATATATTGCTTTATACTCTGGTCTGAAAGAGTTGAAGTTTGGTTTAAATTAC
ATATCTTCATTTCCTGTGGAGGATTCCAACCTCCTGCTCCTCCCACCCTCTCTTAATTCT
TATTTTCTTTGCATTTTCAAAATTTTAAGCCATGTCATTGTTTCCGTTGCCTCACAAGAT
GAAGTGATCGTTTCTCATGTTATTAATATAGGAAAGAAAAGGACTGGGAATAGTAAAATT
CTATGTAGCACAGATGACGCATCTATGTGTGATGTCTTTTGCATGGTATCGTATGTTGAG
AAATAAAGAGGGAGGGAATAAGGTGCTTCAATCATAATCCTTAAAGCGGTCTACATGAAG
CAGAACATTAGTTATAATAAGAAACTAAACAATGGCGACGTAGGAAACTAAATTACACTC
CTATAGGAACCAAATGTTCTTACAAAAGAACAGCCATTCAAGAGATAGCATAGATGCTAA
TTATGCCTAGCTTGTTAAATCAGTCATAAACATAATTGAAACTTATAATTTTAAAGCAGA
CTCAAAACATAAAAGTGAATTGGATTTGTACTTGTGCTACCTTGAATGAATGTTGTCATG
CCATCTTGAGCCTTGAGTTTCTTTGGATATGATATTTAAGATCTTCAATAGTCTCTCAGC
ATTACTCCTGAATGTGTTAGGGTTCAACTTGTCTGAAATTTTGAACCAGACCTTTTATAT
TTGGGGATCTTTGAACTTTAACATGGTTTTATTTCTCACTTCAATAACTTAGGCTTCACA
TGGCTACAAACTGGATTGCATCGTGTGCCTCTACCTAAATTATTATTGTGAAATTTTGTA
AATAGAGTACAACCCTAATTCAATAGGAAACCAGCTAACAACCAAAACACCTAATTTAGG
AGACTAGTTAAGCCCATAAACAAAGTAGAAGCATTCTTATACTCTTAAAATACAAATTCT
CTAATATAACGTTTTTTTCATCTCCCATTCCACATTTTTTCAATGATATTGGATGAGAGA
AATAGTAAAGTTTTTTATTTAAGGAGAGGAGCGCTCATTTATGGAAACCAAAGCCCAGAT
TTTGGATGGTTAATTGAGTGGGCCTTGTGAGCTTTTTCCATGTCTCCTATTTCTCTTGTC
AGTTTTTGCTTTCTTTACACTCTTTTCACTGTGGGTTTTGTGTACATGGGTTGCTCTACG
CTAAAATTCGTTTACTTATTAATATATTGTAGGTTCGGAAAGCAGACTAGGAGCTGCCAG
TTTCTATCTCAAATCTATCACTGTTTACCCAATAAAATCATGTGCAGGATTCAATGTCGA
AAGTTGGCCTTTGAGCACTTCTGGTAGCTATTTCTTGTCTTCACATTTTATGTGTTTTTT
CTTGGAATAGTTGTGTAAACTATCATCGTAACTTAATAATATTGTACATAGCAGTAGGAG
GCACCTTTTTGAATAACACAAGGAGACAAGCCTGCCGTGCCAGTTAATCTTATGTAACAA
GTGTTATTTGATAGTCATTATGATGGAAAAGAAAAGTTACACCCCCATGGATTATCATAC
TTAGGATCACCCTATTTTGGTGAAGAGCGTAGCAAGCAGTGGTTATATGTGGCGAAGCAT
AAAGAAGAGGAGATTGGAATTGTACTTATCTCTTGAAGATAACCTGTATTAACATTTACC
AGAACCAAATTTTGTTGTTGAACCTTGGTGACTTAATAAAGCTGGATGTGTTTCACAGTT
TCAAGAATGTAGATTGAACCTTATGATTTTATAATTGTTTTCCTTTTTTTCTTTGGCGTA
CTATCTGTTCATTTCTTATAAGTATGTGCTGCTCCAGGAAATTAGCAAAATTTCGTTTGT
TATTTATTATGTATGTATGTATGTATGAATGTATGCATCTTAATGCAGTGACAATATATA
GAGGGCCTGGAGGCACTGTATGTTCCATTATTTGAATAACCCTGTTTGATGGGTAGAATC
TTTGTCATATCTGGGAGTGTATTGGTTAATGGAATTTTATTATTTTTTCGGTGGTTTTTT
AGCAGGTTTGCTTCATGATCGGGAATGGGTTCTTACAAGCCTAAGTGGTGAAATTCTTAC
ACAGAAGAAGGTGAAATACCAATTTAGTAGTTTTTGACCAAAAAAACCAATTTAGTAGTT
TCAAGCACATGCAAATGTGCACAAACACAGTGCAATTGGCTCAGACCCTAGGCATGGCTC
CAGCACGTGGGACGGGTACATTCGTGTTCATGCTGTGCTGATGTTGTGCCTAGGGTACAG
GTACCTTTTTCTTTTCGTATTTTTAATTAAGAGGATTAGGTTTTTTTCCTTGTAGTTAAA
GGTATGGGATATTTATAGGTGAAAGAGTAGGGAAAAGAATAAAATAAAATTTAAGAGCTC
TTTATTCTAGGGCGGCCTGTGTGGGTAATATGTCCAAGTGTCTGATCTGGTCTTCAGAGA
GTCTTTCAAATTTTGGAGTATAGTGAACATCGAATTTGTTTATGCTTTGCCATAAAAAAT
TGATTAGCATTAACTTTTAATTCTTCTGAATTTGGTTTTGTAGGTTCCTGAAATGTGCTT
TATAAGTACTTTTATTGACCTCGACAAGGGAATATTGTTTGTAGAGTCACCACGATGCCA
AGTGAAACTGCCAATCAACTTTATCACAGATTCATGTAATGGTGGGAGCGAAAAAATTAA
GTTAAATGGCCAAAGGCAAGATAATATTCGTGTATCTGTCTTTTTAACTGCTTGTTGCTC
CTTTGTTCTAGAGTGTCATGGCCTTGTTAGACTTGTTGGATTGATGGAATGTTTAGATAC
TATTACAATGATAATATACTTGTTAATTTGTCCCTGTTTTGAAGTAATTTAGAAAATTCC
CTTTGTTTTTGAGCTATCCCCTACATTCTATAAAGGTTTATTGGTTAACATTTGGTTTGT
TTTTTTGTCCTTTCTTTTTTCTTTTTTCTGGGGGGCTTAGATATGAAGTACAGAGCTACA
AGAATGAAGTCAATATTTGGTTCAGCAATGCCATTGGTCGACCATGCACTTTATTCCGCT
GTTTTAGTTCCAATCACAACTTTTGCTTGAATAAGATCAAAAGTGCAAGCATGGGAAGAG
AGATGCAGAGCATGTTGAATTTTTCCAATGAAGCTCAGTTCTTATTGATATCTGAGGAAA
GCGTGTCTGACCTCAGCCACAGAGTAAGCACAAGTATGTTCTTACATTGAACTGTTGCAA
GTCATATAGCGAGTAAATTCTTGCACTTTGATGTGAAACGATCGAGACTTGCATGAGCTA
TCTTCTGTTCTGAATACAATTGCAATATGGATTGATTTTCCTTTACCCTGGAATGTTTGA
GAAAATACTTTTTTTCCTATTGTTTTTTTCCCCTTCATTGACTACATTCCGGCCTAATAC
CTTTCTTATGCCTACCCTATCGCATTATAGACAGCCCAAGACCTTTTAGGAAATTAGTTG
AGGATTTTAAGAAT
>chr4:8550068-8561357 A2065 FLACCA P2
AATTTTACATCTCACGTCTCACCATTGTTGGAAAACCCCATTTTACATCTTGCGGAGATG
TAAAAATGGTTTTACATACCTAAATTTACACCTTCCTAATAAAGATATTGTAACTCCTCA
ATTCAATTCCTCCTCTTTCTCTTTCGATTACAAATGTGACGTCTAAAATTGAAATGGAAT
CTGAAATCCATCGGTCAAATTGTTGATAAGTATAAATGGAACTCACGCCAAAAAAGAATA
GTATGAACAGAAAAGCTTTTAGTAGAAAAATTGGGTTTTTTTTTTTCCTTCTGGTTAGCG
GAAAAAATGCGTTCAGTTCAGTGGAAATGCGCATATATGGACCGACTCGTTTAGAATATG
GCCGTACATGCTAAGGCGGTGCAAAGCTTCTTCCTTCAGTTTTTAATTTAACCACTCCAC
TCCAGAACGCTTGAAAGCACAAAACTTTATTGGCGTTTGAATCTCTCTCTCTCTGTTGTT
CTGTCACTGTTGGATCGAGCATGGAGGCAAGCAAGGAAGCGTTTCTGAGGGAGTTTGGGG
AGCATTATGGGTACCCGAACGGTCCCAAAACCATTGACGAAATCCGAGCAACCGAATTCA
AACGATTAGATGGTCTGCCTCTCTTTAATTCGCTTCTATATTCTATCCCTTTGCTCTCTG
TTTGCTTCTTGAGAAATTTGAGCTGAAAAAATGACACAAGAAGCAAATAAGCTTTCGGTT
TTATCATTTTCAGTCTTATTCGTTGAACCCAAGTGCAATTTTTCTAGTTTTTAATTGAGC
TGGGGAAATGAATTAAGTTCTGAAAATTTATTTCTTGGTGGGCATACAGAGGAATATTGG
TGAGGTTTGTTTATTGGGTTTTGGCTATTGATGCTGTTGGGTTTGGGAAATGCAGGCCTT
GTGTACTTGGACCATGCTGGTGCTACTATGTACTCTGAGTTGCAGATGGAAGCAATCTTT
AAAGACTTCACTACCAATGTTTATGGAAACCCACGTATCCTATTACATGTGAAATGAATG
ATTGTGGTGTGAGAAATCGTTATGTAATTGCTGGAACAGGATTTGCAATATAATCTTGTT
CTCCTGGTTGTTGAAATCAAATTGTCTTATAAAATTAATTTATGACCTTATTGTTATTCA
TGGTTGCTTTTCATTAAGTTCCTTAATTTAAATTCAGATAGTCAAAGTGATACGAGTTCT
TCCACTAGTGACATTGTAAGGGAAGCCCGCCAACAGGTATCATATGTTATCTCTAGCTGC
TTTGGTGTTAGTCCTCACAATATAATGAATTTTAAAGGTTCAATATATTTTTTCTAATCT
TTTCCAAGTAGTTGGATACAGTGGGAATATTATGACCACTAATTGTCCTGAATTGATCTT
TATGAGTAATTTTTGTTATCATGAATTTTTTTTTCCTGATGATTCATGTGCAAGATTAAT
AGTTTGCCCCTCATTTCGTACTTTTAGTGAGTTTCTGAATAGCCGTGTCACATTCGTATA
GGTCCTTGACTATTGTAAAGCATCGCCAAAAGATTACAGCTGCATATTCACTTCTGGGGC
TACAGCGGCACTGAAGCTGGTAGGGGAGGCCTTTCCTTGGAGCTGTCAGAGCTGTTTTAC
ATACACGATGGAGAACCACAATAGTGTCCTTGGGATCAGAGAGTATCCTAACATGCATCA
CTCAGTCATCATCTTTAATAGATGGGGTTAGCTTCTTCTTTTTTTTTCAATGATTATTCT
AGAATTTTTGTTTGTACATTTAATGGAGAGGATCCTTTTCACCAACATTTCTGTCTCAAC
TTACAAGTTTGTGCTTAATGTTTGGCATGGAAGTAGTTGAACATCAGTTTTGTCAGATGA
TTGACTTCTGAGTGATATTACAGACTTACTTTGTATACCATTAATGCTTGTGGTCTTTGG
ACCTGTATATATGTTCCCTTACCGGATGTTGTTTTTTCTTGAAATCTTTTGAAATCAAAT
GGAGAGCTTGGGCCAGTTTGTTTTGTATGCAATATTTTGTACACTCTACTATAATTTCGA
ATTGACATTATTATTCTTCTGTTTTTCATTTTCACCTTCTTAAGAGTCTGAGCGCCATAT
ATGTAGCCCTTAATTAGTTTAGATATGCTCTGGATCAAGGAGCTGCAGCCTTTGCAATAG
ATGTTGAAGAGACTGTGCATCATGGAGTATCCAATGGTACTGCAGCATCTATGAAGGTGT
TGCAGCACGAAGTGCAAAGGAGAAATGAAGCAAGTTCCCTGGAAGAACCAACAGGTAATT
CTGACTGGACGTATTAGATATTGATGGAAAGTTGGCAAGACCTTGATCGCAGCACATCTT
CCTAGAATTTTTGGATGGTTGCTATCTGCATATGTATTTTCATGCATGTCTTTGGTAGGG
AAAGGGGTTCAAACGGTTTGGCTGAATTAAAATTGGGATTTCATGACATTCAAGATTATG
ACAATTTTTCATTGGATATCTGTTGCAACACCAGTCAGTTGTAAAAATCTGTACAATGGG
TGAAAATTTAATTGGTTTTTAGTGATTTGATGTTATCATTTATAAGTTATTGTTGTTGGT
TTCTTTAAGCCTGTTGCGAAAGTGTTGGTCTTAAATATGAGACAAATAATTGTAAATCAT
ATTCATACTTGTACTTTGTTTGGGGATACTGTTATAAATAACAGTTTTGTATACTGATAT
TTTCAGGAGAGTTCATGATAACGTACATGAATTTGATTTCATTTCATTTTCCTGATGCAG
GAGAGGCATATAACTTATTTGCCTTCCCCTCAGAGTGCAATTTTTCTGGTTTGAGATTCA
GCCTTGACTTGGTGAAGATAATTAAAGAAGATCCGGCAAGAATTCTGGAAGGCTTTCCAT
TTTGCAAGTAGGTCATACATTATATCCAGTAAACTTCTTATTTGCTCTGCCATTCACATT
TGATTCTATTCTGAATTAATGACTCATGGAATATTTGATCTGAACAAAATTATTGTTGTT
ACAATTATTGCAACCAGTTTATCTTGCATAAGCAGAATATAACTGCAATATCAGTTTTGA
ATTTTCGATGGATGTGGTTATATTAGTAGAGAGCCGAATGTTACCTTGTATGGCTGGTTG
AGGTTTTTGTTGTCTTCCCATTAATTTATGGACCTCTCTTCTTCTCATGTTCTTCACCTT
TTCTATTACAAAAAATAAAAGGAAAAGGAAAAGAAAGGCAGAACTGCTTTGAATGTACAT
ACTTATGTTGCTGTTGTGTCATGACTTGTTTCTGGAAGAAAAATATATCATAAATGGAAG
ATCCTCTATACAAACATTAGTATGCAGACAAATGCATGCATAAAGATGTGCATGCTAGTG
CATCTCTGCACATGTTTTCTGTTGGCTTGGTTGTCTTGTCTTTTTCTGCGAATGTGATAT
ATATTTATCCTCCGAGTCTCTATTTTTCTGCCTTTTGGTCTTTCTTTTCAATGAAGGGTT
TTCCTGGAAGACAAGTATAGAATCTTTGCTGATGATCTCTCTTTGAATGCTTCTATTTTA
GACAGCATAGGTTTTGCTCATTCTAGTATGCTTTGCTGTTTATATTGGGACATCTAGGTA
GTATACTATAGAGGAACTACGTTTTGAGAATTTCTTTAAAAATTCTTCAATTTGAATATT
ATGCATTTAGTATTTTATTTTATTTTTACTTTTTTTATCTCATAAGTGGGCGCTGGATGG
TCTTGATTGATGCTGCAAAAGGATCTGCCACAGAACCACCAGATTTATCATTATATCCGG
CAGATTTTGTTGTTATGTCTTTCTATAAGGTACATGTCTTTCTTTGGATTTTGTTAGAAA
CCATTACCTTTGGATATTAATATTTTGTATCTGTATGTTTCTTGTTAAGCTGTTTGGTTA
TCCAACTGGACTTGGAGTGCTCATTGCTCGAAATGGTAAGTAACTAATAATGAACATAAT
CATATTTTAAAAATAATTTGGTGGCGTGTTAGAAGTTTTCTCCAGTCTCACATATATGTT
GTGATATTGCCTTCAAAGTACTAAAATTGCCTTTTATCTTGTTTTCCAAGGGTGGGTAGG
TGTAGTTCATTTATTTGTGATTTTAGTTCTTGTTGCATGTGCCATTTTCTTCCCTTTAAA
GTAGGATGTCACAGAAAATTATAGAAGTATGACCACTAGATCTCTTCTTGGTTGCTTGCA
TGAACTTACTACTTGTGAAAATTATGTTCTAATTTTTTGTTCATGCTACTTCCATTAATT
TTTTCTTTGGTAGTGTATCATCTTGAAATGTAATATCAAAACTTAGGGATATGTTTTTCT
TATTTGAACTTTTATTTTACAACACAGATGCCTCCAGGTTATTGAAGAAGACGTACTTCA
GTGGAGGTTTGCACCTAGATATCTAATTTGCTATCACTAGTCTGTATAGTTTTTTTTGGG
TCACACTAGTCAGTATAGTTATACAGTTGGTAATCATACTAACATTTCAGGCACAGTCGC
AACCTCAATCGCTGATATTGACTTTGTTAGGAGAAGAAAAAGTGTGGAAGAGCTCTTTGA
GGATGGCACCATTTCATTCCTGAGCATAGCTTCTGTTCACCATGGGTTCAAAATTCTTAA
TTCCCTAACTGTATCTGCCATATCTCGGTATGTTATAGTTTGTTAGTTTCAAAATGCATT
GTCTGTACTCTGTAGTGATAAAAATAACTCCTCATTTTCTAAACAAAACTTTATGCATGT
AATACGGTTGAATTGCTCCTCTGAAATAAGTTAAAATCGTCGTATTGTATTCTGACATGA
ATCATCCTTGGGATTTTTCTTGATATATGCACTTTTTACATTGAGAATTAGCTGATCTCT
ACCTAGGTAGGATAATGATGGATCTGCATTCTCTCATCATTAGTTTGTCTCAATTTTCTG
CTAAGAATATTTCCTGCCATTGCATTTGGACAATGAAAAAAGTTAAGTATGACTTTGCAA
GTCTTTTCCTCATAATTTTCATCATATATAAAAAAACTGTGGTATATTTTAATTTTATTT
AATTTTCCATTGCTAGAAATGGGTATTCTCCTTGATTTTCATACTTTTTCATTTCTATCT
TCAGTTAATAATCTTTGTCTAGATAATAAATATAGATGAAATGCTCTGAACCATGCATGA
CCTTGCTATTATTCTAGGCATACAGCATCTCTTGCCTGGTACGTGAGGAAGAAGCTCTTG
GGCTTGAGGCATGAAAATGGAGCCCGTGTTTGCACACTTTATGGAGATTCCAAGGTTTCC
TTTGTAATTGAATGCTTACTGAGCTTTTCTTTTTGAAAGTAAAGCTGCTGCATTTACTAA
GTGAATGAAATGCACGTCATTTCATATGTTATATCTCTTTGCGTTGTGGAGGGGAAAGGA
TGGGGGTGGCAGTTAGAACTTCTTATATTTTTCTTTTTTTGGTAAAAACAAAGGCTTCTG
ATTCATTTCAAGTAAGCCAACTTCACTGCATGTAATTCTTTAAGGGAAAAAAGTAGGGAA
AAGGCCAAGGAGTTGTTTGGAAAATGGTAGGAAAGAGTTGCAAGTTTGATGATTCTTTTT
ATATCCAACTGTGGTCCAATTATGTAAATTTGAAGATGCCAGTTCAAATTTGGTCTGACA
CATGATCCCCAGTTTGAGTTGAGTCCATCTTGGTTGTATCAGGCGGTGGCACCTCCTCTT
AAGACTGAGGGTGATGCCTTGGTGCTTGTGCTATTTACCTGGCACAATAGAGAAAAGTTC
ATTGACTGTATTAACCTTCTCGACTTTCAGTGGGTCTAGCTAACATGGATGACTCTGTTT
GATATACTGTTAAGTAGACATGTGTCAATTCTTTAGAACTTTTGATTTTTATGTCAGATA
CTCTGTAACAATTAGTTAGTTTAGAAGTCTAATGTTTGATCAATTTAGTAAATGCTCTAT
GGACAGACAATCTCTTTCTTCTATGTTTTCTGAATTTGTAGATAACAATCTGATATATTT
CAAAACTTTATTCTGTTAGGCATTATTTCATGACTTTGGTCCTACAGTCTCATTCAACTT
GAAAAGGTCGGATGGCTCCTGGTGTGGATACCGTGAAGTGGAAAAACTGGCATCTTTATC
TGGGATTCAGTTACGGGTAAATTTATGAGATGTTATTTGGCATTCAACCTATCCTTTTGG
TCTTTGCATGACAATCAAATTATGCAACTCTACTAGAAATGGCAATATGTGATTGATTTT
TTTTGTTTTTGTTTTTACCTAATTCACAAATGATAGGTAACTTGAAATTGCAAAAGTTGT
TGCAAGGTTTACATTGTTGGGTGGCCCTAGGGTTTGTGATTTGATTTGGGCAAAACCTTT
CTAAGGGAATTGGGTATGGATGCCCAGGAATGTATGAAACTCTATAGTGATAATAAAGCT
GTCATTAACAGAATCTAGTCCAATATAATAGAACTAGAAGAAAACCTGGAATCTGGTGTG
ATATGATATGCACTCCTTTTGTGAAGACATGACAAGAACTTGCTGATATCTTCACAAAGA
GTGTGCCCAGTACTCTCGTCCATTCATTTGTCGACAAACTTGGTATGCTAAATATCTGAA
CAGCAGCTTTGAGCAGTGTTGGAATATTTGTTGTGTAGCTCAGGATGTTCTTGCCTTTGT
GAAATTACCAAAATATATGATGTACAGTAGCTTAGGATATAGCATAAGCATCTCTTGGTC
ACTTCTCAAGGTGTTATTCATTTGCAATATGTTGCATTTTAAGTAATTGGCGATTTTTCA
GCATTTCCTTGGTGTCAGAACAACGTGGAATGTGTTTTTTAATTTTTCTTTCTGTTAAGC
TCACCAAAATAAAATTGGTACTTAGGATTTTATAAAAATATTCTTCTGTTTTTAAACACA
ATTGATCTTCTGAGATAACTTATGTCAATCTATGTATATAATTCATATTTTGCATGCATT
TCCTAAATTTGTTCTATGTAATGATATATAATCTGGTTGGGTGAGAGAAAGATCAGCAAT
TTTACTCCACTTGTGATGGGTCCTGACATTCTCTTATATCCTCCTTTCTATGTAGACAGG
ATGCTTTTGCAATCCCGGTGCATGTGCAAAATATCTTGGCTTGTCTCACTTGGATCTTCG
TTCAAACTTTGAGGTACTTGGAACTGTTTATTTTGATTTTGATTTTTTTCTTTTTTTTCT
TTTTTGTGGTTTTCGAGGGGAAAGGGAGGGTTGGGGGCGTGTGGGGGATTGGGGCTTACT
TATGACTTTTCTTAGGATTTAGTTAATGAATGACTATTCTATTCTAGTTGAATGATCCAC
CGCATGGCGTGTATTTTTCAGTTTCTGCTTGAGGGTATGAAATAGTCTTAACAATTTAGT
TTTGGATATTAGGCTGGACATGTTTGCTGGGATGATCATGACATAATTCATGGAAAACCT
ACTGGAGCGGTGAGAGTATCCTTTGGTTATATGTCAACATTTGAAGATGCGAAGGTAGAT
GTTCTTTCTCAAGCCATAGAGAGCATAGTTAAAATTTGAAGTGTACAGTGTTGCAGCATT
TCCTTTCCAATTTTATGCATAAGCTAATGTGAAGCACAACATTCCAGGCTTTAACTAACA
AATGTTTGTTTTCTTAGATTTTGAAAGGCAAAAACGCTAATTTGGGTTTTTCATTCCAGT
CTGATTTTCTTTTCTCTTTCTTGTTTTATGAAATGCAGAAATTTATTGATTTTGTGACAA
GTTCCTTCGTAGCATTACCCAATTGGATTGAAAGTGGGTATCAACTAATGCAAGGTTCAT
CCCCTTTCTAAATGAAGGTTAATTTATATATTGCTTTATACTCTGGTCTGAAAGAGTTGA
AGTTTGGTTTAAATTACATATCTTCGTTTCCTGTGGAGGATTCCAACCTCCTGCTCCTCC
CACCCTCTCTTAATTCTTATTTTCTTTGCATTTTCAAAATTTTAAGCCATGTCATTGTTT
CCGTTGCCTCACAAGATGAAGTGATCGTTTCTCATGTTATTAATATAGGAAAGAAAAGGA
CTGGGAATAGTAAAATTCTATGCAGCACGGATGACGCATCTATGTGTGATGTCTTTTGCA
[truncated: 2,470,221 more chars]
