# Supplementary material for: Population genomics of apricots unravels domestication history and adaptive events
Source: Nat Commun. 2021 Jun 25;12:3956. doi: 10.1038/s41467-021-24283-6 (PMC8233370; doi:10.1038/s41467-021-24283-6)
Supplement: Supplementary file 29 — Source Data [file 41467_2021_24283_MOESM29_ESM.zip › Source_data_folder_Groppi_et_al/MDHC_LG4.fasta]

>chr4:7709019-7712179 Marouch MDHC_LG4 Reference
TGAAAGTAGAAACAATTTGACAACCAAGGAATTTGAATCTCCCCTTGATTCTCTAATTAA
TTTACCTTAACACTAATGTCAATCTGAGATTTCTTTCATTTTTTGTAATTGATTGATTCC
TTGATTTTGCATCCTCTTTTGCTGTACTTCCTATAAGTAAACAGCTTGGGAACTCTTTAC
TATTTCAGAATAATGGGGAAAGCCAGTGATGTCCTCATTTTAAGGTTATTATTTAAGGAT
CATCTCTGTAATTTATACTTACTAATCACCCCTTAGCTATCTTGATTAAGTCAAGAACTT
GCATCTCAGCAATTAAATCATATACGGATGACTACGATACATTTCATTCAATCTAATTTA
AACCCAGGAACATTAACATTGCATAACAAACCACATAAATTGTCTACAACTACGAGGAAA
ACCAATATGTGTTCTTCCTTTATTTGATGGATCATTGAGTCTGTCTGTCATTATTCCATG
AGAAAAGAAAAGCTTCATGGTCAATTGAGACATGAATGGGCCAAGGATTTCTCCTCAATG
AGCTCTTCTGCAGTTGCATCCAGCTTCCCCCTCGAAAACTCATCAATCTTGAGCCCTGCA
TTGAAATAGGCATAGTCCAACTTTAACTATCCAATTTTATTTGCCAGAACCATTACTAGG
ATTTGAAAGTGTTTCATAATCCTTAATGACAGTAATTTGTTGTTGCCAAAACATGATTTT
GAGTTAAAAGCTCAGGTTTTAAATGGCTGAAGGAAGTTAACAATGGGCACCGAGTTCAAA
CTTACCCTGCACAATTGACCATTGTCCTTTTTCACATGTAACTGGGAAAGAGTATACGAG
GCCTGGCTGGATTCCATAAGAGCCATCAGAATACACACCCATGGAAACCCATGAACCCTG
AATGACATTCAAAGTAACAAAGAAAAATATTAAATTTGCATAGAATTATATGAAGAAAGA
AAAAAAAACCATTAATTTTGCAAGAACAAAATACTGGTAAAGATGACGAGAAACCTTAGG
AGTCCCGAGAACCCAATCACGTATATGATCACAAGCAGAACTTGCAGCAGACAGTGCACT
TGATAGCTTCCTGGCCTTAATAATGGCTGCACCGCGCTGCTGCACGGTGGTGATGAACTC
GGTATTCAACCTAGAGAATGATAAAATGGATGAAGAATTTGAGTAACAACTTAAAGATTT
ATACTAAATTTTACGGGTCAGAAATTTGAGATGTACCATTGATCATTAGCCACAAGTTCT
CTGACAGGTTTCTCTCCACCGCTGGTGGTGACAGTTGCATGGTTGACATCAGGATACTGT
GTTGAAGAGTGATTGCCCCAGATGATAACATTCTTCACATCACCGACGTGAACATTTAGC
TTCTCAGAGATTTGTCCTAATGCCCTGTTGTGATCCAGTCTTGTAAGGCATGTGATGTTT
TTCTCTGGGATTGAAGGTGCAAATTCTTTCAAGATGAGCGCATTAGTGTTTGCTGGGTTG
GCAACCACCAGCACCTGAATGGTAGAAGAAATGAAACTGCATCAACTTAAGCATAGCAAC
ATTTCGATTTAAAGAAAAACACAGCAACAATATCTCAAAATTTTCAGCATAAGGATTAGG
GATGAACATAAAAGATAATAAAAAAGAAACATCGTGCGCACATTTTATATGGCTTCTCTC
ACCTTGACATCTGCAGCAGCATTCTTTTCTAATGCTGAAGCTTGAGCCTTGTAAATCGAT
ACATTTTTCGACATCACATCCTTTCTTTCCATACCTTCCTTCCGTGGGAATCCACCAACC
ATAACAGCAATATTGACACCCTTACAAGCTTCATGGACATCCGTTGTAGCAACAACACCT
ACAAACATGAACAAGGTAAACCCTAAGAATCCTTCAAAGGAGAAATATCAATCTACCATA
AAGTAGTATCCAAGATCAGGCTTAACAAGCATACCTCTGAGAAGAGGAAAAGCAGCGTCA
ATCAATTCCATTTTCACCCCATTCAAGGACTCAGCTGCAGGTTCAATATCAAGCATGTGC
AGAATTACAGGCTGGTCAGGGCCAAGCATGGCCCCCCTAGCAATCATTGGAACAATAGCA
TAGCCTATTTGCCCTGTTGAATATAATCAAAATCCAATATTACATTACACATTAATTAAA
AAGTCATATCAAAGAATCTAAGTTCACCACAGAATTACAGGAAGATGTAATTCAAATGCA
AAAAATGAGTCCTAATCATTATGGGACACTTAACATAAAGGCTTGTCCCTTTCCATTATT
TTGTTAACTTGACAGACAAATACTTGGATACTTAGCCCAATATTTTCACATCATAAAACT
GGATATCATGAGCTTATAAATTCAGGAAATATTCCAAGATGGTTTTGTGGCAATGAGAAA
TACATGGCGTCTGAATTTTGCATCGGAACTGTTATAAGAAAATGAACTTGTAATTTTTTT
AAATTTTTTTTTAAAAACAGGGTGGGGATGGGGAAGAAATAAAAGGATTGATTTGAGCAT
GCCTGCAGCACCAGTAACCAATACAGTCACAGGCTCCTTCTCCATGCTCAAGAAACTCCA
CATGTATTTTATAAGCTTCCAAAAGAAGGCAATAGTGAACAGAACAAGCAAGATTTTCTG
AAAAAGAACAATATTCTCCATTTTCTCAAAAACAGACAGATGCAACAAACAATTCCTGTC
AAAATCAAAACAATCCAGTCCTATGTTTTTATATAGGTGTAAGAGTACCTTGATTGAAAC
AAAGAATCTACAGGGCACTTCCAGAACAAGGCAATCAGATGCCAAAACAAAGTCCACAAG
ATACTTAAAAATACAGAACATATCAAATTATTCCAAAGAACAGAACCAAACCCTCTGTTT
GGTCTCCTCCTAAACCAAGGAATACAAAAAATTAATAAAAATAACAATCTCAAATCCATG
CTTGTTGAAGAATTTTAGTGATCTCATAACAACAACAAAAAAAAAAACTTGAAACTCTTC
TCTTCATCCACATTTTCATTCAAGCCAGCCACACAGTGAAAATAATACTGGAAAGGAAGT
AAATTTTGAAAGAATGCCCATACCAGCAGCACCAGTGACAAGAACTCGAACTGGGTCTTT
CGCCATTGCTGCGAAGTGTGGTTTTGGATAGAGAAAATGGG
>chr4:7709019-7712179 A0076 MDHC_LG4 P1
TGAAAGTAGAAACAATTTGACAACCAAGGAATTTGAATCTCCCCTTGATTCTCTAATTAA
TTTACCTTAACACTAATGTCAATCTGAGATTTCTTTCATTTTTTGTAATTGATTGATTCC
TTGATTTTGCATCCTCTTTTGCTGTACTTCCTATAAGTAAACAGCTTGGGAACTCTTTAC
TATTTCAGAATAATGGGGAAAGCCAGTGATGTCCTCATTTTAAGGTTATTATTTAAGGAT
CATCTCTGTAATTTATACTTACTAATCACCCCTTAGCTATCTTGATTAAGTCAAGAACTT
GCATCTCAGCAATTAAATCATATACGGATGACTACGATACATTTCATTCAATCTAATTTA
AACCCAGGAACATTAACATTGCATAACAAACCACATAAATTGTCTACAACTACGAGGAAA
ACCAATATGTGTTCTTCCTTTATTTGATGGATCATTGAGTCTGTCTGTCATTATTCCATG
AGAAAAGAAAAGCTTCATGGTCAATTGAGACATGAATGGGCCAAGGATTTCTCCTCAATG
AGCTCTTCTGCAGTTGCATCCAGCTTCCCCCTCGAAAACTCATCAATCTTGAGCCCTGCA
TTGAAATAGGCATAGTCCAACTTTAACTATCCAATTTTATTTGCCAGAACCATTACTAGG
ATTTGAAAGTGTTTCATAATCCTTAATGACAGTAATTTGTTGTTGCCAAAACATGATTTT
GAGTTAAAAGCTCAGGTTTTAAATGGCTGAAGGAAGTTAACAATGGGCACCGAGTTCAAA
CTTACCCTGCACAATTGACCATTGTCCTTTTTCACATGTAACTGGGAAAGAGTATACGAG
GCCTGGCTGGATTCCATAAGAGCCATCAGAATACACACCCATGGAAACCCATGAACCCTG
AATGACATTCAAAGTAACAAAGAAAAATATTAAATTTGCATAGAATTATATGAAGAAAGA
AAAAAAAAACCATTAATTTTGCAAGAACAAAATACTGGTAAAGATGACGAGAAACCTTAG
GAGTCCCGAGAACCCAATCACGTATATGATCACAAGCAGAACTTGCAGCAGACAGTGCAC
TTGATAGCTTCCTGGCCTTAATAATGGCTGCACCGCGCTGCTGCACGGTGGTGATGAACT
CGGTATTCAACCTAGAGAATGATAAAATGGATGAAGAATTTGAGTAACAACTTAAAGATT
TATACTAAATTTTACGGGTCAGAAATTTGAGATGTACCATTGATCATTAGCCACAAGTTC
TCTGACAGGTTTCTCTCCACCGCTGGTGGTGACAGTTGCATGGTTGACATCAGGATACTG
TGTTGAAGAGTGATTGCCCCAGATGATAACATTCTTCACATCACCGACGTGAACATTTAG
CTTCTCAGAGATTTGTCCTAATGCCCTGTTGTGATCCAGTCTTGTAAGGCATGTGATGTT
TTTCTCTGGGATTGAAGGTGCAAATTCTTTCAAGATGAGCGCATTAGTGTTTGCTGGGTT
GGCAACCACCAGCACCTGAATGGTAGAAGAAATGAAACTGCATCAACTTAAGCATAGCAA
CATTTCGATTTAAAGAAAAACACAGCAACAATATCTCAAAATTTTCAGCATAAGGATTAG
GGATGAACATAAAAGATAATAAAAAAGAAACATCGTGCGCACATTTTATATGGCTTCTCT
CACCTTGACATCTGCAGCAGCATTCTTTTCTAATGCTGAAGCTTGAGCCTTGTAAATCGA
TACATTTTTCGACATCACATCCTTTCTTTCCATACCTTCCTTCCGTGGGAATCCACCAAC
CATAACAGCAATATTGACACCCTTACAAGCTTCATGGACATCCGTTGTAGCAACAACACC
TACAAACATGAACAAGGTAAACCCTAAGAATCCTTCAAAGGAGAAATATCAATCTACCAT
AAAGTAGTATCCAAGATCAGGCTTAACAAGCATACCTCTGAGAAGAGGAAAAGCAGCGTC
AATCAATTCCATTTTCACCCCATTCAAGGACTCAGCTGCAGGTTCAATATCAAGCATGTG
CAGAATTACAGGCTGGTCAGGGCCAAGCATGGCCCCCCTAGCAATCATTGGAACAATAGC
ATAGCCTATTTGCCCTGTTGAATATAATCAAAATCCAATATTACATTACACATTAATTAA
AAAGTCATATCAAAGAATCTAAGTTCACCACAGAATTACAGGAAGATGTAATTCAAATGC
AAAAAATGAGTCCTAATCATTATGGGACACTTAACATAAAGGCTTGTCCCTTTCCATTAT
TTTGTTAACTTGACAGACAAATACTTGGATACTTAGCCCAATATTTTCACATCATAAAAC
TGGATATCATGAGCTTATAAATTCAGGAAATATTCCAAGATGGTTTTGTGGCAATGAGAA
ATACATGGCGTCTGAATTTTGCATCGGAACTGTTATAAGAAAATGAACTTGTAATTTTTT
TAAATTTTTTTTTAAAAACAGGGTGGGGATGGGGAAGAAATAAAAGGATTGATTTGAGCA
TGCCTGCAGCACCAGTAACCAATACAGTCACAGGCTCCTTCTCCATGCTCAAGAAACTCC
ACATGTATTTTATAAGCTTCCAAAAGAAGGCAATAGTGAACAGAACAAGCAAGATTTTCT
GAAAAAGAACAATATTCTCCATTTTCTCAAAAACAGACAGATGCAACAAACAATTCCTGT
CAAAATCAAAACAATCCAGTCCTATGTTTTTATATAGGTGTAAGAGTACCTTGATTGAAA
CAAAGAATCTACAGGGCACTTCCAGAACAAGGCAATCAGATGCCAAAACAAAGTCCACAA
GATACTTAAAAATACAGAACATATCAAATTATTCCAAAGAACAGAACCAAACCCTCTGTT
TGGTCTCCTCCTAAACCAAGGAATACAAAAAATTAATAAAAATAACAATCTCAAATCCAT
GCTTGTTGAAGAATTTTAGTGATCTCATAACAACAACAAAAAAAAAAACTTGAAACTCTT
CTCTTCATCCACATTTTCATTCAAGCCAGCCACACAGTGAAAATAATACTGGAAAGGAAG
TAAATTTTGAAAGAATGCCCATACCAGCAGCACCAGTGACAAGAACTCGAACTGGGTCTT
TCGCCATTGCTGCGAAGTGTGGTTTTGGATAGAGAAAATGGG
>chr4:7709019-7712179 A0076 MDHC_LG4 P2
TGAAAGTAGAAACAATTTGACAACCAAGGAATTTGAATCTCCCCTTGATTCTCTAATTAA
TTTACCTTAACACTAATGTCAATCTGAGATTTCTTTCATTTTTTGTAATTGATTGATTCC
TTGATTTTGCATCCTCTTTTGCTGTACTTCCTATAAGTAAACAGCTTGGGAACTCTTTAC
TATTTCAGAATAATGGGGAAAGCCAGTGATGTCCTCATTTTAAGGTTATTATTTAAGGAT
CATCTCTGTAATTTATACTTACTAATCACCCCTTAGCTATCTTGATTAAGTCAAGAACTT
GCATCTCAGCAATTAAATCATATACGGATGACTACGATACATTTCATTCAATCTAATTTA
AACCCAGGAACATTAACATTGCATAACAAACCACATAAATTGTCTACAACTACGAGGAAA
ACCAATATGTGTTCTTCCTTTATTTGATGGATCATTGAGTCTGTCTGTCATTATTCCATG
AGAAAAGAAAAGCTTCATGGTCAATTGAGACATGAATGGGCCAAGGATTTCTCCTCAATG
AGCTCTTCTGCAGTTGCATCCAGCTTCCCCCTCGAAAACTCATCAATCTTGAGCCCTGCA
TTGAAATAGGCATAGTCCAACTTTAACTATCCAATTTTATTTGCCAGAACCATTACTAGG
ATTTGAAAGTGTTTCATAATCCTTAATGACAGTAATTTGTTGTTGCCAAAACATGATTTT
GAGTTAAAAGCTCAGGTTTTAAATGGCTGAAGGAAGTTAACAATGGGCACCGAGTTCAAA
CTTACCCTGCACAATTGACCATTGTCCTTTTTCACATGTAACTGGGAAAGAGTATACGAG
GCCTGGCTGGATTCCATAAGAGCCATCAGAATACACACCCATGGAAACCCATGAACCCTG
AATGACATTCAAAGTAACAAAGAAAAATATTAAATTTGCATAGAATTATATGAAGAAAGA
AAAAAAAAACCATTAATTTTGCAAGAACAAAATACTGGTAAAGATGACGAGAAACCTTAG
GAGTCCCGAGAACCCAATCACGTATATGATCACAAGCAGAACTTGCAGCAGACAGTGCAC
TTGATAGCTTCCTGGCCTTAATAATGGCTGCACCGCGCTGCTGCACGGTGGTGATGAACT
CGGTATTCAACCTAGAGAATGATAAAATGGATGAAGAATTTGAGTAACAACTTAAAGATT
TATACTAAATTTTACGGGTCAGAAATTTGAGATGTACCATTGATCATTAGCCACAAGTTC
TCTGACAGGTTTCTCTCCACCGCTGGTGGTGACAGTTGCATGGTTGACATCAGGATACTG
TGTTGAAGAGTGATTGCCCCAGATGATAACATTCTTCACATCACCGACGTGAACATTTAG
CTTCTCAGAGATTTGTCCTAATGCCCTGTTGTGATCCAGTCTTGTAAGGCATGTGATGTT
TTTCTCTGGGATTGAAGGTGCAAATTCTTTCAAGATGAGCGCATTAGTGTTTGCTGGGTT
GGCAACCACCAGCACCTGAATGGTAGAAGAAATGAAACTGCATCAACTTAAGCATAGCAA
CATTTCGATTTAAAGAAAAACACAGCAACAATATCTCAAAATTTTCAGCATAAGGATTAG
GGATGAACATAAAAGATAATAAAAAAGAAACATCGTGCGCACATTTTATATGGCTTCTCT
CACCTTGACATCTGCAGCAGCATTCTTTTCTAATGCTGAAGCTTGAGCCTTGTAAATCGA
TACATTTTTCGACATCACATCCTTTCTTTCCATACCTTCCTTCCGTGGGAATCCACCAAC
CATAACAGCAATATTGACACCCTTACAAGCTTCATGGACATCCGTTGTAGCAACAACACC
TACAAACATGAACAAGGTAAACCCTAAGAATCCTTCAAAGGAGAAATATCAATCTACCAT
AAAGTAGTATCCAAGATCAGGCTTAACAAGCATACCTCTGAGAAGAGGAAAAGCAGCGTC
AATCAATTCCATTTTCACCCCATTCAAGGACTCAGCTGCAGGTTCAATATCAAGCATGTG
CAGAATTACAGGCTGGTCAGGGCCAAGCATGGCCCCCCTAGCAATCATTGGAACAATAGC
ATAGCCTATTTGCCCTGTTGAATATAATCAAAATCCAATATTACATTACACATTAATTAA
AAAGTCATATCAAAGAATCTAAGTTCACCACAGAATTACAGGAAGATGTAATTCAAATGC
AAAAAATGAGTCCTAATCATTATGGGACACTTAACATAAAGGCTTGTCCCTTTCCATTAT
TTTGTTAACTTGACAGACAAATACTTGGATACTTAGCCCAATATTTTCACATCATAAAAC
TGGATATCATGAGCTTATAAATTCAGGAAATATTCCAAGATGGTTTTGTGGCAATGAGAA
ATACATGGCGTCTGAATTTTGCATCGGAACTGTTATAAGAAAATGAACTTGTAATTTTTT
TAAATTTTTTTTTAAAAACAGGGTGGGGATGGGGAAGAAATAAAAGGATTGATTTGAGCA
TGCCTGCAGCACCAGTAACCAATACAGTCACAGGCTCCTTCTCCATGCTCAAGAAACTCC
ACATGTATTTTATAAGCTTCCAAAAGAAGGCAATAGTGAACAGAACAAGCAAGATTTTCT
GAAAAAGAACAATATTCTCCATTTTCTCAAAAACAGACAGATGCAACAAACAATTCCTGT
CAAAATCAAAACAATCCAGTCCTATGTTTTTATATAGGTGTAAGAGTACCTTGATTGAAA
CAAAGAATCTACAGGGCACTTCCAGAACAAGGCAATCAGATGCCAAAACAAAGTCCACAA
GATACTTAAAAATACAGAACATATCAAATTATTCCAAAGAACAGAACCAAACCCTCTGTT
TGGTCTCCTCCTAAACCAAGGAATACAAAAAATTAATAAAAATAACAATCTCAAATCCAT
GCTTGTTGAAGAATTTTAGTGATCTCATAACAACAACAAAAAAAAAAAACTTGAAACTCT
TCTCTTCATCCACATTTTCATTCAAGCCAGCCACACAGTGAAAATAATACTGGAAAGGAA
GTAAATTTTGAAAGAATGCCCATACCAGCAGCACCAGTGACAAGAACTCGAACTGGGTCT
TTCGCCATTGCTGCGAAGTGTGGTTTTGGATAGAGAAAATGGG
>chr4:7709019-7712179 A0380 MDHC_LG4 P1
TGAAAGTAGAAACAATTTGACAACCAAGGAATTTGAATCTCCCCTTGATTCTCTAATTAA
TTTACCTTAACACTAATGTCAATCTGAGATTTCTTTCATTTTTTGTAATTGATTGATTCC
TTGATTTTGCATCCTCTTTTGCTGTACTTCCTATAAGTAAACAGCTTGGGAACTCTTTAC
TATTTCAGAATAATGGGGAAAGCCAGTGATGTCCTCATTTTAAGGTTATTATTTAAGGAT
CATCTCTGTAATTTATACTTACTAATCACCCCTTAGCTATCTTGATTAAGTCAAGAACTT
GCATCTCAGCAATTAAATCATATACGGATGACTACGATACATTTCATTCAATCTAATTTA
AACCCAGGAACATTAACATTGCATAACAAACCACATAAATTGTCTACAACTACGAGGAAA
ACCAATATGTGTTCTTCCTTTATTTGATGGATCATTGAGTCTGTCTGTCATTATTCCATG
AGAAAAGAAAAGCTTCATGGTCAATTGAGACATGAATGGGCCAAGGATTTCTCCTCAATG
AGCTCTTCTGCAGTTGCATCCAGCTTCCCCCTCGAAAACTCATCAATCTTGAGCCCTGCA
TTGAAATAGGCATAGTCCAACTTTAACTATCCAATTTTATTTGCCAGAACCATTACTAGG
ATTTGAAAGTGTTTCATAATCCTTAATGACAGTAATTTGTTGTTGCCAAAACATGATTTT
GAGTTAAAAGCTCAGGTTTTAAATGGCTGAAGGAAGTTAACAATGGGCACCGAGTTCAAA
CTTACCCTGCACAATTGACCATTGTCCTTTTTCACATGTAACTGGGAAAGAGTATACGAG
GCCTGGCTGGATTCCATAAGAGCCATCAGAATACACACCCATGGAAACCCATGAACCCTG
AATGACATTCAAAGTAACAAAGAAAAATATTAAATTTGCATAGAATTATATGAAGAAAGA
AAAAAAAAACCATTAATTTTGCAAGAACAAAATACTGGTAAAGATGACGAGAAACCTTAG
GAGTCCCGAGAACCCAATCACGTATATGATCACAAGCAGAACTTGCAGCAGACAGTGCAC
TTGATAGCTTCCTGGCCTTAATAATGGCTGCACCGCGCTGCTGCACGGTGGTGATGAACT
CGGTATTCAACCTAGAGAATGATAAAATGGATGAAGAATTTGAGTAACAACTTAAAGATT
TATACTAAATTTTACGGGTCAGAAATTTGAGATGTACCATTGATCATTAGCCACAAGTTC
TCTGACAGGTTTCTCTCCACCGCTGGTGGTGACAGTTGCATGGTTGACATCAGGATACTG
TGTTGAAGAGTGATTGCCCCAGATGATAACATTCTTCACATCACCGACGTGAACATTTAG
CTTCTCAGAGATTTGTCCTAATGCCCTGTTGTGATCCAGTCTTGTAAGGCATGTGATGTT
TTTCTCTGGGATTGAAGGTGCAAATTCTTTCAAGATGAGCGCATTAGTGTTTGCTGGGTT
GGCAACCACCAGCACCTGAATGGTAGAAGAAATGAAACTGCATCAACTTAAGCATAGCAA
CATTTCGATTTAAAGAAAAACACAGCAACAATATCTCAAAATTTTCAGCATAAGGATTAG
GGATGAACATAAAAGATAATAAAAAAGAAACATCGTGCGCACATTTTATATGGCTTCTCT
CACCTTGACATCTGCAGCAGCATTCTTTTCTAATGCTGAAGCTTGAGCCTTGTAAATCGA
TACATTTTTCGACATCACATCCTTTCTTTCCATACCTTCCTTCCGTGGGAATCCACCAAC
CATAACAGCAATATTGACACCCTTACAAGCTTCATGGACATCCGTTGTAGCAACAACACC
TACAAACATGAACAAGGTAAACCCTAAGAATCCTTCAAAGGAGAAATATCAATCTACCAT
AAAGTAGTATCCAAGATCAGGCTTAACAAGCATACCTCTGAGAAGAGGAAAAGCAGCGTC
AATCAATTCCATTTTCACCCCATTCAAGGACTCAGCTGCAGGTTCAATATCAAGCATGTG
CAGAATTACAGGCTGGTCAGGGCCAAGCATGGCCCCCCTAGCAATCATTGGAACAATAGC
ATAGCCTATTTGCCCTGTTGAATATAATCAAAATCCAATATTACATTACACATTAATTAA
AAAGTCATATCAAAGAATCTAAGTTCACCACAGAATTACAGGAAGATGTAATTCAAATGC
AAAAAATGAGTCCTAATCATTATGGGACACTTAACATAAAGGCTTGTCCCTTTCCATTAT
TTTGTTAACTTGACAGACAAATACTTGGATACTTAGCCCAATATTTTCACATCATAAAAC
TGGATATCATGAGCTTATAAATTCAGGAAATATTCCAAGATGGTTTTGTGGCAATGAGAA
ATACATGGCGTCTGAATTTTGCATCGGAACTGTTATAAGAAAATGAACTTGTAATTTTTT
TAAATTTTTTTTTAAAAACAGGGTGGGGATGGGGAAGAAATAAAAGGATTGATTTGAGCA
TGCCTGCAGCACCAGTAACCAATACAGTCACAGGCTCCTTCTCCATGCTCAAGAAACTCC
ACATGTATTTTATAAGCTTCCAAAAGAAGGCAATAGTGAACAGAACAAGCAAGATTTTCT
GAAAAAGAACAATATTCTCCATTTTCTCAAAAACAGACAGATGCAACAAACAATTCCTGT
CAAAATCAAAACAATCCAGTCCTATGTTTTTATATAGGTGTAAGAGTACCTTGATTGAAA
CAAAGAATCTACAGGGCACTTCCAGAACAAGGCAATCAGATGCCAAAACAAAGTCCACAA
GATACTTAAAAATACAGAACATATCAAATTATTCCAAAGAACAGAACCAAACCCTCTGTT
TGGTCTCCTCCTAAACCAAGGAATACAAAAAATTAATAAAAATAACAATCTCAAATCCAT
GCTTGTTGAAGAATTTTAGTGATCTCATAACAACAACAAAAAAAAAAAACTTGAAACTCT
TCTCTTCATCCACATTTTCATTCAAGCCAGCCACACAGTGAAAATAATACTGGAAAGGAA
GTAAATTTTGAAAGAATGCCCATACCAGCAGCACCAGTGACAAGAACTCGAACTGGGTCT
TTCGCCATTGCTGCGAAGTGTGGTTTTGGATAGAGAAAATGGG
>chr4:7709019-7712179 A0380 MDHC_LG4 P2
TGAAAGTAGAAACAATTTGACAACCAAGGAATTTGAATCTCCCCTTGATTCTCTAATTAA
TTTACCTTAACACTAATGTCAATCTGAGATTTCTTTCATTTTTTGTAATTGATTGATTCC
TTGATTTTGCATCCTCTTTTGCTGTACTTCCTATAAGTAAACAGCTTGGGAACTCTTTAC
TATTTCAGAATAATGGGGAAAGCCAGTGATGTCCTCATTTTAAGGTTATTATTTAAGGAT
CATCTCTGTAATTTATACTTACTAATCACCCCTTAGCTATCTTGATTAAGTCAAGAACTT
GCATCTCAGCAATTAAATCATATACGGATGACTACGATACATTTCATTCAATCTAATTTA
AACCCAGGAACATTAACATTGCATAACAAACCACATAAATTGTCTACAACTACGAGGAAA
ACCAATATGTGTTCTTCCTTTATTTGATGGATCATTGAGTCTGTCTGTCATTATTCCATG
AGAAAAGAAAAGCTTCATGGTCAATTGAGACATGAATGGGCCAAGGATTTCTCCTCAATG
AGCTCTTCTGCAGTTGCATCCAGCTTCCCCCTCGAAAACTCATCAATCTTGAGCCCTGCA
TTGAAATAGGCATAGTCCAACTTTAACTATCCAATTTTATTTGCCAGAACCATTACTAGG
ATTTGAAAGTGTTTCATAATCCTTAATGACAGTAATTTGTTGTTGCCAAAACATGATTTT
GAGTTAAAAGCTCAGGTTTTAAATGGCTGAAGGAAGTTAACAATGGGCACCGAGTTCAAA
CTTACCCTGCACAATTGACCATTGTCCTTTTTCACATGTAACTGGGAAAGAGTATACGAG
GCCTGGCTGGATTCCATAAGAGCCATCAGAATACACACCCATGGAAACCCATGAACCCTG
AATGACATTCAAAGTAACAAAGAAAAATATTAAATTTGCATAGAATTATATGAAGAAAGA
AAAAAAAAACCATTAATTTTGCAAGAACAAAATACTGGTAAAGATGACGAGAAACCTTAG
GAGTCCCGAGAACCCAATCACGTATATGATCACAAGCAGAACTTGCAGCAGACAGTGCAC
TTGATAGCTTCCTGGCCTTAATAATGGCTGCACCGCGCTGCTGCACGGTGGTGATGAACT
CGGTATTCAACCTAGAGAATGATAAAATGGATGAAGAATTTGAGTAACAACTTAAAGATT
TATACTAAATTTTACGGGTCAGAAATTTGAGATGTACCATTGATCATTAGCCACAAGTTC
TCTGACAGGTTTCTCTCCACCGCTGGTGGTGACAGTTGCATGGTTGACATCAGGATACTG
TGTTGAAGAGTGATTGCCCCAGATGATAACATTCTTCACATCACCGACGTGAACATTTAG
CTTCTCAGAGATTTGTCCTAATGCCCTGTTGTGATCCAGTCTTGTAAGGCATGTGATGTT
TTTCTCTGGGATTGAAGGTGCAAATTCTTTCAAGATGAGCGCATTAGTGTTTGCTGGGTT
GGCAACCACCAGCACCTGAATGGTAGAAGAAATGAAACTGCATCAACTTAAGCATAGCAA
CATTTCGATTTAAAGAAAAACACAGCAACAATATCTCAAAATTTTCAGCATAAGGATTAG
GGATGAACATAAAAGATAATAAAAAAGAAACATCGTGCGCACATTTTATATGGCTTCTCT
CACCTTGACATCTGCAGCAGCATTCTTTTCTAATGCTGAAGCTTGAGCCTTGTAAATCGA
TACATTTTTCGACATCACATCCTTTCTTTCCATACCTTCCTTCCGTGGGAATCCACCAAC
CATAACAGCAATATTGACACCCTTACAAGCTTCATGGACATCCGTTGTAGCAACAACACC
TACAAACATGAACAAGGTAAACCCTAAGAATCCTTCAAAGGAGAAATATCAATCTACCAT
AAAGTAGTATCCAAGATCAGGCTTAACAAGCATACCTCTGAGAAGAGGAAAAGCAGCGTC
AATCAATTCCATTTTCACCCCATTCAAGGACTCAGCTGCAGGTTCAATATCAAGCATGTG
CAGAATTACAGGCTGGTCAGGGCCAAGCATGGCCCCCCTAGCAATCATTGGAACAATAGC
ATAGCCTATTTGCCCTGTTGAATATAATCAAAATCCAATATTACATTACACATTAATTAA
AAAGTCATATCAAAGAATCTAAGTTCACCACAGAATTACAGGAAGATGTAATTCAAATGC
AAAAAATGAGTCCTAATCATTATGGGACACTTAACATAAAGGCTTGTCCCTTTCCATTAT
TTTGTTAACTTGACAGACAAATACTTGGATACTTAGCCCAATATTTTCACATCATAAAAC
TGGATATCATGAGCTTATAAATTCAGGAAATATTCCAAGATGGTTTTGTGGCAATGAGAA
ATACATGGCGTCTGAATTTTGCATCGGAACTGTTATAAGAAAATGAACTTGTAATTTTTT
TAAATTTTTTTTTAAAAACAGGGTGGGGATGGGGAAGAAATAAAAGGATTGATTTGAGCA
TGCCTGCAGCACCAGTAACCAATACAGTCACAGGCTCCTTCTCCATGCTCAAGAAACTCC
ACATGTATTTTATAAGCTTCCAAAAGAAGGCAATAGTGAACAGAACAAGCAAGATTTTCT
GAAAAAGAACAATATTCTCCATTTTCTCAAAAACAGACAGATGCAACAAACAATTCCTGT
CAAAATCAAAACAATCCAGTCCTATGTTTTTATATAGGTGTAAGAGTACCTTGATTGAAA
CAAAGAATCTACAGGGCACTTCCAGAACAAGGCAATCAGATGCCAAAACAAAGTCCACAA
GATACTTAAAAATACAGAACATATCAAATTATTCCAAAGAACAGAACCAAACCCTCTGTT
TGGTCTCCTCCTAAACCAAGGAATACAAAAAATTAATAAAAATAACAATCTCAAATCCAT
GCTTGTTGAAGAATTTTAGTGATCTCATAACAACAACAAAAAAAAAAAACTTGAAACTCT
TCTCTTCATCCACATTTTCATTCAAGCCAGCCACACAGTGAAAATAATACTGGAAAGGAA
GTAAATTTTGAAAGAATGCCCATACCAGCAGCACCAGTGACAAGAACTCGAACTGGGTCT
TTCGCCATTGCTGCGAAGTGTGGTTTTGGATAGAGAAAATGGG
>chr4:7709019-7712179 A0654 MDHC_LG4 P1
TGAAAGTAGAAACAATTTGACAACCAAGGAATTTGAATCTCCCCTTGATTCTCTAATTAA
TTTACCTTAACACTAATGTCAATCTGAGATTTCTTTCATTTTTTGTAATTGATTGATTCC
TTGATTTTGCATCCTCTTTTGCTGTACTTCCTATAAGTAAACAGCTTGGGAACTCTTTAC
TATTTCAGAATAATGGGGAAAGCCAGTGATGTCCTCATTTTAAGGTTATTATTTAAGGAT
CATCTCTGTAATTTATACTTACTAATCACCCCTTAGCTATCTTGATTAAGTCAAGAACTT
GCATCTCAGCAATTAAATCATATACGGATGACTACGATACATTTCATTCAATCTAATTTA
AACCCAGGAACATTAACATTGCATAACAAACCACATAAATTGTCTACAACTACGAGGAAA
ACCAATATGTGTTCTTCCTTTATTTGATGGATCATTGAGTCTGTCTGTCATTATTCCATG
AGAAAAGAAAAGCTTCATGGTCAATTGAGACATGAATGGGCCAAGGATTTCTCCTCAATG
AGCTCTTCTGCAGTTGCATCCAGCTTCCCCCTCGAAAACTCATCAATCTTGAGCCCTGCA
TTGAAATAGGCATAGTCCAACTTTAACTATCCAATTTTATTTGCCAGAACCATTACTAGG
ATTTGAAAGTGTTTCATAATCCTTAATGACAGTAATTTGTTGTTGCCAAAACATGATTTT
GAGTTAAAAGCTCAGGTTTTAAATGGCTGAAGGAAGTTAACAATGGGCACCGAGTTCAAA
CTTACCCTGCACAATTGACCATTGTCCTTTTTCACATGTAACTGGGAAAGAGTATACGAG
GCCTGGCTGGATTCCATAAGAGCCATCAGAATACACACCCATGGAAACCCATGAACCCTG
AATGACATTCAAAGTAACAAAGAAAAATATTAAATTTGCATAGAATTATATGAAGAAAGA
AAAAAAAACCATTAATTTTGCAAGAACAAAATACTGGTAAAGATGACGAGAAACCTTAGG
AGTCCCGAGAACCCAATCACGTATATGATCACAAGCAGAACTTGCAGCAGACAGTGCACT
TGATAGCTTCCTGGCCTTAATAATGGCTGCACCGCGCTGCTGCACGGTGGTGATGAACTC
GGTATTCAACCTAGAGAATGATAAAATGGATGAAGAATTTGAGTAACAACTTAAAGATTT
ATACTAAATTTTACGGGTCAGAAATTTGAGATGTACCATTGATCATTAGCCACAAGTTCT
CTGACAGGTTTCTCTCCACCGCTGGTGGTGACAGTTGCATGGTTGACATCAGGATACTGT
GTTGAAGAGTGATTGCCCCAGATGATAACATTCTTCACATCACCGACGTGAACATTTAGC
TTCTCAGAGATTTGTCCTAATGCCCTGTTGTGATCCAGTCTTGTAAGGCATGTGATGTTT
TTCTCTGGGATTGAAGGTGCAAATTCTTTCAAGATGAGCGCATTAGTGTTTGCTGGGTTG
GCAACCACCAGCACCTGAATGGTAGAAGAAATGAAACTGCATCAACTTAAGCATAGCAAC
ATTTCGATTTAAAGAAAAACACAGCAACAATATCTCAAAATTTTCAGCATAAGGATTAGG
GATGAACATAAAAGATAATAAAAAAGAAACATCGTGCGCACATTTTATATGGCTTCTCTC
ACCTTGACATCTGCAGCAGCATTCTTTTCTAATGCTGAAGCTTGAGCCTTGTAAATCGAT
ACATTTTTCGACATCACATCCTTTCTTTCCATACCTTCCTTCCGTGGGAATCCACCAACC
ATAACAGCAATATTGACACCCTTACAAGCTTCATGGACATCCGTTGTAGCAACAACACCT
ACAAACATGAACAAGGTAAACCCTAAGAATCCTTCAAAGGAGAAATATCAATCTACCATA
AAGTAGTATCCAAGATCAGGCTTAACAAGCATACCTCTGAGAAGAGGAAAAGCAGCGTCA
ATCAATTCCATTTTCACCCCATTCAAGGACTCAGCTGCAGGTTCAATATCAAGCATGTGC
AGAATTACAGGCTGGTCAGGGCCAAGCATGGCCCCCCTAGCAATCATTGGAACAATAGCA
TAGCCTATTTGCCCTGTTGAATATAATCAAAATCCAATATTACATTACACATTAATTAAA
AAGTCATATCAAAGAATCTAAGTTCACCACAGAATTACAGGAAGATGTAATTCAAATGCA
AAAAATGAGTCCTAATCATTATGGGACACTTAACATAAAGGCTTGTCCCTTTCCATTATT
TTGTTAACTTGACAGACAAATACTTGGATACTTAGCCCAATATTTTCACATCATAAAACT
GGATATCATGAGCTTATAAATTCAGGAAATATTCCAAGATGGTTTTGTGGCAATGAGAAA
TACATGGCGTCTGAATTTTGCATCGGAACTGTTATAAGAAAATGAACTTGTAATTTTTTT
AAATTTTTTTTTAAAAACAGGGTGGGGATGGGGAAGAAATAAAAGGATTGATTTGAGCAT
GCCTGCAGCACCAGTAACCAATACAGTCACAGGCTCCTTCTCCATGCTCAAGAAACTCCA
CATGTATTTTATAAGCTTCCAAAAGAAGGCAATAGTGAACAGAACAAGCAAGATTTTCTG
AAAAAGAACAATATTCTCCATTTTCTCAAAAACAGACAGATGCAACAAACAATTCCTGTC
AAAATCAAAACAATCCAGTCCTATGTTTTTATATAGGTGTAAGAGTACCTTGATTGAAAC
AAAGAATCTACAGGGCACTTCCAGAACAAGGCAATCAGATGCCAAAACAAAGTCCACAAG
ATACTTAAAAATACAGAACATATCAAATTATTCCAAAGAACAGAACCAAACCCTCTGTTT
GGTCTCCTCCTAAACCAAGGAATACAAAAAATTAATAAAAATAACAATCTCAAATCCATG
CTTGTTGAAGAATTTTAGTGATCTCATAACAACAACAAAAAAAAAAACTTGAAACTCTTC
TCTTCATCCACATTTTCATTCAAGCCAGCCACACAGTGAAAATAATACTGGAAAGGAAGT
AAATTTTGAAAGAATGCCCATACCAGCAGCACCAGTGACAAGAACTCGAACTGGGTCTTT
CGCCATTGCTGCGAAGTGTGGTTTTGGATAGAGAAAATGGG
>chr4:7709019-7712179 A0654 MDHC_LG4 P2
TGAAAGTAGAAACAATTTGACAACCAAGGAATTTGAATCTCCCCTTGATTCTCTAATTAA
TTTACCTTAACACTAATGTCAATCTGAGATTTCTTTCATTTTTTGTAATTGATTGATTCC
TTGATTTTGCATCCTCTTTTGCTGTACTTCCTATAAGTAAACAGCTTGGGAACTCTTTAC
TATTTCAGAATAATGGGGAAAGCCAGTGATGTCCTCATTTTAAGGTTATTATTTAAGGAT
CATCTCTGTAATTTATACTTACTAATCACCCCTTAGCTATCTTGATTAAGTCAAGAACTT
GCATCTCAGCAATTAAATCATATACGGATGACTACGATACATTTCATTCAATCTAATTTA
AACCCAGGAACATTAACATTGCATAACAAACCACATAAATTGTCTACAACTACGAGGAAA
ACCAATATGTGTTCTTCCTTTATTTGATGGATCATTGAGTCTGTCTGTCATTATTCCATG
AGAAAAGAAAAGCTTCATGGTCAATTGAGACATGAATGGGCCAAGGATTTCTCCTCAATG
AGCTCTTCTGCAGTTGCATCCAGCTTCCCCCTCGAAAACTCATCAATCTTGAGCCCTGCA
TTGAAATAGGCATAGTCCAACTTTAACTATCCAATTTTATTTGCCAGAACCATTACTAGG
ATTTGAAAGTGTTTCATAATCCTTAATGACAGTAATTTGTTGTTGCCAAAACATGATTTT
GAGTTAAAAGCTCAGGTTTTAAATGGCTGAAGGAAGTTAACAATGGGCACCGAGTTCAAA
CTTACCCTGCACAATTGACCATTGTCCTTTTTCACATGTAACTGGGAAAGAGTATACGAG
GCCTGGCTGGATTCCATAAGAGCCATCAGAATACACACCCATGGAAACCCATGAACCCTG
AATGACATTCAAAGTAACAAAGAAAAATATTAAATTTGCATAGAATTATATGAAGAAAGA
AAAAAAAACCATTAATTTTGCAAGAACAAAATACTGGTAAAGATGACGAGAAACCTTAGG
AGTCCCGAGAACCCAATCACGTATATGATCACAAGCAGAACTTGCAGCAGACAGTGCACT
TGATAGCTTCCTGGCCTTAATAATGGCTGCACCGCGCTGCTGCACGGTGGTGATGAACTC
GGTATTCAACCTAGAGAATGATAAAATGGATGAAGAATTTGAGTAACAACTTAAAGATTT
ATACTAAATTTTACGGGTCAGAAATTTGAGATGTACCATTGATCATTAGCCACAAGTTCT
CTGACAGGTTTCTCTCCACCGCTGGTGGTGACAGTTGCATGGTTGACATCAGGATACTGT
GTTGAAGAGTGATTGCCCCAGATGATAACATTCTTCACATCACCGACGTGAACATTTAGC
TTCTCAGAGATTTGTCCTAATGCCCTGTTGTGATCCAGTCTTGTAAGGCATGTGATGTTT
TTCTCTGGGATTGAAGGTGCAAATTCTTTCAAGATGAGCGCATTAGTGTTTGCTGGGTTG
GCAACCACCAGCACCTGAATGGTAGAAGAAATGAAACTGCATCAACTTAAGCATAGCAAC
ATTTCGATTTAAAGAAAAACACAGCAACAATATCTCAAAATTTTCAGCATAAGGATTAGG
GATGAACATAAAAGATAATAAAAAAGAAACATCGTGCGCACATTTTATATGGCTTCTCTC
ACCTTGACATCTGCAGCAGCATTCTTTTCTAATGCTGAAGCTTGAGCCTTGTAAATCGAT
ACATTTTTCGACATCACATCCTTTCTTTCCATACCTTCCTTCCGTGGGAATCCACCAACC
ATAACAGCAATATTGACACCCTTACAAGCTTCATGGACATCCGTTGTAGCAACAACACCT
ACAAACATGAACAAGGTAAACCCTAAGAATCCTTCAAAGGAGAAATATCAATCTACCATA
AAGTAGTATCCAAGATCAGGCTTAACAAGCATACCTCTGAGAAGAGGAAAAGCAGCGTCA
ATCAATTCCATTTTCACCCCATTCAAGGACTCAGCTGCAGGTTCAATATCAAGCATGTGC
AGAATTACAGGCTGGTCAGGGCCAAGCATGGCCCCCCTAGCAATCATTGGAACAATAGCA
TAGCCTATTTGCCCTGTTGAATATAATCAAAATCCAATATTACATTACACATTAATTAAA
AAGTCATATCAAAGAATCTAAGTTCACCACAGAATTACAGGAAGATGTAATTCAAATGCA
AAAAATGAGTCCTAATCATTATGGGACACTTAACATAAAGGCTTGTCCCTTTCCATTATT
TTGTTAACTTGACAGACAAATACTTGGATACTTAGCCCAATATTTTCACATCATAAAACT
GGATATCATGAGCTTATAAATTCAGGAAATATTCCAAGATGGTTTTGTGGCAATGAGAAA
TACATGGCGTCTGAATTTTGCATCGGAACTGTTATAAGAAAATGAACTTGTAATTTTTTT
AAATTTTTTTTTAAAAACAGGGTGGGGATGGGGAAGAAATAAAAGGATTGATTTGAGCAT
GCCTGCAGCACCAGTAACCAATACAGTCACAGGCTCCTTCTCCATGCTCAAGAAACTCCA
CATGTATTTTATAAGCTTCCAAAAGAAGGCAATAGTGAACAGAACAAGCAAGATTTTCTG
AAAAAGAACAATATTCTCCATTTTCTCAAAAACAGACAGATGCAACAAACAATTCCTGTC
AAAATCAAAACAATCCAGTCCTATGTTTTTATATAGGTGTAAGAGTACCTTGATTGAAAC
AAAGAATCTACAGGGCACTTCCAGAACAAGGCAATCAGATGCCAAAACAAAGTCCACAAG
ATACTTAAAAATACAGAACATATCAAATTATTCCAAAGAACAGAACCAAACCCTCTGTTT
GGTCTCCTCCTAAACCAAGGAATACAAAAAATTAATAAAAATAACAATCTCAAATCCATG
CTTGTTGAAGAATTTTAGTGATCTCATAACAACAACAAAAAAAAAAACTTGAAACTCTTC
TCTTCATCCACATTTTCATTCAAGCCAGCCACACAGTGAAAATAATACTGGAAAGGAAGT
AAATTTTGAAAGAATGCCCATACCAGCAGCACCAGTGACAAGAACTCGAACTGGGTCTTT
CGCCATTGCTGCGAAGTGTGGTTTTGGATAGAGAAAATGGG
>chr4:7709019-7712179 A0804 MDHC_LG4 P1
TGAAAGTAGAAACAATTTGACAACCAAGGAATTTGAATCTCCCCTTGATTCTCTAATTAA
TTTACCTTAACACTAATGTCAATCTGAGATTTCTTTCATTTTTTGTAATTGATTGATTCC
TTGATTTTGCATCCTCTTTTGCTGTACTTCCTATAAGTAAACAGCTTGGGAACTCTTTAC
TATTTCAGAATAATGGGGAAAGCCAGTGATGTCCTCATTTTAAGGTTATTATTTAAGGAT
CATCTCTGTAATTTATACTTACTAATCACCCCTTAGCTATCTTGATTAAGTCAAGAACTT
GCATCTCAGCAATTAAATCATATACGGATGACTACGATACATTTCATTCAATCTAATTTA
AACCCAGGAACATTAACATTGCATAACAAACCACATAAATTGTCTACAACTACGAGGAAA
ACCAATATGTGTTCTTCCTTTATTTGATGGATCATTGAGTCTGTCTGTCATTATTCCATG
AGAAAAGAAAAGCTTCATGGTCAATTGAGACATGAATGGGCCAAGGATTTCTCCTCAATG
AGCTCTTCTGCAGTTGCATCCAGCTTCCCCCTCGAAAACTCATCAATCTTGAGCCCTGCA
TTGAAATAGGCATAGTCCAACTTTAACTATCCAATTTTATTTGCCAGAACCATTACTAGG
ATTTGAAAGTGTTTCATAATCCTTAATGACAGTAATTTGTTGTTGCCAAAACATGATTTT
GAGTTAAAAGCTCAGGTTTTAAATGGCTGAAGGAAGTTAACAATGGGCACCGAGTTCAAA
CTTACCCTGCACAATTGACCATTGTCCTTTTTCACATGTAACTGGGAAAGAGTATACGAG
GCCTGGCTGGATTCCATAAGAGCCATCAGAATACACACCCATGGAAACCCATGAACCCTG
AATGACATTCAAAGTAACAAAGAAAAATATTAAATTTGCATAGAATTATATGAAGAAAGA
AAAAAAAAACCATTAATTTTGCAAGAACAAAATACTGGTAAAGATGACGAGAAACCTTAG
GAGTCCCGAGAACCCAATCACGTATATGATCACAAGCAGAACTTGCAGCAGACAGTGCAC
TTGATAGCTTCCTGGCCTTAATAATGGCTGCACCGCGCTGCTGCACGGTGGTGATGAACT
CGGTATTCAACCTAGAGAATGATAAAATGGATGAAGAATTTGAGTAACAACTTAAAGATT
TATACTAAATTTTACGGGTCAGAAATTTGAGATGTACCATTGATCATTAGCCACAAGTTC
TCTGACAGGTTTCTCTCCACCGCTGGTGGTGACAGTTGCATGGTTGACATCAGGATACTG
TGTTGAAGAGTGATTGCCCCAGATGATAACATTCTTCACATCACCGACGTGAACATTTAG
CTTCTCAGAGATTTGTCCTAATGCCCTGTTGTGATCCAGTCTTGTAAGGCATGTGATGTT
TTTCTCTGGGATTGAAGGTGCAAATTCTTTCAAGATGAGCGCATTAGTGTTTGCTGGGTT
GGCAACCACCAGCACCTGAATGGTAGAAGAAATGAAACTGCATCAACTTAAGCATAGCAA
CATTTCGATTTAAAGAAAAACACAGCAACAATATCTCAAAATTTTCAGCATAAGGATTAG
GGATGAACATAAAAGATAATAAAAAAGAAACATCGTGCGCACATTTTATATGGCTTCTCT
CACCTTGACATCTGCAGCAGCATTCTTTTCTAATGCTGAAGCTTGAGCCTTGTAAATCGA
TACATTTTTCGACATCACATCCTTTCTTTCCATACCTTCCTTCCGTGGGAATCCACCAAC
CATAACAGCAATATTGACACCCTTACAAGCTTCATGGACATCCGTTGTAGCAACAACACC
TACAAACATGAACAAGGTAAACCCTAAGAATCCTTCAAAGGAGAAATATCAATCTACCAT
AAAGTAGTATCCAAGATCAGGCTTAACAAGCATACCTCTGAGAAGAGGAAAAGCAGCGTC
AATCAATTCCATTTTCACCCCATTCAAGGACTCAGCTGCAGGTTCAATATCAAGCATGTG
CAGAATTACAGGCTGGTCAGGGCCAAGCATGGCCCCCCTAGCAATCATTGGAACAATAGC
ATAGCCTATTTGCCCTGTTGAATATAATCAAAATCCAATATTACATTACACATTAATTAA
AAAGTCATATCAAAGAATCTAAGTTCACCACAGAATTACAGGAAGATGTAATTCAAATGC
AAAAAATGAGTCCTAATCATTATGGGACACTTAACATAAAGGCTTGTCCCTTTCCATTAT
TTTGTTAACTTGACAGACAAATACTTGGATACTTAGCCCAATATTTTCACATCATAAAAC
TGGATATCATGAGCTTATAAATTCAGGAAATATTCCAAGATGGTTTTGTGGCAATGAGAA
ATACATGGCGTCTGAATTTTGCATCGGAACTGTTATAAGAAAATGAACTTGTAATTTTTT
TAAATTTTTTTTTAAAAACAGGGTGGGGATGGGGAAGAAATAAAAGGATTGATTTGAGCA
TGCCTGCAGCACCAGTAACCAATACAGTCACAGGCTCCTTCTCCATGCTCAAGAAACTCC
ACATGTATTTTATAAGCTTCCAAAAGAAGGCAATAGTGAACAGAACAAGCAAGATTTTCT
GAAAAAGAACAATATTCTCCATTTTCTCAAAAACAGACAGATGCAACAAACAATTCCTGT
CAAAATCAAAACAATCCAGTCCTATGTTTTTATATAGGTGTAAGAGTACCTTGATTGAAA
CAAAGAATCTACAGGGCACTTCCAGAACAAGGCAATCAGATGCCAAAACAAAGTCCACAA
GATACTTAAAAATACAGAACATATCAAATTATTCCAAAGAACAGAACCAAACCCTCTGTT
TGGTCTCCTCCTAAACCAAGGAATACAAAAAATTAATAAAAATAACAATCTCAAATCCAT
GCTTGTTGAAGAATTTTAGTGATCTCATAACAACAACAAAAAAAAAAAACTTGAAACTCT
TCTCTTCATCCACATTTTCATTCAAGCCAGCCACACAGTGAAAATAATACTGGAAAGGAA
GTAAATTTTGAAAGAATGCCCATACCAGCAGCACCAGTGACAAGAACTCGAACTGGGTCT
TTCGCCATTGCTGCGAAGTGTGGTTTTGGATAGAGAAAATGGG
>chr4:7709019-7712179 A0804 MDHC_LG4 P2
TGAAAGTAGAAACAATTTGACAACCAAGGAATTTGAATCTCCCCTTGATTCTCTAATTAA
TTTACCTTAACACTAATGTCAATCTGAGATTTCTTTCATTTTTTGTAATTGATTGATTCC
TTGATTTTGCATCCTCTTTTGCTGTACTTCCTATAAGTAAACAGCTTGGGAACTCTTTAC
TATTTCAGAATAATGGGGAAAGCCAGTGATGTCCTCATTTTAAGGTTATTATTTAAGGAT
CATCTCTGTAATTTATACTTACTAATCACCCCTTAGCTATCTTGATTAAGTCAAGAACTT
GCATCTCAGCAATTAAATCATATACGGATGACTACGATACATTTCATTCAATCTAATTTA
AACCCAGGAACATTAACATTGCATAACAAACCACATAAATTGTCTACAACTACGAGGAAA
ACCAATATGTGTTCTTCCTTTATTTGATGGATCATTGAGTCTGTCTGTCATTATTCCATG
AGAAAAGAAAAGCTTCATGGTCAATTGAGACATGAATGGGCCAAGGATTTCTCCTCAATG
AGCTCTTCTGCAGTTGCATCCAGCTTCCCCCTCGAAAACTCATCAATCTTGAGCCCTGCA
TTGAAATAGGCATAGTCCAACTTTAACTATCCAATTTTATTTGCCAGAACCATTACTAGG
ATTTGAAAGTGTTTCATAATCCTTAATGACAGTAATTTGTTGTTGCCAAAACATGATTTT
GAGTTAAAAGCTCAGGTTTTAAATGGCTGAAGGAAGTTAACAATGGGCACCGAGTTCAAA
CTTACCCTGCACAATTGACCATTGTCCTTTTTCACATGTAACTGGGAAAGAGTATACGAG
GCCTGGCTGGATTCCATAAGAGCCATCAGAATACACACCCATGGAAACCCATGAACCCTG
AATGACATTCAAAGTAACAAAGAAAAATATTAAATTTGCATAGAATTATATGAAGAAAGA
AAAAAAAAACCATTAATTTTGCAAGAACAAAATACTGGTAAAGATGACGAGAAACCTTAG
GAGTCCCGAGAACCCAATCACGTATATGATCACAAGCAGAACTTGCAGCAGACAGTGCAC
TTGATAGCTTCCTGGCCTTAATAATGGCTGCACCGCGCTGCTGCACGGTGGTGATGAACT
CGGTATTCAACCTAGAGAATGATAAAATGGATGAAGAATTTGAGTAACAACTTAAAGATT
TATACTAAATTTTACGGGTCAGAAATTTGAGATGTACCATTGATCATTAGCCACAAGTTC
TCTGACAGGTTTCTCTCCACCGCTGGTGGTGACAGTTGCATGGTTGACATCAGGATACTG
TGTTGAAGAGTGATTGCCCCAGATGATAACATTCTTCACATCACCGACGTGAACATTTAG
CTTCTCAGAGATTTGTCCTAATGCCCTGTTGTGATCCAGTCTTGTAAGGCATGTGATGTT
TTTCTCTGGGATTGAAGGTGCAAATTCTTTCAAGATGAGCGCATTAGTGTTTGCTGGGTT
GGCAACCACCAGCACCTGAATGGTAGAAGAAATGAAACTGCATCAACTTAAGCATAGCAA
CATTTCGATTTAAAGAAAAACACAGCAACAATATCTCAAAATTTTCAGCATAAGGATTAG
GGATGAACATAAAAGATAATAAAAAAGAAACATCGTGCGCACATTTTATATGGCTTCTCT
CACCTTGACATCTGCAGCAGCATTCTTTTCTAATGCTGAAGCTTGAGCCTTGTAAATCGA
TACATTTTTCGACATCACATCCTTTCTTTCCATACCTTCCTTCCGTGGGAATCCACCAAC
CATAACAGCAATATTGACACCCTTACAAGCTTCATGGACATCCGTTGTAGCAACAACACC
TACAAACATGAACAAGGTAAACCCTAAGAATCCTTCAAAGGAGAAATATCAATCTACCAT
AAAGTAGTATCCAAGATCAGGCTTAACAAGCATACCTCTGAGAAGAGGAAAAGCAGCGTC
AATCAATTCCATTTTCACCCCATTCAAGGACTCAGCTGCAGGTTCAATATCAAGCATGTG
CAGAATTACAGGCTGGTCAGGGCCAAGCATGGCCCCCCTAGCAATCATTGGAACAATAGC
ATAGCCTATTTGCCCTGTTGAATATAATCAAAATCCAATATTACATTACACATTAATTAA
AAAGTCATATCAAAGAATCTAAGTTCACCACAGAATTACAGGAAGATGTAATTCAAATGC
AAAAAATGAGTCCTAATCATTATGGGACACTTAACATAAAGGCTTGTCCCTTTCCATTAT
TTTGTTAACTTGACAGACAAATACTTGGATACTTAGCCCAATATTTTCACATCATAAAAC
TGGATATCATGAGCTTATAAATTCAGGAAATATTCCAAGATGGTTTTGTGGCAATGAGAA
ATACATGGCGTCTGAATTTTGCATCGGAACTGTTATAAGAAAATGAACTTGTAATTTTTT
TAAATTTTTTTTTAAAAACAGGGTGGGGATGGGGAAGAAATAAAAGGATTGATTTGAGCA
TGCCTGCAGCACCAGTAACCAATACAGTCACAGGCTCCTTCTCCATGCTCAAGAAACTCC
ACATGTATTTTATAAGCTTCCAAAAGAAGGCAATAGTGAACAGAACAAGCAAGATTTTCT
GAAAAAGAACAATATTCTCCATTTTCTCAAAAACAGACAGATGCAACAAACAATTCCTGT
CAAAATCAAAACAATCCAGTCCTATGTTTTTATATAGGTGTAAGAGTACCTTGATTGAAA
CAAAGAATCTACAGGGCACTTCCAGAACAAGGCAATCAGATGCCAAAACAAAGTCCACAA
GATACTTAAAAATACAGAACATATCAAATTATTCCAAAGAACAGAACCAAACCCTCTGTT
TGGTCTCCTCCTAAACCAAGGAATACAAAAAATTAATAAAAATAACAATCTCAAATCCAT
GCTTGTTGAAGAATTTTAGTGATCTCATAACAACAACAAAAAAAAAAAACTTGAAACTCT
TCTCTTCATCCACATTTTCATTCAAGCCAGCCACACAGTGAAAATAATACTGGAAAGGAA
GTAAATTTTGAAAGAATGCCCATACCAGCAGCACCAGTGACAAGAACTCGAACTGGGTCT
TTCGCCATTGCTGCGAAGTGTGGTTTTGGATAGAGAAAATGGG
>chr4:7709019-7712179 A0862 MDHC_LG4 P1
TGAAAGTAGAAACAATTTGACAACCAAGGAATTTGAATCTCCCCTTGATTCTCTAATTAA
TTTACCTTAACACTAATGTCAATCTGAGATTTCTTTCATTTTTTGTAATTGATTGATTCC
TTGATTTTGCATCCTCTTTTGCTGTACTTCCTATAAGTAAACAGCTTGGGAACTCTTTAC
TATTTCAGAATAATGGGGAAAGCCAGTGATGTCCTCATTTTAAGGTTATTATTTAAGGAT
CATCTCTGTAATTTATACTTACTAATCACCCCTTAGCTATCTTGATTAAGTCAAGAACTT
GCATCTCAGCAATTAAATCATATACGGATGACTACGATACATTTCATTCAATCTAATTTA
AACCCAGGAACATTAACATTGCATAACAAACCACATAAATTGTCTACAACTACGAGGAAA
ACCAATATGTGTTCTTCCTTTATTTGATGGATCATTGAGTCTGTCTGTCATTATTCCATG
AGAAAAGAAAAGCTTCATGGTCAATTGAGACATGAATGGGCCAAGGATTTCTCCTCAATG
AGCTCTTCTGCAGTTGCATCCAGCTTCCCCCTCGAAAACTCATCAATCTTGAGCCCTGCA
TTGAAATAGGCATAGTCCAACTTTAACTATCCAATTTTATTTGCCAGAACCATTACTAGG
ATTTGAAAGTGTTTCATAATCCTTAATGACAGTAATTTGTTGTTGCCAAAACATGATTTT
GAGTTAAAAGCTCAGGTTTTAAATGGCTGAAGGAAGTTAACAATGGGCACCGAGTTCAAA
CTTACCCTGCACAATTGACCATTGTCCTTTTTCACATGTAACTGGGAAAGAGTATACGAG
GCCTGGCTGGATTCCATAAGAGCCATCAGAATACACACCCATGGAAACCCATGAACCCTG
AATGACATTCAAAGTAACAAAGAAAAATATTAAATTTGCATAGAATTATATGAAGAAAGA
AAAAAAAAACCATTAATTTTGCAAGAACAAAATACTGGTAAAGATGACGAGAAACCTTAG
GAGTCCCGAGAACCCAATCACGTATATGATCACAAGCAGAACTTGCAGCAGACAGTGCAC
TTGATAGCTTCCTGGCCTTAATAATGGCTGCACCGCGCTGCTGCACGGTGGTGATGAACT
CGGTATTCAACCTAGAGAATGATAAAATGGATGAAGAATTTGAGTAACAACTTAAAGATT
TATACTAAATTTTACGGGTCAGAAATTTGAGATGTACCATTGATCATTAGCCACAAGTTC
TCTGACAGGTTTCTCTCCACCGCTGGTGGTGACAGTTGCATGGTTGACATCAGGATACTG
TGTTGAAGAGTGATTGCCCCAGATGATAACATTCTTCACATCACCGACGTGAACATTTAG
CTTCTCAGAGATTTGTCCTAATGCCCTGTTGTGATCCAGTCTTGTAAGGCATGTGATGTT
TTTCTCTGGGATTGAAGGTGCAAATTCTTTCAAGATGAGCGCATTAGTGTTTGCTGGGTT
GGCAACCACCAGCACCTGAATGGTAGAAGAAATGAAACTGCATCAACTTAAGCATAGCAA
CATTTCGATTTAAAGAAAAACACAGCAACAATATCTCAAAATTTTCAGCATAAGGATTAG
GGATGAACATAAAAGATAATAAAAAAGAAACATCGTGCGCACATTTTATATGGCTTCTCT
CACCTTGACATCTGCAGCAGCATTCTTTTCTAATGCTGAAGCTTGAGCCTTGTAAATCGA
TACATTTTTCGACATCACATCCTTTCTTTCCATACCTTCCTTCCGTGGGAATCCACCAAC
CATAACAGCAATATTGACACCCTTACAAGCTTCATGGACATCCGTTGTAGCAACAACACC
TACAAACATGAACAAGGTAAACCCTAAGAATCCTTCAAAGGAGAAATATCAATCTACCAT
AAAGTAGTATCCAAGATCAGGCTTAACAAGCATACCTCTGAGAAGAGGAAAAGCAGCGTC
AATCAATTCCATTTTCACCCCATTCAAGGACTCAGCTGCAGGTTCAATATCAAGCATGTG
CAGAATTACAGGCTGGTCAGGGCCAAGCATGGCCCCCCTAGCAATCATTGGAACAATAGC
ATAGCCTATTTGCCCTGTTGAATATAATCAAAATCCAATATTACATTACACATTAATTAA
AAAGTCATATCAAAGAATCTAAGTTCACCACAGAATTACAGGAAGATGTAATTCAAATGC
AAAAAATGAGTCCTAATCATTATGGGACACTTAACATAAAGGCTTGTCCCTTTCCATTAT
TTTGTTAACTTGACAGACAAATACTTGGATACTTAGCCCAATATTTTCACATCATAAAAC
TGGATATCATGAGCTTATAAATTCAGGAAATATTCCAAGATGGTTTTGTGGCAATGAGAA
ATACATGGCGTCTGAATTTTGCATCGGAACTGTTATAAGAAAATGAACTTGTAATTTTTT
TAAATTTTTTTTTAAAAACAGGGTGGGGATGGGGAAGAAATAAAAGGATTGATTTGAGCA
TGCCTGCAGCACCAGTAACCAATACAGTCACAGGCTCCTTCTCCATGCTCAAGAAACTCC
ACATGTATTTTATAAGCTTCCAAAAGAAGGCAATAGTGAACAGAACAAGCAAGATTTTCT
GAAAAAGAACAATATTCTCCATTTTCTCAAAAACAGACAGATGCAACAAACAATTCCTGT
CAAAATCAAAACAATCCAGTCCTATGTTTTTATATAGGTGTAAGAGTACCTTGATTGAAA
CAAAGAATCTACAGGGCACTTCCAGAACAAGGCAATCAGATGCCAAAACAAAGTCCACAA
GATACTTAAAAATACAGAACATATCAAATTATTCCAAAGAACAGAACCAAACCCTCTGTT
TGGTCTCCTCCTAAACCAAGGAATACAAAAAATTAATAAAAATAACAATCTCAAATCCAT
GCTTGTTGAAGAATTTTAGTGATCTCATAACAACAACAAAAAAAAAAACTTGAAACTCTT
CTCTTCATCCACATTTTCATTCAAGCCAGCCACACAGTGAAAATAATACTGGAAAGGAAG
TAAATTTTGAAAGAATGCCCATACCAGCAGCACCAGTGACAAGAACTCGAACTGGGTCTT
TCGCCATTGCTGCGAAGTGTGGTTTTGGATAGAGAAAATGGG
>chr4:7709019-7712179 A0862 MDHC_LG4 P2
TGAAAGTAGAAACAATTTGACAACCAAGGAATTTGAATCTCCCCTTGATTCTCTAATTAA
TTTACCTTAACACTAATGTCAATCTGAGATTTCTTTCATTTTTTGTAATTGATTGATTCC
TTGATTTTGCATCCTCTTTTGCTGTACTTCCTATAAGTAAACAGCTTGGGAACTCTTTAC
TATTTCAGAATAATGGGGAAAGCCAGTGATGTCCTCATTTTAAGGTTATTATTTAAGGAT
CATCTCTGTAATTTATACTTACTAATCACCCCTTAGCTATCTTGATTAAGTCAAGAACTT
GCATCTCAGCAATTAAATCATATACGGATGACTACGATACATTTCATTCAATCTAATTTA
AACCCAGGAACATTAACATTGCATAACAAACCACATAAATTGTCTACAACTACGAGGAAA
ACCAATATGTGTTCTTCCTTTATTTGATGGATCATTGAGTCTGTCTGTCATTATTCCATG
AGAAAAGAAAAGCTTCATGGTCAATTGAGACATGAATGGGCCAAGGATTTCTCCTCAATG
AGCTCTTCTGCAGTTGCATCCAGCTTCCCCCTCGAAAACTCATCAATCTTGAGCCCTGCA
TTGAAATAGGCATAGTCCAACTTTAACTATCCAATTTTATTTGCCAGAACCATTACTAGG
ATTTGAAAGTGTTTCATAATCCTTAATGACAGTAATTTGTTGTTGCCAAAACATGATTTT
GAGTTAAAAGCTCAGGTTTTAAATGGCTGAAGGAAGTTAACAATGGGCACCGAGTTCAAA
CTTACCCTGCACAATTGACCATTGTCCTTTTTCACATGTAACTGGGAAAGAGTATACGAG
GCCTGGCTGGATTCCATAAGAGCCATCAGAATACACACCCATGGAAACCCATGAACCCTG
AATGACATTCAAAGTAACAAAGAAAAATATTAAATTTGCATAGAATTATATGAAGAAAGA
AAAAAAAAACCATTAATTTTGCAAGAACAAAATACTGGTAAAGATGACGAGAAACCTTAG
GAGTCCCGAGAACCCAATCACGTATATGATCACAAGCAGAACTTGCAGCAGACAGTGCAC
TTGATAGCTTCCTGGCCTTAATAATGGCTGCACCGCGCTGCTGCACGGTGGTGATGAACT
CGGTATTCAACCTAGAGAATGATAAAATGGATGAAGAATTTGAGTAACAACTTAAAGATT
TATACTAAATTTTACGGGTCAGAAATTTGAGATGTACCATTGATCATTAGCCACAAGTTC
TCTGACAGGTTTCTCTCCACCGCTGGTGGTGACAGTTGCATGGTTGACATCAGGATACTG
TGTTGAAGAGTGATTGCCCCAGATGATAACATTCTTCACATCACCGACGTGAACATTTAG
CTTCTCAGAGATTTGTCCTAATGCCCTGTTGTGATCCAGTCTTGTAAGGCATGTGATGTT
TTTCTCTGGGATTGAAGGTGCAAATTCTTTCAAGATGAGCGCATTAGTGTTTGCTGGGTT
GGCAACCACCAGCACCTGAATGGTAGAAGAAATGAAACTGCATCAACTTAAGCATAGCAA
CATTTCGATTTAAAGAAAAACACAGCAACAATATCTCAAAATTTTCAGCATAAGGATTAG
GGATGAACATAAAAGATAATAAAAAAGAAACATCGTGCGCACATTTTATATGGCTTCTCT
CACCTTGACATCTGCAGCAGCATTCTTTTCTAATGCTGAAGCTTGAGCCTTGTAAATCGA
TACATTTTTCGACATCACATCCTTTCTTTCCATACCTTCCTTCCGTGGGAATCCACCAAC
CATAACAGCAATATTGACACCCTTACAAGCTTCATGGACATCCGTTGTAGCAACAACACC
TACAAACATGAACAAGGTAAACCCTAAGAATCCTTCAAAGGAGAAATATCAATCTACCAT
AAAGTAGTATCCAAGATCAGGCTTAACAAGCATACCTCTGAGAAGAGGAAAAGCAGCGTC
AATCAATTCCATTTTCACCCCATTCAAGGACTCAGCTGCAGGTTCAATATCAAGCATGTG
CAGAATTACAGGCTGGTCAGGGCCAAGCATGGCCCCCCTAGCAATCATTGGAACAATAGC
ATAGCCTATTTGCCCTGTTGAATATAATCAAAATCCAATATTACATTACACATTAATTAA
AAAGTCATATCAAAGAATCTAAGTTCACCACAGAATTACAGGAAGATGTAATTCAAATGC
AAAAAATGAGTCCTAATCATTATGGGACACTTAACATAAAGGCTTGTCCCTTTCCATTAT
TTTGTTAACTTGACAGACAAATACTTGGATACTTAGCCCAATATTTTCACATCATAAAAC
TGGATATCATGAGCTTATAAATTCAGGAAATATTCCAAGATGGTTTTGTGGCAATGAGAA
ATACATGGCGTCTGAATTTTGCATCGGAACTGTTATAAGAAAATGAACTTGTAATTTTTT
TAAATTTTTTTTTAAAAACAGGGTGGGGATGGGGAAGAAATAAAAGGATTGATTTGAGCA
TGCCTGCAGCACCAGTAACCAATACAGTCACAGGCTCCTTCTCCATGCTCAAGAAACTCC
ACATGTATTTTATAAGCTTCCAAAAGAAGGCAATAGTGAACAGAACAAGCAAGATTTTCT
GAAAAAGAACAATATTCTCCATTTTCTCAAAAACAGACAGATGCAACAAACAATTCCTGT
CAAAATCAAAACAATCCAGTCCTATGTTTTTATATAGGTGTAAGAGTACCTTGATTGAAA
CAAAGAATCTACAGGGCACTTCCAGAACAAGGCAATCAGATGCCAAAACAAAGTCCACAA
GATACTTAAAAATACAGAACATATCAAATTATTCCAAAGAACAGAACCAAACCCTCTGTT
TGGTCTCCTCCTAAACCAAGGAATACAAAAAATTAATAAAAATAACAATCTCAAATCCAT
GCTTGTTGAAGAATTTTAGTGATCTCATAACAACAACAAAAAAAAAAACTTGAAACTCTT
CTCTTCATCCACATTTTCATTCAAGCCAGCCACACAGTGAAAATAATACTGGAAAGGAAG
TAAATTTTGAAAGAATGCCCATACCAGCAGCACCAGTGACAAGAACTCGAACTGGGTCTT
TCGCCATTGCTGCGAAGTGTGGTTTTGGATAGAGAAAATGGG
>chr4:7709019-7712179 A0882 MDHC_LG4 P1
TGAAAGTAGAAACAATTTGACAACCAAGGAATTTGAATCTCCCCTTGATTCTCTAATTAA
TTTACCTTAACACTAATGTCAATCTGAGATTTCTTTCATTTTTTGTAATTGATTGATTCC
TTGATTTTGCATCCTCTTTTGCTGTACTTCCTATAAGTAAACAGCTTGGGAACTCTTTAC
TATTTCAGAATAATGGGGAAAGCCAGTGATGTCCTCATTTTAAGGTTATTATTTAAGGAT
CATCTCTGTAATTTATACTTACTAATCACCCCTTAGCTATCTTGATTAAGTCAAGAACTT
GCATCTCAGCAATTAAATCATATACGGATGACTACGATACATTTCATTCAATCTAATTTA
AACCCAGGAACATTAACATTGCATAACAAACCACATAAATTGTCTACAACTACGAGGAAA
ACCAATATGTGTTCTTCCTTTATTTGATGGATCATTGAGTCTGTCTGTCATTATTCCATG
AGAAAAGAAAAGCTTCATGGTCAATTGAGACATGAATGGGCCAAGGATTTCTCCTCAATG
AGCTCTTCTGCAGTTGCATCCAGCTTCCCCCTCGAAAACTCATCAATCTTGAGCCCTGCA
TTGAAATAGGCATAGTCCAACTTTAACTATCCAATTTTATTTGCCAGAACCATTACTAGG
ATTTGAAAGTGTTTCATAATCCTTAATGACAGTAATTTGTTGTTGCCAAAACATGATTTT
GAGTTAAAAGCTCAGGTTTTAAATGGCTGAAGGAAGTTAACAATGGGCACCGAGTTCAAA
CTTACCCTGCACAATTGACCATTGTCCTTTTTCACATGTAACTGGGAAAGAGTATACGAG
GCCTGGCTGGATTCCATAAGAGCCATCAGAATACACACCCATGGAAACCCATGAACCCTG
AATGACATTCAAAGTAACAAAGAAAAATATTAAATTTGCATAGAATTATATGAAGAAAGA
AAAAAAAAACCATTAATTTTGCAAGAACAAAATACTGGTAAAGATGACGAGAAACCTTAG
GAGTCCCGAGAACCCAATCACGTATATGATCACAAGCAGAACTTGCAGCAGACAGTGCAC
TTGATAGCTTCCTGGCCTTAATAATGGCTGCACCGCGCTGCTGCACGGTGGTGATGAACT
CGGTATTCAACCTAGAGAATGATAAAATGGATGAAGAATTTGAGTAACAACTTAAAGATT
TATACTAAATTTTACGGGTCAGAAATTTGAGATGTACCATTGATCATTAGCCACAAGTTC
TCTGACAGGTTTCTCTCCACCGCTGGTGGTGACAGTTGCATGGTTGACATCAGGATACTG
TGTTGAAGAGTGATTGCCCCAGATGATAACATTCTTCACATCACCGACGTGAACATTTAG
CTTCTCAGAGATTTGTCCTAATGCCCTGTTGTGATCCAGTCTTGTAAGGCATGTGATGTT
TTTCTCTGGGATTGAAGGTGCAAATTCTTTCAAGATGAGCGCATTAGTGTTTGCTGGGTT
GGCAACCACCAGCACCTGAATGGTAGAAGAAATGAAACTGCATCAACTTAAGCATAGCAA
CATTTCGATTTAAAGAAAAACACAGCAACAATATCTCAAAATTTTCAGCATAAGGATTAG
GGATGAACATAAAAGATAATAAAAAAGAAACATCGTGCGCACATTTTATATGGCTTCTCT
CACCTTGACATCTGCAGCAGCATTCTTTTCTAATGCTGAAGCTTGAGCCTTGTAAATCGA
TACATTTTTCGACATCACATCCTTTCTTTCCATACCTTCCTTCCGTGGGAATCCACCAAC
CATAACAGCAATATTGACACCCTTACAAGCTTCATGGACATCCGTTGTAGCAACAACACC
TACAAACATGAACAAGGTAAACCCTAAGAATCCTTCAAAGGAGAAATATCAATCTACCAT
AAAGTAGTATCCAAGATCAGGCTTAACAAGCATACCTCTGAGAAGAGGAAAAGCAGCGTC
AATCAATTCCATTTTCACCCCATTCAAGGACTCAGCTGCAGGTTCAATATCAAGCATGTG
CAGAATTACAGGCTGGTCAGGGCCAAGCATGGCCCCCCTAGCAATCATTGGAACAATAGC
ATAGCCTATTTGCCCTGTTGAATATAATCAAAATCCAATATTACATTACACATTAATTAA
AAAGTCATATCAAAGAATCTAAGTTCACCACAGAATTACAGGAAGATGTAATTCAAATGC
AAAAAATGAGTCCTAATCATTATGGGACACTTAACATAAAGGCTTGTCCCTTTCCATTAT
TTTGTTAACTTGACAGACAAATACTTGGATACTTAGCCCAATATTTTCACATCATAAAAC
TGGATATCATGAGCTTATAAATTCAGGAAATATTCCAAGATGGTTTTGTGGCAATGAGAA
ATACATGGCGTCTGAATTTTGCATCGGAACTGTTATAAGAAAATGAACTTGTAATTTTTT
TAAATTTTTTTTTAAAAACAGGGTGGGGATGGGGAAGAAATAAAAGGATTGATTTGAGCA
TGCCTGCAGCACCAGTAACCAATACAGTCACAGGCTCCTTCTCCATGCTCAAGAAACTCC
ACATGTATTTTATAAGCTTCCAAAAGAAGGCAATAGTGAACAGAACAAGCAAGATTTTCT
GAAAAAGAACAATATTCTCCATTTTCTCAAAAACAGACAGATGCAACAAACAATTCCTGT
CAAAATCAAAACAATCCAGTCCTATGTTTTTATATAGGTGTAAGAGTACCTTGATTGAAA
CAAAGAATCTACAGGGCACTTCCAGAACAAGGCAATCAGATGCCAAAACAAAGTCCACAA
GATACTTAAAAATACAGAACATATCAAATTATTCCAAAGAACAGAACCAAACCCTCTGTT
TGGTCTCCTCCTAAACCAAGGAATACAAAAAATTAATAAAAATAACAATCTCAAATCCAT
GCTTGTTGAAGAATTTTAGTGATCTCATAACAACAACAAAAAAAAAAAACTTGAAACTCT
TCTCTTCATCCACATTTTCATTCAAGCCAGCCACACAGTGAAAATAATACTGGAAAGGAA
GTAAATTTTGAAAGAATGCCCATACCAGCAGCACCAGTGACAAGAACTCGAACTGGGTCT
TTCGCCATTGCTGCGAAGTGTGGTTTTGGATAGAGAAAATGGG
>chr4:7709019-7712179 A0882 MDHC_LG4 P2
TGAAAGTAGAAACAATTTGACAACCAAGGAATTTGAATCTCCCCTTGATTCTCTAATTAA
TTTACCTTAACACTAATGTCAATCTGAGATTTCTTTCATTTTTTGTAATTGATTGATTCC
TTGATTTTGCATCCTCTTTTGCTGTACTTCCTATAAGTAAACAGCTTGGGAACTCTTTAC
TATTTCAGAATAATGGGGAAAGCCAGTGATGTCCTCATTTTAAGGTTATTATTTAAGGAT
CATCTCTGTAATTTATACTTACTAATCACCCCTTAGCTATCTTGATTAAGTCAAGAACTT
GCATCTCAGCAATTAAATCATATACGGATGACTACGATACATTTCATTCAATCTAATTTA
AACCCAGGAACATTAACATTGCATAACAAACCACATAAATTGTCTACAACTACGAGGAAA
ACCAATATGTGTTCTTCCTTTATTTGATGGATCATTGAGTCTGTCTGTCATTATTCCATG
AGAAAAGAAAAGCTTCATGGTCAATTGAGACATGAATGGGCCAAGGATTTCTCCTCAATG
AGCTCTTCTGCAGTTGCATCCAGCTTCCCCCTCGAAAACTCATCAATCTTGAGCCCTGCA
TTGAAATAGGCATAGTCCAACTTTAACTATCCAATTTTATTTGCCAGAACCATTACTAGG
ATTTGAAAGTGTTTCATAATCCTTAATGACAGTAATTTGTTGTTGCCAAAACATGATTTT
GAGTTAAAAGCTCAGGTTTTAAATGGCTGAAGGAAGTTAACAATGGGCACCGAGTTCAAA
CTTACCCTGCACAATTGACCATTGTCCTTTTTCACATGTAACTGGGAAAGAGTATACGAG
GCCTGGCTGGATTCCATAAGAGCCATCAGAATACACACCCATGGAAACCCATGAACCCTG
AATGACATTCAAAGTAACAAAGAAAAATATTAAATTTGCATAGAATTATATGAAGAAAGA
AAAAAAAAACCATTAATTTTGCAAGAACAAAATACTGGTAAAGATGACGAGAAACCTTAG
GAGTCCCGAGAACCCAATCACGTATATGATCACAAGCAGAACTTGCAGCAGACAGTGCAC
TTGATAGCTTCCTGGCCTTAATAATGGCTGCACCGCGCTGCTGCACGGTGGTGATGAACT
CGGTATTCAACCTAGAGAATGATAAAATGGATGAAGAATTTGAGTAACAACTTAAAGATT
TATACTAAATTTTACGGGTCAGAAATTTGAGATGTACCATTGATCATTAGCCACAAGTTC
TCTGACAGGTTTCTCTCCACCGCTGGTGGTGACAGTTGCATGGTTGACATCAGGATACTG
TGTTGAAGAGTGATTGCCCCAGATGATAACATTCTTCACATCACCGACGTGAACATTTAG
CTTCTCAGAGATTTGTCCTAATGCCCTGTTGTGATCCAGTCTTGTAAGGCATGTGATGTT
TTTCTCTGGGATTGAAGGTGCAAATTCTTTCAAGATGAGCGCATTAGTGTTTGCTGGGTT
GGCAACCACCAGCACCTGAATGGTAGAAGAAATGAAACTGCATCAACTTAAGCATAGCAA
CATTTCGATTTAAAGAAAAACACAGCAACAATATCTCAAAATTTTCAGCATAAGGATTAG
GGATGAACATAAAAGATAATAAAAAAGAAACATCGTGCGCACATTTTATATGGCTTCTCT
CACCTTGACATCTGCAGCAGCATTCTTTTCTAATGCTGAAGCTTGAGCCTTGTAAATCGA
TACATTTTTCGACATCACATCCTTTCTTTCCATACCTTCCTTCCGTGGGAATCCACCAAC
CATAACAGCAATATTGACACCCTTACAAGCTTCATGGACATCCGTTGTAGCAACAACACC
TACAAACATGAACAAGGTAAACCCTAAGAATCCTTCAAAGGAGAAATATCAATCTACCAT
AAAGTAGTATCCAAGATCAGGCTTAACAAGCATACCTCTGAGAAGAGGAAAAGCAGCGTC
AATCAATTCCATTTTCACCCCATTCAAGGACTCAGCTGCAGGTTCAATATCAAGCATGTG
CAGAATTACAGGCTGGTCAGGGCCAAGCATGGCCCCCCTAGCAATCATTGGAACAATAGC
ATAGCCTATTTGCCCTGTTGAATATAATCAAAATCCAATATTACATTACACATTAATTAA
AAAGTCATATCAAAGAATCTAAGTTCACCACAGAATTACAGGAAGATGTAATTCAAATGC
AAAAAATGAGTCCTAATCATTATGGGACACTTAACATAAAGGCTTGTCCCTTTCCATTAT
TTTGTTAACTTGACAGACAAATACTTGGATACTTAGCCCAATATTTTCACATCATAAAAC
TGGATATCATGAGCTTATAAATTCAGGAAATATTCCAAGATGGTTTTGTGGCAATGAGAA
ATACATGGCGTCTGAATTTTGCATCGGAACTGTTATAAGAAAATGAACTTGTAATTTTTT
TAAATTTTTTTTTAAAAACAGGGTGGGGATGGGGAAGAAATAAAAGGATTGATTTGAGCA
TGCCTGCAGCACCAGTAACCAATACAGTCACAGGCTCCTTCTCCATGCTCAAGAAACTCC
ACATGTATTTTATAAGCTTCCAAAAGAAGGCAATAGTGAACAGAACAAGCAAGATTTTCT
GAAAAAGAACAATATTCTCCATTTTCTCAAAAACAGACAGATGCAACAAACAATTCCTGT
CAAAATCAAAACAATCCAGTCCTATGTTTTTATATAGGTGTAAGAGTACCTTGATTGAAA
CAAAGAATCTACAGGGCACTTCCAGAACAAGGCAATCAGATGCCAAAACAAAGTCCACAA
GATACTTAAAAATACAGAACATATCAAATTATTCCAAAGAACAGAACCAAACCCTCTGTT
TGGTCTCCTCCTAAACCAAGGAATACAAAAAATTAATAAAAATAACAATCTCAAATCCAT
GCTTGTTGAAGAATTTTAGTGATCTCATAACAACAACAAAAAAAAAAAACTTGAAACTCT
TCTCTTCATCCACATTTTCATTCAAGCCAGCCACACAGTGAAAATAATACTGGAAAGGAA
GTAAATTTTGAAAGAATGCCCATACCAGCAGCACCAGTGACAAGAACTCGAACTGGGTCT
TTCGCCATTGCTGCGAAGTGTGGTTTTGGATAGAGAAAATGGG
>chr4:7709019-7712179 A0892 MDHC_LG4 P1
TGAAAGTAGAAACAATTTGACAACCAAGGAATTTGAATCTCCCCTTGATTCTCTAATTAA
TTTACCTTAACACTAATGTCAATCTGAGATTTCTTTCATTTTTTGTAATTGATTGATTCC
TTGATTTTGCATCCTCTTTTGCTGTACTTCCTATAAGTAAACAGCTTGGGAACTCTTTAC
TATTTCAGAATAATGGGGAAAGCCAGTGATGTCCTCATTTTAAGGTTATTATTTAAGGAT
CATCTCTGTAATTTATACTTACTAATCACCCCTTAGCTATCTTGATTAAGTCAAGAACTT
GCATCTCAGCAATTAAATCATATACGGATGACTACGATACATTTCATTCAATCTAATTTA
AACCCAGGAACATTAACATTGCATAACAAACCACATAAATTGTCTACAACTACGAGGAAA
ACCAATATGTGTTCTTCCTTTATTTGATGGATCATTGAGTCTGTCTGTCATTATTCCATG
AGAAAAGAAAAGCTTCATGGTCAATTGAGACATGAATGGGCCAAGGATTTCTCCTCAATG
AGCTCTTCTGCAGTTGCATCCAGCTTCCCCCTCGAAAACTCATCAATCTTGAGCCCTGCA
TTGAAATAGGCATAGTCCAACTTTAACTATCCAATTTTATTTGCCAGAACCATTACTAGG
ATTTGAAAGTGTTTCATAATCCTTAATGACAGTAATTTGTTGTTGCCAAAACATGATTTT
GAGTTAAAAGCTCAGGTTTTAAATGGCTGAAGGAAGTTAACAATGGGCACCGAGTTCAAA
CTTACCCTGCACAATTGACCATTGTCCTTTTTCACATGTAACTGGGAAAGAGTATACGAG
GCCTGGCTGGATTCCATAAGAGCCATCAGAATACACACCCATGGAAACCCATGAACCCTG
AATGACATTCAAAGTAACAAAGAAAAATATTAAATTTGCATAGAATTATATGAAGAAAGA
AAAAAAAAACCATTAATTTTGCAAGAACAAAATACTGGTAAAGATGACGAGAAACCTTAG
GAGTCCCGAGAACCCAATCACGTATATGATCACAAGCAGAACTTGCAGCAGACAGTGCAC
TTGATAGCTTCCTGGCCTTAATAATGGCTGCACCGCGCTGCTGCACGGTGGTGATGAACT
CGGTATTCAACCTAGAGAATGATAAAATGGATGAAGAATTTGAGTAACAACTTAAAGATT
TATACTAAATTTTACGGGTCAGAAATTTGAGATGTACCATTGATCATTAGCCACAAGTTC
TCTGACAGGTTTCTCTCCACCGCTGGTGGTGACAGTTGCATGGTTGACATCAGGATACTG
TGTTGAAGAGTGATTGCCCCAGATGATAACATTCTTCACATCACCGACGTGAACATTTAG
CTTCTCAGAGATTTGTCCTAATGCCCTGTTGTGATCCAGTCTTGTAAGGCATGTGATGTT
TTTCTCTGGGATTGAAGGTGCAAATTCTTTCAAGATGAGCGCATTAGTGTTTGCTGGGTT
GGCAACCACCAGCACCTGAATGGTAGAAGAAATGAAACTGCATCAACTTAAGCATAGCAA
CATTTCGATTTAAAGAAAAACACAGCAACAATATCTCAAAATTTTCAGCATAAGGATTAG
GGATGAACATAAAAGATAATAAAAAAGAAACATCGTGCGCACATTTTATATGGCTTCTCT
CACCTTGACATCTGCAGCAGCATTCTTTTCTAATGCTGAAGCTTGAGCCTTGTAAATCGA
TACATTTTTCGACATCACATCCTTTCTTTCCATACCTTCCTTCCGTGGGAATCCACCAAC
CATAACAGCAATATTGACACCCTTACAAGCTTCATGGACATCCGTTGTAGCAACAACACC
TACAAACATGAACAAGGTAAACCCTAAGAATCCTTCAAAGGAGAAATATCAATCTACCAT
AAAGTAGTATCCAAGATCAGGCTTAACAAGCATACCTCTGAGAAGAGGAAAAGCAGCGTC
AATCAATTCCATTTTCACCCCATTCAAGGACTCAGCTGCAGGTTCAATATCAAGCATGTG
CAGAATTACAGGCTGGTCAGGGCCAAGCATGGCCCCCCTAGCAATCATTGGAACAATAGC
ATAGCCTATTTGCCCTGTTGAATATAATCAAAATCCAATATTACATTACACATTAATTAA
AAAGTCATATCAAAGAATCTAAGTTCACCACAGAATTACAGGAAGATGTAATTCAAATGC
AAAAAATGAGTCCTAATCATTATGGGACACTTAACATAAAGGCTTGTCCCTTTCCATTAT
TTTGTTAACTTGACAGACAAATACTTGGATACTTAGCCCAATATTTTCACATCATAAAAC
TGGATATCATGAGCTTATAAATTCAGGAAATATTCCAAGATGGTTTTGTGGCAATGAGAA
ATACATGGCGTCTGAATTTTGCATCGGAACTGTTATAAGAAAATGAACTTGTAATTTTTT
TAAATTTTTTTTTAAAAACAGGGTGGGGATGGGGAAGAAATAAAAGGATTGATTTGAGCA
TGCCTGCAGCACCAGTAACCAATAGTCACAGGCTCCTTCTCCATGCTCAAGAAGCTCCAC
ATGTATTTTATAAACTTCCAAAAGAAGGCAATAGTAAACAGAAGAACCAAGATTTTCTGA
AAAAGAACAATATTCTCCATTTTCTCAAAAACAGACAGATGCAACAAACAATTCCTGTCA
AAATCAAAACAATCCAGTCCTATGTTTTTATATAGGTGTAAGAGTACCTTGATTGAAACA
AAGAATCTACAGGGCACTTCCAGGACAAGGCAATCAGATGCCAAAACAAAGTCCACAAGA
TACCTAGAAATACAGAACATATCAAATTATTCCAAAGAACATAACCAAACCCTCTGTTTG
GTCTCCTCCTAAACCAAGGAATACAAAAAATTAATAAAAATAACAATCTCAAATCCATGC
TTGTTGAAGAATTTTAGTGATCTCATAACAACAACAAAAAAAAAAAACTTGAAACTCTTC
TCTTCATCCACATTTTCATTCAAGCCAGCCACACAGTGAAAATAATACTGGAAAGGAAGT
AAATTTTGAAAGAATGCCCATACCAGCAGCACCAGTGACAAGAACTCGAACTGGGTCTTT
CGCCATTGCTGCGAAGTGTGGTTTTGGATAGAGAAAATGGG
>chr4:7709019-7712179 A0892 MDHC_LG4 P2
TGAAAGTAGAAACAATTTGACAACCAAGGAATTTGAATCTCCCCTTGATTCTCTAATTAA
TTTACCTTAACACTAATGTCAATCTGAGATTTCTTTCATTTTTTGTAATTGATTGATTCC
TTGATTTTGCATCCTCTTTTGCTGTACTTCCTATAAGTAAACAGCTTGGGAACTCTTTAC
TATTTCAGAATAATGGGGAAAGCCAGTGATGTCCTCATTTTAAGGTTATTATTTAAGGAT
CATCTCTGTAATTTATACTTACTAATCACCCCTTAGCTATCTTGATTAAGTCAAGAACTT
GCATCTCAGCAATTAAATCATATACGGATGACTACGATACATTTCATTCAATCTAATTTA
AACCCAGGAACATTAACATTGCATAACAAACCACATAAATTGTCTACAACTACGAGGAAA
ACCAATATGTGTTCTTCCTTTATTTGATGGATCATTGAGTCTGTCTGTCATTATTCCATG
AGAAAAGAAAAGCTTCATGGTCAATTGAGACATGAATGGGCCAAGGATTTCTCCTCAATG
AGCTCTTCTGCAGTTGCATCCAGCTTCCCCCTCGAAAACTCATCAATCTTGAGCCCTGCA
TTGAAATAGGCATAGTCCAACTTTAACTATCCAATTTTATTTGCCAGAACCATTACTAGG
ATTTGAAAGTGTTTCATAATCCTTAATGACAGTAATTTGTTGTTGCCAAAACATGATTTT
GAGTTAAAAGCTCAGGTTTTAAATGGCTGAAGGAAGTTAACAATGGGCACCGAGTTCAAA
CTTACCCTGCACAATTGACCATTGTCCTTTTTCACATGTAACTGGGAAAGAGTATACGAG
GCCTGGCTGGATTCCATAAGAGCCATCAGAATACACACCCATGGAAACCCATGAACCCTG
AATGACATTCAAAGTAACAAAGAAAAATATTAAATTTGCATAGAATTATATGAAGAAAGA
AAAAAAAAACCATTAATTTTGCAAGAACAAAATACTGGTAAAGATGACGAGAAACCTTAG
GAGTCCCGAGAACCCAATCACGTATATGATCACAAGCAGAACTTGCAGCAGACAGTGCAC
TTGATAGCTTCCTGGCCTTAATAATGGCTGCACCGCGCTGCTGCACGGTGGTGATGAACT
CGGTATTCAACCTAGAGAATGATAAAATGGATGAAGAATTTGAGTAACAACTTAAAGATT
TATACTAAATTTTACGGGTCAGAAATTTGAGATGTACCATTGATCATTAGCCACAAGTTC
TCTGACAGGTTTCTCTCCACCGCTGGTGGTGACAGTTGCATGGTTGACATCAGGATACTG
TGTTGAAGAGTGATTGCCCCAGATGATAACATTCTTCACATCACCGACGTGAACATTTAG
CTTCTCAGAGATTTGTCCTAATGCCCTGTTGTGATCCAGTCTTGTAAGGCATGTGATGTT
TTTCTCTGGGATTGAAGGTGCAAATTCTTTCAAGATGAGCGCATTAGTGTTTGCTGGGTT
GGCAACCACCAGCACCTGAATGGTAGAAGAAATGAAACTGCATCAACTTAAGCATAGCAA
CATTTCGATTTAAAGAAAAACACAGCAACAATATCTCAAAATTTTCAGCATAAGGATTAG
GGATGAACATAAAAGATAATAAAAAAGAAACATCGTGCGCACATTTTATATGGCTTCTCT
CACCTTGACATCTGCAGCAGCATTCTTTTCTAATGCTGAAGCTTGAGCCTTGTAAATCGA
TACATTTTTCGACATCACATCCTTTCTTTCCATACCTTCCTTCCGTGGGAATCCACCAAC
CATAACAGCAATATTGACACCCTTACAAGCTTCATGGACATCCGTTGTAGCAACAACACC
TACAAACATGAACAAGGTAAACCCTAAGAATCCTTCAAAGGAGAAATATCAATCTACCAT
AAAGTAGTATCCAAGATCAGGCTTAACAAGCATACCTCTGAGAAGAGGAAAAGCAGCGTC
AATCAATTCCATTTTCACCCCATTCAAGGACTCAGCTGCAGGTTCAATATCAAGCATGTG
CAGAATTACAGGCTGGTCAGGGCCAAGCATGGCCCCCCTAGCAATCATTGGAACAATAGC
ATAGCCTATTTGCCCTGTTGAATATAATCAAAATCCAATATTACATTACACATTAATTAA
AAAGTCATATCAAAGAATCTAAGTTCACCACAGAATTACAGGAAGATGTAATTCAAATGC
AAAAAATGAGTCCTAATCATTATGGGACACTTAACATAAAGGCTTGTCCCTTTCCATTAT
TTTGTTAACTTGACAGACAAATACTTGGATACTTAGCCCAATATTTTCACATCATAAAAC
TGGATATCATGAGCTTATAAATTCAGGAAATATTCCAAGATGGTTTTGTGGCAATGAGAA
ATACATGGCGTCTGAATTTTGCATCGGAACTGTTATAAGAAAATGAACTTGTAATTTTTT
TAAATTTTTTTTTAAAAACAGGGTGGGGATGGGGAAGAAATAAAAGGATTGATTTGAGCA
TGCCTGCAGCACCAGTAACCAATACAGTCACAGGCTCCTTCTCCATGCTCAAGAAACTCC
ACATGTATTTTATAAGCTTCCAAAAGAAGGCAATAGTGAACAGAACAAGCAAGATTTTCT
GAAAAAGAACAATATTCTCCATTTTCTCAAAAACAGACAGATGCAACAAACAATTCCTGT
CAAAATCAAAACAATCCAGTCCTATGTTTTTATATAGGTGTAAGAGTACCTTGATTGAAA
CAAAGAATCTACAGGGCACTTCCAGAACAAGGCAATCAGATGCCAAAACAAAGTCCACAA
GATACTTAAAAATACAGAACATATCAAATTATTCCAAAGAACAGAACCAAACCCTCTGTT
TGGTCTCCTCCTAAACCAAGGAATACAAAAAATTAATAAAAATAACAATCTCAAATCCAT
GCTTGTTGAAGAATTTTAGTGATCTCATAACAACAACAAAAAAAAAAAACTTGAAACTCT
TCTCTTCATCCACATTTTCATTCAAGCCAGCCACACAGTGAAAATAATACTGGAAAGGAA
GTAAATTTTGAAAGAATGCCCATACCAGCAGCACCAGTGACAAGAACTCGAACTGGGTCT
TTCGCCATTGCTGCGAAGTGTGGTTTTGGATAGAGAAAATGGG
>chr4:7709019-7712179 A1236 MDHC_LG4 P1
TGAAAGTAGAAACAATTTGACAACCAAGGAATTTGAATCTCCCCTTGATTCTCTAATTAA
TTTACCTTAACACTAATGTCAATCTGAGATTTCTTTCATTTTTTGTAATTGATTGATTCC
TTGATTTTGCATCCTCTTTTGCTGTACTTCCTATAAGTAAACAGCTTGGGAACTCTTTAC
TATTTCAGAATAATGGGGAAAGCCAGTGATGTCCTCATTTTAAGGTTATTATTTAAGGAT
CATCTCTGTAATTTATACTTACTAATCACCCCTTAGCTATCTTGATTAAGTCAAGAACTT
GCATCTCAGCAATTAAATCATATACGGATGACTACGATACATTTCATTCAATCTAATTTA
AACCCAGGAACATTAACATTGCATAACAAACCACATAAATTGTCTACAACTACGAGGAAA
ACCAATATGTGTTCTTCCTTTATTTGATGGATCATTGAGTCTGTCTGTCATTATTCCATG
AGAAAAGAAAAGCTTCATGGTCAATTGAGACATGAATGGGCCAAGGATTTCTCCTCAATG
AGCTCTTCTGCAGTTGCATCCAGCTTCCCCCTCGAAAACTCATCAATCTTGAGCCCTGCA
TTGAAATAGGCATAGTCCAACTTTAACTATCCAATTTTATTTGCCAGAACCATTACTAGG
ATTTGAAAGTGTTTCATAATCCTTAATGACAGTAATTTGTTGTTGCCAAAACATGATTTT
GAGTTAAAAGCTCAGGTTTTAAATGGCTGAAGGAAGTTAACAATGGGCACCGAGTTCAAA
CTTACCCTGCACAATTGACCATTGTCCTTTTTCACATGTAACTGGGAAAGAGTATACGAG
GCCTGGCTGGATTCCATAAGAGCCATCAGAATACACACCCATGGAAACCCATGAACCCTG
AATGACATTCAAAGTAACAAAGAAAAATATTAAATTTGCATAGAATTATATGAAGAAAGA
AAAAAAAAACCATTAATTTTGCAAGAACAAAATACTGGTAAAGATGACGAGAAACCTTAG
GAGTCCCGAGAACCCAATCACGTATATGATCACAAGCAGAACTTGCAGCAGACAGTGCAC
TTGATAGCTTCCTGGCCTTAATAATGGCTGCACCGCGCTGCTGCACGGTGGTGATGAACT
CGGTATTCAACCTAGAGAATGATAAAATGGATGAAGAATTTGAGTAACAACTTAAAGATT
TATACTAAATTTTACGGGTCAGAAATTTGAGATGTACCATTGATCATTAGCCACAAGTTC
TCTGACAGGTTTCTCTCCACCGCTGGTGGTGACAGTTGCATGGTTGACATCAGGATACTG
TGTTGAAGAGTGATTGCCCCAGATGATAACATTCTTCACATCACCGACGTGAACATTTAG
CTTCTCAGAGATTTGTCCTAATGCCCTGTTGTGATCCAGTCTTGTAAGGCATGTGATGTT
TTTCTCTGGGATTGAAGGTGCAAATTCTTTCAAGATGAGCGCATTAGTGTTTGCTGGGTT
GGCAACCACCAGCACCTGAATGGTAGAAGAAATGAAACTGCATCAACTTAAGCATAGCAA
CATTTCGATTTAAAGAAAAACACAGCAACAATATCTCAAAATTTTCAGCATAAGGATTAG
GGATGAACATAAAAGATAATAAAAAAGAAACATCGTGCGCACATTTTATATGGCTTCTCT
CACCTTGACATCTGCAGCAGCATTCTTTTCTAATGCTGAAGCTTGAGCCTTGTAAATCGA
TACATTTTTCGACATCACATCCTTTCTTTCCATACCTTCCTTCCGTGGGAATCCACCAAC
CATAACAGCAATATTGACACCCTTACAAGCTTCATGGACATCCGTTGTAGCAACAACACC
TACAAACATGAACAAGGTAAACCCTAAGAATCCTTCAAAGGAGAAATATCAATCTACCAT
AAAGTAGTATCCAAGATCAGGCTTAACAAGCATACCTCTGAGAAGAGGAAAAGCAGCGTC
AATCAATTCCATTTTCACCCCATTCAAGGACTCAGCTGCAGGTTCAATATCAAGCATGTG
CAGAATTACAGGCTGGTCAGGGCCAAGCATGGCCCCCCTAGCAATCATTGGAACAATAGC
ATAGCCTATTTGCCCTGTTGAATATAATCAAAATCCAATATTACATTACACATTAATTAA
AAAGTCATATCAAAGAATCTAAGTTCACCACAGAATTACAGGAAGATGTAATTCAAATGC
AAAAAATGAGTCCTAATCATTATGGGACACTTAACATAAAGGCTTGTCCCTTTCCATTAT
TTTGTTAACTTGACAGACAAATACTTGGATACTTAGCCCAATATTTTCACATCATAAAAC
TGGATATCATGAGCTTATAAATTCAGGAAATATTCCAAGATGGTTTTGTGGCAATGAGAA
ATACATGGCGTCTGAATTTTGCATCGGAACTGTTATAAGAAAATGAACTTGTAATTTTTT
TAAATTTTTTTTTAAAAACAGGGTGGGGATGGGGAAGAAATAAAAGGATTGATTTGAGCA
TGCCTGCAGCACCAGTAACCAATAGTCACAGGCTCCTTCTCCATGCTCAAGAAGCTCCAC
ATGTATTTTATAAACTTCCAAAAGAAGGCAATAGTAAACAGAAGAACCAAGATTTTCTGA
AAAATAACAATGTTCTCCATTTTCTCAAAAACAGATAGATGCAACAAACAATTCTTGTTA
AAATCAAGACAATCCAATCCTATGTTTTTATATAGGTGTAAGAGTACCATGATTGAAACA
AAGAATCTACAGGGCACTTCCAGGACAAGGCAATCAGATGCCAAAACAAAGTCCACAAGA
TACCTAGAAATACAGAACATATCAAATTATTCCAAAGAACATAACCAAACCCTCTGTTTG
GTCTCCTCCTAAACCAAGGAATACAAAAAATTAATAAAAATAACAATCTCAAATCCATGC
TTGTTGAAGAATTTTAGTGATCTCATAACAACAACAAAAAAAAAAACTTGAAACTCTTCT
CTTCATCCACATTTTCATTCAAGCCAGCCACACAGTGAAAATAATACTGGAAAGGAAGTA
AATTTTGAAAGAATGCCCATACCAGCAGCACCAGTGACAAGAACTCGAACTGGGTCTTTC
GCCATTGCTGCGAAGTGTGGTTTTGGATAGAGAAAATGGG
>chr4:7709019-7712179 A1236 MDHC_LG4 P2
TGAAAGTAGAAACAATTTGACAACCAAGGAATTTGAATCTCCCCTTGATTCTCTAATTAA
TTTACCTTAACACTAATGTCAATCTGAGATTTCTTTCATTTTTTGTAATTGATTGATTCC
TTGATTTTGCATCCTCTTTTGCTGTACTTCCTATAAGTAAACAGCTTGGGAACTCTTTAC
TATTTCAGAATAATGGGGAAAGCCAGTGATGTCCTCATTTTAAGGTTATTATTTAAGGAT
CATCTCTGTAATTTATACTTACTAATCACCCCTTAGCTATCTTGATTAAGTCAAGAACTT
GCATCTCAGCAATTAAATCATATACGGATGACTACGATACATTTCATTCAATCTAATTTA
AACCCAGGAACATTAACATTGCATAACAAACCACATAAATTGTCTACAACTACGAGGAAA
ACCAATATGTGTTCTTCCTTTATTTGATGGATCATTGAGTCTGTCTGTCATTATTCCATG
AGAAAAGAAAAGCTTCATGGTCAATTGAGACATGAATGGGCCAAGGATTTCTCCTCAATG
AGCTCTTCTGCAGTTGCATCCAGCTTCCCCCTCGAAAACTCATCAATCTTGAGCCCTGCA
TTGAAATAGGCATAGTCCAACTTTAACTATCCAATTTTATTTGCCAGAACCATTACTAGG
ATTTGAAAGTGTTTCATAATCCTTAATGACAGTAATTTGTTGTTGCCAAAACATGATTTT
GAGTTAAAAGCTCAGGTTTTAAATGGCTGAAGGAAGTTAACAATGGGCACCGAGTTCAAA
CTTACCCTGCACAATTGACCATTGTCCTTTTTCACATGTAACTGGGAAAGAGTATACGAG
GCCTGGCTGGATTCCATAAGAGCCATCAGAATACACACCCATGGAAACCCATGAACCCTG
AATGACATTCAAAGTAACAAAGAAAAATATTAAATTTGCATAGAATTATATGAAGAAAGA
AAAAAAAAACCATTAATTTTGCAAGAACAAAATACTGGTAAAGATGACGAGAAACCTTAG
GAGTCCCGAGAACCCAATCACGTATATGATCACAAGCAGAACTTGCAGCAGACAGTGCAC
TTGATAGCTTCCTGGCCTTAATAATGGCTGCACCGCGCTGCTGCACGGTGGTGATGAACT
CGGTATTCAACCTAGAGAATGATAAAATGGATGAAGAATTTGAGTAACAACTTAAAGATT
TATACTAAATTTTACGGGTCAGAAATTTGAGATGTACCATTGATCATTAGCCACAAGTTC
TCTGACAGGTTTCTCTCCACCGCTGGTGGTGACAGTTGCATGGTTGACATCAGGATACTG
TGTTGAAGAGTGATTGCCCCAGATGATAACATTCTTCACATCACCGACGTGAACATTTAG
CTTCTCAGAGATTTGTCCTAATGCCCTGTTGTGATCCAGTCTTGTAAGGCATGTGATGTT
TTTCTCTGGGATTGAAGGTGCAAATTCTTTCAAGATGAGCGCATTAGTGTTTGCTGGGTT
GGCAACCACCAGCACCTGAATGGTAGAAGAAATGAAACTGCATCAACTTAAGCATAGCAA
CATTTCGATTTAAAGAAAAACACAGCAACAATATCTCAAAATTTTCAGCATAAGGATTAG
GGATGAACATAAAAGATAATAAAAAAGAAACATCGTGCGCACATTTTATATGGCTTCTCT
CACCTTGACATCTGCAGCAGCATTCTTTTCTAATGCTGAAGCTTGAGCCTTGTAAATCGA
TACATTTTTCGACATCACATCCTTTCTTTCCATACCTTCCTTCCGTGGGAATCCACCAAC
CATAACAGCAATATTGACACCCTTACAAGCTTCATGGACATCCGTTGTAGCAACAACACC
TACAAACATGAACAAGGTAAACCCTAAGAATCCTTCAAAGGAGAAATATCAATCTACCAT
AAAGTAGTATCCAAGATCAGGCTTAACAAGCATACCTCTGAGAAGAGGAAAAGCAGCGTC
AATCAATTCCATTTTCACCCCATTCAAGGACTCAGCTGCAGGTTCAATATCAAGCATGTG
CAGAATTACAGGCTGGTCAGGGCCAAGCATGGCCCCCCTAGCAATCATTGGAACAATAGC
ATAGCCTATTTGCCCTGTTGAATATAATCAAAATCCAATATTACATTACACATTAATTAA
AAAGTCATATCAAAGAATCTAAGTTCACCACAGAATTACAGGAAGATGTAATTCAAATGC
AAAAAATGAGTCCTAATCATTATGGGACACTTAACATAAAGGCTTGTCCCTTTCCATTAT
TTTGTTAACTTGACAGACAAATACTTGGATACTTAGCCCAATATTTTCACATCATAAAAC
TGGATATCATGAGCTTATAAATTCAGGAAATATTCCAAGATGGTTTTGTGGCAATGAGAA
ATACATGGCGTCTGAATTTTGCATCGGAACTGTTATAAGAAAATGAACTTGTAATTTTTT
TAAATTTTTTTTTAAAAACAGGGTGGGGATGGGGAAGAAATAAAAGGATTGATTTGAGCA
TGCCTGCAGCACCAGTAACCAATACAGTCACAGGCTCCTTCTCCATGCTCAAGAAACTCC
ACATGTATTTTATAAGCTTCCAAAAGAAGGCAATAGTGAACAGAACAAGCAAGATTTTCT
GAAAAAGAACAATATTCTCCATTTTCTCAAAAACAGACAGATGCAACAAACAATTCCTGT
CAAAATCAAAACAATCCAGTCCTATGTTTTTATATAGGTGTAAGAGTACCTTGATTGAAA
CAAAGAATCTACAGGGCACTTCCAGAACAAGGCAATCAGATGCCAAAACAAAGTCCACAA
GATACTTAAAAATACAGAACATATCAAATTATTCCAAAGAACAGAACCAAACCCTCTGTT
TGGTCTCCTCCTAAACCAAGGAATACAAAAAATTAATAAAAATAACAATCTCAAATCCAT
GCTTGTTGAAGAATTTTAGTGATCTCATAACAACAACAAAAAAAAAAACTTGAAACTCTT
CTCTTCATCCACATTTTCATTCAAGCCAGCCACACAGTGAAAATAATACTGGAAAGGAAG
TAAATTTTGAAAGAATGCCCATACCAGCAGCACCAGTGACAAGAACTCGAACTGGGTCTT
TCGCCATTGCTGCGAAGTGTGGTTTTGGATAGAGAAAATGGG
>chr4:7709019-7712179 A1314 MDHC_LG4 P1
TGAAAGTAGAAACAATTTGACAACCAAGGAATTTGAATCTCCCCTTGATTCTCTAATTAA
TTTACCTTAACACTAATGTCAATCTGAGATTTCTTTCATTTTTTGTAATTGATTGATTCC
TTGATTTTGCATCCTCTTTTGCTGTACTTCCTATAAGTAAACAGCTTGGGAACTCTTTAC
TATTTCAGAATAATGGGGAAAGCCAGTGATGTCCTCATTTTAAGGTTATTATTTAAGGAT
CATCTCTGTAATTTATACTTACTAATCACCCCTTAGCTATCTTGATTAAGTCAAGAACTT
GCATCTCAGCAATTAAATCATATACGGATGACTACGATACATTTCATTCAATCTAATTTA
AACCCAGGAACATTAACATTGCATAACAAACCACATAAATTGTCTACAACTACGAGGAAA
ACCAATATGTGTTCTTCCTTTATTTGATGGATCATTGAGTCTGTCTGTCATTATTCCATG
AGAAAAGAAAAGCTTCATGGTCAATTGAGACATGAATGGGCCAAGGATTTCTCCTCAATG
AGCTCTTCTGCAGTTGCATCCAGCTTCCCCCTCGAAAACTCATCAATCTTGAGCCCTGCA
TTGAAATAGGCATAGTCCAACTTTAACTATCCAATTTTATTTGCCAGAACCATTACTAGG
ATTTGAAAGTGTTTCATAATCCTTAATGACAGTAATTTGTTGTTGCCAAAACATGATTTT
GAGTTAAAAGCTCAGGTTTTAAATGGCTGAAGGAAGTTAACAATGGGCACCGAGTTCAAA
CTTACCCTGCACAATTGACCATTGTCCTTTTTCACATGTAACTGGGAAAGAGTATACGAG
GCCTGGCTGGATTCCATAAGAGCCATCAGAATACACACCCATGGAAACCCATGAACCCTG
AATGACATTCAAAGTAACAAAGAAAAATATTAAATTTGCATAGAATTATATGAAGAAAGA
AAAAAAAAACCATTAATTTTGCAAGAACAAAATACTGGTAAAGATGACGAGAAACCTTAG
GAGTCCCGAGAACCCAATCACGTATATGATCACAAGCAGAACTTGCAGCAGACAGTGCAC
TTGATAGCTTCCTGGCCTTAATAATGGCTGCACCGCGCTGCTGCACGGTGGTGATGAACT
CGGTATTCAACCTAGAGAATGATAAAATGGATGAAGAATTTGAGTAACAACTTAAAGATT
TATACTAAATTTTACGGGTCAGAAATTTGAGATGTACCATTGATCATTAGCCACAAGTTC
TCTGACAGGTTTCTCTCCACCGCTGGTGGTGACAGTTGCATGGTTGACATCAGGATACTG
TGTTGAAGAGTGATTGCCCCAGATGATAACATTCTTCACATCACCGACGTGAACATTTAG
CTTCTCAGAGATTTGTCCTAATGCCCTGTTGTGATCCAGTCTTGTAAGGCATGTGATGTT
TTTCTCTGGGATTGAAGGTGCAAATTCTTTCAAGATGAGCGCATTAGTGTTTGCTGGGTT
GGCAACCACCAGCACCTGAATGGTAGAAGAAATGAAACTGCATCAACTTAAGCATAGCAA
CATTTCGATTTAAAGAAAAACACAGCAACAATATCTCAAAATTTTCAGCATAAGGATTAG
GGATGAACATAAAAGATAATAAAAAAGAAACATCGTGCGCACATTTTATATGGCTTCTCT
CACCTTGACATCTGCAGCAGCATTCTTTTCTAATGCTGAAGCTTGAGCCTTGTAAATCGA
TACATTTTTCGACATCACATCCTTTCTTTCCATACCTTCCTTCCGTGGGAATCCACCAAC
CATAACAGCAATATTGACACCCTTACAAGCTTCATGGACATCCGTTGTAGCAACAACACC
TACAAACATGAACAAGGTAAACCCTAAGAATCCTTCAAAGGAGAAATATCAATCTACCAT
AAAGTAGTATCCAAGATCAGGCTTAACAAGCATACCTCTGAGAAGAGGAAAAGCAGCGTC
AATCAATTCCATTTTCACCCCATTCAAGGACTCAGCTGCAGGTTCAATATCAAGCATGTG
CAGAATTACAGGCTGGTCAGGGCCAAGCATGGCCCCCCTAGCAATCATTGGAACAATAGC
ATAGCCTATTTGCCCTGTTGAATATAATCAAAATCCAATATTACATTACACATTAATTAA
AAAGTCATATCAAAGAATCTAAGTTCACCACAGAATTACAGGAAGATGTAATTCAAATGC
AAAAAATGAGTCCTAATCATTATGGGACACTTAACATAAAGGCTTGTCCCTTTCCATTAT
TTTGTTAACTTGACAGACAAATACTTGGATACTTAGCCCAATATTTTCACATCATAAAAC
TGGATATCATGAGCTTATAAATTCAGGAAATATTCCAAGATGGTTTTGTGGCAATGAGAA
ATACATGGCGTCTGAATTTTGCATCGGAACTGTTATAAGAAAATGAACTTGTAATTTTTT
TAAATTTTTTTTTAAAAACAGGGTGGGGATGGGGAAGAAATAAAAGGATTGATTTGAGCA
TGCCTGCAGCACCAGTAACCAATACAGTCACAGGCTCCTTCTCCATGCTCAAGAAACTCC
ACATGTATTTTATAAGCTTCCAAAAGAAGGCAATAGTGAACAGAACAAGCAAGATTTTCT
GAAAAAGAACAATATTCTCCATTTTCTCAAAAACAGACAGATGCAACAAACAATTCCTGT
CAAAATCAAAACAATCCAGTCCTATGTTTTTATATAGGTGTAAGAGTACCTTGATTGAAA
CAAAGAATCTACAGGGCACTTCCAGAACAAGGCAATCAGATGCCAAAACAAAGTCCACAA
GATACTTAAAAATACAGAACATATCAAATTATTCCAAAGAACAGAACCAAACCCTCTGTT
TGGTCTCCTCCTAAACCAAGGAATACAAAAAATTAATAAAAATAACAATCTCAAATCCAT
GCTTGTTGAAGAATTTTAGTGATCTCATAACAACAACAAAAAAAAAAAACTTGAAACTCT
TCTCTTCATCCACATTTTCATTCAAGCCAGCCACACAGTGAAAATAATACTGGAAAGGAA
GTAAATTTTGAAAGAATGCCCATACCAGCAGCACCAGTGACAAGAACTCGAACTGGGTCT
TTCGCCATTGCTGCGAAGTGTGGTTTTGGATAGAGAAAATGGG
>chr4:7709019-7712179 A1314 MDHC_LG4 P2
TGAAAGTAGAAACAATTTGACAACCAAGGAATTTGAATCTCCCCTTGATTCTCTAATTAA
TTTACCTTAACACTAATGTCAATCTGAGATTTCTTTCATTTTTTGTAATTGATTGATTCC
TTGATTTTGCATCCTCTTTTGCTGTACTTCCTATAAGTAAACAGCTTGGGAACTCTTTAC
TATTTCAGAATAATGGGGAAAGCCAGTGATGTCCTCATTTTAAGGTTATTATTTAAGGAT
CATCTCTGTAATTTATACTTACTAATCACCCCTTAGCTATCTTGATTAAGTCAAGAACTT
GCATCTCAGCAATTAAATCATATACGGATGACTACGATACATTTCATTCAATCTAATTTA
AACCCAGGAACATTAACATTGCATAACAAACCACATAAATTGTCTACAACTACGAGGAAA
ACCAATATGTGTTCTTCCTTTATTTGATGGATCATTGAGTCTGTCTGTCATTATTCCATG
AGAAAAGAAAAGCTTCATGGTCAATTGAGACATGAATGGGCCAAGGATTTCTCCTCAATG
AGCTCTTCTGCAGTTGCATCCAGCTTCCCCCTCGAAAACTCATCAATCTTGAGCCCTGCA
TTGAAATAGGCATAGTCCAACTTTAACTATCCAATTTTATTTGCCAGAACCATTACTAGG
ATTTGAAAGTGTTTCATAATCCTTAATGACAGTAATTTGTTGTTGCCAAAACATGATTTT
GAGTTAAAAGCTCAGGTTTTAAATGGCTGAAGGAAGTTAACAATGGGCACCGAGTTCAAA
CTTACCCTGCACAATTGACCATTGTCCTTTTTCACATGTAACTGGGAAAGAGTATACGAG
GCCTGGCTGGATTCCATAAGAGCCATCAGAATACACACCCATGGAAACCCATGAACCCTG
AATGACATTCAAAGTAACAAAGAAAAATATTAAATTTGCATAGAATTATATGAAGAAAGA
AAAAAAAAACCATTAATTTTGCAAGAACAAAATACTGGTAAAGATGACGAGAAACCTTAG
GAGTCCCGAGAACCCAATCACGTATATGATCACAAGCAGAACTTGCAGCAGACAGTGCAC
TTGATAGCTTCCTGGCCTTAATAATGGCTGCACCGCGCTGCTGCACGGTGGTGATGAACT
CGGTATTCAACCTAGAGAATGATAAAATGGATGAAGAATTTGAGTAACAACTTAAAGATT
TATACTAAATTTTACGGGTCAGAAATTTGAGATGTACCATTGATCATTAGCCACAAGTTC
TCTGACAGGTTTCTCTCCACCGCTGGTGGTGACAGTTGCATGGTTGACATCAGGATACTG
TGTTGAAGAGTGATTGCCCCAGATGATAACATTCTTCACATCACCGACGTGAACATTTAG
CTTCTCAGAGATTTGTCCTAATGCCCTGTTGTGATCCAGTCTTGTAAGGCATGTGATGTT
TTTCTCTGGGATTGAAGGTGCAAATTCTTTCAAGATGAGCGCATTAGTGTTTGCTGGGTT
GGCAACCACCAGCACCTGAATGGTAGAAGAAATGAAACTGCATCAACTTAAGCATAGCAA
CATTTCGATTTAAAGAAAAACACAGCAACAATATCTCAAAATTTTCAGCATAAGGATTAG
GGATGAACATAAAAGATAATAAAAAAGAAACATCGTGCGCACATTTTATATGGCTTCTCT
CACCTTGACATCTGCAGCAGCATTCTTTTCTAATGCTGAAGCTTGAGCCTTGTAAATCGA
TACATTTTTCGACATCACATCCTTTCTTTCCATACCTTCCTTCCGTGGGAATCCACCAAC
CATAACAGCAATATTGACACCCTTACAAGCTTCATGGACATCCGTTGTAGCAACAACACC
TACAAACATGAACAAGGTAAACCCTAAGAATCCTTCAAAGGAGAAATATCAATCTACCAT
AAAGTAGTATCCAAGATCAGGCTTAACAAGCATACCTCTGAGAAGAGGAAAAGCAGCGTC
AATCAATTCCATTTTCACCCCATTCAAGGACTCAGCTGCAGGTTCAATATCAAGCATGTG
CAGAATTACAGGCTGGTCAGGGCCAAGCATGGCCCCCCTAGCAATCATTGGAACAATAGC
ATAGCCTATTTGCCCTGTTGAATATAATCAAAATCCAATATTACATTACACATTAATTAA
AAAGTCATATCAAAGAATCTAAGTTCACCACAGAATTACAGGAAGATGTAATTCAAATGC
AAAAAATGAGTCCTAATCATTATGGGACACTTAACATAAAGGCTTGTCCCTTTCCATTAT
TTTGTTAACTTGACAGACAAATACTTGGATACTTAGCCCAATATTTTCACATCATAAAAC
TGGATATCATGAGCTTATAAATTCAGGAAATATTCCAAGATGGTTTTGTGGCAATGAGAA
ATACATGGCGTCTGAATTTTGCATCGGAACTGTTATAAGAAAATGAACTTGTAATTTTTT
TAAATTTTTTTTTAAAAACAGGGTGGGGATGGGGAAGAAATAAAAGGATTGATTTGAGCA
TGCCTGCAGCACCAGTAACCAATACAGTCACAGGCTCCTTCTCCATGCTCAAGAAACTCC
ACATGTATTTTATAAGCTTCCAAAAGAAGGCAATAGTGAACAGAACAAGCAAGATTTTCT
GAAAAAGAACAATATTCTCCATTTTCTCAAAAACAGACAGATGCAACAAACAATTCCTGT
CAAAATCAAAACAATCCAGTCCTATGTTTTTATATAGGTGTAAGAGTACCTTGATTGAAA
CAAAGAATCTACAGGGCACTTCCAGAACAAGGCAATCAGATGCCAAAACAAAGTCCACAA
GATACTTAAAAATACAGAACATATCAAATTATTCCAAAGAACAGAACCAAACCCTCTGTT
TGGTCTCCTCCTAAACCAAGGAATACAAAAAATTAATAAAAATAACAATCTCAAATCCAT
GCTTGTTGAAGAATTTTAGTGATCTCATAACAACAACAAAAAAAAAAAACTTGAAACTCT
TCTCTTCATCCACATTTTCATTCAAGCCAGCCACACAGTGAAAATAATACTGGAAAGGAA
GTAAATTTTGAAAGAATGCCCATACCAGCAGCACCAGTGACAAGAACTCGAACTGGGTCT
TTCGCCATTGCTGCGAAGTGTGGTTTTGGATAGAGAAAATGGG
>chr4:7709019-7712179 A1343 MDHC_LG4 P1
TGAAAGTAGAAACAATTTGACAACCAAGGAATTTGAATCTCCCCTTGATTCTCTAATTAA
TTTACCTTAACACTAATGTCAATCTGAGATTTCTTTCATTTTTTGTAATTGATTGATTCC
TTGATTTTGCATCCTCTTTTGCTGTACTTCCTATAAGTAAACAGCTTGGGAACTCTTTAC
TATTTCAGAATAATGGGGAAAGCCAGTGATGTCCTCATTTTAAGGTTATTATTTAAGGAT
CATCTCTGTAATTTATACTTACTAATCACCCCTTAGCTATCTTGATTAAGTCAAGAACTT
GCATCTCAGCAATTAAATCATATACGGATGACTACGATACATTTCATTCAATCTAATTTA
AACCCAGGAACATTAACATTGCATAACAAACCACATAAATTGTCTACAACTACGAGGAAA
ACCAATATGTGTTCTTCCTTTATTTGATGGATCATTGAGTCTGTCTGTCATTATTCCATG
AGAAAAGAAAAGCTTCATGGTCAATTGAGACATGAATGGGCCAAGGATTTCTCCTCAATG
AGCTCTTCTGCAGTTGCATCCAGCTTCCCCCTCGAAAACTCATCAATCTTGAGCCCTGCA
TTGAAATAGGCATAGTCCAACTTTAACTATCCAATTTTATTTGCCAGAACCATTACTAGG
ATTTGAAAGTGTTTCATAATCCTTAATGACAGTAATTTGTTGTTGCCAAAACATGATTTT
GAGTTAAAAGCTCAGGTTTTAAATGGCTGAAGGAAGTTAACAATGGGCACCGAGTTCAAA
CTTACCCTGCACAATTGACCATTGTCCTTTTTCACATGTAACTGGGAAAGAGTATACGAG
GCCTGGCTGGATTCCATAAGAGCCATCAGAATACACACCCATGGAAACCCATGAACCCTG
AATGACATTCAAAGTAACAAAGAAAAATATTAAATTTGCATAGAATTATATGAAGAAAGA
AAAAAAAAACCATTAATTTTGCAAGAACAAAATACTGGTAAAGATGACGAGAAACCTTAG
GAGTCCCGAGAACCCAATCACGTATATGATCACAAGCAGAACTTGCAGCAGACAGTGCAC
TTGATAGCTTCCTGGCCTTAATAATGGCTGCACCGCGCTGCTGCACGGTGGTGATGAACT
CGGTATTCAACCTAGAGAATGATAAAATGGATGAAGAATTTGAGTAACAACTTAAAGATT
TATACTAAATTTTACGGGTCAGAAATTTGAGATGTACCATTGATCATTAGCCACAAGTTC
TCTGACAGGTTTCTCTCCACCGCTGGTGGTGACAGTTGCATGGTTGACATCAGGATACTG
TGTTGAAGAGTGATTGCCCCAGATGATAACATTCTTCACATCACCGACGTGAACATTTAG
CTTCTCAGAGATTTGTCCTAATGCCCTGTTGTGATCCAGTCTTGTAAGGCATGTGATGTT
TTTCTCTGGGATTGAAGGTGCAAATTCTTTCAAGATGAGCGCATTAGTGTTTGCTGGGTT
GGCAACCACCAGCACCTGAATGGTAGAAGAAATGAAACTGCATCAACTTAAGCATAGCAA
CATTTCGATTTAAAGAAAAACACAGCAACAATATCTCAAAATTTTCAGCATAAGGATTAG
GGATGAACATAAAAGATAATAAAAAAGAAACATCGTGCGCACATTTTATATGGCTTCTCT
CACCTTGACATCTGCAGCAGCATTCTTTTCTAATGCTGAAGCTTGAGCCTTGTAAATCGA
TACATTTTTCGACATCACATCCTTTCTTTCCATACCTTCCTTCCGTGGGAATCCACCAAC
CATAACAGCAATATTGACACCCTTACAAGCTTCATGGACATCCGTTGTAGCAACAACACC
TACAAACATGAACAAGGTAAACCCTAAGAATCCTTCAAAGGAGAAATATCAATCTACCAT
AAAGTAGTATCCAAGATCAGGCTTAACAAGCATACCTCTGAGAAGAGGAAAAGCAGCGTC
AATCAATTCCATTTTCACCCCATTCAAGGACTCAGCTGCAGGTTCAATATCAAGCATGTG
CAGAATTACAGGCTGGTCAGGGCCAAGCATGGCCCCCCTAGCAATCATTGGAACAATAGC
ATAGCCTATTTGCCCTGTTGAATATAATCAAAATCCAATATTACATTACACATTAATTAA
AAAGTCATATCAAAGAATCTAAGTTCACCACAGAATTACAGGAAGATGTAATTCAAATGC
AAAAAATGAGTCCTAATCATTATGGGACACTTAACATAAAGGCTTGTCCCTTTCCATTAT
TTTGTTAACTTGACAGACAAATACTTGGATACTTAGCCCAATATTTTCACATCATAAAAC
TGGATATCATGAGCTTATAAATTCAGGAAATATTCCAAGATGGTTTTGTGGCAATGAGAA
ATACATGGCGTCTGAATTTTGCATCGGAACTGTTATAAGAAAATGAACTTGTAATTTTTT
TAAATTTTTTTTTAAAAACAGGGTGGGGATGGGGAAGAAATAAAAGGATTGATTTGAGCA
TGCCTGCAGCACCAATAACCAATAGTCACAGGCTCCTTCTCCATGCTCAAGAAGCTCCAC
ATGTATTTTATAAACTTCCAAAAGAAGGCAATAGTGAACAGAAGAACCAAGATTTTCTGA
AAAATAACAATGTTCTCCATTTTCTCAAAAACAGACAGATGCAACAAACAATTCCTGTCA
AAATCAAAACAATCCAATCCTATGTTTTTATATAGGTGTAAGAGTACCATGATTGAAACA
AAGAATCTACAGGGCACTTCCAGGACAAGGCAATCAGATGCCAAAACAAAGTCCACAAGA
TACCTAGAAATACAGAACATATCAAATTATTCCAAAGAACAGAACCAAACCCTCTGTTTG
GTCTCCTCCTAAACCAAGGAATACAAAAAATTAATAAAAATAACAATCTCAAATCCATGC
TTGTTGAAGAATTTTAGTGATCTCATAACAACAACAAAAAAAAAAAACTTGAAACTCTTC
TCTTCATCCACATTTTCATTCAAGCCAGCCACACAGTGAAAATAATACTGGAAAGGAAGT
AAATTTTGAAAGAATGCCCATACCAGCAGCACCAGTGACAAGAACTCGAACTGGGTCTTT
CGCCATTGCTGCGAAGTGTGGTTTTGGATAGAGAAAATGGG
>chr4:7709019-7712179 A1343 MDHC_LG4 P2
TGAAAGTAGAAACAATTTGACAACCAAGGAATTTGAATCTCCCCTTGATTCTCTAATTAA
TTTACCTTAACACTAATGTCAATCTGAGATTTCTTTCATTTTTTGTAATTGATTGATTCC
TTGATTTTGCATCCTCTTTTGCTGTACTTCCTATAAGTAAACAGCTTGGGAACTCTTTAC
TATTTCAGAATAATGGGGAAAGCCAGTGATGTCCTCATTTTAAGGTTATTATTTAAGGAT
CATCTCTGTAATTTATACTTACTAATCACCCCTTAGCTATCTTGATTAAGTCAAGAACTT
GCATCTCAGCAATTAAATCATATACGGATGACTACGATACATTTCATTCAATCTAATTTA
AACCCAGGAACATTAACATTGCATAACAAACCACATAAATTGTCTACAACTACGAGGAAA
ACCAATATGTGTTCTTCCTTTATTTGATGGATCATTGAGTCTGTCTGTCATTATTCCATG
AGAAAAGAAAAGCTTCATGGTCAATTGAGACATGAATGGGCCAAGGATTTCTCCTCAATG
AGCTCTTCTGCAGTTGCATCCAGCTTCCCCCTCGAAAACTCATCAATCTTGAGCCCTGCA
TTGAAATAGGCATAGTCCAACTTTAACTATCCAATTTTATTTGCCAGAACCATTACTAGG
ATTTGAAAGTGTTTCATAATCCTTAATGACAGTAATTTGTTGTTGCCAAAACATGATTTT
GAGTTAAAAGCTCAGGTTTTAAATGGCTGAAGGAAGTTAACAATGGGCACCGAGTTCAAA
CTTACCCTGCACAATTGACCATTGTCCTTTTTCACATGTAACTGGGAAAGAGTATACGAG
GCCTGGCTGGATTCCATAAGAGCCATCAGAATACACACCCATGGAAACCCATGAACCCTG
AATGACATTCAAAGTAACAAAGAAAAATATTAAATTTGCATAGAATTATATGAAGAAAGA
AAAAAAAAACCATTAATTTTGCAAGAACAAAATACTGGTAAAGATGACGAGAAACCTTAG
GAGTCCCGAGAACCCAATCACGTATATGATCACAAGCAGAACTTGCAGCAGACAGTGCAC
TTGATAGCTTCCTGGCCTTAATAATGGCTGCACCGCGCTGCTGCACGGTGGTGATGAACT
CGGTATTCAACCTAGAGAATGATAAAATGGATGAAGAATTTGAGTAACAACTTAAAGATT
TATACTAAATTTTACGGGTCAGAAATTTGAGATGTACCATTGATCATTAGCCACAAGTTC
TCTGACAGGTTTCTCTCCACCGCTGGTGGTGACAGTTGCATGGTTGACATCAGGATACTG
TGTTGAAGAGTGATTGCCCCAGATGATAACATTCTTCACATCACCGACGTGAACATTTAG
CTTCTCAGAGATTTGTCCTAATGCCCTGTTGTGATCCAGTCTTGTAAGGCATGTGATGTT
TTTCTCTGGGATTGAAGGTGCAAATTCTTTCAAGATGAGCGCATTAGTGTTTGCTGGGTT
GGCAACCACCAGCACCTGAATGGTAGAAGAAATGAAACTGCATCAACTTAAGCATAGCAA
CATTTCGATTTAAAGAAAAACACAGCAACAATATCTCAAAATTTTCAGCATAAGGATTAG
GGATGAACATAAAAGATAATAAAAAAGAAACATCGTGCGCACATTTTATATGGCTTCTCT
CACCTTGACATCTGCAGCAGCATTCTTTTCTAATGCTGAAGCTTGAGCCTTGTAAATCGA
TACATTTTTCGACATCACATCCTTTCTTTCCATACCTTCCTTCCGTGGGAATCCACCAAC
CATAACAGCAATATTGACACCCTTACAAGCTTCATGGACATCCGTTGTAGCAACAACACC
TACAAACATGAACAAGGTAAACCCTAAGAATCCTTCAAAGGAGAAATATCAATCTACCAT
AAAGTAGTATCCAAGATCAGGCTTAACAAGCATACCTCTGAGAAGAGGAAAAGCAGCGTC
AATCAATTCCATTTTCACCCCATTCAAGGACTCAGCTGCAGGTTCAATATCAAGCATGTG
CAGAATTACAGGCTGGTCAGGGCCAAGCATGGCCCCCCTAGCAATCATTGGAACAATAGC
ATAGCCTATTTGCCCTGTTGAATATAATCAAAATCCAATATTACATTACACATTAATTAA
AAAGTCATATCAAAGAATCTAAGTTCACCACAGAATTACAGGAAGATGTAATTCAAATGC
AAAAAATGAGTCCTAATCATTATGGGACACTTAACATAAAGGCTTGTCCCTTTCCATTAT
TTTGTTAACTTGACAGACAAATACTTGGATACTTAGCCCAATATTTTCACATCATAAAAC
TGGATATCATGAGCTTATAAATTCAGGAAATATTCCAAGATGGTTTTGTGGCAATGAGAA
ATACATGGCGTCTGAATTTTGCATCGGAACTGTTATAAGAAAATGAACTTGTAATTTTTT
TAAATTTTTTTTTAAAAACAGGGTGGGGATGGGGAAGAAATAAAAGGATTGATTTGAGCA
TGCCTGCAGCACCAGTAACCAATACAGTCACAGGCTCCTTCTCCATGCTCAAGAAACTCC
ACATGTATTTTATAAGCTTCCAAAAGAAGGCAATAGTGAACAGAACAAGCAAGATTTTCT
GAAAAAGAACAATATTCTCCATTTTCTCAAAAACAGACAGATGCAACAAACAATTCCTGT
CAAAATCAAAACAATCCAGTCCTATGTTTTTATATAGGTGTAAGAGTACCTTGATTGAAA
CAAAGAATCTACAGGGCACTTCCAGAACAAGGCAATCAGATGCCAAAACAAAGTCCACAA
GATACTTAAAAATACAGAACATATCAAATTATTCCAAAGAACAGAACCAAACCCTCTGTT
TGGTCTCCTCCTAAACCAAGGAATACAAAAAATTAATAAAAATAACAATCTCAAATCCAT
GCTTGTTGAAGAATTTTAGTGATCTCATAACAACAACAAAAAAAAAAAACTTGAAACTCT
TCTCTTCATCCACATTTTCATTCAAGCCAGCCACACAGTGAAAATAATACTGGAAAGGAA
GTAAATTTTGAAAGAATGCCCATACCAGCAGCACCAGTGACAAGAACTCGAACTGGGTCT
TTCGCCATTGCTGCGAAGTGTGGTTTTGGATAGAGAAAATGGG
>chr4:7709019-7712179 A1711 MDHC_LG4 P1
TGAAAGTAGAAACAATTTGACAACCAAGGAATTTGAATCTCCCCTTGATTCTCTAATTAA
TTTACCTTAACACTAATGTCAATCTGAGATTTCTTTCATTTTTTGTAATTGATTGATTCC
TTGATTTTGCATCCTCTTTTGCTGTACTTCCTATAAGTAAACAGCTTGGGAACTCTTTAC
TATTTCAGAATAATGGGGAAAGCCAGTGATGTCCTCATTTTAAGGTTATTATTTAAGGAT
CATCTCTGTAATTTATACTTACTAATCACCCCTTAGCTATCTTGATTAAGTCAAGAACTT
GCATCTCAGCAATTAAATCATATACGGATGACTACGATACATTTCATTCAATCTAATTTA
AACCCAGGAACATTAACATTGCATAACAAACCACATAAATTGTCTACAACTACGAGGAAA
ACCAATATGTGTTCTTCCTTTATTTGATGGATCATTGAGTCTGTCTGTCATTATTCCATG
AGAAAAGAAAAGCTTCATGGTCAATTGAGACATGAATGGGCCAAGGATTTCTCCTCAATG
AGCTCTTCTGCAGTTGCATCCAGCTTCCCCCTCGAAAACTCATCAATCTTGAGCCCTGCA
TTGAAATAGGCATAGTCCAACTTTAACTATCCAATTTTATTTGCCAGAACCATTACTAGG
ATTTGAAAGTGTTTCATAATCCTTAATGACAGTAATTTGTTGTTGCCAAAACATGATTTT
GAGTTAAAAGCTCAGGTTTTAAATGGCTGAAGGAAGTTAACAATGGGCACCGAGTTCAAA
CTTACCCTGCACAATTGACCATTGTCCTTTTTCACATGTAACTGGGAAAGAGTATACGAG
GCCTGGCTGGATTCCATAAGAGCCATCAGAATACACACCCATGGAAACCCATGAACCCTG
AATGACATTCAAAGTAACAAAGAAAAATATTAAATTTGCATAGAATTATATGAAGAAAGA
AAAAAAAAACCATTAATTTTGCAAGAACAAAATACTGGTAAAGATGACGAGAAACCTTAG
GAGTCCCGAGAACCCAATCACGTATATGATCACAAGCAGAACTTGCAGCAGACAGTGCAC
TTGATAGCTTCCTGGCCTTAATAATGGCTGCACCGCGCTGCTGCACGGTGGTGATGAACT
CGGTATTCAACCTAGAGAATGATAAAATGGATGAAGAATTTGAGTAACAACTTAAAGATT
TATACTAAATTTTACGGGTCAGAAATTTGAGATGTACCATTGATCATTAGCCACAAGTTC
TCTGACAGGTTTCTCTCCACCGCTGGTGGTGACAGTTGCATGGTTGACATCAGGATACTG
TGTTGAAGAGTGATTGCCCCAGATGATAACATTCTTCACATCACCGACGTGAACATTTAG
CTTCTCAGAGATTTGTCCTAATGCCCTGTTGTGATCCAGTCTTGTAAGGCATGTGATGTT
TTTCTCTGGGATTGAAGGTGCAAATTCTTTCAAGATGAGCGCATTAGTGTTTGCTGGGTT
GGCAACCACCAGCACCTGAATGGTAGAAGAAATGAAACTGCATCAACTTAAGCATAGCAA
CATTTCGATTTAAAGAAAAACACAGCAACAATATCTCAAAATTTTCAGCATAAGGATTAG
GGATGAACATAAAAGATAATAAAAAAGAAACATCGTGCGCACATTTTATATGGCTTCTCT
CACCTTGACATCTGCAGCAGCATTCTTTTCTAATGCTGAAGCTTGAGCCTTGTAAATCGA
TACATTTTTCGACATCACATCCTTTCTTTCCATACCTTCCTTCCGTGGGAATCCACCAAC
CATAACAGCAATATTGACACCCTTACAAGCTTCATGGACATCCGTTGTAGCAACAACACC
TACAAACATGAACAAGGTAAACCCTAAGAATCCTTCAAAGGAGAAATATCAATCTACCAT
AAAGTAGTATCCAAGATCAGGCTTAACAAGCATACCTCTGAGAAGAGGAAAAGCAGCGTC
AATCAATTCCATTTTCACCCCATTCAAGGACTCAGCTGCAGGTTCAATATCAAGCATGTG
CAGAATTACAGGCTGGTCAGGGCCAAGCATGGCCCCCCTAGCAATCATTGGAACAATAGC
ATAGCCTATTTGCCCTGTTGAATATAATCAAAATCCAATATTACATTACACATTAATTAA
AAAGTCATATCAAAGAATCTAAGTTCACCACAGAATTACAGGAAGATGTAATTCAAATGC
AAAAAATGAGTCCTAATCATTATGGGACACTTAACATAAAGGCTTGTCCCTTTCCATTAT
TTTGTTAACTTGACAGACAAATACTTGGATACTTAGCCCAATATTTTCACATCATAAAAC
TGGATATCATGAGCTTATAAATTCAGGAAATATTCCAAGATGGTTTTGTGGCAATGAGAA
ATACATGGCGTCTGAATTTTGCATCGGAACTGTTATAAGAAAATGAACTTGTAATTTTTT
TAAATTTTTTTTTAAAAACAGGGTGGGGATGGGGAAGAAATAAAAGGATTGATTTGAGCA
TGCCTGCAGCACCAGTAACCAATACAGTCACAGGCTCCTTCTCCATGCTCAAGAAACTCC
ACATGTATTTTATAAGCTTCCAAAAGAAGGCAATAGTGAACAGAACAAGCAAGATTTTCT
GAAAAAGAACAATATTCTCCATTTTCTCAAAAACAGACAGATGCAACAAACAATTCCTGT
CAAAATCAAAACAATCCAGTCCTATGTTTTTATATAGGTGTAAGAGTACCTTGATTGAAA
CAAAGAATCTACAGGGCACTTCCAGAACAAGGCAATCAGATGCCAAAACAAAGTCCACAA
GATACTTAAAAATACAGAACATATCAAATTATTCCAAAGAACAGAACCAAACCCTCTGTT
TGGTCTCCTCCTAAACCAAGGAATACAAAAAATTAATAAAAATAACAATCTCAAATCCAT
GCTTGTTGAAGAATTTTAGTGATCTCATAACAACAACAAAAAAAAAAAACTTGAAACTCT
TCTCTTCATCCACATTTTCATTCAAGCCAGCCACACAGTGAAAATAATACTGGAAAGGAA
GTAAATTTTGAAAGAATGCCCATACCAGCAGCACCAGTGACAAGAACTCGAACTGGGTCT
TTCGCCATTGCTGCGAAGTGTGGTTTTGGATAGAGAAAATGGG
>chr4:7709019-7712179 A1711 MDHC_LG4 P2
TGAAAGTAGAAACAATTTGACAACCAAGGAATTTGAATCTCCCCTTGATTCTCTAATTAA
TTTACCTTAACACTAATGTCAATCTGAGATTTCTTTCATTTTTTGTAATTGATTGATTCC
TTGATTTTGCATCCTCTTTTGCTGTACTTCCTATAAGTAAACAGCTTGGGAACTCTTTAC
TATTTCAGAATAATGGGGAAAGCCAGTGATGTCCTCATTTTAAGGTTATTATTTAAGGAT
CATCTCTGTAATTTATACTTACTAATCACCCCTTAGCTATCTTGATTAAGTCAAGAACTT
GCATCTCAGCAATTAAATCATATACGGATGACTACGATACATTTCATTCAATCTAATTTA
AACCCAGGAACATTAACATTGCATAACAAACCACATAAATTGTCTACAACTACGAGGAAA
ACCAATATGTGTTCTTCCTTTATTTGATGGATCATTGAGTCTGTCTGTCATTATTCCATG
AGAAAAGAAAAGCTTCATGGTCAATTGAGACATGAATGGGCCAAGGATTTCTCCTCAATG
AGCTCTTCTGCAGTTGCATCCAGCTTCCCCCTCGAAAACTCATCAATCTTGAGCCCTGCA
TTGAAATAGGCATAGTCCAACTTTAACTATCCAATTTTATTTGCCAGAACCATTACTAGG
ATTTGAAAGTGTTTCATAATCCTTAATGACAGTAATTTGTTGTTGCCAAAACATGATTTT
GAGTTAAAAGCTCAGGTTTTAAATGGCTGAAGGAAGTTAACAATGGGCACCGAGTTCAAA
CTTACCCTGCACAATTGACCATTGTCCTTTTTCACATGTAACTGGGAAAGAGTATACGAG
GCCTGGCTGGATTCCATAAGAGCCATCAGAATACACACCCATGGAAACCCATGAACCCTG
AATGACATTCAAAGTAACAAAGAAAAATATTAAATTTGCATAGAATTATATGAAGAAAGA
AAAAAAAAACCATTAATTTTGCAAGAACAAAATACTGGTAAAGATGACGAGAAACCTTAG
GAGTCCCGAGAACCCAATCACGTATATGATCACAAGCAGAACTTGCAGCAGACAGTGCAC
TTGATAGCTTCCTGGCCTTAATAATGGCTGCACCGCGCTGCTGCACGGTGGTGATGAACT
CGGTATTCAACCTAGAGAATGATAAAATGGATGAAGAATTTGAGTAACAACTTAAAGATT
TATACTAAATTTTACGGGTCAGAAATTTGAGATGTACCATTGATCATTAGCCACAAGTTC
TCTGACAGGTTTCTCTCCACCGCTGGTGGTGACAGTTGCATGGTTGACATCAGGATACTG
TGTTGAAGAGTGATTGCCCCAGATGATAACATTCTTCACATCACCGACGTGAACATTTAG
CTTCTCAGAGATTTGTCCTAATGCCCTGTTGTGATCCAGTCTTGTAAGGCATGTGATGTT
TTTCTCTGGGATTGAAGGTGCAAATTCTTTCAAGATGAGCGCATTAGTGTTTGCTGGGTT
GGCAACCACCAGCACCTGAATGGTAGAAGAAATGAAACTGCATCAACTTAAGCATAGCAA
CATTTCGATTTAAAGAAAAACACAGCAACAATATCTCAAAATTTTCAGCATAAGGATTAG
GGATGAACATAAAAGATAATAAAAAAGAAACATCGTGCGCACATTTTATATGGCTTCTCT
CACCTTGACATCTGCAGCAGCATTCTTTTCTAATGCTGAAGCTTGAGCCTTGTAAATCGA
TACATTTTTCGACATCACATCCTTTCTTTCCATACCTTCCTTCCGTGGGAATCCACCAAC
CATAACAGCAATATTGACACCCTTACAAGCTTCATGGACATCCGTTGTAGCAACAACACC
TACAAACATGAACAAGGTAAACCCTAAGAATCCTTCAAAGGAGAAATATCAATCTACCAT
AAAGTAGTATCCAAGATCAGGCTTAACAAGCATACCTCTGAGAAGAGGAAAAGCAGCGTC
AATCAATTCCATTTTCACCCCATTCAAGGACTCAGCTGCAGGTTCAATATCAAGCATGTG
CAGAATTACAGGCTGGTCAGGGCCAAGCATGGCCCCCCTAGCAATCATTGGAACAATAGC
ATAGCCTATTTGCCCTGTTGAATATAATCAAAATCCAATATTACATTACACATTAATTAA
AAAGTCATATCAAAGAATCTAAGTTCACCACAGAATTACAGGAAGATGTAATTCAAATGC
AAAAAATGAGTCCTAATCATTATGGGACACTTAACATAAAGGCTTGTCCCTTTCCATTAT
TTTGTTAACTTGACAGACAAATACTTGGATACTTAGCCCAATATTTTCACATCATAAAAC
TGGATATCATGAGCTTATAAATTCAGGAAATATTCCAAGATGGTTTTGTGGCAATGAGAA
ATACATGGCGTCTGAATTTTGCATCGGAACTGTTATAAGAAAATGAACTTGTAATTTTTT
TAAATTTTTTTTTAAAAACAGGGTGGGGATGGGGAAGAAATAAAAGGATTGATTTGAGCA
TGCCTGCAGCACCAGTAACCAATACAGTCACAGGCTCCTTCTCCATGCTCAAGAAACTCC
ACATGTATTTTATAAGCTTCCAAAAGAAGGCAATAGTGAACAGAACAAGCAAGATTTTCT
GAAAAAGAACAATATTCTCCATTTTCTCAAAAACAGACAGATGCAACAAACAATTCCTGT
CAAAATCAAAACAATCCAGTCCTATGTTTTTATATAGGTGTAAGAGTACCTTGATTGAAA
CAAAGAATCTACAGGGCACTTCCAGAACAAGGCAATCAGATGCCAAAACAAAGTCCACAA
GATACTTAAAAATACAGAACATATCAAATTATTCCAAAGAACAGAACCAAACCCTCTGTT
TGGTCTCCTCCTAAACCAAGGAATACAAAAAATTAATAAAAATAACAATCTCAAATCCAT
GCTTGTTGAAGAATTTTAGTGATCTCATAACAACAACAAAAAAAAAAAACTTGAAACTCT
TCTCTTCATCCACATTTTCATTCAAGCCAGCCACACAGTGAAAATAATACTGGAAAGGAA
GTAAATTTTGAAAGAATGCCCATACCAGCAGCACCAGTGACAAGAACTCGAACTGGGTCT
TTCGCCATTGCTGCGAAGTGTGGTTTTGGATAGAGAAAATGGG
>chr4:7709019-7712179 A1727 MDHC_LG4 P1
TGAAAGTAGAAACAATTTGACAACCAAGGAATTTGAATCTCCCCTTGATTCTCTAATTAA
TTTACCTTAACACTAATGTCAATCTGAGATTTCTTTCATTTTTTGTAATTGATTGATTCC
TTGATTTTGCATCCTCTTTTGCTGTACTTCCTATAAGTAAACAGCTTGGGAACTCTTTAC
TATTTCAGAATAATGGGGAAAGCCAGTGATGTCCTCATTTTAAGGTTATTATTTAAGGAT
CATCTCTGTAATTTATACTTACTAATCACCCCTTAGCTATCTTGATTAAGTCAAGAACTT
GCATCTCAGCAATTAAATCATATACGGATGACTACGATACATTTCATTCAATCTAATTTA
AACCCAGGAACATTAACATTGCATAACAAACCACATAAATTGTCTACAACTACGAGGAAA
ACCAATATGTGTTCTTCCTTTATTTGATGGATCATTGAGTCTGTCTGTCATTATTCCATG
AGAAAAGAAAAGCTTCATGGTCAATTGAGACATGAATGGGCCAAGGATTTCTCCTCAATG
AGCTCTTCTGCAGTTGCATCCAGCTTCCCCCTCGAAAACTCATCAATCTTGAGCCCTGCA
TTGAAATAGGCATAGTCCAACTTTAACTATCCAATTTTATTTGCCAGAACCATTACTAGG
ATTTGAAAGTGTTTCATAATCCTTAATGACAGTAATTTGTTGTTGCCAAAACATGATTTT
GAGTTAAAAGCTCAGGTTTTAAATGGCTGAAGGAAGTTAACAATGGGCACCGAGTTCAAA
CTTACCCTGCACAATTGACCATTGTCCTTTTTCACATGTAACTGGGAAAGAGTATACGAG
GCCTGGCTGGATTCCATAAGAGCCATCAGAATACACACCCATGGAAACCCATGAACCCTG
AATGACATTCAAAGTAACAAAGAAAAATATTAAATTTGCATAGAATTATATGAAGAAAGA
AAAAAAAAACCATTAATTTTGCAAGAACAAAATACTGGTAAAGATGACGAGAAACCTTAG
GAGTCCCGAGAACCCAATCACGTATATGATCACAAGCAGAACTTGCAGCAGACAGTGCAC
TTGATAGCTTCCTGGCCTTAATAATGGCTGCACCGCGCTGCTGCACGGTGGTGATGAACT
CGGTATTCAACCTAGAGAATGATAAAATGGATGAAGAATTTGAGTAACAACTTAAAGATT
TATACTAAATTTTACGGGTCAGAAATTTGAGATGTACCATTGATCATTAGCCACAAGTTC
TCTGACAGGTTTCTCTCCACCGCTGGTGGTGACAGTTGCATGGTTGACATCAGGATACTG
TGTTGAAGAGTGATTGCCCCAGATGATAACATTCTTCACATCACCGACGTGAACATTTAG
CTTCTCAGAGATTTGTCCTAATGCCCTGTTGTGATCCAGTCTTGTAAGGCATGTGATGTT
TTTCTCTGGGATTGAAGGTGCAAATTCTTTCAAGATGAGCGCATTAGTGTTTGCTGGGTT
GGCAACCACCAGCACCTGAATGGTAGAAGAAATGAAACTGCATCAACTTAAGCATAGCAA
CATTTCGATTTAAAGAAAAACACAGCAACAATATCTCAAAATTTTCAGCATAAGGATTAG
GGATGAACATAAAAGATAATAAAAAAGAAACATCGTGCGCACATTTTATATGGCTTCTCT
CACCTTGACATCTGCAGCAGCATTCTTTTCTAATGCTGAAGCTTGAGCCTTGTAAATCGA
TACATTTTTCGACATCACATCCTTTCTTTCCATACCTTCCTTCCGTGGGAATCCACCAAC
CATAACAGCAATATTGACACCCTTACAAGCTTCATGGACATCCGTTGTAGCAACAACACC
TACAAACATGAACAAGGTAAACCCTAAGAATCCTTCAAAGGAGAAATATCAATCTACCAT
AAAGTAGTATCCAAGATCAGGCTTAACAAGCATACCTCTGAGAAGAGGAAAAGCAGCGTC
AATCAATTCCATTTTCACCCCATTCAAGGACTCAGCTGCAGGTTCAATATCAAGCATGTG
CAGAATTACAGGCTGGTCAGGGCCAAGCATGGCCCCCCTAGCAATCATTGGAACAATAGC
ATAGCCTATTTGCCCTGTTGAATATAATCAAAATCCAATATTACATTACACATTAATTAA
AAAGTCATATCAAAGAATCTAAGTTCACCACAGAATTACAGGAAGATGTAATTCAAATGC
AAAAAATGAGTCCTAATCATTATGGGACACTTAACATAAAGGCTTGTCCCTTTCCATTAT
TTTGTTAACTTGACAGACAAATACTTGGATACTTAGCCCAATATTTTCACATCATAAAAC
TGGATATCATGAGCTTATAAATTCAGGAAATATTCCAAGATGGTTTTGTGGCAATGAGAA
ATACATGGCGTCTGAATTTTGCATCGGAACTGTTATAAGAAAATGAACTTGTAATTTTTT
TAAATTTTTTTTTAAAAACAGGGTGGGGATGGGGAAGAAATAAAAGGATTGATTTGAGCA
TGCCTGCAGCACCAGTAACCAATACAGTCACAGGCTCCTTCTCCATGCTCAAGAAACTCC
ACATGTATTTTATAAGCTTCCAAAAGAAGGCAATAGTGAACAGAACAAGCAAGATTTTCT
GAAAAAGAACAATATTCTCCATTTTCTCAAAAACAGACAGATGCAACAAACAATTCCTGT
CAAAATCAAAACAATCCAGTCCTATGTTTTTATATAGGTGTAAGAGTACCTTGATTGAAA
CAAAGAATCTACAGGGCACTTCCAGAACAAGGCAATCAGATGCCAAAACAAAGTCCACAA
GATACTTAAAAATACAGAACATATCAAATTATTCCAAAGAACAGAACCAAACCCTCTGTT
TGGTCTCCTCCTAAACCAAGGAATACAAAAAATTAATAAAAATAACAATCTCAAATCCAT
GCTTGTTGAAGAATTTTAGTGATCTCATAACAACAACAAAAAAAAAAAACTTGAAACTCT
TCTCTTCATCCACATTTTCATTCAAGCCAGCCACACAGTGAAAATAATACTGGAAAGGAA
GTAAATTTTGAAAGAATGCCCATACCAGCAGCACCAGTGACAAGAACTCGAACTGGGTCT
TTCGCCATTGCTGCGAAGTGTGGTTTTGGATAGAGAAAATGGG
>chr4:7709019-7712179 A1727 MDHC_LG4 P2
TGAAAGTAGAAACAATTTGACAACCAAGGAATTTGAATCTCCCCTTGATTCTCTAATTAA
TTTACCTTAACACTAATGTCAATCTGAGATTTCTTTCATTTTTTGTAATTGATTGATTCC
TTGATTTTGCATCCTCTTTTGCTGTACTTCCTATAAGTAAACAGCTTGGGAACTCTTTAC
TATTTCAGAATAATGGGGAAAGCCAGTGATGTCCTCATTTTAAGGTTATTATTTAAGGAT
CATCTCTGTAATTTATACTTACTAATCACCCCTTAGCTATCTTGATTAAGTCAAGAACTT
GCATCTCAGCAATTAAATCATATACGGATGACTACGATACATTTCATTCAATCTAATTTA
AACCCAGGAACATTAACATTGCATAACAAACCACATAAATTGTCTACAACTACGAGGAAA
ACCAATATGTGTTCTTCCTTTATTTGATGGATCATTGAGTCTGTCTGTCATTATTCCATG
AGAAAAGAAAAGCTTCATGGTCAATTGAGACATGAATGGGCCAAGGATTTCTCCTCAATG
AGCTCTTCTGCAGTTGCATCCAGCTTCCCCCTCGAAAACTCATCAATCTTGAGCCCTGCA
TTGAAATAGGCATAGTCCAACTTTAACTATCCAATTTTATTTGCCAGAACCATTACTAGG
ATTTGAAAGTGTTTCATAATCCTTAATGACAGTAATTTGTTGTTGCCAAAACATGATTTT
GAGTTAAAAGCTCAGGTTTTAAATGGCTGAAGGAAGTTAACAATGGGCACCGAGTTCAAA
CTTACCCTGCACAATTGACCATTGTCCTTTTTCACATGTAACTGGGAAAGAGTATACGAG
GCCTGGCTGGATTCCATAAGAGCCATCAGAATACACACCCATGGAAACCCATGAACCCTG
AATGACATTCAAAGTAACAAAGAAAAATATTAAATTTGCATAGAATTATATGAAGAAAGA
AAAAAAAAACCATTAATTTTGCAAGAACAAAATACTGGTAAAGATGACGAGAAACCTTAG
GAGTCCCGAGAACCCAATCACGTATATGATCACAAGCAGAACTTGCAGCAGACAGTGCAC
TTGATAGCTTCCTGGCCTTAATAATGGCTGCACCGCGCTGCTGCACGGTGGTGATGAACT
CGGTATTCAACCTAGAGAATGATAAAATGGATGAAGAATTTGAGTAACAACTTAAAGATT
TATACTAAATTTTACGGGTCAGAAATTTGAGATGTACCATTGATCATTAGCCACAAGTTC
TCTGACAGGTTTCTCTCCACCGCTGGTGGTGACAGTTGCATGGTTGACATCAGGATACTG
TGTTGAAGAGTGATTGCCCCAGATGATAACATTCTTCACATCACCGACGTGAACATTTAG
CTTCTCAGAGATTTGTCCTAATGCCCTGTTGTGATCCAGTCTTGTAAGGCATGTGATGTT
TTTCTCTGGGATTGAAGGTGCAAATTCTTTCAAGATGAGCGCATTAGTGTTTGCTGGGTT
GGCAACCACCAGCACCTGAATGGTAGAAGAAATGAAACTGCATCAACTTAAGCATAGCAA
CATTTCGATTTAAAGAAAAACACAGCAACAATATCTCAAAATTTTCAGCATAAGGATTAG
GGATGAACATAAAAGATAATAAAAAAGAAACATCGTGCGCACATTTTATATGGCTTCTCT
CACCTTGACATCTGCAGCAGCATTCTTTTCTAATGCTGAAGCTTGAGCCTTGTAAATCGA
TACATTTTTCGACATCACATCCTTTCTTTCCATACCTTCCTTCCGTGGGAATCCACCAAC
CATAACAGCAATATTGACACCCTTACAAGCTTCATGGACATCCGTTGTAGCAACAACACC
TACAAACATGAACAAGGTAAACCCTAAGAATCCTTCAAAGGAGAAATATCAATCTACCAT
AAAGTAGTATCCAAGATCAGGCTTAACAAGCATACCTCTGAGAAGAGGAAAAGCAGCGTC
AATCAATTCCATTTTCACCCCATTCAAGGACTCAGCTGCAGGTTCAATATCAAGCATGTG
CAGAATTACAGGCTGGTCAGGGCCAAGCATGGCCCCCCTAGCAATCATTGGAACAATAGC
ATAGCCTATTTGCCCTGTTGAATATAATCAAAATCCAATATTACATTACACATTAATTAA
AAAGTCATATCAAAGAATCTAAGTTCACCACAGAATTACAGGAAGATGTAATTCAAATGC
AAAAAATGAGTCCTAATCATTATGGGACACTTAACATAAAGGCTTGTCCCTTTCCATTAT
TTTGTTAACTTGACAGACAAATACTTGGATACTTAGCCCAATATTTTCACATCATAAAAC
TGGATATCATGAGCTTATAAATTCAGGAAATATTCCAAGATGGTTTTGTGGCAATGAGAA
ATACATGGCGTCTGAATTTTGCATCGGAACTGTTATAAGAAAATGAACTTGTAATTTTTT
TAAATTTTTTTTTAAAAACAGGGTGGGGATGGGGAAGAAATAAAAGGATTGATTTGAGCA
TGCCTGCAGCACCAGTAACCAATACAGTCACAGGCTCCTTCTCCATGCTCAAGAAACTCC
ACATGTATTTTATAAGCTTCCAAAAGAAGGCAATAGTGAACAGAACAAGCAAGATTTTCT
GAAAAAGAACAATATTCTCCATTTTCTCAAAAACAGACAGATGCAACAAACAATTCCTGT
CAAAATCAAAACAATCCAGTCCTATGTTTTTATATAGGTGTAAGAGTACCTTGATTGAAA
CAAAGAATCTACAGGGCACTTCCAGAACAAGGCAATCAGATGCCAAAACAAAGTCCACAA
GATACTTAAAAATACAGAACATATCAAATTATTCCAAAGAACAGAACCAAACCCTCTGTT
TGGTCTCCTCCTAAACCAAGGAATACAAAAAATTAATAAAAATAACAATCTCAAATCCAT
GCTTGTTGAAGAATTTTAGTGATCTCATAACAACAACAAAAAAAAAAAACTTGAAACTCT
TCTCTTCATCCACATTTTCATTCAAGCCAGCCACACAGTGAAAATAATACTGGAAAGGAA
GTAAATTTTGAAAGAATGCCCATACCAGCAGCACCAGTGACAAGAACTCGAACTGGGTCT
TTCGCCATTGCTGCGAAGTGTGGTTTTGGATAGAGAAAATGGG
>chr4:7709019-7712179 A1729 MDHC_LG4 P1
TGAAAGTAGAAACAATTTGACAACCAAGGAATTTGAATCTCCCCTTGATTCTCTAATTAA
TTTACCTTAACACTAATGTCAATCTGAGATTTCTTTCATTTTTTGTAATTGATTGATTCC
TTGATTTTGCATCCTCTTTTGCTGTACTTCCTATAAGTAAACAGCTTGGGAACTCTTTAC
TATTTCAGAATAATGGGGAAAGCCAGTGATGTCCTCATTTTAAGGTTATTATTTAAGGAT
CATCTCTGTAATTTATACTTACTAATCACCCCTTAGCTATCTTGATTAAGTCAAGAACTT
GCATCTCAGCAATTAAATCATATACGGATGACTACGATACATTTCATTCAATCTAATTTA
AACCCAGGAACATTAACATTGCATAACAAACCACATAAATTGTCTACAACTACGAGGAAA
ACCAATATGTGTTCTTCCTTTATTTGATGGATCATTGAGTCTGTCTGTCATTATTCCATG
AGAAAAGAAAAGCTTCATGGTCAATTGAGACATGAATGGGCCAAGGATTTCTCCTCAATG
AGCTCTTCTGCAGTTGCATCCAGCTTCCCCCTCGAAAACTCATCAATCTTGAGCCCTGCA
TTGAAATAGGCATAGTCCAACTTTAACTATCCAATTTTATTTGCCAGAACCATTACTAGG
ATTTGAAAGTGTTTCATAATCCTTAATGACAGTAATTTGTTGTTGCCAAAACATGATTTT
GAGTTAAAAGCTCAGGTTTTAAATGGCTGAAGGAAGTTAACAATGGGCACCGAGTTCAAA
CTTACCCTGCACAATTGACCATTGTCCTTTTTCACATGTAACTGGGAAAGAGTATACGAG
GCCTGGCTGGATTCCATAAGAGCCATCAGAATACACACCCATGGAAACCCATGAACCCTG
AATGACATTCAAAGTAACAAAGAAAAATATTAAATTTGCATAGAATTATATGAAGAAAGA
AAAAAAAAACCATTAATTTTGCAAGAACAAAATACTGGTAAAGATGACGAGAAACCTTAG
GAGTCCCGAGAACCCAATCACGTATATGATCACAAGCAGAACTTGCAGCAGACAGTGCAC
TTGATAGCTTCCTGGCCTTAATAATGGCTGCACCGCGCTGCTGCACGGTGGTGATGAACT
CGGTATTCAACCTAGAGAATGATAAAATGGATGAAGAATTTGAGTAACAACTTAAAGATT
TATACTAAATTTTACGGGTCAGAAATTTGAGATGTACCATTGATCATTAGCCACAAGTTC
TCTGACAGGTTTCTCTCCACCGCTGGTGGTGACAGTTGCATGGTTGACATCAGGATACTG
TGTTGAAGAGTGATTGCCCCAGATGATAACATTCTTCACATCACCGACGTGAACATTTAG
CTTCTCAGAGATTTGTCCTAATGCCCTGTTGTGATCCAGTCTTGTAAGGCATGTGATGTT
TTTCTCTGGGATTGAAGGTGCAAATTCTTTCAAGATGAGCGCATTAGTGTTTGCTGGGTT
GGCAACCACCAGCACCTGAATGGTAGAAGAAATGAAACTGCATCAACTTAAGCATAGCAA
CATTTCGATTTAAAGAAAAACACAGCAACAATATCTCAAAATTTTCAGCATAAGGATTAG
GGATGAACATAAAAGATAATAAAAAAGAAACATCGTGCGCACATTTTATATGGCTTCTCT
CACCTTGACATCTGCAGCAGCATTCTTTTCTAATGCTGAAGCTTGAGCCTTGTAAATCGA
TACATTTTTCGACATCACATCCTTTCTTTCCATACCTTCCTTCCGTGGGAATCCACCAAC
CATAACAGCAATATTGACACCCTTACAAGCTTCATGGACATCCGTTGTAGCAACAACACC
TACAAACATGAACAAGGTAAACCCTAAGAATCCTTCAAAGGAGAAATATCAATCTACCAT
AAAGTAGTATCCAAGATCAGGCTTAACAAGCATACCTCTGAGAAGAGGAAAAGCAGCGTC
AATCAATTCCATTTTCACCCCATTCAAGGACTCAGCTGCAGGTTCAATATCAAGCATGTG
CAGAATTACAGGCTGGTCAGGGCCAAGCATGGCCCCCCTAGCAATCATTGGAACAATAGC
ATAGCCTATTTGCCCTGTTGAATATAATCAAAATCCAATATTACATTACACATTAATTAA
AAAGTCATATCAAAGAATCTAAGTTCACCACAGAATTACAGGAAGATGTAATTCAAATGC
AAAAAATGAGTCCTAATCATTATGGGACACTTAACATAAAGGCTTGTCCCTTTCCATTAT
TTTGTTAACTTGACAGACAAATACTTGGATACTTAGCCCAATATTTTCACATCATAAAAC
TGGATATCATGAGCTTATAAATTCAGGAAATATTCCAAGATGGTTTTGTGGCAATGAGAA
ATACATGGCGTCTGAATTTTGCATCGGAACTGTTATAAGAAAATGAACTTGTAATTTTTT
TAAATTTTTTTTTAAAAACAGGGTGGGGATGGGGAAGAAATAAAAGGATTGATTTGAGCA
TGCCTGCAGCACCAGTAACCAATACAGTCACAGGCTCCTTCTCCATGCTCAAGAAGCTCC
ACATGTATTTTATAAACTTCCAAAAGAAGGCAATAGTGAACAGAAGAACCAAGATTTTCT
GAAAAATAACAATGTTCTCCATTTTCTCAAAAACAGACAGATGCAACAAACAATTCTTGT
TAAAATCAAGACAATCCAATCCTATGTTTTTATATAGGTGTAAGAGTACCATGATTGAAA
CAAAGAATCTACAGGGCACTTCCAGGACAAGGCAATCAGATGCCAAAACAAAGTCCACAA
GATACCTAGAAATACAGAACATATCAAATTATTCCAAAGAACATAACCAAACCCTCTGTT
TGGTCTCCTCCTAAACCAAGGAATACAAAAAATTAAATAAAATAACAATCTCAAATCCAT
GCTTGTTGAAGAATTTTAGTGATCTCATAACAACAACAAAAAAAAAAAACTTGAAACTCT
TCTCTTCATCCACATTTTCATTCAAGCCAGCCACACAGTGAAAATAATACTGGAAAGGAA
GTAAATTTTGAAAGAATGCCCATACCAGCAGCACCAGTGACAAGAACTCGAACTGGGTCT
TTCGCCATTGCTGCGAAGTGTGGTTTTGGATAGAGAAAATGGG
>chr4:7709019-7712179 A1729 MDHC_LG4 P2
TGAAAGTAGAAACAATTTGACAACCAAGGAATTTGAATCTCCCCTTGATTCTCTAATTAA
TTTACCTTAACACTAATGTCAATCTGAGATTTCTTTCATTTTTTGTAATTGATTGATTCC
TTGATTTTGCATCCTCTTTTGCTGTACTTCCTATAAGTAAACAGCTTGGGAACTCTTTAC
TATTTCAGAATAATGGGGAAAGCCAGTGATGTCCTCATTTTAAGGTTATTATTTAAGGAT
CATCTCTGTAATTTATACTTACTAATCACCCCTTAGCTATCTTGATTAAGTCAAGAACTT
GCATCTCAGCAATTAAATCATATACGGATGACTACGATACATTTCATTCAATCTAATTTA
AACCCAGGAACATTAACATTGCATAACAAACCACATAAATTGTCTACAACTACGAGGAAA
ACCAATATGTGTTCTTCCTTTATTTGATGGATCATTGAGTCTGTCTGTCATTATTCCATG
AGAAAAGAAAAGCTTCATGGTCAATTGAGACATGAATGGGCCAAGGATTTCTCCTCAATG
AGCTCTTCTGCAGTTGCATCCAGCTTCCCCCTCGAAAACTCATCAATCTTGAGCCCTGCA
TTGAAATAGGCATAGTCCAACTTTAACTATCCAATTTTATTTGCCAGAACCATTACTAGG
ATTTGAAAGTGTTTCATAATCCTTAATGACAGTAATTTGTTGTTGCCAAAACATGATTTT
GAGTTAAAAGCTCAGGTTTTAAATGGCTGAAGGAAGTTAACAATGGGCACCGAGTTCAAA
CTTACCCTGCACAATTGACCATTGTCCTTTTTCACATGTAACTGGGAAAGAGTATACGAG
GCCTGGCTGGATTCCATAAGAGCCATCAGAATACACACCCATGGAAACCCATGAACCCTG
AATGACATTCAAAGTAACAAAGAAAAATATTAAATTTGCATAGAATTATATGAAGAAAGA
AAAAAAAAACCATTAATTTTGCAAGAACAAAATACTGGTAAAGATGACGAGAAACCTTAG
GAGTCCCGAGAACCCAATCACGTATATGATCACAAGCAGAACTTGCAGCAGACAGTGCAC
TTGATAGCTTCCTGGCCTTAATAATGGCTGCACCGCGCTGCTGCACGGTGGTGATGAACT
CGGTATTCAACCTAGAGAATGATAAAATGGATGAAGAATTTGAGTAACAACTTAAAGATT
TATACTAAATTTTACGGGTCAGAAATTTGAGATGTACCATTGATCATTAGCCACAAGTTC
TCTGACAGGTTTCTCTCCACCGCTGGTGGTGACAGTTGCATGGTTGACATCAGGATACTG
TGTTGAAGAGTGATTGCCCCAGATGATAACATTCTTCACATCACCGACGTGAACATTTAG
CTTCTCAGAGATTTGTCCTAATGCCCTGTTGTGATCCAGTCTTGTAAGGCATGTGATGTT
TTTCTCTGGGATTGAAGGTGCAAATTCTTTCAAGATGAGCGCATTAGTGTTTGCTGGGTT
GGCAACCACCAGCACCTGAATGGTAGAAGAAATGAAACTGCATCAACTTAAGCATAGCAA
CATTTCGATTTAAAGAAAAACACAGCAACAATATCTCAAAATTTTCAGCATAAGGATTAG
GGATGAACATAAAAGATAATAAAAAAGAAACATCGTGCGCACATTTTATATGGCTTCTCT
CACCTTGACATCTGCAGCAGCATTCTTTTCTAATGCTGAAGCTTGAGCCTTGTAAATCGA
TACATTTTTCGACATCACATCCTTTCTTTCCATACCTTCCTTCCGTGGGAATCCACCAAC
CATAACAGCAATATTGACACCCTTACAAGCTTCATGGACATCCGTTGTAGCAACAACACC
TACAAACATGAACAAGGTAAACCCTAAGAATCCTTCAAAGGAGAAATATCAATCTACCAT
AAAGTAGTATCCAAGATCAGGCTTAACAAGCATACCTCTGAGAAGAGGAAAAGCAGCGTC
AATCAATTCCATTTTCACCCCATTCAAGGACTCAGCTGCAGGTTCAATATCAAGCATGTG
CAGAATTACAGGCTGGTCAGGGCCAAGCATGGCCCCCCTAGCAATCATTGGAACAATAGC
ATAGCCTATTTGCCCTGTTGAATATAATCAAAATCCAATATTACATTACACATTAATTAA
AAAGTCATATCAAAGAATCTAAGTTCACCACAGAATTACAGGAAGATGTAATTCAAATGC
AAAAAATGAGTCCTAATCATTATGGGACACTTAACATAAAGGCTTGTCCCTTTCCATTAT
TTTGTTAACTTGACAGACAAATACTTGGATACTTAGCCCAATATTTTCACATCATAAAAC
TGGATATCATGAGCTTATAAATTCAGGAAATATTCCAAGATGGTTTTGTGGCAATGAGAA
ATACATGGCGTCTGAATTTTGCATCGGAACTGTTATAAGAAAATGAACTTGTAATTTTTT
TAAATTTTTTTTTAAAAACAGGGTGGGGATGGGGAAGAAATAAAAGGATTGATTTGAGCA
TGCCTGCAGCACCAGTAACCAATACAGTCACAGGCTCCTTCTCCATGCTCAAGAAACTCC
ACATGTATTTTATAAGCTTCCAAAAGAAGGCAATAGTGAACAGAACAAGCAAGATTTTCT
GAAAAAGAACAATATTCTCCATTTTCTCAAAAACAGACAGATGCAACAAACAATTCCTGT
CAAAATCAAAACAATCCAGTCCTATGTTTTTATATAGGTGTAAGAGTACCTTGATTGAAA
CAAAGAATCTACAGGGCACTTCCAGAACAAGGCAATCAGATGCCAAAACAAAGTCCACAA
GATACTTAAAAATACAGAACATATCAAATTATTCCAAAGAACAGAACCAAACCCTCTGTT
TGGTCTCCTCCTAAACCAAGGAATACAAAAAATTAATAAAAATAACAATCTCAAATCCAT
GCTTGTTGAAGAATTTTAGTGATCTCATAACAACAACAAAAAAAAAAAACTTGAAACTCT
TCTCTTCATCCACATTTTCATTCAAGCCAGCCACACAGTGAAAATAATACTGGAAAGGAA
GTAAATTTTGAAAGAATGCCCATACCAGCAGCACCAGTGACAAGAACTCGAACTGGGTCT
TTCGCCATTGCTGCGAAGTGTGGTTTTGGATAGAGAAAATGGG
>chr4:7709019-7712179 A1731 MDHC_LG4 P1
TGAAAGTAGAAACAATTTGACAACCAAGGAATTTGAATCTCCCCTTGATTCTCTAATTAA
TTTACCTTAACACTAATGTCAATCTGAGATTTCTTTCATTTTTTGTAATTGATTGATTCC
TTGATTTTGCATCCTCTTTTGCTGTACTTCCTATAAGTAAACAGCTTGGGAACTCTTTAC
TATTTCAGAATAATGGGGAAAGCCAGTGATGTCCTCATTTTAAGGTTATTATTTAAGGAT
CATCTCTGTAATTTATACTTACTAATCACCCCTTAGCTATCTTGATTAAGTCAAGAACTT
GCATCTCAGCAATTAAATCATATACGGATGACTACGATACATTTCATTCAATCTAATTTA
AACCCAGGAACATTAACATTGCATAACAAACCACATAAATTGTCTACAACTACGAGGAAA
ACCAATATGTGTTCTTCCTTTATTTGATGGATCATTGAGTCTGTCTGTCATTATTCCATG
AGAAAAGAAAAGCTTCATGGTCAATTGAGACATGAATGGGCCAAGGATTTCTCCTCAATG
AGCTCTTCTGCAGTTGCATCCAGCTTCCCCCTCGAAAACTCATCAATCTTGAGCCCTGCA
TTGAAATAGGCATAGTCCAACTTTAACTATCCAATTTTATTTGCCAGAACCATTACTAGG
ATTTGAAAGTGTTTCATAATCCTTAATGACAGTAATTTGTTGTTGCCAAAACATGATTTT
GAGTTAAAAGCTCAGGTTTTAAATGGCTGAAGGAAGTTAACAATGGGCACCGAGTTCAAA
CTTACCCTGCACAATTGACCATTGTCCTTTTTCACATGTAACTGGGAAAGAGTATACGAG
GCCTGGCTGGATTCCATAAGAGCCATCAGAATACACACCCATGGAAACCCATGAACCCTG
AATGACATTCAAAGTAACAAAGAAAAATATTAAATTTGCATAGAATTATATGAAGAAAGA
AAAAAAAAACCATTAATTTTGCAAGAACAAAATACTGGTAAAGATGACGAGAAACCTTAG
GAGTCCCGAGAACCCAATCACGTATATGATCACAAGCAGAACTTGCAGCAGACAGTGCAC
TTGATAGCTTCCTGGCCTTAATAATGGCTGCACCGCGCTGCTGCACGGTGGTGATGAACT
CGGTATTCAACCTAGAGAATGATAAAATGGATGAAGAATTTGAGTAACAACTTAAAGATT
TATACTAAATTTTACGGGTCAGAAATTTGAGATGTACCATTGATCATTAGCCACAAGTTC
TCTGACAGGTTTCTCTCCACCGCTGGTGGTGACAGTTGCATGGTTGACATCAGGATACTG
TGTTGAAGAGTGATTGCCCCAGATGATAACATTCTTCACATCACCGACGTGAACATTTAG
CTTCTCAGAGATTTGTCCTAATGCCCTGTTGTGATCCAGTCTTGTAAGGCATGTGATGTT
TTTCTCTGGGATTGAAGGTGCAAATTCTTTCAAGATGAGCGCATTAGTGTTTGCTGGGTT
GGCAACCACCAGCACCTGAATGGTAGAAGAAATGAAACTGCATCAACTTAAGCATAGCAA
CATTTCGATTTAAAGAAAAACACAGCAACAATATCTCAAAATTTTCAGCATAAGGATTAG
GGATGAACATAAAAGATAATAAAAAAGAAACATCGTGCGCACATTTTATATGGCTTCTCT
CACCTTGACATCTGCAGCAGCATTCTTTTCTAATGCTGAAGCTTGAGCCTTGTAAATCGA
TACATTTTTCGACATCACATCCTTTCTTTCCATACCTTCCTTCCGTGGGAATCCACCAAC
CATAACAGCAATATTGACACCCTTACAAGCTTCATGGACATCCGTTGTAGCAACAACACC
TACAAACATGAACAAGGTAAACCCTAAGAATCCTTCAAAGGAGAAATATCAATCTACCAT
AAAGTAGTATCCAAGATCAGGCTTAACAAGCATACCTCTGAGAAGAGGAAAAGCAGCGTC
AATCAATTCCATTTTCACCCCATTCAAGGACTCAGCTGCAGGTTCAATATCAAGCATGTG
CAGAATTACAGGCTGGTCAGGGCCAAGCATGGCCCCCCTAGCAATCATTGGAACAATAGC
ATAGCCTATTTGCCCTGTTGAATATAATCAAAATCCAATATTACATTACACATTAATTAA
AAAGTCATATCAAAGAATCTAAGTTCACCACAGAATTACAGGAAGATGTAATTCAAATGC
AAAAAATGAGTCCTAATCATTATGGGACACTTAACATAAAGGCTTGTCCCTTTCCATTAT
TTTGTTAACTTGACAGACAAATACTTGGATACTTAGCCCAATATTTTCACATCATAAAAC
TGGATATCATGAGCTTATAAATTCAGGAAATATTCCAAGATGGTTTTGTGGCAATGAGAA
ATACATGGCGTCTGAATTTTGCATCGGAACTGTTATAAGAAAATGAACTTGTAATTTTTT
TAAATTTTTTTTTAAAAACAGGGTGGGGATGGGGAAGAAATAAAAGGATTGATTTGAGCA
TGCCTGCAGCACCAGTAACCAATACAGTCACAGGCTCCTTCTCCATGCTCAAGAAACTCC
ACATGTATTTTATAAGCTTCCAAAAGAAGGCAATAGTGAACAGAACAAGCAAGATTTTCT
GAAAAAGAACAATATTCTCCATTTTCTCAAAAACAGACAGATGCAACAAACAATTCCTGT
CAAAATCAAAACAATCCAGTCCTATGTTTTTATATAGGTGTAAGAGTACCTTGATTGAAA
CAAAGAATCTACAGGGCACTTCCAGAACAAGGCAATCAGATGCCAAAACAAAGTCCACAA
GATACTTAAAAATACAGAACATATCAAATTATTCCAAAGAACAGAACCAAACCCTCTGTT
TGGTCTCCTCCTAAACCAAGGAATACAAAAAATTAATAAAAATAACAATCTCAAATCCAT
GCTTGTTGAAGAATTTTAGTGATCTCATAACAACAACAAAAAAAAAAAACTTGAAACTCT
TCTCTTCATCCACATTTTCATTCAAGCCAGCCACACAGTGAAAATAATACTGGAAAGGAA
GTAAATTTTGAAAGAATGCCCATACCAGCAGCACCAGTGACAAGAACTCGAACTGGGTCT
TTCGCCATTGCTGCGAAGTGTGGTTTTGGATAGAGAAAATGGG
>chr4:7709019-7712179 A1731 MDHC_LG4 P2
TGAAAGTAGAAACAATTTGACAACCAAGGAATTTGAATCTCCCCTTGATTCTCTAATTAA
TTTACCTTAACACTAATGTCAATCTGAGATTTCTTTCATTTTTTGTAATTGATTGATTCC
TTGATTTTGCATCCTCTTTTGCTGTACTTCCTATAAGTAAACAGCTTGGGAACTCTTTAC
TATTTCAGAATAATGGGGAAAGCCAGTGATGTCCTCATTTTAAGGTTATTATTTAAGGAT
CATCTCTGTAATTTATACTTACTAATCACCCCTTAGCTATCTTGATTAAGTCAAGAACTT
GCATCTCAGCAATTAAATCATATACGGATGACTACGATACATTTCATTCAATCTAATTTA
AACCCAGGAACATTAACATTGCATAACAAACCACATAAATTGTCTACAACTACGAGGAAA
ACCAATATGTGTTCTTCCTTTATTTGATGGATCATTGAGTCTGTCTGTCATTATTCCATG
AGAAAAGAAAAGCTTCATGGTCAATTGAGACATGAATGGGCCAAGGATTTCTCCTCAATG
AGCTCTTCTGCAGTTGCATCCAGCTTCCCCCTCGAAAACTCATCAATCTTGAGCCCTGCA
TTGAAATAGGCATAGTCCAACTTTAACTATCCAATTTTATTTGCCAGAACCATTACTAGG
ATTTGAAAGTGTTTCATAATCCTTAATGACAGTAATTTGTTGTTGCCAAAACATGATTTT
GAGTTAAAAGCTCAGGTTTTAAATGGCTGAAGGAAGTTAACAATGGGCACCGAGTTCAAA
CTTACCCTGCACAATTGACCATTGTCCTTTTTCACATGTAACTGGGAAAGAGTATACGAG
GCCTGGCTGGATTCCATAAGAGCCATCAGAATACACACCCATGGAAACCCATGAACCCTG
AATGACATTCAAAGTAACAAAGAAAAATATTAAATTTGCATAGAATTATATGAAGAAAGA
AAAAAAAAACCATTAATTTTGCAAGAACAAAATACTGGTAAAGATGACGAGAAACCTTAG
GAGTCCCGAGAACCCAATCACGTATATGATCACAAGCAGAACTTGCAGCAGACAGTGCAC
TTGATAGCTTCCTGGCCTTAATAATGGCTGCACCGCGCTGCTGCACGGTGGTGATGAACT
CGGTATTCAACCTAGAGAATGATAAAATGGATGAAGAATTTGAGTAACAACTTAAAGATT
TATACTAAATTTTACGGGTCAGAAATTTGAGATGTACCATTGATCATTAGCCACAAGTTC
TCTGACAGGTTTCTCTCCACCGCTGGTGGTGACAGTTGCATGGTTGACATCAGGATACTG
TGTTGAAGAGTGATTGCCCCAGATGATAACATTCTTCACATCACCGACGTGAACATTTAG
CTTCTCAGAGATTTGTCCTAATGCCCTGTTGTGATCCAGTCTTGTAAGGCATGTGATGTT
TTTCTCTGGGATTGAAGGTGCAAATTCTTTCAAGATGAGCGCATTAGTGTTTGCTGGGTT
GGCAACCACCAGCACCTGAATGGTAGAAGAAATGAAACTGCATCAACTTAAGCATAGCAA
CATTTCGATTTAAAGAAAAACACAGCAACAATATCTCAAAATTTTCAGCATAAGGATTAG
GGATGAACATAAAAGATAATAAAAAAGAAACATCGTGCGCACATTTTATATGGCTTCTCT
CACCTTGACATCTGCAGCAGCATTCTTTTCTAATGCTGAAGCTTGAGCCTTGTAAATCGA
TACATTTTTCGACATCACATCCTTTCTTTCCATACCTTCCTTCCGTGGGAATCCACCAAC
CATAACAGCAATATTGACACCCTTACAAGCTTCATGGACATCCGTTGTAGCAACAACACC
TACAAACATGAACAAGGTAAACCCTAAGAATCCTTCAAAGGAGAAATATCAATCTACCAT
AAAGTAGTATCCAAGATCAGGCTTAACAAGCATACCTCTGAGAAGAGGAAAAGCAGCGTC
AATCAATTCCATTTTCACCCCATTCAAGGACTCAGCTGCAGGTTCAATATCAAGCATGTG
CAGAATTACAGGCTGGTCAGGGCCAAGCATGGCCCCCCTAGCAATCATTGGAACAATAGC
ATAGCCTATTTGCCCTGTTGAATATAATCAAAATCCAATATTACATTACACATTAATTAA
AAAGTCATATCAAAGAATCTAAGTTCACCACAGAATTACAGGAAGATGTAATTCAAATGC
AAAAAATGAGTCCTAATCATTATGGGACACTTAACATAAAGGCTTGTCCCTTTCCATTAT
TTTGTTAACTTGACAGACAAATACTTGGATACTTAGCCCAATATTTTCACATCATAAAAC
TGGATATCATGAGCTTATAAATTCAGGAAATATTCCAAGATGGTTTTGTGGCAATGAGAA
ATACATGGCGTCTGAATTTTGCATCGGAACTGTTATAAGAAAATGAACTTGTAATTTTTT
TAAATTTTTTTTTAAAAACAGGGTGGGGATGGGGAAGAAATAAAAGGATTGATTTGAGCA
TGCCTGCAGCACCAATAACCAATAGTCACAGGCTCCTTCTCCATGCTCAAGAAGCTCCAC
ATGTATTTTATAAACTTCCAAAAGAAGGCAATAGTGAACAGAAGAACCAAGATTTTCTGA
AAAATAACAATGTTCTCCATTTTCTCAAAAACAGACAGATGCAACAAACAATTCTTGTTA
AAATCAAGACAATCCAATCCTATGTTTTTATATAGGTGTAAGAGTACCATGATTGAAACA
AAGAATCTACAGGGCACTTCCAGGACAAGGCAATCAGATGCCAAAACAAAGTCCACAAGA
TACCTAGAAATACAGAACATATCAAATTATTCCAAAGAACATAACCAAACCCTCTGTTTG
GTCTCCTCCTAAACCAAGGAATACAAAAAATTAAATAAAATAACAATCTCAAATCCATGC
TTGTTGAAGAATTTTAGTGATCTCATAACAACAACAAAAAAAAAAACTTGAAATTCTTCT
CTTCATCCACATTTTCATTCAAGCCAGCCACACAGTGAAAATAATACTGGAAAGGAAGTA
AATTTTGAAAGAATGCCCATACCAGCAGCACCAGTGACAAGAACTCGAACTGGGTCTTTC
GCCATTGCTGCGAAGTGTGGTTTTGGATAGAGAAAATGGG
>chr4:7709019-7712179 A1793 MDHC_LG4 P1
TGAAAGTAGAAACAATTTGACAACCAAGGAATTTGAATCTCCCCTTGATTCTCTAATTAA
TTTACCTTAACACTAATGTCAATCTGAGATTTCTTTCATTTTTTGTAATTGATTGATTCC
TTGATTTTGCATCCTCTTTTGCTGTACTTCCTATAAGTAAACAGCTTGGGAACTCTTTAC
TATTTCAGAATAATGGGGAAAGCCAGTGATGTCCTCATTTTAAGGTTATTATTTAAGGAT
CATCTCTGTAATTTATACTTACTAATCACCCCTTAGCTATCTTGATTAAGTCAAGAACTT
GCATCTCAGCAATTAAATCATATACGGATGACTACGATACATTTCATTCAATCTAATTTA
AACCCAGGAACATTAACATTGCATAACAAACCACATAAATTGTCTACAACTACGAGGAAA
ACCAATATGTGTTCTTCCTTTATTTGATGGATCATTGAGTCTGTCTGTCATTATTCCATG
AGAAAAGAAAAGCTTCATGGTCAATTGAGACATGAATGGGCCAAGGATTTCTCCTCAATG
AGCTCTTCTGCAGTTGCATCCAGCTTCCCCCTCGAAAACTCATCAATCTTGAGCCCTGCA
TTGAAATAGGCATAGTCCAACTTTAACTATCCAATTTTATTTGCCAGAACCATTACTAGG
ATTTGAAAGTGTTTCATAATCCTTAATGACAGTAATTTGTTGTTGCCAAAACATGATTTT
GAGTTAAAAGCTCAGGTTTTAAATGGCTGAAGGAAGTTAACAATGGGCACCGAGTTCAAA
CTTACCCTGCACAATTGACCATTGTCCTTTTTCACATGTAACTGGGAAAGAGTATACGAG
GCCTGGCTGGATTCCATAAGAGCCATCAGAATACACACCCATGGAAACCCATGAACCCTG
AATGACATTCAAAGTAACAAAGAAAAATATTAAATTTGCATAGAATTATATGAAGAAAGA
AAAAAAAAACCATTAATTTTGCAAGAACAAAATACTGGTAAAGATGACGAGAAACCTTAG
GAGTCCCGAGAACCCAATCACGTATATGATCACAAGCAGAACTTGCAGCAGACAGTGCAC
TTGATAGCTTCCTGGCCTTAATAATGGCTGCACCGCGCTGCTGCACGGTGGTGATGAACT
CGGTATTCAACCTAGAGAATGATAAAATGGATGAAGAATTTGAGTAACAACTTAAAGATT
TATACTAAATTTTACGGGTCAGAAATTTGAGATGTACCATTGATCATTAGCCACAAGTTC
TCTGACAGGTTTCTCTCCACCGCTGGTGGTGACAGTTGCATGGTTGACATCAGGATACTG
TGTTGAAGAGTGATTGCCCCAGATGATAACATTCTTCACATCACCGACGTGAACATTTAG
CTTCTCAGAGATTTGTCCTAATGCCCTGTTGTGATCCAGTCTTGTAAGGCATGTGATGTT
TTTCTCTGGGATTGAAGGTGCAAATTCTTTCAAGATGAGCGCATTAGTGTTTGCTGGGTT
GGCAACCACCAGCACCTGAATGGTAGAAGAAATGAAACTGCATCAACTTAAGCATAGCAA
CATTTCGATTTAAAGAAAAACACAGCAACAATATCTCAAAATTTTCAGCATAAGGATTAG
GGATGAACATAAAAGATAATAAAAAAGAAACATCGTGCGCACATTTTATATGGCTTCTCT
CACCTTGACATCTGCAGCAGCATTCTTTTCTAATGCTGAAGCTTGAGCCTTGTAAATCGA
TACATTTTTCGACATCACATCCTTTCTTTCCATACCTTCCTTCCGTGGGAATCCACCAAC
CATAACAGCAATATTGACACCCTTACAAGCTTCATGGACATCCGTTGTAGCAACAACACC
TACAAACATGAACAAGGTAAACCCTAAGAATCCTTCAAAGGAGAAATATCAATCTACCAT
AAAGTAGTATCCAAGATCAGGCTTAACAAGCATACCTCTGAGAAGAGGAAAAGCAGCGTC
AATCAATTCCATTTTCACCCCATTCAAGGACTCAGCTGCAGGTTCAATATCAAGCATGTG
CAGAATTACAGGCTGGTCAGGGCCAAGCATGGCCCCCCTAGCAATCATTGGAACAATAGC
ATAGCCTATTTGCCCTGTTGAATATAATCAAAATCCAATATTACATTACACATTAATTAA
AAAGTCATATCAAAGAATCTAAGTTCACCACAGAATTACAGGAAGATGTAATTCAAATGC
AAAAAATGAGTCCTAATCATTATGGGACACTTAACATAAAGGCTTGTCCCTTTCCATTAT
TTTGTTAACTTGACAGACAAATACTTGGATACTTAGCCCAATATTTTCACATCATAAAAC
TGGATATCATGAGCTTATAAATTCAGGAAATATTCCAAGATGGTTTTGTGGCAATGAGAA
ATACATGGCGTCTGAATTTTGCATCGGAACTGTTATAAGAAAATGAACTTGTAATTTTTT
TAAATTTTTTTTTAAAAACAGGGTGGGGATGGGGAAGAAATAAAAGGATTGATTTGAGCA
TGCCTGCAGCACCAGTAACCAATACAGTCACAGGCTCCTTCTCCATGCTCAAGAAACTCC
ACATGTATTTTATAAGCTTCCAAAAGAAGGCAATAGTGAACAGAACAAGCAAGATTTTCT
GAAAAAGAACAATATTCTCCATTTTCTCAAAAACAGACAGATGCAACAAACAATTCCTGT
CAAAATCAAAACAATCCAGTCCTATGTTTTTATATAGGTGTAAGAGTACCTTGATTGAAA
CAAAGAATCTACAGGGCACTTCCAGGACAAGGCAATCAGATGCCAAAACAAAGTCCACAA
GATACCTAGAAATACAGAACATATCAAATTATTCCAAAGAACAGAACCAAACCCTCTGTT
TGGTCTCCTCCTAAACCAAGGAATACAAAAAATTAATAAAAATAACAATCTCAAATCCAT
GCTTGTTGAAGAATTTTAGTGATCTCATAACAACAACAAAAAAAAAAAACTTGAAACTCT
TCTCTTCATCCACATTTTCATTCAAGCCAGCCACACAGTGAAAATAATACTGGAAAGGAA
GTAAATTTTGAAAGAATGCCCATACCAGCAGCACCAGTGACAAGAACTCGAACTGGGTCT
TTCGCCATTGCTGCGAAGTGTGGTTTTGGATAGAGAAAATGGG
>chr4:7709019-7712179 A1793 MDHC_LG4 P2
TGAAAGTAGAAACAATTTGACAACCAAGGAATTTGAATCTCCCCTTGATTCTCTAATTAA
TTTACCTTAACACTAATGTCAATCTGAGATTTCTTTCATTTTTTGTAATTGATTGATTCC
TTGATTTTGCATCCTCTTTTGCTGTACTTCCTATAAGTAAACAGCTTGGGAACTCTTTAC
TATTTCAGAATAATGGGGAAAGCCAGTGATGTCCTCATTTTAAGGTTATTATTTAAGGAT
CATCTCTGTAATTTATACTTACTAATCACCCCTTAGCTATCTTGATTAAGTCAAGAACTT
GCATCTCAGCAATTAAATCATATACGGATGACTACGATACATTTCATTCAATCTAATTTA
AACCCAGGAACATTAACATTGCATAACAAACCACATAAATTGTCTACAACTACGAGGAAA
ACCAATATGTGTTCTTCCTTTATTTGATGGATCATTGAGTCTGTCTGTCATTATTCCATG
AGAAAAGAAAAGCTTCATGGTCAATTGAGACATGAATGGGCCAAGGATTTCTCCTCAATG
AGCTCTTCTGCAGTTGCATCCAGCTTCCCCCTCGAAAACTCATCAATCTTGAGCCCTGCA
TTGAAATAGGCATAGTCCAACTTTAACTATCCAATTTTATTTGCCAGAACCATTACTAGG
ATTTGAAAGTGTTTCATAATCCTTAATGACAGTAATTTGTTGTTGCCAAAACATGATTTT
GAGTTAAAAGCTCAGGTTTTAAATGGCTGAAGGAAGTTAACAATGGGCACCGAGTTCAAA
CTTACCCTGCACAATTGACCATTGTCCTTTTTCACATGTAACTGGGAAAGAGTATACGAG
GCCTGGCTGGATTCCATAAGAGCCATCAGAATACACACCCATGGAAACCCATGAACCCTG
AATGACATTCAAAGTAACAAAGAAAAATATTAAATTTGCATAGAATTATATGAAGAAAGA
AAAAAAAAACCATTAATTTTGCAAGAACAAAATACTGGTAAAGATGACGAGAAACCTTAG
GAGTCCCGAGAACCCAATCACGTATATGATCACAAGCAGAACTTGCAGCAGACAGTGCAC
TTGATAGCTTCCTGGCCTTAATAATGGCTGCACCGCGCTGCTGCACGGTGGTGATGAACT
CGGTATTCAACCTAGAGAATGATAAAATGGATGAAGAATTTGAGTAACAACTTAAAGATT
TATACTAAATTTTACGGGTCAGAAATTTGAGATGTACCATTGATCATTAGCCACAAGTTC
TCTGACAGGTTTCTCTCCACCGCTGGTGGTGACAGTTGCATGGTTGACATCAGGATACTG
TGTTGAAGAGTGATTGCCCCAGATGATAACATTCTTCACATCACCGACGTGAACATTTAG
CTTCTCAGAGATTTGTCCTAATGCCCTGTTGTGATCCAGTCTTGTAAGGCATGTGATGTT
TTTCTCTGGGATTGAAGGTGCAAATTCTTTCAAGATGAGCGCATTAGTGTTTGCTGGGTT
GGCAACCACCAGCACCTGAATGGTAGAAGAAATGAAACTGCATCAACTTAAGCATAGCAA
CATTTCGATTTAAAGAAAAACACAGCAACAATATCTCAAAATTTTCAGCATAAGGATTAG
GGATGAACATAAAAGATAATAAAAAAGAAACATCGTGCGCACATTTTATATGGCTTCTCT
CACCTTGACATCTGCAGCAGCATTCTTTTCTAATGCTGAAGCTTGAGCCTTGTAAATCGA
TACATTTTTCGACATCACATCCTTTCTTTCCATACCTTCCTTCCGTGGGAATCCACCAAC
CATAACAGCAATATTGACACCCTTACAAGCTTCATGGACATCCGTTGTAGCAACAACACC
TACAAACATGAACAAGGTAAACCCTAAGAATCCTTCAAAGGAGAAATATCAATCTACCAT
AAAGTAGTATCCAAGATCAGGCTTAACAAGCATACCTCTGAGAAGAGGAAAAGCAGCGTC
AATCAATTCCATTTTCACCCCATTCAAGGACTCAGCTGCAGGTTCAATATCAAGCATGTG
CAGAATTACAGGCTGGTCAGGGCCAAGCATGGCCCCCCTAGCAATCATTGGAACAATAGC
ATAGCCTATTTGCCCTGTTGAATATAATCAAAATCCAATATTACATTACACATTAATTAA
AAAGTCATATCAAAGAATCTAAGTTCACCACAGAATTACAGGAAGATGTAATTCAAATGC
AAAAAATGAGTCCTAATCATTATGGGACACTTAACATAAAGGCTTGTCCCTTTCCATTAT
TTTGTTAACTTGACAGACAAATACTTGGATACTTAGCCCAATATTTTCACATCATAAAAC
TGGATATCATGAGCTTATAAATTCAGGAAATATTCCAAGATGGTTTTGTGGCAATGAGAA
ATACATGGCGTCTGAATTTTGCATCGGAACTGTTATAAGAAAATGAACTTGTAATTTTTT
TAAATTTTTTTTTAAAAACAGGGTGGGGATGGGGAAGAAATAAAAGGATTGATTTGAGCA
TGCCTGCAGCACCAGTAACCAATACAGTCACAGGCTCCTTCTCCATGCTCAAGAAACTCC
ACATGTATTTTATAAGCTTCCAAAAGAAGGCAATAGTGAACAGAACAAGCAAGATTTTCT
GAAAAAGAACAATATTCTCCATTTTCTCAAAAACAGACAGATGCAACAAACAATTCCTGT
CAAAATCAAAACAATCCAGTCCTATGTTTTTATATAGGTGTAAGAGTACCTTGATTGAAA
CAAAGAATCTACAGGGCACTTCCAGAACAAGGCAATCAGATGCCAAAACAAAGTCCACAA
GATACTTAAAAATACAGAACATATCAAATTATTCCAAAGAACAGAACCAAACCCTCTGTT
TGGTCTCCTCCTAAACCAAGGAATACAAAAAATTAATAAAAATAACAATCTCAAATCCAT
GCTTGTTGAAGAATTTTAGTGATCTCATAACAACAACAAAAAAAAAAAACTTGAAACTCT
TCTCTTCATCCACATTTTCATTCAAGCCAGCCACACAGTGAAAATAATACTGGAAAGGAA
GTAAATTTTGAAAGAATGCCCATACCAGCAGCACCAGTGACAAGAACTCGAACTGGGTCT
TTCGCCATTGCTGCGAAGTGTGGTTTTGGATAGAGAAAATGGG
>chr4:7709019-7712179 A1939 MDHC_LG4 P1
TGAAAGTAGAAACAATTTGACAACCAAGGAATTTGAATCTCCCCTTGATTCTCTAATTAA
TTTACCTTAACACTAATGTCAATCTGAGATTTCTTTCATTTTTTGTAATTGATTGATTCC
TTGATTTTGCATCCTCTTTTGCTGTACTTCCTATAAGTAAACAGCTTGGGAACTCTTTAC
TATTTCAGAATAATGGGGAAAGCCAGTGATGTCCTCATTTTAAGGTTATTATTTAAGGAT
CATCTCTGTAATTTATACTTACTAATCACCCCTTAGCTATCTTGATTAAGTCAAGAACTT
GCATCTCAGCAATTAAATCATATACGGATGACTACGATACATTTCATTCAATCTAATTTA
AACCCAGGAACATTAACATTGCATAACAAACCACATAAATTGTCTACAACTACGAGGAAA
ACCAATATGTGTTCTTCCTTTATTTGATGGATCATTGAGTCTGTCTGTCATTATTCCATG
AGAAAAGAAAAGCTTCATGGTCAATTGAGACATGAATGGGCCAAGGATTTCTCCTCAATG
AGCTCTTCTGCAGTTGCATCCAGCTTCCCCCTCGAAAACTCATCAATCTTGAGCCCTGCA
TTGAAATAGGCATAGTCCAACTTTAACTATCCAATTTTATTTGCCAGAACCATTACTAGG
ATTTGAAAGTGTTTCATAATCCTTAATGACAGTAATTTGTTGTTGCCAAAACATGATTTT
GAGTTAAAAGCTCAGGTTTTAAATGGCTGAAGGAAGTTAACAATGGGCACCGAGTTCAAA
CTTACCCTGCACAATTGACCATTGTCCTTTTTCACATGTAACTGGGAAAGAGTATACGAG
GCCTGGCTGGATTCCATAAGAGCCATCAGAATACACACCCATGGAAACCCATGAACCCTG
AATGACATTCAAAGTAACAAAGAAAAATATTAAATTTGCATAGAATTATATGAAGAAAGA
AAAAAAAAACCATTAATTTTGCAAGAACAAAATACTGGTAAAGATGACGAGAAACCTTAG
GAGTCCCGAGAACCCAATCACGTATATGATCACAAGCAGAACTTGCAGCAGACAGTGCAC
TTGATAGCTTCCTGGCCTTAATAATGGCTGCACCGCGCTGCTGCACGGTGGTGATGAACT
CGGTATTCAACCTAGAGAATGATAAAATGGATGAAGAATTTGAGTAACAACTTAAAGATT
TATACTAAATTTTACGGGTCAGAAATTTGAGATGTACCATTGATCATTAGCCACAAGTTC
TCTGACAGGTTTCTCTCCACCGCTGGTGGTGACAGTTGCATGGTTGACATCAGGATACTG
TGTTGAAGAGTGATTGCCCCAGATGATAACATTCTTCACATCACCGACGTGAACATTTAG
CTTCTCAGAGATTTGTCCTAATGCCCTGTTGTGATCCAGTCTTGTAAGGCATGTGATGTT
TTTCTCTGGGATTGAAGGTGCAAATTCTTTCAAGATGAGCGCATTAGTGTTTGCTGGGTT
GGCAACCACCAGCACCTGAATGGTAGAAGAAATGAAACTGCATCAACTTAAGCATAGCAA
CATTTCGATTTAAAGAAAAACACAGCAACAATATCTCAAAATTTTCAGCATAAGGATTAG
GGATGAACATAAAAGATAATAAAAAAGAAACATCGTGCGCACATTTTATATGGCTTCTCT
CACCTTGACATCTGCAGCAGCATTCTTTTCTAATGCTGAAGCTTGAGCCTTGTAAATCGA
TACATTTTTCGACATCACATCCTTTCTTTCCATACCTTCCTTCCGTGGGAATCCACCAAC
CATAACAGCAATATTGACACCCTTACAAGCTTCATGGACATCCGTTGTAGCAACAACACC
TACAAACATGAACAAGGTAAACCCTAAGAATCCTTCAAAGGAGAAATATCAATCTACCAT
AAAGTAGTATCCAAGATCAGGCTTAACAAGCATACCTCTGAGAAGAGGAAAAGCAGCGTC
AATCAATTCCATTTTCACCCCATTCAAGGACTCAGCTGCAGGTTCAATATCAAGCATGTG
CAGAATTACAGGCTGGTCAGGGCCAAGCATGGCCCCCCTAGCAATCATTGGAACAATAGC
ATAGCCTATTTGCCCTGTTGAATATAATCAAAATCCAATATTACATTACACATTAATTAA
AAAGTCATATCAAAGAATCTAAGTTCACCACAGAATTACAGGAAGATGTAATTCAAATGC
AAAAAATGAGTCCTAATCATTATGGGACACTTAACATAAAGGCTTGTCCCTTTCCATTAT
TTTGTTAACTTGACAGACAAATACTTGGATACTTAGCCCAATATTTTCACATCATAAAAC
TGGATATCATGAGCTTATAAATTCAGGAAATATTCCAAGATGGTTTTGTGGCAATGAGAA
ATACATGGCGTCTGAATTTTGCATCGGAACTGTTATAAGAAAATGAACTTGTAATTTTTT
TAAATTTTTTTTTAAAAACAGGGTGGGGATGGGGAAGAAATAAAAGGATTGATTTGAGCA
TGCCTGCAGCACCAGTAACCAATACAGTCACAGGCTCCTTCTCCATGCTCAAGAAACTCC
ACATGTATTTTATAAGCTTCCAAAAGAAGGCAATAGTGAACAGAACAAGCAAGATTTTCT
GAAAAAGAACAATATTCTCCATTTTCTCAAAAACAGACAGATGCAACAAACAATTCCTGT
CAAAATCAAAACAATCCAGTCCTATGTTTTTATATAGGTGTAAGAGTACCTTGATTGAAA
CAAAGAATCTACAGGGCACTTCCAGAACAAGGCAATCAGATGCCAAAACAAAGTCCACAA
GATACTTAAAAATACAGAACATATCAAATTATTCCAAAGAACAGAACCAAACCCTCTGTT
TGGTCTCCTCCTAAACCAAGGAATACAAAAAATTAATAAAAATAACAATCTCAAATCCAT
GCTTGTTGAAGAATTTTAGTGATCTCATAACAACAACAAAAAAAAAAAACTTGAAACTCT
TCTCTTCATCCACATTTTCATTCAAGCCAGCCACACAGTGAAAATAATACTGGAAAGGAA
GTAAATTTTGAAAGAATGCCCATACCAGCAGCACCAGTGACAAGAACTCGAACTGGGTCT
TTCGCCATTGCTGCGAAGTGTGGTTTTGGATAGAGAAAATGGG
>chr4:7709019-7712179 A1939 MDHC_LG4 P2
TGAAAGTAGAAACAATTTGACAACCAAGGAATTTGAATCTCCCCTTGATTCTCTAATTAA
TTTACCTTAACACTAATGTCAATCTGAGATTTCTTTCATTTTTTGTAATTGATTGATTCC
TTGATTTTGCATCCTCTTTTGCTGTACTTCCTATAAGTAAACAGCTTGGGAACTCTTTAC
TATTTCAGAATAATGGGGAAAGCCAGTGATGTCCTCATTTTAAGGTTATTATTTAAGGAT
CATCTCTGTAATTTATACTTACTAATCACCCCTTAGCTATCTTGATTAAGTCAAGAACTT
GCATCTCAGCAATTAAATCATATACGGATGACTACGATACATTTCATTCAATCTAATTTA
AACCCAGGAACATTAACATTGCATAACAAACCACATAAATTGTCTACAACTACGAGGAAA
ACCAATATGTGTTCTTCCTTTATTTGATGGATCATTGAGTCTGTCTGTCATTATTCCATG
AGAAAAGAAAAGCTTCATGGTCAATTGAGACATGAATGGGCCAAGGATTTCTCCTCAATG
AGCTCTTCTGCAGTTGCATCCAGCTTCCCCCTCGAAAACTCATCAATCTTGAGCCCTGCA
TTGAAATAGGCATAGTCCAACTTTAACTATCCAATTTTATTTGCCAGAACCATTACTAGG
ATTTGAAAGTGTTTCATAATCCTTAATGACAGTAATTTGTTGTTGCCAAAACATGATTTT
GAGTTAAAAGCTCAGGTTTTAAATGGCTGAAGGAAGTTAACAATGGGCACCGAGTTCAAA
CTTACCCTGCACAATTGACCATTGTCCTTTTTCACATGTAACTGGGAAAGAGTATACGAG
GCCTGGCTGGATTCCATAAGAGCCATCAGAATACACACCCATGGAAACCCATGAACCCTG
AATGACATTCAAAGTAACAAAGAAAAATATTAAATTTGCATAGAATTATATGAAGAAAGA
AAAAAAAAACCATTAATTTTGCAAGAACAAAATACTGGTAAAGATGACGAGAAACCTTAG
GAGTCCCGAGAACCCAATCACGTATATGATCACAAGCAGAACTTGCAGCAGACAGTGCAC
TTGATAGCTTCCTGGCCTTAATAATGGCTGCACCGCGCTGCTGCACGGTGGTGATGAACT
CGGTATTCAACCTAGAGAATGATAAAATGGATGAAGAATTTGAGTAACAACTTAAAGATT
TATACTAAATTTTACGGGTCAGAAATTTGAGATGTACCATTGATCATTAGCCACAAGTTC
TCTGACAGGTTTCTCTCCACCGCTGGTGGTGACAGTTGCATGGTTGACATCAGGATACTG
TGTTGAAGAGTGATTGCCCCAGATGATAACATTCTTCACATCACCGACGTGAACATTTAG
CTTCTCAGAGATTTGTCCTAATGCCCTGTTGTGATCCAGTCTTGTAAGGCATGTGATGTT
TTTCTCTGGGATTGAAGGTGCAAATTCTTTCAAGATGAGCGCATTAGTGTTTGCTGGGTT
GGCAACCACCAGCACCTGAATGGTAGAAGAAATGAAACTGCATCAACTTAAGCATAGCAA
CATTTCGATTTAAAGAAAAACACAGCAACAATATCTCAAAATTTTCAGCATAAGGATTAG
GGATGAACATAAAAGATAATAAAAAAGAAACATCGTGCGCACATTTTATATGGCTTCTCT
CACCTTGACATCTGCAGCAGCATTCTTTTCTAATGCTGAAGCTTGAGCCTTGTAAATCGA
TACATTTTTCGACATCACATCCTTTCTTTCCATACCTTCCTTCCGTGGGAATCCACCAAC
CATAACAGCAATATTGACACCCTTACAAGCTTCATGGACATCCGTTGTAGCAACAACACC
TACAAACATGAACAAGGTAAACCCTAAGAATCCTTCAAAGGAGAAATATCAATCTACCAT
AAAGTAGTATCCAAGATCAGGCTTAACAAGCATACCTCTGAGAAGAGGAAAAGCAGCGTC
AATCAATTCCATTTTCACCCCATTCAAGGACTCAGCTGCAGGTTCAATATCAAGCATGTG
CAGAATTACAGGCTGGTCAGGGCCAAGCATGGCCCCCCTAGCAATCATTGGAACAATAGC
ATAGCCTATTTGCCCTGTTGAATATAATCAAAATCCAATATTACATTACACATTAATTAA
AAAGTCATATCAAAGAATCTAAGTTCACCACAGAATTACAGGAAGATGTAATTCAAATGC
AAAAAATGAGTCCTAATCATTATGGGACACTTAACATAAAGGCTTGTCCCTTTCCATTAT
TTTGTTAACTTGACAGACAAATACTTGGATACTTAGCCCAATATTTTCACATCATAAAAC
TGGATATCATGAGCTTATAAATTCAGGAAATATTCCAAGATGGTTTTGTGGCAATGAGAA
ATACATGGCGTCTGAATTTTGCATCGGAACTGTTATAAGAAAATGAACTTGTAATTTTTT
TAAATTTTTTTTTAAAAACAGGGTGGGGATGGGGAAGAAATAAAAGGATTGATTTGAGCA
TGCCTGCAGCACCAGTAACCAATACAGTCACAGGCTCCTTCTCCATGCTCAAGAAACTCC
ACATGTATTTTATAAGCTTCCAAAAGAAGGCAATAGTGAACAGAACAAGCAAGATTTTCT
GAAAAAGAACAATATTCTCCATTTTCTCAAAAACAGACAGATGCAACAAACAATTCCTGT
CAAAATCAAAACAATCCAGTCCTATGTTTTTATATAGGTGTAAGAGTACCTTGATTGAAA
CAAAGAATCTACAGGGCACTTCCAGAACAAGGCAATCAGATGCCAAAACAAAGTCCACAA
GATACTTAAAAATACAGAACATATCAAATTATTCCAAAGAACAGAACCAAACCCTCTGTT
TGGTCTCCTCCTAAACCAAGGAATACAAAAAATTAATAAAAATAACAATCTCAAATCCAT
GCTTGTTGAAGAATTTTAGTGATCTCATAACAACAACAAAAAAAAAAAACTTGAAACTCT
TCTCTTCATCCACATTTTCATTCAAGCCAGCCACACAGTGAAAATAATACTGGAAAGGAA
GTAAATTTTGAAAGAATGCCCATACCAGCAGCACCAGTGACAAGAACTCGAACTGGGTCT
TTCGCCATTGCTGCGAAGTGTGGTTTTGGATAGAGAAAATGGG
>chr4:7709019-7712179 A2065 MDHC_LG4 P1
TGAAAGTAGAAACAATTTGACAACCAAGGAATTTGAATCTCCCCTTGATTCTCTAATTAA
TTTACCTTAACACTAATGTCAATCTGAGATTTCTTTCATTTTTTGTAATTGATTGATTCC
TTGATTTTGCATCCTCTTTTGCTGTACTTCCTATAAGTAAACAGCTTGGGAACTCTTTAC
TATTTCAGAATAATGGGGAAAGCCAGTGATGTCCTCATTTTAAGGTTATTATTTAAGGAT
CATCTCTGTAATTTATACTTACTAATCACCCCTTAGCTATCTTGATTAAGTCAAGAACTT
GCATCTCAGCAATTAAATCATATACGGATGACTACGATACATTTCATTCAATCTAATTTA
AACCCAGGAACATTAACATTGCATAACAAACCACATAAATTGTCTACAACTACGAGGAAA
ACCAATATGTGTTCTTCCTTTATTTGATGGATCATTGAGTCTGTCTGTCATTATTCCATG
AGAAAAGAAAAGCTTCATGGTCAATTGAGACATGAATGGGCCAAGGATTTCTCCTCAATG
AGCTCTTCTGCAGTTGCATCCAGCTTCCCCCTCGAAAACTCATCAATCTTGAGCCCTGCA
TTGAAATAGGCATAGTCCAACTTTAACTATCCAATTTTATTTGCCAGAACCATTACTAGG
ATTTGAAAGTGTTTCATAATCCTTAATGACAGTAATTTGTTGTTGCCAAAACATGATTTT
GAGTTAAAAGCTCAGGTTTTAAATGGCTGAAGGAAGTTAACAATGGGCACCGAGTTCAAA
CTTACCCTGCACAATTGACCATTGTCCTTTTTCACATGTAACTGGGAAAGAGTATACGAG
GCCTGGCTGGATTCCATAAGAGCCATCAGAATACACACCCATGGAAACCCATGAACCCTG
AATGACATTCAAAGTAACAAAGAAAAATATTAAATTTGCATAGAATTATATGAAGAAAGA
AAAAAAAAACCATTAATTTTGCAAGAACAAAATACTGGTAAAGATGACGAGAAACCTTAG
GAGTCCCGAGAACCCAATCACGTATATGATCACAAGCAGAACTTGCAGCAGACAGTGCAC
TTGATAGCTTCCTGGCCTTAATAATGGCTGCACCGCGCTGCTGCACGGTGGTGATGAACT
CGGTATTCAACCTAGAGAATGATAAAATGGATGAAGAATTTGAGTAACAACTTAAAGATT
TATACTAAATTTTACGGGTCAGAAATTTGAGATGTACCATTGATCATTAGCCACAAGTTC
TCTGACAGGTTTCTCTCCACCGCTGGTGGTGACAGTTGCATGGTTGACATCAGGATACTG
TGTTGAAGAGTGATTGCCCCAGATGATAACATTCTTCACATCACCGACGTGAACATTTAG
CTTCTCAGAGATTTGTCCTAATGCCCTGTTGTGATCCAGTCTTGTAAGGCATGTGATGTT
TTTCTCTGGGATTGAAGGTGCAAATTCTTTCAAGATGAGCGCATTAGTGTTTGCTGGGTT
GGCAACCACCAGCACCTGAATGGTAGAAGAAATGAAACTGCATCAACTTAAGCATAGCAA
CATTTCGATTTAAAGAAAAACACAGCAACAATATCTCAAAATTTTCAGCATAAGGATTAG
GGATGAACATAAAAGATAATAAAAAAGAAACATCGTGCGCACATTTTATATGGCTTCTCT
CACCTTGACATCTGCAGCAGCATTCTTTTCTAATGCTGAAGCTTGAGCCTTGTAAATCGA
TACATTTTTCGACATCACATCCTTTCTTTCCATACCTTCCTTCCGTGGGAATCCACCAAC
CATAACAGCAATATTGACACCCTTACAAGCTTCATGGACATCCGTTGTAGCAACAACACC
TACAAACATGAACAAGGTAAACCCTAAGAATCCTTCAAAGGAGAAATATCAATCTACCAT
AAAGTAGTATCCAAGATCAGGCTTAACAAGCATACCTCTGAGAAGAGGAAAAGCAGCGTC
AATCAATTCCATTTTCACCCCATTCAAGGACTCAGCTGCAGGTTCAATATCAAGCATGTG
CAGAATTACAGGCTGGTCAGGGCCAAGCATGGCCCCCCTAGCAATCATTGGAACAATAGC
ATAGCCTATTTGCCCTGTTGAATATAATCAAAATCCAATATTACATTACACATTAATTAA
AAAGTCATATCAAAGAATCTAAGTTCACCACAGAATTACAGGAAGATGTAATTCAAATGC
AAAAAATGAGTCCTAATCATTATGGGACACTTAACATAAAGGCTTGTCCCTTTCCATTAT
TTTGTTAACTTGACAGACAAATACTTGGATACTTAGCCCAATATTTTCACATCATAAAAC
TGGATATCATGAGCTTATAAATTCAGGAAATATTCCAAGATGGTTTTGTGGCAATGAGAA
ATACATGGCGTCTGAATTTTGCATCGGAACTGTTATAAGAAAATGAACTTGTAATTTTTT
TAAATTTTTTTTTAAAAACAGGGTGGGGATGGGGAAGAAATAAAAGGATTGATTTGAGCA
TGCCTGCAGCACCAGTAACCAATACAGTCACAGGCTCCTTCTCCATGCTCAAGAAACTCC
ACATGTATTTTATAAGCTTCCAAAAGAAGGCAATAGTGAACAGAACAAGCAAGATTTTCT
GAAAAAGAACAATATTCTCCATTTTCTCAAAAACAGACAGATGCAACAAACAATTCCTGT
CAAAATCAAAACAATCCAGTCCTATGTTTTTATATAGGTGTAAGAGTACCTTGATTGAAA
CAAAGAATCTACAGGGCACTTCCAGAACAAGGCAATCAGATGCCAAAACAAAGTCCACAA
GATACTTAAAAATACAGAACATATCAAATTATTCCAAAGAACAGAACCAAACCCTCTGTT
TGGTCTCCTCCTAAACCAAGGAATACAAAAAATTAATAAAAATAACAATCTCAAATCCAT
GCTTGTTGAAGAATTTTAGTGATCTCATAACAACAACAAAAAAAAAAAACTTGAAACTCT
TCTCTTCATCCACATTTTCATTCAAGCCAGCCACACAGTGAAAATAATACTGGAAAGGAA
GTAAATTTTGAAAGAATGCCCATACCAGCAGCACCAGTGACAAGAACTCGAACTGGGTCT
TTCGCCATTGCTGCGAAGTGTGGTTTTGGATAGAGAAAATGGG
>chr4:7709019-7712179 A2065 MDHC_LG4 P2
TGAAAGTAGAAACAATTTGACAACCAAGGAATTTGAATCTCCCCTTGATTCTCTAATTAA
TTTACCTTAACACTAATGTCAATCTGAGATTTCTTTCATTTTTTGTAATTGATTGATTCC
TTGATTTTGCATCCTCTTTTGCTGTACTTCCTATAAGTAAACAGCTTGGGAACTCTTTAC
TATTTCAGAATAATGGGGAAAGCCAGTGATGTCCTCATTTTAAGGTTATTATTTAAGGAT
CATCTCTGTAATTTATACTTACTAATCACCCCTTAGCTATCTTGATTAAGTCAAGAACTT
GCATCTCAGCAATTAAATCATATACGGATGACTACGATACATTTCATTCAATCTAATTTA
AACCCAGGAACATTAACATTGCATAACAAACCACATAAATTGTCTACAACTACGAGGAAA
ACCAATATGTGTTCTTCCTTTATTTGATGGATCATTGAGTCTGTCTGTCATTATTCCATG
AGAAAAGAAAAGCTTCATGGTCAATTGAGACATGAATGGGCCAAGGATTTCTCCTCAATG
AGCTCTTCTGCAGTTGCATCCAGCTTCCCCCTCGAAAACTCATCAATCTTGAGCCCTGCA
TTGAAATAGGCATAGTCCAACTTTAACTATCCAATTTTATTTGCCAGAACCATTACTAGG
ATTTGAAAGTGTTTCATAATCCTTAATGACAGTAATTTGTTGTTGCCAAAACATGATTTT
GAGTTAAAAGCTCAGGTTTTAAATGGCTGAAGGAAGTTAACAATGGGCACCGAGTTCAAA
CTTACCCTGCACAATTGACCATTGTCCTTTTTCACATGTAACTGGGAAAGAGTATACGAG
GCCTGGCTGGATTCCATAAGAGCCATCAGAATACACACCCATGGAAACCCATGAACCCTG
AATGACATTCAAAGTAACAAAGAAAAATATTAAATTTGCATAGAATTATATGAAGAAAGA
AAAAAAAAACCATTAATTTTGCAAGAACAAAATACTGGTAAAGATGACGAGAAACCTTAG
GAGTCCCGAGAACCCAATCACGTATATGATCACAAGCAGAACTTGCAGCAGACAGTGCAC
TTGATAGCTTCCTGGCCTTAATAATGGCTGCACCGCGCTGCTGCACGGTGGTGATGAACT
CGGTATTCAACCTAGAGAATGATAAAATGGATGAAGAATTTGAGTAACAACTTAAAGATT
TATACTAAATTTTACGGGTCAGAAATTTGAGATGTACCATTGATCATTAGCCACAAGTTC
TCTGACAGGTTTCTCTCCACCGCTGGTGGTGACAGTTGCATGGTTGACATCAGGATACTG
TGTTGAAGAGTGATTGCCCCAGATGATAACATTCTTCACATCACCGACGTGAACATTTAG
CTTCTCAGAGATTTGTCCTAATGCCCTGTTGTGATCCAGTCTTGTAAGGCATGTGATGTT
TTTCTCTGGGATTGAAGGTGCAAATTCTTTCAAGATGAGCGCATTAGTGTTTGCTGGGTT
GGCAACCACCAGCACCTGAATGGTAGAAGAAATGAAACTGCATCAACTTAAGCATAGCAA
CATTTCGATTTAAAGAAAAACACAGCAACAATATCTCAAAATTTTCAGCATAAGGATTAG
GGATGAACATAAAAGATAATAAAAAAGAAACATCGTGCGCACATTTTATATGGCTTCTCT
CACCTTGACATCTGCAGCAGCATTCTTTTCTAATGCTGAAGCTTGAGCCTTGTAAATCGA
TACATTTTTCGACATCACATCCTTTCTTTCCATACCTTCCTTCCGTGGGAATCCACCAAC
CATAACAGCAATATTGACACCCTTACAAGCTTCATGGACATCCGTTGTAGCAACAACACC
TACAAACATGAACAAGGTAAACCCTAAGAATCCTTCAAAGGAGAAATATCAATCTACCAT
AAAGTAGTATCCAAGATCAGGCTTAACAAGCATACCTCTGAGAAGAGGAAAAGCAGCGTC
AATCAATTCCATTTTCACCCCATTCAAGGACTCAGCTGCAGGTTCAATATCAAGCATGTG
CAGAATTACAGGCTGGTCAGGGCCAAGCATGGCCCCCCTAGCAATCATTGGAACAATAGC
ATAGCCTATTTGCCCTGTTGAATATAATCAAAATCCAATATTACATTACACATTAATTAA
AAAGTCATATCAAAGAATCTAAGTTCACCACAGAATTACAGGAAGATGTAATTCAAATGC
AAAAAATGAGTCCTAATCATTATGGGACACTTAACATAAAGGCTTGTCCCTTTCCATTAT
TTTGTTAACTTGACAGACAAATACTTGGATACTTAGCCCAATATTTTCACATCATAAAAC
TGGATATCATGAGCTTATAAATTCAGGAAATATTCCAAGATGGTTTTGTGGCAATGAGAA
ATACATGGCGTCTGAATTTTGCATCGGAACTGTTATAAGAAAATGAACTTGTAATTTTTT
TAAATTTTTTTTTAAAAACAGGGTGGGGATGGGGAAGAAATAAAAGGATTGATTTGAGCA
TGCCTGCAGCACCAGTAACCAATACAGTCACAGGCTCCTTCTCCATGCTCAAGAAACTCC
ACATGTATTTTATAAGCTTCCAAAAGAAGGCAATAGTGAACAGAACAAGCAAGATTTTCT
GAAAAAGAACAATATTCTCCATTTTCTCAAAAACAGACAGATGCAACAAACAATTCCTGT
CAAAATCAAAACAATCCAGTCCTATGTTTTTATATAGGTGTAAGAGTACCTTGATTGAAA
CAAAGAATCTACAGGGCACTTCCAGAACAAGGCAATCAGATGCCAAAACAAAGTCCACAA
GATACTTAAAAATACAGAACATATCAAATTATTCCAAAGAACAGAACCAAACCCTCTGTT
TGGTCTCCTCCTAAACCAAGGAATACAAAAAATTAATAAAAATAACAATCTCAAATCCAT
GCTTGTTGAAGAATTTTAGTGATCTCATAACAACAACAAAAAAAAAAAACTTGAAACTCT
TCTCTTCATCCACATTTTCATTCAAGCCAGCCACACAGTGAAAATAATACTGGAAAGGAA
GTAAATTTTGAAAGAATGCCCATACCAGCAGCACCAGTGACAAGAACTCGAACTGGGTCT
TTCGCCATTGCTGCGAAGTGTGGTTTTGGATAGAGAAAATGGG
>chr4:7709019-7712179 A2067 MDHC_LG4 P1
TGAAAGTAGAAACAATTTGACAACCAAGGAATTTGAATCTCCCCTTGATTCTCTAATTAA
TTTACCTTAACACTAATGTCAATCTGAGATTTCTTTCATTTTTTGTAATTGATTGATTCC
TTGATTTTGCATCCTCTTTTGCTGTACTTCCTATAAGTAAACAGCTTGGGAACTCTTTAC
TATTTCAGAATAATGGGGAAAGCCAGTGATGTCCTCATTTTAAGGTTATTATTTAAGGAT
CATCTCTGTAATTTATACTTACTAATCACCCCTTAGCTATCTTGATTAAGTCAAGAACTT
GCATCTCAGCAATTAAATCATATACGGATGACTACGATACATTTCATTCAATCTAATTTA
AACCCAGGAACATTAACATTGCATAACAAACCACATAAATTGTCTACAACTACGAGGAAA
ACCAATATGTGTTCTTCCTTTATTTGATGGATCATTGAGTCTGTCTGTCATTATTCCATG
AGAAAAGAAAAGCTTCATGGTCAATTGAGACATGAATGGGCCAAGGATTTCTCCTCAATG
AGCTCTTCTGCAGTTGCATCCAGCTTCCCCCTCGAAAACTCATCAATCTTGAGCCCTGCA
TTGAAATAGGCATAGTCCAACTTTAACTATCCAATTTTATTTGCCAGAACCATTACTAGG
ATTTGAAAGTGTTTCATAATCCTTAATGACAGTAATTTGTTGTTGCCAAAACATGATTTT
GAGTTAAAAGCTCAGGTTTTAAATGGCTGAAGGAAGTTAACAATGGGCACCGAGTTCAAA
CTTACCCTGCACAATTGACCATTGTCCTTTTTCACATGTAACTGGGAAAGAGTATACGAG
GCCTGGCTGGATTCCATAAGAGCCATCAGAATACACACCCATGGAAACCCATGAACCCTG
AATGACATTCAAAGTAACAAAGAAAAATATTAAATTTGCATAGAATTATATGAAGAAAGA
AAAAAAAAACCATTAATTTTGCAAGAACAAAATACTGGTAAAGATGACGAGAAACCTTAG
GAGTCCCGAGAACCCAATCACGTATATGATCACAAGCAGAACTTGCAGCAGACAGTGCAC
TTGATAGCTTCCTGGCCTTAATAATGGCTGCACCGCGCTGCTGCACGGTGGTGATGAACT
CGGTATTCAACCTAGAGAATGATAAAATGGATGAAGAATTTGAGTAACAACTTAAAGATT
TATACTAAATTTTACGGGTCAGAAATTTGAGATGTACCATTGATCATTAGCCACAAGTTC
TCTGACAGGTTTCTCTCCACCGCTGGTGGTGACAGTTGCATGGTTGACATCAGGATACTG
TGTTGAAGAGTGATTGCCCCAGATGATAACATTCTTCACATCACCGACGTGAACATTTAG
CTTCTCAGAGATTTGTCCTAATGCCCTGTTGTGATCCAGTCTTGTAAGGCATGTGATGTT
TTTCTCTGGGATTGAAGGTGCAAATTCTTTCAAGATGAGCGCATTAGTGTTTGCTGGGTT
GGCAACCACCAGCACCTGAATGGTAGAAGAAATGAAACTGCATCAACTTAAGCATAGCAA
CATTTCGATTTAAAGAAAAACACAGCAACAATATCTCAAAATTTTCAGCATAAGGATTAG
GGATGAACATAAAAGATAATAAAAAAGAAACATCGTGCGCACATTTTATATGGCTTCTCT
CACCTTGACATCTGCAGCAGCATTCTTTTCTAATGCTGAAGCTTGAGCCTTGTAAATCGA
TACATTTTTCGACATCACATCCTTTCTTTCCATACCTTCCTTCCGTGGGAATCCACCAAC
CATAACAGCAATATTGACACCCTTACAAGCTTCATGGACATCCGTTGTAGCAACAACACC
TACAAACATGAACAAGGTAAACCCTAAGAATCCTTCAAAGGAGAAATATCAATCTACCAT
AAAGTAGTATCCAAGATCAGGCTTAACAAGCATACCTCTGAGAAGAGGAAAAGCAGCGTC
AATCAATTCCATTTTCACCCCATTCAAGGACTCAGCTGCAGGTTCAATATCAAGCATGTG
CAGAATTACAGGCTGGTCAGGGCCAAGCATGGCCCCCCTAGCAATCATTGGAACAATAGC
ATAGCCTATTTGCCCTGTTGAATATAATCAAAATCCAATATTACATTACACATTAATTAA
AAAGTCATATCAAAGAATCTAAGTTCACCACAGAATTACAGGAAGATGTAATTCAAATGC
AAAAAATGAGTCCTAATCATTATGGGACACTTAACATAAAGGCTTGTCCCTTTCCATTAT
TTTGTTAACTTGACAGACAAATACTTGGATACTTAGCCCAATATTTTCACATCATAAAAC
TGGATATCATGAGCTTATAAATTCAGGAAATATTCCAAGATGGTTTTGTGGCAATGAGAA
ATACATGGCGTCTGAATTTTGCATCGGAACTGTTATAAGAAAATGAACTTGTAATTTTTT
TAAATTTTTTTTTAAAAACAGGGTGGGGATGGGGAAGAAATAAAAGGATTGATTTGAGCA
TGCCTGCAGCACCAGTAACCAATACAGTCACAGGCTCCTTCTCCATGCTCAAGAAACTCC
ACATGTATTTTATAAGCTTCCAAAAGAAGGCAATAGTGAACAGAACAAGCAAGATTTTCT
GAAAAAGAACAATATTCTCCATTTTCTCAAAAACAGACAGATGCAACAAACAATTCCTGT
CAAAATCAAAACAATCCAGTCCTATGTTTTTATATAGGTGTAAGAGTACCTTGATTGAAA
CAAAGAATCTACAGGGCACTTCCAGAACAAGGCAATCAGATGCCAAAACAAAGTCCACAA
GATACTTAAAAATACAGAACATATCAAATTATTCCAAAGAACAGAACCAAACCCTCTGTT
TGGTCTCCTCCTAAACCAAGGAATACAAAAAATTAATAAAAATAACAATCTCAAATCCAT
GCTTGTTGAAGAATTTTAGTGATCTCATAACAACAACAAAAAAAAAAACTTGAAACTCTT
CTCTTCATCCACATTTTCATTCAAGCCAGCCACACAGTGAAAATAATACTGGAAAGGAAG
TAAATTTTGAAAGAATGCCCATACCAGCAGCACCAGTGACAAGAACTCGAACTGGGTCTT
TCGCCATTGCTGCGAAGTGTGGTTTTGGATAGAGAAAATGGG
>chr4:7709019-7712179 A2067 MDHC_LG4 P2
TGAAAGTAGAAACAATTTGACAACCAAGGAATTTGAATCTCCCCTTGATTCTCTAATTAA
TTTACCTTAACACTAATGTCAATCTGAGATTTCTTTCATTTTTTGTAATTGATTGATTCC
TTGATTTTGCATCCTCTTTTGCTGTACTTCCTATAAGTAAACAGCTTGGGAACTCTTTAC
TATTTCAGAATAATGGGGAAAGCCAGTGATGTCCTCATTTTAAGGTTATTATTTAAGGAT
CATCTCTGTAATTTATACTTACTAATCACCCCTTAGCTATCTTGATTAAGTCAAGAACTT
GCATCTCAGCAATTAAATCATATACGGATGACTACGATACATTTCATTCAATCTAATTTA
AACCCAGGAACATTAACATTGCATAACAAACCACATAAATTGTCTACAACTACGAGGAAA
ACCAATATGTGTTCTTCCTTTATTTGATGGATCATTGAGTCTGTCTGTCATTATTCCATG
AGAAAAGAAAAGCTTCATGGTCAATTGAGACATGAATGGGCCAAGGATTTCTCCTCAATG
AGCTCTTCTGCAGTTGCATCCAGCTTCCCCCTCGAAAACTCATCAATCTTGAGCCCTGCA
TTGAAATAGGCATAGTCCAACTTTAACTATCCAATTTTATTTGCCAGAACCATTACTAGG
ATTTGAAAGTGTTTCATAATCCTTAATGACAGTAATTTGTTGTTGCCAAAACATGATTTT
GAGTTAAAAGCTCAGGTTTTAAATGGCTGAAGGAAGTTAACAATGGGCACCGAGTTCAAA
CTTACCCTGCACAATTGACCATTGTCCTTTTTCACATGTAACTGGGAAAGAGTATACGAG
GCCTGGCTGGATTCCATAAGAGCCATCAGAATACACACCCATGGAAACCCATGAACCCTG
AATGACATTCAAAGTAACAAAGAAAAATATTAAATTTGCATAGAATTATATGAAGAAAGA
AAAAAAAAACCATTAATTTTGCAAGAACAAAATACTGGTAAAGATGACGAGAAACCTTAG
GAGTCCCGAGAACCCAATCACGTATATGATCACAAGCAGAACTTGCAGCAGACAGTGCAC
TTGATAGCTTCCTGGCCTTAATAATGGCTGCACCGCGCTGCTGCACGGTGGTGATGAACT
CGGTATTCAACCTAGAGAATGATAAAATGGATGAAGAATTTGAGTAACAACTTAAAGATT
TATACTAAATTTTACGGGTCAGAAATTTGAGATGTACCATTGATCATTAGCCACAAGTTC
TCTGACAGGTTTCTCTCCACCGCTGGTGGTGACAGTTGCATGGTTGACATCAGGATACTG
TGTTGAAGAGTGATTGCCCCAGATGATAACATTCTTCACATCACCGACGTGAACATTTAG
CTTCTCAGAGATTTGTCCTAATGCCCTGTTGTGATCCAGTCTTGTAAGGCATGTGATGTT
TTTCTCTGGGATTGAAGGTGCAAATTCTTTCAAGATGAGCGCATTAGTGTTTGCTGGGTT
GGCAACCACCAGCACCTGAATGGTAGAAGAAATGAAACTGCATCAACTTAAGCATAGCAA
CATTTCGATTTAAAGAAAAACACAGCAACAATATCTCAAAATTTTCAGCATAAGGATTAG
GGATGAACATAAAAGATAATAAAAAAGAAACATCGTGCGCACATTTTATATGGCTTCTCT
CACCTTGACATCTGCAGCAGCATTCTTTTCTAATGCTGAAGCTTGAGCCTTGTAAATCGA
TACATTTTTCGACATCACATCCTTTCTTTCCATACCTTCCTTCCGTGGGAATCCACCAAC
CATAACAGCAATATTGACACCCTTACAAGCTTCATGGACATCCGTTGTAGCAACAACACC
TACAAACATGAACAAGGTAAACCCTAAGAATCCTTCAAAGGAGAAATATCAATCTACCAT
AAAGTAGTATCCAAGATCAGGCTTAACAAGCATACCTCTGAGAAGAGGAAAAGCAGCGTC
AATCAATTCCATTTTCACCCCATTCAAGGACTCAGCTGCAGGTTCAATATCAAGCATGTG
CAGAATTACAGGCTGGTCAGGGCCAAGCATGGCCCCCCTAGCAATCATTGGAACAATAGC
ATAGCCTATTTGCCCTGTTGAATATAATCAAAATCCAATATTACATTACACATTAATTAA
AAAGTCATATCAAAGAATCTAAGTTCACCACAGAATTACAGGAAGATGTAATTCAAATGC
AAAAAATGAGTCCTAATCATTATGGGACACTTAACATAAAGGCTTGTCCCTTTCCATTAT
TTTGTTAACTTGACAGACAAATACTTGGATACTTAGCCCAATATTTTCACATCATAAAAC
TGGATATCATGAGCTTATAAATTCAGGAAATATTCCAAGATGGTTTTGTGGCAATGAGAA
ATACATGGCGTCTGAATTTTGCATCGGAACTGTTATAAGAAAATGAACTTGTAATTTTTT
TAAATTTTTTTTTAAAAACAGGGTGGGGATGGGGAAGAAATAAAAGGATTGATTTGAGCA
TGCCTGCAGCACCAGTAACCAATACAGTCACAGGCTCCTTCTCCATGCTCAAGAAACTCC
ACATGTATTTTATAAGCTTCCAAAAGAAGGCAATAGTGAACAGAACAAGCAAGATTTTCT
GAAAAAGAACAATATTCTCCATTTTCTCAAAAACAGACAGATGCAACAAACAATTCCTGT
CAAAATCAAAACAATCCAGTCCTATGTTTTTATATAGGTGTAAGAGTACCTTGATTGAAA
CAAAGAATCTACAGGGCACTTCCAGAACAAGGCAATCAGATGCCAAAACAAAGTCCACAA
GATACTTAAAAATACAGAACATATCAAATTATTCCAAAGAACAGAACCAAACCCTCTGTT
TGGTCTCCTCCTAAACCAAGGAATACAAAAAATTAATAAAAATAACAATCTCAAATCCAT
GCTTGTTGAAGAATTTTAGTGATCTCATAACAACAACAAAAAAAAAAAACTTGAAACTCT
TCTCTTCATCCACATTTTCATTCAAGCCAGCCACACAGTGAAAATAATACTGGAAAGGAA
GTAAATTTTGAAAGAATGCCCATACCAGCAGCACCAGTGACAAGAACTCGAACTGGGTCT
TTCGCCATTGCTGCGAAGTGTGGTTTTGGATAGAGAAAATGGG
>chr4:7709019-7712179 A2069 MDHC_LG4 P1
TGAAAGTAGAAACAATTTGACAACCAAGGAATTTGAATCTCCCCTTGATTCTCTAATTAA
TTTACCTTAACACTAATGTCAATCTGAGATTTCTTTCATTTTTTGTAATTGATTGATTCC
TTGATTTTGCATCCTCTTTTGCTGTACTTCCTATAAGTAAACAGCTTGGGAACTCTTTAC
TATTTCAGAATAATGGGGAAAGCCAGTGATGTCCTCATTTTAAGGTTATTATTTAAGGAT
CATCTCTGTAATTTATACTTACTAATCACCCCTTAGCTATCTTGATTAAGTCAAGAACTT
GCATCTCAGCAATTAAATCATATACGGATGACTACGATACATTTCATTCAATCTAATTTA
AACCCAGGAACATTAACATTGCATAACAAACCACATAAATTGTCTACAACTACGAGGAAA
ACCAATATGTGTTCTTCCTTTATTTGATGGATCATTGAGTCTGTCTGTCATTATTCCATG
AGAAAAGAAAAGCTTCATGGTCAATTGAGACATGAATGGGCCAAGGATTTCTCCTCAATG
AGCTCTTCTGCAGTTGCATCCAGCTTCCCCCTCGAAAACTCATCAATCTTGAGCCCTGCA
TTGAAATAGGCATAGTCCAACTTTAACTATCCAATTTTATTTGCCAGAACCATTACTAGG
ATTTGAAAGTGTTTCATAATCCTTAATGACAGTAATTTGTTGTTGCCAAAACATGATTTT
GAGTTAAAAGCTCAGGTTTTAAATGGCTGAAGGAAGTTAACAATGGGCACCGAGTTCAAA
CTTACCCTGCACAATTGACCATTGTCCTTTTTCACATGTAACTGGGAAAGAGTATACGAG
GCCTGGCTGGATTCCATAAGAGCCATCAGAATACACACCCATGGAAACCCATGAACCCTG
AATGACATTCAAAGTAACAAAGAAAAATATTAAATTTGCATAGAATTATATGAAGAAAGA
AAAAAAAAACCATTAATTTTGCAAGAACAAAATACTGGTAAAGATGACGAGAAACCTTAG
GAGTCCCGAGAACCCAATCACGTATATGATCACAAGCAGAACTTGCAGCAGACAGTGCAC
TTGATAGCTTCCTGGCCTTAATAATGGCTGCACCGCGCTGCTGCACGGTGGTGATGAACT
CGGTATTCAACCTAGAGAATGATAAAATGGATGAAGAATTTGAGTAACAACTTAAAGATT
TATACTAAATTTTACGGGTCAGAAATTTGAGATGTACCATTGATCATTAGCCACAAGTTC
TCTGACAGGTTTCTCTCCACCGCTGGTGGTGACAGTTGCATGGTTGACATCAGGATACTG
TGTTGAAGAGTGATTGCCCCAGATGATAACATTCTTCACATCACCGACGTGAACATTTAG
CTTCTCAGAGATTTGTCCTAATGCCCTGTTGTGATCCAGTCTTGTAAGGCATGTGATGTT
TTTCTCTGGGATTGAAGGTGCAAATTCTTTCAAGATGAGCGCATTAGTGTTTGCTGGGTT
GGCAACCACCAGCACCTGAATGGTAGAAGAAATGAAACTGCATCAACTTAAGCATAGCAA
CATTTCGATTTAAAGAAAAACACAGCAACAATATCTCAAAATTTTCAGCATAAGGATTAG
GGATGAACATAAAAGATAATAAAAAAGAAACATCGTGCGCACATTTTATATGGCTTCTCT
CACCTTGACATCTGCAGCAGCATTCTTTTCTAATGCTGAAGCTTGAGCCTTGTAAATCGA
TACATTTTTCGACATCACATCCTTTCTTTCCATACCTTCCTTCCGTGGGAATCCACCAAC
CATAACAGCAATATTGACACCCTTACAAGCTTCATGGACATCCGTTGTAGCAACAACACC
TACAAACATGAACAAGGTAAACCCTAAGAATCCTTCAAAGGAGAAATATCAATCTACCAT
AAAGTAGTATCCAAGATCAGGCTTAACAAGCATACCTCTGAGAAGAGGAAAAGCAGCGTC
AATCAATTCCATTTTCACCCCATTCAAGGACTCAGCTGCAGGTTCAATATCAAGCATGTG
CAGAATTACAGGCTGGTCAGGGCCAAGCATGGCCCCCCTAGCAATCATTGGAACAATAGC
ATAGCCTATTTGCCCTGTTGAATATAATCAAAATCCAATATTACATTACACATTAATTAA
AAAGTCATATCAAAGAATCTAAGTTCACCACAGAATTACAGGAAGATGTAATTCAAATGC
AAAAAATGAGTCCTAATCATTATGGGACACTTAACATAAAGGCTTGTCCCTTTCCATTAT
TTTGTTAACTTGACAGACAAATACTTGGATACTTAGCCCAATATTTTCACATCATAAAAC
TGGATATCATGAGCTTATAAATTCAGGAAATATTCCAAGATGGTTTTGTGGCAATGAGAA
ATACATGGCGTCTGAATTTTGCATCGGAACTGTTATAAGAAAATGAACTTGTAATTTTTT
TAAATTTTTTTTTAAAAACAGGGTGGGGATGGGGAAGAAATAAAAGGATTGATTTGAGCA
TGCCTGCAGCACCAGTAACCAATACAGTCACAGGCTCCTTCTCCATGCTCAAGAAACTCC
ACATGTATTTTATAAGCTTCCAAAAGAAGGCAATAGTGAACAGAACAAGCAAGATTTTCT
GAAAAAGAACAATATTCTCCATTTTCTCAAAAACAGACAGATGCAACAAACAATTCCTGT
CAAAATCAAAACAATCCAGTCCTATGTTTTTATATAGGTGTAAGAGTACCTTGATTGAAA
CAAAGAATCTACAGGGCACTTCCAGAACAAGGCAATCAGATGCCAAAACAAAGTCCACAA
GATACTTAAAAATACAGAACATATCAAATTATTCCAAAGAACAGAACCAAACCCTCTGTT
TGGTCTCCTCCTAAACCAAGGAATACAAAAAATTAATAAAAATAACAATCTCAAATCCAT
GCTTGTTGAAGAATTTTAGTGATCTCATAACAACAACAAAAAAAAAAAACTTGAAACTCT
TCTCTTCATCCACATTTTCATTCAAGCCAGCCACACAGTGAAAATAATACTGGAAAGGAA
GTAAATTTTGAAAGAATGCCCATACCAGCAGCACCAGTGACAAGAACTCGAACTGGGTCT
TTCGCCATTGCTGCGAAGTGTGGTTTTGGATAGAGAAAATGGG
>chr4:7709019-7712179 A2069 MDHC_LG4 P2
TGAAAGTAGAAACAATTTGACAACCAAGGAATTTGAATCTCCCCTTGATTCTCTAATTAA
TTTACCTTAACACTAATGTCAATCTGAGATTTCTTTCATTTTTTGTAATTGATTGATTCC
TTGATTTTGCATCCTCTTTTGCTGTACTTCCTATAAGTAAACAGCTTGGGAACTCTTTAC
TATTTCAGAATAATGGGGAAAGCCAGTGATGTCCTCATTTTAAGGTTATTATTTAAGGAT
CATCTCTGTAATTTATACTTACTAATCACCCCTTAGCTATCTTGATTAAGTCAAGAACTT
GCATCTCAGCAATTAAATCATATACGGATGACTACGATACATTTCATTCAATCTAATTTA
AACCCAGGAACATTAACATTGCATAACAAACCACATAAATTGTCTACAACTACGAGGAAA
ACCAATATGTGTTCTTCCTTTATTTGATGGATCATTGAGTCTGTCTGTCATTATTCCATG
AGAAAAGAAAAGCTTCATGGTCAATTGAGACATGAATGGGCCAAGGATTTCTCCTCAATG
AGCTCTTCTGCAGTTGCATCCAGCTTCCCCCTCGAAAACTCATCAATCTTGAGCCCTGCA
TTGAAATAGGCATAGTCCAACTTTAACTATCCAATTTTATTTGCCAGAACCATTACTAGG
ATTTGAAAGTGTTTCATAATCCTTAATGACAGTAATTTGTTGTTGCCAAAACATGATTTT
GAGTTAAAAGCTCAGGTTTTAAATGGCTGAAGGAAGTTAACAATGGGCACCGAGTTCAAA
CTTACCCTGCACAATTGACCATTGTCCTTTTTCACATGTAACTGGGAAAGAGTATACGAG
GCCTGGCTGGATTCCATAAGAGCCATCAGAATACACACCCATGGAAACCCATGAACCCTG
AATGACATTCAAAGTAACAAAGAAAAATATTAAATTTGCATAGAATTATATGAAGAAAGA
AAAAAAAAACCATTAATTTTGCAAGAACAAAATACTGGTAAAGATGACGAGAAACCTTAG
GAGTCCCGAGAACCCAATCACGTATATGATCACAAGCAGAACTTGCAGCAGACAGTGCAC
TTGATAGCTTCCTGGCCTTAATAATGGCTGCACCGCGCTGCTGCACGGTGGTGATGAACT
CGGTATTCAACCTAGAGAATGATAAAATGGATGAAGAATTTGAGTAACAACTTAAAGATT
TATACTAAATTTTACGGGTCAGAAATTTGAGATGTACCATTGATCATTAGCCACAAGTTC
TCTGACAGGTTTCTCTCCACCGCTGGTGGTGACAGTTGCATGGTTGACATCAGGATACTG
TGTTGAAGAGTGATTGCCCCAGATGATAACATTCTTCACATCACCGACGTGAACATTTAG
CTTCTCAGAGATTTGTCCTAATGCCCTGTTGTGATCCAGTCTTGTAAGGCATGTGATGTT
TTTCTCTGGGATTGAAGGTGCAAATTCTTTCAAGATGAGCGCATTAGTGTTTGCTGGGTT
GGCAACCACCAGCACCTGAATGGTAGAAGAAATGAAACTGCATCAACTTAAGCATAGCAA
CATTTCGATTTAAAGAAAAACACAGCAACAATATCTCAAAATTTTCAGCATAAGGATTAG
GGATGAACATAAAAGATAATAAAAAAGAAACATCGTGCGCACATTTTATATGGCTTCTCT
CACCTTGACATCTGCAGCAGCATTCTTTTCTAATGCTGAAGCTTGAGCCTTGTAAATCGA
TACATTTTTCGACATCACATCCTTTCTTTCCATACCTTCCTTCCGTGGGAATCCACCAAC
CATAACAGCAATATTGACACCCTTACAAGCTTCATGGACATCCGTTGTAGCAACAACACC
TACAAACATGAACAAGGTAAACCCTAAGAATCCTTCAAAGGAGAAATATCAATCTACCAT
AAAGTAGTATCCAAGATCAGGCTTAACAAGCATACCTCTGAGAAGAGGAAAAGCAGCGTC
AATCAATTCCATTTTCACCCCATTCAAGGACTCAGCTGCAGGTTCAATATCAAGCATGTG
CAGAATTACAGGCTGGTCAGGGCCAAGCATGGCCCCCCTAGCAATCATTGGAACAATAGC
ATAGCCTATTTGCCCTGTTGAATATAATCAAAATCCAATATTACATTACACATTAATTAA
AAAGTCATATCAAAGAATCTAAGTTCACCACAGAATTACAGGAAGATGTAATTCAAATGC
AAAAAATGAGTCCTAATCATTATGGGACACTTAACATAAAGGCTTGTCCCTTTCCATTAT
TTTGTTAACTTGACAGACAAATACTTGGATACTTAGCCCAATATTTTCACATCATAAAAC
TGGATATCATGAGCTTATAAATTCAGGAAATATTCCAAGATGGTTTTGTGGCAATGAGAA
ATACATGGCGTCTGAATTTTGCATCGGAACTGTTATAAGAAAATGAACTTGTAATTTTTT
TAAATTTTTTTTTAAAAACAGGGTGGGGATGGGGAAGAAATAAAAGGATTGATTTGAGCA
TGCCTGCAGCACCAGTAACCAATACAGTCACAGGCTCCTTCTCCATGCTCAAGAAACTCC
ACATGTATTTTATAAGCTTCCAAAAGAAGGCAATAGTGAACAGAACAAGCAAGATTTTCT
GAAAAAGAACAATATTCTCCATTTTCTCAAAAACAGACAGATGCAACAAACAATTCCTGT
CAAAATCAAAACAATCCAGTCCTATGTTTTTATATAGGTGTAAGAGTACCTTGATTGAAA
CAAAGAATCTACAGGGCACTTCCAGAACAAGGCAATCAGATGCCAAAACAAAGTCCACAA
GATACTTAAAAATACAGAACATATCAAATTATTCCAAAGAACAGAACCAAACCCTCTGTT
TGGTCTCCTCCTAAACCAAGGAATACAAAAAATTAATAAAAATAACAATCTCAAATCCAT
GCTTGTTGAAGAATTTTAGTGATCTCATAACAACAACAAAAAAAAAAAACTTGAAACTCT
TCTCTTCATCCACATTTTCATTCAAGCCAGCCACACAGTGAAAATAATACTGGAAAGGAA
GTAAATTTTGAAAGAATGCCCATACCAGCAGCACCAGTGACAAGAACTCGAACTGGGTCT
TTCGCCATTGCTGCGAAGTGTGGTTTTGGATAGAGAAAATGGG
>chr4:7709019-7712179 A2204 MDHC_LG4 P1
TGAAAGTAGAAACAATTTGACAACCAAGGAATTTGAATCTCCCCTTGATTCTCTAATTAA
TTTACCTTAACACTAATGTCAATCTGAGATTTCTTTCATTTTTTGTAATTGATTGATTCC
TTGATTTTGCATCCTCTTTTGCTGTACTTCCTATAAGTAAACAGCTTGGGAACTCTTTAC
TATTTCAGAATAATGGGGAAAGCCAGTGATGTCCTCATTTTAAGGTTATTATTTAAGGAT
CATCTCTGTAATTTATACTTACTAATCACCCCTTAGCTATCTTGATTAAGTCAAGAACTT
GCATCTCAGCAATTAAATCATATACGGATGACTACGATACATTTCATTCAATCTAATTTA
AACCCAGGAACATTAACATTGCATAACAAACCACATAAATTGTCTACAACTACGAGGAAA
ACCAATATGTGTTCTTCCTTTATTTGATGGATCATTGAGTCTGTCTGTCATTATTCCATG
AGAAAAGAAAAGCTTCATGGTCAATTGAGACATGAATGGGCCAAGGATTTCTCCTCAATG
AGCTCTTCTGCAGTTGCATCCAGCTTCCCCCTCGAAAACTCATCAATCTTGAGCCCTGCA
TTGAAATAGGCATAGTCCAACTTTAACTATCCAATTTTATTTGCCAGAACCATTACTAGG
ATTTGAAAGTGTTTCATAATCCTTAATGACAGTAATTTGTTGTTGCCAAAACATGATTTT
GAGTTAAAAGCTCAGGTTTTAAATGGCTGAAGGAAGTTAACAATGGGCACCGAGTTCAAA
CTTACCCTGCACAATTGACCATTGTCCTTTTTCACATGTAACTGGGAAAGAGTATACGAG
GCCTGGCTGGATTCCATAAGAGCCATCAGAATACACACCCATGGAAACCCATGAACCCTG
AATGACATTCAAAGTAACAAAGAAAAATATTAAATTTGCATAGAATTATATGAAGAAAGA
AAAAAAAAACCATTAATTTTGCAAGAACAAAATACTGGTAAAGATGACGAGAAACCTTAG
GAGTCCCGAGAACCCAATCACGTATATGATCACAAGCAGAACTTGCAGCAGACAGTGCAC
TTGATAGCTTCCTGGCCTTAATAATGGCTGCACCGCGCTGCTGCACGGTGGTGATGAACT
CGGTATTCAACCTAGAGAATGATAAAATGGATGAAGAATTTGAGTAACAACTTAAAGATT
TATACTAAATTTTACGGGTCAGAAATTTGAGATGTACCATTGATCATTAGCCACAAGTTC
TCTGACAGGTTTCTCTCCACCGCTGGTGGTGACAGTTGCATGGTTGACATCAGGATACTG
TGTTGAAGAGTGATTGCCCCAGATGATAACATTCTTCACATCACCGACGTGAACATTTAG
CTTCTCAGAGATTTGTCCTAATGCCCTGTTGTGATCCAGTCTTGTAAGGCATGTGATGTT
TTTCTCTGGGATTGAAGGTGCAAATTCTTTCAAGATGAGCGCATTAGTGTTTGCTGGGTT
GGCAACCACCAGCACCTGAATGGTAGAAGAAATGAAACTGCATCAACTTAAGCATAGCAA
CATTTCGATTTAAAGAAAAACACAGCAACAATATCTCAAAATTTTCAGCATAAGGATTAG
GGATGAACATAAAAGATAATAAAAAAGAAACATCGTGCGCACATTTTATATGGCTTCTCT
CACCTTGACATCTGCAGCAGCATTCTTTTCTAATGCTGAAGCTTGAGCCTTGTAAATCGA
TACATTTTTCGACATCACATCCTTTCTTTCCATACCTTCCTTCCGTGGGAATCCACCAAC
CATAACAGCAATATTGACACCCTTACAAGCTTCATGGACATCCGTTGTAGCAACAACACC
TACAAACATGAACAAGGTAAACCCTAAGAATCCTTCAAAGGAGAAATATCAATCTACCAT
AAAGTAGTATCCAAGATCAGGCTTAACAAGCATACCTCTGAGAAGAGGAAAAGCAGCGTC
AATCAATTCCATTTTCACCCCATTCAAGGACTCAGCTGCAGGTTCAATATCAAGCATGTG
CAGAATTACAGGCTGGTCAGGGCCAAGCATGGCCCCCCTAGCAATCATTGGAACAATAGC
ATAGCCTATTTGCCCTGTTGAATATAATCAAAATCCAATATTACATTACACATTAATTAA
AAAGTCATATCAAAGAATCTAAGTTCACCACAGAATTACAGGAAGATGTAATTCAAATGC
AAAAAATGAGTCCTAATCATTATGGGACACTTAACATAAAGGCTTGTCCCTTTCCATTAT
TTTGTTAACTTGACAGACAAATACTTGGATACTTAGCCCAATATTTTCACATCATAAAAC
TGGATATCATGAGCTTATAAATTCAGGAAATATTCCAAGATGGTTTTGTGGCAATGAGAA
ATACATGGCGTCTGAATTTTGCATCGGAACTGTTATAAGAAAATGAACTTGTAATTTTTT
TAAATTTTTTTTTAAAAACAGGGTGGGGATGGGGAAGAAATAAAAGGATTGATTTGAGCA
TGCCTGCAGCACCAGTAACCAATACAGTCACAGGCTCCTTCTCCATGCTCAAGAAACTCC
ACATGTATTTTATAAGCTTCCAAAAGAAGGCAATAGTGAACAGAACAAGCAAGATTTTCT
GAAAAAGAACAATATTCTCCATTTTCTCAAAAACAGACAGATGCAACAAACAATTCCTGT
CAAAATCAAAACAATCCAGTCCTATGTTTTTATATAGGTGTAAGAGTACCTTGATTGAAA
CAAAGAATCTACAGGGCACTTCCAGAACAAGGCAATCAGATGCCAAAACAAAGTCCACAA
GATACTTAAAAATACAGAACATATCAAATTATTCCAAAGAACAGAACCAAACCCTCTGTT
TGGTCTCCTCCTAAACCAAGGAATACAAAAAATTAATAAAAATAACAATCTCAAATCCAT
GCTTGTTGAAGAATTTTAGTGATCTCATAACAACAACAAAAAAAAAAAACTTGAAACTCT
TCTCTTCATCCACATTTTCATTCAAGCCAGCCACACAGTGAAAATAATACTGGAAAGGAA
GTAAATTTTGAAAGAATGCCCATACCAGCAGCACCAGTGACAAGAACTCGAACTGGGTCT
TTCGCCATTGCTGCGAAGTGTGGTTTTGGATAGAGAAAATGGG
>chr4:7709019-7712179 A2204 MDHC_LG4 P2
TGAAAGTAGAAACAATTTGACAACCAAGGAATTTGAATCTCCCCTTGATTCTCTAATTAA
TTTACCTTAACACTAATGTCAATCTGAGATTTCTTTCATTTTTTGTAATTGATTGATTCC
TTGATTTTGCATCCTCTTTTGCTGTACTTCCTATAAGTAAACAGCTTGGGAACTCTTTAC
TATTTCAGAATAATGGGGAAAGCCAGTGATGTCCTCATTTTAAGGTTATTATTTAAGGAT
CATCTCTGTAATTTATACTTACTAATCACCCCTTAGCTATCTTGATTAAGTCAAGAACTT
GCATCTCAGCAATTAAATCATATACGGATGACTACGATACATTTCATTCAATCTAATTTA
AACCCAGGAACATTAACATTGCATAACAAACCACATAAATTGTCTACAACTACGAGGAAA
ACCAATATGTGTTCTTCCTTTATTTGATGGATCATTGAGTCTGTCTGTCATTATTCCATG
AGAAAAGAAAAGCTTCATGGTCAATTGAGACATGAATGGGCCAAGGATTTCTCCTCAATG
AGCTCTTCTGCAGTTGCATCCAGCTTCCCCCTCGAAAACTCATCAATCTTGAGCCCTGCA
TTGAAATAGGCATAGTCCAACTTTAACTATCCAATTTTATTTGCCAGAACCATTACTAGG
ATTTGAAAGTGTTTCATAATCCTTAATGACAGTAATTTGTTGTTGCCAAAACATGATTTT
GAGTTAAAAGCTCAGGTTTTAAATGGCTGAAGGAAGTTAACAATGGGCACCGAGTTCAAA
CTTACCCTGCACAATTGACCATTGTCCTTTTTCACATGTAACTGGGAAAGAGTATACGAG
GCCTGGCTGGATTCCATAAGAGCCATCAGAATACACACCCATGGAAACCCATGAACCCTG
AATGACATTCAAAGTAACAAAGAAAAATATTAAATTTGCATAGAATTATATGAAGAAAGA
AAAAAAAAACCATTAATTTTGCAAGAACAAAATACTGGTAAAGATGACGAGAAACCTTAG
GAGTCCCGAGAACCCAATCACGTATATGATCACAAGCAGAACTTGCAGCAGACAGTGCAC
TTGATAGCTTCCTGGCCTTAATAATGGCTGCACCGCGCTGCTGCACGGTGGTGATGAACT
CGGTATTCAACCTAGAGAATGATAAAATGGATGAAGAATTTGAGTAACAACTTAAAGATT
TATACTAAATTTTACGGGTCAGAAATTTGAGATGTACCATTGATCATTAGCCACAAGTTC
TCTGACAGGTTTCTCTCCACCGCTGGTGGTGACAGTTGCATGGTTGACATCAGGATACTG
TGTTGAAGAGTGATTGCCCCAGATGATAACATTCTTCACATCACCGACGTGAACATTTAG
CTTCTCAGAGATTTGTCCTAATGCCCTGTTGTGATCCAGTCTTGTAAGGCATGTGATGTT
TTTCTCTGGGATTGAAGGTGCAAATTCTTTCAAGATGAGCGCATTAGTGTTTGCTGGGTT
GGCAACCACCAGCACCTGAATGGTAGAAGAAATGAAACTGCATCAACTTAAGCATAGCAA
CATTTCGATTTAAAGAAAAACACAGCAACAATATCTCAAAATTTTCAGCATAAGGATTAG
GGATGAACATAAAAGATAATAAAAAAGAAACATCGTGCGCACATTTTATATGGCTTCTCT
CACCTTGACATCTGCAGCAGCATTCTTTTCTAATGCTGAAGCTTGAGCCTTGTAAATCGA
TACATTTTTCGACATCACATCCTTTCTTTCCATACCTTCCTTCCGTGGGAATCCACCAAC
CATAACAGCAATATTGACACCCTTACAAGCTTCATGGACATCCGTTGTAGCAACAACACC
TACAAACATGAACAAGGTAAACCCTAAGAATCCTTCAAAGGAGAAATATCAATCTACCAT
AAAGTAGTATCCAAGATCAGGCTTAACAAGCATACCTCTGAGAAGAGGAAAAGCAGCGTC
AATCAATTCCATTTTCACCCCATTCAAGGACTCAGCTGCAGGTTCAATATCAAGCATGTG
CAGAATTACAGGCTGGTCAGGGCCAAGCATGGCCCCCCTAGCAATCATTGGAACAATAGC
ATAGCCTATTTGCCCTGTTGAATATAATCAAAATCCAATATTACATTACACATTAATTAA
AAAGTCATATCAAAGAATCTAAGTTCACCACAGAATTACAGGAAGATGTAATTCAAATGC
AAAAAATGAGTCCTAATCATTATGGGACACTTAACATAAAGGCTTGTCCCTTTCCATTAT
TTTGTTAACTTGACAGACAAATACTTGGATACTTAGCCCAATATTTTCACATCATAAAAC
TGGATATCATGAGCTTATAAATTCAGGAAATATTCCAAGATGGTTTTGTGGCAATGAGAA
ATACATGGCGTCTGAATTTTGCATCGGAACTGTTATAAGAAAATGAACTTGTAATTTTTT
TAAATTTTTTTTTAAAAACAGGGTGGGGATGGGGAAGAAATAAAAGGATTGATTTGAGCA
TGCCTGCAGCACCAGTAACCAATACAGTCACAGGCTCCTTCTCCATGCTCAAGAAACTCC
ACATGTATTTTATAAGCTTCCAAAAGAAGGCAATAGTGAACAGAACAAGCAAGATTTTCT
GAAAAAGAACAATATTCTCCATTTTCTCAAAAACAGACAGATGCAACAAACAATTCCTGT
CAAAATCAAAACAATCCAGTCCTATGTTTTTATATAGGTGTAAGAGTACCTTGATTGAAA
CAAAGAATCTACAGGGCACTTCCAGAACAAGGCAATCAGATGCCAAAACAAAGTCCACAA
GATACTTAAAAATACAGAACATATCAAATTATTCCAAAGAACAGAACCAAACCCTCTGTT
TGGTCTCCTCCTAAACCAAGGAATACAAAAAATTAATAAAAATAACAATCTCAAATCCAT
GCTTGTTGAAGAATTTTAGTGATCTCATAACAACAACAAAAAAAAAAAACTTGAAACTCT
TCTCTTCATCCACATTTTCATTCAAGCCAGCCACACAGTGAAAATAATACTGGAAAGGAA
GTAAATTTTGAAAGAATGCCCATACCAGCAGCACCAGTGACAAGAACTCGAACTGGGTCT
TTCGCCATTGCTGCGAAGTGTGGTTTTGGATAGAGAAAATGGG
>chr4:7709019-7712179 A2241 MDHC_LG4 P1
TGAAAGTAGAAACAATTTGACAACCAAGGAATTTGAATCTCCCCTTGATTCTCTAATTAA
TTTACCTTAACACTAATGTCAATCTGAGATTTCTTTCATTTTTTGTAATTGATTGATTCC
TTGATTTTGCATCCTCTTTTGCTGTACTTCCTATAAGTAAACAGCTTGGGAACTCTTTAC
TATTTCAGAATAATGGGGAAAGCCAGTGATGTCCTCATTTTAAGGTTATTATTTAAGGAT
CATCTCTGTAATTTATACTTACTAATCACCCCTTAGCTATCTTGATTAAGTCAAGAACTT
GCATCTCAGCAATTAAATCATATACGGATGACTACGATACATTTCATTCAATCTAATTTA
AACCCAGGAACATTAACATTGCATAACAAACCACATAAATTGTCTACAACTACGAGGAAA
ACCAATATGTGTTCTTCCTTTATTTGATGGATCATTGAGTCTGTCTGTCATTATTCCATG
AGAAAAGAAAAGCTTCATGGTCAATTGAGACATGAATGGGCCAAGGATTTCTCCTCAATG
AGCTCTTCTGCAGTTGCATCCAGCTTCCCCCTCGAAAACTCATCAATCTTGAGCCCTGCA
TTGAAATAGGCATAGTCCAACTTTAACTATCCAATTTTATTTGCCAGAACCATTACTAGG
ATTTGAAAGTGTTTCATAATCCTTAATGACAGTAATTTGTTGTTGCCAAAACATGATTTT
GAGTTAAAAGCTCAGGTTTTAAATGGCTGAAGGAAGTTAACAATGGGCACCGAGTTCAAA
CTTACCCTGCACAATTGACCATTGTCCTTTTTCACATGTAACTGGGAAAGAGTATACGAG
GCCTGGCTGGATTCCATAAGAGCCATCAGAATACACACCCATGGAAACCCATGAACCCTG
AATGACATTCAAAGTAACAAAGAAAAATATTAAATTTGCATAGAATTATATGAAGAAAGA
AAAAAAAAACCATTAATTTTGCAAGAACAAAATACTGGTAAAGATGACGAGAAACCTTAG
GAGTCCCGAGAACCCAATCACGTATATGATCACAAGCAGAACTTGCAGCAGACAGTGCAC
TTGATAGCTTCCTGGCCTTAATAATGGCTGCACCGCGCTGCTGCACGGTGGTGATGAACT
CGGTATTCAACCTAGAGAATGATAAAATGGATGAAGAATTTGAGTAACAACTTAAAGATT
TATACTAAATTTTACGGGTCAGAAATTTGAGATGTACCATTGATCATTAGCCACAAGTTC
TCTGACAGGTTTCTCTCCACCGCTGGTGGTGACAGTTGCATGGTTGACATCAGGATACTG
TGTTGAAGAGTGATTGCCCCAGATGATAACATTCTTCACATCACCGACGTGAACATTTAG
CTTCTCAGAGATTTGTCCTAATGCCCTGTTGTGATCCAGTCTTGTAAGGCATGTGATGTT
TTTCTCTGGGATTGAAGGTGCAAATTCTTTCAAGATGAGCGCATTAGTGTTTGCTGGGTT
GGCAACCACCAGCACCTGAATGGTAGAAGAAATGAAACTGCATCAACTTAAGCATAGCAA
CATTTCGATTTAAAGAAAAACACAGCAACAATATCTCAAAATTTTCAGCATAAGGATTAG
GGATGAACATAAAAGATAATAAAAAAGAAACATCGTGCGCACATTTTATATGGCTTCTCT
CACCTTGACATCTGCAGCAGCATTCTTTTCTAATGCTGAAGCTTGAGCCTTGTAAATCGA
TACATTTTTCGACATCACATCCTTTCTTTCCATACCTTCCTTCCGTGGGAATCCACCAAC
CATAACAGCAATATTGACACCCTTACAAGCTTCATGGACATCCGTTGTAGCAACAACACC
TACAAACATGAACAAGGTAAACCCTAAGAATCCTTCAAAGGAGAAATATCAATCTACCAT
AAAGTAGTATCCAAGATCAGGCTTAACAAGCATACCTCTGAGAAGAGGAAAAGCAGCGTC
AATCAATTCCATTTTCACCCCATTCAAGGACTCAGCTGCAGGTTCAATATCAAGCATGTG
CAGAATTACAGGCTGGTCAGGGCCAAGCATGGCCCCCCTAGCAATCATTGGAACAATAGC
ATAGCCTATTTGCCCTGTTGAATATAATCAAAATCCAATATTACATTACACATTAATTAA
AAAGTCATATCAAAGAATCTAAGTTCACCACAGAATTACAGGAAGATGTAATTCAAATGC
AAAAAATGAGTCCTAATCATTATGGGACACTTAACATAAAGGCTTGTCCCTTTCCATTAT
TTTGTTAACTTGACAGACAAATACTTGGATACTTAGCCCAATATTTTCACATCATAAAAC
TGGATATCATGAGCTTATAAATTCAGGAAATATTCCAAGATGGTTTTGTGGCAATGAGAA
ATACATGGCGTCTGAATTTTGCATCGGAACTGTTATAAGAAAATGAACTTGTAATTTTTT
TAAATTTTTTTTTAAAAACAGGGTGGGGATGGGGAAGAAATAAAAGGATTGATTTGAGCA
TGCCTGCAGCACCAGTAACCAATACAGTCACAGGCTCCTTCTCCATGCTCAAGAAGCTCC
ACATGTATTTTATAAACTTCCAAAAGAAGGCAATAGTGAACAGAAGAACCAAGATTTTCT
GAAAAATAACAATGTTCTCCATTTTCTCAAAAACAGACAGATGCAACAAACAATTCTTGT
TAAAATCAAGACAATCCAATCCTATGTTTTTATATAGGTGTAAGAGTACCATGATTGAAA
CAAAGAATCTACAGGGCACTTCCAGGACAAGGCAATCAGATGCCAAAACAAAGTCCACAA
GATACTTAAAAATACAGAACATATCAAATTATTCCAAAGAACAGAACCAAACCCTCTGTT
TGGTCTCCTCCTAAACCAAGGAATACAAAAAATTAATAAAAATAACAATCTCAAATCCAT
GCTTGTTGAAGAATTTTAGTGATCTCATAACAACAACAAAAAAAAAAAACTTGAAACTCT
TCTCTTCATCCACATTTTCATTCAAGCCAGCCACACAGTGAAAATAATACTGGAAAGGAA
GTAAATTTTGAAAGAATGCCCATACCAGCAGCACCAGTGACAAGAACTCGAACTGGGTCT
TTCGCCATTGCTGCGAAGTGTGGTTTTGGATAGAGAAAATGGG
>chr4:7709019-7712179 A2241 MDHC_LG4 P2
TGAAAGTAGAAACAATTTGACAACCAAGGAATTTGAATCTCCCCTTGATTCTCTAATTAA
TTTACCTTAACACTAATGTCAATCTGAGATTTCTTTCATTTTTTGTAATTGATTGATTCC
TTGATTTTGCATCCTCTTTTGCTGTACTTCCTATAAGTAAACAGCTTGGGAACTCTTTAC
TATTTCAGAATAATGGGGAAAGCCAGTGATGTCCTCATTTTAAGGTTATTATTTAAGGAT
CATCTCTGTAATTTATACTTACTAATCACCCCTTAGCTATCTTGATTAAGTCAAGAACTT
GCATCTCAGCAATTAAATCATATACGGATGACTACGATACATTTCATTCAATCTAATTTA
AACCCAGGAACATTAACATTGCATAACAAACCACATAAATTGTCTACAACTACGAGGAAA
ACCAATATGTGTTCTTCCTTTATTTGATGGATCATTGAGTCTGTCTGTCATTATTCCATG
AGAAAAGAAAAGCTTCATGGTCAATTGAGACATGAATGGGCCAAGGATTTCTCCTCAATG
AGCTCTTCTGCAGTTGCATCCAGCTTCCCCCTCGAAAACTCATCAATCTTGAGCCCTGCA
TTGAAATAGGCATAGTCCAACTTTAACTATCCAATTTTATTTGCCAGAACCATTACTAGG
ATTTGAAAGTGTTTCATAATCCTTAATGACAGTAATTTGTTGTTGCCAAAACATGATTTT
GAGTTAAAAGCTCAGGTTTTAAATGGCTGAAGGAAGTTAACAATGGGCACCGAGTTCAAA
CTTACCCTGCACAATTGACCATTGTCCTTTTTCACATGTAACTGGGAAAGAGTATACGAG
GCCTGGCTGGATTCCATAAGAGCCATCAGAATACACACCCATGGAAACCCATGAACCCTG
AATGACATTCAAAGTAACAAAGAAAAATATTAAATTTGCATAGAATTATATGAAGAAAGA
AAAAAAAAACCATTAATTTTGCAAGAACAAAATACTGGTAAAGATGACGAGAAACCTTAG
GAGTCCCGAGAACCCAATCACGTATATGATCACAAGCAGAACTTGCAGCAGACAGTGCAC
TTGATAGCTTCCTGGCCTTAATAATGGCTGCACCGCGCTGCTGCACGGTGGTGATGAACT
CGGTATTCAACCTAGAGAATGATAAAATGGATGAAGAATTTGAGTAACAACTTAAAGATT
TATACTAAATTTTACGGGTCAGAAATTTGAGATGTACCATTGATCATTAGCCACAAGTTC
TCTGACAGGTTTCTCTCCACCGCTGGTGGTGACAGTTGCATGGTTGACATCAGGATACTG
TGTTGAAGAGTGATTGCCCCAGATGATAACATTCTTCACATCACCGACGTGAACATTTAG
CTTCTCAGAGATTTGTCCTAATGCCCTGTTGTGATCCAGTCTTGTAAGGCATGTGATGTT
TTTCTCTGGGATTGAAGGTGCAAATTCTTTCAAGATGAGCGCATTAGTGTTTGCTGGGTT
GGCAACCACCAGCACCTGAATGGTAGAAGAAATGAAACTGCATCAACTTAAGCATAGCAA
CATTTCGATTTAAAGAAAAACACAGCAACAATATCTCAAAATTTTCAGCATAAGGATTAG
GGATGAACATAAAAGATAATAAAAAAGAAACATCGTGCGCACATTTTATATGGCTTCTCT
CACCTTGACATCTGCAGCAGCATTCTTTTCTAATGCTGAAGCTTGAGCCTTGTAAATCGA
TACATTTTTCGACATCACATCCTTTCTTTCCATACCTTCCTTCCGTGGGAATCCACCAAC
CATAACAGCAATATTGACACCCTTACAAGCTTCATGGACATCCGTTGTAGCAACAACACC
TACAAACATGAACAAGGTAAACCCTAAGAATCCTTCAAAGGAGAAATATCAATCTACCAT
AAAGTAGTATCCAAGATCAGGCTTAACAAGCATACCTCTGAGAAGAGGAAAAGCAGCGTC
AATCAATTCCATTTTCACCCCATTCAAGGACTCAGCTGCAGGTTCAATATCAAGCATGTG
CAGAATTACAGGCTGGTCAGGGCCAAGCATGGCCCCCCTAGCAATCATTGGAACAATAGC
ATAGCCTATTTGCCCTGTTGAATATAATCAAAATCCAATATTACATTACACATTAATTAA
AAAGTCATATCAAAGAATCTAAGTTCACCACAGAATTACAGGAAGATGTAATTCAAATGC
AAAAAATGAGTCCTAATCATTATGGGACACTTAACATAAAGGCTTGTCCCTTTCCATTAT
TTTGTTAACTTGACAGACAAATACTTGGATACTTAGCCCAATATTTTCACATCATAAAAC
TGGATATCATGAGCTTATAAATTCAGGAAATATTCCAAGATGGTTTTGTGGCAATGAGAA
ATACATGGCGTCTGAATTTTGCATCGGAACTGTTATAAGAAAATGAACTTGTAATTTTTT
TAAATTTTTTTTTAAAAACAGGGTGGGGATGGGGAAGAAATAAAAGGATTGATTTGAGCA
TGCCTGCAGCACCAGTAACCAATACAGTCACAGGCTCCTTCTCCATGCTCAAGAAACTCC
ACATGTATTTTATAAGCTTCCAAAAGAAGGCAATAGTGAACAGAACAAGCAAGATTTTCT
GAAAAAGAACAATATTCTCCATTTTCTCAAAAACAGACAGATGCAACAAACAATTCCTGT
CAAAATCAAAACAATCCAGTCCTATGTTTTTATATAGGTGTAAGAGTACCTTGATTGAAA
CAAAGAATCTACAGGGCACTTCCAGAACAAGGCAATCAGATGCCAAAACAAAGTCCACAA
GATACTTAAAAATACAGAACATATCAAATTATTCCAAAGAACAGAACCAAACCCTCTGTT
TGGTCTCCTCCTAAACCAAGGAATACAAAAAATTAATAAAAATAACAATCTCAAATCCAT
GCTTGTTGAAGAATTTTAGTGATCTCATAACAACAACAAAAAAAAAAAACTTGAAACTCT
TCTCTTCATCCACATTTTCATTCAAGCCAGCCACACAGTGAAAATAATACTGGAAAGGAA
GTAAATTTTGAAAGAATGCCCATACCAGCAGCACCAGTGACAAGAACTCGAACTGGGTCT
TTCGCCATTGCTGCGAAGTGTGGTTTTGGATAGAGAAAATGGG
>chr4:7709019-7712179 A2243 MDHC_LG4 P1
TGAAAGTAGAAACAATTTGACAACCAAGGAATTTGAATCTCCCCTTGATTCTCTAATTAA
TTTACCTTAACACTAATGTCAATCTGAGATTTCTTTCATTTTTTGTAATTGATTGATTCC
TTGATTTTGCATCCTCTTTTGCTGTACTTCCTATAAGTAAACAGCTTGGGAACTCTTTAC
TATTTCAGAATAATGGGGAAAGCCAGTGATGTCCTCATTTTAAGGTTATTATTTAAGGAT
CATCTCTGTAATTTATACTTACTAATCACCCCTTAGCTATCTTGATTAAGTCAAGAACTT
GCATCTCAGCAATTAAATCATATACGGATGACTACGATACATTTCATTCAATCTAATTTA
AACCCAGGAACATTAACATTGCATAACAAACCACATAAATTGTCTACAACTACGAGGAAA
ACCAATATGTGTTCTTCCTTTATTTGATGGATCATTGAGTCTGTCTGTCATTATTCCATG
AGAAAAGAAAAGCTTCATGGTCAATTGAGACATGAATGGGCCAAGGATTTCTCCTCAATG
AGCTCTTCTGCAGTTGCATCCAGCTTCCCCCTCGAAAACTCATCAATCTTGAGCCCTGCA
TTGAAATAGGCATAGTCCAACTTTAACTATCCAATTTTATTTGCCAGAACCATTACTAGG
ATTTGAAAGTGTTTCATAATCCTTAATGACAGTAATTTGTTGTTGCCAAAACATGATTTT
GAGTTAAAAGCTCAGGTTTTAAATGGCTGAAGGAAGTTAACAATGGGCACCGAGTTCAAA
CTTACCCTGCACAATTGACCATTGTCCTTTTTCACATGTAACTGGGAAAGAGTATACGAG
GCCTGGCTGGATTCCATAAGAGCCATCAGAATACACACCCATGGAAACCCATGAACCCTG
AATGACATTCAAAGTAACAAAGAAAAATATTAAATTTGCATAGAATTATATGAAGAAAGA
AAAAAAAAACCATTAATTTTGCAAGAACAAAATACTGGTAAAGATGACGAGAAACCTTAG
GAGTCCCGAGAACCCAATCACGTATATGATCACAAGCAGAACTTGCAGCAGACAGTGCAC
TTGATAGCTTCCTGGCCTTAATAATGGCTGCACCGCGCTGCTGCACGGTGGTGATGAACT
CGGTATTCAACCTAGAGAATGATAAAATGGATGAAGAATTTGAGTAACAACTTAAAGATT
TATACTAAATTTTACGGGTCAGAAATTTGAGATGTACCATTGATCATTAGCCACAAGTTC
TCTGACAGGTTTCTCTCCACCGCTGGTGGTGACAGTTGCATGGTTGACATCAGGATACTG
TGTTGAAGAGTGATTGCCCCAGATGATAACATTCTTCACATCACCGACGTGAACATTTAG
CTTCTCAGAGATTTGTCCTAATGCCCTGTTGTGATCCAGTCTTGTAAGGCATGTGATGTT
TTTCTCTGGGATTGAAGGTGCAAATTCTTTCAAGATGAGCGCATTAGTGTTTGCTGGGTT
GGCAACCACCAGCACCTGAATGGTAGAAGAAATGAAACTGCATCAACTTAAGCATAGCAA
CATTTCGATTTAAAGAAAAACACAGCAACAATATCTCAAAATTTTCAGCATAAGGATTAG
GGATGAACATAAAAGATAATAAAAAAGAAACATCGTGCGCACATTTTATATGGCTTCTCT
CACCTTGACATCTGCAGCAGCATTCTTTTCTAATGCTGAAGCTTGAGCCTTGTAAATCGA
TACATTTTTCGACATCACATCCTTTCTTTCCATACCTTCCTTCCGTGGGAATCCACCAAC
CATAACAGCAATATTGACACCCTTACAAGCTTCATGGACATCCGTTGTAGCAACAACACC
TACAAACATGAACAAGGTAAACCCTAAGAATCCTTCAAAGGAGAAATATCAATCTACCAT
AAAGTAGTATCCAAGATCAGGCTTAACAAGCATACCTCTGAGAAGAGGAAAAGCAGCGTC
AATCAATTCCATTTTCACCCCATTCAAGGACTCAGCTGCAGGTTCAATATCAAGCATGTG
CAGAATTACAGGCTGGTCAGGGCCAAGCATGGCCCCCCTAGCAATCATTGGAACAATAGC
ATAGCCTATTTGCCCTGTTGAATATAATCAAAATCCAATATTACATTACACATTAATTAA
AAAGTCATATCAAAGAATCTAAGTTCACCACAGAATTACAGGAAGATGTAATTCAAATGC
AAAAAATGAGTCCTAATCATTATGGGACACTTAACATAAAGGCTTGTCCCTTTCCATTAT
TTTGTTAACTTGACAGACAAATACTTGGATACTTAGCCCAATATTTTCACATCATAAAAC
TGGATATCATGAGCTTATAAATTCAGGAAATATTCCAAGATGGTTTTGTGGCAATGAGAA
ATACATGGCGTCTGAATTTTGCATCGGAACTGTTATAAGAAAATGAACTTGTAATTTTTT
TAAATTTTTTTTTAAAAACAGGGTGGGGATGGGGAAGAAATAAAAGGATTGATTTGAGCA
TGCCTGCAGCACCAGTAACCAATACAGTCACAGGCTCCTTCTCCATGCTCAAGAAACTCC
ACATGTATTTTATAAGCTTCCAAAAGAAGGCAATAGTGAACAGAACAAGCAAGATTTTCT
GAAAAAGAACAATATTCTCCATTTTCTCAAAAACAGACAGATGCAACAAACAATTCCTGT
CAAAATCAAAACAATCCAGTCCTATGTTTTTATATAGGTGTAAGAGTACCTTGATTGAAA
CAAAGAATCTACAGGGCACTTCCAGAACAAGGCAATCAGATGCCAAAACAAAGTCCACAA
GATACTTAAAAATACAGAACATATCAAATTATTCCAAAGAACAGAACCAAACCCTCTGTT
TGGTCTCCTCCTAAACCAAGGAATACAAAAAATTAATAAAAATAACAATCTCAAATCCAT
GCTTGTTGAAGAATTTTAGTGATCTCATAACAACAACAAAAAAAAAAAACTTGAAACTCT
TCTCTTCATCCACATTTTCATTCAAGCCAGCCACACAGTGAAAATAATACTGGAAAGGAA
GTAAATTTTGAAAGAATGCCCATACCAGCAGCACCAGTGACAAGAACTCGAACTGGGTCT
TTCGCCATTGCTGCGAAGTGTGGTTTTGGATAGAGAAAATGGG
>chr4:7709019-7712179 A2243 MDHC_LG4 P2
TGAAAGTAGAAACAATTTGACAACCAAGGAATTTGAATCTCCCCTTGATTCTCTAATTAA
TTTACCTTAACACTAATGTCAATCTGAGATTTCTTTCATTTTTTGTAATTGATTGATTCC
TTGATTTTGCATCCTCTTTTGCTGTACTTCCTATAAGTAAACAGCTTGGGAACTCTTTAC
TATTTCAGAATAATGGGGAAAGCCAGTGATGTCCTCATTTTAAGGTTATTATTTAAGGAT
CATCTCTGTAATTTATACTTACTAATCACCCCTTAGCTATCTTGATTAAGTCAAGAACTT
GCATCTCAGCAATTAAATCATATACGGATGACTACGATACATTTCATTCAATCTAATTTA
AACCCAGGAACATTAACATTGCATAACAAACCACATAAATTGTCTACAACTACGAGGAAA
ACCAATATGTGTTCTTCCTTTATTTGATGGATCATTGAGTCTGTCTGTCATTATTCCATG
AGAAAAGAAAAGCTTCATGGTCAATTGAGACATGAATGGGCCAAGGATTTCTCCTCAATG
AGCTCTTCTGCAGTTGCATCCAGCTTCCCCCTCGAAAACTCATCAATCTTGAGCCCTGCA
TTGAAATAGGCATAGTCCAACTTTAACTATCCAATTTTATTTGCCAGAACCATTACTAGG
ATTTGAAAGTGTTTCATAATCCTTAATGACAGTAATTTGTTGTTGCCAAAACATGATTTT
GAGTTAAAAGCTCAGGTTTTAAATGGCTGAAGGAAGTTAACAATGGGCACCGAGTTCAAA
CTTACCCTGCACAATTGACCATTGTCCTTTTTCACATGTAACTGGGAAAGAGTATACGAG
GCCTGGCTGGATTCCATAAGAGCCATCAGAATACACACCCATGGAAACCCATGAACCCTG
AATGACATTCAAAGTAACAAAGAAAAATATTAAATTTGCATAGAATTATATGAAGAAAGA
AAAAAAAAACCATTAATTTTGCAAGAACAAAATACTGGTAAAGATGACGAGAAACCTTAG
GAGTCCCGAGAACCCAATCACGTATATGATCACAAGCAGAACTTGCAGCAGACAGTGCAC
TTGATAGCTTCCTGGCCTTAATAATGGCTGCACCGCGCTGCTGCACGGTGGTGATGAACT
CGGTATTCAACCTAGAGAATGATAAAATGGATGAAGAATTTGAGTAACAACTTAAAGATT
TATACTAAATTTTACGGGTCAGAAATTTGAGATGTACCATTGATCATTAGCCACAAGTTC
TCTGACAGGTTTCTCTCCACCGCTGGTGGTGACAGTTGCATGGTTGACATCAGGATACTG
TGTTGAAGAGTGATTGCCCCAGATGATAACATTCTTCACATCACCGACGTGAACATTTAG
CTTCTCAGAGATTTGTCCTAATGCCCTGTTGTGATCCAGTCTTGTAAGGCATGTGATGTT
TTTCTCTGGGATTGAAGGTGCAAATTCTTTCAAGATGAGCGCATTAGTGTTTGCTGGGTT
GGCAACCACCAGCACCTGAATGGTAGAAGAAATGAAACTGCATCAACTTAAGCATAGCAA
CATTTCGATTTAAAGAAAAACACAGCAACAATATCTCAAAATTTTCAGCATAAGGATTAG
GGATGAACATAAAAGATAATAAAAAAGAAACATCGTGCGCACATTTTATATGGCTTCTCT
CACCTTGACATCTGCAGCAGCATTCTTTTCTAATGCTGAAGCTTGAGCCTTGTAAATCGA
TACATTTTTCGACATCACATCCTTTCTTTCCATACCTTCCTTCCGTGGGAATCCACCAAC
CATAACAGCAATATTGACACCCTTACAAGCTTCATGGACATCCGTTGTAGCAACAACACC
TACAAACATGAACAAGGTAAACCCTAAGAATCCTTCAAAGGAGAAATATCAATCTACCAT
AAAGTAGTATCCAAGATCAGGCTTAACAAGCATACCTCTGAGAAGAGGAAAAGCAGCGTC
AATCAATTCCATTTTCACCCCATTCAAGGACTCAGCTGCAGGTTCAATATCAAGCATGTG
CAGAATTACAGGCTGGTCAGGGCCAAGCATGGCCCCCCTAGCAATCATTGGAACAATAGC
ATAGCCTATTTGCCCTGTTGAATATAATCAAAATCCAATATTACATTACACATTAATTAA
AAAGTCATATCAAAGAATCTAAGTTCACCACAGAATTACAGGAAGATGTAATTCAAATGC
AAAAAATGAGTCCTAATCATTATGGGACACTTAACATAAAGGCTTGTCCCTTTCCATTAT
TTTGTTAACTTGACAGACAAATACTTGGATACTTAGCCCAATATTTTCACATCATAAAAC
TGGATATCATGAGCTTATAAATTCAGGAAATATTCCAAGATGGTTTTGTGGCAATGAGAA
ATACATGGCGTCTGAATTTTGCATCGGAACTGTTATAAGAAAATGAACTTGTAATTTTTT
TAAATTTTTTTTTAAAAACAGGGTGGGGATGGGGAAGAAATAAAAGGATTGATTTGAGCA
TGCCTGCAGCACCAGTAACCAATACAGTCACAGGCTCCTTCTCCATGCTCAAGAAGCTCC
ACATGTATTTTATAAACTTCCAAAAGAAGGCAATAGTGAACAGAAGAACCAAGATTTTCT
GAAAAATAACAATGTTCTCCATTTTCTCAAAAACAGACAGATGCAACAAACAATTCTTGT
TAAAATCAAGACAATCCAATCCTATGTTTTTATATAGGTGTAAGAGTACCATGATTGAAA
CAAAGAATCTACAGGGCACTTCCAGGACAAGGCAATCAGATGCCAAAACAAAGTCCACAA
GATACCTAGAAATACAGAACATATCAAATTATTCCAAAGAACATAACCAAACCCTCTGTT
TGGTCTCCTCCTAAACCAAGGAATACAAAAAATTAAATAAAATAACAATCTCAAATCCAT
GCTTGTTGAAGAATTTTAGTGATCTCATAACAACAACAAAAAAAAAAAACTTGAAACTCT
TCTCTTCATCCACATTTTCATTCAAGCCAGCCACACAGTGAAAATAATACTGGAAAGGAA
GTAAATTTTGAAAGAATGCCCATACCAGCAGCACCAGTGACAAGAACTCGAACTGGGTCT
TTCGCCATTGCTGCGAAGTGTGGTTTTGGATAGAGAAAATGGG
>chr4:7709019-7712179 A2265 MDHC_LG4 P1
TGAAAGTAGAAACAATTTGACAACCAAGGAATTTGAATCTCCCCTTGATTCTCTAATTAA
TTTACCTTAACACTAATGTCAATCTGAGATTTCTTTCATTTTTTGTAATTGATTGATTCC
TTGATTTTGCATCCTCTTTTGCTGTACTTCCTATAAGTAAACAGCTTGGGAACTCTTTAC
TATTTCAGAATAATGGGGAAAGCCAGTGATGTCCTCATTTTAAGGTTATTATTTAAGGAT
CATCTCTGTAATTTATACTTACTAATCACCCCTTAGCTATCTTGATTAAGTCAAGAACTT
GCATCTCAGCAATTAAATCATATACGGATGACTACGATACATTTCATTCAATCTAATTTA
AACCCAGGAACATTAACATTGCATAACAAACCACATAAATTGTCTACAACTACGAGGAAA
ACCAATATGTGTTCTTCCTTTATTTGATGGATCATTGAGTCTGTCTGTCATTATTCCATG
AGAAAAGAAAAGCTTCATGGTCAATTGAGACATGAATGGGCCAAGGATTTCTCCTCAATG
AGCTCTTCTGCAGTTGCATCCAGCTTCCCCCTCGAAAACTCATCAATCTTGAGCCCTGCA
TTGAAATAGGCATAGTCCAACTTTAACTATCCAATTTTATTTGCCAGAACCATTACTAGG
ATTTGAAAGTGTTTCATAATCCTTAATGACAGTAATTTGTTGTTGCCAAAACATGATTTT
GAGTTAAAAGCTCAGGTTTTAAATGGCTGAAGGAAGTTAACAATGGGCACCGAGTTCAAA
CTTACCCTGCACAATTGACCATTGTCCTTTTTCACATGTAACTGGGAAAGAGTATACGAG
GCCTGGCTGGATTCCATAAGAGCCATCAGAATACACACCCATGGAAACCCATGAACCCTG
AATGACATTCAAAGTAACAAAGAAAAATATTAAATTTGCATAGAATTATATGAAGAAAGA
AAAAAAAAACCATTAATTTTGCAAGAACAAAATACTGGTAAAGATGACGAGAAACCTTAG
GAGTCCCGAGAACCCAATCACGTATATGATCACAAGCAGAACTTGCAGCAGACAGTGCAC
TTGATAGCTTCCTGGCCTTAATAATGGCTGCACCGCGCTGCTGCACGGTGGTGATGAACT
CGGTATTCAACCTAGAGAATGATAAAATGGATGAAGAATTTGAGTAACAACTTAAAGATT
TATACTAAATTTTACGGGTCAGAAATTTGAGATGTACCATTGATCATTAGCCACAAGTTC
TCTGACAGGTTTCTCTCCACCGCTGGTGGTGACAGTTGCATGGTTGACATCAGGATACTG
TGTTGAAGAGTGATTGCCCCAGATGATAACATTCTTCACATCACCGACGTGAACATTTAG
CTTCTCAGAGATTTGTCCTAATGCCCTGTTGTGATCCAGTCTTGTAAGGCATGTGATGTT
TTTCTCTGGGATTGAAGGTGCAAATTCTTTCAAGATGAGCGCATTAGTGTTTGCTGGGTT
GGCAACCACCAGCACCTGAATGGTAGAAGAAATGAAACTGCATCAACTTAAGCATAGCAA
CATTTCGATTTAAAGAAAAACACAGCAACAATATCTCAAAATTTTCAGCATAAGGATTAG
GGATGAACATAAAAGATAATAAAAAAGAAACATCGTGCGCACATTTTATATGGCTTCTCT
CACCTTGACATCTGCAGCAGCATTCTTTTCTAATGCTGAAGCTTGAGCCTTGTAAATCGA
TACATTTTTCGACATCACATCCTTTCTTTCCATACCTTCCTTCCGTGGGAATCCACCAAC
CATAACAGCAATATTGACACCCTTACAAGCTTCATGGACATCCGTTGTAGCAACAACACC
TACAAACATGAACAAGGTAAACCCTAAGAATCCTTCAAAGGAGAAATATCAATCTACCAT
AAAGTAGTATCCAAGATCAGGCTTAACAAGCATACCTCTGAGAAGAGGAAAAGCAGCGTC
AATCAATTCCATTTTCACCCCATTCAAGGACTCAGCTGCAGGTTCAATATCAAGCATGTG
CAGAATTACAGGCTGGTCAGGGCCAAGCATGGCCCCCCTAGCAATCATTGGAACAATAGC
ATAGCCTATTTGCCCTGTTGAATATAATCAAAATCCAATATTACATTACACATTAATTAA
AAAGTCATATCAAAGAATCTAAGTTCACCACAGAATTACAGGAAGATGTAATTCAAATGC
AAAAAATGAGTCCTAATCATTATGGGACACTTAACATAAAGGCTTGTCCCTTTCCATTAT
TTTGTTAACTTGACAGACAAATACTTGGATACTTAGCCCAATATTTTCACATCATAAAAC
TGGATATCATGAGCTTATAAATTCAGGAAATATTCCAAGATGGTTTTGTGGCAATGAGAA
ATACATGGCGTCTGAATTTTGCATCGGAACTGTTATAAGAAAATGAACTTGTAATTTTTT
TAAATTTTTTTTTAAAAACAGGGTGGGGATGGGGAAGAAATAAAAGGATTGATTTGAGCA
TGCCTGCAGCACCAGTAACCAATACAGTCACAGGCTCCTTCTCCATGCTCAAGAAACTCC
ACATGTATTTTATAAGCTTCCAAAAGAAGGCAATAGTGAACAGAACAAGCAAGATTTTCT
GAAAAAGAACAATATTCTCCATTTTCTCAAAAACAGACAGATGCAACAAACAATTCCTGT
CAAAATCAAAACAATCCAGTCCTATGTTTTTATATAGGTGTAAGAGTACCTTGATTGAAA
CAAAGAATCTACAGGGCACTTCCAGAACAAGGCAATCAGATGCCAAAACAAAGTCCACAA
GATACTTAAAAATACAGAACATATCAAATTATTCCAAAGAACAGAACCAAACCCTCTGTT
TGGTCTCCTCCTAAACCAAGGAATACAAAAAATTAATAAAAATAACAATCTCAAATCCAT
GCTTGTTGAAGAATTTTAGTGATCTCATAACAACAACAAAAAAAAAAAACTTGAAACTCT
TCTCTTCATCCACATTTTCATTCAAGCCAGCCACACAGTGAAAATAATACTGGAAAGGAA
GTAAATTTTGAAAGAATGCCCATACCAGCAGCACCAGTGACAAGAACTCGAACTGGGTCT
TTCGCCATTGCTGCGAAGTGTGGTTTTGGATAGAGAAAATGGG
>chr4:7709019-7712179 A2265 MDHC_LG4 P2
TGAAAGTAGAAACAATTTGACAACCAAGGAATTTGAATCTCCCCTTGATTCTCTAATTAA
TTTACCTTAACACTAATGTCAATCTGAGATTTCTTTCATTTTTTGTAATTGATTGATTCC
TTGATTTTGCATCCTCTTTTGCTGTACTTCCTATAAGTAAACAGCTTGGGAACTCTTTAC
TATTTCAGAATAATGGGGAAAGCCAGTGATGTCCTCATTTTAAGGTTATTATTTAAGGAT
CATCTCTGTAATTTATACTTACTAATCACCCCTTAGCTATCTTGATTAAGTCAAGAACTT
GCATCTCAGCAATTAAATCATATACGGATGACTACGATACATTTCATTCAATCTAATTTA
AACCCAGGAACATTAACATTGCATAACAAACCACATAAATTGTCTACAACTACGAGGAAA
ACCAATATGTGTTCTTCCTTTATTTGATGGATCATTGAGTCTGTCTGTCATTATTCCATG
AGAAAAGAAAAGCTTCATGGTCAATTGAGACATGAATGGGCCAAGGATTTCTCCTCAATG
AGCTCTTCTGCAGTTGCATCCAGCTTCCCCCTCGAAAACTCATCAATCTTGAGCCCTGCA
TTGAAATAGGCATAGTCCAACTTTAACTATCCAATTTTATTTGCCAGAACCATTACTAGG
ATTTGAAAGTGTTTCATAATCCTTAATGACAGTAATTTGTTGTTGCCAAAACATGATTTT
GAGTTAAAAGCTCAGGTTTTAAATGGCTGAAGGAAGTTAACAATGGGCACCGAGTTCAAA
CTTACCCTGCACAATTGACCATTGTCCTTTTTCACATGTAACTGGGAAAGAGTATACGAG
GCCTGGCTGGATTCCATAAGAGCCATCAGAATACACACCCATGGAAACCCATGAACCCTG
AATGACATTCAAAGTAACAAAGAAAAATATTAAATTTGCATAGAATTATATGAAGAAAGA
AAAAAAAAACCATTAATTTTGCAAGAACAAAATACTGGTAAAGATGACGAGAAACCTTAG
GAGTCCCGAGAACCCAATCACGTATATGATCACAAGCAGAACTTGCAGCAGACAGTGCAC
TTGATAGCTTCCTGGCCTTAATAATGGCTGCACCGCGCTGCTGCACGGTGGTGATGAACT
CGGTATTCAACCTAGAGAATGATAAAATGGATGAAGAATTTGAGTAACAACTTAAAGATT
TATACTAAATTTTACGGGTCAGAAATTTGAGATGTACCATTGATCATTAGCCACAAGTTC
TCTGACAGGTTTCTCTCCACCGCTGGTGGTGACAGTTGCATGGTTGACATCAGGATACTG
TGTTGAAGAGTGATTGCCCCAGATGATAACATTCTTCACATCACCGACGTGAACATTTAG
CTTCTCAGAGATTTGTCCTAATGCCCTGTTGTGATCCAGTCTTGTAAGGCATGTGATGTT
TTTCTCTGGGATTGAAGGTGCAAATTCTTTCAAGATGAGCGCATTAGTGTTTGCTGGGTT
GGCAACCACCAGCACCTGAATGGTAGAAGAAATGAAACTGCATCAACTTAAGCATAGCAA
CATTTCGATTTAAAGAAAAACACAGCAACAATATCTCAAAATTTTCAGCATAAGGATTAG
GGATGAACATAAAAGATAATAAAAAAGAAACATCGTGCGCACATTTTATATGGCTTCTCT
CACCTTGACATCTGCAGCAGCATTCTTTTCTAATGCTGAAGCTTGAGCCTTGTAAATCGA
TACATTTTTCGACATCACATCCTTTCTTTCCATACCTTCCTTCCGTGGGAATCCACCAAC
CATAACAGCAATATTGACACCCTTACAAGCTTCATGGACATCCGTTGTAGCAACAACACC
TACAAACATGAACAAGGTAAACCCTAAGAATCCTTCAAAGGAGAAATATCAATCTACCAT
AAAGTAGTATCCAAGATCAGGCTTAACAAGCATACCTCTGAGAAGAGGAAAAGCAGCGTC
AATCAATTCCATTTTCACCCCATTCAAGGACTCAGCTGCAGGTTCAATATCAAGCATGTG
CAGAATTACAGGCTGGTCAGGGCCAAGCATGGCCCCCCTAGCAATCATTGGAACAATAGC
ATAGCCTATTTGCCCTGTTGAATATAATCAAAATCCAATATTACATTACACATTAATTAA
AAAGTCATATCAAAGAATCTAAGTTCACCACAGAATTACAGGAAGATGTAATTCAAATGC
AAAAAATGAGTCCTAATCATTATGGGACACTTAACATAAAGGCTTGTCCCTTTCCATTAT
TTTGTTAACTTGACAGACAAATACTTGGATACTTAGCCCAATATTTTCACATCATAAAAC
TGGATATCATGAGCTTATAAATTCAGGAAATATTCCAAGATGGTTTTGTGGCAATGAGAA
ATACATGGCGTCTGAATTTTGCATCGGAACTGTTATAAGAAAATGAACTTGTAATTTTTT
TAAATTTTTTTTTAAAAACAGGGTGGGGATGGGGAAGAAATAAAAGGATTGATTTGAGCA
TGCCTGCAGCACCAGTAACCAATACAGTCACAGGCTCCTTCTCCATGCTCAAGAAACTCC
ACATGTATTTTATAAGCTTCCAAAAGAAGGCAATAGTGAACAGAACAAGCAAGATTTTCT
GAAAAAGAACAATATTCTCCATTTTCTCAAAAACAGACAGATGCAACAAACAATTCCTGT
CAAAATCAAAACAATCCAGTCCTATGTTTTTATATAGGTGTAAGAGTACCTTGATTGAAA
CAAAGAATCTACAGGGCACTTCCAGAACAAGGCAATCAGATGCCAAAACAAAGTCCACAA
GATACTTAAAAATACAGAACATATCAAATTATTCCAAAGAACAGAACCAAACCCTCTGTT
TGGTCTCCTCCTAAACCAAGGAATACAAAAAATTAATAAAAATAACAATCTCAAATCCAT
GCTTGTTGAAGAATTTTAGTGATCTCATAACAACAACAAAAAAAAAAAACTTGAAACTCT
TCTCTTCATCCACATTTTCATTCAAGCCAGCCACACAGTGAAAATAATACTGGAAAGGAA
GTAAATTTTGAAAGAATGCCCATACCAGCAGCACCAGTGACAAGAACTCGAACTGGGTCT
TTCGCCATTGCTGCGAAGTGTGGTTTTGGATAGAGAAAATGGG
>chr4:7709019-7712179 A2340 MDHC_LG4 P1
TGAAAGTAGAAACAATTTGACAACCAAGGAATTTGAATCTCCCCTTGATTCTCTAATTAA
TTTACCTTAACACTAATGTCAATCTGAGATTTCTTTCATTTTTTGTAATTGATTGATTCC
TTGATTTTGCATCCTCTTTTGCTGTACTTCCTATAAGTAAACAGCTTGGGAACTCTTTAC
TATTTCAGAATAATGGGGAAAGCCAGTGATGTCCTCATTTTAAGGTTATTATTTAAGGAT
CATCTCTGTAATTTATACTTACTAATCACCCCTTAGCTATCTTGATTAAGTCAAGAACTT
GCATCTCAGCAATTAAATCATATACGGATGACTACGATACATTTCATTCAATCTAATTTA
AACCCAGGAACATTAACATTGCATAACAAACCACATAAATTGTCTACAACTACGAGGAAA
ACCAATATGTGTTCTTCCTTTATTTGATGGATCATTGAGTCTGTCTGTCATTATTCCATG
AGAAAAGAAAAGCTTCATGGTCAATTGAGACATGAATGGGCCAAGGATTTCTCCTCAATG
AGCTCTTCTGCAGTTGCATCCAGCTTCCCCCTCGAAAACTCATCAATCTTGAGCCCTGCA
TTGAAATAGGCATAGTCCAACTTTAACTATCCAATTTTATTTGCCAGAACCATTACTAGG
ATTTGAAAGTGTTTCATAATCCTTAATGACAGTAATTTGTTGTTGCCAAAACATGATTTT
GAGTTAAAAGCTCAGGTTTTAAATGGCTGAAGGAAGTTAACAATGGGCACCGAGTTCAAA
CTTACCCTGCACAATTGACCATTGTCCTTTTTCACATGTAACTGGGAAAGAGTATACGAG
GCCTGGCTGGATTCCATAAGAGCCATCAGAATACACACCCATGGAAACCCATGAACCCTG
AATGACATTCAAAGTAACAAAGAAAAATATTAAATTTGCATAGAATTATATGAAGAAAGA
AAAAAAAAACCATTAATTTTGCAAGAACAAAATACTGGTAAAGATGACGAGAAACCTTAG
GAGTCCCGAGAACCCAATCACGTATATGATCACAAGCAGAACTTGCAGCAGACAGTGCAC
TTGATAGCTTCCTGGCCTTAATAATGGCTGCACCGCGCTGCTGCACGGTGGTGATGAACT
CGGTATTCAACCTAGAGAATGATAAAATGGATGAAGAATTTGAGTAACAACTTAAAGATT
TATACTAAATTTTACGGGTCAGAAATTTGAGATGTACCATTGATCATTAGCCACAAGTTC
TCTGACAGGTTTCTCTCCACCGCTGGTGGTGACAGTTGCATGGTTGACATCAGGATACTG
TGTTGAAGAGTGATTGCCCCAGATGATAACATTCTTCACATCACCGACGTGAACATTTAG
CTTCTCAGAGATTTGTCCTAATGCCCTGTTGTGATCCAGTCTTGTAAGGCATGTGATGTT
TTTCTCTGGGATTGAAGGTGCAAATTCTTTCAAGATGAGCGCATTAGTGTTTGCTGGGTT
GGCAACCACCAGCACCTGAATGGTAGAAGAAATGAAACTGCATCAACTTAAGCATAGCAA
CATTTCGATTTAAAGAAAAACACAGCAACAATATCTCAAAATTTTCAGCATAAGGATTAG
GGATGAACATAAAAGATAATAAAAAAGAAACATCGTGCGCACATTTTATATGGCTTCTCT
CACCTTGACATCTGCAGCAGCATTCTTTTCTAATGCTGAAGCTTGAGCCTTGTAAATCGA
TACATTTTTCGACATCACATCCTTTCTTTCCATACCTTCCTTCCGTGGGAATCCACCAAC
CATAACAGCAATATTGACACCCTTACAAGCTTCATGGACATCCGTTGTAGCAACAACACC
TACAAACATGAACAAGGTAAACCCTAAGAATCCTTCAAAGGAGAAATATCAATCTACCAT
AAAGTAGTATCCAAGATCAGGCTTAACAAGCATACCTCTGAGAAGAGGAAAAGCAGCGTC
AATCAATTCCATTTTCACCCCATTCAAGGACTCAGCTGCAGGTTCAATATCAAGCATGTG
CAGAATTACAGGCTGGTCAGGGCCAAGCATGGCCCCCCTAGCAATCATTGGAACAATAGC
ATAGCCTATTTGCCCTGTTGAATATAATCAAAATCCAATATTACATTACACATTAATTAA
AAAGTCATATCAAAGAATCTAAGTTCACCACAGAATTACAGGAAGATGTAATTCAAATGC
AAAAAATGAGTCCTAATCATTATGGGACACTTAACATAAAGGCTTGTCCCTTTCCATTAT
TTTGTTAACTTGACAGACAAATACTTGGATACTTAGCCCAATATTTTCACATCATAAAAC
TGGATATCATGAGCTTATAAATTCAGGAAATATTCCAAGATGGTTTTGTGGCAATGAGAA
ATACATGGCGTCTGAATTTTGCATCGGAACTGTTATAAGAAAATGAACTTGTAATTTTTT
TAAATTTTTTTTTAAAAACAGGGTGGGGATGGGGAAGAAATAAAAGGATTGATTTGAGCA
TGCCTGCAGCACCAGTAACCAATACAGTCACAGGCTCCTTCTCCATGCTCAAGAAACTCC
ACATGTATTTTATAAGCTTCCAAAAGAAGGCAATAGTGAACAGAACAAGCAAGATTTTCT
GAAAAAGAACAATATTCTCCATTTTCTCAAAAACAGACAGATGCAACAAACAATTCCTGT
CAAAATCAAAACAATCCAGTCCTATGTTTTTATATAGGTGTAAGAGTACCTTGATTGAAA
CAAAGAATCTACAGGGCACTTCCAGAACAAGGCAATCAGATGCCAAAACAAAGTCCACAA
GATACTTAAAAATACAGAACATATCAAATTATTCCAAAGAACAGAACCAAACCCTCTGTT
TGGTCTCCTCCTAAACCAAGGAATACAAAAAATTAATAAAAATAACAATCTCAAATCCAT
GCTTGTTGAAGAATTTTAGTGATCTCATAACAACAACAAAAAAAAAAAACTTGAAACTCT
TCTCTTCATCCACATTTTCATTCAAGCCAGCCACACAGTGAAAATAATACTGGAAAGGAA
GTAAATTTTGAAAGAATGCCCATACCAGCAGCACCAGTGACAAGAACTCGAACTGGGTCT
TTCGCCATTGCTGCGAAGTGTGGTTTTGGATAGAGAAAATGGG
>chr4:7709019-7712179 A2340 MDHC_LG4 P2
TGAAAGTAGAAACAATTTGACAACCAAGGAATTTGAATCTCCCCTTGATTCTCTAATTAA
TTTACCTTAACACTAATGTCAATCTGAGATTTCTTTCATTTTTTGTAATTGATTGATTCC
TTGATTTTGCATCCTCTTTTGCTGTACTTCCTATAAGTAAACAGCTTGGGAACTCTTTAC
TATTTCAGAATAATGGGGAAAGCCAGTGATGTCCTCATTTTAAGGTTATTATTTAAGGAT
CATCTCTGTAATTTATACTTACTAATCACCCCTTAGCTATCTTGATTAAGTCAAGAACTT
GCATCTCAGCAATTAAATCATATACGGATGACTACGATACATTTCATTCAATCTAATTTA
AACCCAGGAACATTAACATTGCATAACAAACCACATAAATTGTCTACAACTACGAGGAAA
ACCAATATGTGTTCTTCCTTTATTTGATGGATCATTGAGTCTGTCTGTCATTATTCCATG
AGAAAAGAAAAGCTTCATGGTCAATTGAGACATGAATGGGCCAAGGATTTCTCCTCAATG
AGCTCTTCTGCAGTTGCATCCAGCTTCCCCCTCGAAAACTCATCAATCTTGAGCCCTGCA
TTGAAATAGGCATAGTCCAACTTTAACTATCCAATTTTATTTGCCAGAACCATTACTAGG
ATTTGAAAGTGTTTCATAATCCTTAATGACAGTAATTTGTTGTTGCCAAAACATGATTTT
GAGTTAAAAGCTCAGGTTTTAAATGGCTGAAGGAAGTTAACAATGGGCACCGAGTTCAAA
CTTACCCTGCACAATTGACCATTGTCCTTTTTCACATGTAACTGGGAAAGAGTATACGAG
GCCTGGCTGGATTCCATAAGAGCCATCAGAATACACACCCATGGAAACCCATGAACCCTG
AATGACATTCAAAGTAACAAAGAAAAATATTAAATTTGCATAGAATTATATGAAGAAAGA
AAAAAAAAACCATTAATTTTGCAAGAACAAAATACTGGTAAAGATGACGAGAAACCTTAG
GAGTCCCGAGAACCCAATCACGTATATGATCACAAGCAGAACTTGCAGCAGACAGTGCAC
TTGATAGCTTCCTGGCCTTAATAATGGCTGCACCGCGCTGCTGCACGGTGGTGATGAACT
CGGTATTCAACCTAGAGAATGATAAAATGGATGAAGAATTTGAGTAACAACTTAAAGATT
TATACTAAATTTTACGGGTCAGAAATTTGAGATGTACCATTGATCATTAGCCACAAGTTC
TCTGACAGGTTTCTCTCCACCGCTGGTGGTGACAGTTGCATGGTTGACATCAGGATACTG
TGTTGAAGAGTGATTGCCCCAGATGATAACATTCTTCACATCACCGACGTGAACATTTAG
CTTCTCAGAGATTTGTCCTAATGCCCTGTTGTGATCCAGTCTTGTAAGGCATGTGATGTT
TTTCTCTGGGATTGAAGGTGCAAATTCTTTCAAGATGAGCGCATTAGTGTTTGCTGGGTT
GGCAACCACCAGCACCTGAATGGTAGAAGAAATGAAACTGCATCAACTTAAGCATAGCAA
CATTTCGATTTAAAGAAAAACACAGCAACAATATCTCAAAATTTTCAGCATAAGGATTAG
GGATGAACATAAAAGATAATAAAAAAGAAACATCGTGCGCACATTTTATATGGCTTCTCT
CACCTTGACATCTGCAGCAGCATTCTTTTCTAATGCTGAAGCTTGAGCCTTGTAAATCGA
TACATTTTTCGACATCACATCCTTTCTTTCCATACCTTCCTTCCGTGGGAATCCACCAAC
CATAACAGCAATATTGACACCCTTACAAGCTTCATGGACATCCGTTGTAGCAACAACACC
TACAAACATGAACAAGGTAAACCCTAAGAATCCTTCAAAGGAGAAATATCAATCTACCAT
AAAGTAGTATCCAAGATCAGGCTTAACAAGCATACCTCTGAGAAGAGGAAAAGCAGCGTC
AATCAATTCCATTTTCACCCCATTCAAGGACTCAGCTGCAGGTTCAATATCAAGCATGTG
CAGAATTACAGGCTGGTCAGGGCCAAGCATGGCCCCCCTAGCAATCATTGGAACAATAGC
ATAGCCTATTTGCCCTGTTGAATATAATCAAAATCCAATATTACATTACACATTAATTAA
AAAGTCATATCAAAGAATCTAAGTTCACCACAGAATTACAGGAAGATGTAATTCAAATGC
AAAAAATGAGTCCTAATCATTATGGGACACTTAACATAAAGGCTTGTCCCTTTCCATTAT
TTTGTTAACTTGACAGACAAATACTTGGATACTTAGCCCAATATTTTCACATCATAAAAC
TGGATATCATGAGCTTATAAATTCAGGAAATATTCCAAGATGGTTTTGTGGCAATGAGAA
ATACATGGCGTCTGAATTTTGCATCGGAACTGTTATAAGAAAATGAACTTGTAATTTTTT
TAAATTTTTTTTTAAAAACAGGGTGGGGATGGGGAAGAAATAAAAGGATTGATTTGAGCA
TGCCTGCAGCACCAGTAACCAATAGTCACAGGCTCCTTCTCCATGCTCAAGAAGCTCCAC
ATGTATTTTATAAACTTCCAAAAGAAGGCAATAGTGAACAGAAGAACCAAGATTTTCTGA
AAAATAACAATGTTCTCCATTTTCTCAAAAACAGACAGATGCAACAAACAATTCTTGTTA
AAATCAAGACAATCCAATCCTATGTTTTTATATAGGTGTAAGAGTACCATGATTGAAACA
AAGAATCTACAGGGCACTTCCAGGACAAGGCAATCAGATGCCAAAACAAAGTCCACAAGA
TACCTAGAAATACAGAACATATCAAATTATTCCAAAGAACATAACCAAACCCTCTGTTTG
GTCTCCTCCTAAACCAAGGAATACAAAAAATTAATAAAAATAACAATCTCAAATCCATGC
TTGTTGAAGAATTTTAGTGATCTCATAACAACAACAAAAAAAAAAAACTTGAAACTCTTC
TCTTCATCCACATTTTCATTCAAGCCAGCCACACAGTGAAAATAATACTGGAAAGGAAGT
AAATTTTGAAAGAATGCCCATACCAGCAGCACCAGTGACAAGAACTCGAACTGGGTCTTT
CGCCATTGCTGCGAAGTGTGGTTTTGGATAGAGAAAATGGG
>chr4:7709019-7712179 A2343 MDHC_LG4 P1
TGAAAGTAGAAACAATTTGACAACCAAGGAATTTGAATCTCCCCTTGATTCTCTAATTAA
TTTACCTTAACACTAATGTCAATCTGAGATTTCTTTCATTTTTTGTAATTGATTGATTCC
TTGATTTTGCATCCTCTTTTGCTGTACTTCCTATAAGTAAACAGCTTGGGAACTCTTTAC
TATTTCAGAATAATGGGGAAAGCCAGTGATGTCCTCATTTTAAGGTTATTATTTAAGGAT
CATCTCTGTAATTTATACTTACTAATCACCCCTTAGCTATCTTGATTAAGTCAAGAACTT
GCATCTCAGCAATTAAATCATATACGGATGACTACGATACATTTCATTCAATCTAATTTA
AACCCAGGAACATTAACATTGCATAACAAACCACATAAATTGTCTACAACTACGAGGAAA
ACCAATATGTGTTCTTCCTTTATTTGATGGATCATTGAGTCTGTCTGTCATTATTCCATG
AGAAAAGAAAAGCTTCATGGTCAATTGAGACATGAATGGGCCAAGGATTTCTCCTCAATG
AGCTCTTCTGCAGTTGCATCCAGCTTCCCCCTCGAAAACTCATCAATCTTGAGCCCTGCA
TTGAAATAGGCATAGTCCAACTTTAACTATCCAATTTTATTTGCCAGAACCATTACTAGG
ATTTGAAAGTGTTTCATAATCCTTAATGACAGTAATTTGTTGTTGCCAAAACATGATTTT
GAGTTAAAAGCTCAGGTTTTAAATGGCTGAAGGAAGTTAACAATGGGCACCGAGTTCAAA
CTTACCCTGCACAATTGACCATTGTCCTTTTTCACATGTAACTGGGAAAGAGTATACGAG
GCCTGGCTGGATTCCATAAGAGCCATCAGAATACACACCCATGGAAACCCATGAACCCTG
AATGACATTCAAAGTAACAAAGAAAAATATTAAATTTGCATAGAATTATATGAAGAAAGA
AAAAAAAAACCATTAATTTTGCAAGAACAAAATACTGGTAAAGATGACGAGAAACCTTAG
GAGTCCCGAGAACCCAATCACGTATATGATCACAAGCAGAACTTGCAGCAGACAGTGCAC
TTGATAGCTTCCTGGCCTTAATAATGGCTGCACCGCGCTGCTGCACGGTGGTGATGAACT
CGGTATTCAACCTAGAGAATGATAAAATGGATGAAGAATTTGAGTAACAACTTAAAGATT
TATACTAAATTTTACGGGTCAGAAATTTGAGATGTACCATTGATCATTAGCCACAAGTTC
TCTGACAGGTTTCTCTCCACCGCTGGTGGTGACAGTTGCATGGTTGACATCAGGATACTG
TGTTGAAGAGTGATTGCCCCAGATGATAACATTCTTCACATCACCGACGTGAACATTTAG
CTTCTCAGAGATTTGTCCTAATGCCCTGTTGTGATCCAGTCTTGTAAGGCATGTGATGTT
TTTCTCTGGGATTGAAGGTGCAAATTCTTTCAAGATGAGCGCATTAGTGTTTGCTGGGTT
GGCAACCACCAGCACCTGAATGGTAGAAGAAATGAAACTGCATCAACTTAAGCATAGCAA
CATTTCGATTTAAAGAAAAACACAGCAACAATATCTCAAAATTTTCAGCATAAGGATTAG
GGATGAACATAAAAGATAATAAAAAAGAAACATCGTGCGCACATTTTATATGGCTTCTCT
CACCTTGACATCTGCAGCAGCATTCTTTTCTAATGCTGAAGCTTGAGCCTTGTAAATCGA
TACATTTTTCGACATCACATCCTTTCTTTCCATACCTTCCTTCCGTGGGAATCCACCAAC
CATAACAGCAATATTGACACCCTTACAAGCTTCATGGACATCCGTTGTAGCAACAACACC
TACAAACATGAACAAGGTAAACCCTAAGAATCCTTCAAAGGAGAAATATCAATCTACCAT
AAAGTAGTATCCAAGATCAGGCTTAACAAGCATACCTCTGAGAAGAGGAAAAGCAGCGTC
AATCAATTCCATTTTCACCCCATTCAAGGACTCAGCTGCAGGTTCAATATCAAGCATGTG
CAGAATTACAGGCTGGTCAGGGCCAAGCATGGCCCCCCTAGCAATCATTGGAACAATAGC
ATAGCCTATTTGCCCTGTTGAATATAATCAAAATCCAATATTACATTACACATTAATTAA
AAAGTCATATCAAAGAATCTAAGTTCACCACAGAATTACAGGAAGATGTAATTCAAATGC
AAAAAATGAGTCCTAATCATTATGGGACACTTAACATAAAGGCTTGTCCCTTTCCATTAT
TTTGTTAACTTGACAGACAAATACTTGGATACTTAGCCCAATATTTTCACATCATAAAAC
TGGATATCATGAGCTTATAAATTCAGGAAATATTCCAAGATGGTTTTGTGGCAATGAGAA
ATACATGGCGTCTGAATTTTGCATCGGAACTGTTATAAGAAAATGAACTTGTAATTTTTT
TAAATTTTTTTTTAAAAACAGGGTGGGGATGGGGAAGAAATAAAAGGATTGATTTGAGCA
TGCCTGCAGCACCAGTAACCAATACAGTCACAGGCTCCTTCTCCATGCTCAAGAAACTCC
ACATGTATTTTATAAGCTTCCAAAAGAAGGCAATAGTGAACAGAACAAGCAAGATTTTCT
GAAAAAGAACAATATTCTCCATTTTCTCAAAAACAGACAGATGCAACAAACAATTCCTGT
CAAAATCAAAACAATCCAGTCCTATGTTTTTATATAGGTGTAAGAGTACCTTGATTGAAA
CAAAGAATCTACAGGGCACTTCCAGAACAAGGCAATCAGATGCCAAAACAAAGTCCACAA
GATACTTAAAAATACAGAACATATCAAATTATTCCAAAGAACAGAACCAAACCCTCTGTT
TGGTCTCCTCCTAAACCAAGGAATACAAAAAATTAATAAAAATAACAATCTCAAATCCAT
GCTTGTTGAAGAATTTTAGTGATCTCATAACAACAACAAAAAAAAAAAACTTGAAACTCT
TCTCTTCATCCACATTTTCATTCAAGCCAGCCACACAGTGAAAATAATACTGGAAAGGAA
GTAAATTTTGAAAGAATGCCCATACCAGCAGCACCAGTGACAAGAACTCGAACTGGGTCT
TTCGCCATTGCTGCGAAGTGTGGTTTTGGATAGAGAAAATGGG
>chr4:7709019-7712179 A2343 MDHC_LG4 P2
TGAAAGTAGAAACAATTTGACAACCAAGGAATTTGAATCTCCCCTTGATTCTCTAATTAA
TTTACCTTAACACTAATGTCAATCTGAGATTTCTTTCATTTTTTGTAATTGATTGATTCC
TTGATTTTGCATCCTCTTTTGCTGTACTTCCTATAAGTAAACAGCTTGGGAACTCTTTAC
TATTTCAGAATAATGGGGAAAGCCAGTGATGTCCTCATTTTAAGGTTATTATTTAAGGAT
CATCTCTGTAATTTATACTTACTAATCACCCCTTAGCTATCTTGATTAAGTCAAGAACTT
GCATCTCAGCAATTAAATCATATACGGATGACTACGATACATTTCATTCAATCTAATTTA
AACCCAGGAACATTAACATTGCATAACAAACCACATAAATTGTCTACAACTACGAGGAAA
ACCAATATGTGTTCTTCCTTTATTTGATGGATCATTGAGTCTGTCTGTCATTATTCCATG
AGAAAAGAAAAGCTTCATGGTCAATTGAGACATGAATGGGCCAAGGATTTCTCCTCAATG
AGCTCTTCTGCAGTTGCATCCAGCTTCCCCCTCGAAAACTCATCAATCTTGAGCCCTGCA
TTGAAATAGGCATAGTCCAACTTTAACTATCCAATTTTATTTGCCAGAACCATTACTAGG
ATTTGAAAGTGTTTCATAATCCTTAATGACAGTAATTTGTTGTTGCCAAAACATGATTTT
GAGTTAAAAGCTCAGGTTTTAAATGGCTGAAGGAAGTTAACAATGGGCACCGAGTTCAAA
CTTACCCTGCACAATTGACCATTGTCCTTTTTCACATGTAACTGGGAAAGAGTATACGAG
GCCTGGCTGGATTCCATAAGAGCCATCAGAATACACACCCATGGAAACCCATGAACCCTG
AATGACATTCAAAGTAACAAAGAAAAATATTAAATTTGCATAGAATTATATGAAGAAAGA
AAAAAAAAACCATTAATTTTGCAAGAACAAAATACTGGTAAAGATGACGAGAAACCTTAG
GAGTCCCGAGAACCCAATCACGTATATGATCACAAGCAGAACTTGCAGCAGACAGTGCAC
TTGATAGCTTCCTGGCCTTAATAATGGCTGCACCGCGCTGCTGCACGGTGGTGATGAACT
CGGTATTCAACCTAGAGAATGATAAAATGGATGAAGAATTTGAGTAACAACTTAAAGATT
TATACTAAATTTTACGGGTCAGAAATTTGAGATGTACCATTGATCATTAGCCACAAGTTC
TCTGACAGGTTTCTCTCCACCGCTGGTGGTGACAGTTGCATGGTTGACATCAGGATACTG
TGTTGAAGAGTGATTGCCCCAGATGATAACATTCTTCACATCACCGACGTGAACATTTAG
CTTCTCAGAGATTTGTCCTAATGCCCTGTTGTGATCCAGTCTTGTAAGGCATGTGATGTT
TTTCTCTGGGATTGAAGGTGCAAATTCTTTCAAGATGAGCGCATTAGTGTTTGCTGGGTT
GGCAACCACCAGCACCTGAATGGTAGAAGAAATGAAACTGCATCAACTTAAGCATAGCAA
CATTTCGATTTAAAGAAAAACACAGCAACAATATCTCAAAATTTTCAGCATAAGGATTAG
GGATGAACATAAAAGATAATAAAAAAGAAACATCGTGCGCACATTTTATATGGCTTCTCT
CACCTTGACATCTGCAGCAGCATTCTTTTCTAATGCTGAAGCTTGAGCCTTGTAAATCGA
TACATTTTTCGACATCACATCCTTTCTTTCCATACCTTCCTTCCGTGGGAATCCACCAAC
CATAACAGCAATATTGACACCCTTACAAGCTTCATGGACATCCGTTGTAGCAACAACACC
TACAAACATGAACAAGGTAAACCCTAAGAATCCTTCAAAGGAGAAATATCAATCTACCAT
AAAGTAGTATCCAAGATCAGGCTTAACAAGCATACCTCTGAGAAGAGGAAAAGCAGCGTC
AATCAATTCCATTTTCACCCCATTCAAGGACTCAGCTGCAGGTTCAATATCAAGCATGTG
CAGAATTACAGGCTGGTCAGGGCCAAGCATGGCCCCCCTAGCAATCATTGGAACAATAGC
ATAGCCTATTTGCCCTGTTGAATATAATCAAAATCCAATATTACATTACACATTAATTAA
AAAGTCATATCAAAGAATCTAAGTTCACCACAGAATTACAGGAAGATGTAATTCAAATGC
AAAAAATGAGTCCTAATCATTATGGGACACTTAACATAAAGGCTTGTCCCTTTCCATTAT
TTTGTTAACTTGACAGACAAATACTTGGATACTTAGCCCAATATTTTCACATCATAAAAC
TGGATATCATGAGCTTATAAATTCAGGAAATATTCCAAGATGGTTTTGTGGCAATGAGAA
ATACATGGCGTCTGAATTTTGCATCGGAACTGTTATAAGAAAATGAACTTGTAATTTTTT
TAAATTTTTTTTTAAAAACAGGGTGGGGATGGGGAAGAAATAAAAGGATTGATTTGAGCA
TGCCTGCAGCACCAATAACCAATAGTCACAGGCTCCTTCTCCATGCTCAAGAAGCTCCAC
ATGTATTTTATAAACTTCCAAAAGAAGGCAATAGTGAACAGAAGAACCAAGATTTTCTGA
AAAATAACAATGTTCTCCATTTTCTCAAAAACAGACAGATGCAACAAACAATTCTTGTTA
AAATCAAGACAATCCAATCCTATGTTTTTATATAGGTGTAAGAGTACCATGATTGAAACA
AAGAATCTACAGGGCACTTCCAGAACAAGGCAATCAGATGCCAAAACAAAGTCCACAAGA
TACTTAAAAATACAGAACATATCAAATTATTCCAAAGAACAGAACCAAACCCTCTGTTTG
GTCTCCTCCTAAACCAAGGAATACAAAAAATTAATAAAAATAACAATCTCAAATCCATGC
TTGTTGAAGAATTTTAGTGATCTCATAACAACAACAAAAAAAAAAAACTTGAAACTCTTC
TCTTCATCCACATTTTCATTCAAGCCAGCCACACAGTGAAAATAATACTGGAAAGGAAGT
AAATTTTGAAAGAATGCCCATACCAGCAGCACCAGTGACAAGAACTCGAACTGGGTCTTT
CGCCATTGCTGCGAAGTGTGGTTTTGGATAGAGAAAATGGG
>chr4:7709019-7712179 A2346 MDHC_LG4 P1
TGAAAGTAGAAACAATTTGACAACCAAGGAATTTGAATCTCCCCTTGATTCTCTAATTAA
TTTACCTTAACACTAATGTCAATCTGAGATTTCTTTCATTTTTTGTAATTGATTGATTCC
TTGATTTTGCATCCTCTTTTGCTGTACTTCCTATAAGTAAACAGCTTGGGAACTCTTTAC
TATTTCAGAATAATGGGGAAAGCCAGTGATGTCCTCATTTTAAGGTTATTATTTAAGGAT
CATCTCTGTAATTTATACTTACTAATCACCCCTTAGCTATCTTGATTAAGTCAAGAACTT
GCATCTCAGCAATTAAATCATATACGGATGACTACGATACATTTCATTCAATCTAATTTA
AACCCAGGAACATTAACATTGCATAACAAACCACATAAATTGTCTACAACTACGAGGAAA
ACCAATATGTGTTCTTCCTTTATTTGATGGATCATTGAGTCTGTCTGTCATTATTCCATG
AGAAAAGAAAAGCTTCATGGTCAATTGAGACATGAATGGGCCAAGGATTTCTCCTCAATG
AGCTCTTCTGCAGTTGCATCCAGCTTCCCCCTCGAAAACTCATCAATCTTGAGCCCTGCA
TTGAAATAGGCATAGTCCAACTTTAACTATCCAATTTTATTTGCCAGAACCATTACTAGG
ATTTGAAAGTGTTTCATAATCCTTAATGACAGTAATTTGTTGTTGCCAAAACATGATTTT
GAGTTAAAAGCTCAGGTTTTAAATGGCTGAAGGAAGTTAACAATGGGCACCGAGTTCAAA
CTTACCCTGCACAATTGACCATTGTCCTTTTTCACATGTAACTGGGAAAGAGTATACGAG
GCCTGGCTGGATTCCATAAGAGCCATCAGAATACACACCCATGGAAACCCATGAACCCTG
AATGACATTCAAAGTAACAAAGAAAAATATTAAATTTGCATAGAATTATATGAAGAAAGA
AAAAAAAAACCATTAATTTTGCAAGAACAAAATACTGGTAAAGATGACGAGAAACCTTAG
GAGTCCCGAGAACCCAATCACGTATATGATCACAAGCAGAACTTGCAGCAGACAGTGCAC
TTGATAGCTTCCTGGCCTTAATAATGGCTGCACCGCGCTGCTGCACGGTGGTGATGAACT
CGGTATTCAACCTAGAGAATGATAAAATGGATGAAGAATTTGAGTAACAACTTAAAGATT
TATACTAAATTTTACGGGTCAGAAATTTGAGATGTACCATTGATCATTAGCCACAAGTTC
TCTGACAGGTTTCTCTCCACCGCTGGTGGTGACAGTTGCATGGTTGACATCAGGATACTG
TGTTGAAGAGTGATTGCCCCAGATGATAACATTCTTCACATCACCGACGTGAACATTTAG
CTTCTCAGAGATTTGTCCTAATGCCCTGTTGTGATCCAGTCTTGTAAGGCATGTGATGTT
TTTCTCTGGGATTGAAGGTGCAAATTCTTTCAAGATGAGCGCATTAGTGTTTGCTGGGTT
GGCAACCACCAGCACCTGAATGGTAGAAGAAATGAAACTGCATCAACTTAAGCATAGCAA
CATTTCGATTTAAAGAAAAACACAGCAACAATATCTCAAAATTTTCAGCATAAGGATTAG
GGATGAACATAAAAGATAATAAAAAAGAAACATCGTGCGCACATTTTATATGGCTTCTCT
CACCTTGACATCTGCAGCAGCATTCTTTTCTAATGCTGAAGCTTGAGCCTTGTAAATCGA
TACATTTTTCGACATCACATCCTTTCTTTCCATACCTTCCTTCCGTGGGAATCCACCAAC
CATAACAGCAATATTGACACCCTTACAAGCTTCATGGACATCCGTTGTAGCAACAACACC
TACAAACATGAACAAGGTAAACCCTAAGAATCCTTCAAAGGAGAAATATCAATCTACCAT
AAAGTAGTATCCAAGATCAGGCTTAACAAGCATACCTCTGAGAAGAGGAAAAGCAGCGTC
AATCAATTCCATTTTCACCCCATTCAAGGACTCAGCTGCAGGTTCAATATCAAGCATGTG
CAGAATTACAGGCTGGTCAGGGCCAAGCATGGCCCCCCTAGCAATCATTGGAACAATAGC
ATAGCCTATTTGCCCTGTTGAATATAATCAAAATCCAATATTACATTACACATTAATTAA
AAAGTCATATCAAAGAATCTAAGTTCACCACAGAATTACAGGAAGATGTAATTCAAATGC
AAAAAATGAGTCCTAATCATTATGGGACACTTAACATAAAGGCTTGTCCCTTTCCATTAT
TTTGTTAACTTGACAGACAAATACTTGGATACTTAGCCCAATATTTTCACATCATAAAAC
TGGATATCATGAGCTTATAAATTCAGGAAATATTCCAAGATGGTTTTGTGGCAATGAGAA
ATACATGGCGTCTGAATTTTGCATCGGAACTGTTATAAGAAAATGAACTTGTAATTTTTT
TAAATTTTTTTTTAAAAACAGGGTGGGGATGGGGAAGAAATAAAAGGATTGATTTGAGCA
TGCCTGCAGCACCAGTAACCAATACAGTCACAGGCTCCTTCTCCATGCTCAAGAAACTCC
ACATGTATTTTATAAGCTTCCAAAAGAAGGCAATAGTGAACAGAACAAGCAAGATTTTCT
GAAAAAGAACAATATTCTCCATTTTCTCAAAAACAGACAGATGCAACAAACAATTCCTGT
CAAAATCAAAACAATCCAGTCCTATGTTTTTATATAGGTGTAAGAGTACCTTGATTGAAA
CAAAGAATCTACAGGGCACTTCCAGAACAAGGCAATCAGATGCCAAAACAAAGTCCACAA
GATACTTAAAAATACAGAACATATCAAATTATTCCAAAGAACAGAACCAAACCCTCTGTT
TGGTCTCCTCCTAAACCAAGGAATACAAAAAATTAATAAAAATAACAATCTCAAATCCAT
GCTTGTTGAAGAATTTTAGTGATCTCATAACAACAACAAAAAAAAAAAACTTGAAACTCT
TCTCTTCATCCACATTTTCATTCAAGCCAGCCACACAGTGAAAATAATACTGGAAAGGAA
GTAAATTTTGAAAGAATGCCCATACCAGCAGCACCAGTGACAAGAACTCGAACTGGGTCT
TTCGCCATTGCTGCGAAGTGTGGTTTTGGATAGAGAAAATGGG
>chr4:7709019-7712179 A2346 MDHC_LG4 P2
TGAAAGTAGAAACAATTTGACAACCAAGGAATTTGAATCTCCCCTTGATTCTCTAATTAA
TTTACCTTAACACTAATGTCAATCTGAGATTTCTTTCATTTTTTGTAATTGATTGATTCC
TTGATTTTGCATCCTCTTTTGCTGTACTTCCTATAAGTAAACAGCTTGGGAACTCTTTAC
TATTTCAGAATAATGGGGAAAGCCAGTGATGTCCTCATTTTAAGGTTATTATTTAAGGAT
CATCTCTGTAATTTATACTTACTAATCACCCCTTAGCTATCTTGATTAAGTCAAGAACTT
GCATCTCAGCAATTAAATCATATACGGATGACTACGATACATTTCATTCAATCTAATTTA
AACCCAGGAACATTAACATTGCATAACAAACCACATAAATTGTCTACAACTACGAGGAAA
ACCAATATGTGTTCTTCCTTTATTTGATGGATCATTGAGTCTGTCTGTCATTATTCCATG
AGAAAAGAAAAGCTTCATGGTCAATTGAGACATGAATGGGCCAAGGATTTCTCCTCAATG
AGCTCTTCTGCAGTTGCATCCAGCTTCCCCCTCGAAAACTCATCAATCTTGAGCCCTGCA
TTGAAATAGGCATAGTCCAACTTTAACTATCCAATTTTATTTGCCAGAACCATTACTAGG
ATTTGAAAGTGTTTCATAATCCTTAATGACAGTAATTTGTTGTTGCCAAAACATGATTTT
GAGTTAAAAGCTCAGGTTTTAAATGGCTGAAGGAAGTTAACAATGGGCACCGAGTTCAAA
CTTACCCTGCACAATTGACCATTGTCCTTTTTCACATGTAACTGGGAAAGAGTATACGAG
GCCTGGCTGGATTCCATAAGAGCCATCAGAATACACACCCATGGAAACCCATGAACCCTG
AATGACATTCAAAGTAACAAAGAAAAATATTAAATTTGCATAGAATTATATGAAGAAAGA
AAAAAAAAACCATTAATTTTGCAAGAACAAAATACTGGTAAAGATGACGAGAAACCTTAG
GAGTCCCGAGAACCCAATCACGTATATGATCACAAGCAGAACTTGCAGCAGACAGTGCAC
TTGATAGCTTCCTGGCCTTAATAATGGCTGCACCGCGCTGCTGCACGGTGGTGATGAACT
CGGTATTCAACCTAGAGAATGATAAAATGGATGAAGAATTTGAGTAACAACTTAAAGATT
TATACTAAATTTTACGGGTCAGAAATTTGAGATGTACCATTGATCATTAGCCACAAGTTC
TCTGACAGGTTTCTCTCCACCGCTGGTGGTGACAGTTGCATGGTTGACATCAGGATACTG
TGTTGAAGAGTGATTGCCCCAGATGATAACATTCTTCACATCACCGACGTGAACATTTAG
CTTCTCAGAGATTTGTCCTAATGCCCTGTTGTGATCCAGTCTTGTAAGGCATGTGATGTT
TTTCTCTGGGATTGAAGGTGCAAATTCTTTCAAGATGAGCGCATTAGTGTTTGCTGGGTT
GGCAACCACCAGCACCTGAATGGTAGAAGAAATGAAACTGCATCAACTTAAGCATAGCAA
CATTTCGATTTAAAGAAAAACACAGCAACAATATCTCAAAATTTTCAGCATAAGGATTAG
GGATGAACATAAAAGATAATAAAAAAGAAACATCGTGCGCACATTTTATATGGCTTCTCT
CACCTTGACATCTGCAGCAGCATTCTTTTCTAATGCTGAAGCTTGAGCCTTGTAAATCGA
TACATTTTTCGACATCACATCCTTTCTTTCCATACCTTCCTTCCGTGGGAATCCACCAAC
CATAACAGCAATATTGACACCCTTACAAGCTTCATGGACATCCGTTGTAGCAACAACACC
TACAAACATGAACAAGGTAAACCCTAAGAATCCTTCAAAGGAGAAATATCAATCTACCAT
AAAGTAGTATCCAAGATCAGGCTTAACAAGCATACCTCTGAGAAGAGGAAAAGCAGCGTC
AATCAATTCCATTTTCACCCCATTCAAGGACTCAGCTGCAGGTTCAATATCAAGCATGTG
CAGAATTACAGGCTGGTCAGGGCCAAGCATGGCCCCCCTAGCAATCATTGGAACAATAGC
ATAGCCTATTTGCCCTGTTGAATATAATCAAAATCCAATATTACATTACACATTAATTAA
AAAGTCATATCAAAGAATCTAAGTTCACCACAGAATTACAGGAAGATGTAATTCAAATGC
AAAAAATGAGTCCTAATCATTATGGGACACTTAACATAAAGGCTTGTCCCTTTCCATTAT
TTTGTTAACTTGACAGACAAATACTTGGATACTTAGCCCAATATTTTCACATCATAAAAC
TGGATATCATGAGCTTATAAATTCAGGAAATATTCCAAGATGGTTTTGTGGCAATGAGAA
ATACATGGCGTCTGAATTTTGCATCGGAACTGTTATAAGAAAATGAACTTGTAATTTTTT
TAAATTTTTTTTTAAAAACAGGGTGGGGATGGGGAAGAAATAAAAGGATTGATTTGAGCA
TGCCTGCAGCACCAGTAACCAATACAGTCACAGGCTCCTTCTCCATGCTCAAGAAACTCC
ACATGTATTTTATAAGCTTCCAAAAGAAGGCAATAGTGAACAGAACAAGCAAGATTTTCT
GAAAAAGAACAATATTCTCCATTTTCTCAAAAACAGACAGATGCAACAAACAATTCCTGT
CAAAATCAAAACAATCCAGTCCTATGTTTTTATATAGGTGTAAGAGTACCTTGATTGAAA
CAAAGAATCTACAGGGCACTTCCAGAACAAGGCAATCAGATGCCAAAACAAAGTCCACAA
GATACTTAAAAATACAGAACATATCAAATTATTCCAAAGAACAGAACCAAACCCTCTGTT
TGGTCTCCTCCTAAACCAAGGAATACAAAAAATTAATAAAAATAACAATCTCAAATCCAT
GCTTGTTGAAGAATTTTAGTGATCTCATAACAACAACAAAAAAAAAAAACTTGAAACTCT
TCTCTTCATCCACATTTTCATTCAAGCCAGCCACACAGTGAAAATAATACTGGAAAGGAA
GTAAATTTTGAAAGAATGCCCATACCAGCAGCACCAGTGACAAGAACTCGAACTGGGTCT
TTCGCCATTGCTGCGAAGTGTGGTTTTGGATAGAGAAAATGGG
>chr4:7709019-7712179 A2358 MDHC_LG4 P1
TGAAAGTAGAAACAATTTGACAACCAAGGAATTTGAATCTCCCCTTGATTCTCTAATTAA
TTTACCTTAACACTAATGTCAATCTGAGATTTCTTTCATTTTTTGTAATTGATTGATTCC
TTGATTTTGCATCCTCTTTTGCTGTACTTCCTATAAGTAAACAGCTTGGGAACTCTTTAC
TATTTCAGAATAATGGGGAAAGCCAGTGATGTCCTCATTTTAAGGTTATTATTTAAGGAT
CATCTCTGTAATTTATACTTACTAATCACCCCTTAGCTATCTTGATTAAGTCAAGAACTT
GCATCTCAGCAATTAAATCATATACGGATGACTACGATACATTTCATTCAATCTAATTTA
AACCCAGGAACATTAACATTGCATAACAAACCACATAAATTGTCTACAACTACGAGGAAA
ACCAATATGTGTTCTTCCTTTATTTGATGGATCATTGAGTCTGTCTGTCATTATTCCATG
AGAAAAGAAAAGCTTCATGGTCAATTGAGACATGAATGGGCCAAGGATTTCTCCTCAATG
AGCTCTTCTGCAGTTGCATCCAGCTTCCCCCTCGAAAACTCATCAATCTTGAGCCCTGCA
TTGAAATAGGCATAGTCCAACTTTAACTATCCAATTTTATTTGCCAGAACCATTACTAGG
ATTTGAAAGTGTTTCATAATCCTTAATGACAGTAATTTGTTGTTGCCAAAACATGATTTT
GAGTTAAAAGCTCAGGTTTTAAATGGCTGAAGGAAGTTAACAATGGGCACCGAGTTCAAA
CTTACCCTGCACAATTGACCATTGTCCTTTTTCACATGTAACTGGGAAAGAGTATACGAG
GCCTGGCTGGATTCCATAAGAGCCATCAGAATACACACCCATGGAAACCCATGAACCCTG
AATGACATTCAAAGTAACAAAGAAAAATATTAAATTTGCATAGAATTATATGAAGAAAGA
AAAAAAAAACCATTAATTTTGCAAGAACAAAATACTGGTAAAGATGACGAGAAACCTTAG
GAGTCCCGAGAACCCAATCACGTATATGATCACAAGCAGAACTTGCAGCAGACAGTGCAC
TTGATAGCTTCCTGGCCTTAATAATGGCTGCACCGCGCTGCTGCACGGTGGTGATGAACT
CGGTATTCAACCTAGAGAATGATAAAATGGATGAAGAATTTGAGTAACAACTTAAAGATT
TATACTAAATTTTACGGGTCAGAAATTTGAGATGTACCATTGATCATTAGCCACAAGTTC
TCTGACAGGTTTCTCTCCACCGCTGGTGGTGACAGTTGCATGGTTGACATCAGGATACTG
TGTTGAAGAGTGATTGCCCCAGATGATAACATTCTTCACATCACCGACGTGAACATTTAG
CTTCTCAGAGATTTGTCCTAATGCCCTGTTGTGATCCAGTCTTGTAAGGCATGTGATGTT
TTTCTCTGGGATTGAAGGTGCAAATTCTTTCAAGATGAGCGCATTAGTGTTTGCTGGGTT
GGCAACCACCAGCACCTGAATGGTAGAAGAAATGAAACTGCATCAACTTAAGCATAGCAA
CATTTCGATTTAAAGAAAAACACAGCAACAATATCTCAAAATTTTCAGCATAAGGATTAG
GGATGAACATAAAAGATAATAAAAAAGAAACATCGTGCGCACATTTTATATGGCTTCTCT
CACCTTGACATCTGCAGCAGCATTCTTTTCTAATGCTGAAGCTTGAGCCTTGTAAATCGA
TACATTTTTCGACATCACATCCTTTCTTTCCATACCTTCCTTCCGTGGGAATCCACCAAC
CATAACAGCAATATTGACACCCTTACAAGCTTCATGGACATCCGTTGTAGCAACAACACC
TACAAACATGAACAAGGTAAACCCTAAGAATCCTTCAAAGGAGAAATATCAATCTACCAT
AAAGTAGTATCCAAGATCAGGCTTAACAAGCATACCTCTGAGAAGAGGAAAAGCAGCGTC
AATCAATTCCATTTTCACCCCATTCAAGGACTCAGCTGCAGGTTCAATATCAAGCATGTG
CAGAATTACAGGCTGGTCAGGGCCAAGCATGGCCCCCCTAGCAATCATTGGAACAATAGC
ATAGCCTATTTGCCCTGTTGAATATAATCAAAATCCAATATTACATTACACATTAATTAA
AAAGTCATATCAAAGAATCTAAGTTCACCACAGAATTACAGGAAGATGTAATTCAAATGC
AAAAAATGAGTCCTAATCATTATGGGACACTTAACATAAAGGCTTGTCCCTTTCCATTAT
TTTGTTAACTTGACAGACAAATACTTGGATACTTAGCCCAATATTTTCACATCATAAAAC
TGGATATCATGAGCTTATAAATTCAGGAAATATTCCAAGATGGTTTTGTGGCAATGAGAA
ATACATGGCGTCTGAATTTTGCATCGGAACTGTTATAAGAAAATGAACTTGTAATTTTTT
TAAATTTTTTTTTAAAAACAGGGTGGGGATGGGGAAGAAATAAAAGGATTGATTTGAGCA
TGCCTGCAGCACCAGTAACCAATACAGTCACAGGCTCCTTCTCCATGCTCAAGAAACTCC
ACATGTATTTTATAAGCTTCCAAAAGAAGGCAATAGTGAACAGAACAAGCAAGATTTTCT
GAAAAAGAACAATATTCTCCATTTTCTCAAAAACAGACAGATGCAACAAACAATTCCTGT
CAAAATCAAAACAATCCAGTCCTATGTTTTTATATAGGTGTAAGAGTACCTTGATTGAAA
CAAAGAATCTACAGGGCACTTCCAGAACAAGGCAATCAGATGCCAAAACAAAGTCCACAA
GATACTTAAAAATACAGAACATATCAAATTATTCCAAAGAACAGAACCAAACCCTCTGTT
TGGTCTCCTCCTAAACCAAGGAATACAAAAAATTAATAAAAATAACAATCTCAAATCCAT
GCTTGTTGAAGAATTTTAGTGATCTCATAACAACAACAAAAAAAAAAAACTTGAAACTCT
TCTCTTCATCCACATTTTCATTCAAGCCAGCCACACAGTGAAAATAATACTGGAAAGGAA
GTAAATTTTGAAAGAATGCCCATACCAGCAGCACCAGTGACAAGAACTCGAACTGGGTCT
TTCGCCATTGCTGCGAAGTGTGGTTTTGGATAGAGAAAATGGG
>chr4:7709019-7712179 A2358 MDHC_LG4 P2
TGAAAGTAGAAACAATTTGACAACCAAGGAATTTGAATCTCCCCTTGATTCTCTAATTAA
TTTACCTTAACACTAATGTCAATCTGAGATTTCTTTCATTTTTTGTAATTGATTGATTCC
TTGATTTTGCATCCTCTTTTGCTGTACTTCCTATAAGTAAACAGCTTGGGAACTCTTTAC
TATTTCAGAATAATGGGGAAAGCCAGTGATGTCCTCATTTTAAGGTTATTATTTAAGGAT
CATCTCTGTAATTTATACTTACTAATCACCCCTTAGCTATCTTGATTAAGTCAAGAACTT
GCATCTCAGCAATTAAATCATATACGGATGACTACGATACATTTCATTCAATCTAATTTA
AACCCAGGAACATTAACATTGCATAACAAACCACATAAATTGTCTACAACTACGAGGAAA
ACCAATATGTGTTCTTCCTTTATTTGATGGATCATTGAGTCTGTCTGTCATTATTCCATG
AGAAAAGAAAAGCTTCATGGTCAATTGAGACATGAATGGGCCAAGGATTTCTCCTCAATG
AGCTCTTCTGCAGTTGCATCCAGCTTCCCCCTCGAAAACTCATCAATCTTGAGCCCTGCA
TTGAAATAGGCATAGTCCAACTTTAACTATCCAATTTTATTTGCCAGAACCATTACTAGG
ATTTGAAAGTGTTTCATAATCCTTAATGACAGTAATTTGTTGTTGCCAAAACATGATTTT
GAGTTAAAAGCTCAGGTTTTAAATGGCTGAAGGAAGTTAACAATGGGCACCGAGTTCAAA
CTTACCCTGCACAATTGACCATTGTCCTTTTTCACATGTAACTGGGAAAGAGTATACGAG
GCCTGGCTGGATTCCATAAGAGCCATCAGAATACACACCCATGGAAACCCATGAACCCTG
AATGACATTCAAAGTAACAAAGAAAAATATTAAATTTGCATAGAATTATATGAAGAAAGA
AAAAAAAAACCATTAATTTTGCAAGAACAAAATACTGGTAAAGATGACGAGAAACCTTAG
GAGTCCCGAGAACCCAATCACGTATATGATCACAAGCAGAACTTGCAGCAGACAGTGCAC
TTGATAGCTTCCTGGCCTTAATAATGGCTGCACCGCGCTGCTGCACGGTGGTGATGAACT
CGGTATTCAACCTAGAGAATGATAAAATGGATGAAGAATTTGAGTAACAACTTAAAGATT
TATACTAAATTTTACGGGTCAGAAATTTGAGATGTACCATTGATCATTAGCCACAAGTTC
TCTGACAGGTTTCTCTCCACCGCTGGTGGTGACAGTTGCATGGTTGACATCAGGATACTG
TGTTGAAGAGTGATTGCCCCAGATGATAACATTCTTCACATCACCGACGTGAACATTTAG
CTTCTCAGAGATTTGTCCTAATGCCCTGTTGTGATCCAGTCTTGTAAGGCATGTGATGTT
TTTCTCTGGGATTGAAGGTGCAAATTCTTTCAAGATGAGCGCATTAGTGTTTGCTGGGTT
GGCAACCACCAGCACCTGAATGGTAGAAGAAATGAAACTGCATCAACTTAAGCATAGCAA
CATTTCGATTTAAAGAAAAACACAGCAACAATATCTCAAAATTTTCAGCATAAGGATTAG
GGATGAACATAAAAGATAATAAAAAAGAAACATCGTGCGCACATTTTATATGGCTTCTCT
CACCTTGACATCTGCAGCAGCATTCTTTTCTAATGCTGAAGCTTGAGCCTTGTAAATCGA
TACATTTTTCGACATCACATCCTTTCTTTCCATACCTTCCTTCCGTGGGAATCCACCAAC
CATAACAGCAATATTGACACCCTTACAAGCTTCATGGACATCCGTTGTAGCAACAACACC
TACAAACATGAACAAGGTAAACCCTAAGAATCCTTCAAAGGAGAAATATCAATCTACCAT
AAAGTAGTATCCAAGATCAGGCTTAACAAGCATACCTCTGAGAAGAGGAAAAGCAGCGTC
AATCAATTCCATTTTCACCCCATTCAAGGACTCAGCTGCAGGTTCAATATCAAGCATGTG
CAGAATTACAGGCTGGTCAGGGCCAAGCATGGCCCCCCTAGCAATCATTGGAACAATAGC
ATAGCCTATTTGCCCTGTTGAATATAATCAAAATCCAATATTACATTACACATTAATTAA
AAAGTCATATCAAAGAATCTAAGTTCACCACAGAATTACAGGAAGATGTAATTCAAATGC
AAAAAATGAGTCCTAATCATTATGGGACACTTAACATAAAGGCTTGTCCCTTTCCATTAT
TTTGTTAACTTGACAGACAAATACTTGGATACTTAGCCCAATATTTTCACATCATAAAAC
TGGATATCATGAGCTTATAAATTCAGGAAATATTCCAAGATGGTTTTGTGGCAATGAGAA
ATACATGGCGTCTGAATTTTGCATCGGAACTGTTATAAGAAAATGAACTTGTAATTTTTT
TAAATTTTTTTTTAAAAACAGGGTGGGGATGGGGAAGAAATAAAAGGATTGATTTGAGCA
TGCCTGCAGCACCAGTAACCAATACAGTCACAGGCTCCTTCTCCATGCTCAAGAAACTCC
ACATGTATTTTATAAGCTTCCAAAAGAAGGCAATAGTGAACAGAACAAGCAAGATTTTCT
GAAAAAGAACAATATTCTCCATTTTCTCAAAAACAGACAGATGCAACAAACAATTCCTGT
CAAAATCAAAACAATCCAGTCCTATGTTTTTATATAGGTGTAAGAGTACCTTGATTGAAA
CAAAGAATCTACAGGGCACTTCCAGAACAAGGCAATCAGATGCCAAAACAAAGTCCACAA
GATACTTAAAAATACAGAACATATCAAATTATTCCAAAGAACAGAACCAAACCCTCTGTT
TGGTCTCCTCCTAAACCAAGGAATACAAAAAATTAATAAAAATAACAATCTCAAATCCAT
GCTTGTTGAAGAATTTTAGTGATCTCATAACAACAACAAAAAAAAAAAACTTGAAACTCT
TCTCTTCATCCACATTTTCATTCAAGCCAGCCACACAGTGAAAATAATACTGGAAAGGAA
GTAAATTTTGAAAGAATGCCCATACCAGCAGCACCAGTGACAAGAACTCGAACTGGGTCT
TTCGCCATTGCTGCGAAGTGTGGTTTTGGATAGAGAAAATGGG
>chr4:7709019-7712179 A2360 MDHC_LG4 P1
TGAAAGTAGAAACAATTTGACAACCAAGGAATTTGAATCTCCCCTTGATTCTCTAATTAA
TTTACCTTAACACTAATGTCAATCTGAGATTTCTTTCATTTTTTGTAATTGATTGATTCC
TTGATTTTGCATCCTCTTTTGCTGTACTTCCTATAAGTAAACAGCTTGGGAACTCTTTAC
TATTTCAGAATAATGGGGAAAGCCAGTGATGTCCTCATTTTAAGGTTATTATTTAAGGAT
CATCTCTGTAATTTATACTTACTAATCACCCCTTAGCTATCTTGATTAAGTCAAGAACTT
GCATCTCAGCAATTAAATCATATACGGATGACTACGATACATTTCATTCAATCTAATTTA
AACCCAGGAACATTAACATTGCATAACAAACCACATAAATTGTCTACAACTACGAGGAAA
ACCAATATGTGTTCTTCCTTTATTTGATGGATCATTGAGTCTGTCTGTCATTATTCCATG
AGAAAAGAAAAGCTTCATGGTCAATTGAGACATGAATGGGCCAAGGATTTCTCCTCAATG
AGCTCTTCTGCAGTTGCATCCAGCTTCCCCCTCGAAAACTCATCAATCTTGAGCCCTGCA
TTGAAATAGGCATAGTCCAACTTTAACTATCCAATTTTATTTGCCAGAACCATTACTAGG
ATTTGAAAGTGTTTCATAATCCTTAATGACAGTAATTTGTTGTTGCCAAAACATGATTTT
GAGTTAAAAGCTCAGGTTTTAAATGGCTGAAGGAAGTTAACAATGGGCACCGAGTTCAAA
CTTACCCTGCACAATTGACCATTGTCCTTTTTCACATGTAACTGGGAAAGAGTATACGAG
GCCTGGCTGGATTCCATAAGAGCCATCAGAATACACACCCATGGAAACCCATGAACCCTG
AATGACATTCAAAGTAACAAAGAAAAATATTAAATTTGCATAGAATTATATGAAGAAAGA
AAAAAAAAACCATTAATTTTGCAAGAACAAAATACTGGTAAAGATGACGAGAAACCTTAG
GAGTCCCGAGAACCCAATCACGTATATGATCACAAGCAGAACTTGCAGCAGACAGTGCAC
TTGATAGCTTCCTGGCCTTAATAATGGCTGCACCGCGCTGCTGCACGGTGGTGATGAACT
CGGTATTCAACCTAGAGAATGATAAAATGGATGAAGAATTTGAGTAACAACTTAAAGATT
TATACTAAATTTTACGGGTCAGAAATTTGAGATGTACCATTGATCATTAGCCACAAGTTC
TCTGACAGGTTTCTCTCCACCGCTGGTGGTGACAGTTGCATGGTTGACATCAGGATACTG
TGTTGAAGAGTGATTGCCCCAGATGATAACATTCTTCACATCACCGACGTGAACATTTAG
CTTCTCAGAGATTTGTCCTAATGCCCTGTTGTGATCCAGTCTTGTAAGGCATGTGATGTT
TTTCTCTGGGATTGAAGGTGCAAATTCTTTCAAGATGAGCGCATTAGTGTTTGCTGGGTT
GGCAACCACCAGCACCTGAATGGTAGAAGAAATGAAACTGCATCAACTTAAGCATAGCAA
CATTTCGATTTAAAGAAAAACACAGCAACAATATCTCAAAATTTTCAGCATAAGGATTAG
GGATGAACATAAAAGATAATAAAAAAGAAACATCGTGCGCACATTTTATATGGCTTCTCT
CACCTTGACATCTGCAGCAGCATTCTTTTCTAATGCTGAAGCTTGAGCCTTGTAAATCGA
TACATTTTTCGACATCACATCCTTTCTTTCCATACCTTCCTTCCGTGGGAATCCACCAAC
CATAACAGCAATATTGACACCCTTACAAGCTTCATGGACATCCGTTGTAGCAACAACACC
TACAAACATGAACAAGGTAAACCCTAAGAATCCTTCAAAGGAGAAATATCAATCTACCAT
AAAGTAGTATCCAAGATCAGGCTTAACAAGCATACCTCTGAGAAGAGGAAAAGCAGCGTC
AATCAATTCCATTTTCACCCCATTCAAGGACTCAGCTGCAGGTTCAATATCAAGCATGTG
CAGAATTACAGGCTGGTCAGGGCCAAGCATGGCCCCCCTAGCAATCATTGGAACAATAGC
ATAGCCTATTTGCCCTGTTGAATATAATCAAAATCCAATATTACATTACACATTAATTAA
AAAGTCATATCAAAGAATCTAAGTTCACCACAGAATTACAGGAAGATGTAATTCAAATGC
AAAAAATGAGTCCTAATCATTATGGGACACTTAACATAAAGGCTTGTCCCTTTCCATTAT
TTTGTTAACTTGACAGACAAATACTTGGATACTTAGCCCAATATTTTCACATCATAAAAC
TGGATATCATGAGCTTATAAATTCAGGAAATATTCCAAGATGGTTTTGTGGCAATGAGAA
ATACATGGCGTCTGAATTTTGCATCGGAACTGTTATAAGAAAATGAACTTGTAATTTTTT
TAAATTTTTTTTTAAAAACAGGGTGGGGATGGGGAAGAAATAAAAGGATTGATTTGAGCA
TGCCTGCAGCACCAATAACCAATAGTCACAGGCTCCTTCTCCATGCTCAAGAAGCTCCAC
ATGTATTTTATAAACTTCCAAAAGAAGGCAATAGTGAACAGAAGAACCAAGATTTTCTGA
AAAATAACAATGTTCTCCATTTTCTCAAAAACAGACAGATGCAACAAACAATTCTTGTTA
AAATCAAGACAATCCAATCCTATGTTTTTATATAGGTGTAAGAGTACCTTGATTGAAACA
AAGAATCTACAGGGCACTTCCAGAACAAGGCAATCAGATGCCAAAACAAAGTCCACAAGA
TACTTAAAAATACAGAACATATCAAATTATTCCAAAGAACAGAACCAAACCCTCTGTTTG
GTCTCCTCCTAAACCAAGGAATACAAAAAATTAATAAAAATAACAATCTCAAATCCATGC
TTGTTGAAGAATTTTAGTGATCTCATAACAACAACAAAAAAAAAAAACTTGAAACTCTTC
TCTTCATCCACATTTTCATTCAAGCCAGCCACACAGTGAAAATAATACTGGAAAGGAAGT
AAATTTTGAAAGAATGCCCATACCAGCAGCACCAGTGACAAGAACTCGAACTGGGTCTTT
CGCCATTGCTGCGAAGTGTGGTTTTGGATAGAGAAAATGGG
>chr4:7709019-7712179 A2360 MDHC_LG4 P2
TGAAAGTAGAAACAATTTGACAACCAAGGAATTTGAATCTCCCCTTGATTCTCTAATTAA
TTTACCTTAACACTAATGTCAATCTGAGATTTCTTTCATTTTTTGTAATTGATTGATTCC
TTGATTTTGCATCCTCTTTTGCTGTACTTCCTATAAGTAAACAGCTTGGGAACTCTTTAC
TATTTCAGAATAATGGGGAAAGCCAGTGATGTCCTCATTTTAAGGTTATTATTTAAGGAT
CATCTCTGTAATTTATACTTACTAATCACCCCTTAGCTATCTTGATTAAGTCAAGAACTT
GCATCTCAGCAATTAAATCATATACGGATGACTACGATACATTTCATTCAATCTAATTTA
AACCCAGGAACATTAACATTGCATAACAAACCACATAAATTGTCTACAACTACGAGGAAA
ACCAATATGTGTTCTTCCTTTATTTGATGGATCATTGAGTCTGTCTGTCATTATTCCATG
AGAAAAGAAAAGCTTCATGGTCAATTGAGACATGAATGGGCCAAGGATTTCTCCTCAATG
AGCTCTTCTGCAGTTGCATCCAGCTTCCCCCTCGAAAACTCATCAATCTTGAGCCCTGCA
TTGAAATAGGCATAGTCCAACTTTAACTATCCAATTTTATTTGCCAGAACCATTACTAGG
ATTTGAAAGTGTTTCATAATCCTTAATGACAGTAATTTGTTGTTGCCAAAACATGATTTT
GAGTTAAAAGCTCAGGTTTTAAATGGCTGAAGGAAGTTAACAATGGGCACCGAGTTCAAA
CTTACCCTGCACAATTGACCATTGTCCTTTTTCACATGTAACTGGGAAAGAGTATACGAG
GCCTGGCTGGATTCCATAAGAGCCATCAGAATACACACCCATGGAAACCCATGAACCCTG
AATGACATTCAAAGTAACAAAGAAAAATATTAAATTTGCATAGAATTATATGAAGAAAGA
AAAAAAAAACCATTAATTTTGCAAGAACAAAATACTGGTAAAGATGACGAGAAACCTTAG
GAGTCCCGAGAACCCAATCACGTATATGATCACAAGCAGAACTTGCAGCAGACAGTGCAC
TTGATAGCTTCCTGGCCTTAATAATGGCTGCACCGCGCTGCTGCACGGTGGTGATGAACT
CGGTATTCAACCTAGAGAATGATAAAATGGATGAAGAATTTGAGTAACAACTTAAAGATT
TATACTAAATTTTACGGGTCAGAAATTTGAGATGTACCATTGATCATTAGCCACAAGTTC
TCTGACAGGTTTCTCTCCACCGCTGGTGGTGACAGTTGCATGGTTGACATCAGGATACTG
TGTTGAAGAGTGATTGCCCCAGATGATAACATTCTTCACATCACCGACGTGAACATTTAG
CTTCTCAGAGATTTGTCCTAATGCCCTGTTGTGATCCAGTCTTGTAAGGCATGTGATGTT
TTTCTCTGGGATTGAAGGTGCAAATTCTTTCAAGATGAGCGCATTAGTGTTTGCTGGGTT
GGCAACCACCAGCACCTGAATGGTAGAAGAAATGAAACTGCATCAACTTAAGCATAGCAA
CATTTCGATTTAAAGAAAAACACAGCAACAATATCTCAAAATTTTCAGCATAAGGATTAG
GGATGAACATAAAAGATAATAAAAAAGAAACATCGTGCGCACATTTTATATGGCTTCTCT
CACCTTGACATCTGCAGCAGCATTCTTTTCTAATGCTGAAGCTTGAGCCTTGTAAATCGA
TACATTTTTCGACATCACATCCTTTCTTTCCATACCTTCCTTCCGTGGGAATCCACCAAC
CATAACAGCAATATTGACACCCTTACAAGCTTCATGGACATCCGTTGTAGCAACAACACC
TACAAACATGAACAAGGTAAACCCTAAGAATCCTTCAAAGGAGAAATATCAATCTACCAT
AAAGTAGTATCCAAGATCAGGCTTAACAAGCATACCTCTGAGAAGAGGAAAAGCAGCGTC
AATCAATTCCATTTTCACCCCATTCAAGGACTCAGCTGCAGGTTCAATATCAAGCATGTG
CAGAATTACAGGCTGGTCAGGGCCAAGCATGGCCCCCCTAGCAATCATTGGAACAATAGC
ATAGCCTATTTGCCCTGTTGAATATAATCAAAATCCAATATTACATTACACATTAATTAA
AAAGTCATATCAAAGAATCTAAGTTCACCACAGAATTACAGGAAGATGTAATTCAAATGC
AAAAAATGAGTCCTAATCATTATGGGACACTTAACATAAAGGCTTGTCCCTTTCCATTAT
TTTGTTAACTTGACAGACAAATACTTGGATACTTAGCCCAATATTTTCACATCATAAAAC
TGGATATCATGAGCTTATAAATTCAGGAAATATTCCAAGATGGTTTTGTGGCAATGAGAA
ATACATGGCGTCTGAATTTTGCATCGGAACTGTTATAAGAAAATGAACTTGTAATTTTTT
TAAATTTTTTTTTAAAAACAGGGTGGGGATGGGGAAGAAATAAAAGGATTGATTTGAGCA
TGCCTGCAGCACCAGTAACCAATACAGTCACAGGCTCCTTCTCCATGCTCAAGAAACTCC
ACATGTATTTTATAAGCTTCCAAAAGAAGGCAATAGTGAACAGAACAAGCAAGATTTTCT
GAAAAAGAACAATATTCTCCATTTTCTCAAAAACAGACAGATGCAACAAACAATTCCTGT
CAAAATCAAAACAATCCAGTCCTATGTTTTTATATAGGTGTAAGAGTACCTTGATTGAAA
CAAAGAATCTACAGGGCACTTCCAGAACAAGGCAATCAGATGCCAAAACAAAGTCCACAA
GATACTTAAAAATACAGAACATATCAAATTATTCCAAAGAACAGAACCAAACCCTCTGTT
TGGTCTCCTCCTAAACCAAGGAATACAAAAAATTAATAAAAATAACAATCTCAAATCCAT
GCTTGTTGAAGAATTTTAGTGATCTCATAACAACAACAAAAAAAAAAAACTTGAAACTCT
TCTCTTCATCCACATTTTCATTCAAGCCAGCCACACAGTGAAAATAATACTGGAAAGGAA
GTAAATTTTGAAAGAATGCCCATACCAGCAGCACCAGTGACAAGAACTCGAACTGGGTCT
TTCGCCATTGCTGCGAAGTGTGGTTTTGGATAGAGAAAATGGG
>chr4:7709019-7712179 A2388 MDHC_LG4 P1
TGAAAGTAGAAACAATTTGACAACCAAGGAATTTGAATCTCCCCTTGATTCTCTAATTAA
TTTACCTTAACACTAATGTCAATCTGAGATTTCTTTCATTTTTTGTAATTGATTGATTCC
TTGATTTTGCATCCTCTTTTGCTGTACTTCCTATAAGTAAACAGCTTGGGAACTCTTTAC
TATTTCAGAATAATGGGGAAAGCCAGTGATGTCCTCATTTTAAGGTTATTATTTAAGGAT
CATCTCTGTAATTTATACTTACTAATCACCCCTTAGCTATCTTGATTAAGTCAAGAACTT
GCATCTCAGCAATTAAATCATATACGGATGACTACGATACATTTCATTCAATCTAATTTA
AACCCAGGAACATTAACATTGCATAACAAACCACATAAATTGTCTACAACTACGAGGAAA
ACCAATATGTGTTCTTCCTTTATTTGATGGATCATTGAGTCTGTCTGTCATTATTCCATG
AGAAAAGAAAAGCTTCATGGTCAATTGAGACATGAATGGGCCAAGGATTTCTCCTCAATG
AGCTCTTCTGCAGTTGCATCCAGCTTCCCCCTCGAAAACTCATCAATCTTGAGCCCTGCA
TTGAAATAGGCATAGTCCAACTTTAACTATCCAATTTTATTTGCCAGAACCATTACTAGG
ATTTGAAAGTGTTTCATAATCCTTAATGACAGTAATTTGTTGTTGCCAAAACATGATTTT
GAGTTAAAAGCTCAGGTTTTAAATGGCTGAAGGAAGTTAACAATGGGCACCGAGTTCAAA
CTTACCCTGCACAATTGACCATTGTCCTTTTTCACATGTAACTGGGAAAGAGTATACGAG
GCCTGGCTGGATTCCATAAGAGCCATCAGAATACACACCCATGGAAACCCATGAACCCTG
AATGACATTCAAAGTAACAAAGAAAAATATTAAATTTGCATAGAATTATATGAAGAAAGA
AAAAAAAAACCATTAATTTTGCAAGAACAAAATACTGGTAAAGATGACGAGAAACCTTAG
GAGTCCCGAGAACCCAATCACGTATATGATCACAAGCAGAACTTGCAGCAGACAGTGCAC
TTGATAGCTTCCTGGCCTTAATAATGGCTGCACCGCGCTGCTGCACGGTGGTGATGAACT
CGGTATTCAACCTAGAGAATGATAAAATGGATGAAGAATTTGAGTAACAACTTAAAGATT
TATACTAAATTTTACGGGTCAGAAATTTGAGATGTACCATTGATCATTAGCCACAAGTTC
TCTGACAGGTTTCTCTCCACCGCTGGTGGTGACAGTTGCATGGTTGACATCAGGATACTG
TGTTGAAGAGTGATTGCCCCAGATGATAACATTCTTCACATCACCGACGTGAACATTTAG
CTTCTCAGAGATTTGTCCTAATGCCCTGTTGTGATCCAGTCTTGTAAGGCATGTGATGTT
TTTCTCTGGGATTGAAGGTGCAAATTCTTTCAAGATGAGCGCATTAGTGTTTGCTGGGTT
GGCAACCACCAGCACCTGAATGGTAGAAGAAATGAAACTGCATCAACTTAAGCATAGCAA
CATTTCGATTTAAAGAAAAACACAGCAACAATATCTCAAAATTTTCAGCATAAGGATTAG
GGATGAACATAAAAGATAATAAAAAAGAAACATCGTGCGCACATTTTATATGGCTTCTCT
CACCTTGACATCTGCAGCAGCATTCTTTTCTAATGCTGAAGCTTGAGCCTTGTAAATCGA
TACATTTTTCGACATCACATCCTTTCTTTCCATACCTTCCTTCCGTGGGAATCCACCAAC
CATAACAGCAATATTGACACCCTTACAAGCTTCATGGACATCCGTTGTAGCAACAACACC
TACAAACATGAACAAGGTAAACCCTAAGAATCCTTCAAAGGAGAAATATCAATCTACCAT
AAAGTAGTATCCAAGATCAGGCTTAACAAGCATACCTCTGAGAAGAGGAAAAGCAGCGTC
AATCAATTCCATTTTCACCCCATTCAAGGACTCAGCTGCAGGTTCAATATCAAGCATGTG
CAGAATTACAGGCTGGTCAGGGCCAAGCATGGCCCCCCTAGCAATCATTGGAACAATAGC
ATAGCCTATTTGCCCTGTTGAATATAATCAAAATCCAATATTACATTACACATTAATTAA
AAAGTCATATCAAAGAATCTAAGTTCACCACAGAATTACAGGAAGATGTAATTCAAATGC
AAAAAATGAGTCCTAATCATTATGGGACACTTAACATAAAGGCTTGTCCCTTTCCATTAT
TTTGTTAACTTGACAGACAAATACTTGGATACTTAGCCCAATATTTTCACATCATAAAAC
TGGATATCATGAGCTTATAAATTCAGGAAATATTCCAAGATGGTTTTGTGGCAATGAGAA
ATACATGGCGTCTGAATTTTGCATCGGAACTGTTATAAGAAAATGAACTTGTAATTTTTT
TAAATTTTTTTTTAAAAACAGGGTGGGGATGGGGAAGAAATAAAAGGATTGATTTGAGCA
TGCCTGCAGCACCAGTAACCAATACAGTCACAGGCTCCTTCTCCATGCTCAAGAAACTCC
ACATGTATTTTATAAGCTTCCAAAAGAAGGCAATAGTGAACAGAACAAGCAAGATTTTCT
GAAAAAGAACAATATTCTCCATTTTCTCAAAAACAGACAGATGCAACAAACAATTCCTGT
CAAAATCAAAACAATCCAGTCCTATGTTTTTATATAGGTGTAAGAGTACCTTGATTGAAA
CAAAGAATCTACAGGGCACTTCCAGAACAAGGCAATCAGATGCCAAAACAAAGTCCACAA
GATACTTAAAAATACAGAACATATCAAATTATTCCAAAGAACAGAACCAAACCCTCTGTT
TGGTCTCCTCCTAAACCAAGGAATACAAAAAATTAATAAAAATAACAATCTCAAATCCAT
GCTTGTTGAAGAATTTTAGTGATCTCATAACAACAACAAAAAAAAAAAACTTGAAACTCT
TCTCTTCATCCACATTTTCATTCAAGCCAGCCACACAGTGAAAATAATACTGGAAAGGAA
GTAAATTTTGAAAGAATGCCCATACCAGCAGCACCAGTGACAAGAACTCGAACTGGGTCT
TTCGCCATTGCTGCGAAGTGTGGTTTTGGATAGAGAAAATGGG
>chr4:7709019-7712179 A2388 MDHC_LG4 P2
TGAAAGTAGAAACAATTTGACAACCAAGGAATTTGAATCTCCCCTTGATTCTCTAATTAA
TTTACCTTAACACTAATGTCAATCTGAGATTTCTTTCATTTTTTGTAATTGATTGATTCC
TTGATTTTGCATCCTCTTTTGCTGTACTTCCTATAAGTAAACAGCTTGGGAACTCTTTAC
TATTTCAGAATAATGGGGAAAGCCAGTGATGTCCTCATTTTAAGGTTATTATTTAAGGAT
CATCTCTGTAATTTATACTTACTAATCACCCCTTAGCTATCTTGATTAAGTCAAGAACTT
GCATCTCAGCAATTAAATCATATACGGATGACTACGATACATTTCATTCAATCTAATTTA
AACCCAGGAACATTAACATTGCATAACAAACCACATAAATTGTCTACAACTACGAGGAAA
ACCAATATGTGTTCTTCCTTTATTTGATGGATCATTGAGTCTGTCTGTCATTATTCCATG
AGAAAAGAAAAGCTTCATGGTCAATTGAGACATGAATGGGCCAAGGATTTCTCCTCAATG
AGCTCTTCTGCAGTTGCATCCAGCTTCCCCCTCGAAAACTCATCAATCTTGAGCCCTGCA
TTGAAATAGGCATAGTCCAACTTTAACTATCCAATTTTATTTGCCAGAACCATTACTAGG
ATTTGAAAGTGTTTCATAATCCTTAATGACAGTAATTTGTTGTTGCCAAAACATGATTTT
GAGTTAAAAGCTCAGGTTTTAAATGGCTGAAGGAAGTTAACAATGGGCACCGAGTTCAAA
CTTACCCTGCACAATTGACCATTGTCCTTTTTCACATGTAACTGGGAAAGAGTATACGAG
GCCTGGCTGGATTCCATAAGAGCCATCAGAATACACACCCATGGAAACCCATGAACCCTG
AATGACATTCAAAGTAACAAAGAAAAATATTAAATTTGCATAGAATTATATGAAGAAAGA
AAAAAAAAACCATTAATTTTGCAAGAACAAAATACTGGTAAAGATGACGAGAAACCTTAG
GAGTCCCGAGAACCCAATCACGTATATGATCACAAGCAGAACTTGCAGCAGACAGTGCAC
TTGATAGCTTCCTGGCCTTAATAATGGCTGCACCGCGCTGCTGCACGGTGGTGATGAACT
CGGTATTCAACCTAGAGAATGATAAAATGGATGAAGAATTTGAGTAACAACTTAAAGATT
TATACTAAATTTTACGGGTCAGAAATTTGAGATGTACCATTGATCATTAGCCACAAGTTC
TCTGACAGGTTTCTCTCCACCGCTGGTGGTGACAGTTGCATGGTTGACATCAGGATACTG
TGTTGAAGAGTGATTGCCCCAGATGATAACATTCTTCACATCACCGACGTGAACATTTAG
CTTCTCAGAGATTTGTCCTAATGCCCTGTTGTGATCCAGTCTTGTAAGGCATGTGATGTT
TTTCTCTGGGATTGAAGGTGCAAATTCTTTCAAGATGAGCGCATTAGTGTTTGCTGGGTT
GGCAACCACCAGCACCTGAATGGTAGAAGAAATGAAACTGCATCAACTTAAGCATAGCAA
CATTTCGATTTAAAGAAAAACACAGCAACAATATCTCAAAATTTTCAGCATAAGGATTAG
GGATGAACATAAAAGATAATAAAAAAGAAACATCGTGCGCACATTTTATATGGCTTCTCT
CACCTTGACATCTGCAGCAGCATTCTTTTCTAATGCTGAAGCTTGAGCCTTGTAAATCGA
TACATTTTTCGACATCACATCCTTTCTTTCCATACCTTCCTTCCGTGGGAATCCACCAAC
CATAACAGCAATATTGACACCCTTACAAGCTTCATGGACATCCGTTGTAGCAACAACACC
TACAAACATGAACAAGGTAAACCCTAAGAATCCTTCAAAGGAGAAATATCAATCTACCAT
AAAGTAGTATCCAAGATCAGGCTTAACAAGCATACCTCTGAGAAGAGGAAAAGCAGCGTC
AATCAATTCCATTTTCACCCCATTCAAGGACTCAGCTGCAGGTTCAATATCAAGCATGTG
CAGAATTACAGGCTGGTCAGGGCCAAGCATGGCCCCCCTAGCAATCATTGGAACAATAGC
ATAGCCTATTTGCCCTGTTGAATATAATCAAAATCCAATATTACATTACACATTAATTAA
AAAGTCATATCAAAGAATCTAAGTTCACCACAGAATTACAGGAAGATGTAATTCAAATGC
AAAAAATGAGTCCTAATCATTATGGGACACTTAACATAAAGGCTTGTCCCTTTCCATTAT
TTTGTTAACTTGACAGACAAATACTTGGATACTTAGCCCAATATTTTCACATCATAAAAC
TGGATATCATGAGCTTATAAATTCAGGAAATATTCCAAGATGGTTTTGTGGCAATGAGAA
ATACATGGCGTCTGAATTTTGCATCGGAACTGTTATAAGAAAATGAACTTGTAATTTTTT
TAAATTTTTTTTTAAAAACAGGGTGGGGATGGGGAAGAAATAAAAGGATTGATTTGAGCA
TGCCTGCAGCACCAGTAACCAATACAGTCACAGGCTCCTTCTCCATGCTCAAGAAACTCC
ACATGTATTTTATAAGCTTCCAAAAGAAGGCAATAGTGAACAGAACAAGCAAGATTTTCT
GAAAAAGAACAATATTCTCCATTTTCTCAAAAACAGACAGATGCAACAAACAATTCCTGT
CAAAATCAAAACAATCCAGTCCTATGTTTTTATATAGGTGTAAGAGTACCTTGATTGAAA
CAAAGAATCTACAGGGCACTTCCAGAACAAGGCAATCAGATGCCAAAACAAAGTCCACAA
GATACTTAAAAATACAGAACATATCAAATTATTCCAAAGAACAGAACCAAACCCTCTGTT
TGGTCTCCTCCTAAACCAAGGAATACAAAAAATTAATAAAAATAACAATCTCAAATCCAT
GCTTGTTGAAGAATTTTAGTGATCTCATAACAACAACAAAAAAAAAAAACTTGAAACTCT
TCTCTTCATCCACATTTTCATTCAAGCCAGCCACACAGTGAAAATAATACTGGAAAGGAA
GTAAATTTTGAAAGAATGCCCATACCAGCAGCACCAGTGACAAGAACTCGAACTGGGTCT
TTCGCCATTGCTGCGAAGTGTGGTTTTGGATAGAGAAAATGGG
>chr4:7709019-7712179 A2458 MDHC_LG4 P1
TGAAAGTAGAAACAATTTGACAACCAAGGAATTTGAATCTCCCCTTGATTCTCTAATTAA
TTTACCTTAACACTAATGTCAATCTGAGATTTCTTTCATTTTTTGTAATTGATTGATTCC
TTGATTTTGCATCCTCTTTTGCTGTACTTCCTATAAGTAAACAGCTTGGGAACTCTTTAC
TATTTCAGAATAATGGGGAAAGCCAGTGATGTCCTCATTTTAAGGTTATTATTTAAGGAT
CATCTCTGTAATTTATACTTACTAATCACCCCTTAGCTATCTTGATTAAGTCAAGAACTT
GCATCTCAGCAATTAAATCATATACGGATGACTACGATACATTTCATTCAATCTAATTTA
AACCCAGGAACATTAACATTGCATAACAAACCACATAAATTGTCTACAACTACGAGGAAA
ACCAATATGTGTTCTTCCTTTATTTGATGGATCATTGAGTCTGTCTGTCATTATTCCATG
AGAAAAGAAAAGCTTCATGGTCAATTGAGACATGAATGGGCCAAGGATTTCTCCTCAATG
AGCTCTTCTGCAGTTGCATCCAGCTTCCCCCTCGAAAACTCATCAATCTTGAGCCCTGCA
TTGAAATAGGCATAGTCCAACTTTAACTATCCAATTTTATTTGCCAGAACCATTACTAGG
ATTTGAAAGTGTTTCATAATCCTTAATGACAGTAATTTGTTGTTGCCAAAACATGATTTT
GAGTTAAAAGCTCAGGTTTTAAATGGCTGAAGGAAGTTAACAATGGGCACCGAGTTCAAA
CTTACCCTGCACAATTGACCATTGTCCTTTTTCACATGTAACTGGGAAAGAGTATACGAG
GCCTGGCTGGATTCCATAAGAGCCATCAGAATACACACCCATGGAAACCCATGAACCCTG
AATGACATTCAAAGTAACAAAGAAAAATATTAAATTTGCATAGAATTATATGAAGAAAGA
AAAAAAAAACCATTAATTTTGCAAGAACAAAATACTGGTAAAGATGACGAGAAACCTTAG
GAGTCCCGAGAACCCAATCACGTATATGATCACAAGCAGAACTTGCAGCAGACAGTGCAC
TTGATAGCTTCCTGGCCTTAATAATGGCTGCACCGCGCTGCTGCACGGTGGTGATGAACT
CGGTATTCAACCTAGAGAATGATAAAATGGATGAAGAATTTGAGTAACAACTTAAAGATT
TATACTAAATTTTACGGGTCAGAAATTTGAGATGTACCATTGATCATTAGCCACAAGTTC
TCTGACAGGTTTCTCTCCACCGCTGGTGGTGACAGTTGCATGGTTGACATCAGGATACTG
TGTTGAAGAGTGATTGCCCCAGATGATAACATTCTTCACATCACCGACGTGAACATTTAG
CTTCTCAGAGATTTGTCCTAATGCCCTGTTGTGATCCAGTCTTGTAAGGCATGTGATGTT
TTTCTCTGGGATTGAAGGTGCAAATTCTTTCAAGATGAGCGCATTAGTGTTTGCTGGGTT
GGCAACCACCAGCACCTGAATGGTAGAAGAAATGAAACTGCATCAACTTAAGCATAGCAA
CATTTCGATTTAAAGAAAAACACAGCAACAATATCTCAAAATTTTCAGCATAAGGATTAG
GGATGAACATAAAAGATAATAAAAAAGAAACATCGTGCGCACATTTTATATGGCTTCTCT
CACCTTGACATCTGCAGCAGCATTCTTTTCTAATGCTGAAGCTTGAGCCTTGTAAATCGA
TACATTTTTCGACATCACATCCTTTCTTTCCATACCTTCCTTCCGTGGGAATCCACCAAC
CATAACAGCAATATTGACACCCTTACAAGCTTCATGGACATCCGTTGTAGCAACAACACC
TACAAACATGAACAAGGTAAACCCTAAGAATCCTTCAAAGGAGAAATATCAATCTACCAT
AAAGTAGTATCCAAGATCAGGCTTAACAAGCATACCTCTGAGAAGAGGAAAAGCAGCGTC
AATCAATTCCATTTTCACCCCATTCAAGGACTCAGCTGCAGGTTCAATATCAAGCATGTG
CAGAATTACAGGCTGGTCAGGGCCAAGCATGGCCCCCCTAGCAATCATTGGAACAATAGC
ATAGCCTATTTGCCCTGTTGAATATAATCAAAATCCAATATTACATTACACATTAATTAA
AAAGTCATATCAAAGAATCTAAGTTCACCACAGAATTACAGGAAGATGTAATTCAAATGC
AAAAAATGAGTCCTAATCATTATGGGACACTTAACATAAAGGCTTGTCCCTTTCCATTAT
TTTGTTAACTTGACAGACAAATACTTGGATACTTAGCCCAATATTTTCACATCATAAAAC
TGGATATCATGAGCTTATAAATTCAGGAAATATTCCAAGATGGTTTTGTGGCAATGAGAA
ATACATGGCGTCTGAATTTTGCATCGGAACTGTTATAAGAAAATGAACTTGTAATTTTTT
TAAATTTTTTTTTAAAAACAGGGTGGGGATGGGGAAGAAATAAAAGGATTGATTTGAGCA
TGCCTGCAGCACCAGTAACCAATACAGTCACAGGCTCCTTCTCCATGCTCAAGAAACTCC
ACATGTATTTTATAAGCTTCCAAAAGAAGGCAATAGTGAACAGAACAAGCAAGATTTTCT
GAAAAAGAACAATATTCTCCATTTTCTCAAAAACAGACAGATGCAACAAACAATTCCTGT
CAAAATCAAAACAATCCAGTCCTATGTTTTTATATAGGTGTAAGAGTACCTTGATTGAAA
CAAAGAATCTACAGGGCACTTCCAGAACAAGGCAATCAGATGCCAAAACAAAGTCCACAA
GATACTTAAAAATACAGAACATATCAAATTATTCCAAAGAACAGAACCAAACCCTCTGTT
TGGTCTCCTCCTAAACCAAGGAATACAAAAAATTAATAAAAATAACAATCTCAAATCCAT
GCTTGTTGAAGAATTTTAGTGATCTCATAACAACAACAAAAAAAAAAAACTTGAAACTCT
TCTCTTCATCCACATTTTCATTCAAGCCAGCCACACAGTGAAAATAATACTGGAAAGGAA
GTAAATTTTGAAAGAATGCCCATACCAGCAGCACCAGTGACAAGAACTCGAACTGGGTCT
TTCGCCATTGCTGCGAAGTGTGGTTTTGGATAGAGAAAATGGG
>chr4:7709019-7712179 A2458 MDHC_LG4 P2
TGAAAGTAGAAACAATTTGACAACCAAGGAATTTGAATCTCCCCTTGATTCTCTAATTAA
TTTACCTTAACACTAATGTCAATCTGAGATTTCTTTCATTTTTTGTAATTGATTGATTCC
TTGATTTTGCATCCTCTTTTGCTGTACTTCCTATAAGTAAACAGCTTGGGAACTCTTTAC
TATTTCAGAATAATGGGGAAAGCCAGTGATGTCCTCATTTTAAGGTTATTATTTAAGGAT
CATCTCTGTAATTTATACTTACTAATCACCCCTTAGCTATCTTGATTAAGTCAAGAACTT
GCATCTCAGCAATTAAATCATATACGGATGACTACGATACATTTCATTCAATCTAATTTA
AACCCAGGAACATTAACATTGCATAACAAACCACATAAATTGTCTACAACTACGAGGAAA
ACCAATATGTGTTCTTCCTTTATTTGATGGATCATTGAGTCTGTCTGTCATTATTCCATG
AGAAAAGAAAAGCTTCATGGTCAATTGAGACATGAATGGGCCAAGGATTTCTCCTCAATG
AGCTCTTCTGCAGTTGCATCCAGCTTCCCCCTCGAAAACTCATCAATCTTGAGCCCTGCA
TTGAAATAGGCATAGTCCAACTTTAACTATCCAATTTTATTTGCCAGAACCATTACTAGG
ATTTGAAAGTGTTTCATAATCCTTAATGACAGTAATTTGTTGTTGCCAAAACATGATTTT
GAGTTAAAAGCTCAGGTTTTAAATGGCTGAAGGAAGTTAACAATGGGCACCGAGTTCAAA
CTTACCCTGCACAATTGACCATTGTCCTTTTTCACATGTAACTGGGAAAGAGTATACGAG
GCCTGGCTGGATTCCATAAGAGCCATCAGAATACACACCCATGGAAACCCATGAACCCTG
AATGACATTCAAAGTAACAAAGAAAAATATTAAATTTGCATAGAATTATATGAAGAAAGA
AAAAAAAAACCATTAATTTTGCAAGAACAAAATACTGGTAAAGATGACGAGAAACCTTAG
GAGTCCCGAGAACCCAATCACGTATATGATCACAAGCAGAACTTGCAGCAGACAGTGCAC
TTGATAGCTTCCTGGCCTTAATAATGGCTGCACCGCGCTGCTGCACGGTGGTGATGAACT
CGGTATTCAACCTAGAGAATGATAAAATGGATGAAGAATTTGAGTAACAACTTAAAGATT
TATACTAAATTTTACGGGTCAGAAATTTGAGATGTACCATTGATCATTAGCCACAAGTTC
TCTGACAGGTTTCTCTCCACCGCTGGTGGTGACAGTTGCATGGTTGACATCAGGATACTG
TGTTGAAGAGTGATTGCCCCAGATGATAACATTCTTCACATCACCGACGTGAACATTTAG
CTTCTCAGAGATTTGTCCTAATGCCCTGTTGTGATCCAGTCTTGTAAGGCATGTGATGTT
TTTCTCTGGGATTGAAGGTGCAAATTCTTTCAAGATGAGCGCATTAGTGTTTGCTGGGTT
GGCAACCACCAGCACCTGAATGGTAGAAGAAATGAAACTGCATCAACTTAAGCATAGCAA
CATTTCGATTTAAAGAAAAACACAGCAACAATATCTCAAAATTTTCAGCATAAGGATTAG
GGATGAACATAAAAGATAATAAAAAAGAAACATCGTGCGCACATTTTATATGGCTTCTCT
CACCTTGACATCTGCAGCAGCATTCTTTTCTAATGCTGAAGCTTGAGCCTTGTAAATCGA
TACATTTTTCGACATCACATCCTTTCTTTCCATACCTTCCTTCCGTGGGAATCCACCAAC
CATAACAGCAATATTGACACCCTTACAAGCTTCATGGACATCCGTTGTAGCAACAACACC
TACAAACATGAACAAGGTAAACCCTAAGAATCCTTCAAAGGAGAAATATCAATCTACCAT
AAAGTAGTATCCAAGATCAGGCTTAACAAGCATACCTCTGAGAAGAGGAAAAGCAGCGTC
AATCAATTCCATTTTCACCCCATTCAAGGACTCAGCTGCAGGTTCAATATCAAGCATGTG
CAGAATTACAGGCTGGTCAGGGCCAAGCATGGCCCCCCTAGCAATCATTGGAACAATAGC
ATAGCCTATTTGCCCTGTTGAATATAATCAAAATCCAATATTACATTACACATTAATTAA
AAAGTCATATCAAAGAATCTAAGTTCACCACAGAATTACAGGAAGATGTAATTCAAATGC
AAAAAATGAGTCCTAATCATTATGGGACACTTAACATAAAGGCTTGTCCCTTTCCATTAT
TTTGTTAACTTGACAGACAAATACTTGGATACTTAGCCCAATATTTTCACATCATAAAAC
TGGATATCATGAGCTTATAAATTCAGGAAATATTCCAAGATGGTTTTGTGGCAATGAGAA
ATACATGGCGTCTGAATTTTGCATCGGAACTGTTATAAGAAAATGAACTTGTAATTTTTT
TAAATTTTTTTTTAAAAACAGGGTGGGGATGGGGAAGAAATAAAAGGATTGATTTGAGCA
TGCCTGCAGCACCAGTAACCAATACAGTCACAGGCTCCTTCTCCATGCTCAAGAAACTCC
ACATGTATTTTATAAACTTCCAAAAGAAGGCAATAGTAAACAGAAGAACCAAGATTTTCT
GAAAAATAACAATGTTCTCCATTTTCTCAAAAACAGATAGATGCAACAAACAATTCTTGT
TAAAATCAAGACAATCCAATCCTATGTTTTTATATAGGTGTAAGAGTACCATGATTGAAA
CAAAGAATCTACAGGGCACTTCCAGAACAAGGCAATCAGATGCCAAAACAAAGTCCACAA
GATACCTAGAAATACAGAACATATCAAATTATTCCAAAGAACATAACCAAACCCTCTGTT
TGGTCTCCTCCTAAACCAAGGAATACAAAAAATTAATAAAAATAACAATCTCAAATCCAT
GCTTGTTGAAGAATTTTAGTGATCTCATAACAACAACAAAAAAAAAAAACTTGAAACTCT
TCTCTTCATCCACATTTTCATTCAAGCCAGCCACACAGTGAAAATAATACTGGAAAGGAA
GTAAATTTTGAAAGAATGCCCATACCAGCAGCACCAGTGACAAGAACTCGAACTGGGTCT
TTCGCCATTGCTGCGAAGTGTGGTTTTGGATAGAGAAAATGGG
>chr4:7709019-7712179 A2481 MDHC_LG4 P1
TGAAAGTAGAAACAATTTGACAACCAAGGAATTTGAATCTCCCCTTGATTCTCTAATTAA
TTTACCTTAACACTAATGTCAATCTGAGATTTCTTTCATTTTTTGTAATTGATTGATTCC
TTGATTTTGCATCCTCTTTTGCTGTACTTCCTATAAGTAAACAGCTTGGGAACTCTTTAC
TATTTCAGAATAATGGGGAAAGCCAGTGATGTCCTCATTTTAAGGTTATTATTTAAGGAT
CATCTCTGTAATTTATACTTACTAATCACCCCTTAGCTATCTTGATTAAGTCAAGAACTT
GCATCTCAGCAATTAAATCATATACGGATGACTACGATACATTTCATTCAATCTAATTTA
AACCCAGGAACATTAACATTGCATAACAAACCACATAAATTGTCTACAACTACGAGGAAA
ACCAATATGTGTTCTTCCTTTATTTGATGGATCATTGAGTCTGTCTGTCATTATTCCATG
AGAAAAGAAAAGCTTCATGGTCAATTGAGACATGAATGGGCCAAGGATTTCTCCTCAATG
AGCTCTTCTGCAGTTGCATCCAGCTTCCCCCTCGAAAACTCATCAATCTTGAGCCCTGCA
TTGAAATAGGCATAGTCCAACTTTAACTATCCAATTTTATTTGCCAGAACCATTACTAGG
ATTTGAAAGTGTTTCATAATCCTTAATGACAGTAATTTGTTGTTGCCAAAACATGATTTT
GAGTTAAAAGCTCAGGTTTTAAATGGCTGAAGGAAGTTAACAATGGGCACCGAGTTCAAA
CTTACCCTGCACAATTGACCATTGTCCTTTTTCACATGTAACTGGGAAAGAGTATACGAG
GCCTGGCTGGATTCCATAAGAGCCATCAGAATACACACCCATGGAAACCCATGAACCCTG
AATGACATTCAAAGTAACAAAGAAAAATATTAAATTTGCATAGAATTATATGAAGAAAGA
AAAAAAAAACCATTAATTTTGCAAGAACAAAATACTGGTAAAGATGACGAGAAACCTTAG
GAGTCCCGAGAACCCAATCACGTATATGATCACAAGCAGAACTTGCAGCAGACAGTGCAC
TTGATAGCTTCCTGGCCTTAATAATGGCTGCACCGCGCTGCTGCACGGTGGTGATGAACT
CGGTATTCAACCTAGAGAATGATAAAATGGATGAAGAATTTGAGTAACAACTTAAAGATT
TATACTAAATTTTACGGGTCAGAAATTTGAGATGTACCATTGATCATTAGCCACAAGTTC
TCTGACAGGTTTCTCTCCACCGCTGGTGGTGACAGTTGCATGGTTGACATCAGGATACTG
TGTTGAAGAGTGATTGCCCCAGATGATAACATTCTTCACATCACCGACGTGAACATTTAG
CTTCTCAGAGATTTGTCCTAATGCCCTGTTGTGATCCAGTCTTGTAAGGCATGTGATGTT
TTTCTCTGGGATTGAAGGTGCAAATTCTTTCAAGATGAGCGCATTAGTGTTTGCTGGGTT
GGCAACCACCAGCACCTGAATGGTAGAAGAAATGAAACTGCATCAACTTAAGCATAGCAA
CATTTCGATTTAAAGAAAAACACAGCAACAATATCTCAAAATTTTCAGCATAAGGATTAG
GGATGAACATAAAAGATAATAAAAAAGAAACATCGTGCGCACATTTTATATGGCTTCTCT
CACCTTGACATCTGCAGCAGCATTCTTTTCTAATGCTGAAGCTTGAGCCTTGTAAATCGA
TACATTTTTCGACATCACATCCTTTCTTTCCATACCTTCCTTCCGTGGGAATCCACCAAC
CATAACAGCAATATTGACACCCTTACAAGCTTCATGGACATCCGTTGTAGCAACAACACC
TACAAACATGAACAAGGTAAACCCTAAGAATCCTTCAAAGGAGAAATATCAATCTACCAT
AAAGTAGTATCCAAGATCAGGCTTAACAAGCATACCTCTGAGAAGAGGAAAAGCAGCGTC
AATCAATTCCATTTTCACCCCATTCAAGGACTCAGCTGCAGGTTCAATATCAAGCATGTG
CAGAATTACAGGCTGGTCAGGGCCAAGCATGGCCCCCCTAGCAATCATTGGAACAATAGC
ATAGCCTATTTGCCCTGTTGAATATAATCAAAATCCAATATTACATTACACATTAATTAA
AAAGTCATATCAAAGAATCTAAGTTCACCACAGAATTACAGGAAGATGTAATTCAAATGC
AAAAAATGAGTCCTAATCATTATGGGACACTTAACATAAAGGCTTGTCCCTTTCCATTAT
TTTGTTAACTTGACAGACAAATACTTGGATACTTAGCCCAATATTTTCACATCATAAAAC
TGGATATCATGAGCTTATAAATTCAGGAAATATTCCAAGATGGTTTTGTGGCAATGAGAA
ATACATGGCGTCTGAATTTTGCATCGGAACTGTTATAAGAAAATGAACTTGTAATTTTTT
TAAATTTTTTTTTAAAAACAGGGTGGGGATGGGGAAGAAATAAAAGGATTGATTTGAGCA
TGCCTGCAGCACCAGTAACCAATACAGTCACAGGCTCCTTCTCCATGCTCAAGAAACTCC
ACATGTATTTTATAAGCTTCCAAAAGAAGGCAATAGTGAACAGAACAAGCAAGATTTTCT
GAAAAAGAACAATATTCTCCATTTTCTCAAAAACAGACAGATGCAACAAACAATTCCTGT
CAAAATCAAAACAATCCAGTCCTATGTTTTTATATAGGTGTAAGAGTACCTTGATTGAAA
CAAAGAATCTACAGGGCACTTCCAGAACAAGGCAATCAGATGCCAAAACAAAGTCCACAA
GATACTTAAAAATACAGAACATATCAAATTATTCCAAAGAACAGAACCAAACCCTCTGTT
TGGTCTCCTCCTAAACCAAGGAATACAAAAAATTAATAAAAATAACAATCTCAAATCCAT
GCTTGTTGAAGAATTTTAGTGATCTCATAACAACAACAAAAAAAAAAAACTTGAAACTCT
TCTCTTCATCCACATTTTCATTCAAGCCAGCCACACAGTGAAAATAATACTGGAAAGGAA
GTAAATTTTGAAAGAATGCCCATACCAGCAGCACCAGTGACAAGAACTCGAACTGGGTCT
TTCGCCATTGCTGCGAAGTGTGGTTTTGGATAGAGAAAATGGG
>chr4:7709019-7712179 A2481 MDHC_LG4 P2
TGAAAGTAGAAACAATTTGACAACCAAGGAATTTGAATCTCCCCTTGATTCTCTAATTAA
TTTACCTTAACACTAATGTCAATCTGAGATTTCTTTCATTTTTTGTAATTGATTGATTCC
TTGATTTTGCATCCTCTTTTGCTGTACTTCCTATAAGTAAACAGCTTGGGAACTCTTTAC
TATTTCAGAATAATGGGGAAAGCCAGTGATGTCCTCATTTTAAGGTTATTATTTAAGGAT
CATCTCTGTAATTTATACTTACTAATCACCCCTTAGCTATCTTGATTAAGTCAAGAACTT
GCATCTCAGCAATTAAATCATATACGGATGACTACGATACATTTCATTCAATCTAATTTA
AACCCAGGAACATTAACATTGCATAACAAACCACATAAATTGTCTACAACTACGAGGAAA
ACCAATATGTGTTCTTCCTTTATTTGATGGATCATTGAGTCTGTCTGTCATTATTCCATG
AGAAAAGAAAAGCTTCATGGTCAATTGAGACATGAATGGGCCAAGGATTTCTCCTCAATG
AGCTCTTCTGCAGTTGCATCCAGCTTCCCCCTCGAAAACTCATCAATCTTGAGCCCTGCA
TTGAAATAGGCATAGTCCAACTTTAACTATCCAATTTTATTTGCCAGAACCATTACTAGG
ATTTGAAAGTGTTTCATAATCCTTAATGACAGTAATTTGTTGTTGCCAAAACATGATTTT
GAGTTAAAAGCTCAGGTTTTAAATGGCTGAAGGAAGTTAACAATGGGCACCGAGTTCAAA
CTTACCCTGCACAATTGACCATTGTCCTTTTTCACATGTAACTGGGAAAGAGTATACGAG
GCCTGGCTGGATTCCATAAGAGCCATCAGAATACACACCCATGGAAACCCATGAACCCTG
AATGACATTCAAAGTAACAAAGAAAAATATTAAATTTGCATAGAATTATATGAAGAAAGA
AAAAAAAAACCATTAATTTTGCAAGAACAAAATACTGGTAAAGATGACGAGAAACCTTAG
GAGTCCCGAGAACCCAATCACGTATATGATCACAAGCAGAACTTGCAGCAGACAGTGCAC
TTGATAGCTTCCTGGCCTTAATAATGGCTGCACCGCGCTGCTGCACGGTGGTGATGAACT
CGGTATTCAACCTAGAGAATGATAAAATGGATGAAGAATTTGAGTAACAACTTAAAGATT
TATACTAAATTTTACGGGTCAGAAATTTGAGATGTACCATTGATCATTAGCCACAAGTTC
TCTGACAGGTTTCTCTCCACCGCTGGTGGTGACAGTTGCATGGTTGACATCAGGATACTG
TGTTGAAGAGTGATTGCCCCAGATGATAACATTCTTCACATCACCGACGTGAACATTTAG
CTTCTCAGAGATTTGTCCTAATGCCCTGTTGTGATCCAGTCTTGTAAGGCATGTGATGTT
TTTCTCTGGGATTGAAGGTGCAAATTCTTTCAAGATGAGCGCATTAGTGTTTGCTGGGTT
GGCAACCACCAGCACCTGAATGGTAGAAGAAATGAAACTGCATCAACTTAAGCATAGCAA
CATTTCGATTTAAAGAAAAACACAGCAACAATATCTCAAAATTTTCAGCATAAGGATTAG
GGATGAACATAAAAGATAATAAAAAAGAAACATCGTGCGCACATTTTATATGGCTTCTCT
CACCTTGACATCTGCAGCAGCATTCTTTTCTAATGCTGAAGCTTGAGCCTTGTAAATCGA
TACATTTTTCGACATCACATCCTTTCTTTCCATACCTTCCTTCCGTGGGAATCCACCAAC
CATAACAGCAATATTGACACCCTTACAAGCTTCATGGACATCCGTTGTAGCAACAACACC
TACAAACATGAACAAGGTAAACCCTAAGAATCCTTCAAAGGAGAAATATCAATCTACCAT
AAAGTAGTATCCAAGATCAGGCTTAACAAGCATACCTCTGAGAAGAGGAAAAGCAGCGTC
AATCAATTCCATTTTCACCCCATTCAAGGACTCAGCTGCAGGTTCAATATCAAGCATGTG
CAGAATTACAGGCTGGTCAGGGCCAAGCATGGCCCCCCTAGCAATCATTGGAACAATAGC
ATAGCCTATTTGCCCTGTTGAATATAATCAAAATCCAATATTACATTACACATTAATTAA
AAAGTCATATCAAAGAATCTAAGTTCACCACAGAATTACAGGAAGATGTAATTCAAATGC
AAAAAATGAGTCCTAATCATTATGGGACACTTAACATAAAGGCTTGTCCCTTTCCATTAT
TTTGTTAACTTGACAGACAAATACTTGGATACTTAGCCCAATATTTTCACATCATAAAAC
TGGATATCATGAGCTTATAAATTCAGGAAATATTCCAAGATGGTTTTGTGGCAATGAGAA
ATACATGGCGTCTGAATTTTGCATCGGAACTGTTATAAGAAAATGAACTTGTAATTTTTT
TAAATTTTTTTTTAAAAACAGGGTGGGGATGGGGAAGAAATAAAAGGATTGATTTGAGCA
TGCCTGCAGCACCAGTAACCAATACAGTCACAGGCTCCTTCTCCATGCTCAAGAAGCTCC
ACATGTATTTTATAAACTTCCAAAAGAAGGCAATAGTGAACAGAAGAACCAAGATTTTCT
GAAAAATAACAATGTTCTCCATTTTCTCAAAAACAGACAGATGCAACAAACAATTCTTGT
TAAAATCAAGACAATCCAATCCTATGTTTTTATATAGGTGTAAGAGTACCATGATTGAAA
CAAAGAATCTACAGGGCACTTCCAGGACAAGGCAATCAGATGCCAAAACAAAGTCCACAA
GATACCTAGAAATACAGAACATATCAAATTATTCCAAAGAACATAACCAAACCCTCTGTT
TGGTCTCCTCCTAAACCAAGGAATACAAAAAATTAATAAAAATAACAATCTCAAATCCAT
GCTTGTTGAAGAATTTTAGTGATCTCATAACAACAACAAAAAAAAAAACTTGAAACTCTT
CTCTTCATCCACATTTTCATTCAAGCCAGCCACACAGTGAAAATAATACTGGAAAGGAAG
TAAATTTTGAAAGAATGCCCATACCAGCAGCACCAGTGACAAGAACTCGAACTGGGTCTT
TCGCCATTGCTGCGAAGTGTGGTTTTGGATAGAGAAAATGGG
>chr4:7709019-7712179 A2490 MDHC_LG4 P1
TGAAAGTAGAAACAATTTGACAACCAAGGAATTTGAATCTCCCCTTGATTCTCTAATTAA
TTTACCTTAACACTAATGTCAATCTGAGATTTCTTTCATTTTTTGTAATTGATTGATTCC
TTGATTTTGCATCCTCTTTTGCTGTACTTCCTATAAGTAAACAGCTTGGGAACTCTTTAC
TATTTCAGAATAATGGGGAAAGCCAGTGATGTCCTCATTTTAAGGTTATTATTTAAGGAT
CATCTCTGTAATTTATACTTACTAATCACCCCTTAGCTATCTTGATTAAGTCAAGAACTT
GCATCTCAGCAATTAAATCATATACGGATGACTACGATACATTTCATTCAATCTAATTTA
AACCCAGGAACATTAACATTGCATAACAAACCACATAAATTGTCTACAACTACGAGGAAA
ACCAATATGTGTTCTTCCTTTATTTGATGGATCATTGAGTCTGTCTGTCATTATTCCATG
AGAAAAGAAAAGCTTCATGGTCAATTGAGACATGAATGGGCCAAGGATTTCTCCTCAATG
AGCTCTTCTGCAGTTGCATCCAGCTTCCCCCTCGAAAACTCATCAATCTTGAGCCCTGCA
TTGAAATAGGCATAGTCCAACTTTAACTATCCAATTTTATTTGCCAGAACCATTACTAGG
ATTTGAAAGTGTTTCATAATCCTTAATGACAGTAATTTGTTGTTGCCAAAACATGATTTT
GAGTTAAAAGCTCAGGTTTTAAATGGCTGAAGGAAGTTAACAATGGGCACCGAGTTCAAA
CTTACCCTGCACAATTGACCATTGTCCTTTTTCACATGTAACTGGGAAAGAGTATACGAG
GCCTGGCTGGATTCCATAAGAGCCATCAGAATACACACCCATGGAAACCCATGAACCCTG
AATGACATTCAAAGTAACAAAGAAAAATATTAAATTTGCATAGAATTATATGAAGAAAGA
AAAAAAAAACCATTAATTTTGCAAGAACAAAATACTGGTAAAGATGACGAGAAACCTTAG
GAGTCCCGAGAACCCAATCACGTATATGATCACAAGCAGAACTTGCAGCAGACAGTGCAC
TTGATAGCTTCCTGGCCTTAATAATGGCTGCACCGCGCTGCTGCACGGTGGTGATGAACT
CGGTATTCAACCTAGAGAATGATAAAATGGATGAAGAATTTGAGTAACAACTTAAAGATT
TATACTAAATTTTACGGGTCAGAAATTTGAGATGTACCATTGATCATTAGCCACAAGTTC
TCTGACAGGTTTCTCTCCACCGCTGGTGGTGACAGTTGCATGGTTGACATCAGGATACTG
TGTTGAAGAGTGATTGCCCCAGATGATAACATTCTTCACATCACCGACGTGAACATTTAG
CTTCTCAGAGATTTGTCCTAATGCCCTGTTGTGATCCAGTCTTGTAAGGCATGTGATGTT
TTTCTCTGGGATTGAAGGTGCAAATTCTTTCAAGATGAGCGCATTAGTGTTTGCTGGGTT
GGCAACCACCAGCACCTGAATGGTAGAAGAAATGAAACTGCATCAACTTAAGCATAGCAA
CATTTCGATTTAAAGAAAAACACAGCAACAATATCTCAAAATTTTCAGCATAAGGATTAG
GGATGAACATAAAAGATAATAAAAAAGAAACATCGTGCGCACATTTTATATGGCTTCTCT
CACCTTGACATCTGCAGCAGCATTCTTTTCTAATGCTGAAGCTTGAGCCTTGTAAATCGA
TACATTTTTCGACATCACATCCTTTCTTTCCATACCTTCCTTCCGTGGGAATCCACCAAC
CATAACAGCAATATTGACACCCTTACAAGCTTCATGGACATCCGTTGTAGCAACAACACC
TACAAACATGAACAAGGTAAACCCTAAGAATCCTTCAAAGGAGAAATATCAATCTACCAT
AAAGTAGTATCCAAGATCAGGCTTAACAAGCATACCTCTGAGAAGAGGAAAAGCAGCGTC
AATCAATTCCATTTTCACCCCATTCAAGGACTCAGCTGCAGGTTCAATATCAAGCATGTG
CAGAATTACAGGCTGGTCAGGGCCAAGCATGGCCCCCCTAGCAATCATTGGAACAATAGC
ATAGCCTATTTGCCCTGTTGAATATAATCAAAATCCAATATTACATTACACATTAATTAA
AAAGTCATATCAAAGAATCTAAGTTCACCACAGAATTACAGGAAGATGTAATTCAAATGC
AAAAAATGAGTCCTAATCATTATGGGACACTTAACATAAAGGCTTGTCCCTTTCCATTAT
TTTGTTAACTTGACAGACAAATACTTGGATACTTAGCCCAATATTTTCACATCATAAAAC
TGGATATCATGAGCTTATAAATTCAGGAAATATTCCAAGATGGTTTTGTGGCAATGAGAA
ATACATGGCGTCTGAATTTTGCATCGGAACTGTTATAAGAAAATGAACTTGTAATTTTTT
TAAATTTTTTTTTAAAAACAGGGTGGGGATGGGGAAGAAATAAAAGGATTGATTTGAGCA
TGCCTGCAGCACCAGTAACCAATACAGTCACAGGCTCCTTCTCCATGCTCAAGAAACTCC
ACATGTATTTTATAAGCTTCCAAAAGAAGGCAATAGTGAACAGAACAAGCAAGATTTTCT
GAAAAAGAACAATATTCTCCATTTTCTCAAAAACAGACAGATGCAACAAACAATTCCTGT
CAAAATCAAAACAATCCAGTCCTATGTTTTTATATAGGTGTAAGAGTACCTTGATTGAAA
CAAAGAATCTACAGGGCACTTCCAGAACAAGGCAATCAGATGCCAAAACAAAGTCCACAA
GATACTTAAAAATACAGAACATATCAAATTATTCCAAAGAACAGAACCAAACCCTCTGTT
TGGTCTCCTCCTAAACCAAGGAATACAAAAAATTAATAAAAATAACAATCTCAAATCCAT
GCTTGTTGAAGAATTTTAGTGATCTCATAACAACAACAAAAAAAAAAAACTTGAAACTCT
TCTCTTCATCCACATTTTCATTCAAGCCAGCCACACAGTGAAAATAATACTGGAAAGGAA
GTAAATTTTGAAAGAATGCCCATACCAGCAGCACCAGTGACAAGAACTCGAACTGGGTCT
TTCGCCATTGCTGCGAAGTGTGGTTTTGGATAGAGAAAATGGG
>chr4:7709019-7712179 A2490 MDHC_LG4 P2
TGAAAGTAGAAACAATTTGACAACCAAGGAATTTGAATCTCCCCTTGATTCTCTAATTAA
TTTACCTTAACACTAATGTCAATCTGAGATTTCTTTCATTTTTTGTAATTGATTGATTCC
TTGATTTTGCATCCTCTTTTGCTGTACTTCCTATAAGTAAACAGCTTGGGAACTCTTTAC
TATTTCAGAATAATGGGGAAAGCCAGTGATGTCCTCATTTTAAGGTTATTATTTAAGGAT
CATCTCTGTAATTTATACTTACTAATCACCCCTTAGCTATCTTGATTAAGTCAAGAACTT
GCATCTCAGCAATTAAATCATATACGGATGACTACGATACATTTCATTCAATCTAATTTA
AACCCAGGAACATTAACATTGCATAACAAACCACATAAATTGTCTACAACTACGAGGAAA
ACCAATATGTGTTCTTCCTTTATTTGATGGATCATTGAGTCTGTCTGTCATTATTCCATG
AGAAAAGAAAAGCTTCATGGTCAATTGAGACATGAATGGGCCAAGGATTTCTCCTCAATG
AGCTCTTCTGCAGTTGCATCCAGCTTCCCCCTCGAAAACTCATCAATCTTGAGCCCTGCA
TTGAAATAGGCATAGTCCAACTTTAACTATCCAATTTTATTTGCCAGAACCATTACTAGG
ATTTGAAAGTGTTTCATAATCCTTAATGACAGTAATTTGTTGTTGCCAAAACATGATTTT
GAGTTAAAAGCTCAGGTTTTAAATGGCTGAAGGAAGTTAACAATGGGCACCGAGTTCAAA
CTTACCCTGCACAATTGACCATTGTCCTTTTTCACATGTAACTGGGAAAGAGTATACGAG
GCCTGGCTGGATTCCATAAGAGCCATCAGAATACACACCCATGGAAACCCATGAACCCTG
AATGACATTCAAAGTAACAAAGAAAAATATTAAATTTGCATAGAATTATATGAAGAAAGA
AAAAAAAAACCATTAATTTTGCAAGAACAAAATACTGGTAAAGATGACGAGAAACCTTAG
GAGTCCCGAGAACCCAATCACGTATATGATCACAAGCAGAACTTGCAGCAGACAGTGCAC
TTGATAGCTTCCTGGCCTTAATAATGGCTGCACCGCGCTGCTGCACGGTGGTGATGAACT
CGGTATTCAACCTAGAGAATGATAAAATGGATGAAGAATTTGAGTAACAACTTAAAGATT
TATACTAAATTTTACGGGTCAGAAATTTGAGATGTACCATTGATCATTAGCCACAAGTTC
TCTGACAGGTTTCTCTCCACCGCTGGTGGTGACAGTTGCATGGTTGACATCAGGATACTG
TGTTGAAGAGTGATTGCCCCAGATGATAACATTCTTCACATCACCGACGTGAACATTTAG
CTTCTCAGAGATTTGTCCTAATGCCCTGTTGTGATCCAGTCTTGTAAGGCATGTGATGTT
TTTCTCTGGGATTGAAGGTGCAAATTCTTTCAAGATGAGCGCATTAGTGTTTGCTGGGTT
GGCAACCACCAGCACCTGAATGGTAGAAGAAATGAAACTGCATCAACTTAAGCATAGCAA
CATTTCGATTTAAAGAAAAACACAGCAACAATATCTCAAAATTTTCAGCATAAGGATTAG
GGATGAACATAAAAGATAATAAAAAAGAAACATCGTGCGCACATTTTATATGGCTTCTCT
CACCTTGACATCTGCAGCAGCATTCTTTTCTAATGCTGAAGCTTGAGCCTTGTAAATCGA
TACATTTTTCGACATCACATCCTTTCTTTCCATACCTTCCTTCCGTGGGAATCCACCAAC
CATAACAGCAATATTGACACCCTTACAAGCTTCATGGACATCCGTTGTAGCAACAACACC
TACAAACATGAACAAGGTAAACCCTAAGAATCCTTCAAAGGAGAAATATCAATCTACCAT
AAAGTAGTATCCAAGATCAGGCTTAACAAGCATACCTCTGAGAAGAGGAAAAGCAGCGTC
AATCAATTCCATTTTCACCCCATTCAAGGACTCAGCTGCAGGTTCAATATCAAGCATGTG
CAGAATTACAGGCTGGTCAGGGCCAAGCATGGCCCCCCTAGCAATCATTGGAACAATAGC
ATAGCCTATTTGCCCTGTTGAATATAATCAAAATCCAATATTACATTACACATTAATTAA
AAAGTCATATCAAAGAATCTAAGTTCACCACAGAATTACAGGAAGATGTAATTCAAATGC
AAAAAATGAGTCCTAATCATTATGGGACACTTAACATAAAGGCTTGTCCCTTTCCATTAT
TTTGTTAACTTGACAGACAAATACTTGGATACTTAGCCCAATATTTTCACATCATAAAAC
TGGATATCATGAGCTTATAAATTCAGGAAATATTCCAAGATGGTTTTGTGGCAATGAGAA
ATACATGGCGTCTGAATTTTGCATCGGAACTGTTATAAGAAAATGAACTTGTAATTTTTT
TAAATTTTTTTTTAAAAACAGGGTGGGGATGGGGAAGAAATAAAAGGATTGATTTGAGCA
TGCCTGCAGCACCAGTAACCAATACAGTCACAGGCTCCTTCTCCATGCTCAAGAAACTCC
ACATGTATTTTATAAGCTTCCAAAAGAAGGCAATAGTGAACAGAACAAGCAAGATTTTCT
GAAAAAGAACAATATTCTCCATTTTCTCAAAAACAGACAGATGCAACAAACAATTCCTGT
CAAAATCAAAACAATCCAGTCCTATGTTTTTATATAGGTGTAAGAGTACCTTGATTGAAA
CAAAGAATCTACAGGGCACTTCCAGAACAAGGCAATCAGATGCCAAAACAAAGTCCACAA
GATACTTAAAAATACAGAACATATCAAATTATTCCAAAGAACAGAACCAAACCCTCTGTT
TGGTCTCCTCCTAAACCAAGGAATACAAAAAATTAATAAAAATAACAATCTCAAATCCAT
GCTTGTTGAAGAATTTTAGTGATCTCATAACAACAACAAAAAAAAAAAACTTGAAACTCT
TCTCTTCATCCACATTTTCATTCAAGCCAGCCACACAGTGAAAATAATACTGGAAAGGAA
GTAAATTTTGAAAGAATGCCCATACCAGCAGCACCAGTGACAAGAACTCGAACTGGGTCT
TTCGCCATTGCTGCGAAGTGTGGTTTTGGATAGAGAAAATGGG
>chr4:7709019-7712179 A4034L MDHC_LG4 P1
TGAAAGTAGAAACAATTTGACAACCAAGGAATTTGAATCTCCCCTTGATTCTCTAATTAA
TTTACCTTAACACTAATGTCAATCTGAGATTTCTTTCATTTTTTGTAATTGATTGATTCC
TTGATTTTGCATCCTCTTTTGCTGTACTTCCTATAAGTAAACAGCTTGGGAACTCTTTAC
TATTTCAGAATAATGGGGAAAGCCAGTGATGTCCTCATTTTAAGGTTATTATTTAAGGAT
CATCTCTGTAATTTATACTTACTAATCACCCCTTAGCTATCTTGATTAAGTCAAGAACTT
GCATCTCAGCAATTAAATCATATACGGATGACTACGATACATTTCATTCAATCTAATTTA
AACCCAGGAACATTAACATTGCATAACAAACCACATAAATTGTCTACAACTACGAGGAAA
ACCAATATGTGTTCTTCCTTTATTTGATGGATCATTGAGTCTGTCTGTCATTATTCCATG
AGAAAAGAAAAGCTTCATGGTCAATTGAGACATGAATGGGCCAAGGATTTCTCCTCAATG
AGCTCTTCTGCAGTTGCATCCAGCTTCCCCCTCGAAAACTCATCAATCTTGAGCCCTGCA
TTGAAATAGGCATAGTCCAACTTTAACTATCCAATTTTATTTGCCAGAACCATTACTAGG
ATTTGAAAGTGTTTCATAATCCTTAATGACAGTAATTTGTTGTTGCCAAAACATGATTTT
GAGTTAAAAGCTCAGGTTTTAAATGGCTGAAGGAAGTTAACAATGGGCACCGAGTTCAAA
CTTACCCTGCACAATTGACCATTGTCCTTTTTCACATGTAACTGGGAAAGAGTATACGAG
GCCTGGCTGGATTCCATAAGAGCCATCAGAATACACACCCATGGAAACCCATGAACCCTG
AATGACATTCAAAGTAACAAAGAAAAATATTAAATTTGCATAGAATTATATGAAGAAAGA
AAAAAAAAACCATTAATTTTGCAAGAACAAAATACTGGTAAAGATGACGAGAAACCTTAG
GAGTCCCGAGAACCCAATCACGTATATGATCACAAGCAGAACTTGCAGCAGACAGTGCAC
TTGATAGCTTCCTGGCCTTAATAATGGCTGCACCGCGCTGCTGCACGGTGGTGATGAACT
CGGTATTCAACCTAGAGAATGATAAAATGGATGAAGAATTTGAGTAACAACTTAAAGATT
TATACTAAATTTTACGGGTCAGAAATTTGAGATGTACCATTGATCATTAGCCACAAGTTC
TCTGACAGGTTTCTCTCCACCGCTGGTGGTGACAGTTGCATGGTTGACATCAGGATACTG
TGTTGAAGAGTGATTGCCCCAGATGATAACATTCTTCACATCACCGACGTGAACATTTAG
CTTCTCAGAGATTTGTCCTAATGCCCTGTTGTGATCCAGTCTTGTAAGGCATGTGATGTT
TTTCTCTGGGATTGAAGGTGCAAATTCTTTCAAGATGAGCGCATTAGTGTTTGCTGGGTT
GGCAACCACCAGCACCTGAATGGTAGAAGAAATGAAACTGCATCAACTTAAGCATAGCAA
CATTTCGATTTAAAGAAAAACACAGCAACAATATCTCAAAATTTTCAGCATAAGGATTAG
GGATGAACATAAAAGATAATAAAAAAGAAACATCGTGCGCACATTTTATATGGCTTCTCT
CACCTTGACATCTGCAGCAGCATTCTTTTCTAATGCTGAAGCTTGAGCCTTGTAAATCGA
TACATTTTTCGACATCACATCCTTTCTTTCCATACCTTCCTTCCGTGGGAATCCACCAAC
CATAACAGCAATATTGACACCCTTACAAGCTTCATGGACATCCGTTGTAGCAACAACACC
TACAAACATGAACAAGGTAAACCCTAAGAATCCTTCAAAGGAGAAATATCAATCTACCAT
AAAGTAGTATCCAAGATCAGGCTTAACAAGCATACCTCTGAGAAGAGGAAAAGCAGCGTC
AATCAATTCCATTTTCACCCCATTCAAGGACTCAGCTGCAGGTTCAATATCAAGCATGTG
CAGAATTACAGGCTGGTCAGGGCCAAGCATGGCCCCCCTAGCAATCATTGGAACAATAGC
ATAGCCTATTTGCCCTGTTGAATATAATCAAAATCCAATATTACATTACACATTAATTAA
AAAGTCATATCAAAGAATCTAAGTTCACCACAGAATTACAGGAAGATGTAATTCAAATGC
AAAAAATGAGTCCTAATCATTATGGGACACTTAACATAAAGGCTTGTCCCTTTCCATTAT
TTTGTTAACTTGACAGACAAATACTTGGATACTTAGCCCAATATTTTCACATCATAAAAC
TGGATATCATGAGCTTATAAATTCAGGAAATATTCCAAGATGGTTTTGTGGCAATGAGAA
ATACATGGCGTCTGAATTTTGCATCGGAACTGTTATAAGAAAATGAACTTGTAATTTTTT
TAAATTTTTTTTTAAAAACAGGGTGGGGATGGGGAAGAAATAAAAGGATTGATTTGAGCA
TGCCTGCAGCACCAGTAACCAATACAGTCACAGGCTCCTTCTCCATGCTCAAGAAACTCC
ACATGTATTTTATAAGCTTCCAAAAGAAGGCAATAGTGAACAGAACAAGCAAGATTTTCT
GAAAAAGAACAATATTCTCCATTTTCTCAAAAACAGACAGATGCAACAAACAATTCCTGT
CAAAATCAAAACAATCCAGTCCTATGTTTTTATATAGGTGTAAGAGTACCTTGATTGAAA
CAAAGAATCTACAGGGCACTTCCAGAACAAGGCAATCAGATGCCAAAACAAAGTCCACAA
GATACTTAAAAATACAGAACATATCAAATTATTCCAAAGAACAGAACCAAACCCTCTGTT
TGGTCTCCTCCTAAACCAAGGAATACAAAAAATTAATAAAAATAACAATCTCAAATCCAT
GCTTGTTGAAGAATTTTAGTGATCTCATAACAACAACAAAAAAAAAAAACTTGAAACTCT
TCTCTTCATCCACATTTTCATTCAAGCCAGCCACACAGTGAAAATAATACTGGAAAGGAA
GTAAATTTTGAAAGAATGCCCATACCAGCAGCACCAGTGACAAGAACTCGAACTGGGTCT
TTCGCCATTGCTGCGAAGTGTGGTTTTGGATAGAGAAAATGGG
>chr4:7709019-7712179 A4034L MDHC_LG4 P2
TGAAAGTAGAAACAATTTGACAACCAAGGAATTTGAATCTCCCCTTGATTCTCTAATTAA
TTTACCTTAACACTAATGTCAATCTGAGATTTCTTTCATTTTTTGTAATTGATTGATTCC
TTGATTTTGCATCCTCTTTTGCTGTACTTCCTATAAGTAAACAGCTTGGGAACTCTTTAC
TATTTCAGAATAATGGGGAAAGCCAGTGATGTCCTCATTTTAAGGTTATTATTTAAGGAT
CATCTCTGTAATTTATACTTACTAATCACCCCTTAGCTATCTTGATTAAGTCAAGAACTT
GCATCTCAGCAATTAAATCATATACGGATGACTACGATACATTTCATTCAATCTAATTTA
AACCCAGGAACATTAACATTGCATAACAAACCACATAAATTGTCTACAACTACGAGGAAA
ACCAATATGTGTTCTTCCTTTATTTGATGGATCATTGAGTCTGTCTGTCATTATTCCATG
AGAAAAGAAAAGCTTCATGGTCAATTGAGACATGAATGGGCCAAGGATTTCTCCTCAATG
AGCTCTTCTGCAGTTGCATCCAGCTTCCCCCTCGAAAACTCATCAATCTTGAGCCCTGCA
TTGAAATAGGCATAGTCCAACTTTAACTATCCAATTTTATTTGCCAGAACCATTACTAGG
ATTTGAAAGTGTTTCATAATCCTTAATGACAGTAATTTGTTGTTGCCAAAACATGATTTT
GAGTTAAAAGCTCAGGTTTTAAATGGCTGAAGGAAGTTAACAATGGGCACCGAGTTCAAA
CTTACCCTGCACAATTGACCATTGTCCTTTTTCACATGTAACTGGGAAAGAGTATACGAG
GCCTGGCTGGATTCCATAAGAGCCATCAGAATACACACCCATGGAAACCCATGAACCCTG
AATGACATTCAAAGTAACAAAGAAAAATATTAAATTTGCATAGAATTATATGAAGAAAGA
AAAAAAAAACCATTAATTTTGCAAGAACAAAATACTGGTAAAGATGACGAGAAACCTTAG
GAGTCCCGAGAACCCAATCACGTATATGATCACAAGCAGAACTTGCAGCAGACAGTGCAC
TTGATAGCTTCCTGGCCTTAATAATGGCTGCACCGCGCTGCTGCACGGTGGTGATGAACT
CGGTATTCAACCTAGAGAATGATAAAATGGATGAAGAATTTGAGTAACAACTTAAAGATT
TATACTAAATTTTACGGGTCAGAAATTTGAGATGTACCATTGATCATTAGCCACAAGTTC
TCTGACAGGTTTCTCTCCACCGCTGGTGGTGACAGTTGCATGGTTGACATCAGGATACTG
TGTTGAAGAGTGATTGCCCCAGATGATAACATTCTTCACATCACCGACGTGAACATTTAG
CTTCTCAGAGATTTGTCCTAATGCCCTGTTGTGATCCAGTCTTGTAAGGCATGTGATGTT
TTTCTCTGGGATTGAAGGTGCAAATTCTTTCAAGATGAGCGCATTAGTGTTTGCTGGGTT
GGCAACCACCAGCACCTGAATGGTAGAAGAAATGAAACTGCATCAACTTAAGCATAGCAA
CATTTCGATTTAAAGAAAAACACAGCAACAATATCTCAAAATTTTCAGCATAAGGATTAG
GGATGAACATAAAAGATAATAAAAAAGAAACATCGTGCGCACATTTTATATGGCTTCTCT
CACCTTGACATCTGCAGCAGCATTCTTTTCTAATGCTGAAGCTTGAGCCTTGTAAATCGA
TACATTTTTCGACATCACATCCTTTCTTTCCATACCTTCCTTCCGTGGGAATCCACCAAC
CATAACAGCAATATTGACACCCTTACAAGCTTCATGGACATCCGTTGTAGCAACAACACC
TACAAACATGAACAAGGTAAACCCTAAGAATCCTTCAAAGGAGAAATATCAATCTACCAT
AAAGTAGTATCCAAGATCAGGCTTAACAAGCATACCTCTGAGAAGAGGAAAAGCAGCGTC
AATCAATTCCATTTTCACCCCATTCAAGGACTCAGCTGCAGGTTCAATATCAAGCATGTG
CAGAATTACAGGCTGGTCAGGGCCAAGCATGGCCCCCCTAGCAATCATTGGAACAATAGC
ATAGCCTATTTGCCCTGTTGAATATAATCAAAATCCAATATTACATTACACATTAATTAA
AAAGTCATATCAAAGAATCTAAGTTCACCACAGAATTACAGGAAGATGTAATTCAAATGC
AAAAAATGAGTCCTAATCATTATGGGACACTTAACATAAAGGCTTGTCCCTTTCCATTAT
TTTGTTAACTTGACAGACAAATACTTGGATACTTAGCCCAATATTTTCACATCATAAAAC
TGGATATCATGAGCTTATAAATTCAGGAAATATTCCAAGATGGTTTTGTGGCAATGAGAA
ATACATGGCGTCTGAATTTTGCATCGGAACTGTTATAAGAAAATGAACTTGTAATTTTTT
TAAATTTTTTTTTAAAAACAGGGTGGGGATGGGGAAGAAATAAAAGGATTGATTTGAGCA
TGCCTGCAGCACCAGTAACCAATACAGTCACAGGCTCCTTCTCCATGCTCAAGAAACTCC
ACATGTATTTTATAAGCTTCCAAAAGAAGGCAATAGTGAACAGAACAAGCAAGATTTTCT
GAAAAAGAACAATATTCTCCATTTTCTCAAAAACAGACAGATGCAACAAACAATTCCTGT
CAAAATCAAAACAATCCAGTCCTATGTTTTTATATAGGTGTAAGAGTACCTTGATTGAAA
CAAAGAATCTACAGGGCACTTCCAGAACAAGGCAATCAGATGCCAAAACAAAGTCCACAA
GATACTTAAAAATACAGAACATATCAAATTATTCCAAAGAACAGAACCAAACCCTCTGTT
TGGTCTCCTCCTAAACCAAGGAATACAAAAAATTAATAAAAATAACAATCTCAAATCCAT
GCTTGTTGAAGAATTTTAGTGATCTCATAACAACAACAAAAAAAAAAAACTTGAAACTCT
TCTCTTCATCCACATTTTCATTCAAGCCAGCCACACAGTGAAAATAATACTGGAAAGGAA
GTAAATTTTGAAAGAATGCCCATACCAGCAGCACCAGTGACAAGAACTCGAACTGGGTCT
TTCGCCATTGCTGCGAAGTGTGGTTTTGGATAGAGAAAATGGG
>chr4:7709019-7712179 BERGERON MDHC_LG4 P1
TGAAAGTAGAAACAATTTGACAACCAAGGAATTTGAATCTCCCCTTGATTCTCTAATTAA
TTTACCTTAACACTAATGTCAATCTGAGATTTCTTTCATTTTTTGTAATTGATTGATTCC
TTGATTTTGCATCCTCTTTTGCTGTACTTCCTATAAGTAAACAGCTTGGGAACTCTTTAC
TATTTCAGAATAATGGGGAAAGCCAGTGATGTCCTCATTTTAAGGTTATTATTTAAGGAT
CATCTCTGTAATTTATACTTACTAATCACCCCTTAGCTATCTTGATTAAGTCAAGAACTT
GCATCTCAGCAATTAAATCATATACGGATGACTACGATACATTTCATTCAATCTAATTTA
AACCCAGGAACATTAACATTGCATAACAAACCACATAAATTGTCTACAACTACGAGGAAA
ACCAATATGTGTTCTTCCTTTATTTGATGGATCATTGAGTCTGTCTGTCATTATTCCATG
AGAAAAGAAAAGCTTCATGGTCAATTGAGACATGAATGGGCCAAGGATTTCTCCTCAATG
AGCTCTTCTGCAGTTGCATCCAGCTTCCCCCTCGAAAACTCATCAATCTTGAGCCCTGCA
TTGAAATAGGCATAGTCCAACTTTAACTATCCAATTTTATTTGCCAGAACCATTACTAGG
ATTTGAAAGTGTTTCATAATCCTTAATGACAGTAATTTGTTGTTGCCAAAACATGATTTT
GAGTTAAAAGCTCAGGTTTTAAATGGCTGAAGGAAGTTAACAATGGGCACCGAGTTCAAA
CTTACCCTGCACAATTGACCATTGTCCTTTTTCACATGTAACTGGGAAAGAGTATACGAG
GCCTGGCTGGATTCCATAAGAGCCATCAGAATACACACCCATGGAAACCCATGAACCCTG
AATGACATTCAAAGTAACAAAGAAAAATATTAAATTTGCATAGAATTATATGAAGAAAGA
AAAAAAAAACCATTAATTTTGCAAGAACAAAATACTGGTAAAGATGACGAGAAACCTTAG
GAGTCCCGAGAACCCAATCACGTATATGATCACAAGCAGAACTTGCAGCAGACAGTGCAC
TTGATAGCTTCCTGGCCTTAATAATGGCTGCACCGCGCTGCTGCACGGTGGTGATGAACT
CGGTATTCAACCTAGAGAATGATAAAATGGATGAAGAATTTGAGTAACAACTTAAAGATT
TATACTAAATTTTACGGGTCAGAAATTTGAGATGTACCATTGATCATTAGCCACAAGTTC
TCTGACAGGTTTCTCTCCACCGCTGGTGGTGACAGTTGCATGGTTGACATCAGGATACTG
TGTTGAAGAGTGATTGCCCCAGATGATAACATTCTTCACATCACCGACGTGAACATTTAG
CTTCTCAGAGATTTGTCCTAATGCCCTGTTGTGATCCAGTCTTGTAAGGCATGTGATGTT
TTTCTCTGGGATTGAAGGTGCAAATTCTTTCAAGATGAGCGCATTAGTGTTTGCTGGGTT
GGCAACCACCAGCACCTGAATGGTAGAAGAAATGAAACTGCATCAACTTAAGCATAGCAA
CATTTCGATTTAAAGAAAAACACAGCAACAATATCTCAAAATTTTCAGCATAAGGATTAG
GGATGAACATAAAAGATAATAAAAAAGAAACATCGTGCGCACATTTTATATGGCTTCTCT
CACCTTGACATCTGCAGCAGCATTCTTTTCTAATGCTGAAGCTTGAGCCTTGTAAATCGA
TACATTTTTCGACATCACATCCTTTCTTTCCATACCTTCCTTCCGTGGGAATCCACCAAC
CATAACAGCAATATTGACACCCTTACAAGCTTCATGGACATCCGTTGTAGCAACAACACC
TACAAACATGAACAAGGTAAACCCTAAGAATCCTTCAAAGGAGAAATATCAATCTACCAT
AAAGTAGTATCCAAGATCAGGCTTAACAAGCATACCTCTGAGAAGAGGAAAAGCAGCGTC
AATCAATTCCATTTTCACCCCATTCAAGGACTCAGCTGCAGGTTCAATATCAAGCATGTG
CAGAATTACAGGCTGGTCAGGGCCAAGCATGGCCCCCCTAGCAATCATTGGAACAATAGC
ATAGCCTATTTGCCCTGTTGAATATAATCAAAATCCAATATTACATTACACATTAATTAA
AAAGTCATATCAAAGAATCTAAGTTCACCACAGAATTACAGGAAGATGTAATTCAAATGC
AAAAAATGAGTCCTAATCATTATGGGACACTTAACATAAAGGCTTGTCCCTTTCCATTAT
TTTGTTAACTTGACAGACAAATACTTGGATACTTAGCCCAATATTTTCACATCATAAAAC
TGGATATCATGAGCTTATAAATTCAGGAAATATTCCAAGATGGTTTTGTGGCAATGAGAA
ATACATGGCGTCTGAATTTTGCATCGGAACTGTTATAAGAAAATGAACTTGTAATTTTTT
TAAATTTTTTTTTAAAAACAGGGTGGGGATGGGGAAGAAATAAAAGGATTGATTTGAGCA
TGCCTGCAGCACCAGTAACCAATACAGTCACAGGCTCCTTCTCCATGCTCAAGAAACTCC
ACATGTATTTTATAAGCTTCCAAAAGAAGGCAATAGTGAACAGAACAAGCAAGATTTTCT
GAAAAAGAACAATATTCTCCATTTTCTCAAAAACAGACAGATGCAACAAACAATTCCTGT
CAAAATCAAAACAATCCAGTCCTATGTTTTTATATAGGTGTAAGAGTACCTTGATTGAAA
CAAAGAATCTACAGGGCACTTCCAGAACAAGGCAATCAGATGCCAAAACAAAGTCCACAA
GATACTTAAAAATACAGAACATATCAAATTATTCCAAAGAACAGAACCAAACCCTCTGTT
TGGTCTCCTCCTAAACCAAGGAATACAAAAAATTAATAAAAATAACAATCTCAAATCCAT
GCTTGTTGAAGAATTTTAGTGATCTCATAACAACAACAAAAAAAAAAAACTTGAAACTCT
TCTCTTCATCCACATTTTCATTCAAGCCAGCCACACAGTGAAAATAATACTGGAAAGGAA
GTAAATTTTGAAAGAATGCCCATACCAGCAGCACCAGTGACAAGAACTCGAACTGGGTCT
TTCGCCATTGCTGCGAAGTGTGGTTTTGGATAGAGAAAATGGG
>chr4:7709019-7712179 BERGERON MDHC_LG4 P2
TGAAAGTAGAAACAATTTGACAACCAAGGAATTTGAATCTCCCCTTGATTCTCTAATTAA
TTTACCTTAACACTAATGTCAATCTGAGATTTCTTTCATTTTTTGTAATTGATTGATTCC
TTGATTTTGCATCCTCTTTTGCTGTACTTCCTATAAGTAAACAGCTTGGGAACTCTTTAC
TATTTCAGAATAATGGGGAAAGCCAGTGATGTCCTCATTTTAAGGTTATTATTTAAGGAT
CATCTCTGTAATTTATACTTACTAATCACCCCTTAGCTATCTTGATTAAGTCAAGAACTT
GCATCTCAGCAATTAAATCATATACGGATGACTACGATACATTTCATTCAATCTAATTTA
AACCCAGGAACATTAACATTGCATAACAAACCACATAAATTGTCTACAACTACGAGGAAA
ACCAATATGTGTTCTTCCTTTATTTGATGGATCATTGAGTCTGTCTGTCATTATTCCATG
AGAAAAGAAAAGCTTCATGGTCAATTGAGACATGAATGGGCCAAGGATTTCTCCTCAATG
AGCTCTTCTGCAGTTGCATCCAGCTTCCCCCTCGAAAACTCATCAATCTTGAGCCCTGCA
TTGAAATAGGCATAGTCCAACTTTAACTATCCAATTTTATTTGCCAGAACCATTACTAGG
ATTTGAAAGTGTTTCATAATCCTTAATGACAGTAATTTGTTGTTGCCAAAACATGATTTT
GAGTTAAAAGCTCAGGTTTTAAATGGCTGAAGGAAGTTAACAATGGGCACCGAGTTCAAA
CTTACCCTGCACAATTGACCATTGTCCTTTTTCACATGTAACTGGGAAAGAGTATACGAG
GCCTGGCTGGATTCCATAAGAGCCATCAGAATACACACCCATGGAAACCCATGAACCCTG
AATGACATTCAAAGTAACAAAGAAAAATATTAAATTTGCATAGAATTATATGAAGAAAGA
AAAAAAAAACCATTAATTTTGCAAGAACAAAATACTGGTAAAGATGACGAGAAACCTTAG
GAGTCCCGAGAACCCAATCACGTATATGATCACAAGCAGAACTTGCAGCAGACAGTGCAC
TTGATAGCTTCCTGGCCTTAATAATGGCTGCACCGCGCTGCTGCACGGTGGTGATGAACT
CGGTATTCAACCTAGAGAATGATAAAATGGATGAAGAATTTGAGTAACAACTTAAAGATT
TATACTAAATTTTACGGGTCAGAAATTTGAGATGTACCATTGATCATTAGCCACAAGTTC
TCTGACAGGTTTCTCTCCACCGCTGGTGGTGACAGTTGCATGGTTGACATCAGGATACTG
TGTTGAAGAGTGATTGCCCCAGATGATAACATTCTTCACATCACCGACGTGAACATTTAG
CTTCTCAGAGATTTGTCCTAATGCCCTGTTGTGATCCAGTCTTGTAAGGCATGTGATGTT
TTTCTCTGGGATTGAAGGTGCAAATTCTTTCAAGATGAGCGCATTAGTGTTTGCTGGGTT
GGCAACCACCAGCACCTGAATGGTAGAAGAAATGAAACTGCATCAACTTAAGCATAGCAA
CATTTCGATTTAAAGAAAAACACAGCAACAATATCTCAAAATTTTCAGCATAAGGATTAG
GGATGAACATAAAAGATAATAAAAAAGAAACATCGTGCGCACATTTTATATGGCTTCTCT
CACCTTGACATCTGCAGCAGCATTCTTTTCTAATGCTGAAGCTTGAGCCTTGTAAATCGA
TACATTTTTCGACATCACATCCTTTCTTTCCATACCTTCCTTCCGTGGGAATCCACCAAC
CATAACAGCAATATTGACACCCTTACAAGCTTCATGGACATCCGTTGTAGCAACAACACC
TACAAACATGAACAAGGTAAACCCTAAGAATCCTTCAAAGGAGAAATATCAATCTACCAT
AAAGTAGTATCCAAGATCAGGCTTAACAAGCATACCTCTGAGAAGAGGAAAAGCAGCGTC
AATCAATTCCATTTTCACCCCATTCAAGGACTCAGCTGCAGGTTCAATATCAAGCATGTG
CAGAATTACAGGCTGGTCAGGGCCAAGCATGGCCCCCCTAGCAATCATTGGAACAATAGC
ATAGCCTATTTGCCCTGTTGAATATAATCAAAATCCAATATTACATTACACATTAATTAA
AAAGTCATATCAAAGAATCTAAGTTCACCACAGAATTACAGGAAGATGTAATTCAAATGC
AAAAAATGAGTCCTAATCATTATGGGACACTTAACATAAAGGCTTGTCCCTTTCCATTAT
TTTGTTAACTTGACAGACAAATACTTGGATACTTAGCCCAATATTTTCACATCATAAAAC
TGGATATCATGAGCTTATAAATTCAGGAAATATTCCAAGATGGTTTTGTGGCAATGAGAA
ATACATGGCGTCTGAATTTTGCATCGGAACTGTTATAAGAAAATGAACTTGTAATTTTTT
TAAATTTTTTTTTAAAAACAGGGTGGGGATGGGGAAGAAATAAAAGGATTGATTTGAGCA
TGCCTGCAGCACCAGTAACCAATACAGTCACAGGCTCCTTCTCCATGCTCAAGAAACTCC
ACATGTATTTTATAAGCTTCCAAAAGAAGGCAATAGTGAACAGAACAAGCAAGATTTTCT
GAAAAAGAACAATATTCTCCATTTTCTCAAAAACAGACAGATGCAACAAACAATTCCTGT
CAAAATCAAAACAATCCAGTCCTATGTTTTTATATAGGTGTAAGAGTACCTTGATTGAAA
CAAAGAATCTACAGGGCACTTCCAGAACAAGGCAATCAGATGCCAAAACAAAGTCCACAA
GATACTTAAAAATACAGAACATATCAAATTATTCCAAAGAACAGAACCAAACCCTCTGTT
TGGTCTCCTCCTAAACCAAGGAATACAAAAAATTAATAAAAATAACAATCTCAAATCCAT
GCTTGTTGAAGAATTTTAGTGATCTCATAACAACAACAAAAAAAAAAAACTTGAAACTCT
TCTCTTCATCCACATTTTCATTCAAGCCAGCCACACAGTGAAAATAATACTGGAAAGGAA
GTAAATTTTGAAAGAATGCCCATACCAGCAGCACCAGTGACAAGAACTCGAACTGGGTCT
TTCGCCATTGCTGCGAAGTGTGGTTTTGGATAGAGAAAATGGG
>chr4:7709019-7712179 Bulida MDHC_LG4 P1
TGAAAGTAGAAACAATTTGACAACCAAGGAATTTGAATCTCCCCTTGATTCTCTAATTAA
TTTACCTTAACACTAATGTCAATCTGAGATTTCTTTCATTTTTTGTAATTGATTGATTCC
TTGATTTTGCATCCTCTTTTGCTGTACTTCCTATAAGTAAACAGCTTGGGAACTCTTTAC
TATTTCAGAATAATGGGGAAAGCCAGTGATGTCCTCATTTTAAGGTTATTATTTAAGGAT
CATCTCTGTAATTTATACTTACTAATCACCCCTTAGCTATCTTGATTAAGTCAAGAACTT
GCATCTCAGCAATTAAATCATATACGGATGACTACGATACATTTCATTCAATCTAATTTA
AACCCAGGAACATTAACATTGCATAACAAACCACATAAATTGTCTACAACTACGAGGAAA
ACCAATATGTGTTCTTCCTTTATTTGATGGATCATTGAGTCTGTCTGTCATTATTCCATG
AGAAAAGAAAAGCTTCATGGTCAATTGAGACATGAATGGGCCAAGGATTTCTCCTCAATG
AGCTCTTCTGCAGTTGCATCCAGCTTCCCCCTCGAAAACTCATCAATCTTGAGCCCTGCA
TTGAAATAGGCATAGTCCAACTTTAACTATCCAATTTTATTTGCCAGAACCATTACTAGG
ATTTGAAAGTGTTTCATAATCCTTAATGACAGTAATTTGTTGTTGCCAAAACATGATTTT
GAGTTAAAAGCTCAGGTTTTAAATGGCTGAAGGAAGTTAACAATGGGCACCGAGTTCAAA
CTTACCCTGCACAATTGACCATTGTCCTTTTTCACATGTAACTGGGAAAGAGTATACGAG
GCCTGGCTGGATTCCATAAGAGCCATCAGAATACACACCCATGGAAACCCATGAACCCTG
AATGACATTCAAAGTAACAAAGAAAAATATTAAATTTGCATAGAATTATATGAAGAAAGA
AAAAAAAAACCATTAATTTTGCAAGAACAAAATACTGGTAAAGATGACGAGAAACCTTAG
GAGTCCCGAGAACCCAATCACGTATATGATCACAAGCAGAACTTGCAGCAGACAGTGCAC
TTGATAGCTTCCTGGCCTTAATAATGGCTGCACCGCGCTGCTGCACGGTGGTGATGAACT
CGGTATTCAACCTAGAGAATGATAAAATGGATGAAGAATTTGAGTAACAACTTAAAGATT
TATACTAAATTTTACGGGTCAGAAATTTGAGATGTACCATTGATCATTAGCCACAAGTTC
TCTGACAGGTTTCTCTCCACCGCTGGTGGTGACAGTTGCATGGTTGACATCAGGATACTG
TGTTGAAGAGTGATTGCCCCAGATGATAACATTCTTCACATCACCGACGTGAACATTTAG
CTTCTCAGAGATTTGTCCTAATGCCCTGTTGTGATCCAGTCTTGTAAGGCATGTGATGTT
TTTCTCTGGGATTGAAGGTGCAAATTCTTTCAAGATGAGCGCATTAGTGTTTGCTGGGTT
GGCAACCACCAGCACCTGAATGGTAGAAGAAATGAAACTGCATCAACTTAAGCATAGCAA
CATTTCGATTTAAAGAAAAACACAGCAACAATATCTCAAAATTTTCAGCATAAGGATTAG
GGATGAACATAAAAGATAATAAAAAAGAAACATCGTGCGCACATTTTATATGGCTTCTCT
CACCTTGACATCTGCAGCAGCATTCTTTTCTAATGCTGAAGCTTGAGCCTTGTAAATCGA
TACATTTTTCGACATCACATCCTTTCTTTCCATACCTTCCTTCCGTGGGAATCCACCAAC
CATAACAGCAATATTGACACCCTTACAAGCTTCATGGACATCCGTTGTAGCAACAACACC
TACAAACATGAACAAGGTAAACCCTAAGAATCCTTCAAAGGAGAAATATCAATCTACCAT
AAAGTAGTATCCAAGATCAGGCTTAACAAGCATACCTCTGAGAAGAGGAAAAGCAGCGTC
AATCAATTCCATTTTCACCCCATTCAAGGACTCAGCTGCAGGTTCAATATCAAGCATGTG
CAGAATTACAGGCTGGTCAGGGCCAAGCATGGCCCCCCTAGCAATCATTGGAACAATAGC
ATAGCCTATTTGCCCTGTTGAATATAATCAAAATCCAATATTACATTACACATTAATTAA
AAAGTCATATCAAAGAATCTAAGTTCACCACAGAATTACAGGAAGATGTAATTCAAATGC
AAAAAATGAGTCCTAATCATTATGGGACACTTAACATAAAGGCTTGTCCCTTTCCATTAT
TTTGTTAACTTGACAGACAAATACTTGGATACTTAGCCCAATATTTTCACATCATAAAAC
TGGATATCATGAGCTTATAAATTCAGGAAATATTCCAAGATGGTTTTGTGGCAATGAGAA
ATACATGGCGTCTGAATTTTGCATCGGAACTGTTATAAGAAAATGAACTTGTAATTTTTT
TAAATTTTTTTTTAAAAACAGGGTGGGGATGGGGAAGAAATAAAAGGATTGATTTGAGCA
TGCCTGCAGCACCAGTAACCAATACAGTCACAGGCTCCTTCTCCATGCTCAAGAAACTCC
ACATGTATTTTATAAGCTTCCAAAAGAAGGCAATAGTGAACAGAACAAGCAAGATTTTCT
GAAAAAGAACAATATTCTCCATTTTCTCAAAAACAGACAGATGCAACAAACAATTCCTGT
CAAAATCAAAACAATCCAGTCCTATGTTTTTATATAGGTGTAAGAGTACCTTGATTGAAA
CAAAGAATCTACAGGGCACTTCCAGAACAAGGCAATCAGATGCCAAAACAAAGTCCACAA
GATACTTAAAAATACAGAACATATCAAATTATTCCAAAGAACAGAACCAAACCCTCTGTT
TGGTCTCCTCCTAAACCAAGGAATACAAAAAATTAATAAAAATAACAATCTCAAATCCAT
GCTTGTTGAAGAATTTTAGTGATCTCATAACAACAACAAAAAAAAAAAACTTGAAACTCT
TCTCTTCATCCACATTTTCATTCAAGCCAGCCACACAGTGAAAATAATACTGGAAAGGAA
GTAAATTTTGAAAGAATGCCCATACCAGCAGCACCAGTGACAAGAACTCGAACTGGGTCT
TTCGCCATTGCTGCGAAGTGTGGTTTTGGATAGAGAAAATGGG
>chr4:7709019-7712179 Bulida MDHC_LG4 P2
TGAAAGTAGAAACAATTTGACAACCAAGGAATTTGAATCTCCCCTTGATTCTCTAATTAA
TTTACCTTAACACTAATGTCAATCTGAGATTTCTTTCATTTTTTGTAATTGATTGATTCC
TTGATTTTGCATCCTCTTTTGCTGTACTTCCTATAAGTAAACAGCTTGGGAACTCTTTAC
TATTTCAGAATAATGGGGAAAGCCAGTGATGTCCTCATTTTAAGGTTATTATTTAAGGAT
CATCTCTGTAATTTATACTTACTAATCACCCCTTAGCTATCTTGATTAAGTCAAGAACTT
GCATCTCAGCAATTAAATCATATACGGATGACTACGATACATTTCATTCAATCTAATTTA
AACCCAGGAACATTAACATTGCATAACAAACCACATAAATTGTCTACAACTACGAGGAAA
ACCAATATGTGTTCTTCCTTTATTTGATGGATCATTGAGTCTGTCTGTCATTATTCCATG
AGAAAAGAAAAGCTTCATGGTCAATTGAGACATGAATGGGCCAAGGATTTCTCCTCAATG
AGCTCTTCTGCAGTTGCATCCAGCTTCCCCCTCGAAAACTCATCAATCTTGAGCCCTGCA
TTGAAATAGGCATAGTCCAACTTTAACTATCCAATTTTATTTGCCAGAACCATTACTAGG
ATTTGAAAGTGTTTCATAATCCTTAATGACAGTAATTTGTTGTTGCCAAAACATGATTTT
GAGTTAAAAGCTCAGGTTTTAAATGGCTGAAGGAAGTTAACAATGGGCACCGAGTTCAAA
CTTACCCTGCACAATTGACCATTGTCCTTTTTCACATGTAACTGGGAAAGAGTATACGAG
GCCTGGCTGGATTCCATAAGAGCCATCAGAATACACACCCATGGAAACCCATGAACCCTG
AATGACATTCAAAGTAACAAAGAAAAATATTAAATTTGCATAGAATTATATGAAGAAAGA
AAAAAAAAACCATTAATTTTGCAAGAACAAAATACTGGTAAAGATGACGAGAAACCTTAG
GAGTCCCGAGAACCCAATCACGTATATGATCACAAGCAGAACTTGCAGCAGACAGTGCAC
TTGATAGCTTCCTGGCCTTAATAATGGCTGCACCGCGCTGCTGCACGGTGGTGATGAACT
CGGTATTCAACCTAGAGAATGATAAAATGGATGAAGAATTTGAGTAACAACTTAAAGATT
TATACTAAATTTTACGGGTCAGAAATTTGAGATGTACCATTGATCATTAGCCACAAGTTC
TCTGACAGGTTTCTCTCCACCGCTGGTGGTGACAGTTGCATGGTTGACATCAGGATACTG
TGTTGAAGAGTGATTGCCCCAGATGATAACATTCTTCACATCACCGACGTGAACATTTAG
CTTCTCAGAGATTTGTCCTAATGCCCTGTTGTGATCCAGTCTTGTAAGGCATGTGATGTT
TTTCTCTGGGATTGAAGGTGCAAATTCTTTCAAGATGAGCGCATTAGTGTTTGCTGGGTT
GGCAACCACCAGCACCTGAATGGTAGAAGAAATGAAACTGCATCAACTTAAGCATAGCAA
CATTTCGATTTAAAGAAAAACACAGCAACAATATCTCAAAATTTTCAGCATAAGGATTAG
GGATGAACATAAAAGATAATAAAAAAGAAACATCGTGCGCACATTTTATATGGCTTCTCT
CACCTTGACATCTGCAGCAGCATTCTTTTCTAATGCTGAAGCTTGAGCCTTGTAAATCGA
TACATTTTTCGACATCACATCCTTTCTTTCCATACCTTCCTTCCGTGGGAATCCACCAAC
CATAACAGCAATATTGACACCCTTACAAGCTTCATGGACATCCGTTGTAGCAACAACACC
TACAAACATGAACAAGGTAAACCCTAAGAATCCTTCAAAGGAGAAATATCAATCTACCAT
AAAGTAGTATCCAAGATCAGGCTTAACAAGCATACCTCTGAGAAGAGGAAAAGCAGCGTC
AATCAATTCCATTTTCACCCCATTCAAGGACTCAGCTGCAGGTTCAATATCAAGCATGTG
CAGAATTACAGGCTGGTCAGGGCCAAGCATGGCCCCCCTAGCAATCATTGGAACAATAGC
ATAGCCTATTTGCCCTGTTGAATATAATCAAAATCCAATATTACATTACACATTAATTAA
AAAGTCATATCAAAGAATCTAAGTTCACCACAGAATTACAGGAAGATGTAATTCAAATGC
AAAAAATGAGTCCTAATCATTATGGGACACTTAACATAAAGGCTTGTCCCTTTCCATTAT
TTTGTTAACTTGACAGACAAATACTTGGATACTTAGCCCAATATTTTCACATCATAAAAC
TGGATATCATGAGCTTATAAATTCAGGAAATATTCCAAGATGGTTTTGTGGCAATGAGAA
ATACATGGCGTCTGAATTTTGCATCGGAACTGTTATAAGAAAATGAACTTGTAATTTTTT
TAAATTTTTTTTTAAAAACAGGGTGGGGATGGGGAAGAAATAAAAGGATTGATTTGAGCA
TGCCTGCAGCACCAGTAACCAATACAGTCACAGGCTCCTTCTCCATGCTCAAGAAACTCC
ACATGTATTTTATAAGCTTCCAAAAGAAGGCAATAGTGAACAGAACAAGCAAGATTTTCT
GAAAAAGAACAATATTCTCCATTTTCTCAAAAACAGACAGATGCAACAAACAATTCCTGT
CAAAATCAAAACAATCCAGTCCTATGTTTTTATATAGGTGTAAGAGTACCTTGATTGAAA
CAAAGAATCTACAGGGCACTTCCAGAACAAGGCAATCAGATGCCAAAACAAAGTCCACAA
GATACTTAAAAATACAGAACATATCAAATTATTCCAAAGAACAGAACCAAACCCTCTGTT
TGGTCTCCTCCTAAACCAAGGAATACAAAAAATTAATAAAAATAACAATCTCAAATCCAT
GCTTGTTGAAGAATTTTAGTGATCTCATAACAACAACAAAAAAAAAAAACTTGAAACTCT
TCTCTTCATCCACATTTTCATTCAAGCCAGCCACACAGTGAAAATAATACTGGAAAGGAA
GTAAATTTTGAAAGAATGCCCATACCAGCAGCACCAGTGACAAGAACTCGAACTGGGTCT
TTCGCCATTGCTGCGAAGTGTGGTTTTGGATAGAGAAAATGGG
>chr4:7709019-7712179 CH122 MDHC_LG4 P1
TGAAAGGGTTTATAAAGTAGAAACAATTTGACAACAAAGGAATTTGAATATCCCCTTGAT
TCTCCAATTAATTTACCTTAACACTAATGTCAATCTGAGATTTCTTCCTGTTTTTTTTTT
CAATTGATTGATTCCATGATTTTGCATCCTCTTCTGCTGTACTTCCTGTAAGTAAACAGC
TTGGGAACTCTTTACTATTTCATAATAATGGGGAAAGCCAGTGATGTCCTCATTTTAAGG
TTATTATTTAAGGATCATCTCTGTAATTTATACTTACTAATCACCCCTTAGCTATCTTGA
TTAAGTCAAGAACTTGCATCTCAGCAATTAAATCATATACGGATGACTACGATACATTTC
ATTCAATCTAATTTAAACCCAGGAACATTAACATTGCATAACAAACCACATAAATTGTCT
ACAACTACAAGGAAAACCAATATGTGTTCTTCCTTTATTTGATGGATCATTGAGTCTGTC
TGTCATTATTCCATGAGAAAAGAAAAGCTTCATGGTCAATTGAGACATGAATGGGCCAAG
GATTTCTCCTCAATGAGCTCTTCTGCAGTTGCATCCAGCTTCCCCCTCGAAAACTCATCA
ATCTTGAGCCCTGCATTGAAATAGGCATAGTCCAACTTTAACTATCCAATTTTATTTGCC
AGAACCATTACTAGGATTTGAAAGTGTTTCATAATCCTTAATGACAGTAATTTGTTGTTG
CCAAAACATGATTTTGAGTTAAAAGCTCAGGTTTTACATGGCTGAAGGAAGTTAACAATG
GGCACCGAGTTCAAACTTACCCTGCACAATTGACCATTGTCCTTTTTCACATGTAACTGG
GAAAGAGTATACGAGGCCTGGCTGGATTCCATAAGAGCCATCAGAATACACACCCATGGA
AACCCATGAACCCTGAATGACATTCAAAGTAACAAAGAAAAATATTAAATTTGCATAGAA
TTATATGAAGAAAGAAAAAAAAACCATTAATTTTGCAAGAACAAAATACTGGTAAAGATG
ACGAGAAACCTTAGGAGTCCCGAGAACCCAATCACGTATATGATCACAAGCAGAACTTGC
AGCAGACAGTGCACTTGATAGCTTCCTGGCCTTAATAATGGCTGCACCGCGCTGCTGCAC
GGTGGTGATGAACTCGGTATTCAACCTAGAGAATGATAAAATGGATGAAGAATTTGAGTA
ACAACTTAAAGATTTATACTAAATTTTACGGGTCAGAAATTTGAGATGTACCATTGATCA
TTAGCCACAAGTTCTCTGACAGGTTTCTCTCCACCGCTGGTGGTGACAGTTGCATGGTTG
ACATCAGGATACTGTGTTGAAGAGTGATTGCCCCAGATGATAACATTCTTCACATCACCG
ACGTGAACATTTAGCTTCTCAGAGATTTGTCCTAATGCCCTGTTGTGATCCAGTCTTGTA
AGGCATGTGATGTTTTTCTCTGGGATTGAAGGTGCAAATTCTTTCAAGATGAGCGCATTA
GTGTTTGCCGGGTTGGCAACCACCAGCACCTGAATGGTAGAAGAAATGAAACTGCATCAA
CTTAAGCATAGCAACATTTCGATTTAAAGAAAAACACAGCAACAATATCTCAAAATTTTC
AGCATAAGGATTAGGGATGAACATAAAAGATAATAAAAAAGTAACATCGTGCACACATTT
CATATGGCTTTTCTCACCTTGACATCTGCAGCAGCATTCTTTTCTAATGCTGAAGCTTGA
GCCTTGTAAATCGATACATTTTTCGACATCACATCCTTTCTTTCCATACCTTCCTTCCGT
GGGAATCCACCAACCATAACAGCAATATTGACACCCTTACAAGCTTCATGGACATCCGTT
GTAGCAACAACACCTACAAACATGTACAAGGTAAACCCTAAGAATCCTTAAAAGGAGAAA
TATCAATCTACCATAAAGTAGCATCCATGATCAGGCTTAACAAGCATACCTCTGAGAAGA
GGAAAGGCAGCATCAATCAATTCCATTTTCACCCCATTCAAGGACTCAGCTGCAGGTTCA
ATATCAAGCATGTGCAGAATTACAGGCTGGTCAGGGCCAAGCATGGCCCCCCTAGCAATC
ATTGGAACAATAGCATAGCCTATTTGCCCTGTTGAATATAATCAAAATCCAATATTACAT
TACACATTAATTAAAAAGTCATATCAAAGAATCTAAGTTCACCACAGAATTACAGGAAGA
TGTAATTCAAATGCAAAAAATGAGTCCTAATCATTATGGGACACTTAACATAAAGGCTTG
TCCCTTTCCATTATTTTGTTAACTTGACAGACAAATACTTGGATACTTAGCCCAATATTT
TCACATCATAAAACTGGATATCATGAGCTTATAAATTCAGGAAATATTCCAAGATGGTTT
TGTGGCAATGAGAAATACATGGCGTCTGAATTTTGCATCGGAACTGTTATAAGAAAATGA
ACTTGTAATTTTTTTAAATTTTTTTTTAAAAACAGGGTGGGGATGGGGAAGAAATAAAAG
GATTGATTTGAGCATGCCTGCAGCACCAGTAACCAATACAGTCACAGGCTCCTTCTCCAT
GCTCAAGAAACTCCACATGTATTTTATAAGCTTCCAAAAGAAGGCAATAGTGAACAGAAC
AAGCAAGATTTTCTGAAAAAGAACAATATTCTCCATTTTCTCAAAAACAGACAGATGCAA
CAAACAATTCCTGTCAAAATCAAAACAATCCAGTCCTATGTTTTTATATAGGTGTAAGAG
TACCTTGATTGAAACAAAGAATCTACAGGGCACTTCCAGAACAAGGCAATCAGATGCCAA
AACAAAGTCCACAAGATACTTAAAAATACAGAACATATCAAATTATTCCAAAGAACAGAA
CCAAACCCTCTGTTTGGTCTCCTCCTAAACCAAGGAATACAAAAAATTAATAAAAATAAC
AATCTCAAATCCATGCTTGTTGAAGAATTTTAGTGATCTCATAACAACAATAAATAAATA
AAAACTTGAAACTCTTCTCTTCATCCACATTTTCATTCAAGCCAGCCACACAGTGAAAAT
AATACTGGAAAGGAAGTAAATTTTGAAAGAATGACCATACCAGCAGCACCAGTGACAAGA
ACTCGAACTGGGTCTTTCGCCATTGCTGCGAAGTGTGGTTTTGGATAGAGAAAATGGG
>chr4:7709019-7712179 CH122 MDHC_LG4 P2
TGAAAGGGTTTATAAAGTAGAAACAATTTGACAACAAAGGAATTTGAATATCCCCTTGAT
TCTCCAATTAATTTACCTTAACACTAATGTCAATCTGAGATTTCTTCCTGTTTTTTTTTT
CAATTGATTGATTCCATGATTTTGCATCCTCTTCTGCTGTACTTCCTGTAAGTAAACAGC
TTGGGAACTCTTTACTATTTCATAATAATGGGGAAAGCCAGTGATGTCCTCATTTTAAGG
TTATTATTTAAGGATCATCTCTGTAATTTATACTTACTAATCACCCCTTAGCTATCTTGA
TTAAGTCAAGAACTTGCATCTCAGCAATTAAATCATATACGGATGACTACGATACATTTC
ATTCAATCTAATTTAAACCCAGGAACATTAACATTGCATAACAAACCACATAAATTGTCT
ACAACTACAAGGAAAACCAATATGTGTTCTTCCTTTATTTGATGGATCATTGAGTCTGTC
TGTCATTATTCCATGAGAAAAGAAAAGCTTCATGGTCAATTGAGACATGAATGGGCCAAG
GATTTCTCCTCAATGAGCTCTTCTGCAGTTGCATCCAGCTTCCCCCTCGAAAACTCATCA
ATCTTGAGCCCTGCATTGAAATAGGCATAGTCCAACTTTAACTATCCAATTTTATTTGCC
AGAACCATTACTAGGATTTGAAAGTGTTTCATAATCCTTAATGACAGTAATTTGTTGTTG
CCAAAACATGATTTTGAGTTAAAAGCTCAGGTTTTACATGGCTGAAGGAAGTTAACAATG
GGCACCGAGTTCAAACTTACCCTGCACAATTGACCATTGTCCTTTTTCACATGTAACTGG
GAAAGAGTATACGAGGCCTGGCTGGATTCCATAAGAGCCATCAGAATACACACCCATGGA
AACCCATGAACCCTGAATGACATTCAAAGTAACAAAGAAAAATATTAAATTTGCATAGAA
TTATATGAAGAAAGAAAAAAAAACCATTAATTTTGCAAGAACAAAATACTGGTAAAGATG
ACGAGAAACCTTAGGAGTCCCGAGAACCCAATCACGTATATGATCACAAGCAGAACTTGC
AGCAGACAGTGCACTTGATAGCTTCCTGGCCTTAATAATGGCTGCACCGCGCTGCTGCAC
GGTGGTGATGAACTCGGTATTCAACCTAGAGAATGATAAAATGGATGAAGAATTTGAGTA
ACAACTTAAAGATTTATACTAAATTTTACGGGTCAGAAATTTGAGATGTACCATTGATCA
TTAGCCACAAGTTCTCTGACAGGTTTCTCTCCACCGCTGGTGGTGACAGTTGCATGGTTG
ACATCAGGATACTGTGTTGAAGAGTGATTGCCCCAGATGATAACATTCTTCACATCACCG
ACGTGAACATTTAGCTTCTCAGAGATTTGTCCTAATGCCCTGTTGTGATCCAGTCTTGTA
AGGCATGTGATGTTTTTCTCTGGGATTGAAGGTGCAAATTCTTTCAAGATGAGCGCATTA
GTGTTTGCCGGGTTGGCAACCACCAGCACCTGAATGGTAGAAGAAATGAAACTGCATCAA
CTTAAGCATAGCAACATTTCGATTTAAAGAAAAACACAGCAACAATATCTCAAAATTTTC
AGCATAAGGATTAGGGATGAACATAAAAGATAATAAAAAAGTAACATCGTGCACACATTT
CATATGGCTTTTCTCACCTTGACATCTGCAGCAGCATTCTTTTCTAATGCTGAAGCTTGA
GCCTTGTAAATCGATACATTTTTCGACATCACATCCTTTCTTTCCATACCTTCCTTCCGT
GGGAATCCACCAACCATAACAGCAATATTGACACCCTTACAAGCTTCATGGACATCCGTT
GTAGCAACAACACCTACAAACATGTACAAGGTAAACCCTAAGAATCCTTAAAAGGAGAAA
TATCAATCTACCATAAAGTAGCATCCATGATCAGGCTTAACAAGCATACCTCTGAGAAGA
GGAAAGGCAGCATCAATCAATTCCATTTTCACCCCATTCAAGGACTCAGCTGCAGGTTCA
ATATCAAGCATGTGCAGAATTACAGGCTGGTCAGGGCCAAGCATGGCCCCCCTAGCAATC
ATTGGAACAATAGCATAGCCTATTTGCCCTGTTGAATATAATCAAAATCCAATATTACAT
TACACATTAATTAAAAAGTCATATCAAAGAATCTAAGTTCACCACAGAATTACAGGAAGA
TGTAATTCAAATGCAAAAAATGAGTCCTAATCATTATGGGACACTTAACATAAAGGCTTG
TCCCTTTCCATTATTTTGTTAACTTGACAGACAAATACTTGGATACTTAGCCCAATATTT
TCACATCATAAAACTGGATATCATGAGCTTATAAATTCAGGAAATATTCCAAGATGGTTT
TGTGGCAATGAGAAATACATGGCGTCTGAATTTTGCATCGGAACTGTTATAAGAAAATGA
ACTTGTAATTTTTTTAAATTTTTTTTTAAAAACAGGGTGGGGATGGGGAAGAAATAAAAG
GATTGATTTGAGCATGCCTGCAGCACCAGTAACCAATACAGTCACAGGCTCCTTCTCCAT
GCTCAAGAAACTCCACATGTATTTTATAAGCTTCCAAAAGAAGGCAATAGTGAACAGAAC
AAGCAAGATTTTCTGAAAAAGAACAATATTCTCCATTTTCTCAAAAACAGACAGATGCAA
CAAACAATTCCTGTCAAAATCAAAACAATCCAGTCCTATGTTTTTATATAGGTGTAAGAG
TACCTTGATTGAAACAAAGAATCTACAGGGCACTTCCAGAACAAGGCAATCAGATGCCAA
AACAAAGTCCACAAGATACTTAAAAATACAGAACATATCAAATTATTCCAAAGAACAGAA
CCAAACCCTCTGTTTGGTCTCCTCCTAAACCAAGGAATACAAAAAATTAATAAAAATAAC
AATCTCAAATCCATGCTTGTTGAAGAATTTTAGTGATCTCATAACAACAATAAATAAATA
AAAACTTGAAACTCTTCTCTTCATCCACATTTTCATTCAAGCCAGCCACACAGTGAAAAT
AATACTGGAAAGGAAGTAAATTTTGAAAGAATGACCATACCAGCAGCACCAGTGACAAGA
ACTCGAACTGGGTCTTTCGCCATTGCTGCGAAGTGTGGTTTTGGATAGAGAAAATGGG
>chr4:7709019-7712179 CH_124_seq1 MDHC_LG4 P1
TGAAAGTAGAAACAATTTGACAACCAAGGAATTTGAATCTCCCCTTGATTCTCTAATTAA
TTTACCTTAACACTAATGTCAATCTGAGATTTCTTTCATTTTTTGTAATTGATTGATTCC
TTGATTTTGCATCCTCTTTTGCTGTACTTCCTATAAGTAAACAGCTTGGGAACTCTTTAC
TATTTCAGAATAATGGGGAAAGCCAGTGATGTCCTCATTTTAAGGTTATTATTTAAGGAT
CATCTCTGTAATTTATACTTACTAATCACCCCTTAGCTATCTTGATTAAGTCAAGAACTT
GCATCTCAGCAATTAAATCATATACGGATGACTACGATACATTTCATTCAATCTAATTTA
AACCCAGGAACATTAACATTGCATAACAAACCACATAAATTGTCTACAACTACGAGGAAA
ACCAATATGTGTTCTTCCTTTATTTGATGGATCATTGAGTCTGTCTGTCATTATTCCATG
AGAAAAGAAAAGCTTCATGGTCAATTGAGACATGAATGGGCCAAGGATTTCTCCTCAATG
AGCTCTTCTGCAGTTGCATCCAGCTTCCCCCTCGAAAACTCATCAATCTTGAGCCCTGCA
TTGAAATAGGCATAGTCCAACTTTAACTATCCAATTTTATTTGCCAGAACCATTACTAGG
ATTTGAAAGTGTTTCATAATCCTTAATGACAGTAATTTGTTGTTGCCAAAACATGATTTT
GAGTTAAAAGCTCAGGTTTTAAATGGCTGAAGGAAGTTAACAATGGGCACCGAGTTCAAA
CTTACCCTGCACAATTGACCATTGTCCTTTTTCACATGTAACTGGGAAAGAGTATACGAG
GCCTGGCTGGATTCCATAAGAGCCATCAGAATACACACCCATGGAAACCCATGAACCCTG
AATGACATTCAAAGTAACAAAGAAAAATATTAAATTTGCATAGAATTATATGAAGAAAGA
AAAAAAAACCATTAATTTTGCAAGAACAAAATACTGGTAAAGATGACGAGAAACCTTAGG
AGTCCCGAGAACCCAATCACGTATATGATCACAAGCAGAACTTGCAGCAGACAGTGCACT
TGATAGCTTCCTGGCCTTAATAATGGCTGCACCGCGCTGCTGCACGGTGGTGATGAACTC
GGTATTCAACCTAGAGAATGATAAAATGGATGAAGAATTTGAGTAACAACTTAAAGATTT
ATACTAAATTTTACGGGTCAGAAATTTGAGATGTACCATTGATCATTAGCCACAAGTTCT
CTGACAGGTTTCTCTCCACCGCTGGTGGTGACAGTTGCATGGTTGACATCAGGATACTGT
GTTGAAGAGTGATTGCCCCAGATGATAACATTCTTCACATCACCGACGTGAACATTTAGC
TTCTCAGAGATTTGTCCTAATGCCCTGTTGTGATCCAGTCTTGTAAGGCATGTGATGTTT
TTCTCTGGGATTGAAGGTGCAAATTCTTTCAAGATGAGCGCATTAGTGTTTGCTGGGTTG
GCAACCACCAGCACCTGAATGGTAGAAGAAATGAAACTGCATCAACTTAAGCATAGCAAC
ATTTCGATTTAAAGAAAAACACAGCAACAATATCTCAAAATTTTCAGCATAAGGATTAGG
GATGAACATAAAAGATAATAAAAAAGAAACATCGTGCGCACATTTTATATGGCTTCTCTC
ACCTTGACATCTGCAGCAGCATTCTTTTCTAATGCTGAAGCTTGAGCCTTGTAAATCGAT
ACATTTTTCGACATCACATCCTTTCTTTCCATACCTTCCTTCCGTGGGAATCCACCAACC
ATAACAGCAATATTGACACCCTTACAAGCTTCATGGACATCCGTTGTAGCAACAACACCT
ACAAACATGAACAAGGTAAACCCTAAGAATCCTTCAAAGGAGAAATATCAATCTACCATA
AAGTAGTATCCAAGATCAGGCTTAACAAGCATACCTCTGAGAAGAGGAAAAGCAGCGTCA
ATCAATTCCATTTTCACCCCATTCAAGGACTCAGCTGCAGGTTCAATATCAAGCATGTGC
AGAATTACAGGCTGGTCAGGGCCAAGCATGGCCCCCCTAGCAATCATTGGAACAATAGCA
TAGCCTATTTGCCCTGTTGAATATAATCAAAATCCAATATTACATTACACATTAATTAAA
AAGTCATATCAAAGAATCTAAGTTCACCACAGAATTACAGGAAGATGTAATTCAAATGCA
AAAAATGAGTCCTAATCATTATGGGACACTTAACATAAAGGCTTGTCCCTTTCCATTATT
TTGTTAACTTGACAGACAAATACTTGGATACTTAGCCCAATATTTTCACATCATAAAACT
GGATATCATGAGCTTATAAATTCAGGAAATATTCCAAGATGGTTTTGTGGCAATGAGAAA
TACATGGCGTCTGAATTTTGCATCGGAACTGTTATAAGAAAATGAACTTGTAATTTTTTT
AAATTTTTTTTTAAAAACAGGGTGGGGATGGGGAAGAAATAAAAGGATTGATTTGAGCAT
GCCTGCAGCACCAGTAACCAATACAGTCACAGGCTCCTTCTCCATGCTCAAGAAACTCCA
CATGTATTTTATAAGCTTCCAAAAGAAGGCAATAGTGAACAGAACAAGCAAGATTTTCTG
AAAAAGAACAATATTCTCCATTTTCTCAAAAACAGACAGATGCAACAAACAATTCCTGTC
AAAATCAAAACAATCCAGTCCTATGTTTTTATATAGGTGTAAGAGTACCTTGATTGAAAC
AAAGAATCTACAGGGCACTTCCAGAACAAGGCAATCAGATGCCAAAACAAAGTCCACAAG
ATACTTAAAAATACAGAACATATCAAATTATTCCAAAGAACAGAACCAAACCCTCTGTTT
GGTCTCCTCCTAAACCAAGGAATACAAAAAATTAATAAAAATAACAATCTCAAATCCATG
CTTGTTGAAGAATTTTAGTGATCTCATAACAACAACAAAAAAAAAAACTTGAAACTCTTC
TCTTCATCCACATTTTCATTCAAGCCAGCCACACAGTGAAAATAATACTGGAAAGGAAGT
AAATTTTGAAAGAATGCCCATACCAGCAGCACCAGTGACAAGAACTCGAACTGGGTCTTT
CGCCATTGCTGCGAAGTGTGGTTTTGGATAGAGAAAATGGG
>chr4:7709019-7712179 CH_124_seq1 MDHC_LG4 P2
TGAAAGTAGAAACAATTTGACAACCAAGGAATTTGAATCTCCCCTTGATTCTCTAATTAA
TTTACCTTAACACTAATGTCAATCTGAGATTTCTTTCATTTTTTGTAATTGATTGATTCC
TTGATTTTGCATCCTCTTTTGCTGTACTTCCTATAAGTAAACAGCTTGGGAACTCTTTAC
TATTTCAGAATAATGGGGAAAGCCAGTGATGTCCTCATTTTAAGGTTATTATTTAAGGAT
CATCTCTGTAATTTATACTTACTAATCACCCCTTAGCTATCTTGATTAAGTCAAGAACTT
GCATCTCAGCAATTAAATCATATACGGATGACTACGATACATTTCATTCAATCTAATTTA
AACCCAGGAACATTAACATTGCATAACAAACCACATAAATTGTCTACAACTACGAGGAAA
ACCAATATGTGTTCTTCCTTTATTTGATGGATCATTGAGTCTGTCTGTCATTATTCCATG
AGAAAAGAAAAGCTTCATGGTCAATTGAGACATGAATGGGCCAAGGATTTCTCCTCAATG
AGCTCTTCTGCAGTTGCATCCAGCTTCCCCCTCGAAAACTCATCAATCTTGAGCCCTGCA
TTGAAATAGGCATAGTCCAACTTTAACTATCCAATTTTATTTGCCAGAACCATTACTAGG
ATTTGAAAGTGTTTCATAATCCTTAATGACAGTAATTTGTTGTTGCCAAAACATGATTTT
GAGTTAAAAGCTCAGGTTTTAAATGGCTGAAGGAAGTTAACAATGGGCACCGAGTTCAAA
CTTACCCTGCACAATTGACCATTGTCCTTTTTCACATGTAACTGGGAAAGAGTATACGAG
GCCTGGCTGGATTCCATAAGAGCCATCAGAATACACACCCATGGAAACCCATGAACCCTG
AATGACATTCAAAGTAACAAAGAAAAATATTAAATTTGCATAGAATTATATGAAGAAAGA
AAAAAAAACCATTAATTTTGCAAGAACAAAATACTGGTAAAGATGACGAGAAACCTTAGG
AGTCCCGAGAACCCAATCACGTATATGATCACAAGCAGAACTTGCAGCAGACAGTGCACT
TGATAGCTTCCTGGCCTTAATAATGGCTGCACCGCGCTGCTGCACGGTGGTGATGAACTC
GGTATTCAACCTAGAGAATGATAAAATGGATGAAGAATTTGAGTAACAACTTAAAGATTT
ATACTAAATTTTACGGGTCAGAAATTTGAGATGTACCATTGATCATTAGCCACAAGTTCT
CTGACAGGTTTCTCTCCACCGCTGGTGGTGACAGTTGCATGGTTGACATCAGGATACTGT
GTTGAAGAGTGATTGCCCCAGATGATAACATTCTTCACATCACCGACGTGAACATTTAGC
TTCTCAGAGATTTGTCCTAATGCCCTGTTGTGATCCAGTCTTGTAAGGCATGTGATGTTT
TTCTCTGGGATTGAAGGTGCAAATTCTTTCAAGATGAGCGCATTAGTGTTTGCTGGGTTG
GCAACCACCAGCACCTGAATGGTAGAAGAAATGAAACTGCATCAACTTAAGCATAGCAAC
ATTTCGATTTAAAGAAAAACACAGCAACAATATCTCAAAATTTTCAGCATAAGGATTAGG
GATGAACATAAAAGATAATAAAAAAGAAACATCGTGCGCACATTTTATATGGCTTCTCTC
ACCTTGACATCTGCAGCAGCATTCTTTTCTAATGCTGAAGCTTGAGCCTTGTAAATCGAT
ACATTTTTCGACATCACATCCTTTCTTTCCATACCTTCCTTCCGTGGGAATCCACCAACC
ATAACAGCAATATTGACACCCTTACAAGCTTCATGGACATCCGTTGTAGCAACAACACCT
ACAAACATGAACAAGGTAAACCCTAAGAATCCTTCAAAGGAGAAATATCAATCTACCATA
AAGTAGTATCCAAGATCAGGCTTAACAAGCATACCTCTGAGAAGAGGAAAAGCAGCGTCA
ATCAATTCCATTTTCACCCCATTCAAGGACTCAGCTGCAGGTTCAATATCAAGCATGTGC
AGAATTACAGGCTGGTCAGGGCCAAGCATGGCCCCCCTAGCAATCATTGGAACAATAGCA
TAGCCTATTTGCCCTGTTGAATATAATCAAAATCCAATATTACATTACACATTAATTAAA
AAGTCATATCAAAGAATCTAAGTTCACCACAGAATTACAGGAAGATGTAATTCAAATGCA
AAAAATGAGTCCTAATCATTATGGGACACTTAACATAAAGGCTTGTCCCTTTCCATTATT
TTGTTAACTTGACAGACAAATACTTGGATACTTAGCCCAATATTTTCACATCATAAAACT
GGATATCATGAGCTTATAAATTCAGGAAATATTCCAAGATGGTTTTGTGGCAATGAGAAA
TACATGGCGTCTGAATTTTGCATCGGAACTGTTATAAGAAAATGAACTTGTAATTTTTTT
AAATTTTTTTTTAAAAACAGGGTGGGGATGGGGAAGAAATAAAAGGATTGATTTGAGCAT
GCCTGCAGCACCAGTAACCAATACAGTCACAGGCTCCTTCTCCATGCTCAAGAAACTCCA
CATGTATTTTATAAGCTTCCAAAAGAAGGCAATAGTGAACAGAACAAGCAAGATTTTCTG
AAAAAGAACAATATTCTCCATTTTCTCAAAAACAGACAGATGCAACAAACAATTCCTGTC
AAAATCAAAACAATCCAGTCCTATGTTTTTATATAGGTGTAAGAGTACCTTGATTGAAAC
AAAGAATCTACAGGGCACTTCCAGAACAAGGCAATCAGATGCCAAAACAAAGTCCACAAG
ATACTTAAAAATACAGAACATATCAAATTATTCCAAAGAACAGAACCAAACCCTCTGTTT
GGTCTCCTCCTAAACCAAGGAATACAAAAAATTAATAAAAATAACAATCTCAAATCCATG
CTTGTTGAAGAATTTTAGTGATCTCATAACAACAACAAAAAAAAAAACTTGAAACTCTTC
TCTTCATCCACATTTTCATTCAAGCCAGCCACACAGTGAAAATAATACTGGAAAGGAAGT
AAATTTTGAAAGAATGCCCATACCAGCAGCACCAGTGACAAGAACTCGAACTGGGTCTTT
CGCCATTGCTGCGAAGTGTGGTTTTGGATAGAGAAAATGGG
>chr4:7709019-7712179 CH128 MDHC_LG4 P1
TGAAAGTAGAAACAATTTGACAACCAAGGAATTTGAATCTCCCCTTGATTCTCTAATTAA
TTTACCTTAACACTAATGTCAATCTGAGATTTCTTTCATTTTTTGTAATTGATTGATTCC
TTGATTTTGCATCCTCTTTTGCTGTACTTCCTATAAGTAAACAGCTTGGGAACTCTTTAC
TATTTCAGAATAATGGGGAAAGCCAGTGATGTCCTCATTTTAAGGTTATTATTTAAGGAT
CATCTCTGTAATTTATACTTACTAATCACCCCTTAGCTATCTTGATTAAGTCAAGAACTT
GCATCTCAGCAATTAAATCATATACGGATGACTACGATACATTTCATTCAATCTAATTTA
AACCCAGGAACATTAACATTGCATAACAAACCACATAAATTGTCTACAACTACGAGGAAA
ACCAATATGTGTTCTTCCTTTATTTGATGGATCATTGAGTCTGTCTGTCATTATTCCATG
AGAAAAGAAAAGCTTCATGGTCAATTGAGACATGAATGGGCCAAGGATTTCTCCTCAATG
AGCTCTTCTGCAGTTGCATCCAGCTTCCCCCTCGAAAACTCATCAATCTTGAGCCCTGCA
TTGAAATAGGCATAGTCCAACTTTAACTATCCAATTTTATTTGCCAGAACCATTACTAGG
ATTTGAAAGTGTTTCATAATCCTTAATGACAGTAATTTGTTGTTGCCAAAACATGATTTT
GAGTTAAAAGCTCAGGTTTTAAATGGCTGAAGGAAGTTAACAATGGGCACCGAGTTCAAA
CTTACCCTGCACAATTGACCATTGTCCTTTTTCACATGTAACTGGGAAAGAGTATACGAG
GCCTGGCTGGATTCCATAAGAGCCATCAGAATACACACCCATGGAAACCCATGAACCCTG
AATGACATTCAAAGTAACAAAGAAAAATATTAAATTTGCATAGAATTATATGAAGAAAGA
AAAAAAAAACCATTAATTTTGCAAGAACAAAATACTGGTAAAGATGACGAGAAACCTTAG
GAGTCCCGAGAACCCAATCACGTATATGATCACAAGCAGAACTTGCAGCAGACAGTGCAC
TTGATAGCTTCCTGGCCTTAATAATGGCTGCACCACGCTGCTGCACGGTGGTGATGAACT
CGGTATTCAACCTAGAGAATGATAAAATGGATGAAGAATTTGAGTAACAACTTAAATATT
TATACTAAATTTTACGGGTCAGAAATTTGAGATGTACCATTGATCATTAGCCACAAGTTC
TCTGACAGGTTTCTCTCCACCGCTGGTGGTGACAGTTGCATGGTTGACATCAGGATACTG
TGTTGAAGAGTGATTGCCCCAGATGATAACATTCTTCACATCACCGACGTGAACATTTAG
CTTCTCAGAGATTTGTCCTAATGCCCTGTTGTGATCCAGTCTTGTAAGGCATGTGATGTT
TTTCTCTGGGATTGAAGGTGCAAATTCTTTCAAGATGAGCGCATTAGTGTTTGCTGGGTT
GGCAACCACCAGCACCTGAATGGTAGAAGAAATGAAACTGCATCAACTTAAGCATAGCAA
CATTTCGATTTAAAGAAAAACACAGCAACAATATCTCAAAATTTTCAGCATAAGGATTAG
GGATGAACATAAAAGATAATAAAAAAGTAACATCGTGCACACATTTCATATGGCTTCTCT
CACCTTGACATCTGCAGCAGCATTCTTTTCTAATGCTGAAGCTTGAGCCTTGTAAATCGA
TACATTTTTCGACATCACATCCTTTCTTTCCATACCTTCCTTCCGTGGGAATCCACCAAC
CATAACAGCAATATTGACACCCTTACAAGCTTCATGGACATCCGTTGTAGCAACAACACC
TACAAACATGAACAAGGTAAACCCTAAGAATCCTTCAAAGGAGAAATATCAATCTACCAT
AAAGTAGTATCCAAGATCAGGCTTAACAAGCATACCTCTGAGAAGAGGAAAAGCAGCGTC
AATCAATTCCATTTTCACCCCATTCAAGGACTCAGCTGCAGGTTCAATATCAAGCATGTG
CAGAATTACAGGCTGGTCAGGGCCAAGCATGGCCCCCCTAGCAATCATTGGAACAATAGC
ATAGCCTATTTGCCCTGTTGAATATAATCAAAATCCAATATTACATTACACATTAATTAA
AAAGTCATATCAAAGAATCTAAGTTCACCACAGAATTACAGGAAGATGTAATTCAAATGC
AAAAAATGAGTCCTAATCATTATGGGACACTTAACATAAAGGCTTGTCCCTTTCCATTAT
TTTGTTAACTTGACAGACAAATACTTGGATACTTAGCCCAATATTTTCACATCATAAAAC
TGGATATCATGAGCTTATAAATTCAGGAAATATTCCAAGATGGTTTTGTGGCAATGAGAA
ATACATGGCGTCTGAATTTTGCATCGGAACTGTTATAAGAAAATGAACTTGTAATTTTTT
TAAATTTTTTTTTAAAAACAGGGTGGGGATGGGGAAGAAATAAAAGGATTGATTTGAGCA
TGCCTGCAGCACCAGTAACCAATACAGTCACAGGCTCCTTCTCCATGCTCAAGAAACTCC
ACATGTATTTTATAAGCTTCCAAAAGAAGGCAATAGTGAACAGAACAAGCAAGATTTTCT
GAAAAAGAACAATATTCTCCATTTTCTCAAAAACAGACAGATGCAACAAACAATTCCTGT
CAAAATCAAAACAATCCAGTCCTATGTTTTTATATAGGTGTAAGAGTACCTTGATTGAAA
CAAAGAATCTACAGGGCACTTCCAGAACAAGGCAATCAGATGCCAAAACAAAGTCCACAA
GATACTTAAAAATACAGAACATATCAAATTATTCCAAAGAACAGAACCAAACCCTCTGTT
TGGTCTCCTGCTAAACCAAGGAATACAAAAAATTAATAAAAATAACAATCTCAAATCCAT
GCTTGTTGAAGAATTTTACTGATCTCATAACAACAACAAAAAAAAAAAAACTTGAAACTC
TTCTCTTCATCCACATTTTCATTCAAGCCAGCCACACAGTGAAAATAATACTGGAAAGGA
AGTAAATTTTGAAAGAATGACCGTACCAGCAGCACCAGTGACAAGAACTCGAACTGGGTC
TTTCGCCATTGCTGCAAAGTGAGGTTTTGGATAGAGAAAATGGG
>chr4:7709019-7712179 CH128 MDHC_LG4 P2
TGAAAGGGTTTATAAAGTAGAAACAATTTGACAACAAAGGAATTTGAATATCCCCTTGAT
TCTCCAATTAATTTACCTTAACACTAATGTCAATCTGAGATTTCTTCCTTCTTTTTTTTC
AATTGATTGATTCCATGATTTTGCATCCTCTTCTGCTGTACTTCCTGTAAGTAAACAGCT
TGGGAACTCTTTACTATTTCATAATAATGGGGAAAGCCAGTGATGTCCTCATTTTAAGGT
TATTATTTAAGGATCATCTCTGTAATTTATACTTACTAATCACCCCTTAGCTATCTTGAT
TAAGTCAAGAACTTGCATCTCAGCAATTAAATCATATACGGATGACTACGATACATTTCA
TTCAATCTAATTTAAACCCAGGAACATTAACATTGCATAACAAACCACATAAATTGTCTA
CAACTACGAGGAAAACCAATATGTGTTCTTCCTTTATTTGATGGATCATTGAGTCTGTCT
GTCATTATTCCATGAGAAAAGAAAAGCTTCATGGTCAATTGAGACATGAATGGGCCAAGG
ATTTCTCCTCAATGAGCTCTTCTGCAGTTGCATCCAGCTTCCCCCTCGAAAACTCATCAA
TCTTGAGCCCTGCATTGAAATAGGCATAGTCCAACTTTAACTATCCAATTTTATTTGCCA
GAACCATTACTAGGATTTGAAAGTGTTTCATAATCCTTAATGACAGTAATTTGTTGTTGC
CAAAACATGATTTTGAGTTAAAAGCTCAGGTTTTAAATGGCTGAAGGAAGTTAACAATGG
GCACCGAGTTCAAACTTACCCTGCACAATTGACCATTGTCCTTTTTCACATGTAACTGGG
AAAGAGTATACGAGGCCTGGCTGGATTCCATAAGAGCCATCAGAATACACACCCATGGAA
ACCCATGAACCCTGAATGACATTCAAAGTAACAAAGAAAAATATTAAATTTGCATAGAAT
TATATGAAGAAAGAAAAAAAAACCATTAATTTTGCAAGAACAAAATACTGGTAAAGATGA
CGAGAAACCTTAGGAGTCCCGAGAACCCAATCACGTATATGATCACAAGCAGAACTTGCA
GCAGACAGTGCACTTGATAGCTTCCTGGCCTTAATAATGGCTGCACCGCGCTGCTGCACG
GTGGTGATGAACTCGGTATTCAACCTAGAGAATGATAAAATGGATGAAGAATTTGAGTAA
CAACTTAAAGATTTATACTAAATTTTACGGGTCAGAAATTTGAGATGTACCATTGATCAT
TAGCCACAAGTTCTCTGACAGGTTTCTCTCCACCGCTGGTGGTGACAGTTGCATGGTTGA
CATCAGGATACTGTGTTGAAGAGTGATTGCCCCAGATGATAACATTCTTCACATCACCGA
CGTGAACATTTAGCTTCTCAGAGATTTGTCCTAATGCCCTGTTGTGATCCAGTCTTGTAA
GGCATGTGATGTTTTTCTCTGGGATTGAAGGTGCAAATTCTTTCAAGATGAGCGCATTAG
TGTTTGCTGGGTTGGCAACCACCAGCACCTGAATGGTAGAAGAAATGAAACTGCATCAAC
TTAAGCATAGCAACATTTCGATTTAAAGAAAAACACAGCAACAATATCTCAAAATTTTCA
GCATAAGGATTAGGGATGAACATAAAAGATAATAAAAAAGAAACATCGTGCGCACATTTT
ATATGGCTTCTCTCACCTTGACATCTGCAGCAGCATTCTTTTCTAATGCTGAAGCTTGAG
CCTTGTAAATCGATACATTTTTCGACATCACATCCTTTCTTTCCATACCTTCCTTCCGTG
GGAATCCACCAACCATAACAGCAATATTGACACCCTTACAAGCTTCATGGACATCCGTTG
TAGCAACAACACCTACAAACATGAACAAGGTAAACCCTAAGAATCCTTCAAAGGAGAAAT
ATCAATCTACCATAAAGTAGTATCCAAGATCAGGCTTAACAAGCATACCTCTGAGAAGAG
GAAAAGCAGCGTCAATCAATTCCATTTTCACCCCATTCAAGGACTCAGCTGCAGGTTCAA
TATCAAGCATGTGCAGAATTACAGGCTGGTCAGGGCCAAGCATGGCCCCCCTAGCAATCA
TTGGAACAATAGCATAGCCTATTTGCCCTGTTGAATATAATCAAAATCCAATATTACATT
ACACATTAATTAAAAAGTCATATCAAAGAATCTAAGTTCACCACAGAATTACAGGAAGAT
GTAATTCAAATGCAAAAAATGAGTCCTAATCATTATGGGACACTTAACATAAAGGCTTGT
CCCTTTCCATTATTTTGTTAACTTGACAGACAAATACTTGGATACTTAGCCCAATATTTT
CACATCATAAAACTGGATATCATGAGCTTATAAATTCAGGAAATATTCCAAGATGGTTTT
GTGGCAATGAGAAATACATGGCGTCTGAATTTTGCATCGGAACTGTTATAAGAAAATGAA
CTTGTAATTTTTTTAAATTTTTTTTTAAAAACAGGGTGGGGATGGGGAAGAAATAAAAGG
ATTGATTTGAGCATGCCTGCAGCACCAGTAACCAATACAGTCACAGGCTCCTTCTCCATG
CTCAAGAAACTCCACATGTATTTTATAAGCTTCCAAAAGAAGGCAATAGTGAACAGAACA
AGCAAGATTTTCTGAAAAAGAACAATATTCTCCATTTTCTCAAAAACAGACAGATGCAAC
AAACAATTCCTGTCAAAATCAAAACAATCCAGTCCTATGTTTTTATATAGGTGTAAGAGT
ACCTTGATTGAAACAAAGAATCTACAGGGCACTTCCAGAACAAGGCAATCAGATGCCAAA
ACAAAGTCCACAAGATACTTAAAAATACAGAACATATCAAATTATTCCAAAGAACAGAAC
CAAACCCTCTGTTTGGTCTCCTCCTAAACCAAGGAATACAAAAAATTAATAAAAATAACA
ATCTCAAATCCATGCTTGTTGAAGAATTTTAGTGATCTCATAACAACAACAAAAAAAAAA
AAACTTGAAACTCTTCTCTTCATCCACATTTTCATTCAAGCCAGCCACACAGTGAAAATA
ATACTGGAAAGGAAGTAAATTTTGAAAGAATGCCCATACCAGCAGCACCAGTGACAAGAA
CTCGAACTGGGTCTTTCGCCATTGCTGCGAAGTGTGGTTTTGGATAGAGAAAATGGG
>chr4:7709019-7712179 CH_138_seq1 MDHC_LG4 P1
TGAAAGTAGAAACAATTTGACAACCAAGGAATTTGAATCTCCCCTTGATTCTCTAATTAA
TTTACCTTAACACTAATGTCAATCTGAGATTTCTTTCATTTTTTGTAATTGATTGATTCC
TTGATTTTGCATCCTCTTTTGCTGTACTTCCTATAAGTAAACAGCTTGGGAACTCTTTAC
TATTTCAGAATAATGGGGAAAGCCAGTGATGTCCTCATTTTAAGGTTATTATTTAAGGAT
CATCTCTGTAATTTATACTTACTAATCACCCCTTAGCTATCTTGATTAAGTCAAGAACTT
GCATCTCAGCAATTAAATCATATACGGATGACTACGATACATTTCATTCAATCTAATTTA
AACCCAGGAACATTAACATTGCATAACAAACCACATAAATTGTCTACAACTACGAGGAAA
ACCAATATGTGTTCTTCCTTTATTTGATGGATCATTGAGTCTGTCTGTCATTATTCCATG
AGAAAAGAAAAGCTTCATGGTCAATTGAGACATGAATGGGCCAAGGATTTCTCCTCAATG
AGCTCTTCTGCAGTTGCATCCAGCTTCCCCCTCGAAAACTCATCAATCTTGAGCCCTGCA
TTGAAATAGGCATAGTCCAACTTTAACTATCCAATTTTATTTGCCAGAACCATTACTAGG
ATTTGAAAGTGTTTCATAATCCTTAATGACAGTAATTTGTTGTTGCCAAAACATGATTTT
GAGTTAAAAGCTCAGGTTTTAAATGGCTGAAGGAAGTTAACAATGGGCACCGAGTTCAAA
CTTACCCTGCACAATTGACCATTGTCCTTTTTCACATGTAACTGGGAAAGAGTATACGAG
GCCTGGCTGGATTCCATAAGAGCCATCAGAATACACACCCATGGAAACCCATGAACCCTG
AATGACATTCAAAGTAACAAAGAAAAATATTAAATTTGCATAGAATTATATGAAGAAAGA
AAAAAAAACCATTAATTTTGCAAGAACAAAATACTGGTAAAGATGACGAGAAACCTTAGG
AGTCCCGAGAACCCAATCACGTATATGATCACAAGCAGAACTTGCAGCAGACAGTGCACT
TGATAGCTTCCTGGCCTTAATAATGGCTGCACCGCGCTGCTGCACGGTGGTGATGAACTC
GGTATTCAACCTAGAGAATGATAAAATGGATGAAGAATTTGAGTAACAACTTAAAGATTT
ATACTAAATTTTACGGGTCAGAAATTTGAGATGTACCATTGATCATTAGCCACAAGTTCT
CTGACAGGTTTCTCTCCACCGCTGGTGGTGACAGTTGCATGGTTGACATCAGGATACTGT
GTTGAAGAGTGATTGCCCCAGATGATAACATTCTTCACATCACCGACGTGAACATTTAGC
TTCTCAGAGATTTGTCCTAATGCCCTGTTGTGATCCAGTCTTGTAAGGCATGTGATGTTT
TTCTCTGGGATTGAAGGTGCAAATTCTTTCAAGATGAGCGCATTAGTGTTTGCTGGGTTG
GCAACCACCAGCACCTGAATGGTAGAAGAAATGAAACTGCATCAACTTAAGCATAGCAAC
ATTTCGATTTAAAGAAAAACACAGCAACAATATCTCAAAATTTTCAGCATAAGGATTAGG
GATGAACATAAAAGATAATAAAAAAGAAACATCGTGCGCACATTTTATATGGCTTCTCTC
ACCTTGACATCTGCAGCAGCATTCTTTTCTAATGCTGAAGCTTGAGCCTTGTAAATCGAT
ACATTTTTCGACATCACATCCTTTCTTTCCATACCTTCCTTCCGTGGGAATCCACCAACC
ATAACAGCAATATTGACACCCTTACAAGCTTCATGGACATCCGTTGTAGCAACAACACCT
ACAAACATGAACAAGGTAAACCCTAAGAATCCTTCAAAGGAGAAATATCAATCTACCATA
AAGTAGTATCCAAGATCAGGCTTAACAAGCATACCTCTGAGAAGAGGAAAAGCAGCGTCA
ATCAATTCCATTTTCACCCCATTCAAGGACTCAGCTGCAGGTTCAATATCAAGCATGTGC
AGAATTACAGGCTGGTCAGGGCCAAGCATGGCCCCCCTAGCAATCATTGGAACAATAGCA
TAGCCTATTTGCCCTGTTGAATATAATCAAAATCCAATATTACATTACACATTAATTAAA
AAGTCATATCAAAGAATCTAAGTTCACCACAGAATTACAGGAAGATGTAATTCAAATGCA
AAAAATGAGTCCTAATCATTATGGGACACTTAACATAAAGGCTTGTCCCTTTCCATTATT
TTGTTAACTTGACAGACAAATACTTGGATACTTAGCCCAATATTTTCACATCATAAAACT
GGATATCATGAGCTTATAAATTCAGGAAATATTCCAAGATGGTTTTGTGGCAATGAGAAA
TACATGGCGTCTGAATTTTGCATCGGAACTGTTATAAGAAAATGAACTTGTAATTTTTTT
AAATTTTTTTTTAAAAACAGGGTGGGGATGGGGAAGAAATAAAAGGATTGATTTGAGCAT
GCCTGCAGCACCAGTAACCAATACAGTCACAGGCTCCTTCTCCATGCTCAAGAAACTCCA
CATGTATTTTATAAGCTTCCAAAAGAAGGCAATAGTGAACAGAACAAGCAAGATTTTCTG
AAAAAGAACAATATTCTCCATTTTCTCAAAAACAGACAGATGCAACAAACAATTCCTGTC
AAAATCAAAACAATCCAGTCCTATGTTTTTATATAGGTGTAAGAGTACCTTGATTGAAAC
AAAGAATCTACAGGGCACTTCCAGAACAAGGCAATCAGATGCCAAAACAAAGTCCACAAG
ATACTTAAAAATACAGAACATATCAAATTATTCCAAAGAACAGAACCAAACCCTCTGTTT
GGTCTCCTCCTAAACCAAGGAATACAAAAAATTAATAAAAATAACAATCTCAAATCCATG
CTTGTTGAAGAATTTTAGTGATCTCATAACAACAACAAAAAAAAAAACTTGAAACTCTTC
TCTTCATCCACATTTTCATTCAAGCCAGCCACACAGTGAAAATAATACTGGAAAGGAAGT
AAATTTTGAAAGAATGCCCATACCAGCAGCACCAGTGACAAGAACTCGAACTGGGTCTTT
CGCCATTGCTGCGAAGTGTGGTTTTGGATAGAGAAAATGGG
>chr4:7709019-7712179 CH_138_seq1 MDHC_LG4 P2
TGAAAGTAGAAACAATTTGACAACCAAGGAATTTGAATCTCCCCTTGATTCTCTAATTAA
TTTACCTTAACACTAATGTCAATCTGAGATTTCTTTCATTTTTTGTAATTGATTGATTCC
TTGATTTTGCATCCTCTTTTGCTGTACTTCCTATAAGTAAACAGCTTGGGAACTCTTTAC
TATTTCAGAATAATGGGGAAAGCCAGTGATGTCCTCATTTTAAGGTTATTATTTAAGGAT
CATCTCTGTAATTTATACTTACTAATCACCCCTTAGCTATCTTGATTAAGTCAAGAACTT
GCATCTCAGCAATTAAATCATATACGGATGACTACGATACATTTCATTCAATCTAATTTA
AACCCAGGAACATTAACATTGCATAACAAACCACATAAATTGTCTACAACTACGAGGAAA
ACCAATATGTGTTCTTCCTTTATTTGATGGATCATTGAGTCTGTCTGTCATTATTCCATG
AGAAAAGAAAAGCTTCATGGTCAATTGAGACATGAATGGGCCAAGGATTTCTCCTCAATG
AGCTCTTCTGCAGTTGCATCCAGCTTCCCCCTCGAAAACTCATCAATCTTGAGCCCTGCA
TTGAAATAGGCATAGTCCAACTTTAACTATCCAATTTTATTTGCCAGAACCATTACTAGG
ATTTGAAAGTGTTTCATAATCCTTAATGACAGTAATTTGTTGTTGCCAAAACATGATTTT
GAGTTAAAAGCTCAGGTTTTAAATGGCTGAAGGAAGTTAACAATGGGCACCGAGTTCAAA
CTTACCCTGCACAATTGACCATTGTCCTTTTTCACATGTAACTGGGAAAGAGTATACGAG
GCCTGGCTGGATTCCATAAGAGCCATCAGAATACACACCCATGGAAACCCATGAACCCTG
AATGACATTCAAAGTAACAAAGAAAAATATTAAATTTGCATAGAATTATATGAAGAAAGA
AAAAAAAACCATTAATTTTGCAAGAACAAAATACTGGTAAAGATGACGAGAAACCTTAGG
AGTCCCGAGAACCCAATCACGTATATGATCACAAGCAGAACTTGCAGCAGACAGTGCACT
TGATAGCTTCCTGGCCTTAATAATGGCTGCACCGCGCTGCTGCACGGTGGTGATGAACTC
GGTATTCAACCTAGAGAATGATAAAATGGATGAAGAATTTGAGTAACAACTTAAAGATTT
ATACTAAATTTTACGGGTCAGAAATTTGAGATGTACCATTGATCATTAGCCACAAGTTCT
CTGACAGGTTTCTCTCCACCGCTGGTGGTGACAGTTGCATGGTTGACATCAGGATACTGT
GTTGAAGAGTGATTGCCCCAGATGATAACATTCTTCACATCACCGACGTGAACATTTAGC
TTCTCAGAGATTTGTCCTAATGCCCTGTTGTGATCCAGTCTTGTAAGGCATGTGATGTTT
TTCTCTGGGATTGAAGGTGCAAATTCTTTCAAGATGAGCGCATTAGTGTTTGCTGGGTTG
GCAACCACCAGCACCTGAATGGTAGAAGAAATGAAACTGCATCAACTTAAGCATAGCAAC
ATTTCGATTTAAAGAAAAACACAGCAACAATATCTCAAAATTTTCAGCATAAGGATTAGG
GATGAACATAAAAGATAATAAAAAAGAAACATCGTGCGCACATTTTATATGGCTTCTCTC
ACCTTGACATCTGCAGCAGCATTCTTTTCTAATGCTGAAGCTTGAGCCTTGTAAATCGAT
ACATTTTTCGACATCACATCCTTTCTTTCCATACCTTCCTTCCGTGGGAATCCACCAACC
ATAACAGCAATATTGACACCCTTACAAGCTTCATGGACATCCGTTGTAGCAACAACACCT
ACAAACATGAACAAGGTAAACCCTAAGAATCCTTCAAAGGAGAAATATCAATCTACCATA
AAGTAGTATCCAAGATCAGGCTTAACAAGCATACCTCTGAGAAGAGGAAAAGCAGCGTCA
ATCAATTCCATTTTCACCCCATTCAAGGACTCAGCTGCAGGTTCAATATCAAGCATGTGC
AGAATTACAGGCTGGTCAGGGCCAAGCATGGCCCCCCTAGCAATCATTGGAACAATAGCA
TAGCCTATTTGCCCTGTTGAATATAATCAAAATCCAATATTACATTACACATTAATTAAA
AAGTCATATCAAAGAATCTAAGTTCACCACAGAATTACAGGAAGATGTAATTCAAATGCA
AAAAATGAGTCCTAATCATTATGGGACACTTAACATAAAGGCTTGTCCCTTTCCATTATT
TTGTTAACTTGACAGACAAATACTTGGATACTTAGCCCAATATTTTCACATCATAAAACT
GGATATCATGAGCTTATAAATTCAGGAAATATTCCAAGATGGTTTTGTGGCAATGAGAAA
TACATGGCGTCTGAATTTTGCATCGGAACTGTTATAAGAAAATGAACTTGTAATTTTTTT
AAATTTTTTTTTAAAAACAGGGTGGGGATGGGGAAGAAATAAAAGGATTGATTTGAGCAT
GCCTGCAGCACCAGTAACCAATACAGTCACAGGCTCCTTCTCCATGCTCAAGAAACTCCA
CATGTATTTTATAAGCTTCCAAAAGAAGGCAATAGTGAACAGAACAAGCAAGATTTTCTG
AAAAAGAACAATATTCTCCATTTTCTCAAAAACAGACAGATGCAACAAACAATTCCTGTC
AAAATCAAAACAATCCAGTCCTATGTTTTTATATAGGTGTAAGAGTACCTTGATTGAAAC
AAAGAATCTACAGGGCACTTCCAGAACAAGGCAATCAGATGCCAAAACAAAGTCCACAAG
ATACTTAAAAATACAGAACATATCAAATTATTCCAAAGAACAGAACCAAACCCTCTGTTT
GGTCTCCTCCTAAACCAAGGAATACAAAAAATTAATAAAAATAACAATCTCAAATCCATG
CTTGTTGAAGAATTTTAGTGATCTCATAACAACAACAAAAAAAAAAACTTGAAACTCTTC
TCTTCATCCACATTTTCATTCAAGCCAGCCACACAGTGAAAATAATACTGGAAAGGAAGT
AAATTTTGAAAGAATGCCCATACCAGCAGCACCAGTGACAAGAACTCGAACTGGGTCTTT
CGCCATTGCTGCGAAGTGTGGTTTTGGATAGAGAAAATGGG
>chr4:7709019-7712179 CURROT MDHC_LG4 P1
TGAAAGTAGAAACAATTTGACAACCAAGGAATTTGAATCTCCCCTTGATTCTCTAATTAA
TTTACCTTAACACTAATGTCAATCTGAGATTTCTTTCATTTTTTGTAATTGATTGATTCC
TTGATTTTGCATCCTCTTTTGCTGTACTTCCTATAAGTAAACAGCTTGGGAACTCTTTAC
TATTTCAGAATAATGGGGAAAGCCAGTGATGTCCTCATTTTAAGGTTATTATTTAAGGAT
CATCTCTGTAATTTATACTTACTAATCACCCCTTAGCTATCTTGATTAAGTCAAGAACTT
GCATCTCAGCAATTAAATCATATACGGATGACTACGATACATTTCATTCAATCTAATTTA
AACCCAGGAACATTAACATTGCATAACAAACCACATAAATTGTCTACAACTACGAGGAAA
ACCAATATGTGTTCTTCCTTTATTTGATGGATCATTGAGTCTGTCTGTCATTATTCCATG
AGAAAAGAAAAGCTTCATGGTCAATTGAGACATGAATGGGCCAAGGATTTCTCCTCAATG
AGCTCTTCTGCAGTTGCATCCAGCTTCCCCCTCGAAAACTCATCAATCTTGAGCCCTGCA
TTGAAATAGGCATAGTCCAACTTTAACTATCCAATTTTATTTGCCAGAACCATTACTAGG
ATTTGAAAGTGTTTCATAATCCTTAATGACAGTAATTTGTTGTTGCCAAAACATGATTTT
GAGTTAAAAGCTCAGGTTTTAAATGGCTGAAGGAAGTTAACAATGGGCACCGAGTTCAAA
CTTACCCTGCACAATTGACCATTGTCCTTTTTCACATGTAACTGGGAAAGAGTATACGAG
GCCTGGCTGGATTCCATAAGAGCCATCAGAATACACACCCATGGAAACCCATGAACCCTG
AATGACATTCAAAGTAACAAAGAAAAATATTAAATTTGCATAGAATTATATGAAGAAAGA
AAAAAAAAACCATTAATTTTGCAAGAACAAAATACTGGTAAAGATGACGAGAAACCTTAG
GAGTCCCGAGAACCCAATCACGTATATGATCACAAGCAGAACTTGCAGCAGACAGTGCAC
TTGATAGCTTCCTGGCCTTAATAATGGCTGCACCGCGCTGCTGCACGGTGGTGATGAACT
CGGTATTCAACCTAGAGAATGATAAAATGGATGAAGAATTTGAGTAACAACTTAAAGATT
TATACTAAATTTTACGGGTCAGAAATTTGAGATGTACCATTGATCATTAGCCACAAGTTC
TCTGACAGGTTTCTCTCCACCGCTGGTGGTGACAGTTGCATGGTTGACATCAGGATACTG
TGTTGAAGAGTGATTGCCCCAGATGATAACATTCTTCACATCACCGACGTGAACATTTAG
CTTCTCAGAGATTTGTCCTAATGCCCTGTTGTGATCCAGTCTTGTAAGGCATGTGATGTT
TTTCTCTGGGATTGAAGGTGCAAATTCTTTCAAGATGAGCGCATTAGTGTTTGCTGGGTT
GGCAACCACCAGCACCTGAATGGTAGAAGAAATGAAACTGCATCAACTTAAGCATAGCAA
CATTTCGATTTAAAGAAAAACACAGCAACAATATCTCAAAATTTTCAGCATAAGGATTAG
GGATGAACATAAAAGATAATAAAAAAGAAACATCGTGCGCACATTTTATATGGCTTCTCT
CACCTTGACATCTGCAGCAGCATTCTTTTCTAATGCTGAAGCTTGAGCCTTGTAAATCGA
TACATTTTTCGACATCACATCCTTTCTTTCCATACCTTCCTTCCGTGGGAATCCACCAAC
CATAACAGCAATATTGACACCCTTACAAGCTTCATGGACATCCGTTGTAGCAACAACACC
TACAAACATGAACAAGGTAAACCCTAAGAATCCTTCAAAGGAGAAATATCAATCTACCAT
AAAGTAGTATCCAAGATCAGGCTTAACAAGCATACCTCTGAGAAGAGGAAAAGCAGCGTC
AATCAATTCCATTTTCACCCCATTCAAGGACTCAGCTGCAGGTTCAATATCAAGCATGTG
CAGAATTACAGGCTGGTCAGGGCCAAGCATGGCCCCCCTAGCAATCATTGGAACAATAGC
ATAGCCTATTTGCCCTGTTGAATATAATCAAAATCCAATATTACATTACACATTAATTAA
AAAGTCATATCAAAGAATCTAAGTTCACCACAGAATTACAGGAAGATGTAATTCAAATGC
AAAAAATGAGTCCTAATCATTATGGGACACTTAACATAAAGGCTTGTCCCTTTCCATTAT
TTTGTTAACTTGACAGACAAATACTTGGATACTTAGCCCAATATTTTCACATCATAAAAC
TGGATATCATGAGCTTATAAATTCAGGAAATATTCCAAGATGGTTTTGTGGCAATGAGAA
ATACATGGCGTCTGAATTTTGCATCGGAACTGTTATAAGAAAATGAACTTGTAATTTTTT
TAAATTTTTTTTTAAAAACAGGGTGGGGATGGGGAAGAAATAAAAGGATTGATTTGAGCA
TGCCTGCAGCACCAGTAACCAATACAGTCACAGGCTCCTTCTCCATGCTCAAGAAACTCC
ACATGTATTTTATAAGCTTCCAAAAGAAGGCAATAGTGAACAGAACAAGCAAGATTTTCT
GAAAAAGAACAATATTCTCCATTTTCTCAAAAACAGACAGATGCAACAAACAATTCCTGT
CAAAATCAAAACAATCCAGTCCTATGTTTTTATATAGGTGTAAGAGTACCTTGATTGAAA
CAAAGAATCTACAGGGCACTTCCAGAACAAGGCAATCAGATGCCAAAACAAAGTCCACAA
GATACTTAAAAATACAGAACATATCAAATTATTCCAAAGAACAGAACCAAACCCTCTGTT
TGGTCTCCTCCTAAACCAAGGAATACAAAAAATTAATAAAAATAACAATCTCAAATCCAT
GCTTGTTGAAGAATTTTAGTGATCTCATAACAACAACAAAAAAAAAAAACTTGAAACTCT
TCTCTTCATCCACATTTTCATTCAAGCCAGCCACACAGTGAAAATAATACTGGAAAGGAA
GTAAATTTTGAAAGAATGCCCATACCAGCAGCACCAGTGACAAGAACTCGAACTGGGTCT
TTCGCCATTGCTGCGAAGTGTGGTTTTGGATAGAGAAAATGGG
>chr4:7709019-7712179 CURROT MDHC_LG4 P2
TGAAAGTAGAAACAATTTGACAACCAAGGAATTTGAATCTCCCCTTGATTCTCTAATTAA
TTTACCTTAACACTAATGTCAATCTGAGATTTCTTTCATTTTTTGTAATTGATTGATTCC
TTGATTTTGCATCCTCTTTTGCTGTACTTCCTATAAGTAAACAGCTTGGGAACTCTTTAC
TATTTCAGAATAATGGGGAAAGCCAGTGATGTCCTCATTTTAAGGTTATTATTTAAGGAT
CATCTCTGTAATTTATACTTACTAATCACCCCTTAGCTATCTTGATTAAGTCAAGAACTT
GCATCTCAGCAATTAAATCATATACGGATGACTACGATACATTTCATTCAATCTAATTTA
AACCCAGGAACATTAACATTGCATAACAAACCACATAAATTGTCTACAACTACGAGGAAA
ACCAATATGTGTTCTTCCTTTATTTGATGGATCATTGAGTCTGTCTGTCATTATTCCATG
AGAAAAGAAAAGCTTCATGGTCAATTGAGACATGAATGGGCCAAGGATTTCTCCTCAATG
AGCTCTTCTGCAGTTGCATCCAGCTTCCCCCTCGAAAACTCATCAATCTTGAGCCCTGCA
TTGAAATAGGCATAGTCCAACTTTAACTATCCAATTTTATTTGCCAGAACCATTACTAGG
ATTTGAAAGTGTTTCATAATCCTTAATGACAGTAATTTGTTGTTGCCAAAACATGATTTT
GAGTTAAAAGCTCAGGTTTTAAATGGCTGAAGGAAGTTAACAATGGGCACCGAGTTCAAA
CTTACCCTGCACAATTGACCATTGTCCTTTTTCACATGTAACTGGGAAAGAGTATACGAG
GCCTGGCTGGATTCCATAAGAGCCATCAGAATACACACCCATGGAAACCCATGAACCCTG
AATGACATTCAAAGTAACAAAGAAAAATATTAAATTTGCATAGAATTATATGAAGAAAGA
AAAAAAAAACCATTAATTTTGCAAGAACAAAATACTGGTAAAGATGACGAGAAACCTTAG
GAGTCCCGAGAACCCAATCACGTATATGATCACAAGCAGAACTTGCAGCAGACAGTGCAC
TTGATAGCTTCCTGGCCTTAATAATGGCTGCACCGCGCTGCTGCACGGTGGTGATGAACT
CGGTATTCAACCTAGAGAATGATAAAATGGATGAAGAATTTGAGTAACAACTTAAAGATT
TATACTAAATTTTACGGGTCAGAAATTTGAGATGTACCATTGATCATTAGCCACAAGTTC
TCTGACAGGTTTCTCTCCACCGCTGGTGGTGACAGTTGCATGGTTGACATCAGGATACTG
TGTTGAAGAGTGATTGCCCCAGATGATAACATTCTTCACATCACCGACGTGAACATTTAG
CTTCTCAGAGATTTGTCCTAATGCCCTGTTGTGATCCAGTCTTGTAAGGCATGTGATGTT
TTTCTCTGGGATTGAAGGTGCAAATTCTTTCAAGATGAGCGCATTAGTGTTTGCTGGGTT
GGCAACCACCAGCACCTGAATGGTAGAAGAAATGAAACTGCATCAACTTAAGCATAGCAA
CATTTCGATTTAAAGAAAAACACAGCAACAATATCTCAAAATTTTCAGCATAAGGATTAG
GGATGAACATAAAAGATAATAAAAAAGAAACATCGTGCGCACATTTTATATGGCTTCTCT
CACCTTGACATCTGCAGCAGCATTCTTTTCTAATGCTGAAGCTTGAGCCTTGTAAATCGA
TACATTTTTCGACATCACATCCTTTCTTTCCATACCTTCCTTCCGTGGGAATCCACCAAC
CATAACAGCAATATTGACACCCTTACAAGCTTCATGGACATCCGTTGTAGCAACAACACC
TACAAACATGAACAAGGTAAACCCTAAGAATCCTTCAAAGGAGAAATATCAATCTACCAT
AAAGTAGTATCCAAGATCAGGCTTAACAAGCATACCTCTGAGAAGAGGAAAAGCAGCGTC
AATCAATTCCATTTTCACCCCATTCAAGGACTCAGCTGCAGGTTCAATATCAAGCATGTG
CAGAATTACAGGCTGGTCAGGGCCAAGCATGGCCCCCCTAGCAATCATTGGAACAATAGC
ATAGCCTATTTGCCCTGTTGAATATAATCAAAATCCAATATTACATTACACATTAATTAA
AAAGTCATATCAAAGAATCTAAGTTCACCACAGAATTACAGGAAGATGTAATTCAAATGC
AAAAAATGAGTCCTAATCATTATGGGACACTTAACATAAAGGCTTGTCCCTTTCCATTAT
TTTGTTAACTTGACAGACAAATACTTGGATACTTAGCCCAATATTTTCACATCATAAAAC
TGGATATCATGAGCTTATAAATTCAGGAAATATTCCAAGATGGTTTTGTGGCAATGAGAA
ATACATGGCGTCTGAATTTTGCATCGGAACTGTTATAAGAAAATGAACTTGTAATTTTTT
TAAATTTTTTTTTAAAAACAGGGTGGGGATGGGGAAGAAATAAAAGGATTGATTTGAGCA
TGCCTGCAGCACCAGTAACCAATACAGTCACAGGCTCCTTCTCCATGCTCAAGAAACTCC
ACATGTATTTTATAAGCTTCCAAAAGAAGGCAATAGTGAACAGAACAAGCAAGATTTTCT
GAAAAAGAACAATATTCTCCATTTTCTCAAAAACAGACAGATGCAACAAACAATTCCTGT
CAAAATCAAAACAATCCAGTCCTATGTTTTTATATAGGTGTAAGAGTACCTTGATTGAAA
CAAAGAATCTACAGGGCACTTCCAGAACAAGGCAATCAGATGCCAAAACAAAGTCCACAA
GATACTTAAAAATACAGAACATATCAAATTATTCCAAAGAACAGAACCAAACCCTCTGTT
TGGTCTCCTCCTAAACCAAGGAATACAAAAAATTAATAAAAATAACAATCTCAAATCCAT
GCTTGTTGAAGAATTTTAGTGATCTCATAACAACAACAAAAAAAAAAAACTTGAAACTCT
TCTCTTCATCCACATTTTCATTCAAGCCAGCCACACAGTGAAAATAATACTGGAAAGGAA
GTAAATTTTGAAAGAATGCCCATACCAGCAGCACCAGTGACAAGAACTCGAACTGGGTCT
TTCGCCATTGCTGCGAAGTGTGGTTTTGGATAGAGAAAATGGG
>chr4:7709019-7712179 KR_004_1_seq1 MDHC_LG4 P1
TGAAAGTAGAAACAATTTGACAACCAAGGAATTTGAATCTCCCCTTGATTCTCTAATTAA
TTTACCTTAACACTAATGTCAATCTGAGATTTCTTTCATTTTTTGTAATTGATTGATTCC
TTGATTTTGCATCCTCTTTTGCTGTACTTCCTATAAGTAAACAGCTTGGGAACTCTTTAC
TATTTCAGAATAATGGGGAAAGCCAGTGATGTCCTCATTTTAAGGTTATTATTTAAGGAT
CATCTCTGTAATTTATACTTACTAATCACCCCTTAGCTATCTTGATTAAGTCAAGAACTT
GCATCTCAGCAATTAAATCATATACGGATGACTACGATACATTTCATTCAATCTAATTTA
AACCCAGGAACATTAACATTGCATAACAAACCACATAAATTGTCTACAACTACGAGGAAA
ACCAATATGTGTTCTTCCTTTATTTGATGGATCATTGAGTCTCTCTGTCATTATTCAATG
AGAAAAGAAAAGCTTCATGGTCAATTGAGACATGAATGGGCCAAGGATTTCTCCTCAATG
AGCTCTTCTGCAGTTGCATCCAGCTTCCCCCTCGAAAACTCATCAATCTTGAGCCCTGCA
TTGAAATAGGCATAGTCCAACTTTAACTATCCAATTTTATTTGCCAGAACCATTACTAGG
ATTTGAAAGTGTTTCATAATCCTTAATGACAGTAATTTGTTGTTGCCAAAACATGATTTT
GAGTTAAAAGCTCAGGTTTTAAATGGCTGAAGGAAGTTAACAATGGGCACCGAGTTCAAA
CTTACCCTGCACAATTGACCATTGTCCTTTTTCACATGTAACTGGGAAAGAGTATACGAG
GCCTGGCTGGATTCCATAAGAGCCATCAGAATACACACCCATGGAAACCCATGAACCCTG
AATGACATTCAAAGTAACAAAGAAAAATATTAAATTTGCATAGAATTATATGAAGAAAGA
AAAAAAAAACCATTAATTTTGCAAGAACAAAATACTGGTAAAGATGACGAGAAACCTTAG
GAGTCCCGAGAACCCAATCACGTATATGATCACAAGCAGAACTTGCAGCAGACAGTGCAC
TTGATAGCTTCCTGGCCTTAATAATGGCTGCACCGCGCTGCTGCACGGTGGTGATGAACT
CGGTATTCAACCTAGAGAATGATAAAATGGATGAAGAATTTGAGTAACAACTTAAAGATT
TATACTAAATTTTACGGGTCAGAAATTTGAGATGTACCATTGATCATTAGCCACAAGTTC
TCTGACAGGTTTCTCTCCACCGCTGGTGGTGACAGTTGCATGGTTGACATCAGGATACTG
TGTTGAAGAGTGATTGCCCCAGATGATAACATTCTTCACATCACCGACGTGAACATTTAG
CTTCTCAGAGATTTGTCCTAATGCCCTGTTGTGATCCAGTCTTGTAAGGCATGTGATGTT
TTTCTCTGGGATTGAAGGTGCAAATTCTTTCAAGATGAGCGCATTAGTGTTTGCTGGGTT
GGCAACCACCAGCACCTGAATGGTAGAAGAAATGAAACTGCATCAACTTAAGCATAGCAA
CATTTCGATTTAAAGAAAAACACAGCAACAATATCTCAAAATTTTCAGCATAAGGATTAG
GGATGAACATAAAAGATAATAAAAAAGAAACATCGTGCGCACATTTTATATGGCTTCTCT
CACCTTGACATCTGCAGCAGCATTCTTTTCTAATGCTGAAGCTTGAGCCTTGTAAATCGA
TACATTTTTCGACATCACATCCTTTCTTTCCATACCTTCCTTCCGTGGGAATCCACCAAC
CATAACAGCAATATTGACACCCTTACAAGCTTCATGGACATCCGTTGTAGCAACAACACC
TACAAACATGAACAAGGTAAACCCTAAGAATCCTTCAAAGGAGAAATATCAATCTACCAT
AAAGTAGTATCCAAGATCAGGCTTAACAAGCATACCTCTGAGAAGAGGAAAAGCAGCGTC
AATCAATTCCATTTTCACCCCATTCAAGGACTCAGCTGCAGGTTCAATATCAAGCATGTG
CAGAATTACAGGCTGGTCAGGGCCAAGCATGGCCCCCCTAGCAATCATTGGAACAATAGC
ATAGCCTATTTGCCCTGTTGAATATAATCAAAATCCAATATTACATTACACATTAATTAA
AAAGTCATATCAAAGAATCTAAGTTCACCACAGAATTACAGGAAGATGTAATTCAAATGC
AAAAAATGAGTCCTAATCATTATGGGACACTTAACATAAAGGCTTGTCCCTTTCCATTAT
TTTGTTAACTTGACAGACAAATACTTGGATACTTAGCCCAATATTTTCACATCATAAAAC
TGGATATCATGAGCTTATAAATTCAGGAAATATTCCAAGATGGTTTTGTGGCAATGAGAA
ATACATGGCGTCTGAATTTTGCATCGGAACTGTTATAAGAAAATGAACTTGTAATTTTTT
TAAATTTTTTTTTAAAAACAGGGTGGGGATGGGGAAGAAATAAAAGGATTGATTTGAGCA
TGCCTGCAGCACCAGTAACCAATACAGTCACAGGCTCCTTCTCCATGCTCAAGAAACTCC
ACATGTATTTTATAAGCTTCCAAAAGAAGGCAATAGTGAACAGAACAAGCAAGATTTTCT
GAAAAAGAACAATATTCTCCATTTTCTCAAAAACAGACAGATGCAACAAACAATTCCTGT
CAAAATCAAAACAATCCAGTCCTATGTTTTTATATAGGTGTAAGAGTACCTTGATTGAAA
CAAAGAATCTACAGGGCACTTCCAGAACAAGGCAATCAGATGCCAAAACAAAGTCCACAA
GATACTTAAAAATACAGAACATATCAAATTATTCCAAAGAACAGAACCAAACCCTCTGTT
TGGTCTCCTCCTAAACCAAGGAATACAAAAAATTAATAAAAATAACAATCTCAAATCCAT
GCTTGTTGAAGAATTTTAGTGATCTCATAACAACAACAAAAAAAAAAAACTTGAAACTCT
TCTCTTCATCCACATTTTCATTCAAGCCAGCCACACAGTGAAAATAATACTGGAAAGGAA
GTAAATTTTGAAAGAATGCCCATACCAGCAGCACCAGTGACAAGAACTCGAACTGGGTCT
TTCGCCATTGCTGCGAAGTGTGGTTTTGGATAGAGAAAATGGG
>chr4:7709019-7712179 KR_004_1_seq1 MDHC_LG4 P2
TGAAAGTAGAAACAATTTGACAACCAAGGAATTTGAATCTCCCCTTGATTCTCTAATTAA
TTTACCTTAACACTAATGTCAATCTGAGATTTCTTTCATTTTTTGTAATTGATTGATTCC
TTGATTTTGCATCCTCTTTTGCTGTACTTCCTATAAGTAAACAGCTTGGGAACTCTTTAC
TATTTCAGAATAATGGGGAAAGCCAGTGATGTCCTCATTTTAAGGTTATTATTTAAGGAT
CATCTCTGTAATTTATACTTACTAATCACCCCTTAGCTATCTTGATTAAGTCAAGAACTT
GCATCTCAGCAATTAAATCATATACGGATGACTACGATACATTTCATTCAATCTAATTTA
AACCCAGGAACATTAACATTGCATAACAAACCACATAAATTGTCTACAACTACGAGGAAA
ACCAATATGTGTTCTTCCTTTATTTGATGGATCATTGAGTCTGTCTGTCATTATTCCATG
AGAAAAGAAAAGCTTCATGGTCAATTGAGACATGAATGGGCCAAGGATTTCTCCTCAATG
AGCTCTTCTGCAGTTGCATCCAGCTTCCCCCTCGAAAACTCATCAATCTTGAGCCCTGCA
TTGAAATAGGCATAGTCCAACTTTAACTATCCAATTTTATTTGCCAGAACCATTACTAGG
ATTTGAAAGTGTTTCATAATCCTTAATGACAGTAATTTGTTGTTGCCAAAACATGATTTT
GAGTTAAAAGCTCAGGTTTTAAATGGCTGAAGGAAGTTAACAATGGGCACCGAGTTCAAA
CTTACCCTGCACAATTGACCATTGTCCTTTTTCACATGTAACTGGGAAAGAGTATACGAG
GCCTGGCTGGATTCCATAAGAGCCATCAGAATACACACCCATGGAAACCCATGAACCCTG
AATGACATTCAAAGTAACAAAGAAAAATATTAAATTTGCATAGAATTATATGAAGAAAGA
AAAAAAAAACCATTAATTTTGCAAGAACAAAATACTGGTAAAGATGACGAGAAACCTTAG
GAGTCCCGAGAACCCAATCACGTATATGATCACAAGCAGAACTTGCAGCAGACAGTGCAC
TTGATAGCTTCCTGGCCTTAATAATGGCTGCACCGCGCTGCTGCACGGTGGTGATGAACT
CGGTATTCAACCTAGAGAATGATAAAGTGGATGAAGAATTTGAGTAACAACTTAAAGATT
TATACTAAATTTTACGGGTCAGAAATTTGAGATGTACCATTGATCATTAGCCACAAGTTC
TCTGACAGGTTTCTCTCCACCGCTGGTGGTGACAGTTGCATGGTTGACATCAGGATACTG
TGTTGAAGAGTGATTGCCCCAGATGATAACATTCTTCACATCACCGACGTGAACATTTAG
CTTCTCAGAGATTTGTCCTAATGCCCTGTTGTGATCCAGTCTTGTAAGGCATGTGATGTT
TTTCTCTGGGATTGAAGGTGCAAATTCTTTCAAGATGAGCGCATTAGTGTTTGCTGGGTT
GGCAACCACCAGCACCTGAATGGTAGAAGAAATGAAACTGCATCAACTTAAGCATAGCAA
CATTTCGATTTAAAGAAAAACACAGCAACAATATCTCAAAATTTTCAGCATAAGGATTAG
GGATGAACATAAAAGATAATAAAAAAGAAACATCGTGCGCACATTTTATATGGCTTCTCT
CACCTTGACATCTGCAGCAGCATTCTTTTCTAATGCTGAAGCTTGAGCCTTGTAAATCGA
TACATTTTTCGACATCACATCCTTTCTTTCCATACCTTCCTTCCGTGGGAATCCACCAAC
CATAACAGCAATATTGACACCCTTACAAGCTTCATGGACATCCGTTGTAGCAACAACACC
TACAAACATGAACAAGGTAAACCCTAAGAATCCTTCAAAGGAGAAATATCAATCTACCAT
AAAGTAGTATCCAAGATCAGGCTTAACAAGCATACCTCTGAGAAGAGGAAAAGCAGCGTC
AATCAATTCCATTTTCACCCCATTCAAGGACTCAGCTGCAGGTTCAATATCAAGCATGTG
CAGAATTACAGGCTGGTCAGGGCCAAGCATGGCCCCCCTAGCAATCATTGGAACAATAGC
ATAGCCTATTTGCCCTGTTGAATATAATCAAAATCCAATATTACATTACACATTAATTAA
AAAGTCATATCAAAGAATCTAAGTTCACCACAGAATTACAGGAAGATGTAATTCAAATGC
AAAAAATGAGTCCTAATCATTATGGGACACTTAACATAAAGGCTTGTCCCTTTCCATTAT
TTTGTTAACTTGACAGACAAATACTTGGATACTTAGCCCAATATTTTCACATCATAAAAC
TGGATATCATGAGCTTATAAATTCAGGAAATATTCCAAGATGGTTTTGTGGCAATGAGAA
ATACATGGCGTCTGAATTTTGCATCGGAACTGTTATAAGAAAATGAACTTGTAATTTTTT
TAAATTTTTTTTTAAAAACAGGGTGGGGATGGGGAAGAAATAAAAGGATTGATTTGAGCA
TGCCTGCAGCACCAGTAACCAATACAGTCACAGGCTCCTTCTCCATGCTCAAGAAACTCC
ACATGTATTTTATAAGCTTCCAAAAGAAGGCAATAGTGAACAGAACAAGCAAGATTTTCT
GAAAAAGAACAATATTCTCCATTTTCTCAAAAACAGACAGATGCAACAAACAATTCCTGT
CAAAATCAAAACAATCCAGTCCTATGTTTTTATATAGGTGTAAGAGTACCTTGATTGAAA
CAAAGAATCTACAGGGCACTTCCAGAACAAGGCAATCAGATGCCAAAACAAAGTCCACAA
GATACTTAAAAATACAGAACATATCAAATTATTCCAAAGAACAGAACCAAACCCTCTGTT
TGGTCTCCTCCTAAACCAAGGAATACAAAAAATTAATAAAAATAACAATCTCAAATCCAT
GCTTGTTGAAGAATTTTAGTGATCTCATAACAACAACAAAAAAAAAAAACTTGAAACTCT
TCTCTTCATCCACATTTTCATTCAAGCCAGCCACACAGTGAAAATAATACTGGAAAGGAA
GTAAATTTTGAAAGAATGCCCATACCAGCAGCACCAGTGACAAGAACTCGAACTGGGTCT
TTCGCCATTGCTGCGAAGTGTGGTTTTGGATAGAGAAAATGGG
>chr4:7709019-7712179 KR_008_1_seq1 MDHC_LG4 P1
TGAAAGTAGAAACAATTTGACAACCAAGGAATTTGAATCTCCCCTTGATTCTCTAATTAA
TTTACCTTAACACTAATGTCAATCTGAGATTTCTTTCATTTTTTGTAATTGATTGATTCC
TTGATTTTGCATCCTCTTTTGCTGTACTTCCTATAAGTAAACAGCTTGGGAACTCTTTAC
TATTTCAGAATAATGGGGAAAGCCAGTGATGTCCTCATTTTAAGGTTATTATTTAAGGAT
CATCTCTGTAATTTATACTTACTAATCACCCCTTAGCTATCTTGATTAAGTCAAGAACTT
GCATCTCAGCAATTAAATCATATACGGATGACTACGATACATTTCATTCAATCTAATTTA
AACCCAGGAACATTAACATTGCATAACAAACCACATAAATTGTCTACAACTACGAGGAAA
ACCAATATGTGTTCTTCCTTTATTTGATGGATCATTGAGTCTGTCTGTCATTATTCCATG
AGAAAAGAAAAGCTTCATGGTCAATTGAGACATGAATGGGCCAAGGATTTCTCCTCAATG
AGCTCTTCTGCAGTTGCATCCAGCTTCCCCCTCGAAAACTCATCAATCTTGAGCCCTGCA
TTGAAATAGGCATAGTCCAACTTTAACTATCCAATTTTATTTGCCAGAACCATTACTAGG
ATTTGAAAGTGTTTCATAATCCTTAATGACAGTAATTTGTTGTTGCCAAAACATGATTTT
GAGTTAAAAGCTCAGGTTTTAAATGGCTGAAGGAAGTTAACAATGGGCACCGAGTTCAAA
CTTACCCTGCACAATTGACCATTGTCCTTTTTCACATGTAACTGGGAAAGAGTATACGAG
GCCTGGCTGGATTCCATAAGAGCCATCAGAATACACACCCATGGAAACCCATGAACCCTG
AATGACATTCAAAGTAACAAAGAAAAATATTAAATTTGCATAGAATTATATGAAGAAAGA
AAAAAAAAACCATTAATTTTGCAAGAACAAAATACTGGTAAAGATGACGAGAAACCTTAG
GAGTCCCGAGAACCCAATCACGTATATGATCACAAGCAGAACTTGCAGCAGACAGTGCAC
TTGATAGCTTCCTGGCCTTAATAATGGCTGCACCGCGCTGCTGCACGGTGGTGATGAACT
CGGTATTCAACCTAGAGAATGATAAAATGGATGAAGAATTTGAGTAACAACTTAAAGATT
TATACTAAATTTTACGGGTCAGAAATTTGAGATGTACCATTGATCATTAGCCACAAGTTC
TCTGACAGGTTTCTCTCCACCGCTGGTGGTGACAGTTGCATGGTTGACATCAGGATACTG
TGTTGAAGAGTGATTGCCCCAGATGATAACATTCTTCACATCACCGACGTGAACATTTAG
CTTCTCAGAGATTTGTCCTAATGCCCTGTTGTGATCCAGTCTTGTAAGGCATGTGATGTT
TTTCTCTGGGATTGAAGGTGCAAATTCTTTCAAGATGAGCGCATTAGTGTTTGCTGGGTT
GGCAACCACCAGCACCTGAATGGTAGAAGAAATGAAACTGCATCAACTTAAGCATAGCAA
CATTTCGATTTAAAGAAAAACACAGCAACAATATCTCAAAATTTTCAGCATAAGGATTAG
GGATGAACATAAAAGATAATAAAAAAGAAACATCGTGCGCACATTTTATATGGCTTCTCT
CACCTTGACATCTGCAGCAGCATTCTTTTCTAATGCTGAAGCTTGAGCCTTGTAAATCGA
TACATTTTTCGACATCACATCCTTTCTTTCCATACCTTCCTTCCGTGGGAATCCACCAAC
CATAACAGCAATATTGACACCCTTACAAGCTTCATGGACATCCGTTGTAGCAACAACACC
TACAAACATGAACAAGGTAAACCCTAAGAATCCTTCAAAGGAGAAATATCAATCTACCAT
AAAGTAGTATCCAAGATCAGGCTTAACAAGCATACCTCTGAGAAGAGGAAAAGCAGCGTC
AATCAATTCCATTTTCACCCCATTCAAGGACTCAGCTGCAGGTTCAATATCAAGCATGTG
CAGAATTACAGGCTGGTCAGGGCCAAGCATGGCCCCCCTAGCAATCATTGGAACAATAGC
ATAGCCTATTTGCCCTGTTGAATATAATCAAAATCCAATATTACATTACACATTAATTAA
AAAGTCATATCAAAGAATCTAAGTTCACCACAGAATTACAGGAAGATGTAATTCAAATGC
AAAAAATGAGTCCTAATCATTATGGGACACTTAACATAAAGGCTTGTCCCTTTCCATTAT
TTTGTTAACTTGACAGACAAATACTTGGATACTTAGCCCAATATTTTCACATCATAAAAC
TGGATATCATGAGCTTATAAATTCAGGAAATATTCCAAGATGGTTTTGTGGCAATGAGAA
ATACATGGCGTCTGAATTTTGCATCGGAACTGTTATAAGAAAATGAACTTGTAATTTTTT
TAAATTTTTTTTTAAAAACAGGGTGGGGATGGGGAAGAAATAAAAGGATTGATTTGAGCA
TGCCTGCAGCACCAGTAACCAATACAGTCACAGGCTCCTTCTCCATGCTCAAGAAACTCC
ACATGTATTTTATAAGCTTCCAAAAGAAGGCAATAGTGAACAGAACAAGCAAGATTTTCT
GAAAAAGAACAATATTCTCCATTTTCTCAAAAACAGACAGATGCAACAAACAATTCCTGT
CAAAATCAAAACAATCCAGTCCTATGTTTTTATATAGGTGTAAGAGTACCTTGATTGAAA
CAAAGAATCTACAGGGCACTTCCAGAACAAGGCAATCAGATGCCAAAACAAAGTCCACAA
GATACTTAAAAATACAGAACATATCAAATTATTCCAAAGAACAGAACCAAACCCTCTGTT
TGGTCTCCTCCTAAACCAAGGAATACAAAAAATTAATAAAAATAACAATCTCAAATCCAT
GCTTGTTGAAGAATTTTAGTGATCTCATAACAACAACAAAAAAAAAAAACTTGAAACTCT
TCTCTTCATCCACATTTTCATTCAAGCCAGCCACACAGTGAAAATAATACTGGAAAGGAA
GTAAATTTTGAAAGAATGCCCATACCAGCAGCACCAGTGACAAGAACTCGAACTGGGTCT
TTCGCCATTGCTGCGAAGTGTGGTTTTGGATAGAGAAAATGGG
>chr4:7709019-7712179 KR_008_1_seq1 MDHC_LG4 P2
TGAAAGTAGAAACAATTTGACAACCAAGGAATTTGAATCTCCCCTTGATTCTCTAATTAA
TTTACCTTAACACTAATGTCAATCTGAGATTTCTTTCATTTTTTGTAATTGATTGATTCC
TTGATTTTGCATCCTCTTTTGCTGTACTTCCTATAAGTAAACAGCTTGGGAACTCTTTAC
TATTTCAGAATAATGGGGAAAGCCAGTGATGTCCTCATTTTAAGGTTATTATTTAAGGAT
CATCTCTGTAATTTATACTTACTAATCACCCCTTAGCTATCTTGATTAAGTCAAGAACTT
GCATCTCAGCAATTAAATCATATACGGATGACTACGATACATTTCATTCAATCTAATTTA
AACCCAGGAACATTAACATTGCATAACAAACCACATAAATTGTCTACAACTACGAGGAAA
ACCAATATGTGTTCTTCCTTTATTTGATGGATCATTGAGTCTGTCTGTCATTATTCCATG
AGAAAAGAAAAGCTTCATGGTCAATTGAGACATGAATGGGCCAAGGATTTCTCCTCAATG
AGCTCTTCTGCAGTTGCATCCAGCTTCCCCCTCGAAAACTCATCAATCTTGAGCCCTGCA
TTGAAATAGGCATAGTCCAACTTTAACTATCCAATTTTATTTGCCAGAACCATTACTAGG
ATTTGAAAGTGTTTCATAATCCTTAATGACAGTAATTTGTTGTTGCCAAAACATGATTTT
GAGTTAAAAGCTCAGGTTTTAAATGGCTGAAGGAAGTTAACAATGGGCACCGAGTTCAAA
CTTACCCTGCACAATTGACCATTGTCCTTTTTCACATGTAACTGGGAAAGAGTATACGAG
GCCTGGCTGGATTCCATAAGAGCCATCAGAATACACACCCATGGAAACCCATGAACCCTG
AATGACATTCAAAGTAACAAAGAAAAATATTAAATTTGCATAGAATTATATGAAGAAAGA
AAAAAAAAACCATTAATTTTGCAAGAACAAAATACTGGTAAAGATGACGAGAAACCTTAG
GAGTCCCGAGAACCCAATCACGTATATGATCACAAGCAGAACTTGCAGCAGACAGTGCAC
TTGATAGCTTCCTGGCCTTAATAATGGCTGCACCGCGCTGCTGCACGGTGGTGATGAACT
CGGTATTCAACCTAGAGAATGATAAAATGGATGAAGAATTTGAGTAACAACTTAAAGATT
TATACTAAATTTTACGGGTCAGAAATTTGAGATGTACCATTGATCATTAGCCACAAGTTC
TCTGACAGGTTTCTCTCCACCGCTGGTGGTGACAGTTGCATGGTTGACATCAGGATACTG
TGTTGAAGAGTGATTGCCCCAGATGATAACATTCTTCACATCACCGACGTGAACATTTAG
CTTCTCAGAGATTTGTCCTAATGCCCTGTTGTGATCCAGTCTTGTAAGGCATGTGATGTT
TTTCTCTGGGATTGAAGGTGCAAATTCTTTCAAGATGAGCGCATTAGTGTTTGCTGGGTT
GGCAACCACCAGCACCTGAATGGTAGAAGAAATGAAACTGCATCAACTTAAGCATAGCAA
CATTTCGATTTAAAGAAAAACACAGCAACAATATCTCAAAATTTTCAGCATAAGGATTAG
GGATGAACATAAAAGATAATAAAAAAGAAACATCGTGCGCACATTTTATATGGCTTCTCT
CACCTTGACATCTGCAGCAGCATTCTTTTCTAATGCTGAAGCTTGAGCCTTGTAAATCGA
TACATTTTTCGACATCACATCCTTTCTTTCCATACCTTCCTTCCGTGGGAATCCACCAAC
CATAACAGCAATATTGACACCCTTACAAGCTTCATGGACATCCGTTGTAGCAACAACACC
TACAAACATGAACAAGGTAAACCCTAAGAATCCTTCAAAGGAGAAATATCAATCTACCAT
AAAGTAGTATCCAAGATCAGGCTTAACAAGCATACCTCTGAGAAGAGGAAAAGCAGCGTC
AATCAATTCCATTTTCACCCCATTCAAGGACTCAGCTGCAGGTTCAATATCAAGCATGTG
CAGAATTACAGGCTGGTCAGGGCCAAGCATGGCCCCCCTAGCAATCATTGGAACAATAGC
ATAGCCTATTTGCCCTGTTGAATATAATCAAAATCCAATATTACATTACACATTAATTAA
AAAGTCATATCAAAGAATCTAAGTTCACCACAGAATTACAGGAAGATGTAATTCAAATGC
AAAAAATGAGTCCTAATCATTATGGGACACTTAACATAAAGGCTTGTCCCTTTCCATTAT
TTTGTTAACTTGACAGACAAATACTTGGATACTTAGCCCAATATTTTCACATCATAAAAC
TGGATATCATGAGCTTATAAATTCAGGAAATATTCCAAGATGGTTTTGTGGCAATGAGAA
ATACATGGCGTCTGAATTTTGCATCGGAACTGTTATAAGAAAATGAACTTGTAATTTTTT
TAAATTTTTTTTTAAAAACAGGGTGGGGATGGGGAAGAAATAAAAGGATTGATTTGAGCA
TGCCTGCAGCACCAGTAACCAATACAGTCACAGGCTCCTTCTCCATGCTCAAGAAACTCC
ACATGTATTTTATAAGCTTCCAAAAGAAGGCAATAGTGAACAGAACAAGCAAGATTTTCT
GAAAAAGAACAATATTCTCCATTTTCTCAAAAACAGACAGATGCAACAAACAATTCCTGT
CAAAATCAAAACAATCCAGTCCTATGTTTTTATATAGGTGTAAGAGTACCTTGATTGAAA
CAAAGAATCTACAGGGCACTTCCAGAACAAGGCAATCAGATGCCAAAACAAAGTCCACAA
GATACTTAAAAATACAGAACATATCAAATTATTCCAAAGAACAGAACCAAACCCTCTGTT
TGGTCTCCTCCTAAACCAAGGAATACAAAAAATTAATAAAAATAACAATCTCAAATCCAT
GCTTGTTGAAGAATTTTAGTGATCTCATAACAACAACAAAAAAAAAAAACTTGAAACTCT
TCTCTTCATCCACATTTTCATTCAAGCCAGCCACACAGTGAAAATAATACTGGAAAGGAA
GTAAATTTTGAAAGAATGCCCATACCAGCAGCACCAGTGACAAGAACTCGAACTGGGTCT
TTCGCCATTGCTGCGAAGTGTGGTTTTGGATAGAGAAAATGGG
>chr4:7709019-7712179 KR_011_1_seq1 MDHC_LG4 P1
TGAAAGTAGAAACAATTTGACAACCAAGGAATTTGAATCTCCCCTTGATTCTCTAATTAA
TTTACCTTAACACTAATGTCAATCTGAGATTTCTTTCATTTTTTGTAATTGATTGATTCC
TTGATTTTGCATCCTCTTTTGCTGTACTTCCTATAAGTAAACAGCTTGGGAACTCTTTAC
TATTTCAGAATAATGGGGAAAGCCAGTGATGTCCTCATTTTAAGGTTATTATTTAAGGAT
CATCTCTGTAATTTATACTTACTAATCACCCCTTAGCTATCTTGATTAAGTCAAGAACTT
GCATCTCAGCAATTAAATCATATACGGATGACTACGATACATTTCATTCAATCTAATTTA
AACCCAGGAACATTAACATTGCATAACAAACCACATAAATTGTCTACAACTACGAGGAAA
ACCAATATGTGTTCTTCCTTTATTTGATGGATCATTGAGTCTGTCTGTCATTATTCCATG
AGAAAAGAAAAGCTTCATGGTCAATTGAGACATGAATGGGCCAAGGATTTCTCCTCAATG
AGCTCTTCTGCAGTTGCATCCAGCTTCCCCCTCGAAAACTCATCAATCTTGAGCCCTGCA
TTGAAATAGGCATAGTCCAACTTTAACTATCCAATTTTATTTGCCAGAACCATTACTAGG
ATTTGAAAGTGTTTCATAATCCTTAATGACAGTAATTTGTTGTTGCCAAAACATGATTTT
GAGTTAAAAGCTCAGGTTTTAAATGGCTGAAGGAAGTTAACAATGGGCACCGAGTTCAAA
CTTACCCTGCACAATTGACCATTGTCCTTTTTCACATGTAACTGGGAAAGAGTATACGAG
GCCTGGCTGGATTCCATAAGAGCCATCAGAATACACACCCATGGAAACCCATGAACCCTG
AATGACATTCAAAGTAACAAAGAAAAATATTAAATTTGCATAGAATTATATGAAGAAAGA
AAAAAAAAACCATTAATTTTGCAAGAACAAAATACTGGTAAAGATGACGAGAAACCTTAG
GAGTCCCGAGAACCCAATCACGTATATGATCACAAGCAGAACTTGCAGCAGACAGTGCAC
TTGATAGCTTCCTGGCCTTAATAATGGCTGCACCGCGCTGCTGCACGGTGGTGATGAACT
CGGTATTCAACCTAGAGAATGATAAAATGGATGAAGAATTTGAGTAACAACTTAAAGATT
TATACTAAATTTTACGGGTCAGAAATTTGAGATGTACCATTGATCATTAGCCACAAGTTC
TCTGACAGGTTTCTCTCCACCGCTGGTGGTGACAGTTGCATGGTTGACATCAGGATACTG
TGTTGAAGAGTGATTGCCCCAGATGATAACATTCTTCACATCACCGACGTGAACATTTAG
CTTCTCAGAGATTTGTCCTAATGCCCTGTTGTGATCCAGTCTTGTAAGGCATGTGATGTT
TTTCTCTGGGATTGAAGGTGCAAATTCTTTCAAGATGAGCGCATTAGTGTTTGCTGGGTT
GGCAACCACCAGCACCTGAATGGTAGAAGAAATGAAACTGCATCAACTTAAGCATAGCAA
CATTTCGATTTAAAGAAAAACACAGCAACAATATCTCAAAATTTTCAGCATAAGGATTAG
GGATGAACATAAAAGATAATAAAAAAGAAACATCGTGCGCACATTTTATATGGCTTCTCT
CACCTTGACATCTGCAGCAGCATTCTTTTCTAATGCTGAAGCTTGAGCCTTGTAAATCGA
TACATTTTTCGACATCACATCCTTTCTTTCCATACCTTCCTTCCGTGGGAATCCACCAAC
CATAACAGCAATATTGACACCCTTACAAGCTTCATGGACATCCGTTGTAGCAACAACACC
TACAAACATGAACAAGGTAAACCCTAAGAATCCTTCAAAGGAGAAATATCAATCTACCAT
AAAGTAGTATCCAAGATCAGGCTTAACAAGCATACCTCTGAGAAGAGGAAAAGCAGCGTC
AATCAATTCCATTTTCACCCCATTCAAGGACTCAGCTGCAGGTTCAATATCAAGCATGTG
CAGAATTACAGGCTGGTCAGGGCCAAGCATGGCCCCCCTAGCAATCATTGGAACAATAGC
ATAGCCTATTTGCCCTGTTGAATATAATCAAAATCCAATATTACATTACACATTAATTAA
AAAGTCATATCAAAGAATCTAAGTTCACCACAGAATTACAGGAAGATGTAATTCAAATGC
AAAAAATGAGTCCTAATCATTATGGGACACTTAACATAAAGGCTTGTCCCTTTCCATTAT
TTTGTTAACTTGACAGACAAATACTTGGATACTTAGCCCAATATTTTCACATCATAAAAC
TGGATATCATGAGCTTATAAATTCAGGAAATATTCCAAGATGGTTTTGTGGCAATGAGAA
ATACATGGCGTCTGAATTTTGCATCGGAACTGTTATAAGAAAATGAACTTGTAATTTTTT
TAAATTTTTTTTTAAAAACAGGGTGGGGATGGGGAAGAAATAAAAGGATTGATTTGAGCA
TGCCTGCAGCACCAGTAACCAATACAGTCACAGGCTCCTTCTCCATGCTCAAGAAACTCC
ACATGTATTTTATAAGCTTCCAAAAGAAGGCAATAGTGAACAGAACAAGCAAGATTTTCT
GAAAAAGAACAATATTCTCCATTTTCTCAAAAACAGACAGATGCAACAAACAATTCCTGT
CAAAATCAAAACAATCCAGTCCTATGTTTTTATATAGGTGTAAGAGTACCTTGATTGAAA
CAAAGAATCTACAGGGCACTTCCAGAACAAGGCAATCAGATGCCAAAACAAAGTCCACAA
GATACTTAAAAATACAGAACATATCAAATTATTCCAAAGAACAGAACCAAACCCTCTGTT
TGGTCTCCTCCTAAACCAAGGAATACAAAAAATTAATAAAAATAACAATCTCAAATCCAT
GCTTGTTGAAGAATTTTAGTGATCTCATAACAACAACAAAAAAAAAAAACTTGAAACTCT
TCTCTTCATCCACATTTTCATTCAAGCCAGCCACACAGTGAAAATAATACTGGAAAGGAA
GTAAATTTTGAAAGAATGCCCATACCAGCAGCACCAGTGACAAGAACTCGAACTGGGTCT
TTCGCCATTGCTGCGAAGTGTGGTTTTGGATAGAGAAAATGGG
>chr4:7709019-7712179 KR_011_1_seq1 MDHC_LG4 P2
TGAAAGTAGAAACAATTTGACAACCAAGGAATTTGAATCTCCCCTTGATTCTCTAATTAA
TTTACCTTAACACTAATGTCAATCTGAGATTTCTTTCATTTTTTGTAATTGATTGATTCC
TTGATTTTGCATCCTCTTTTGCTGTACTTCCTATAAGTAAACAGCTTGGGAACTCTTTAC
TATTTCAGAATAATGGGGAAAGCCAGTGATGTCCTCATTTTAAGGTTATTATTTAAGGAT
CATCTCTGTAATTTATACTTACTAATCACCCCTTAGCTATCTTGATTAAGTCAAGAACTT
GCATCTCAGCAATTAAATCATATACGGATGACTACGATACATTTCATTCAATCTAATTTA
AACCCAGGAACATTAACATTGCATAACAAACCACATAAATTGTCTACAACTACGAGGAAA
ACCAATATGTGTTCTTCCTTTATTTGATGGATCATTGAGTCTGTCTGTCATTATTCCATG
AGAAAAGAAAAGCTTCATGGTCAATTGAGACATGAATGGGCCAAGGATTTCTCCTCAATG
AGCTCTTCTGCAGTTGCATCCAGCTTCCCCCTCGAAAACTCATCAATCTTGAGCCCTGCA
TTGAAATAGGCATAGTCCAACTTTAACTATCCAATTTTATTTGCCAGAACCATTACTAGG
ATTTGAAAGTGTTTCATAATCCTTAATGACAGTAATTTGTTGTTGCCAAAACATGATTTT
GAGTTAAAAGCTCAGGTTTTAAATGGCTGAAGGAAGTTAACAATGGGCACCGAGTTCAAA
CTTACCCTGCACAATTGACCATTGTCCTTTTTCACATGTAACTGGGAAAGAGTATACGAG
GCCTGGCTGGATTCCATAAGAGCCATCAGAATACACACCCATGGAAACCCATGAACCCTG
AATGACATTCAAAGTAACAAAGAAAAATATTAAATTTGCATAGAATTATATGAAGAAAGA
AAAAAAAAACCATTAATTTTGCAAGAACAAAATACTGGTAAAGATGACGAGAAACCTTAG
GAGTCCCGAGAACCCAATCACGTATATGATCACAAGCAGAACTTGCAGCAGACAGTGCAC
TTGATAGCTTCCTGGCCTTAATAATGGCTGCACCGCGCTGCTGCACGGTGGTGATGAACT
CGGTATTCAACCTAGAGAATGATAAAATGGATGAAGAATTTGAGTAACAACTTAAAGATT
TATACTAAATTTTACGGGTCAGAAATTTGAGATGTACCATTGATCATTAGCCACAAGTTC
TCTGACAGGTTTCTCTCCACCGCTGGTGGTGACAGTTGCATGGTTGACATCAGGATACTG
TGTTGAAGAGTGATTGCCCCAGATGATAACATTCTTCACATCACCGACGTGAACATTTAG
CTTCTCAGAGATTTGTCCTAATGCCCTGTTGTGATCCAGTCTTGTAAGGCATGTGATGTT
TTTCTCTGGGATTGAAGGTGCAAATTCTTTCAAGATGAGCGCATTAGTGTTTGCTGGGTT
GGCAACCACCAGCACCTGAATGGTAGAAGAAATGAAACTGCATCAACTTAAGCATAGCAA
CATTTCGATTTAAAGAAAAACACAGCAACAATATCTCAAAATTTTCAGCATAAGGATTAG
GGATGAACATAAAAGATAATAAAAAAGAAACATCGTGCGCACATTTTATATGGCTTCTCT
CACCTTGACATCTGCAGCAGCATTCTTTTCTAATGCTGAAGCTTGAGCCTTGTAAATCGA
TACATTTTTCGACATCACATCCTTTCTTTCCATACCTTCCTTCCGTGGGAATCCACCAAC
CATAACAGCAATATTGACACCCTTACAAGCTTCATGGACATCCGTTGTAGCAACAACACC
TACAAACATGAACAAGGTAAACCCTAAGAATCCTTCAAAGGAGAAATATCAATCTACCAT
AAAGTAGTATCCAAGATCAGGCTTAACAAGCATACCTCTGAGAAGAGGAAAAGCAGCGTC
AATCAATTCCATTTTCACCCCATTCAAGGACTCAGCTGCAGGTTCAATATCAAGCATGTG
CAGAATTACAGGCTGGTCAGGGCCAAGCATGGCCCCCCTAGCAATCATTGGAACAATAGC
ATAGCCTATTTGCCCTGTTGAATATAATCAAAATCCAATATTACATTACACATTAATTAA
AAAGTCATATCAAAGAATCTAAGTTCACCACAGAATTACAGGAAGATGTAATTCAAATGC
AAAAAATGAGTCCTAATCATTATGGGACACTTAACATAAAGGCTTGTCCCTTTCCATTAT
TTTGTTAACTTGACAGACAAATACTTGGATACTTAGCCCAATATTTTCACATCATAAAAC
TGGATATCATGAGCTTATAAATTCAGGAAATATTCCAAGATGGTTTTGTGGCAATGAGAA
ATACATGGCGTCTGAATTTTGCATCGGAACTGTTATAAGAAAATGAACTTGTAATTTTTT
TAAATTTTTTTTTAAAAACAGGGTGGGGATGGGGAAGAAATAAAAGGATTGATTTGAGCA
TGCCTGCAGCACCAGTAACCAATACAGTCACAGGCTCCTTCTCCATGCTCAAGAAACTCC
ACATGTATTTTATAAGCTTCCAAAAGAAGGCAATAGTGAACAGAACAAGCAAGATTTTCT
GAAAAAGAACAATATTCTCCATTTTCTCAAAAACAGACAGATGCAACAAACAATTCCTGT
CAAAATCAAAACAATCCAGTCCTATGTTTTTATATAGGTGTAAGAGTACCTTGATTGAAA
CAAAGAATCTACAGGGCACTTCCAGAACAAGGCAATCAGATGCCAAAACAAAGTCCACAA
GATACTTAAAAATACAGAACATATCAAATTATTCCAAAGAACAGAACCAAACCCTCTGTT
TGGTCTCCTCCTAAACCAAGGAATACAAAAAATTAATAAAAATAACAATCTCAAATCCAT
GCTTGTTGAAGAATTTTAGTGATCTCATAACAACAACAAAAAAAAAAAACTTGAAACTCT
TCTCTTCATCCACATTTTCATTCAAGCCAGCCACACAGTGAAAATAATACTGGAAAGGAA
GTAAATTTTGAAAGAATGCCCATACCAGCAGCACCAGTGACAAGAACTCGAACTGGGTCT
TTCGCCATTGCTGCGAAGTGTGGTTTTGGATAGAGAAAATGGG
>chr4:7709019-7712179 KR_012_1_seq1 MDHC_LG4 P1
TGAAAGGGTTTATAAAGTAGAAACAATTTGACAACAAAGGAATTTGAATATCCCCTTGAT
TCTCCAATTAATTTACCTTAACACTAATGTCAATCTGAGATTTCTTCCTTCTTTTTTTTC
AATTGATTGATTCCATGATTTTGCATCCTCTTCTGCTGTACTTCCTGTAAGTAAACAGCT
TGGGAACTCTTTACTATTTCATAATAATGGGGAAAGCCAGTGATGTCCTCATTTTAAGGT
TATTATTTAAGGATCATCTCTGTAATTTATACTTACTAATCACCCCTTAGCTATCTTGAT
TAAGTCAAGAACTTGCATCTCAGCAATTAAATCATATACGGATGACTACGATACATTTCA
TTCAATCTAATTTAAACCCAGGAACATTAACATTGCATAACAAACCACATAAATTGTCTA
CAACTACGAGGAAAACCAATATGTGTTCTTCCTTTATTTGATGGATCATTGAGTCTGTCT
GTCATTATTCCATGAGAAAAGAAAAGCTTCATGGTCAATTGAGACATGAATGGGCCAAGG
ATTTCTCCTCAATGAGCTCTTCTGCAGTTGCATCCAGCTTCCCCCTCGAAAACTCATCAA
TCTTGAGCCCTGCATTGAAATAGGCATAGTCCAACTTTAACTATCCAATTTTATTTGCCA
GAACCATTACTAGGATTTGAAAGTGTTTCATAATCCTTAATGACAGTAATTTGTTGTTGC
CAAAACATGATTTTGAGTTAAAAGCTCAGGTTTTAAATGGCTGAAGGAAGTTAACAATGG
GCACCGAGTTCAAACTTACCCTGCACAATTGACCATTGTCCTTTTTCACATGTAACTGGG
AAAGAGTATACGAGGCCTGGCTGGATTCCATAAGAGCCATCAGAATACACACCCATGGAA
ACCCATGAACCCTGAATGACATTCAAAGTAACAAAGAAAAATATTAAATTTGCATAGAAT
TATATGAAGAAAGAAAAAAAAACCATTAATTTTGCAAGAACAAAATACTGGTAAAGATGA
CGAGAAACCTTAGGAGTCCCGAGAACCCAATCACGTATATGATCACAAGCAGAACTTGCA
GCAGACAGTGCACTTGATAGCTTCCTGGCCTTAATAATGGCTGCACCACGCTGCTGCACG
GTGGTGATGAACTCGGTATTCAACCTAGAGAATGATAAAATGGATGAAGAATTTGAGTAA
CAACTTAAATATTTATACTAAATTTTACGGGTCAGAAATTTGAGATGTACCATTGATCAT
TAGCCACAAGTTCTCTGACAGGTTTCTCTCCACCGCTGGTGGTGACAGTTGCATGGTTGA
CATCAGGATACTGTGTTGAAGAGTGATTGCCCCAGATGATAACATTCTTCACATCACCGA
CGTGAACATTTAGCTTCTCAGAGATTTGTCCTAATGCCCTGTTGTGATCCAGTCTTGTAA
GGCATGTGATGTTTTTCTCTGGGATTGAAGGTGCAAATTCTTTCAAGATGAGCGCATTAG
TGTTTGCTGGGTTGGCAACCACCAGCACCTGAATGGTAGAAGAAATGAAACTGCATCAAC
TTAAGCATAGCAACATTTCGATTTAAAGAAAAACACAGCAACAATATCTCAAAATTTTCA
GCATAAGGATTAGGGATGAACATAAAAGATAATAAAAAAGTAACATCGTGCACACATTTC
ATATGGCTTCTCTCACCTTGACATCTGCAGCAGCATTCTTTTCTAATGCTGAAGCTTGAG
CCTTGTAAATCGATACATTTTTCGACATCACATCCTTTCTTTCCATACCTTCCTTCCGTG
GGAATCCACCAACCATAACAGCAATATTGACACCCTTACAAGCTTCATGGACATCCGTTG
TAGCAACAACACCTACAAACATGAACAAGGTAAACCCTAAGAATCCTTCAAAGGAGAAAT
ATCAATCTACCATAAAGTAGTATCCAAGATCAGGCTTAACAAGCATACCTCTGAGAAGAG
GAAAAGCAGCGTCAATCAATTCCATTTTCACCCCATTCAAGGACTCAGCTGCAGGTTCAA
TATCAAGCATGTGCAGAATTACAGGCTGGTCAGGGCCAAGCATGGCCCCCCTAGCAATCA
TTGGAACAATAGCATAGCCTATTTGCCCTGTTGAATATAATCAAAATCCAATATTACATT
ACACATTAATTAAAAAGTCATATCAAAGAATCTAAGTTCACCACAGAATTACAGGAAGAT
GTAATTCAAATGCAAAAAATGAGTCCTAATCATTATGGGACACTTAACATAAAGGCTTGT
CCCTTTCCATTATTTTGTTAACTTGACAGACAAATACTTGGATACTTAGCCCAATATTTT
CACATCATAAAACTGGATATCATGAGCTTATAAATTCAGGAAATATTCCAAGATGGTTTT
GTGGCAATGAGAAATACATGGCGTCTGAATTTTGCATCGGAACTGTTATAAGAAAATGAA
CTTGTAATTTTTTTAAATTTTTTTTTAAAAACAGGGTGGGGATGGGGAAGAAATAAAAGG
ATTGATTTGAGCATGCCTGCAGCACCAGTAACCAATACAGTCACAGGCTCCTTCTCCATG
CTCAAGAAACTCCACATGTATTTTATAAGCTTCCAAAAGAAGGCAATAGTGAACAGAACA
AGCAAGATTTTCTGAAAAAGAACAATATTCTCCATTTTCTCAAAAACAGACAGATGCAAC
AAACAATTCCTGTCAAAATCAAAACAATCCAGTCCTATGTTTTTATATAGGTGTAAGAGT
ACCTTGATTGAAACAAAGAATCTACAGGGCACTTCCAGAACAAGGCAATCAGATGCCAAA
ACAAAGTCCACAAGATACTTAAAAATACAGAACATATCAAATTATTCCAAAGAACAGAAC
CAAACCCTCTGTTTGGTCTCCTGCTAAACCAAGGAATACAAAAAATTAATAAAAATAACA
ATCTCAAATCCATGCTTGTTGAAGAATTTTACTGATCTCATAACAACAACAAAAAAAAAA
AACTTGAAACTCTTCTCTTCATCCACATTTTCATTCAAGCCAGCCACACAGTGAAAATAA
TACTGGAAAGGAAGTAAATTTTGAAAGAATGACCGTACCAGCAGCACCAGTGACAAGAAC
TCGAACTGGGTCTTTCGCCATTGCTGCAAAGTGAGGTTTTGGATAGAGAAAATGGG
>chr4:7709019-7712179 KR_012_1_seq1 MDHC_LG4 P2
TGAAAGTAGAAACAATTTGACAACCAAGGAATTTGAATCTCCCCTTGATTCTCTAATTAA
TTTACCTTAACACTAATGTCAATCTGAGATTTCTTTCATTTTTTGTAATTGATTGATTCC
TTGATTTTGCATCCTCTTTTGCTGTACTTCCTATAAGTAAACAGCTTGGGAACTCTTTAC
TATTTCAGAATAATGGGGAAAGCCAGTGATGTCCTCATTTTAAGGTTATTATTTAAGGAT
CATCTCTGTAATTTATACTTACTAATCACCCCTTAGCTATCTTGATTAAGTCAAGAACTT
GCATCTCAGCAATTAAATCATATACGGATGACTACGATACATTTCATTCAATCTAATTTA
AACCCAGGAACATTAACATTGCATAACAAACCACATAAATTGTCTACAACTACGAGGAAA
ACCAATATGTGTTCTTCCTTTATTTGATGGATCATTGAGTCTGTCTGTCATTATTCCATG
AGAAAAGAAAAGCTTCATGGTCAATTGAGACATGAATGGGCCAAGGATTTCTCCTCAATG
AGCTCTTCTGCAGTTGCATCCAGCTTCCCCCTCGAAAACTCATCAATCTTGAGCCCTGCA
TTGAAATAGGCATAGTCCAACTTTAACTATCCAATTTTATTTGCCAGAACCATTACTAGG
ATTTGAAAGTGTTTCATAATCCTTAATGACAGTAATTTGTTGTTGCCAAAACATGATTTT
GAGTTAAAAGCTCAGGTTTTAAATGGCTGAAGGAAGTTAACAATGGGCACCGAGTTCAAA
CTTACCCTGCACAATTGACCATTGTCCTTTTTCACATGTAACTGGGAAAGAGTATACGAG
GCCTGGCTGGATTCCATAAGAGCCATCAGAATACACACCCATGGAAACCCATGAACCCTG
AATGACATTCAAAGTAACAAAGAAAAATATTAAATTTGCATAGAATTATATGAAGAAAGA
AAAAAAAAACCATTAATTTTGCAAGAACAAAATACTGGTAAAGATGACGAGAAACCTTAG
GAGTCCCGAGAACCCAATCACGTATATGATCACAAGCAGAACTTGCAGCAGACAGTGCAC
TTGATAGCTTCCTGGCCTTAATAATGGCTGCACCGCGCTGCTGCACGGTGGTGATGAACT
CGGTATTCAACCTAGAGAATGATAAAATGGATGAAGAATTTGAGTAACAACTTAAAGATT
TATACTAAATTTTACGGGTCAGAAATTTGAGATGTACCATTGATCATTAGCCACAAGTTC
TCTGACAGGTTTCTCTCCACCGCTGGTGGTGACAGTTGCATGGTTGACATCAGGATACTG
TGTTGAAGAGTGATTGCCCCAGATGATAACATTCTTCACATCACCGACGTGAACATTTAG
CTTCTCAGAGATTTGTCCTAATGCCCTGTTGTGATCCAGTCTTGTAAGGCATGTGATGTT
TTTCTCTGGGATTGAAGGTGCAAATTCTTTCAAGATGAGCGCATTAGTGTTTGCTGGGTT
GGCAACCACCAGCACCTGAATGGTAGAAGAAATGAAACTGCATCAACTTAAGCATAGCAA
CATTTCGATTTAAAGAAAAACACAGCAACAATATCTCAAAATTTTCAGCATAAGGATTAG
GGATGAACATAAAAGATAATAAAAAAGAAACATCGTGCGCACATTTTATATGGCTTCTCT
CACCTTGACATCTGCAGCAGCATTCTTTTCTAATGCTGAAGCTTGAGCCTTGTAAATCGA
TACATTTTTCGACATCACATCCTTTCTTTCCATACCTTCCTTCCGTGGGAATCCACCAAC
CATAACAGCAATATTGACACCCTTACAAGCTTCATGGACATCCGTTGTAGCAACAACACC
TACAAACATGAACAAGGTAAACCCTAAGAATCCTTCAAAGGAGAAATATCAATCTACCAT
AAAGTAGTATCCAAGATCAGGCTTAACAAGCATACCTCTGAGAAGAGGAAAAGCAGCGTC
AATCAATTCCATTTTCACCCCATTCAAGGACTCAGCTGCAGGTTCAATATCAAGCATGTG
CAGAATTACAGGCTGGTCAGGGCCAAGCATGGCCCCCCTAGCAATCATTGGAACAATAGC
ATAGCCTATTTGCCCTGTTGAATATAATCAAAATCCAATATTACATTACACATTAATTAA
AAAGTCATATCAAAGAATCTAAGTTCACCACAGAATTACAGGAAGATGTAATTCAAATGC
AAAAAATGAGTCCTAATCATTATGGGACACTTAACATAAAGGCTTGTCCCTTTCCATTAT
TTTGTTAACTTGACAGACAAATACTTGGATACTTAGCCCAATATTTTCACATCATAAAAC
TGGATATCATGAGCTTATAAATTCAGGAAATATTCCAAGATGGTTTTGTGGCAATGAGAA
ATACATGGCGTCTGAATTTTGCATCGGAACTGTTATAAGAAAATGAACTTGTAATTTTTT
TAAATTTTTTTTTAAAAACAGGGTGGGGATGGGGAAGAAATAAAAGGATTGATTTGAGCA
TGCCTGCAGCACCAGTAACCAATACAGTCACAGGCTCCTTCTCCATGCTCAAGAAACTCC
ACATGTATTTTATAAGCTTCCAAAAGAAGGCAATAGTGAACAGAACAAGCAAGATTTTCT
GAAAAAGAACAATATTCTCCATTTTCTCAAAAACAGACAGATGCAACAAACAATTCCTGT
CAAAATCAAAACAATCCAGTCCTATGTTTTTATATAGGTGTAAGAGTACCTTGATTGAAA
CAAAGAATCTACAGGGCACTTCCAGAACAAGGCAATCAGATGCCAAAACAAAGTCCACAA
GATACTTAAAAATACAGAACATATCAAATTATTCCAAAGAACAGAACCAAACCCTCTGTT
TGGTCTCCTCCTAAACCAAGGAATACAAAAAATTAATAAAAATAACAATCTCAAATCCAT
GCTTGTTGAAGAATTTTAGTGATCTCATAACAACAACAAAAAAAAAAAAACTTGAAACTC
TTCTCTTCATCCACATTTTCATTCAAGCCAGCCACACAGTGAAAATAATACTGGAAAGGA
AGTAAATTTTGAAAGAATGCCCATACCAGCAGCACCAGTGACAAGAACTCGAACTGGGTC
TTTCGCCATTGCTGCGAAGTGTGGTTTTGGATAGAGAAAATGGG
>chr4:7709019-7712179 KR_013_1_seq1 MDHC_LG4 P1
TGAAAGTAGAAACAATTTGACAACAAAGGAATTTGAATATCCCCTTGATTCTCCAATTAA
TTTACCTTAACACTAATGTCAATCTGAGATTTCTTCCTTCTTTTTTTTCAATTGATTGAT
TCCTTGATTTTGCATCCTCTTTTGCTGTACTTCCTATAAGTAAACAGCTTGGGAACTCTT
TACTATTTCAGAATAATGGGGAAAGCCAGTGATGTCCTCATTTTAAGGTTATTATTTAAG
GATCATCTCTGTAATTTATACTTACTAATCACCCCTTAGCTATCTTGATTAAGTCAAGAA
CTTGCATCTCAGCAATTAAATCATATACGGATGACTACGATACATTTCATTCAATCTAAT
TTAAACCCAGGAACATTAACATTGCATAACAAACCACATAAATTGTCTACAACTACGAGG
AAAACCAATATGTGTTCTTCCTTTATTTGATGGATCATTGAGTCTGTCTGTCATTATTCC
ATGAGAAAAGAAAAGCTTCATGGTCAATTGAGACATGAATGGGCCAAGGATTTCTCCTCA
ATGAGCTCTTCTGCAGTTGCATCCAGCTTCCCCCTCGAAAACTCATCAATCTTGAGCCCT
GCATTGAAATAGGCATAGTCCAACTTTAACTATCCAATTTTATTTGCCAGAACCATTACT
AGGATTTGAAAGTGTTTCATAATCCTTAATGACAGTAATTTGTTGTTGCCAAAACATGAT
TTTGAGTTAAAAGCTCAGGTTTTAAATGGCTGAAGGAAGTTAACAATGGGCACCGAGTTC
AAACTTACCCTGCACAATTGACCATTGTCCTTTTTCACATGTAACTGGGAAAGAGTATAC
GAGGCCTGGCTGGATTCCATAAGAGCCATCAGAATACACACCCATGGAAACCCATGAACC
CTGAATGACATTCAAAGTAACAAAGAAAAATATTAAATTTGCATAGAATTATATGAAGAA
AGAAAAAAAAACCATTAATTTTGCAAGAACAAAATACTGGTAAAGATGACGAGAAACCTT
AGGAGTCCCGAGAACCCAATCACGTATATGATCACAAGCAGAACTTGCAGCAGACAGTGC
ACTTGATAGCTTCCTGGCCTTAATAATGGCTGCACCACGCTGCTGCACGGTGGTGATGAA
CTCGGTATTCAACCTAGAGAATGATAAAATGGATGAAGAATTTGAGTAACAACTTAAATA
TTTATACTAAATTTTACGGGTCAGAAATTTGAGATGTACCATTGATCATTAGCCACAAGT
TCTCTGACAGGTTTCTCTCCACCGCTGGTGGTGACAGTTGCATGGTTGACATCAGGATAC
TGTGTTGAAGAGTGATTGCCCCAGATGATAACATTCTTCACATCACCGACGTGAACATTT
AGCTTCTCAGAGATTTGTCCTAATGCCCTGTTGTGATCCAGTCTTGTAAGGCATGTGATG
TTTTTCTCTGGGATTGAAGGTGCAAATTCTTTCAAGATGAGCGCATTAGTGTTTGCTGGG
TTGGCAACCACCAGCACCTGAATGGTAGAAGAAATGAAACTGCATCAACTTAAGCATAGC
AACATTTCGATTTAAAGAAAAACACAGCAACAATATCTCAAAATTTTCAGCATAAGGATT
AGGGATGAACATAAAAGATAATAAAAAAGTAACATCGTGCACACATTTCATATGGCTTCT
CTCACCTTGACATCTGCAGCAGCATTCTTTTCTAATGCTGAAGCTTGAGCCTTGTAAATC
GATACATTTTTCGACATCACATCCTTTCTTTCCATACCTTCCTTCCGTGGGAATCCACCA
ACCATAACAGCAATATTGACACCCTTACAAGCTTCATGGACATCCGTTGTAGCAACAACA
CCTACAAACATGAACAAGGTAAACCCTAAGAATCCTTCAAAGGAGAAATATCAATCTACC
ATAAAGTAGTATCCAAGATCAGGCTTAACAAGCATACCTCTGAGAAGAGGAAAAGCAGCG
TCAATCAATTCCATTTTCACCCCATTCAAGGACTCAGCTGCAGGTTCAATATCAAGCATG
TGCAGAATTACAGGCTGGTCAGGGCCAAGCATGGCCCCCCTAGCAATCATTGGAACAATA
GCATAGCCTATTTGCCCTGTTGAATATAATCAAAATCCAATATTACATTACACATTAATT
AAAAAGTCATATCAAAGAATCTAAGTTCACCACAGAATTACAGGAAGATGTAATTCAAAT
GCAAAAAATGAGTCCTAATCATTATGGGACACTTAACATAAAGGCTTGTCCCTTTCCATT
ATTTTGTTAACTTGACAGACAAATACTTGGATACTTAGCCCAATATTTTCACATCATAAA
ACTGGATATCATGAGCTTATAAATTCAGGAAATATTCCAAGATGGTTTTGTGGCAATGAG
AAATACATGGCGTCTGAATTTTGCATCGGAACTGTTATAAGAAAATGAACTTGTAATTTT
TTTAAATTTTTTTTTAAAAACAGGGTGGGGATGGGGAAGAAATAAAAGGATTGATTTGAG
CATGCCTGCAGCACCAGTAACCAATACAGTCACAGGCTCCTTCTCCATGCTCAAGAAACT
CCACATGTATTTTATAAGCTTCCAAAAGAAGGCAATAGTGAACAGAACAAGCAAGATTTT
CTGAAAAAGAACAATATTCTCCATTTTCTCAAAAACAGACAGATGCAACAAACAATTCCT
GTCAAAATCAAAACAATCCAGTCCTATGTTTTTATATAGGTGTAAGAGTACCTTGATTGA
AACAAAGAATCTACAGGGCACTTCCAGAACAAGGCAATCAGATGCCAAAACAAAGTCCAC
AAGATACTTAAAAATACAGAACATATCAAATTATTCCAAAGAACAGAACCAAACCCTCTG
TTTGGTCTCCTCCTAAACCAAGGAATACAAAAAATTAATAAAAATAACAATCTCAAATCC
ATGCTTGTTGAAGAATTTTAGTGATCTCATAACAACAACAAAAAAAAAAACTTGAAACTC
TTCTCTTCATCCACATTTTCATTCAAGCCAGCCACACAGTGAAAATAATACTGGAAAGGA
AGTAAATTTTGAAAGAATGCCCATACCAGCAGCACCAGTGACAAGAACTCGAACTGGGTC
TTTCGCCATTGCTGCGAAGTGTGGTTTTGGATAGAGAAAATGGG
>chr4:7709019-7712179 KR_013_1_seq1 MDHC_LG4 P2
TGAAAGGGTTTATAAAGTAGAAACAATTTGACAACAAAGGAATTTGAATATCCCCTTGAT
TCTCCAATTAATTTACCTTAACACTAATGTCAATCTGAGATTTCTTCCTTCTTTTTTTTC
AATTGATTGATTCCATGATTTTGCATCCTCTTCTGCTGTACTTCCTGTAAGTAAACAGCT
TGGGAACTCTTTACTATTTCAGAATAATGGGGAAAGCCAGTGATGTCCTCATTTTAAGGT
TATTATTTAAGGATCATCTCTGTAATTTATACTTACTAATCACCCCTTAGCTATCTTGAT
TAAGTCAAGAACTTGCATCTCAGCAATTAAATCATATACGGATGACTACGATACATTTCA
TTCAATCTAATTTAAACCCAGGAACATTAACATTGCATAACAAACCACATAAATTGTCTA
CAACTACGAGGAAAACCAATATGTGTTCTTCCTTTATTTGATGGATCATTGAGTCTGTCT
GTCATTATTCCATGAGAAAAGAAAAGCTTCATGGTCAATTGAGACATGAATGGGCCAAGG
ATTTCTCCTCAATGAGCTCTTCTGCAGTTGCATCCAGCTTCCCCCTCGAAAACTCATCAA
TCTTGAGCCCTGCATTGAAATAGGCATAGTCCAACTTTAACTATCCAATTTTATTTGCCA
GAACCATTACTAGGATTTGAAAGTGTTTCATAATCCTTAATGACAGTAATTTGTTGTTGC
CAAAACATGATTTTGAGTTAAAAGCTCAGGTTTTAAATGGCTGAAGGAAGTTAACAATGG
GCACCGAGTTCAAACTTACCCTGCACAATTGACCATTGTCCTTTTTCACATGTAACTGGG
AAAGAGTATACGAGGCCTGGCTGGATTCCATAAGAGCCATCAGAATACACACCCATGGAA
ACCCATGAACCCTGAATGACATTCAAAGTAACAAAGAAAAATATTAAATTTGCATAGAAT
TATATGAAGAAAGAAAAAAAAACCATTAATTTTGCAAGAACAAAATACTGGTAAAGATGA
CGAGAAACCTTAGGAGTCCCGAGAACCCAATCACGTATATGATCACAAGCAGAACTTGCA
GCAGACAGTGCACTTGATAGCTTCCTGGCCTTAATAATGGCTGCACCGCGCTGCTGCACG
GTGGTGATGAACTCGGTATTCAACCTAGAGAATGATAAAATGGATGAAGAATTTGAGTAA
CAACTTAAAGATTTATACTAAATTTTACGGGTCAGAAATTTGAGATGTACCATTGATCAT
TAGCCACAAGTTCTCTGACAGGTTTCTCTCCACCGCTGGTGGTGACAGTTGCATGGTTGA
CATCAGGATACTGTGTTGAAGAGTGATTGCCCCAGATGATAACATTCTTCACATCACCGA
CGTGAACATTTAGCTTCTCAGAGATTTGTCCTAATGCCCTGTTGTGATCCAGTCTTGTAA
GGCATGTGATGTTTTTCTCTGGGATTGAAGGTGCAAATTCTTTCAAGATGAGCGCATTAG
TGTTTGCTGGGTTGGCAACCACCAGCACCTGAATGGTAGAAGAAATGAAACTGCATCAAC
TTAAGCATAGCAACATTTCGATTTAAAGAAAAACACAGCAACAATATCTCAAAATTTTCA
GCATAAGGATTAGGGATGAACATAAAAGATAATAAAAAAGAAACATCGTGCGCACATTTT
ATATGGCTTCTCTCACCTTGACATCTGCAGCAGCATTCTTTTCTAATGCTGAAGCTTGAG
CCTTGTAAATCGATACATTTTTCGACATCACATCCTTTCTTTCCATACCTTCCTTCCGTG
GGAATCCACCAACCATAACAGCAATATTGACACCCTTACAAGCTTCATGGACATCCGTTG
TAGCAACAACACCTACAAACATGAACAAGGTAAACCCTAAGAATCCTTCAAAGGAGAAAT
ATCAATCTACCATAAAGTAGTATCCAAGATCAGGCTTAACAAGCATACCTCTGAGAAGAG
GAAAAGCAGCGTCAATCAATTCCATTTTCACCCCATTCAAGGACTCAGCTGCAGGTTCAA
TATCAAGCATGTGCAGAATTACAGGCTGGTCAGGGCCAAGCATGGCCCCCCTAGCAATCA
TTGGAACAATAGCATAGCCTATTTGCCCTGTTGAATATAATCAAAATCCAATATTACATT
ACACATTAATTAAAAAGTCATATCAAAGAATCTAAGTTCACCACAGAATTACAGGAAGAT
GTAATTCAAATGCAAAAAATGAGTCCTAATCATTATGGGACACTTAACATAAAGGCTTGT
CCCTTTCCATTATTTTGTTAACTTGACAGACAAATACTTGGATACTTAGCCCAATATTTT
CACATCATAAAACTGGATATCATGAGCTTATAAATTCAGGAAATATTCCAAGATGGTTTT
GTGGCAATGAGAAATACATGGCGTCTGAATTTTGCATCGGAACTGTTATAAGAAAATGAA
CTTGTAATTTTTTTAAATTTTTTTTTAAAAACAGGGTGGGGATGGGGAAGAAATAAAAGG
ATTGATTTGAGCATGCCTGCAGCACCAGTAACCAATACAGTCACAGGCTCCTTCTCCATG
CTCAAGAAACTCCACATGTATTTTATAAGCTTCCAAAAGAAGGCAATAGTGAACAGAACA
AGCAAGATTTTCTGAAAAAGAACAATATTCTCCATTTTCTCAAAAACAGACAGATGCAAC
AAACAATTCCTGTCAAAATCAAAACAATCCAGTCCTATGTTTTTATATAGGTGTAAGAGT
ACCTTGATTGAAACAAAGAATCTACAGGGCACTTCCAGAACAAGGCAATCAGATGCCAAA
ACAAAGTCCACAAGATACTTAAAAATACAGAACATATCAAATTATTCCAAAGAACAGAAC
CAAACCCTCTGTTTGGTCTCCTCCTAAACCAAGGAATACAAAAAATTAATAAAAATAACA
ATCTCAAATCCATGCTTGTTGAAGAATTTTAGTGATCTCATAACAACAACAAAAAAAAAA
ACTTGAAACTCTTCTCTTCATCCACATTTTCATTCAAGCCAGCCACACAGTGAAAATAAT
ACTGGAAAGGAAGTAAATTTTGAAAGAATGCCCATACCAGCAGCACCAGTGACAAGAACT
CGAACTGGGTCTTTCGCCATTGCTGCGAAGTGTGGTTTTGGATAGAGAAAATGGG
>chr4:7709019-7712179 KR_014_1_seq1 MDHC_LG4 P1
TGAAAGGGTTTATAAAGTAGAAACAATTTGACAACAAAGGAATTTGAATATCCCCTTGAT
TCTCCAATTAATTTACCTTAACACTAATGTCAATCTGAGATTTCTTCCTTTTTTTGTAAT
TGATTGATTCCTTGATTTTGCATCCTCTTTTGCTGTACTTCCTGTAAGTAAACAGCTTGG
GAACTCTTTACTATTTCATAATAATGGGGAAAGCCAGTGATGTCCTCATTTTAAGGTTAT
TATTTAAGGATCATCTCTGTAATTTATACTTACTAATCACCCCTTAGCTATCTTGATTAA
GTCAAGAACTTGCATCTCAGCAATTAAATCATATACGGATGACTACGATACATTTCATTC
AATCTAATTTAAACCCAGGAACATTAACATTGCATAACAAACCACATAAATTGTCTACAA
CTACGAGGAAAACCAATATGTGTTCTTCCTTTATTTGATGGATCATTGAGTCTGTCTGTC
ATTATTCCATGAGAAAAGAAAAGCTTCATGGTCAATTGAGACATGAATGGGCCAAGGATT
TCTCCTCAATGAGCTCTTCTGCAGTTGCATCCAGCTTCCCCCTCGAAAACTCATCAATCT
TGAGCCCTGCATTGAAATAGGCATAGTCCAACTTTAACTATCCAATTTTATTTGCCAGAA
CCATTACTAGGATTTGAAAGTGTTTCATAATCCTTAATGACAGTAATTTGTTGTTGCCAA
AACATGATTTTGAGTTAAAAGCTCAGGTTTTAAATGGCTGAAGGAAGTTAACAATGGGCA
CCGAGTTCAAACTTACCCTGCACAATTGACCATTGTCCTTTTTCACATGTAACTGGGAAA
GAGTATACGAGGCCTGGCTGGATTCCATAAGAGCCATCAGAATACACACCCATGGAAACC
CATGAACCCTGAATGACATTCAAAGTAACAAAGAAAAATATTAAATTTGCATAGAATTAT
ATGAAGAAAGAAAAAAAAACCATTAATTTTGCAAGAACAAAATACTGGTAAAGATGACGA
GAAACCTTAGGAGTCCCGAGAACCCAATCACGTATATGATCACAAGCAGAACTTGCAGCA
GACAGTGCACTTGATAGCTTCCTGGCCTTAATAATGGCTGCACCACGCTGCTGCACGGTG
GTGATGAACTCGGTATTCAACCTAGAGAATGATAAAATGGATGAAGAATTTGAGTAACAA
CTTAAATATTTATACTAAATTTTACGGGTCAGAAATTTGAGATGTACCATTGATCATTAG
CCACAAGTTCTCTGACAGGTTTCTCTCCACCGCTGGTGGTGACAGTTGCATGGTTGACAT
CAGGATACTGTGTTGAAGAGTGATTGCCCCAGATGATAACATTCTTCACATCACCGACGT
GAACATTTAGCTTCTCAGAGATTTGTCCTAATGCCCTGTTGTGATCCAGTCTTGTAAGGC
ATGTGATGTTTTTCTCTGGGATTGAAGGTGCAAATTCTTTCAAGATGAGCGCATTAGTGT
TTGCTGGGTTGGCAACCACCAGCACCTGAATGGTAGAAGAAATGAAACTGCATCAACTTA
AGCATAGCAACATTTCGATTTAAAGAAAAACACAGCAACAATATCTCAAAATTTTCAGCA
TAAGGATTAGGGATGAACATAAAAGATAATAAAAAAGTAACATCGTGCACACATTTCATA
TGGCTTCTCTCACCTTGACATCTGCAGCAGCATTCTTTTCTAATGCTGAAGCTTGAGCCT
TGTAAATCGATACATTTTTCGACATCACATCCTTTCTTTCCATACCTTCCTTCCGTGGGA
ATCCACCAACCATAACAGCAATATTGACACCCTTACAAGCTTCATGGACATCCGTTGTAG
CAACAACACCTACAAACATGAACAAGGTAAACCCTAAGAATCCTTCAAAGGAGAAATATC
AATCTACCATAAAGTAGTATCCAAGATCAGGCTTAACAAGCATACCTCTGAGAAGAGGAA
AAGCAGCGTCAATCAATTCCATTTTCACCCCATTCAAGGACTCAGCTGCAGGTTCAATAT
CAAGCATGTGCAGAATTACAGGCTGGTCAGGGCCAAGCATGGCCCCCCTAGCAATCATTG
GAACAATAGCATAGCCTATTTGCCCTGTTGAATATAATCAAAATCCAATATTACATTACA
CATTAATTAAAAAGTCATATCAAAGAATCTAAGTTCACCACAGAATTACAGGAAGATGTA
ATTCAAATGCAAAAAATGAGTCCTAATCATTATGGGACACTTAACATAAAGGCTTGTCCC
TTTCCATTATTTTGTTAACTTGACAGACAAATACTTGGATACTTAGCCCAATATTTTCAC
ATCATAAAACTGGATATCATGAGCTTATAAATTCAGGAAATATTCCAAGATGGTTTTGTG
GCAATGAGAAATACATGGCGTCTGAATTTTGCATCGGAACTGTTATAAGAAAATGAACTT
GTAATTTTTTTAAATTTTTTTTTAAAAACAGGGTGGGGATGGGGAAGAAATAAAAGGATT
GATTTGAGCATGCCTGCAGCACCAGTAACCAATAGTCACAGGCTCCTTCTCCATGCTCAA
GAAGCTCCACATGTATTTTATAAACTTCCAAAAGAAGGCAATAGTAAACAGAAGAACCAA
GATTTTCTGAAAAATAACAATGTTCTCCATTTTCTCAAAAACAGATAGATGCAACAAACA
ATTCTTGTTAAAATCAAGACAATCCAATCCTATGTTTTTATATAGGTGTAAGAGTACCAT
GATTGAAACAAAGAATCTACAGGGCACTTCCAGGACAAGGCAATCAGATGCCAAAACAAA
GTCCACAAGATACCTAGAAATACAGAACATATCAAATTATTCCAAAGAACATAACCAAAC
CCTCTGTTTGGTCTCCTCCTAAACCAAGGAATACAAAAAATTAATAAAAATAACAATCTC
AAATCCATGCTTGTTGAAGAATTTTACTGATCTCATAACAACAACAAAAAAAAAAAAACT
TGAAACTCTTCTCTTCATCCACATTTTCATTCAAGCCAGCCACACAGTGAAAATAATACT
GGAAAGGAAGTAAATTTTGAAAGAATGACCGTACCAGCAGCACCAGTGACAAGAACTCGA
ACTGGGTCTTTCGCCATTGCTGCAAAGTGAGGTTTTGGATAGAGAAAATGGG
>chr4:7709019-7712179 KR_014_1_seq1 MDHC_LG4 P2
TGAAAGTAGAAACAATTTGACAACCAAGGAATTTGAATCTCCCCTTGATTCTCTAATTAA
TTTACCTTAACACTAATGTCAATCTGAGATTTCTTTCATTTTTTGTAATTGATTGATTCC
TTGATTTTGCATCCTCTTTTGCTGTACTTCCTATAAGTAAACAGCTTGGGAACTCTTTAC
TATTTCAGAATAATGGGGAAAGCCAGTGATGTCCTCATTTTAAGGTTATTATTTAAGGAT
CATCTCTGTAATTTATACTTACTAATCACCCCTTAGCTATCTTGATTAAGTCAAGAACTT
GCATCTCAGCAATTAAATCATATACGGATGACTACGATACATTTCATTCAATCTAATTTA
AACCCAGGAACATTAACATTGCATAACAAACCACATAAATTGTCTACAACTACGAGGAAA
ACCAATATGTGTTCTTCCTTTATTTGATGGATCATTGAGTCTGTCTGTCATTATTCCATG
AGAAAAGAAAAGCTTCATGGTCAATTGAGACATGAATGGGCCAAGGATTTCTCCTCAATG
AGCTCTTCTGCAGTTGCATCCAGCTTCCCCCTCGAAAACTCATCAATCTTGAGCCCTGCA
TTGAAATAGGCATAGTCCAACTTTAACTATCCAATTTTATTTGCCAGAACCATTACTAGG
ATTTGAAAGTGTTTCATAATCCTTAATGACAGTAATTTGTTGTTGCCAAAACATGATTTT
GAGTTAAAAGCTCAGGTTTTAAATGGCTGAAGGAAGTTAACAATGGGCACCGAGTTCAAA
CTTACCCTGCACAATTGACCATTGTCCTTTTTCACATGTAACTGGGAAAGAGTATACGAG
GCCTGGCTGGATTCCATAAGAGCCATCAGAATACACACCCATGGAAACCCATGAACCCTG
AATGACATTCAAAGTAACAAAGAAAAATATTAAATTTGCATAGAATTATATGAAGAAAGA
AAAAAAAAACCATTAATTTTGCAAGAACAAAATACTGGTAAAGATGACGAGAAACCTTAG
GAGTCCCGAGAACCCAATCACGTATATGATCACAAGCAGAACTTGCAGCAGACAGTGCAC
TTGATAGCTTCCTGGCCTTAATAATGGCTGCACCGCGCTGCTGCACGGTGGTGATGAACT
CGGTATTCAACCTAGAGAATGATAAAATGGATGAAGAATTTGAGTAACAACTTAAAGATT
TATACTAAATTTTACGGGTCAGAAATTTGAGATGTACCATTGATCATTAGCCACAAGTTC
TCTGACAGGTTTCTCTCCACCGCTGGTGGTGACAGTTGCATGGTTGACATCAGGATACTG
TGTTGAAGAGTGATTGCCCCAGATGATAACATTCTTCACATCACCGACGTGAACATTTAG
CTTCTCAGAGATTTGTCCTAATGCCCTGTTGTGATCCAGTCTTGTAAGGCATGTGATGTT
TTTCTCTGGGATTGAAGGTGCAAATTCTTTCAAGATGAGCGCATTAGTGTTTGCTGGGTT
GGCAACCACCAGCACCTGAATGGTAGAAGAAATGAAACTGCATCAACTTAAGCATAGCAA
CATTTCGATTTAAAGAAAAACACAGCAACAATATCTCAAAATTTTCAGCATAAGGATTAG
GGATGAACATAAAAGATAATAAAAAAGAAACATCGTGCGCACATTTTATATGGCTTCTCT
CACCTTGACATCTGCAGCAGCATTCTTTTCTAATGCTGAAGCTTGAGCCTTGTAAATCGA
TACATTTTTCGACATCACATCCTTTCTTTCCATACCTTCCTTCCGTGGGAATCCACCAAC
CATAACAGCAATATTGACACCCTTACAAGCTTCATGGACATCCGTTGTAGCAACAACACC
TACAAACATGAACAAGGTAAACCCTAAGAATCCTTCAAAGGAGAAATATCAATCTACCAT
AAAGTAGTATCCAAGATCAGGCTTAACAAGCATACCTCTGAGAAGAGGAAAAGCAGCGTC
AATCAATTCCATTTTCACCCCATTCAAGGACTCAGCTGCAGGTTCAATATCAAGCATGTG
CAGAATTACAGGCTGGTCAGGGCCAAGCATGGCCCCCCTAGCAATCATTGGAACAATAGC
ATAGCCTATTTGCCCTGTTGAATATAATCAAAATCCAATATTACATTACACATTAATTAA
AAAGTCATATCAAAGAATCTAAGTTCACCACAGAATTACAGGAAGATGTAATTCAAATGC
AAAAAATGAGTCCTAATCATTATGGGACACTTAACATAAAGGCTTGTCCCTTTCCATTAT
TTTGTTAACTTGACAGACAAATACTTGGATACTTAGCCCAATATTTTCACATCATAAAAC
TGGATATCATGAGCTTATAAATTCAGGAAATATTCCAAGATGGTTTTGTGGCAATGAGAA
ATACATGGCGTCTGAATTTTGCATCGGAACTGTTATAAGAAAATGAACTTGTAATTTTTT
TAAATTTTTTTTTAAAAACAGGGTGGGGATGGGGAAGAAATAAAAGGATTGATTTGAGCA
TGCCTGCAGCACCAGTAACCAATACAGTCACAGGCTCCTTCTCCATGCTCAAGAAACTCC
ACATGTATTTTATAAGCTTCCAAAAGAAGGCAATAGTGAACAGAACAAGCAAGATTTTCT
GAAAAAGAACAATATTCTCCATTTTCTCAAAAACAGACAGATGCAACAAACAATTCCTGT
CAAAATCAAAACAATCCAGTCCTATGTTTTTATATAGGTGTAAGAGTACCTTGATTGAAA
CAAAGAATCTACAGGGCACTTCCAGAACAAGGCAATCAGATGCCAAAACAAAGTCCACAA
GATACTTAAAAATACAGAACATATCAAATTATTCCAAAGAACAGAACCAAACCCTCTGTT
TGGTCTCCTCCTAAACCAAGGAATACAAAAAATTAATAAAAATAACAATCTCAAATCCAT
GCTTGTTGAAGAATTTTACTGATCTCATAACAACAACAAAAAAAAAAAAACTTGAAACTC
TTCTCTTCATCCACATTTTCATTCAAGCCAGCCACACAGTGAAAATAATACTGGAAAGGA
AGTAAATTTTGAAAGAATGCCCATACCAGCAGCACCAGTGACAAGAACTCGAACTGGGTC
TTTCGCCATTGCTGCGAAGTGTGGTTTTGGATAGAGAAAATGGG
>chr4:7709019-7712179 KR_015_1_seq1 MDHC_LG4 P1
TGAAAGTAGAAACAATTTGACAACCAAGGAATTTGAATCTCCCCTTGATTCTCTAATTAA
TTTACCTTAACACTAATGTCAATCTGAGATTTCTTTCATTTTTTGTAATTGATTGATTCC
TTGATTTTGCATCCTCTTTTGCTGTACTTCCTATAAGTAAACAGCTTGGGAACTCTTTAC
TATTTCAGAATAATGGGGAAAGCCAGTGATGTCCTCATTTTAAGGTTATTATTTAAGGAT
CATCTCTGTAATTTATACTTACTAATCACCCCTTAGCTATCTTGATTAAGTCAAGAACTT
GCATCTCAGCAATTAAATCATATACGGATGACTACGATACATTTCATTCAATCTAATTTA
AACCCAGGAACATTAACATTGCATAACAAACCACATAAATTGTCTACAACTACGAGGAAA
ACCAATATGTGTTCTTCCTTTATTTGATGGATCATTGAGTCTGTCTGTCATTATTCCATG
AGAAAAGAAAAGCTTCATGGTCAATTGAGACATGAATGGGCCAAGGATTTCTCCTCAATG
AGCTCTTCTGCAGTTGCATCCAGCTTCCCCCTCGAAAACTCATCAATCTTGAGCCCTGCA
TTGAAATAGGCATAGTCCAACTTTAACTATCCAATTTTATTTGCCAGAACCATTACTAGG
ATTTGAAAGTGTTTCATAATCCTTAATGACAGTAATTTGTTGTTGCCAAAACATGATTTT
GAGTTAAAAGCTCAGGTTTTAAATGGCTGAAGGAAGTTAACAATGGGCACCGAGTTCAAA
CTTACCCTGCACAATTGACCATTGTCCTTTTTCACATGTAACTGGGAAAGAGTATACGAG
GCCTGGCTGGATTCCATAAGAGCCATCAGAATACACACCCATGGAAACCCATGAACCCTG
AATGACATTCAAAGTAACAAAGAAAAATATTAAATTTGCATAGAATTATATGAAGAAAGA
AAAAAAAAACCATTAATTTTGCAAGAACAAAATACTGGTAAAGATGACGAGAAACCTTAG
GAGTCCCGAGAACCCAATCACGTATATGATCACAAGCAGAACTTGCAGCAGACAGTGCAC
TTGATAGCTTCCTGGCCTTAATAATGGCTGCACCGCGCTGCTGCACGGTGGTGATGAACT
CGGTATTCAACCTAGAGAATGATAAAATGGATGAAGAATTTGAGTAACAACTTAAAGATT
TATACTAAATTTTACGGGTCAGAAATTTGAGATGTACCATTGATCATTAGCCACAAGTTC
TCTGACAGGTTTCTCTCCACCGCTGGTGGTGACAGTTGCATGGTTGACATCAGGATACTG
TGTTGAAGAGTGATTGCCCCAGATGATAACATTCTTCACATCACCGACGTGAACATTTAG
CTTCTCAGAGATTTGTCCTAATGCCCTGTTGTGATCCAGTCTTGTAAGGCATGTGATGTT
TTTCTCTGGGATTGAAGGTGCAAATTCTTTCAAGATGAGCGCATTAGTGTTTGCTGGGTT
GGCAACCACCAGCACCTGAATGGTAGAAGAAATGAAACTGCATCAACTTAAGCATAGCAA
CATTTCGATTTAAAGAAAAACACAGCAACAATATCTCAAAATTTTCAGCATAAGGATTAG
GGATGAACATAAAAGATAATAAAAAAGAAACATCGTGCGCACATTTTATATGGCTTCTCT
CACCTTGACATCTGCAGCAGCATTCTTTTCTAATGCTGAAGCTTGAGCCTTGTAAATCGA
TACATTTTTCGACATCACATCCTTTCTTTCCATACCTTCCTTCCGTGGGAATCCACCAAC
CATAACAGCAATATTGACACCCTTACAAGCTTCATGGACATCCGTTGTAGCAACAACACC
TACAAACATGAACAAGGTAAACCCTAAGAATCCTTCAAAGGAGAAATATCAATCTACCAT
AAAGTAGTATCCAAGATCAGGCTTAACAAGCATACCTCTGAGAAGAGGAAAAGCAGCGTC
AATCAATTCCATTTTCACCCCATTCAAGGACTCAGCTGCAGGTTCAATATCAAGCATGTG
CAGAATTACAGGCTGGTCAGGGCCAAGCATGGCCCCCCTAGCAATCATTGGAACAATAGC
ATAGCCTATTTGCCCTGTTGAATATAATCAAAATCCAATATTACATTACACATTAATTAA
AAAGTCATATCAAAGAATCTAAGTTCACCACAGAATTACAGGAAGATGTAATTCAAATGC
AAAAAATGAGTCCTAATCATTATGGGACACTTAACATAAAGGCTTGTCCCTTTCCATTAT
TTTGTTAACTTGACAGACAAATACTTGGATACTTAGCCCAATATTTTCACATCATAAAAC
TGGATATCATGAGCTTATAAATTCAGGAAATATTCCAAGATGGTTTTGTGGCAATGAGAA
ATACATGGCGTCTGAATTTTGCATCGGAACTGTTATAAGAAAATGAACTTGTAATTTTTT
TAAATTTTTTTTTAAAAACAGGGTGGGGATGGGGAAGAAATAAAAGGATTGATTTGAGCA
TGCCTGCAGCACCAGTAACCAATACAGTCACAGGCTCCTTCTCCATGCTCAAGAAACTCC
ACATGTATTTTATAAGCTTCCAAAAGAAGGCAATAGTGAACAGAACAAGCAAGATTTTCT
GAAAAAGAACAATATTCTCCATTTTCTCAAAAACAGACAGATGCAACAAACAATTCCTGT
CAAAATCAAAACAATCCAGTCCTATGTTTTTATATAGGTGTAAGAGTACCTTGATTGAAA
CAAAGAATCTACAGGGCACTTCCAGAACAAGGCAATCAGATGCCAAAACAAAGTCCACAA
GATACTTAAAAATACAGAACATATCAAATTATTCCAAAGAACAGAACCAAACCCTCTGTT
TGGTCTCCTCCTAAACCAAGGAATACAAAAAATTAATAAAAATAACAATCTCAAATCCAT
GCTTGTTGAAGAATTTTACTGATCTCATAACAACAACAAAAAAAAAAAAACTTGAAACTC
TTCTCTTCATCCACATTTTCATTCAAGCCAGCCACACAGTGAAAATAATACTGGAAAGGA
AGTAAATTTTGAAAGAATGACCGTACCAGCAGCACCAGTGACAAGAACTCGAACTGGGTC
TTTCGCCATTGCTGCAAAGTGAGGTTTTGGATAGAGAAAATGGG
>chr4:7709019-7712179 KR_015_1_seq1 MDHC_LG4 P2
TGAAAGGGTTTATAAAGTAGAAACAATTTGACAACAAAGGAATTTGAATATCCCCTTGAT
TCTCCAATTAATTTACCTTAACACTAATGTCAATCTGAGATTTCTTCCTTTTTTTTTTTC
AATTGATTGATTCCATGATTTTGCATCCTCTTCTGCTGTACTTCCTGTAAGTAAACAGCT
TGGGAACTCTTTACTATTTCATAATAATGGGGAAAGCCAGTGATGTCCTCATTTTAAGGT
TATTATTTAAGGATCATCTCTGTAATTTATACTTACTAATCACCCCTTAGCTATCTTGAT
TAAGTCAAGAACTTGCATCTCAGCAATTAAATCATATACGGATGACTACGATACATTTCA
TTCAATCTAATTTAAACCCAGGAACATTAACATTGCATAACAAACCACATAAATTGTCTA
CAACTACGAGGAAAACCAATATGTGTTCTTCCTTTATTTGATGGATCATTGAGTCTGTCT
GTCATTATTCCATGAGAAAAGAAAAGCTTCATGGTCAATTGAGACATGAATGGGCCAAGG
ATTTCTCCTCAATGAGCTCTTCTGCAGTTGCATCCAGCTTCCCCCTCGAAAACTCATCAA
TCTTGAGCCCTGCATTGAAATAGGCATAGTCCAACTTTAACTATCCAATTTTATTTGCCA
GAACCATTACTAGGATTTGAAAGTGTTTCATAATCCTTAATGACAGTAATTTGTTGTTGC
CAAAACATGATTTTGAGTTAAAAGCTCAGGTTTTAAATGGCTGAAGGAAGTTAACAATGG
GCACCGAGTTCAAACTTACCCTGCACAATTGACCATTGTCCTTTTTCACATGTAACTGGG
AAAGAGTATACGAGGCCTGGCTGGATTCCATAAGAGCCATCAGAATACACACCCATGGAA
ACCCATGAACCCTGAATGACATTCAAAGTAACAAAGAAAAATATTAAATTTGCATAGAAT
TATATGAAGAAAGAAAAAAAAACCATTAATTTTGCAAGAACAAAATACTGGTAAAGATGA
CGAGAAACCTTAGGAGTCCCGAGAACCCAATCACGTATATGATCACAAGCAGAACTTGCA
GCAGACAGTGCACTTGATAGCTTCCTGGCCTTAATAATGGCTGCACCACGCTGCTGCACG
GTGGTGATGAACTCGGTATTCAACCTAGAGAATGATAAAATGGATGAAGAATTTGAGTAA
CAACTTAAATATTTATACTAAATTTTACGGGTCAGAAATTTGAGATGTACCATTGATCAT
TAGCCACAAGTTCTCTGACAGGTTTCTCTCCACCGCTGGTGGTGACAGTTGCATGGTTGA
CATCAGGATACTGTGTTGAAGAGTGATTGCCCCAGATGATAACATTCTTCACATCACCGA
CGTGAACATTTAGCTTCTCAGAGATTTGTCCTAATGCCCTGTTGTGATCCAGTCTTGTAA
GGCATGTGATGTTTTTCTCTGGGATTGAAGGTGCAAATTCTTTCAAGATGAGCGCATTAG
TGTTTGCTGGGTTGGCAACCACCAGCACCTGAATGGTAGAAGAAATGAAACTGCATCAAC
TTAAGCATAGCAACATTTCGATTTAAAGAAAAACACAGCAACAATATCTCAAAATTTTCA
GCATAAGGATTAGGGATGAACATAAAAGATAATAAAAAAGTAACATCGTGCACACATTTC
ATATGGCTTCTCTCACCTTGACATCTGCAGCAGCATTCTTTTCTAATGCTGAAGCTTGAG
CCTTGTAAATCGATACATTTTTCGACATCACATCCTTTCTTTCCATACCTTCCTTCCGTG
GGAATCCACCAACCATAACAGCAATATTGACACCCTTACAAGCTTCATGGACATCCGTTG
TAGCAACAACACCTACAAACATGAACAAGGTAAACCCTAAGAATCCTTCAAAGGAGAAAT
ATCAATCTACCATAAAGTAGTATCCAAGATCAGGCTTAACAAGCATACCTCTGAGAAGAG
GAAAAGCAGCGTCAATCAATTCCATTTTCACCCCATTCAAGGACTCAGCTGCAGGTTCAA
TATCAAGCATGTGCAGAATTACAGGCTGGTCAGGGCCAAGCATGGCCCCCCTAGCAATCA
TTGGAACAATAGCATAGCCTATTTGCCCTGTTGAATATAATCAAAATCCAATATTACATT
ACACATTAATTAAAAAGTCATATCAAAGAATCTAAGTTCACCACAGAATTACAGGAAGAT
GTAATTCAAATGCAAAAAATGAGTCCTAATCATTATGGGACACTTAACATAAAGGCTTGT
CCCTTTCCATTATTTTGTTAACTTGACAGACAAATACTTGGATACTTAGCCCAATATTTT
CACATCATAAAACTGGATATCATGAGCTTATAAATTCAGGAAATATTCCAAGATGGTTTT
GTGGCAATGAGAAATACATGGCGTCTGAATTTTGCATCGGAACTGTTATAAGAAAATGAA
CTTGTAATTTTTTTAAATTTTTTTTTAAAAACAGGGTGGGGATGGGGAAGAAATAAAAGG
ATTGATTTGAGCATGCCTGCAGCACCAGTAACCAATACAGTCACAGGCTCCTTCTCCATG
CTCAAGAAACTCCACATGTATTTTATAAGCTTCCAAAAGAAGGCAATAGTGAACAGAACA
AGCAAGATTTTCTGAAAAAGAACAATATTCTCCATTTTCTCAAAAACAGACAGATGCAAC
AAACAATTCCTGTCAAAATCAAAACAATCCAGTCCTATGTTTTTATATAGGTGTAAGAGT
ACCTTGATTGAAACAAAGAATCTACAGGGCACTTCCAGAACAAGGCAATCAGATGCCAAA
ACAAAGTCCACAAGATACTTAAAAATACAGAACATATCAAATTATTCCAAAGAACAGAAC
CAAACCCTCTGTTTGGTCTCCTCCTAAACCAAGGAATACAAAAAATTAATAAAAATAACA
ATCTCAAATCCATGCTTGTTGAAGAATTTTAGTGATCTCATAACAACAACAAAAAAAAAA
AAACTTGAAACTCTTCTCTTCATCCACATTTTCATTCAAGCCAGCCACACAGTGAAAATA
ATACTGGAAAGGAAGTAAATTTTGAAAGAATGCCCATACCAGCAGCACCAGTGACAAGAA
CTCGAACTGGGTCTTTCGCCATTGCTGCGAAGTGTGGTTTTGGATAGAGAAAATGGG
>chr4:7709019-7712179 KR_073_1_seq1 MDHC_LG4 P1
TGAAAGTAGAAACAATTTGACAACCAAGGAATTTGAATCTCCCCTTGATTCTCTAATTAA
TTTACCTTAACACTAATGTCAATCTGAGATTTCTTTCATTTTTTGTAATTGATTGATTCC
TTGATTTTGCATCCTCTTTTGCTGTACTTCCTATAAGTAAACAGCTTGGGAACTCTTTAC
TATTTCAGAATAATGGGGAAAGCCAGTGATGTCCTCATTTTAAGGTTATTATTTAAGGAT
CATCTCTGTAATTTATACTTACTAATCACCCCTTAGCTATCTTGATTAAGTCAAGAACTT
GCATCTCAGCAATTAAATCATATACGGATGACTACGATACATTTCATTCAATCTAATTTA
AACCCAGGAACATTAACATTGCATAACAAACCACATAAATTGTCTACAACTACGAGGAAA
ACCAATATGTGTTCTTCCTTTATTTGATGGATCATTGAGTCTGTCTGTCATTATTCCATG
AGAAAAGAAAAGCTTCATGGTCAATTGAGACATGAATGGGCCAAGGATTTCTCCTCAATG
AGCTCTTCTGCAGTTGCATCCAGCTTCCCCCTCGAAAACTCATCAATCTTGAGCCCTGCA
TTGAAATAGGCATAGTCCAACTTTAACTATCCAATTTTATTTGCCAGAACCATTACTAGG
ATTTGAAAGTGTTTCATAATCCTTAATGACAGTAATTTGTTGTTGCCAAAACATGATTTT
GAGTTAAAAGCTCAGGTTTTAAATGGCTGAAGGAAGTTAACAATGGGCACCGAGTTCAAA
CTTACCCTGCACAATTGACCATTGTCCTTTTTCACATGTAACTGGGAAAGAGTATACGAG
GCCTGGCTGGATTCCATAAGAGCCATCAGAATACACACCCATGGAAACCCATGAACCCTG
AATGACATTCAAAGTAACAAAGAAAAATATTAAATTTGCATAGAATTATATGAAGAAAGA
AAAAAAAAACCATTAATTTTGCAAGAACAAAATACTGGTAAAGATGACGAGAAACCTTAG
GAGTCCCGAGAACCCAATCACGTATATGATCACAAGCAGAACTTGCAGCAGACAGTGCAC
TTGATAGCTTCCTGGCCTTAATAATGGCTGCACCGCGCTGCTGCACGGTGGTGATGAACT
CGGTATTCAACCTAGAGAATGATAAAATGGATGAAGAATTTGAGTAACAACTTAAAGATT
TATACTAAATTTTACGGGTCAGAAATTTGAGATGTACCATTGATCATTAGCCACAAGTTC
TCTGACAGGTTTCTCTCCACCGCTGGTGGTGACAGTTGCATGGTTGACATCAGGATACTG
TGTTGAAGAGTGATTGCCCCAGATGATAACATTCTTCACATCACCGACGTGAACATTTAG
CTTCTCAGAGATTTGTCCTAATGCCCTGTTGTGATCCAGTCTTGTAAGGCATGTGATGTT
TTTCTCTGGGATTGAAGGTGCAAATTCTTTCAAGATGAGCGCATTAGTGTTTGCTGGGTT
GGCAACCACCAGCACCTGAATGGTAGAAGAAATGAAACTGCATCAACTTAAGCATAGCAA
CATTTCGATTTAAAGAAAAACACAGCAACAATATCTCAAAATTTTCAGCATAAGGATTAG
GGATGAACATAAAAGATAATAAAAAAGAAACATCGTGCGCACATTTTATATGGCTTCTCT
CACCTTGACATCTGCAGCAGCATTCTTTTCTAATGCTGAAGCTTGAGCCTTGTAAATCGA
TACATTTTTCGACATCACATCCTTTCTTTCCATACCTTCCTTCCGTGGGAATCCACCAAC
CATAACAGCAATATTGACACCCTTACAAGCTTCATGGACATCCGTTGTAGCAACAACACC
TACAAACATGAACAAGGTAAACCCTAAGAATCCTTCAAAGGAGAAATATCAATCTACCAT
AAAGTAGTATCCAAGATCAGGCTTAACAAGCATACCTCTGAGAAGAGGAAAAGCAGCGTC
AATCAATTCCATTTTCACCCCATTCAAGGACTCAGCTGCAGGTTCAATATCAAGCATGTG
CAGAATTACAGGCTGGTCAGGGCCAAGCATGGCCCCCCTAGCAATCATTGGAACAATAGC
ATAGCCTATTTGCCCTGTTGAATATAATCAAAATCCAATATTACATTACACATTAATTAA
AAAGTCATATCAAAGAATCTAAGTTCACCACAGAATTACAGGAAGATGTAATTCAAATGC
AAAAAATGAGTCCTAATCATTATGGGACACTTAACATAAAGGCTTGTCCCTTTCCATTAT
TTTGTTAACTTGACAGACAAATACTTGGATACTTAGCCCAATATTTTCACATCATAAAAC
TGGATATCATGAGCTTATAAATTCAGGAAATATTCCAAGATGGTTTTGTGGCAATGAGAA
ATACATGGCGTCTGAATTTTGCATCGGAACTGTTATAAGAAAATGAACTTGTAATTTTTT
TAAATTTTTTTTTAAAAACAGGGTGGGGATGGGGAAGAAATAAAAGGATTGATTTGAGCA
TGCCTGCAGCACCAGTAACCAATACAGTCACAGGCTCCTTCTCCATGCTCAAGAAACTCC
ACATGTATTTTATAAGCTTCCAAAAGAAGGCAATAGTGAACAGAACAAGCAAGATTTTCT
GAAAAAGAACAATATTCTCCATTTTCTCAAAAACAGACAGATGCAACAAACAATTCCTGT
CAAAATCAAAACAATCCAGTCCTATGTTTTTATATAGGTGTAAGAGTACCTTGATTGAAA
CAAAGAATCTACAGGGCACTTCCAGAACAAGGCAATCAGATGCCAAAACAAAGTCCACAA
GATACTTAAAAATACAGAACATATCAAATTATTCCAAAGAACAGAACCAAACCCTCTGTT
TGGTCTCCTCCTAAACCAAGGAATACAAAAAATTAATAAAAATAACAATCTCAAATCCAT
GCTTGTTGAAGAATTTTAGTGATCTCATAACAACAACAAAAAAAAAAAACTTGAAACTCT
TCTCTTCATCCACATTTTCATTCAAGCCAGCCACACAGTGAAAATAATACTGGAAAGGAA
GTAAATTTTGAAAGAATGCCCATACCAGCAGCACCAGTGACAAGAACTCGAACTGGGTCT
TTCGCCATTGCTGCGAAGTGTGGTTTTGGATAGAGAAAATGGG
>chr4:7709019-7712179 KR_073_1_seq1 MDHC_LG4 P2
TGAAAGTAGAAACAATTTGACAACCAAGGAATTTGAATCTCCCCTTGATTCTCTAATTAA
TTTACCTTAACACTAATGTCAATCTGAGATTTCTTTCATTTTTTGTAATTGATTGATTCC
TTGATTTTGCATCCTCTTTTGCTGTACTTCCTATAAGTAAACAGCTTGGGAACTCTTTAC
TATTTCAGAATAATGGGGAAAGCCAGTGATGTCCTCATTTTAAGGTTATTATTTAAGGAT
CATCTCTGTAATTTATACTTACTAATCACCCCTTAGCTATCTTGATTAAGTCAAGAACTT
GCATCTCAGCAATTAAATCATATACGGATGACTACGATACATTTCATTCAATCTAATTTA
AACCCAGGAACATTAACATTGCATAACAAACCACATAAATTGTCTACAACTACGAGGAAA
ACCAATATGTGTTCTTCCTTTATTTGATGGATCATTGAGTCTGTCTGTCATTATTCCATG
AGAAAAGAAAAGCTTCATGGTCAATTGAGACATGAATGGGCCAAGGATTTCTCCTCAATG
AGCTCTTCTGCAGTTGCATCCAGCTTCCCCCTCGAAAACTCATCAATCTTGAGCCCTGCA
TTGAAATAGGCATAGTCCAACTTTAACTATCCAATTTTATTTGCCAGAACCATTACTAGG
ATTTGAAAGTGTTTCATAATCCTTAATGACAGTAATTTGTTGTTGCCAAAACATGATTTT
GAGTTAAAAGCTCAGGTTTTAAATGGCTGAAGGAAGTTAACAATGGGCACCGAGTTCAAA
CTTACCCTGCACAATTGACCATTGTCCTTTTTCACATGTAACTGGGAAAGAGTATACGAG
GCCTGGCTGGATTCCATAAGAGCCATCAGAATACACACCCATGGAAACCCATGAACCCTG
AATGACATTCAAAGTAACAAAGAAAAATATTAAATTTGCATAGAATTATATGAAGAAAGA
AAAAAAAAACCATTAATTTTGCAAGAACAAAATACTGGTAAAGATGACGAGAAACCTTAG
GAGTCCCGAGAACCCAATCACGTATATGATCACAAGCAGAACTTGCAGCAGACAGTGCAC
TTGATAGCTTCCTGGCCTTAATAATGGCTGCACCGCGCTGCTGCACGGTGGTGATGAACT
CGGTATTCAACCTAGAGAATGATAAAATGGATGAAGAATTTGAGTAACAACTTAAAGATT
TATACTAAATTTTACGGGTCAGAAATTTGAGATGTACCATTGATCATTAGCCACAAGTTC
TCTGACAGGTTTCTCTCCACCGCTGGTGGTGACAGTTGCATGGTTGACATCAGGATACTG
TGTTGAAGAGTGATTGCCCCAGATGATAACATTCTTCACATCACCGACGTGAACATTTAG
CTTCTCAGAGATTTGTCCTAATGCCCTGTTGTGATCCAGTCTTGTAAGGCATGTGATGTT
TTTCTCTGGGATTGAAGGTGCAAATTCTTTCAAGATGAGCGCATTAGTGTTTGCTGGGTT
GGCAACCACCAGCACCTGAATGGTAGAAGAAATGAAACTGCATCAACTTAAGCATAGCAA
CATTTCGATTTAAAGAAAAACACAGCAACAATATCTCAAAATTTTCAGCATAAGGATTAG
GGATGAACATAAAAGATAATAAAAAAGAAACATCGTGCGCACATTTTATATGGCTTCTCT
CACCTTGACATCTGCAGCAGCATTCTTTTCTAATGCTGAAGCTTGAGCCTTGTAAATCGA
TACATTTTTCGACATCACATCCTTTCTTTCCATACCTTCCTTCCGTGGGAATCCACCAAC
CATAACAGCAATATTGACACCCTTACAAGCTTCATGGACATCCGTTGTAGCAACAACACC
TACAAACATGAACAAGGTAAACCCTAAGAATCCTTCAAAGGAGAAATATCAATCTACCAT
AAAGTAGTATCCAAGATCAGGCTTAACAAGCATACCTCTGAGAAGAGGAAAAGCAGCGTC
AATCAATTCCATTTTCACCCCATTCAAGGACTCAGCTGCAGGTTCAATATCAAGCATGTG
CAGAATTACAGGCTGGTCAGGGCCAAGCATGGCCCCCCTAGCAATCATTGGAACAATAGC
ATAGCCTATTTGCCCTGTTGAATATAATCAAAATCCAATATTACATTACACATTAATTAA
AAAGTCATATCAAAGAATCTAAGTTCACCACAGAATTACAGGAAGATGTAATTCAAATGC
AAAAAATGAGTCCTAATCATTATGGGACACTTAACATAAAGGCTTGTCCCTTTCCATTAT
TTTGTTAACTTGACAGACAAATACTTGGATACTTAGCCCAATATTTTCACATCATAAAAC
TGGATATCATGAGCTTATAAATTCAGGAAATATTCCAAGATGGTTTTGTGGCAATGAGAA
ATACATGGCGTCTGAATTTTGCATCGGAACTGTTATAAGAAAATGAACTTGTAATTTTTT
TAAATTTTTTTTTAAAAACAGGGTGGGGATGGGGAAGAAATAAAAGGATTGATTTGAGCA
TGCCTGCAGCACCAGTAACCAATACAGTCACAGGCTCCTTCTCCATGCTCAAGAAACTCC
ACATGTATTTTATAAGCTTCCAAAAGAAGGCAATAGTGAACAGAACAAGCAAGATTTTCT
GAAAAAGAACAATATTCTCCATTTTCTCAAAAACAGACAGATGCAACAAACAATTCCTAT
CAAAATCAAAACAATCCAGTCCTATGTTTTTATATAGGTGTAAGAGTACCTTGATTGAAA
CAAAGAATCTACAGGGCACTTCCAGAACAAGGCAATCAGATGCCAAAACAAAGTCCACAA
GATACTTAAAAATACAGAACATATCAAATTATTCCAAAGAACAGAACCAAACCCTCTGTT
TGGTCTCCTCCTAAACCAAGGAATACAAAAAATTAATAAAAATAACAATCTCAAATCCAT
GCTTGTTGAAGAATTTTAGTGATCTCATAACAACAACAAAAAAAAAAAACTTGAAACTCT
TCTCTTCATCCACATTTTCATTCAAGCCAGCCACACAGTGAAAATAATACTGGAAAGGAA
GTAAATTTTGAAAGAATGCCCATACCAGCAGCACCAGTGACAAGAACTCGAACTGGGTCT
TTCGCCATTGCTGCGAAGTGTGGTTTTGGATAGAGAAAATGGG
>chr4:7709019-7712179 KR_075_1_seq1 MDHC_LG4 P1
TGAAAGTAGAAACAATTTGACAACCAAGGAATTTGAATCTCCCCTTGATTCTCTAATTAA
TTTACCTTAACACTAATGTCAATCTGAGATTTCTTTCATTTTTTGTAATTGATTGATTCC
TTGATTTTGCATCCTCTTTTGCTGTACTTCCTATAAGTAAACAGCTTGGGAACTCTTTAC
TATTTCAGAATAATGGGGAAAGCCAGTGATGTCCTCATTTTAAGGTTATTATTTAAGGAT
CATCTCTGTAATTTATACTTACTAATCACCCCTTAGCTATCTTGATTAAGTCAAGAACTT
GCATCTCAGCAATTAAATCATATACGGATGACTACGATACATTTCATTCAATCTAATTTA
AACCCAGGAACATTAACATTGCATAACAAACCACATAAATTGTCTACAACTACGAGGAAA
ACCAATATGTGTTCTTCCTTTATTTGATGGATCATTGAGTCTGTCTGTCATTATTCCATG
AGAAAAGAAAAGCTTCATGGTCAATTGAGACATGAATGGGCCAAGGATTTCTCCTCAATG
AGCTCTTCTGCAGTTGCATCCAGCTTCCCCCTCGAAAACTCATCAATCTTGAGCCCTGCA
TTGAAATAGGCATAGTCCAACTTTAACTATCCAATTTTATTTGCCAGAACCATTACTAGG
ATTTGAAAGTGTTTCATAATCCTTAATGACAGTAATTTGTTGTTGCCAAAACATGATTTT
GAGTTAAAAGCTCAGGTTTTAAATGGCTGAAGGAAGTTAACAATGGGCACCGAGTTCAAA
CTTACCCTGCACAATTGACCATTGTCCTTTTTCACATGTAACTGGGAAAGAGTATACGAG
GCCTGGCTGGATTCCATAAGAGCCATCAGAATACACACCCATGGAAACCCATGAACCCTG
AATGACATTCAAAGTAACAAAGAAAAATATTAAATTTGCATAGAATTATATGAAGAAAGA
AAAAAAAACCATTAATTTTGCAAGAACAAAATACTGGTAAAGATGACGAGAAACCTTAGG
AGTCCCGAGAACCCAATCACGTATATGATCACAAGCAGAACTTGCAGCAGACAGTGCACT
TGATAGCTTCCTGGCCTTAATAATGGCTGCACCGCGCTGCTGCACGGTGGTGATGAACTC
GGTATTCAACCTAGAGAATGATAAAATGGATGAAGAATTTGAGTAACAACTTAAAGATTT
ATACTAAATTTTACGGGTCAGAAATTTGAGATGTACCATTGATCATTAGCCACAAGTTCT
CTGACAGGTTTCTCTCCACCGCTGGTGGTGACAGTTGCATGGTTGACATCAGGATACTGT
GTTGAAGAGTGATTGCCCCAGATGATAACATTCTTCACATCACCGACGTGAACATTTAGC
TTCTCAGAGATTTGTCCTAATGCCCTGTTGTGATCCAGTCTTGTAAGGCATGTGATGTTT
TTCTCTGGGATTGAAGGTGCAAATTCTTTCAAGATGAGCGCATTAGTGTTTGCTGGGTTG
GCAACCACCAGCACCTGAATGGTAGAAGAAATGAAACTGCATCAACTTAAGCATAGCAAC
ATTTCGATTTAAAGAAAAACACAGCAACAATATCTCCAAATTTTCAGCATAAGGATTAGG
GATGAACATAAAAGATAATAAAAAAGTAACGTCGTGCACACATTTCATATGGCTTCTCTC
ACCTTGACATCTGCAGCAGCATTCTTTTCTAATGCTGAAGCTTGAGCCTTGTAAATCGAT
ACATTTTTCGACATCACATCCTTTCTTTCCATACCTTCCTTCCGTGGGAATCCACCAACC
ATAACAGCAATATTGACACCCTTACAAGCTTCATGGACATCCGTTGTAGCAACAACACCT
ACAAACATGTACAAGGTAAACCCTAAGAATCCTTAAAAGGAGAAATATCAATCTACCATA
AAGTAGTATCCATGATCAGGCTTAACAAGCATACCTCTGAGAAGAGGAAAGGCAGCATCA
ATCAATTCCATTTTCACCCCATTCAAGGACTCAGCTGCAGGTTCAATATCAAGCATGTGC
AGAATTACAGGCTGGTCAGGGCCAAGCATGGCCCCCCTAGCAATCATTGGAACAATAGCA
TAGCCTATTTGCCCTGTTGAATATAATCAAAATCCAATATTACATTACACATTAATTAAA
AAGTCATATCAAAGAATCTAAGTTCACCACAGAATTACAGGAAGATGTAATTCAAATGCA
AAAAATGAGTCCTAATCATTATGGGACACTTAACATAAAGGCTTGTCCCTTTCCATTATT
TTGTTAACTTGACAGACAAATACTTGGATACTTAGCCCAATATTTTCACATCATAAAACT
GGATATCATGAGCTTATAAATTCAGGAAATATTCCAAGATGGTTTTGTGGCAATGAGAAA
TACATGGCGTCTGAATTTTGCATCGGAACTGTTATAAGAAAATGAACTTGTAATTTTAAC
ATTTTTTTTTTTTAAAAACAGGGTGGGGATGGGGAAGAAATAAAAGGATTGATTTGAGCA
TGCCTGCAGCACCAGTAACCAATACAGTCACAGGCTCCTTCTCCATGCTCAAGAAACTCC
ACATGTATTTTATAAGCTTCCAAAAGAAGGCAATAGTGAACAGAACAAGCAAGATTTTCT
GAAAAAGAACAATATTCTCCATTTTCTCAAAAACAGACAGATGCAACAAACAATTCCAGT
CAAAATCAAAACAATCCAGTCCTATGTTTTTATATAGGTGTAAGAGTACCGTGATTGAAA
CAAAGAATCTACAGGGCACTTCCAGAACAAGGCAATCAGATGCCAAAACAAAGTCCACAA
GATACTTAAAAATACAGAACATATCAAATTATTCCAAAGAACAGAACCAAACCCTCTGTT
TGGTCTCCTCCTAAACCAAGGAATACAAAAAATTAATAAAAATAACAATCTCAAATCCAT
GCTTGTTGAAGAATTTTAGTGATCTCATAACAACAACAACAAAAAAAAAAACTTGAAACC
CTTCTCTTCATCCACATTTTCATTCAAGCCAGCCACACAGTGAAAATAATACTGGAAAGG
AAGTAAATTTTGAAAGAATGACCATACCAGCAGCACCAGTGACAAGAACTCGAACTGGGT
CTTTCGCCATTGCTGCGAAGTGTGGTTTTGGATAGAGAAAATGGG
>chr4:7709019-7712179 KR_075_1_seq1 MDHC_LG4 P2
TGAAAGTAGAAACAATTTGACAACCAAGGAATTTGAATCTCCCCTTGATTCTCTAATTAA
TTTACCTTAACACTAATGTCAATCTGAGATTTCTTTCATTTTTTGTAATTGATTGATTCC
TTGATTTTGCATCCTCTTTTGCTGTACTTCCTATAAGTAAACAGCTTGGGAACTCTTTAC
TATTTCAGAATAATGGGGAAAGCCAGTGATGTCCTCATTTTAAGGTTATTATTTAAGGAT
CATCTCTGTAATTTATACTTACTAATCACCCCTTAGCTATCTTGATTAAGTCAAGAACTT
GCATCTCAGCAATTAAATCATATACGGATGACTACGATACATTTCATTCAATCTAATTTA
AACCCAGGAACATTAACATTGCATAACAAACCACATAAATTGTCTACAACTACGAGGAAA
ACCAATATGTGTTCTTCCTTTATTTGATGGATCATTGAGTCTGTCTGTCATTATTCCATG
AGAAAAGAAAAGCTTCATGGTCAATTGAGACATGAATGGGCCAAGGATTTCTCCTCAATG
AGCTCTTCTGCAGTTGCATCCAGCTTCCCCCTCGAAAACTCATCAATCTTGAGCCCTGCA
TTGAAATAGGCATAGTCCAACTTTAACTATCCAATTTTATTTGCCAGAACCATTACTAGG
ATTTGAAAGTGTTTCATAATCCTTAATGACAGTAATTTGTTGTTGCCAAAACATGATTTT
GAGTTAAAAGCTCAGGTTTTAAATGGCTGAAGGAAGTTAACAATGGGCACCGAGTTCAAA
CTTACCCTGCACAATTGACCATTGTCCTTTTTCACATGTAACTGGGAAAGAGTATACGAG
GCCTGGCTGGATTCCATAAGAGCCATCAGAATACACACCCATGGAAACCCATGAACCCTG
AATGACATTCAAAGTAACAAAGAAAAATATTAAATTTGCATAGAATTATATGAAGAAAGA
AAAAAAAACCATTAATTTTGCAAGAACAAAATACTGGTAAAGATGACGAGAAACCTTAGG
AGTCCCGAGAACCCAATCACGTATATGATCACAAGCAGAACTTGCAGCAGACAGTGCACT
TGATAGCTTCCTGGCCTTAATAATGGCTGCACCGCGCTGCTGCACGGTGGTGATGAACTC
GGTATTCAACCTAGAGAATGATAAAATGGATGAAGAATTTGAGTAACAACTTAAAGATTT
ATACTAAATTTTACGGGTCAGAAATTTGAGATGTACCATTGATCATTAGCCACAAGTTCT
CTGACAGGTTTCTCTCCACCGCTGGTGGTGACAGTTGCATGGTTGACATCAGGATACTGT
GTTGAAGAGTGATTGCCCCAGATGATAACATTCTTCACATCACCGACGTGAACATTTAGC
TTCTCAGAGATTTGTCCTAATGCCCTGTTGTGATCCAGTCTTGTAAGGCATGTGATGTTT
TTCTCTGGGATTGAAGGTGCAAATTCTTTCAAGATGAGCGCATTAGTGTTTGCTGGGTTG
GCAACCACCAGCACCTGAATGGTAGAAGAAATGAAACTGCATCAACTTAAGCATAGCAAC
ATTTCGATTTAAAGAAAAACACAGCAACAATATCTCCAAATTTTCAGCATAAGGATTAGG
GATGAACATAAAAGATAATAAAAAAGTAACGTCGTGCACACATTTCATATGGCTTCTCTC
ACCTTGACATCTGCAGCAGCATTCTTTTCTAATGCTGAAGCTTGAGCCTTGTAAATCGAT
ACATTTTTCGACATCACATCCTTTCTTTCCATACCTTCCTTCCGTGGGAATCCACCAACC
ATAACAGCAATATTGACACCCTTACAAGCTTCATGGACATCCGTTGTAGCAACAACACCT
ACAAACATGTACAAGGTAAACCCTAAGAATCCTTAAAAGGAGAAATATCAATCTACCATA
AAGTAGTATCCATGATCAGGCTTAACAAGCATACCTCTGAGAAGAGGAAAGGCAGCATCA
ATCAATTCCATTTTCACCCCATTCAAGGACTCAGCTGCAGGTTCAATATCAAGCATGTGC
AGAATTACAGGCTGGTCAGGGCCAAGCATGGCCCCCCTAGCAATCATTGGAACAATAGCA
TAGCCTATTTGCCCTGTTGAATATAATCAAAATCCAATATTACATTACACATTAATTAAA
AAGTCATATCAAAGAATCTAAGTTCACCACAGAATTACAGGAAGATGTAATTCAAATGCA
AAAAATGAGTCCTAATCATTATGGGACACTTAACATAAAGGCTTGTCCCTTTCCATTATT
TTGTTAACTTGACAGACAAATACTTGGATACTTAGCCCAATATTTTCACATCATAAAACT
GGATATCATGAGCTTATAAATTCAGGAAATATTCCAAGATGGTTTTGTGGCAATGAGAAA
TACATGGCGTCTGAATTTTGCATCGGAACTGTTATAAGAAAATGAACTTGTAATTTTAAC
ATTTTTTTTTTTTAAAAACAGGGTGGGGATGGGGAAGAAATAAAAGGATTGATTTGAGCA
TGCCTGCAGCACCAGTAACCAATACAGTCACAGGCTCCTTCTCCATGCTCAAGAAACTCC
ACATGTATTTTATAAGCTTCCAAAAGAAGGCAATAGTGAACAGAACAAGCAAGATTTTCT
GAAAAAGAACAATATTCTCCATTTTCTCAAAAACAGACAGATGCAACAAACAATTCCAGT
CAAAATCAAAACAATCCAGTCCTATGTTTTTATATAGGTGTAAGAGTACCGTGATTGAAA
CAAAGAATCTACAGGGCACTTCCAGAACAAGGCAATCAGATGCCAAAACAAAGTCCACAA
GATACTTAAAAATACAGAACATATCAAATTATTCCAAAGAACAGAACCAAACCCTCTGTT
TGGTCTCCTCCTAAACCAAGGAATACAAAAAATTAATAAAAATAACAATCTCAAATCCAT
GCTTGTTGAAGAATTTTAGTGATCTCATAACAACAACAACAAAAAAAAAAACTTGAAACC
CTTCTCTTCATCCACATTTTCATTCAAGCCAGCCACACAGTGAAAATAATACTGGAAAGG
AAGTAAATTTTGAAAGAATGACCATACCAGCAGCACCAGTGACAAGAACTCGAACTGGGT
CTTTCGCCATTGCTGCGAAGTGTGGTTTTGGATAGAGAAAATGGG
>chr4:7709019-7712179 KR_077_1_seq1 MDHC_LG4 P1
TGAAAGTAGAAACAATTTGACAACCAAGGAATTTGAATCTCCCCTTGATTCTCTAATTAA
TTTACCTTAACACTAATGTCAATCTGAGATTTCTTTCATTTTTTGTAATTGATTGATTCC
TTGATTTTGCATCCTCTTTTGCTGTACTTCCTATAAGTAAACAGCTTGGGAACTCTTTAC
TATTTCAGAATAATGGGGAAAGCCAGTGATGTCCTCATTTTAAGGTTATTATTTAAGGAT
CATCTCTGTAATTTATACTTACTAATCACCCCTTAGCTATCTTGATTAAGTCAAGAACTT
GCATCTCAGCAATTAAATCATATACGGATGACTACGATACATTTCATTCAATCTAATTTA
AACCCAGGAACATTAACATTGCATAACAAACCACATAAATTGTCTACAACTACGAGGAAA
ACCAATATGTGTTCTTCCTTTATTTGATGGATCATTGAGTCTGTCTGTCATTATTCCATG
AGAAAAGAAAAGCTTCATGGTCAATTGAGACATGAATGGGCCAAGGATTTCTCCTCAATG
AGCTCTTCTGCAGTTGCATCCAGCTTCCCCCTCGAAAACTCATCAATCTTGAGCCCTGCA
TTGAAATAGGCATAGTCCAACTTTAACTATCCAATTTTATTTGCCAGAACCATTACTAGG
ATTTGAAAGTGTTTCATAATCCTTAATGACAGTAATTTGTTGTTGCCAAAACATGATTTT
GAGTTAAAAGCTCAGGTTTTAAATGGCTGAAGGAAGTTAACAATGGGCACCGAGTTCAAA
CTTACCCTGCACAATTGACCATTGTCCTTTTTCACATGTAACTGGGAAAGAGTATACGAG
GCCTGGCTGGATTCCATAAGAGCCATCAGAATACACACCCATGGAAACCCATGAACCCTG
AATGACATTCAAAGTAACAAAGAAAAATATTAAATTTGCATAGAATTATATGAAGAAAGA
AAAAAAAACCATTAATTTTGCAAGAACAAAATACTGGTAAAGATGACGAGAAACCTTAGG
AGTCCCGAGAACCCAATCACGTATATGATCACAAGCAGAACTTGCAGCAGACAGTGCACT
TGATAGCTTCCTGGCCTTAATAATGGCTGCACCGCGCTGCTGCACGGTGGTGATGAACTC
GGTATTCAACCTAGAGAATGATAAAATGGATGAAGAATTTGAGTAACAACTTAAAGATTT
ATACTAAATTTTACGGGTCAGAAATTTGAGATGTACCATTGATCATTAGCCACAAGTTCT
CTGACAGGTTTCTCTCCACCGCTGGTGGTGACAGTTGCATGGTTGACATCAGGATACTGT
GTTGAAGAGTGATTGCCCCAGATGATAACATTCTTCACATCACCGACGTGAACATTTAGC
TTCTCAGAGATTTGTCCTAATGCCCTGTTGTGATCCAGTCTTGTAAGGCATGTGATGTTT
TTCTCTGGGATTGAAGGTGCAAATTCTTTCAAGATGAGCGCATTAGTGTTTGCTGGGTTG
GCAACCACCAGCACCTGAATGGTAGAAGAAATGAAACTGCATCAACTTAAGCATAGCAAC
ATTTCGATTTAAAGAAAAACACAGCAACAATATCTCCAAATTTTCAGCATAAGGATTAGG
GATGAACATAAAAGATAATAAAAAAGTAACGTCGTGCACACATTTCATATGGCTTCTCTC
ACCTTGACATCTGCAGCAGCATTCTTTTCTAATGCTGAAGCTTGAGCCTTGTAAATCGAT
ACATTTTTCGACATCACATCCTTTCTTTCCATACCTTCCTTCCGTGGGAATCCACCAACC
ATAACAGCAATATTGACACCCTTACAAGCTTCATGGACATCCGTTGTAGCAACAACACCT
ACAAACATGTACAAGGTAAACCCTAAGAATCCTTAAAAGGAGAAATATCAATCTACCATA
AAGTAGTATCCATGATCAGGCTTAACAAGCATACCTCTGAGAAGAGGAAAGGCAGCATCA
ATCAATTCCATTTTCACCCCATTCAAGGACTCAGCTGCAGGTTCAATATCAAGCATGTGC
AGAATTACAGGCTGGTCAGGGCCAAGCATGGCCCCCCTAGCAATCATTGGAACAATAGCA
TAGCCTATTTGCCCTGTTGAATATAATCAAAATCCAATATTACATTACACATTAATTAAA
AAGTCATATCAAAGAATCTAAGTTCACCACAGAATTACAGGAAGATGTAATTCAAATGCA
AAAAATGAGTCCTAATCATTATGGGACACTTAACATAAAGGCTTGTCCCTTTCCATTATT
TTGTTAACTTGACAGACAAATACTTGGATACTTAGCCCAATATTTTCACATCATAAAACT
GGATATCATGAGCTTATAAATTCAGGAAATATTCCAAGATGGTTTTGTGGCAATGAGAAA
TACATGGCGTCTGAATTTTGCATCGGAACTGTTATAAGAAAATGAACTTGTAATTTTAAC
ATTTTTTTTTTTTAAAAACAGGGTGGGGATGGGGAAGAAATAAAAGGATTGATTTGAGCA
TGCCTGCAGCACCAGTAACCAATACAGTCACAGGCTCCTTCTCCATGCTCAAGAAACTCC
ACATGTATTTTATAAGCTTCCAAAAGAAGGCAATAGTGAACAGAACAAGCAAGATTTTCT
GAAAAAGAACAATATTCTCCATTTTCTCAAAAACAGACAGATGCAACAAACAATTCCAGT
CAAAATCAAAACAATCCAGTCCTATGTTTTTATATAGGTGTAAGAGTACCGTGATTGAAA
CAAAGAATCTACAGGGCACTTCCAGAACAAGGCAATCAGATGCCAAAACAAAGTCCACAA
GATACTTAAAAATACAGAACATATCAAATTATTCCAAAGAACAGAACCAAACCCTCTGTT
TGGTCTCCTCCTAAACCAAGGAATACAAAAAATTAATAAAAATAACAATCTCAAATCCAT
GCTTGTTGAAGAATTTTAGTGATCTCATAACAACAACAACAAAAAAAAAAACTTGAAACT
CTTCTCTTCATCCACATTTTCATTCAAGCCAGCCACACAGTGAAAATAATACTGGAAAGG
AAGTAAATTTTGAAAGAATGACCATACCAGCAGCACCAGTGACAAGAACTCGAACTGGGT
CTTTCGCCATTGCTGCGAAGTGTGGTTTTGGATAGAGAAAATGGG
>chr4:7709019-7712179 KR_077_1_seq1 MDHC_LG4 P2
TGAAAGTAGAAACAATTTGACAACCAAGGAATTTGAATCTCCCCTTGATTCTCTAATTAA
TTTACCTTAACACTAATGTCAATCTGAGATTTCTTTCATTTTTTGTAATTGATTGATTCC
TTGATTTTGCATCCTCTTTTGCTGTACTTCCTATAAGTAAACAGCTTGGGAACTCTTTAC
TATTTCAGAATAATGGGGAAAGCCAGTGATGTCCTCATTTTAAGGTTATTATTTAAGGAT
CATCTCTGTAATTTATACTTACTAATCACCCCTTAGCTATCTTGATTAAGTCAAGAACTT
GCATCTCAGCAATTAAATCATATACGGATGACTACGATACATTTCATTCAATCTAATTTA
AACCCAGGAACATTAACATTGCATAACAAACCACATAAATTGTCTACAACTACGAGGAAA
ACCAATATGTGTTCTTCCTTTATTTGATGGATCATTGAGTCTGTCTGTCATTATTCCATG
AGAAAAGAAAAGCTTCATGGTCAATTGAGACATGAATGGGCCAAGGATTTCTCCTCAATG
AGCTCTTCTGCAGTTGCATCCAGCTTCCCCCTCGAAAACTCATCAATCTTGAGCCCTGCA
TTGAAATAGGCATAGTCCAACTTTAACTATCCAATTTTATTTGCCAGAACCATTACTAGG
ATTTGAAAGTGTTTCATAATCCTTAATGACAGTAATTTGTTGTTGCCAAAACATGATTTT
GAGTTAAAAGCTCAGGTTTTAAATGGCTGAAGGAAGTTAACAATGGGCACCGAGTTCAAA
CTTACCCTGCACAATTGACCATTGTCCTTTTTCACATGTAACTGGGAAAGAGTATACGAG
GCCTGGCTGGATTCCATAAGAGCCATCAGAATACACACCCATGGAAACCCATGAACCCTG
AATGACATTCAAAGTAACAAAGAAAAATATTAAATTTGCATAGAATTATATGAAGAAAGA
AAAAAAAACCATTAATTTTGCAAGAACAAAATACTGGTAAAGATGACGAGAAACCTTAGG
AGTCCCGAGAACCCAATCACGTATATGATCACAAGCAGAACTTGCAGCAGACAGTGCACT
TGATAGCTTCCTGGCCTTAATAATGGCTGCACCGCGCTGCTGCACGGTGGTGATGAACTC
GGTATTCAACCTAGAGAATGATAAAATGGATGAAGAATTTGAGTAACAACTTAAAGATTT
ATACTAAATTTTACGGGTCAGAAATTTGAGATGTACCATTGATCATTAGCCACAAGTTCT
CTGACAGGTTTCTCTCCACCGCTGGTGGTGACAGTTGCATGGTTGACATCAGGATACTGT
GTTGAAGAGTGATTGCCCCAGATGATAACATTCTTCACATCACCGACGTGAACATTTAGC
TTCTCAGAGATTTGTCCTAATGCCCTGTTGTGATCCAGTCTTGTAAGGCATGTGATGTTT
TTCTCTGGGATTGAAGGTGCAAATTCTTTCAAGATGAGCGCATTAGTGTTTGCTGGGTTG
GCAACCACCAGCACCTGAATGGTAGAAGAAATGAAACTGCATCAACTTAAGCATAGCAAC
ATTTCGATTTAAAGAAAAACACAGCAACAATATCTCAAAATTTTCAGCATAAGGATTAGG
GATGAACATAAAAGATAATAAAAAAGAAACATCGTGCGCACATTTTATATGGCTTCTCTC
ACCTTGACATCTGCAGCAGCATTCTTTTCTAATGCTGAAGCTTGAGCCTTGTAAATCGAT
ACATTTTTCGACATCACATCCTTTCTTTCCATACCTTCCTTCCGTGGGAATCCACCAACC
ATAACAGCAATATTGACACCCTTACAAGCTTCATGGACATCCGTTGTAGCAACAACACCT
ACAAACATGAACAAGGTAAACCCTAAGAATCCTTCAAAGGAGAAATATCAATCTACCATA
AAGTAGTATCCAAGATCAGGCTTAACAAGCATACCTCTGAGAAGAGGAAAAGCAGCGTCA
ATCAATTCCATTTTCACCCCATTCAAGGACTCAGCTGCAGGTTCAATATCAAGCATGTGC
AGAATTACAGGCTGGTCAGGGCCAAGCATGGCCCCCCTAGCAATCATTGGAACAATAGCA
TAGCCTATTTGCCCTGTTGAATATAATCAAAATCCAATATTACATTACACATTAATTAAA
AAGTCATATCAAAGAATCTAAGTTCACCACAGAATTACAGGAAGATGTAATTCAAATGCA
AAAAATGAGTCCTAATCATTATGGGACACTTAACATAAAGGCTTGTCCCTTTCCATTATT
TTGTTAACTTGACAGACAAATACTTGGATACTTAGCCCAATATTTTCACATCATAAAACT
GGATATCATGAGCTTATAAATTCAGGAAATATTCCAAGATGGTTTTGTGGCAATGAGAAA
TACATGGCGTCTGAATTTTGCATCGGAACTGTTATAAGAAAATGAACTTGTAATTTTTTT
AAATTTTTTTTTAAAAACAGGGTGGGGATGGGGAAGAAATAAAAGGATTGATTTGAGCAT
GCCTGCAGCACCAGTAACCAATACAGTCACAGGCTCCTTCTCCATGCTCAAGAAACTCCA
CATGTATTTTATAAGCTTCCAAAAGAAGGCAATAGTGAACAGAACAAGCAAGATTTTCTG
AAAAAGAACAATATTCTCCATTTTCTCAAAAACAGACAGATGCAACAAACAATTCCTGTC
AAAATCAAAACAATCCAGTCCTATGTTTTTATATAGGTGTAAGAGTACCTTGATTGAAAC
AAAGAATCTACAGGGCACTTCCAGAACAAGGCAATCAGATGCCAAAACAAAGTCCACAAG
ATACTTAAAAATACAGAACATATCAAATTATTCCAAAGAACAGAACCAAACCCTCTGTTT
GGTCTCCTCCTAAACCAAGGAATACAAAAAATTAATAAAAATAACAATCTCAAATCCATG
CTTGTTGAAGAATTTTAGTGATCTCATAACAACAACAACAAAAAAAAAAACTTGAAACTC
TTCTCTTCATCCACATTTTCATTCAAGCCAGCCACACAGTGAAAATAATACTGGAAAGGA
AGTAAATTTTGAAAGAATGCCCATACCAGCAGCACCAGTGACAAGAACTCGAACTGGGTC
TTTCGCCATTGCTGCGAAGTGTGGTTTTGGATAGAGAAAATGGG
>chr4:7709019-7712179 KR_080_1_seq1 MDHC_LG4 P1
TGAAAGTAGAAACAATTTGACAACCAAGGAATTTGAATCTCCCCTTGATTCTCTAATTAA
TTTACCTTAACACTAATGTCAATCTGAGATTTCTTTCATTTTTTGTAATTGATTGATTCC
TTGATTTTGCATCCTCTTTTGCTGTACTTCCTATAAGTAAACAGCTTGGGAACTCTTTAC
TATTTCAGAATAATGGGGAAAGCCAGTGATGTCCTCATTTTAAGGTTATTATTTAAGGAT
CATCTCTGTAATTTATACTTACTAATCACCCCTTAGCTATCTTGATTAAGTCAAGAACTT
GCATCTCAGCAATTAAATCATATACGGATGACTACGATACATTTCATTCAATCTAATTTA
AACCCAGGAACATTAACATTGCATAACAAACCACATAAATTGTCTACAACTACGAGGAAA
ACCAATATGTGTTCTTCCTTTATTTGATGGATCATTGAGTCTGTCTGTCATTATTCCATG
AGAAAAGAAAAGCTTCATGGTCAATTGAGACATGAATGGGCCAAGGATTTCTCCTCAATG
AGCTCTTCTGCAGTTGCATCCAGCTTCCCCCTCGAAAACTCATCAATCTTGAGCCCTGCA
TTGAAATAGGCATAGTCCAACTTTAACTATCCAATTTTATTTGCCAGAACCATTACTAGG
ATTTGAAAGTGTTTCATAATCCTTAATGACAGTAATTTGTTGTTGCCAAAACATGATTTT
GAGTTAAAAGCTCAGGTTTTAAATGGCTGAAGGAAGTTAACAATGGGCACCGAGTTCAAA
CTTACCCTGCACAATTGACCATTGTCCTTTTTCACATGTAACTGGGAAAGAGTATACGAG
GCCTGGCTGGATTCCATAAGAGCCATCAGAATACACACCCATGGAAACCCATGAACCCTG
AATGACATTCAAAGTAACAAAGAAAAATATTAAATTTGCATAGAATTATATGAAGAAAGA
AAAAAAAACCATTAATTTTGCAAGAACAAAATACTGGTAAAGATGACGAGAAACCTTAGG
AGTCCCGAGAACCCAATCACGTATATGATCACAAGCAGAACTTGCAGCAGACAGTGCACT
TGATAGCTTCCTGGCCTTAATAATGGCTGCACCGCGCTGCTGCACGGTGGTGATGAACTC
GGTATTCAACCTAGAGAATGATAAAATGGATGAAGAATTTGAGTAACAACTTAAAGATTT
ATACTAAATTTTACGGGTCAGAAATTTGAGATGTACCATTGATCATTAGCCACAAGTTCT
CTGACAGGTTTCTCTCCACCGCTGGTGGTGACAGTTGCATGGTTGACATCAGGATACTGT
GTTGAAGAGTGATTGCCCCAGATGATAACATTCTTCACATCACCGACGTGAACATTTAGC
TTCTCAGAGATTTGTCCTAATGCCCTGTTGTGATCCAGTCTTGTAAGGCATGTGATGTTT
TTCTCTGGGATTGAAGGTGCAAATTCTTTCAAGATGAGCGCATTAGTGTTTGCTGGGTTG
GCAACCACCAGCACCTGAATGGTAGAAGAAATGAAACTGCATCAACTTAAGCATAGCAAC
ATTTCGATTTAAAGAAAAACACAGCAACAATATCTCCAAATTTTCAGCATAAGGATTAGG
GATGAACATAAAAGATAATAAAAAAGTAACGTCGTGCACACATTTCATATGGCTTCTCTC
ACCTTGACATCTGCAGCAGCATTCTTTTCTAATGCTGAAGCTTGAGCCTTGTAAATCGAT
ACATTTTTCGACATCACATCCTTTCTTTCCATACCTTCCTTCCGTGGGAATCCACCAACC
ATAACAGCAATATTGACACCCTTACAAGCTTCATGGACATCCGTTGTAGCAACAACACCT
ACAAACATGTACAAGGTAAACCCTAAGAATCCTTAAAAGGAGAAATATCAATCTACCATA
AAGTAGTATCCATGATCAGGCTTAACAAGCATACCTCTGAGAAGAGGAAAGGCAGCATCA
ATCAATTCCATTTTCACCCCATTCAAGGACTCAGCTGCAGGTTCAATATCAAGCATGTGC
AGAATTACAGGCTGGTCAGGGCCAAGCATGGCCCCCCTAGCAATCATTGGAACAATAGCA
TAGCCTATTTGCCCTGTTGAATATAATCAAAATCCAATATTACATTACACATTAATTAAA
AAGTCATATCAAAGAATCTAAGTTCACCACAGAATTACAGGAAGATGTAATTCAAATGCA
AAAAATGAGTCCTAATCATTATGGGACACTTAACATAAAGGCTTGTCCCTTTCCATTATT
TTGTTAACTTGACAGACAAATACTTGGATACTTAGCCCAATATTTTCACATCATAAAACT
GGATATCATGAGCTTATAAATTCAGGAAATATTCCAAGATGGTTTTGTGGCAATGAGAAA
TACATGGCGTCTGAATTTTGCATCGGAACTGTTATAAGAAAATGAACTTGTAATTTTAAC
ATTTTTTTTTTTTAAAAACAGGGTGGGGATGGGGAAGAAATAAAAGGATTGATTTGAGCA
TGCCTGCAGCACCAGTAACCAATACAGTCACAGGCTCCTTCTCCATGCTCAAGAAACTCC
ACATGTATTTTATAAGCTTCCAAAAGAAGGCAATAGTGAACAGAACAAGCAAGATTTTCT
GAAAAAGAACAATATTCTCCATTTTCTCAAAAACAGACAGATGCAACAAACAATTCCAGT
CAAAATCAAAACAATCCAGTCCTATGTTTTTATATAGGTGTAAGAGTACCTTGATTGAAA
CAAAGAATCTACAGGGCACTTCCAGAACAAGGCAATCAGATGCCAAAACAAAGTCCACAA
GATACTTAAAAATACAGAACATATCAAATTATTCCAAAGAACAGAACCAAACCCTCTGTT
TGGTCTCCTCCTAAACCAAGGAATACAAAAAATTAATAAAAATAACAATCTCAAATCCAT
GCTTGTTGAAGAATTTTAGTGATCTCATAACAACAACAAAAAAAAAAAACTTGAAACTCT
TCTCTTCATCCACATTTTCATTCAAGCCAGCCACACAGTGAAAATAATACTGGAAAGGAA
GTAAATTTTGAAAGAATGCCCATACCAGCAGCACCAGTGACAAGAACTCGAACTGGGTCT
TTCGCCATTGCTGCGAAGTGTGGTTTTGGATAGAGAAAATGGG
>chr4:7709019-7712179 KR_080_1_seq1 MDHC_LG4 P2
TGAAAGTAGAAACAATTTGACAACCAAGGAATTTGAATCTCCCCTTGATTCTCTAATTAA
TTTACCTTAACACTAATGTCAATCTGAGATTTCTTTCATTTTTTGTAATTGATTGATTCC
TTGATTTTGCATCCTCTTTTGCTGTACTTCCTATAAGTAAACAGCTTGGGAACTCTTTAC
TATTTCAGAATAATGGGGAAAGCCAGTGATGTCCTCATTTTAAGGTTATTATTTAAGGAT
CATCTCTGTAATTTATACTTACTAATCACCCCTTAGCTATCTTGATTAAGTCAAGAACTT
GCATCTCAGCAATTAAATCATATACGGATGACTACGATACATTTCATTCAATCTAATTTA
AACCCAGGAACATTAACATTGCATAACAAACCACATAAATTGTCTACAACTACGAGGAAA
ACCAATATGTGTTCTTCCTTTATTTGATGGATCATTGAGTCTGTCTGTCATTATTCCATG
AGAAAAGAAAAGCTTCATGGTCAATTGAGACATGAATGGGCCAAGGATTTCTCCTCAATG
AGCTCTTCTGCAGTTGCATCCAGCTTCCCCCTCGAAAACTCATCAATCTTGAGCCCTGCA
TTGAAATAGGCATAGTCCAACTTTAACTATCCAATTTTATTTGCCAGAACCATTACTAGG
ATTTGAAAGTGTTTCATAATCCTTAATGACAGTAATTTGTTGTTGCCAAAACATGATTTT
GAGTTAAAAGCTCAGGTTTTAAATGGCTGAAGGAAGTTAACAATGGGCACCGAGTTCAAA
CTTACCCTGCACAATTGACCATTGTCCTTTTTCACATGTAACTGGGAAAGAGTATACGAG
GCCTGGCTGGATTCCATAAGAGCCATCAGAATACACACCCATGGAAACCCATGAACCCTG
AATGACATTCAAAGTAACAAAGAAAAATATTAAATTTGCATAGAATTATATGAAGAAAGA
AAAAAAAAACCATTAATTTTGCAAGAACAAAATACTGGTAAAGATGACGAGAAACCTTAG
GAGTCCCGAGAACCCAATCACGTATATGATCACAAGCAGAACTTGCAGCAGACAGTGCAC
TTGATAGCTTCCTGGCCTTAATAATGGCTGCACCGCGCTGCTGCACGGTGGTGATGAACT
CGGTATTCAACCTAGAGAATGATAAAATGGATGAAGAATTTGAGTAACAACTTAAAGATT
TATACTAAATTTTACGGGTCAGAAATTTGAGATGTACCATTGATCATTAGCCACAAGTTC
TCTGACAGGTTTCTCTCCACCGCTGGTGGTGACAGTTGCATGGTTGACATCAGGATACTG
TGTTGAAGAGTGATTGCCCCAGATGATAACATTCTTCACATCACCGACGTGAACATTTAG
CTTCTCAGAGATTTGTCCTAATGCCCTGTTGTGATCCAGTCTTGTAAGGCATGTGATGTT
TTTCTCTGGGATTGAAGGTGCAAATTCTTTCAAGATGAGCGCATTAGTGTTTGCTGGGTT
GGCAACCACCAGCACCTGAATGGTAGAAGAAATGAAACTGCATCAACTTAAGCATAGCAA
CATTTCGATTTAAAGAAAAACACAGCAACAATATCTCAAAATTTTCAGCATAAGGATTAG
GGATGAACATAAAAGATAATAAAAAAGAAACATCGTGCGCACATTTTATATGGCTTCTCT
CACCTTGACATCTGCAGCAGCATTCTTTTCTAATGCTGAAGCTTGAGCCTTGTAAATCGA
TACATTTTTCGACATCACATCCTTTCTTTCCATACCTTCCTTCCGTGGGAATCCACCAAC
CATAACAGCAATATTGACACCCTTACAAGCTTCATGGACATCCGTTGTAGCAACAACACC
TACAAACATGAACAAGGTAAACCCTAAGAATCCTTCAAAGGAGAAATATCAATCTACCAT
AAAGTAGTATCCAAGATCAGGCTTAACAAGCATACCTCTGAGAAGAGGAAAAGCAGCGTC
AATCAATTCCATTTTCACCCCATTCAAGGACTCAGCTGCAGGTTCAATATCAAGCATGTG
CAGAATTACAGGCTGGTCAGGGCCAAGCATGGCCCCCCTAGCAATCATTGGAACAATAGC
ATAGCCTATTTGCCCTGTTGAATATAATCAAAATCCAATATTACATTACACATTAATTAA
AAAGTCATATCAAAGAATCTAAGTTCACCACAGAATTACAGGAAGATGTAATTCAAATGC
AAAAAATGAGTCCTAATCATTATGGGACACTTAACATAAAGGCTTGTCCCTTTCCATTAT
TTTGTTAACTTGACAGACAAATACTTGGATACTTAGCCCAATATTTTCACATCATAAAAC
TGGATATCATGAGCTTATAAATTCAGGAAATATTCCAAGATGGTTTTGTGGCAATGAGAA
ATACATGGCGTCTGAATTTTGCATCGGAACTGTTATAAGAAAATGAACTTGTAATTTTTT
TAAATTTTTTTTTAAAAACAGGGTGGGGATGGGGAAGAAATAAAAGGATTGATTTGAGCA
TGCCTGCAGCACCAGTAACCAATACAGTCACAGGCTCCTTCTCCATGCTCAAGAAACTCC
ACATGTATTTTATAAGCTTCCAAAAGAAGGCAATAGTGAACAGAACAAGCAAGATTTTCT
GAAAAAGAACAATATTCTCCATTTTCTCAAAAACAGACAGATGCAACAAACAATTCCTGT
CAAAATCAAAACAATCCAGTCCTATGTTTTTATATAGGTGTAAGAGTACCTTGATTGAAA
CAAAGAATCTACAGGGCACTTCCAGAACAAGGCAATCAGATGCCAAAACAAAGTCCACAA
GATACTTAAAAATACAGAACATATCAAATTATTCCAAAGAACAGAACCAAACCCTCTGTT
TGGTCTCCTCCTAAACCAAGGAATACAAAAAATTAATAAAAATAACAATCTCAAATCCAT
GCTTGTTGAAGAATTTTAGTGATCTCATAACAACAACAAAAAAAAAAAACTTGAAACTCT
TCTCTTCATCCACATTTTCATTCAAGCCAGCCACACAGTGAAAATAATACTGGAAAGGAA
GTAAATTTTGAAAGAATGACCATACCAGCAGCACCAGTGACAAGAACTCGAACTGGGTCT
TTCGCCATTGCTGCGAAGTGTGGTTTTGGATAGAGAAAATGGG
>chr4:7709019-7712179 KR_082_1_seq1 MDHC_LG4 P1
TGAAAGTAGAAACAATTTGACAACCAAGGAATTTGAATCTCCCCTTGATTCTCTAATTAA
TTTACCTTAACACTAATGTCAATCTGAGATTTCTTTCATTTTTTGTAATTGATTGATTCC
TTGATTTTGCATCCTCTTTTGCTGTACTTCCTATAAGTAAACAGCTTGGGAACTCTTTAC
TATTTCAGAATAATGGGGAAAGCCAGTGATGTCCTCATTTTAAGGTTATTATTTAAGGAT
CATCTCTGTAATTTATACTTACTAATCACCCCTTAGCTATCTTGATTAAGTCAAGAACTT
GCATCTCAGCAATTAAATCATATACGGATGACTACGATACATTTCATTCAATCTAATTTA
AACCCAGGAACATTAACATTGCATAACAAACCACATAAATTGTCTACAACTACGAGGAAA
ACCAATATGTGTTCTTCCTTTATTTGATGGATCATTGAGTCTGTCTGTCATTATTCCATG
AGAAAAGAAAAGCTTCATGGTCAATTGAGACATGAATGGGCCAAGGATTTCTCCTCAATG
AGCTCTTCTGCAGTTGCATCCAGCTTCCCCCTCGAAAACTCATCAATCTTGAGCCCTGCA
TTGAAATAGGCATAGTCCAACTTTAACTATCCAATTTTATTTGCCAGAACCATTACTAGG
ATTTGAAAGTGTTTCATAATCCTTAATGACAGTAATTTGTTGTTGCCAAAACATGATTTT
GAGTTAAAAGCTCAGGTTTTAAATGGCTGAAGGAAGTTAACAATGGGCACCGAGTTCAAA
CTTACCCTGCACAATTGACCATTGTCCTTTTTCACATGTAACTGGGAAAGAGTATACGAG
GCCTGGCTGGATTCCATAAGAGCCATCAGAATACACACCCATGGAAACCCATGAACCCTG
AATGACATTCAAAGTAACAAAGAAAAATATTAAATTTGCATAGAATTATATGAAGAAAGA
AAAAAAAACCATTAATTTTGCAAGAACAAAATACTGGTAAAGATGACGAGAAACCTTAGG
AGTCCCGAGAACCCAATCACGTATATGATCACAAGCAGAACTTGCAGCAGACAGTGCACT
TGATAGCTTCCTGGCCTTAATAATGGCTGCACCGCGCTGCTGCACGGTGGTGATGAACTC
GGTATTCAACCTAGAGAATGATAAAATGGATGAAGAATTTGAGTAACAACTTAAAGATTT
ATACTAAATTTTACGGGTCAGAAATTTGAGATGTACCATTGATCATTAGCCACAAGTTCT
CTGACAGGTTTCTCTCCACCGCTGGTGGTGACAGTTGCATGGTTGACATCAGGATACTGT
GTTGAAGAGTGATTGCCCCAGATGATAACATTCTTCACATCACCGACGTGAACATTTAGC
TTCTCAGAGATTTGTCCTAATGCCCTGTTGTGATCCAGTCTTGTAAGGCATGTGATGTTT
TTCTCTGGGATTGAAGGTGCAAATTCTTTCAAGATGAGCGCATTAGTGTTTGCTGGGTTG
GCAACCACCAGCACCTGAATGGTAGAAGAAATGAAACTGCATCAACTTAAGCATAGCAAC
ATTTCGATTTAAAGAAAAACACAGCAACAATATCTCCAAATTTTCAGCATAAGGATTAGG
GATGAACATAAAAGATAATAAAAAAGTAACGTCGTGCACACATTTCATATGGCTTCTCTC
ACCTTGACATCTGCAGCAGCATTCTTTTCTAATGCTGAAGCTTGAGCCTTGTAAATCGAT
ACATTTTTCGACATCACATCCTTTCTTTCCATACCTTCCTTCCGTGGGAATCCACCAACC
ATAACAGCAATATTGACACCCTTACAAGCTTCATGGACATCCGTTGTAGCAACAACACCT
ACAAACATGTACAAGGTAAACCCTAAGAATCCTTAAAAGGAGAAATATCAATCTACCATA
AAGTAGTATCCATGATCAGGCTTAACAAGCATACCTCTGAGAAGAGGAAAGGCAGCATCA
ATCAATTCCATTTTCACCCCATTCAAGGACTCAGCTGCAGGTTCAATATCAAGCATGTGC
AGAATTACAGGCTGGTCAGGGCCAAGCATGGCCCCCCTAGCAATCATTGGAACAATAGCA
TAGCCTATTTGCCCTGTTGAATATAATCAAAATCCAATATTACATTACACATTAATTAAA
AAGTCATATCAAAGAATCTAAGTTCACCACAGAATTACAGGAAGATGTAATTCAAATGCA
AAAAATGAGTCCTAATCATTATGGGACACTTAACATAAAGGCTTGTCCCTTTCCATTATT
TTGTTAACTTGACAGACAAATACTTGGATACTTAGCCCAATATTTTCACATCATAAAACT
GGATATCATGAGCTTATAAATTCAGGAAATATTCCAAGATGGTTTTGTGGCAATGAGAAA
TACATGGCGTCTGAATTTTGCATCGGAACTGTTATAAGAAAATGAACTTGTAATTTTAAC
ATTTTTTTTTTTTAAAAACAGGGTGGGGATGGGGAAGAAATAAAAGGATTGATTTGAGCA
TGCCTGCAGCACCAGTAACCAATACAGTCACAGGCTCCTTCTCCATGCTCAAGAAACTCC
ACATGTATTTTATAAGCTTCCAAAAGAAGGCAATAGTGAACAGAACAAGCAAGATTTTCT
GAAAAAGAACAATATTCTCCATTTTCTCAAAAACAGACAGATGCAACAAACAATTCCTGT
CAAAATCAAAACAATCCAGTCCTATGTTTTTATATAGGTGTAAGAGTACCTTGATTGAAA
CAAAGAATCTACAGGGCACTTCCAGAACAAGGCAATCAGATGCCAAAACAAAGTCCACAA
GATACTTAAAAATACAGAACATATCAAATTATTCCAAAGAACAGAACCAAACCCTCTGTT
TGGTCTCCTGCTAAACCAAGGAATACAAAAAATTAATAAAAATAACAATCTCAAATCCAT
GCTTGTTGAAGAATTTTAGTGATCTCATAACAACAACAACAAAAAAAAAAACTTGAAACT
CTTCTCTTCATCCACATTTTCATTCAAGCCAGCCACACAGTGAAAATAATACTGGAAAGG
AAGTAAATTTTGAAAGAATGACCGTACCAGCAGCACCAGTGACAAGAACTCGAACTGGGT
CTTTCGCCATTGCTGCAAAGTGAGGTTTTGGATAGAGAAAATGGG
>chr4:7709019-7712179 KR_082_1_seq1 MDHC_LG4 P2
TGAAAGTAGAAACAATTTGACAACCAAGGAATTTGAATCTCCCCTTGATTCTCTAATTAA
TTTACCTTAACACTAATGTCAATCTGAGATTTCTTTCATTTTTTGTAATTGATTGATTCC
TTGATTTTGCATCCTCTTTTGCTGTACTTCCTATAAGTAAACAGCTTGGGAACTCTTTAC
TATTTCAGAATAATGGGGAAAGCCAGTGATGTCCTCATTTTAAGGTTATTATTTAAGGAT
CATCTCTGTAATTTATACTTACTAATCACCCCTTAGCTATCTTGATTAAGTCAAGAACTT
GCATCTCAGCAATTAAATCATATACGGATGACTACGATACATTTCATTCAATCTAATTTA
AACCCAGGAACATTAACATTGCATAACAAACCACATAAATTGTCTACAACTACGAGGAAA
ACCAATATGTGTTCTTCCTTTATTTGATGGATCATTGAGTCTGTCTGTCATTATTCCATG
AGAAAAGAAAAGCTTCATGGTCAATTGAGACATGAATGGGCCAAGGATTTCTCCTCAATG
AGCTCTTCTGCAGTTGCATCCAGCTTCCCCCTCGAAAACTCATCAATCTTGAGCCCTGCA
TTGAAATAGGCATAGTCCAACTTTAACTATCCAATTTTATTTGCCAGAACCATTACTAGG
ATTTGAAAGTGTTTCATAATCCTTAATGACAGTAATTTGTTGTTGCCAAAACATGATTTT
GAGTTAAAAGCTCAGGTTTTAAATGGCTGAAGGAAGTTAACAATGGGCACCGAGTTCAAA
CTTACCCTGCACAATTGACCATTGTCCTTTTTCACATGTAACTGGGAAAGAGTATACGAG
GCCTGGCTGGATTCCATAAGAGCCATCAGAATACACACCCATGGAAACCCATGAACCCTG
AATGACATTCAAAGTAACAAAGAAAAATATTAAATTTGCATAGAATTATATGAAGAAAGA
AAAAAAAAACCATTAATTTTGCAAGAACAAAATACTGGTAAAGATGACGAGAAACCTTAG
GAGTCCCGAGAACCCAATCACGTATATGATCACAAGCAGAACTTGCAGCAGACAGTGCAC
TTGATAGCTTCCTGGCCTTAATAATGGCTGCACCGCGCTGCTGCACGGTGGTGATGAACT
CGGTATTCAACCTAGAGAATGATAAAATGGATGAAGAATTTGAGTAACAACTTAAAGATT
TATACTAAATTTTACGGGTCAGAAATTTGAGATGTACCATTGATCATTAGCCACAAGTTC
TCTGACAGGTTTCTCTCCACCGCTGGTGGTGACAGTTGCATGGTTGACATCAGGATACTG
TGTTGAAGAGTGATTGCCCCAGATGATAACATTCTTCACATCACCGACGTGAACATTTAG
CTTCTCAGAGATTTGTCCTAATGCCCTGTTGTGATCCAGTCTTGTAAGGCATGTGATGTT
TTTCTCTGGGATTGAAGGTGCAAATTCTTTCAAGATGAGCGCATTAGTGTTTGCTGGGTT
GGCAACCACCAGCACCTGAATGGTAGAAGAAATGAAACTGCATCAACTTAAGCATAGCAA
CATTTCGATTTAAAGAAAAACACAGCAACAATATCTCAAAATTTTCAGCATAAGGATTAG
GGATGAACATAAAAGATAATAAAAAAGTAACATCGTGCACACATTTCATATGGCTTCTCT
CACCTTGACATCTGCAGCAGCATTCTTTTCTAATGCTGAAGCTTGAGCCTTGTAAATCGA
TACATTTTTCGACATCACATCCTTTCTTTCCATACCTTCCTTCCGTGGGAATCCACCAAC
CATAACAGCAATATTGACACCCTTACAAGCTTCATGGACATCCGTTGTAGCAACAACACC
TACAAACATGAACAAGGTAAACCCTAAGAATCCTTCAAAGGAGAAATATCAATCTACCAT
AAAGTAGTATCCAAGATCAGGCTTAACAAGCATACCTCTGAGAAGAGGAAAAGCAGCGTC
AATCAATTCCATTTTCACCCCATTCAAGGACTCAGCTGCAGGTTCAATATCAAGCATGTG
CAGAATTACAGGCTGGTCAGGGCCAAGCATGGCCCCCCTAGCAATCATTGGAACAATAGC
ATAGCCTATTTGCCCTGTTGAATATAATCAAAATCCAATATTACATTACACATTAATTAA
AAAGTCATATCAAAGAATCTAAGTTCACCACAGAATTACAGGAAGATGTAATTCAAATGC
AAAAAATGAGTCCTAATCATTATGGGACACTTAACATAAAGGCTTGTCCCTTTCCATTAT
TTTGTTAACTTGACAGACAAATACTTGGATACTTAGCCCAATATTTTCACATCATAAAAC
TGGATATCATGAGCTTATAAATTCAGGAAATATTCCAAGATGGTTTTGTGGCAATGAGAA
ATACATGGCGTCTGAATTTTGCATCGGAACTGTTATAAGAAAATGAACTTGTAATTTTTT
TAAATTTTTTTTTAAAAACAGGGTGGGGATGGGGAAGAAATAAAAGGATTGATTTGAGCA
TGCCTGCAGCACCAGTAACCAATAGTCACAGGCTCCTTCTCCATGCTCAAGAAGCTCCAC
ATGTATTTTATAAACTTCCAAAAGAAGGCAATAGTAAACAGAAGAACCAAGATTTTCTGA
AAAATAACAATGTTCTCCATTTTCTCAAAAACAGATAGATGCAACAAACAATTCTTGTTA
AAATCAAGACAATCCAATCCTATGTTTTTATATAGGTGTAAGAGTACCATGATTGAAACA
AAGAATCTACAGGGCACTTCCAGGACAAGGCAATCAGATGCCAAAACAAAGTCCACAAGA
TACCTAGAAATACAGAACATATCAAATTATTCCAAAGAACATAACCAAACCCTCTGTTTG
GTCTCCTCCTAAACCAAGGAATACAAAAAATTAATAAAAATAACAATCTCAAATCCATGC
TTGTTGAAGAATTTTAGTGATCTCATAACAACAACAACAAAAAAAAAAACTTGAAACCCT
TCTCTTCATCCACATTTTCATTCAAGCCAGCCACACAGTGAAAATAATACTGGAAAGGAA
GTAAATTTTGAAAGAATGACCATACCAGCAGCACCAGTGACAAGAACTCGAACTGGGTCT
TTCGCCATTGCTGCGAAGTGTGGTTTTGGATAGAGAAAATGGG
>chr4:7709019-7712179 KR_102_1_seq1 MDHC_LG4 P1
TGAAAGTAGAAACAATTTGACAACCAAGGAATTTGAATCTCCCCTTGATTCTCTAATTAA
TTTACCTTAACACTAATGTCAATCTGAGATTTCTTTCATTTTTTGTAATTGATTGATTCC
TTGATTTTGCATCCTCTTTTGCTGTACTTCCTATAAGTAAACAGCTTGGGAACTCTTTAC
TATTTCAGAATAATGGGGAAAGCCAGTGATGTCCTCATTTTAAGGTTATTATTTAAGGAT
CATCTCTGTAATTTATACTTACTAATCACCCCTTAGCTATCTTGATTAAGTCAAGAACTT
GCATCTCAGCAATTAAATCATATACGGATGACTACGATACATTTCATTCAATCTAATTTA
AACCCAGGAACATTAACATTGCATAACAAACCACATAAATTGTCTACAACTACGAGGAAA
ACCAATATGTGTTCTTCCTTTATTTGATGGATCATTGAGTCTGTCTGTCATTATTCCATG
AGAAAAGAAAAGCTTCATGGTCAATTGAGACATGAATGGGCCAAGGATTTCTCCTCAATG
AGCTCTTCTGCAGTTGCATCCAGCTTCCCCCTCGAAAACTCATCAATCTTGAGCCCTGCA
TTGAAATAGGCATAGTCCAACTTTAACTATCCAATTTTATTTGCCAGAACCATTACTAGG
ATTTGAAAGTGTTTCATAATCCTTAATGACAGTAATTTGTTGTTGCCAAAACATGATTTT
GAGTTAAAAGCTCAGGTTTTAAATGGCTGAAGGAAGTTAACAATGGGCACCGAGTTCAAA
CTTACCCTGCACAATTGACCATTGTCCTTTTTCACATGTAACTGGGAAAGAGTATACGAG
GCCTGGCTGGATTCCATAAGAGCCATCAGAATACACACCCATGGAAACCCATGAACCCTG
AATGACATTCAAAGTAACAAAGAAAAATATTAAATTTGCATAGAATTATATGAAGAAAGA
AAAAAAAAACCATTAATTTTGCAAGAACAAAATACTGGTAAAGATGACGAGAAACCTTAG
GAGTCCCGAGAACCCAATCACGTATATGATCACAAGCAGAACTTGCAGCAGACAGTGCAC
TTGATAGCTTCCTGGCCTTAATAATGGCTGCACCGCGCTGCTGCACGGTGGTGATGAACT
CGGTATTCAACCTAGAGAATGATAAAATGGATGAAGAATTTGAGTAACAACTTAAAGATT
TATACTAAATTTTACGGGTCAGAAATTTGAGATGTACCATTGATCATTAGCCACAAGTTC
TCTGACAGGTTTCTCTCCACCGCTGGTGGTGACAGTTGCATGGTTGACATCAGGATACTG
TGTTGAAGAGTGATTGCCCCAGATGATAACATTCTTCACATCACCGACGTGAACATTTAG
CTTCTCAGAGATTTGTCCTAATGCCCTGTTGTGATCCAGTCTTGTAAGGCATGTGATGTT
TTTCTCTGGGATTGAAGGTGCAAATTCTTTCAAGATGAGCGCATTAGTGTTTGCTGGGTT
GGCAACCACCAGCACCTGAATGGTAGAAGAAATGAAACTGCATCAACTTAAGCATAGCAA
CATTTCGATTTAAAGAAAAACACAGCAACAATATCTCAAAATTTTCAGCATAAGGATTAG
GGATGAACATAAAAGATAATAAAAAAGAAACATCGTGCGCACATTTTATATGGCTTCTCT
CACCTTGACATCTGCAGCAGCATTCTTTTCTAATGCTGAAGCTTGAGCCTTGTAAATCGA
TACATTTTTCGACATCACATCCTTTCTTTCCATACCTTCCTTCCGTGGGAATCCACCAAC
CATAACAGCAATATTGACACCCTTACAAGCTTCATGGACATCCGTTGTAGCAACAACACC
TACAAACATGAACAAGGTAAACCCTAAGAATCCTTCAAAGGAGAAATATCAATCTACCAT
AAAGTAGTATCCAAGATCAGGCTTAACAAGCATACCTCTGAGAAGAGGAAAAGCAGCGTC
AATCAATTCCATTTTCACCCCATTCAAGGACTCAGCTGCAGGTTCAATATCAAGCATGTG
CAGAATTACAGGCTGGTCAGGGCCAAGCATGGCCCCCCTAGCAATCATTGGAACAATAGC
ATAGCCTATTTGCCCTGTTGAATATAATCAAAATCCAATATTACATTACACATTAATTAA
AAAGTCATATCAAAGAATCTAAGTTCACCACAGAATTACAGGAAGATGTAATTCAAATGC
AAAAAATGAGTCCTAATCATTATGGGACACTTAACATAAAGGCTTGTCCCTTTCCATTAT
TTTGTTAACTTGACAGACAAATACTTGGATACTTAGCCCAATATTTTCACATCATAAAAC
TGGATATCATGAGCTTATAAATTCAGGAAATATTCCAAGATGGTTTTGTGGCAATGAGAA
ATACATGGCGTCTGAATTTTGCATCGGAACTGTTATAAGAAAATGAACTTGTAATTTTTT
TAAATTTTTTTTTAAAAACAGGGTGGGGATGGGGAAGAAATAAAAGGATTGATTTGAGCA
TGCCTGCAGCACCAGTAACCAATACAGTCACAGGCTCCTTCTCCATGCTCAAGAAACTCC
ACATGTATTTTATAAGCTTCCAAAAGAAGGCAATAGTGAACAGAACAAGCAAGATTTTCT
GAAAAAGAACAATATTCTCCATTTTCTCAAAAACAGACAGATGCAACAAACAATTCCTGT
CAAAATCAAAACAATCCAGTCCTATGTTTTTATATAGGTGTAAGAGTACCTTGATTGAAA
CAAAGAATCTACAGGGCACTTCCAGAACAAGGCAATCAGATGCCAAAACAAAGTCCACAA
GATACTTAAAAATACAGAACATATCAAATTATTCCAAAGAACAGAACCAAACCCTCTGTT
TGGTCTCCTCCTAAACCAAGGAATACAAAAAATTAATAAAAATAACAATCTCAAATCCAT
GCTTGTTGAAGAATTTTAGTGATCTCATAACAACAACAAAAAAAAAAAACTTGAAACTCT
TCTCTTCATCCACATTTTCATTCAAGCCAGCCACACAGTGAAAATAATACTGGAAAGGAA
GTAAATTTTGAAAGAATGCCCATACCAGCAGCACCAGTGACAAGAACTCGAACTGGGTCT
TTCGCCATTGCTGCGAAGTGTGGTTTTGGATAGAGAAAATGGG
>chr4:7709019-7712179 KR_102_1_seq1 MDHC_LG4 P2
TGAAAGTAGAAACAATTTGACAACCAAGGAATTTGAATCTCCCCTTGATTCTCTAATTAA
TTTACCTTAACACTAATGTCAATCTGAGATTTCTTTCATTTTTTGTAATTGATTGATTCC
TTGATTTTGCATCCTCTTTTGCTGTACTTCCTATAAGTAAACAGCTTGGGAACTCTTTAC
TATTTCAGAATAATGGGGAAAGCCAGTGATGTCCTCATTTTAAGGTTATTATTTAAGGAT
CATCTCTGTAATTTATACTTACTAATCACCCCTTAGCTATCTTGATTAAGTCAAGAACTT
GCATCTCAGCAATTAAATCATATACGGATGACTACGATACATTTCATTCAATCTAATTTA
AACCCAGGAACATTAACATTGCATAACAAACCACATAAATTGTCTACAACTACGAGGAAA
ACCAATATGTGTTCTTCCTTTATTTGATGGATCATTGAGTCTGTCTGTCATTATTCCATG
AGAAAAGAAAAGCTTCATGGTCAATTGAGACATGAATGGGCCAAGGATTTCTCCTCAATG
AGCTCTTCTGCAGTTGCATCCAGCTTCCCCCTCGAAAACTCATCAATCTTGAGCCCTGCA
TTGAAATAGGCATAGTCCAACTTTAACTATCCAATTTTATTTGCCAGAACCATTACTAGG
ATTTGAAAGTGTTTCATAATCCTTAATGACAGTAATTTGTTGTTGCCAAAACATGATTTT
GAGTTAAAAGCTCAGGTTTTAAATGGCTGAAGGAAGTTAACAATGGGCACCGAGTTCAAA
CTTACCCTGCACAATTGACCATTGTCCTTTTTCACATGTAACTGGGAAAGAGTATACGAG
GCCTGGCTGGATTCCATAAGAGCCATCAGAATACACACCCATGGAAACCCATGAACCCTG
AATGACATTCAAAGTAACAAAGAAAAATATTAAATTTGCATAGAATTATATGAAGAAAGA
AAAAAAAAACCATTAATTTTGCAAGAACAAAATACTGGTAAAGATGACGAGAAACCTTAG
GAGTCCCGAGAACCCAATCACGTATATGATCACAAGCAGAACTTGCAGCAGACAGTGCAC
TTGATAGCTTCCTGGCCTTAATAATGGCTGCACCGCGCTGCTGCACGGTGGTGATGAACT
CGGTATTCAACCTAGAGAATGATAAAATGGATGAAGAATTTGAGTAACAACTTAAAGATT
TATACTAAATTTTACGGGTCAGAAATTTGAGATGTACCATTGATCATTAGCCACAAGTTC
TCTGACAGGTTTCTCTCCACCGCTGGTGGTGACAGTTGCATGGTTGACATCAGGATACTG
TGTTGAAGAGTGATTGCCCCAGATGATAACATTCTTCACATCACCGACGTGAACATTTAG
CTTCTCAGAGATTTGTCCTAATGCCCTGTTGTGATCCAGTCTTGTAAGGCATGTGATGTT
TTTCTCTGGGATTGAAGGTGCAAATTCTTTCAAGATGAGCGCATTAGTGTTTGCTGGGTT
GGCAACCACCAGCACCTGAATGGTAGAAGAAATGAAACTGCATCAACTTAAGCATAGCAA
CATTTCGATTTAAAGAAAAACACAGCAACAATATCTCAAAATTTTCAGCATAAGGATTAG
GGATGAACATAAAAGATAATAAAAAAGAAACATCGTGCGCACATTTTATATGGCTTCTCT
CACCTTGACATCTGCAGCAGCATTCTTTTCTAATGCTGAAGCTTGAGCCTTGTAAATCGA
TACATTTTTCGACATCACATCCTTTCTTTCCATACCTTCCTTCCGTGGGAATCCACCAAC
CATAACAGCAATATTGACACCCTTACAAGCTTCATGGACATCCGTTGTAGCAACAACACC
TACAAACATGAACAAGGTAAACCCTAAGAATCCTTCAAAGGAGAAATATCAATCTACCAT
AAAGTAGTATCCAAGATCAGGCTTAACAAGCATACCTCTGAGAAGAGGAAAAGCAGCGTC
AATCAATTCCATTTTCACCCCATTCAAGGACTCAGCTGCAGGTTCAATATCAAGCATGTG
CAGAATTACAGGCTGGTCAGGGCCAAGCATGGCCCCCCTAGCAATCATTGGAACAATAGC
ATAGCCTATTTGCCCTGTTGAATATAATCAAAATCCAATATTACATTACACATTAATTAA
AAAGTCATATCAAAGAATCTAAGTTCACCACAGAATTACAGGAAGATGTAATTCAAATGC
AAAAAATGAGTCCTAATCATTATGGGACACTTAACATAAAGGCTTGTCCCTTTCCATTAT
TTTGTTAACTTGACAGACAAATACTTGGATACTTAGCCCAATATTTTCACATCATAAAAC
TGGATATCATGAGCTTATAAATTCAGGAAATATTCCAAGATGGTTTTGTGGCAATGAGAA
ATACATGGCGTCTGAATTTTGCATCGGAACTGTTATAAGAAAATGAACTTGTAATTTTTT
TAAATTTTTTTTTAAAAACAGGGTGGGGATGGGGAAGAAATAAAAGGATTGATTTGAGCA
TGCCTGCAGCACCAGTAACCAATACAGTCACAGGCTCCTTCTCCATGCTCAAGAAACTCC
ACATGTATTTTATAAGCTTCCAAAAGAAGGCAATAGTGAACAGAACAAGCAAGATTTTCT
GAAAAAGAACAATATTCTCCATTTTCTCAAAAACAGACAGATGCAACAAACAATTCCTGT
CAAAATCAAAACAATCCAGTCCTATGTTTTTATATAGGTGTAAGAGTACCTTGATTGAAA
CAAAGAATCTACAGGGCACTTCCAGAACAAGGCAATCAGATGCCAAAACAAAGTCCACAA
GATACTTAAAAATACAGAACATATCAAATTATTCCAAAGAACAGAACCAAACCCTCTGTT
TGGTCTCCTCCTAAACCAAGGAATACAAAAAATTAATAAAAATAACAATCTCAAATCCAT
GCTTGTTGAAGAATTTTAGTGATCTCATAACAACAACAAAAAAAAAAAACTTGAAACTCT
TCTCTTCATCCACATTTTCATTCAAGCCAGCCACACAGTGAAAATAATACTGGAAAGGAA
GTAAATTTTGAAAGAATGCCCATACCAGCAGCACCAGTGACAAGAACTCGAACTGGGTCT
TTCGCCATTGCTGCGAAGTGTGGTTTTGGATAGAGAAAATGGG
>chr4:7709019-7712179 KR_104_1_seq1 MDHC_LG4 P1
TGAAAGTAGAAACAATTTGACAACCAAGGAATTTGAATCTCCCCTTGATTCTCTAATTAA
TTTACCTTAACACTAATGTCAATCTGAGATTTCTTTCATTTTTTGTAATTGATTGATTCC
TTGATTTTGCATCCTCTTTTGCTGTACTTCCTATAAGTAAACAGCTTGGGAACTCTTTAC
TATTTCAGAATAATGGGGAAAGCCAGTGATGTCCTCATTTTAAGGTTATTATTTAAGGAT
CATCTCTGTAATTTATACTTACTAATCACCCCTTAGCTATCTTGATTAAGTCAAGAACTT
GCATCTCAGCAATTAAATCATATACGGATGACTACGATACATTTCATTCAATCTAATTTA
AACCCAGGAACATTAACATTGCATAACAAACCACATAAATTGTCTACAACTACGAGGAAA
ACCAATATGTGTTCTTCCTTTATTTGATGGATCATTGAGTCTGTCTGTCATTATTCCATG
AGAAAAGAAAAGCTTCATGGTCAATTGAGACATGAATGGGCCAAGGATTTCTCCTCAATG
AGCTCTTCTGCAGTTGCATCCAGCTTCCCCCTCGAAAACTCATCAATCTTGAGCCCTGCA
TTGAAATAGGCATAGTCCAACTTTAACTATCCAATTTTATTTGCCAGAACCATTACTAGG
ATTTGAAAGTGTTTCATAATCCTTAATGACAGTAATTTGTTGTTGCCAAAACATGATTTT
GAGTTAAAAGCTCAGGTTTTAAATGGCTGAAGGAAGTTAACAATGGGCACCGAGTTCAAA
CTTACCCTGCACAATTGACCATTGTCCTTTTTCACATGTAACTGGGAAAGAGTATACGAG
GCCTGGCTGGATTCCATAAGAGCCATCAGAATACACACCCATGGAAACCCATGAACCCTG
AATGACATTCAAAGTAACAAAGAAAAATATTAAATTTGCATAGAATTATATGAAGAAAGA
AAAAAAAACCATTAATTTTGCAAGAACAAAATACTGGTAAAGATGACGAGAAACCTTAGG
AGTCCCGAGAACCCAATCACGTATATGATCACAAGCAGAACTTGCAGCAGACAGTGCACT
TGATAGCTTCCTGGCCTTAATAATGGCTGCACCACGCTGCTGCACGGTGGTGATGAACTC
GGTATTCAACCTAGAGAATGATAAAATGGATGAAGAATTTGAGTAACAACTTAAATATTT
ATACTAAATTTTACGGGTCAGAAATTTGAGATGTACCATTGATCATTAGCCACAAGTTCT
CTGACAGGTTTCTCTCCACCGCTGGTGGTGACAGTTGCATGGTTGACATCAGGATACTGT
GTTGAAGAGTGATTGCCCCAGATGATAACATTCTTCACATCACCGACGTGAACATTTAGC
TTCTCAGAGATTTGTCCTAATGCCCTGTTGTGATCCAGTCTTGTAAGGCATGTGATGTTT
TTCTCTGGGATTGAAGGTGCAAATTCTTTCAAGATGAGCGCATTAGTGTTTGCTGGGTTG
GCAACCACCAGCACCTGAATGGTAGAAGAAATGAAACTGCATCAACTTAAGCATAGCAAC
ATTTCGATTTAAAGAAAAACACAGCAACAATATCTCAAAATTTTCAGCATAAGGATTAGG
GATGAACATAAAAGATAATAAAAAAGTAACATCGTGCACACATTTCATATGGCTTCTCTC
ACCTTGACATCTGCAGCAGCATTCTTTTCTAATGCTGAAGCTTGAGCCTTGTAAATCGAT
ACATTTTTCGACATCACATCCTTTCTTTCCATACCTTCCTTCCGTGGGAATCCACCAACC
ATAACAGCAATATTGACACCCTTACAAGCTTCATGGACATCCGTTGTAGCAACAACACCT
ACAAACATGAACAAGGTAAACCCTAAGAATCCTTCAAAGGAGAAATATCAATCTACCATA
AAGTAGTATCCAAGATCAGGCTTAACAAGCATACCTCTGAGAAGAGGAAAAGCAGCGTCA
ATCAATTCCATTTTCACCCCATTCAAGGACTCAGCTGCAGGTTCAATATCAAGCATGTGC
AGAATTACAGGCTGGTCAGGGCCAAGCATGGCCCCCCTAGCAATCATTGGAACAATAGCA
TAGCCTATTTGCCCTGTTGAATATAATCAAAATCCAATATTACATTACACATTAATTAAA
AAGTCATATCAAAGAATCTAAGTTCACCACAGAATTACAGGAAGATGTAATTCAAATGCA
AAAAATGAGTCCTAATCATTATGGGACACTTAACATAAAGGCTTGTCCCTTTCCATTATT
TTGTTAACTTGACAGACAAATACTTGGATACTTAGCCCAATATTTTCACATCATAAAACT
GGATATCATGAGCTTATAAATTCAGGAAATATTCCAAGATGGTTTTGTGGCAATGAGAAA
TACATGGCGTCTGAATTTTGCATCGGAACTGTTATAAGAAAATGAACTTGTAATTTTTTT
AAATTTTTTTTTAAAAACAGGGTGGGGATGGGGAAGAAATAAAAGGATTGATTTGAGCAT
GCCTGCAGCACCAGTAACCAATACAGTCACAGGCTCCTTCTCCATGCTCAAGAAACTCCA
CATGTATTTTATAAGCTTCCAAAAGAAGGCAATAGTGAACAGAACAAGCAAGATTTTCTG
AAAAAGAACAATATTCTCCATTTTCTCAAAAACAGACAGATGCAACAAACAATTCCTGTC
AAAATCAAAACAATCCAGTCCTATGTTTTTATATAGGTGTAAGAGTACCTTGATTGAAAC
AAAGAATCTACAGGGCACTTCCAGAACAAGGCAATCAGATGCCAAAACAAAGTCCACAAG
ATACTTAAAAATACAGAACATATCAAATTATTCCAAAGAACAGAACCAAACCCTCTGTTT
GGTCTCCTCCTAAACCAAGGAATACAAAAAATTAATAAAAATAACAATCTCAAATCCATG
CTTGTTGAAGAATTTTACTGATCTCATAACAACAACAAAAAAAAAAAACTTGAAACTCTT
CTCTTCATCCACATTTTCATTCAAGCCAGCCACACAGTGAAAATAATACTGGAAAGGAAG
TAAATTTTGAAAGAATGACCGTACCAGCAGCACCAGTGACAAGAACTCGAACTGGGTCTT
TCGCCATTGCTGCAAAGTGAGGTTTTGGATAGAGAAAATGGG
>chr4:7709019-7712179 KR_104_1_seq1 MDHC_LG4 P2
TGAAAGGGTTTATAAAGTAGAAACAATTTGACAACAAAGGAATTTGAATATCCCCTTGAT
TCTCCAATTAATTTACCTTAACACTAATGTCAATCTGAGATTTCTTCCTTTTTTTGTAAT
TGATTGATTCCTTGATTTTGCATCCTCTTCTGCTGTACTTCCTGTAAGTAAACAGCTTGG
GAACTCTTTACTATTTCATAATAATGGGGAAAGCCAGTGATGTCCTCATTTTAAGGTTAT
TATTTAAGGATCATCTCTGTAATTTATACTTACTAATCACCCCTTAGCTATCTTGATTAA
GTCAAGAACTTGCATCTCAGCAATTAAATCATATACGGATGACTACGATACATTTCATTC
AATCTAATTTAAACCCAGGAACATTAACATTGCATAACAAACCACATAAATTGTCTACAA
CTACGAGGAAAACCAATATGTGTTCTTCCTTTATTTGATGGATCATTGAGTCTGTCTGTC
ATTATTCCATGAGAAAAGAAAAGCTTCATGGTCAATTGAGACATGAATGGGCCAAGGATT
TCTCCTCAATGAGCTCTTCTGCAGTTGCATCCAGCTTCCCCCTCGAAAACTCATCAATCT
TGAGCCCTGCATTGAAATAGGCATAGTCCAACTTTAACTATCCAATTTTATTTGCCAGAA
CCATTACTAGGATTTGAAAGTGTTTCATAATCCTTAATGACAGTAATTTGTTGTTGCCAA
AACATGATTTTGAGTTAAAAGCTCAGGTTTTAAATGGCTGAAGGAAGTTAACAATGGGCA
CCGAGTTCAAACTTACCCTGCACAATTGACCATTGTCCTTTTTCACATGTAACTGGGAAA
GAGTATACGAGGCCTGGCTGGATTCCATAAGAGCCATCAGAATACACACCCATGGAAACC
CATGAACCCTGAATGACATTCAAAGTAACAAAGAAAAATATTAAATTTGCATAGAATTAT
ATGAAGAAAGAAAAAAAAAACCATTAATTTTGCAAGAACAAAATACTGGTAAAGATGACG
AGAAACCTTAGGAGTCCCGAGAACCCAATCACGTATATGATCACAAGCAGAACTTGCAGC
AGACAGTGCACTTGATAGCTTCCTGGCCTTAATAATGGCTGCACCGCGCTGCTGCACGGT
GGTGATGAACTCGGTATTCAACCTAGAGAATGATAAAATGGATGAAGAATTTGAGTAACA
ACTTAAAGATTTATACTAAATTTTACGGGTCAGAAATTTGAGATGTACCATTGATCATTA
GCCACAAGTTCTCTGACAGGTTTCTCTCCACCGCTGGTGGTGACAGTTGCATGGTTGACA
TCAGGATACTGTGTTGAAGAGTGATTGCCCCAGATGATAACATTCTTCACATCACCGACG
TGAACATTTAGCTTCTCAGAGATTTGTCCTAATGCCCTGTTGTGATCCAGTCTTGTAAGG
CATGTGATGTTTTTCTCTGGGATTGAAGGTGCAAATTCTTTCAAGATGAGCGCATTAGTG
TTTGCTGGGTTGGCAACCACCAGCACCTGAATGGTAGAAGAAATGAAACTGCATCAACTT
AAGCATAGCAACATTTCGATTTAAAGAAAAACACAGCAACAATATCTCAAAATTTTCAGC
ATAAGGATTAGGGATGAACATAAAAGATAATAAAAAAGAAACATCGTGCGCACATTTTAT
ATGGCTTCTCTCACCTTGACATCTGCAGCAGCATTCTTTTCTAATGCTGAAGCTTGAGCC
TTGTAAATCGATACATTTTTCGACATCACATCCTTTCTTTCCATACCTTCCTTCCGTGGG
AATCCACCAACCATAACAGCAATATTGACACCCTTACAAGCTTCATGGACATCCGTTGTA
GCAACAACACCTACAAACATGAACAAGGTAAACCCTAAGAATCCTTCAAAGGAGAAATAT
CAATCTACCATAAAGTAGTATCCAAGATCAGGCTTAACAAGCATACCTCTGAGAAGAGGA
AAAGCAGCGTCAATCAATTCCATTTTCACCCCATTCAAGGACTCAGCTGCAGGTTCAATA
TCAAGCATGTGCAGAATTACAGGCTGGTCAGGGCCAAGCATGGCCCCCCTAGCAATCATT
GGAACAATAGCATAGCCTATTTGCCCTGTTGAATATAATCAAAATCCAATATTACATTAC
ACATTAATTAAAAAGTCATATCAAAGAATCTAAGTTCACCACAGAATTACAGGAAGATGT
AATTCAAATGCAAAAAATGAGTCCTAATCATTATGGGACACTTAACATAAAGGCTTGTCC
CTTTCCATTATTTTGTTAACTTGACAGACAAATACTTGGATACTTAGCCCAATATTTTCA
CATCATAAAACTGGATATCATGAGCTTATAAATTCAGGAAATATTCCAAGATGGTTTTGT
GGCAATGAGAAATACATGGCGTCTGAATTTTGCATCGGAACTGTTATAAGAAAATGAACT
TGTAATTTTTTTAAATTTTTTTTTAAAAACAGGGTGGGGATGGGGAAGAAATAAAAGGAT
TGATTTGAGCATGCCTGCAGCACCAGTAACCAATACAGTCACAGGCTCCTTCTCCATGCT
CAAGAAACTCCACATGTATTTTATAAGCTTCCAAAAGAAGGCAATAGTGAACAGAACAAG
CAAGATTTTCTGAAAAAGAACAATATTCTCCATTTTCTCAAAAACAGACAGATGCAACAA
ACAATTCCTGTCAAAATCAAAACAATCCAGTCCTATGTTTTTATATAGGTGTAAGAGTAC
CTTGATTGAAACAAAGAATCTACAGGGCACTTCCAGAACAAGGCAATCAGATGCCAAAAC
AAAGTCCACAAGATACTTAAAAATACAGAACATATCAAATTATTCCAAAGAACAGAACCA
AACCCTCTGTTTGGTCTCCTCCTAAACCAAGGAATACAAAAAATTAATAAAAATAACAAT
CTCAAATCCATGCTTGTTGAAGAATTTTAGTGATCTCATAACAACAACAAAAAAAAAAAA
ACTTGAAACTCTTCTCTTCATCCACATTTTCATTCAAGCCAGCCACACAGTGAAAATAAT
ACTGGAAAGGAAGTAAATTTTGAAAGAATGCCCATACCAGCAGCACCAGTGACAAGAACT
CGAACTGGGTCTTTCGCCATTGCTGCGAAGTGTGGTTTTGGATAGAGAAAATGGG
>chr4:7709019-7712179 KR_105_1_seq1 MDHC_LG4 P1
TGAAAGTAGAAACAATTTGACAACCAAGGAATTTGAATCTCCCCTTGATTCTCTAATTAA
TTTACCTTAACACTAATGTCAATCTGAGATTTCTTTCATTTTTTGTAATTGATTGATTCC
TTGATTTTGCATCCTCTTTTGCTGTACTTCCTATAAGTAAACAGCTTGGGAACTCTTTAC
TATTTCAGAATAATGGGGAAAGCCAGTGATGTCCTCATTTTAAGGTTATTATTTAAGGAT
CATCTCTGTAATTTATACTTACTAATCACCCCTTAGCTATCTTGATTAAGTCAAGAACTT
GCATCTCAGCAATTAAATCATATACGGATGACTACGATACATTTCATTCAATCTAATTTA
AACCCAGGAACATTAACATTGCATAACAAACCACATAAATTGTCTACAACTACGAGGAAA
ACCAATATGTGTTCTTCCTTTATTTGATGGATCATTGAGTCTGTCTGTCATTATTCCATG
AGAAAAGAAAAGCTTCATGGTCAATTGAGACATGAATGGGCCAAGGATTTCTCCTCAATG
AGCTCTTCTGCAGTTGCATCCAGCTTCCCCCTCGAAAACTCATCAATCTTGAGCCCTGCA
TTGAAATAGGCATAGTCCAACTTTAACTATCCAATTTTATTTGCCAGAACCATTACTAGG
ATTTGAAAGTGTTTCATAATCCTTAATGACAGTAATTTGTTGTTGCCAAAACATGATTTT
GAGTTAAAAGCTCAGGTTTTAAATGGCTGAAGGAAGTTAACAATGGGCACCGAGTTCAAA
CTTACCCTGCACAATTGACCATTGTCCTTTTTCACATGTAACTGGGAAAGAGTATACGAG
GCCTGGCTGGATTCCATAAGAGCCATCAGAATACACACCCATGGAAACCCATGAACCCTG
AATGACATTCAAAGTAACAAAGAAAAATATTAAATTTGCATAGAATTATATGAAGAAAGA
AAAAAAAACCATTAATTTTGCAAGAACAAAATACTGGTAAAGATGACGAGAAACCTTAGG
AGTCCCGAGAACCCAATCACGTATATGATCACAAGCAGAACTTGCAGCAGACAGTGCACT
TGATAGCTTCCTGGCCTTAATAATGGCTGCACCACGCTGCTGCACGGTGGTGATGAACTC
GGTATTCAACCTAGAGAATGATAAAATGGATGAAGAATTTGAGTAACAACTTAAATATTT
ATACTAAATTTTACGGGTCAGAAATTTGAGATGTACCATTGATCATTAGCCACAAGTTCT
CTGACAGGTTTCTCTCCACCGCTGGTGGTGACAGTTGCATGGTTGACATCAGGATACTGT
GTTGAAGAGTGATTGCCCCAGATGATAACATTCTTCACATCACCGACGTGAACATTTAGC
TTCTCAGAGATTTGTCCTAATGCCCTGTTGTGATCCAGTCTTGTAAGGCATGTGATGTTT
TTCTCTGGGATTGAAGGTGCAAATTCTTTCAAGATGAGCGCATTAGTGTTTGCTGGGTTG
GCAACCACCAGCACCTGAATGGTAGAAGAAATGAAACTGCATCAACTTAAGCATAGCAAC
ATTTCGATTTAAAGAAAAACACAGCAACAATATCTCAAAATTTTCAGCATAAGGATTAGG
GATGAACATAAAAGATAATAAAAAAGTAACATCGTGCACACATTTCATATGGCTTCTCTC
ACCTTGACATCTGCAGCAGCATTCTTTTCTAATGCTGAAGCTTGAGCCTTGTAAATCGAT
ACATTTTTCGACATCACATCCTTTCTTTCCATACCTTCCTTCCGTGGGAATCCACCAACC
ATAACAGCAATATTGACACCCTTACAAGCTTCATGGACATCCGTTGTAGCAACAACACCT
ACAAACATGAACAAGGTAAACCCTAAGAATCCTTCAAAGGAGAAATATCAATCTACCATA
AAGTAGTATCCAAGATCAGGCTTAACAAGCATACCTCTGAGAAGAGGAAAAGCAGCGTCA
ATCAATTCCATTTTCACCCCATTCAAGGACTCAGCTGCAGGTTCAATATCAAGCATGTGC
AGAATTACAGGCTGGTCAGGGCCAAGCATGGCCCCCCTAGCAATCATTGGAACAATAGCA
TAGCCTATTTGCCCTGTTGAATATAATCAAAATCCAATATTACATTACACATTAATTAAA
AAGTCATATCAAAGAATCTAAGTTCACCACAGAATTACAGGAAGATGTAATTCAAATGCA
AAAAATGAGTCCTAATCATTATGGGACACTTAACATAAAGGCTTGTCCCTTTCCATTATT
TTGTTAACTTGACAGACAAATACTTGGATACTTAGCCCAATATTTTCACATCATAAAACT
GGATATCATGAGCTTATAAATTCAGGAAATATTCCAAGATGGTTTTGTGGCAATGAGAAA
TACATGGCGTCTGAATTTTGCATCGGAACTGTTATAAGAAAATGAACTTGTAATTTTTTT
AAATTTTTTTTTAAAAACAGGGTGGGGATGGGGAAGAAATAAAAGGATTGATTTGAGCAT
GCCTGCAGCACCAGTAACCAATACAGTCACAGGCTCCTTCTCCATGCTCAAGAAACTCCA
CATGTATTTTATAAGCTTCCAAAAGAAGGCAATAGTGAACAGAACAAGCAAGATTTTCTG
AAAAAGAACAATATTCTCCATTTTCTCAAAAACAGACAGATGCAACAAACAATTCCTGTC
AAAATCAAAACAATCCAGTCCTATGTTTTTATATAGGTGTAAGAGTACCTTGATTGAAAC
AAAGAATCTACAGGGCACTTCCAGAACAAGGCAATCAGATGCCAAAACAAAGTCCACAAG
ATACTTAAAAATACAGAACATATCAAATTATTCCAAAGAACAGAACCAAACCCTCTGTTT
GGTCTCCTCCTAAACCAAGGAATACAAAAAATTAATAAAAATAACAATCTCAAATCCATG
CTTGTTGAAGAATTTTAGTGATCTCATAACAACAACAAAAAAAAAAAACTTGAAACTCTT
CTCTTCATCCACATTTTCATTCAAGCCAGCCACACAGTGAAAATAATACTGGAAAGGAAG
TAAATTTTGAAAGAATGCCCATACCAGCAGCACCAGTGACAAGAACTCGAACTGGGTCTT
TCGCCATTGCTGCGAAGTGTGGTTTTGGATAGAGAAAATGGG
>chr4:7709019-7712179 KR_105_1_seq1 MDHC_LG4 P2
TGAAAGTAGAAACAATTTGACAACCAAGGAATTTGAATCTCCCCTTGATTCTCTAATTAA
TTTACCTTAACACTAATGTCAATCTGAGATTTCTTTCATTTTTTGTAATTGATTGATTCC
TTGATTTTGCATCCTCTTTTGCTGTACTTCCTGTAAGTAAACAGCTTGGGAACTCTTTAC
TATTTCATAATAATGGGGAAAGCCAGTGATGTCCTCATTTTAAGGTTATTATTTAAGGAT
CATCTCTGTAATTTATACTTACTAATCACCCCTTAGCTATCTTGATTAAGTCAAGAACTT
GCATCTCAGCAATTAAATCATATACGGATGACTACGATACATTTCATTCAATCTAATTTA
AACCCAGGAACATTAACATTGCATAACAAACCACATAAATTGTCTACAACTACGAGGAAA
ACCAATATGTGTTCTTCCTTTATTTGATGGATCATTGAGTCTGTCTGTCATTATTCCATG
AGAAAAGAAAAGCTTCATGGTCAATTGAGACATGAATGGGCCAAGGATTTCTCCTCAATG
AGCTCTTCTGCAGTTGCATCCAGCTTCCCCCTCGAAAACTCATCAATCTTGAGCCCTGCA
TTGAAATAGGCATAGTCCAACTTTAACTATCCAATTTTATTTGCCAGAACCATTACTAGG
ATTTGAAAGTGTTTCATAATCCTTAATGACAGTAATTTGTTGTTGCCAAAACATGATTTT
GAGTTAAAAGCTCAGGTTTTAAATGGCTGAAGGAAGTTAACAATGGGCACCGAGTTCAAA
CTTACCCTGCACAATTGACCATTGTCCTTTTTCACATGTAACTGGGAAAGAGTATACGAG
GCCTGGCTGGATTCCATAAGAGCCATCAGAATACACACCCATGGAAACCCATGAACCCTG
AATGACATTCAAAGTAACAAAGAAAAATATTAAATTTGCATAGAATTATATGAAGAAAGA
AAAAAAAAACCATTAATTTTGCAAGAACAAAATACTGGTAAAGATGACGAGAAACCTTAG
GAGTCCCGAGAACCCAATCACGTATATGATCACAAGCAGAACTTGCAGCAGACAGTGCAC
TTGATAGCTTCCTGGCCTTAATAATGGCTGCACCGCGCTGCTGCACGGTGGTGATGAACT
CGGTATTCAACCTAGAGAATGATAAAATGGATGAAGAATTTGAGTAACAACTTAAAGATT
TATACTAAATTTTACGGGTCAGAAATTTGAGATGTACCATTGATCATTAGCCACAAGTTC
TCTGACAGGTTTCTCTCCACCGCTGGTGGTGACAGTTGCATGGTTGACATCAGGATACTG
TGTTGAAGAGTGATTGCCCCAGATGATAACATTCTTCACATCACCGACGTGAACATTTAG
CTTCTCAGAGATTTGTCCTAATGCCCTGTTGTGATCCAGTCTTGTAAGGCATGTGATGTT
TTTCTCTGGGATTGAAGGTGCAAATTCTTTCAAGATGAGCGCATTAGTGTTTGCTGGGTT
GGCAACCACCAGCACCTGAATGGTAGAAGAAATGAAACTGCATCAACTTAAGCATAGCAA
CATTTCGATTTAAAGAAAAACACAGCAACAATATCTCAAAATTTTCAGCATAAGGATTAG
GGATGAACATAAAAGATAATAAAAAAGAAACATCGTGCGCACATTTTATATGGCTTCTCT
CACCTTGACATCTGCAGCAGCATTCTTTTCTAATGCTGAAGCTTGAGCCTTGTAAATCGA
TACATTTTTCGACATCACATCCTTTCTTTCCATACCTTCCTTCCGTGGGAATCCACCAAC
CATAACAGCAATATTGACACCCTTACAAGCTTCATGGACATCCGTTGTAGCAACAACACC
TACAAACATGAACAAGGTAAACCCTAAGAATCCTTCAAAGGAGAAATATCAATCTACCAT
AAAGTAGTATCCAAGATCAGGCTTAACAAGCATACCTCTGAGAAGAGGAAAAGCAGCGTC
AATCAATTCCATTTTCACCCCATTCAAGGACTCAGCTGCAGGTTCAATATCAAGCATGTG
CAGAATTACAGGCTGGTCAGGGCCAAGCATGGCCCCCCTAGCAATCATTGGAACAATAGC
ATAGCCTATTTGCCCTGTTGAATATAATCAAAATCCAATATTACATTACACATTAATTAA
AAAGTCATATCAAAGAATCTAAGTTCACCACAGAATTACAGGAAGATGTAATTCAAATGC
AAAAAATGAGTCCTAATCATTATGGGACACTTAACATAAAGGCTTGTCCCTTTCCATTAT
TTTGTTAACTTGACAGACAAATACTTGGATACTTAGCCCAATATTTTCACATCATAAAAC
TGGATATCATGAGCTTATAAATTCAGGAAATATTCCAAGATGGTTTTGTGGCAATGAGAA
ATACATGGCGTCTGAATTTTGCATCGGAACTGTTATAAGAAAATGAACTTGTAATTTTTT
TAAATTTTTTTTTAAAAACAGGGTGGGGATGGGGAAGAAATAAAAGGATTGATTTGAGCA
TGCCTGCAGCACCAGTAACCAATACAGTCACAGGCTCCTTCTCCATGCTCAAGAAGCTCC
ACATGTATTTTATAAACTTCCAAAAGAAGGCAATAGTAAACAGAAGAACCAAGATTTTCT
GAAAAATAACAATGTTCTCCATTTTCTCAAAAACAGATAGATGCAACAAACAATTCTTGT
TAAAATCAAGACAATCCAGTCCTATGTTTTTATATAGGTGTAAGAGTACCATGATTGAAA
CAAAGAATCTACAGGGCACTTCCAGGACAAGGCAATCAGATGCCAAAACAAAGTCCACAA
GATACCTAGAAATACAGAACATATCAAATTATTCCAAAGAACAGAACCAAACCCTCTGTT
TGGTCTCCTCCTAAACCAAGGAATACAAAAAATTAATAAAAATAACAATCTCAAATCCAT
GCTTGTTGAAGAATTTTACTGATCTCATAACAACAACAAAAAAAAAAAAACTTGAAACTC
TTCTCTTCATCCACATTTTCATTCAAGCCAGCCACACAGTGAAAATAATACTGGAAAGGA
AGTAAATTTTGAAAGAATGACCGTACCAGCAGCACCAGTGACAAGAACTCGAACTGGGTC
TTTCGCCATTGCTGCAAAGTGAGGTTTTGGATAGAGAAAATGGG
>chr4:7709019-7712179 KR_107_1_seq1 MDHC_LG4 P1
TGAAAGTAGAAACAATTTGACAACCAAGGAATTTGAATCTCCCCTTGATTCTCTAATTAA
TTTACCTTAACACTAATGTCAATCTGAGATTTCTTTCATTTTTTGTAATTGATTGATTCC
TTGATTTTGCATCCTCTTTTGCTGTACTTCCTATAAGTAAACAGCTTGGGAACTCTTTAC
TATTTCAGAATAATGGGGAAAGCCAGTGATGTCCTCATTTTAAGGTTATTATTTAAGGAT
CATCTCTGTAATTTATACTTACTAATCACCCCTTAGCTATCTTGATTAAGTCAAGAACTT
GCATCTCAGCAATTAAATCATATACGGATGACTACGATACATTTCATTCAATCTAATTTA
AACCCAGGAACATTAACATTGCATAACAAACCACATAAATTGTCTACAACTACGAGGAAA
ACCAATATGTGTTCTTCCTTTATTTGATGGATCATTGAGTCTGTCTGTCATTATTCCATG
AGAAAAGAAAAGCTTCATGGTCAATTGAGACATGAATGGGCCAAGGATTTCTCCTCAATG
AGCTCTTCTGCAGTTGCATCCAGCTTCCCCCTCGAAAACTCATCAATCTTGAGCCCTGCA
TTGAAATAGGCATAGTCCAACTTTAACTATCCAATTTTATTTGCCAGAACCATTACTAGG
ATTTGAAAGTGTTTCATAATCCTTAATGACAGTAATTTGTTGTTGCCAAAACATGATTTT
GAGTTAAAAGCTCAGGTTTTAAATGGCTGAAGGAAGTTAACAATGGGCACCGAGTTCAAA
CTTACCCTGCACAATTGACCATTGTCCTTTTTCACATGTAACTGGGAAAGAGTATACGAG
GCCTGGCTGGATTCCATAAGAGCCATCAGAATACACACCCATGGAAACCCATGAACCCTG
AATGACATTCAAAGTAACAAAGAAAAATATTAAATTTGCATAGAATTATATGAAGAAAGA
AAAAAAAACCATTAATTTTGCAAGAACAAAATACTGGTAAAGATGACGAGAAACCTTAGG
AGTCCCGAGAACCCAATCACGTATATGATCACAAGCAGAACTTGCAGCAGACAGTGCACT
TGATAGCTTCCTGGCCTTAATAATGGCTGCACCGCGCTGCTGCACGGTGGTGATGAACTC
GGTATTCAACCTAGAGAATGATAAAATGGATGAAGAATTTGAGTAACAACTTAAAGATTT
ATACTAAATTTTACGGGTCAGAAATTTGAGATGTACCATTGATCATTAGCCACAAGTTCT
CTGACAGGTTTCTCTCCACCGCTGGTGGTGACAGTTGCATGGTTGACATCAGGATACTGT
GTTGAAGAGTGATTGCCCCAGATGATAACATTCTTCACATCACCGACGTGAACATTTAGC
TTCTCAGAGATTTGTCCTAATGCCCTGTTGTGATCCAGTCTTGTAAGGCATGTGATGTTT
TTCTCTGGGATTGAAGGTGCAAATTCTTTCAAGATGAGCGCATTAGTGTTTGCTGGGTTG
GCAACCACCAGCACCTGAATGGTAGAAGAAATGAAACTGCATCAACTTAAGCATAGCAAC
ATTTCGATTTAAAGAAAAACACAGCAACAATATCTCAAAATTTTCAGCATAAGGATTAGG
GATGAACATAAAAGATAATAAAAAAGAAACATCGTGCGCACATTTTATATGGCTTCTCTC
ACCTTGACATCTGCAGCAGCATTCTTTTCTAATGCTGAAGCTTGAGCCTTGTAAATCGAT
ACATTTTTCGACATCACATCCTTTCTTTCCATACCTTCCTTCCGTGGGAATCCACCAACC
ATAACAGCAATATTGACACCCTTACAAGCTTCATGGACATCCGTTGTAGCAACAACACCT
ACAAACATGAACAAGGTAAACCCTAAGAATCCTTCAAAGGAGAAATATCAATCTACCATA
AAGTAGTATCCAAGATCAGGCTTAACAAGCATACCTCTGAGAAGAGGAAAAGCAGCGTCA
ATCAATTCCATTTTCACCCCATTCAAGGACTCAGCTGCAGGTTCAATATCAAGCATGTGC
AGAATTACAGGCTGGTCAGGGCCAAGCATGGCCCCCCTAGCAATCATTGGAACAATAGCA
TAGCCTATTTGCCCTGTTGAATATAATCAAAATCCAATATTACATTACACATTAATTAAA
AAGTCATATCAAAGAATCTAAGTTCACCACAGAATTACAGGAAGATGTAATTCAAATGCA
AAAAATGAGTCCTAATCATTATGGGACACTTAACATAAAGGCTTGTCCCTTTCCATTATT
TTGTTAACTTGACAGACAAATACTTGGATACTTAGCCCAATATTTTCACATCATAAAACT
GGATATCATGAGCTTATAAATTCAGGAAATATTCCAAGATGGTTTTGTGGCAATGAGAAA
TACATGGCGTCTGAATTTTGCATCGGAACTGTTATAAGAAAATGAACTTGTAATTTTTTT
AAATTTTTTTTTAAAAACAGGGTGGGGATGGGGAAGAAATAAAAGGATTGATTTGAGCAT
GCCTGCAGCACCAGTAACCAATACAGTCACAGGCTCCTTCTCCATGCTCAAGAAACTCCA
CATGTATTTTATAAGCTTCCAAAAGAAGGCAATAGTGAACAGAACAAGCAAGATTTTCTG
AAAAAGAACAATATTCTCCATTTTCTCAAAAACAGACAGATGCAACAAACAATTCCTGTC
AAAATCAAAACAATCCAGTCCTATGTTTTTATATAGGTGTAAGAGTACCTTGATTGAAAC
AAAGAATCTACAGGGCACTTCCAGAACAAGGCAATCAGATGCCAAAACAAAGTCCACAAG
ATACTTAAAAATACAGAACATATCAAATTATTCCAAAGAACAGAACCAAACCCTCTGTTT
GGTCTCCTCCTAAACCAAGGAATACAAAAAATTAATAAAAATAACAATCTCAAATCCATG
CTTGTTGAAGAATTTTAGTGATCTCATAACAACAACAAAAAAAAAAAACTTGAAACTCTT
CTCTTCATCCACATTTTCATTCAAGCCAGCCACACAGTGAAAATAATACTGGAAAGGAAG
TAAATTTTGAAAGAATGACCGTACCAGCAGCACCAGTGACAAGAACTCGAACTGGGTCTT
TCGCCATTGCTGCAAAGTGAGGTTTTGGATAGAGAAAATGGG
>chr4:7709019-7712179 KR_107_1_seq1 MDHC_LG4 P2
TGAAAGGGTTTATAAAGTAGAAACAATTTGACAACAAAGGAATTTGAATATCCCCTTGAT
TCTCCAATTAATTTACCTTAACACTAATGTCAATCTGAGATTTCTTCCTTTTTTTTTTTC
AATTGATTGATTCCATGATTTTGCATCCTCTTCTGCTGTACTTCCTGTAAGTAAACAGCT
TGGGAACTCTTTACTATTTCATAATAATGGGGAAAGCCAGTGATGTCCTCATTTTAAGGT
TATTATTTAAGGATCATCTCTGTAATTTATACTTACTAATCACCCCTTAGCTATCTTGAT
TAAGTCAAGAACTTGCATCTCAGCAATTAAATCATATACGGATGACTACGATACATTTCA
TTCAATCTAATTTAAACCCAGGAACATTAACATTGCATAACAAACCACATAAATTGTCTA
CAACTACGAGGAAAACCAATATGTGTTCTTCCTTTATTTGATGGATCATTGAGTCTGTCT
GTCATTATTCCATGAGAAAAGAAAAGCTTCATGGTCAATTGAGACATGAATGGGCCAAGG
ATTTCTCCTCAATGAGCTCTTCTGCAGTTGCATCCAGCTTCCCCCTCGAAAACTCATCAA
TCTTGAGCCCTGCATTGAAATAGGCATAGTCCAACTTTAACTATCCAATTTTATTTGCCA
GAACCATTACTAGGATTTGAAAGTGTTTCATAATCCTTAATGACAGTAATTTGTTGTTGC
CAAAACATGATTTTGAGTTAAAAGCTCAGGTTTTAAATGGCTGAAGGAAGTTAACAATGG
GCACCGAGTTCAAACTTACCCTGCACAATTGACCATTGTCCTTTTTCACATGTAACTGGG
AAAGAGTATACGAGGCCTGGCTGGATTCCATAAGAGCCATCAGAATACACACCCATGGAA
ACCCATGAACCCTGAATGACATTCAAAGTAACAAAGAAAAATATTAAATTTGCATAGAAT
TATATGAAGAAAGAAAAAAAAACCATTAATTTTGCAAGAACAAAATACTGGTAAAGATGA
CGAGAAACCTTAGGAGTCCCGAGAACCCAATCACGTATATGATCACAAGCAGAACTTGCA
GCAGACAGTGCACTTGATAGCTTCCTGGCCTTAATAATGGCTGCACCACGCTGCTGCACG
GTGGTGATGAACTCGGTATTCAACCTAGAGAATGATAAAATGGATGAAGAATTTGAGTAA
CAACTTAAATATTTATACTAAATTTTACGGGTCAGAAATTTGAGATGTACCATTGATCAT
TAGCCACAAGTTCTCTGACAGGTTTCTCTCCACCGCTGGTGGTGACAGTTGCATGGTTGA
CATCAGGATACTGTGTTGAAGAGTGATTGCCCCAGATGATAACATTCTTCACATCACCGA
CGTGAACATTTAGCTTCTCAGAGATTTGTCCTAATGCCCTGTTGTGATCCAGTCTTGTAA
GGCATGTGATGTTTTTCTCTGGGATTGAAGGTGCAAATTCTTTCAAGATGAGCGCATTAG
TGTTTGCTGGGTTGGCAACCACCAGCACCTGAATGGTAGAAGAAATGAAACTGCATCAAC
TTAAGCATAGCAACATTTCGATTTAAAGAAAAACACAGCAACAATATCTCAAAATTTTCA
GCATAAGGATTAGGGATGAACATAAAAGATAATAAAAAAGTAACATCGTGCACACATTTC
ATATGGCTTCTCTCACCTTGACATCTGCAGCAGCATTCTTTTCTAATGCTGAAGCTTGAG
CCTTGTAAATCGATACATTTTTCGACATCACATCCTTTCTTTCCATACCTTCCTTCCGTG
GGAATCCACCAACCATAACAGCAATATTGACACCCTTACAAGCTTCATGGACATCCGTTG
TAGCAACAACACCTACAAACATGAACAAGGTAAACCCTAAGAATCCTTCAAAGGAGAAAT
ATCAATCTACCATAAAGTAGTATCCAAGATCAGGCTTAACAAGCATACCTCTGAGAAGAG
GAAAAGCAGCGTCAATCAATTCCATTTTCACCCCATTCAAGGACTCAGCTGCAGGTTCAA
TATCAAGCATGTGCAGAATTACAGGCTGGTCAGGGCCAAGCATGGCCCCCCTAGCAATCA
TTGGAACAATAGCATAGCCTATTTGCCCTGTTGAATATAATCAAAATCCAATATTACATT
ACACATTAATTAAAAAGTCATATCAAAGAATCTAAGTTCACCACAGAATTACAGGAAGAT
GTAATTCAAATGCAAAAAATGAGTCCTAATCATTATGGGACACTTAACATAAAGGCTTGT
CCCTTTCCATTATTTTGTTAACTTGACAGACAAATACTTGGATACTTAGCCCAATATTTT
CACATCATAAAACTGGATATCATGAGCTTATAAATTCAGGAAATATTCCAAGATGGTTTT
GTGGCAATGAGAAATACATGGCGTCTGAATTTTGCATCGGAACTGTTATAAGAAAATGAA
CTTGTAATTTTTTTAAATTTTTTTTTAAAAACAGGGTGGGGATGGGGAAGAAATAAAAGG
ATTGATTTGAGCATGCCTGCAGCACCAGTAACCAATACAGTCACAGGCTCCTTCTCCATG
CTCAAGAAACTCCACATGTATTTTATAAGCTTCCAAAAGAAGGCAATAGTGAACAGAACA
AGCAAGATTTTCTGAAAAAGAACAATATTCTCCATTTTCTCAAAAACAGACAGATGCAAC
AAACAATTCCTGTCAAAATCAAAACAATCCAGTCCTATGTTTTTATATAGGTGTAAGAGT
ACCTTGATTGAAACAAAGAATCTACAGGGCACTTCCAGAACAAGGCAATCAGATGCCAAA
ACAAAGTCCACAAGATACTTAAAAATACAGAACATATCAAATTATTCCAAAGAACAGAAC
CAAACCCTCTGTTTGGTCTCCTCCTAAACCAAGGAATACAAAAAATTAATAAAAATAACA
ATCTCAAATCCATGCTTGTTGAAGAATTTTAGTGATCTCATAACAACAACAAAAAAAAAA
AACTTGAAACTCTTCTCTTCATCCACATTTTCATTCAAGCCAGCCACACAGTGAAAATAA
TACTGGAAAGGAAGTAAATTTTGAAAGAATGCCCATACCAGCAGCACCAGTGACAAGAAC
TCGAACTGGGTCTTTCGCCATTGCTGCGAAGTGTGGTTTTGGATAGAGAAAATGGG
>chr4:7709019-7712179 KR_110_1_seq1 MDHC_LG4 P1
TGAAAGTAGAAACAATTTGACAACCAAGGAATTTGAATCTCCCCTTGATTCTCTAATTAA
TTTACCTTAACACTAATGTCAATCTGAGATTTCTTTCATTTTTTGTAATTGATTGATTCC
TTGATTTTGCATCCTCTTTTGCTGTACTTCCTATAAGTAAACAGCTTGGGAACTCTTTAC
TATTTCAGAATAATGGGGAAAGCCAGTGATGTCCTCATTTTAAGGTTATTATTTAAGGAT
CATCTCTGTAATTTATACTTACTAATCACCCCTTAGCTATCTTGATTAAGTCAAGAACTT
GCATCTCAGCAATTAAATCATATACGGATGACTACGATACATTTCATTCAATCTAATTTA
AACCCAGGAACATTAACATTGCATAACAAACCACATAAATTGTCTACAACTACGAGGAAA
ACCAATATGTGTTCTTCCTTTATTTGATGGATCATTGAGTCTGTCTGTCATTATTCCATG
AGAAAAGAAAAGCTTCATGGTCAATTGAGACATGAATGGGCCAAGGATTTCTCCTCAATG
AGCTCTTCTGCAGTTGCATCCAGCTTCCCCCTCGAAAACTCATCAATCTTGAGCCCTGCA
TTGAAATAGGCATAGTCCAACTTTAACTATCCAATTTTATTTGCCAGAACCATTACTAGG
ATTTGAAAGTGTTTCATAATCCTTAATGACAGTAATTTGTTGTTGCCAAAACATGATTTT
GAGTTAAAAGCTCAGGTTTTAAATGGCTGAAGGAAGTTAACAATGGGCACCGAGTTCAAA
CTTACCCTGCACAATTGACCATTGTCCTTTTTCACATGTAACTGGGAAAGAGTATACGAG
GCCTGGCTGGATTCCATAAGAGCCATCAGAATACACACCCATGGAAACCCATGAACCCTG
AATGACATTCAAAGTAACAAAGAAAAATATTAAATTTGCATAGAATTATATGAAGAAAGA
AAAAAAAACCATTAATTTTGCAAGAACAAAATACTGGTAAAGATGACGAGAAACCTTAGG
AGTCCCGAGAACCCAATCACGTATATGATCACAAGCAGAACTTGCAGCAGACAGTGCACT
TGATAGCTTCCTGGCCTTAATAATGGCTGCACCACGCTGCTGCACGGTGGTGATGAACTC
GGTATTCAACCTAGAGAATGATAAAATGGATGAAGAATTTGAGTAACAACTTAAATATTT
ATACTAAATTTTACGGGTCAGAAATTTGAGATGTACCATTGATCATTAGCCACAAGTTCT
CTGACAGGTTTCTCTCCACCGCTGGTGGTGACAGTTGCATGGTTGACATCAGGATACTGT
GTTGAAGAGTGATTGCCCCAGATGATAACATTCTTCACATCACCGACGTGAACATTTAGC
TTCTCAGAGATTTGTCCTAATGCCCTGTTGTGATCCAGTCTTGTAAGGCATGTGATGTTT
TTCTCTGGGATTGAAGGTGCAAATTCTTTCAAGATGAGCGCATTAGTGTTTGCTGGGTTG
GCAACCACCAGCACCTGAATGGTAGAAGAAATGAAACTGCATCAACTTAAGCATAGCAAC
ATTTCGATTTAAAGAAAAACACAGCAACAATATCTCAAAATTTTCAGCATAAGGATTAGG
GATGAACATAAAAGATAATAAAAAAGTAACATCGTGCACACATTTCATATGGCTTCTCTC
ACCTTGACATCTGCAGCAGCATTCTTTTCTAATGCTGAAGCTTGAGCCTTGTAAATCGAT
ACATTTTTCGACATCACATCCTTTCTTTCCATACCTTCCTTCCGTGGGAATCCACCAACC
ATAACAGCAATATTGACACCCTTACAAGCTTCATGGACATCCGTTGTAGCAACAACACCT
ACAAACATGAACAAGGTAAACCCTAAGAATCCTTCAAAGGAGAAATATCAATCTACCATA
AAGTAGTATCCAAGATCAGGCTTAACAAGCATACCTCTGAGAAGAGGAAAAGCAGCGTCA
ATCAATTCCATTTTCACCCCATTCAAGGACTCAGCTGCAGGTTCAATATCAAGCATGTGC
AGAATTACAGGCTGGTCAGGGCCAAGCATGGCCCCCCTAGCAATCATTGGAACAATAGCA
TAGCCTATTTGCCCTGTTGAATATAATCAAAATCCAATATTACATTACACATTAATTAAA
AAGTCATATCAAAGAATCTAAGTTCACCACAGAATTACAGGAAGATGTAATTCAAATGCA
AAAAATGAGTCCTAATCATTATGGGACACTTAACATAAAGGCTTGTCCCTTTCCATTATT
TTGTTAACTTGACAGACAAATACTTGGATACTTAGCCCAATATTTTCACATCATAAAACT
GGATATCATGAGCTTATAAATTCAGGAAATATTCCAAGATGGTTTTGTGGCAATGAGAAA
TACATGGCGTCTGAATTTTGCATCGGAACTGTTATAAGAAAATGAACTTGTAATTTTTTT
AAATTTTTTTTTAAAAACAGGGTGGGGATGGGGAAGAAATAAAAGGATTGATTTGAGCAT
GCCTGCAGCACCAGTAACCAATACAGTCACAGGCTCCTTCTCCATGCTCAAGAAACTCCA
CATGTATTTTATAAGCTTCCAAAAGAAGGCAATAGTGAACAGAACAAGCAAGATTTTCTG
AAAAAGAACAATATTCTCCATTTTCTCAAAAACAGACAGATGCAACAAACAATTCCTGTC
AAAATCAAAACAATCCAGTCCTATGTTTTTATATAGGTGTAAGAGTACCTTGATTGAAAC
AAAGAATCTACAGGGCACTTCCAGAACAAGGCAATCAGATGCCAAAACAAAGTCCACAAG
ATACTTAAAAATACAGAACATATCAAATTATTCCAAAGAACAGAACCAAACCCTCTGTTT
GGTCTCCTCCTAAACCAAGGAATACAAAAAATTAATAAAAATAACAATCTCAAATCCATG
CTTGTTGAAGAATTTTACTGATCTCATAACAACAACAAAAAAAAAAAAACTTGAAACTCT
TCTCTTCATCCACATTTTCATTCAAGCCAGCCACACAGTGAAAATAATACTGGAAAGGAA
GTAAATTTTGAAAGAATGACCGTACCAGCAGCACCAGTGACAAGAACTCGAACTGGGTCT
TTCGCCATTGCTGCAAAGTGAGGTTTTGGATAGAGAAAATGGG
>chr4:7709019-7712179 KR_110_1_seq1 MDHC_LG4 P2
TGAAAGTAGAAACAATTTGACAACCAAGGAATTTGAATCTCCCCTTGATTCTCTAATTAA
TTTACCTTAACACTAATGTCAATCTGAGATTTCTTTCATTTTTTGTAATTGATTGATTCC
TTGATTTTGCATCCTCTTCTGCTGTACTTCCTGTAAGTAAACAGCTTGGGAACTCTTTAC
TATTTCATAATAATGGGGAAAGCCAGTGATGTCCTCATTTTAAGGTTATTATTTAAGGAT
CATCTCTGTAATTTATACTTACTAATCACCCCTTAGCTATCTTGATTAAGTCAAGAACTT
GCATCTCAGCAATTAAATCATATACGGATGACTACGATACATTTCATTCAATCTAATTTA
AACCCAGGAACATTAACATTGCATAACAAACCACATAAATTGTCTACAACTACGAGGAAA
ACCAATATGTGTTCTTCCTTTATTTGATGGATCATTGAGTCTGTCTGTCATTATTCCATG
AGAAAAGAAAAGCTTCATGGTCAATTGAGACATGAATGGGCCAAGGATTTCTCCTCAATG
AGCTCTTCTGCAGTTGCATCCAGCTTCCCCCTCGAAAACTCATCAATCTTGAGCCCTGCA
TTGAAATAGGCATAGTCCAACTTTAACTATCCAATTTTATTTGCCAGAACCATTACTAGG
ATTTGAAAGTGTTTCATAATCCTTAATGACAGTAATTTGTTGTTGCCAAAACATGATTTT
GAGTTAAAAGCTCAGGTTTTAAATGGCTGAAGGAAGTTAACAATGGGCACCGAGTTCAAA
CTTACCCTGCACAATTGACCATTGTCCTTTTTCACATGTAACTGGGAAAGAGTATACGAG
GCCTGGCTGGATTCCATAAGAGCCATCAGAATACACACCCATGGAAACCCATGAACCCTG
AATGACATTCAAAGTAACAAAGAAAAATATTAAATTTGCATAGAATTATATGAAGAAAGA
AAAAAAAACCATTAATTTTGCAAGAACAAAATACTGGTAAAGATGACGAGAAACCTTAGG
AGTCCCGAGAACCCAATCACGTATATGATCACAAGCAGAACTTGCAGCAGACAGTGCACT
TGATAGCTTCCTGGCCTTAATAATGGCTGCACCGCGCTGCTGCACGGTGGTGATGAACTC
GGTATTCAACCTAGAGAATGATAAAATGGATGAAGAATTTGAGTAACAACTTAAAGATTT
ATACTAAATTTTACGGGTCAGAAATTTGAGATGTACCATTGATCATTAGCCACAAGTTCT
CTGACAGGTTTCTCTCCACCGCTGGTGGTGACAGTTGCATGGTTGACATCAGGATACTGT
GTTGAAGAGTGATTGCCCCAGATGATAACATTCTTCACATCACCGACGTGAACATTTAGC
TTCTCAGAGATTTGTCCTAATGCCCTGTTGTGATCCAGTCTTGTAAGGCATGTGATGTTT
TTCTCTGGGATTGAAGGTGCAAATTCTTTCAAGATGAGCGCATTAGTGTTTGCTGGGTTG
GCAACCACCAGCACCTGAATGGTAGAAGAAATGAAACTGCATCAACTTAAGCATAGCAAC
ATTTCGATTTAAAGAAAAACACAGCAACAATATCTCCAAATTTTCAGCATAAGGATTAGG
GATGAACATAAAAGATAATAAAAAAGTAACGTCGTGCACACATTTCATATGGCTTCTCTC
ACCTTGACATCTGCAGCAGCATTCTTTTCTAATGCTGAAGCTTGAGCCTTGTAAATCGAT
ACATTTTTCGACATCACATCCTTTCTTTCCATACCTTCCTTCCGTGGGAATCCACCAACC
ATAACAGCAATATTGACACCCTTACAAGCTTCATGGACATCCGTTGTAGCAACAACACCT
ACAAACATGTACAAGGTAAACCCTAAGAATCCTTAAAAGGAGAAATATCAATCTACCATA
AAGTAGTATCCATGATCAGGCTTAACAAGCATACCTCTGAGAAGAGGAAAGGCAGCATCA
ATCAATTCCATTTTCACCCCATTCAAGGACTCAGCTGCAGGTTCAATATCAAGCATGTGC
AGAATTACAGGCTGGTCAGGGCCAAGCATGGCCCCCCTAGCAATCATTGGAACAATAGCA
TAGCCTATTTGCCCTGTTGAATATAATCAAAATCCAATATTACATTACACATTAATTAAA
AAGTCATATCAAAGAATCTAAGTTCACCACAGAATTACAGGAAGATGTAATTCAAATGCA
AAAAATGAGTCCTAATCATTATGGGACACTTAACATAAAGGCTTGTCCCTTTCCATTATT
TTGTTAACTTGACAGACAAATACTTGGATACTTAGCCCAATATTTTCACATCATAAAACT
GGATATCATGAGCTTATAAATTCAGGAAATATTCCAAGATGGTTTTGTGGCAATGAGAAA
TACATGGCGTCTGAATTTTGCATCGGAACTGTTATAAGAAAATGAACTTGTAATTTTAAC
ATTTTTTTTTTTTAAAAACAGGGTGGGGATGGGGAAGAAATAAAAGGATTGATTTGAGCA
TGCCTGCAGCACCAGTAACCAATACAGTCACAGGCTCCTTCTCCATGCTCAAGAAACTCC
ACATGTATTTTATAAGCTTCCAAAAGAAGGCAATAGTGAACAGAACAAGCAAGATTTTCT
GAAAAAGAACAATATTCTCCATTTTCTCAAAAACAGACAGATGCAACAAACAATTCCAGT
CAAAATCAAAACAATCCAGTCCTATGTTTTTATATAGGTGTAAGAGTACCGTGATTGAAA
CAAAGAATCTACAGGGCACTTCCAGAACAAGGCAATCAGATGCCAAAACAAAGTCCACAA
GATACTTAAAAATACAGAACATATCAAATTATTCCAAAGAACAGAACCAAACCCTCTGTT
TGGTCTCCTCCTAAACCAAGGAATACAAAAAATTAATAAAAATAACAATCTCAAATCCAT
GCTTGTTGAAGAATTTTAGTGATCTCATAACAACAACAACAAAAAAAAAAACTTGAAACC
CTTCTCTTCATCCACATTTTCATTCAAGCCAGCCACACAGTGAAAATAATACTGGAAAGG
AAGTAAATTTTGAAAGAATGACCATACCAGCAGCACCAGTGACAAGAACTCGAACTGGGT
CTTTCGCCATTGCTGCGAAGTGTGGTTTTGGATAGAGAAAATGGG
>chr4:7709019-7712179 KR_112_1_seq1 MDHC_LG4 P1
TGAAAGTAGAAACAATTTGACAACCAAGGAATTTGAATCTCCCCTTGATTCTCTAATTAA
TTTACCTTAACACTAATGTCAATCTGAGATTTCTTTCATTTTTTGTAATTGATTGATTCC
TTGATTTTGCATCCTCTTTTGCTGTACTTCCTATAAGTAAACAGCTTGGGAACTCTTTAC
TATTTCAGAATAATGGGGAAAGCCAGTGATGTCCTCATTTTAAGGTTATTATTTAAGGAT
CATCTCTGTAATTTATACTTACTAATCACCCCTTAGCTATCTTGATTAAGTCAAGAACTT
GCATCTCAGCAATTAAATCATATACGGATGACTACGATACATTTCATTCAATCTAATTTA
AACCCAGGAACATTAACATTGCATAACAAACCACATAAATTGTCTACAACTACGAGGAAA
ACCAATATGTGTTCTTCCTTTATTTGATGGATCATTGAGTCTGTCTGTCATTATTCCATG
AGAAAAGAAAAGCTTCATGGTCAATTGAGACATGAATGGGCCAAGGATTTCTCCTCAATG
AGCTCTTCTGCAGTTGCATCCAGCTTCCCCCTCGAAAACTCATCAATCTTGAGCCCTGCA
TTGAAATAGGCATAGTCCAACTTTAACTATCCAATTTTATTTGCCAGAACCATTACTAGG
ATTTGAAAGTGTTTCATAATCCTTAATGACAGTAATTTGTTGTTGCCAAAACATGATTTT
GAGTTAAAAGCTCAGGTTTTAAATGGCTGAAGGAAGTTAACAATGGGCACCGAGTTCAAA
CTTACCCTGCACAATTGACCATTGTCCTTTTTCACATGTAACTGGGAAAGAGTATACGAG
GCCTGGCTGGATTCCATAAGAGCCATCAGAATACACACCCATGGAAACCCATGAACCCTG
AATGACATTCAAAGTAACAAAGAAAAATATTAAATTTGCATAGAATTATATGAAGAAAGA
AAAAAAAAACCATTAATTTTGCAAGAACAAAATACTGGTAAAGATGACGAGAAACCTTAG
GAGTCCCGAGAACCCAATCACGTATATGATCACAAGCAGAACTTGCAGCAGACAGTGCAC
TTGATAGCTTCCTGGCCTTAATAATGGCTGCACCGCGCTGCTGCACGGTGGTGATGAACT
CGGTATTCAACCTAGAGAATGATAAAATGGATGAAGAATTTGAGTAACAACTTAAAGATT
TATACTAAATTTTACGGGTCAGAAATTTGAGATGTACCATTGATCATTAGCCACAAGTTC
TCTGACAGGTTTCTCTCCACCGCTGGTGGTGACAGTTGCATGGTTGACATCAGGATACTG
TGTTGAAGAGTGATTGCCCCAGATGATAACATTCTTCACATCACCGACGTGAACATTTAG
CTTCTCAGAGATTTGTCCTAATGCCCTGTTGTGATCCAGTCTTGTAAGGCATGTGATGTT
TTTCTCTGGGATTGAAGGTGCAAATTCTTTCAAGATGAGCGCATTAGTGTTTGCTGGGTT
GGCAACCACCAGCACCTGAATGGTAGAAGAAATGAAACTGCATCAACTTAAGCATAGCAA
CATTTCGATTTAAAGAAAAACACAGCAACAATATCTCAAAATTTTCAGCATAAGGATTAG
GGATGAACATAAAAGATAATAAAAAAGAAACATCGTGCGCACATTTTATATGGCTTCTCT
CACCTTGACATCTGCAGCAGCATTCTTTTCTAATGCTGAAGCTTGAGCCTTGTAAATCGA
TACATTTTTCGACATCACATCCTTTCTTTCCATACCTTCCTTCCGTGGGAATCCACCAAC
CATAACAGCAATATTGACACCCTTACAAGCTTCATGGACATCCGTTGTAGCAACAACACC
TACAAACATGAACAAGGTAAACCCTAAGAATCCTTCAAAGGAGAAATATCAATCTACCAT
AAAGTAGTATCCAAGATCAGGCTTAACAAGCATACCTCTGAGAAGAGGAAAAGCAGCGTC
AATCAATTCCATTTTCACCCCATTCAAGGACTCAGCTGCAGGTTCAATATCAAGCATGTG
CAGAATTACAGGCTGGTCAGGGCCAAGCATGGCCCCCCTAGCAATCATTGGAACAATAGC
ATAGCCTATTTGCCCTGTTGAATATAATCAAAATCCAATATTACATTACACATTAATTAA
AAAGTCATATCAAAGAATCTAAGTTCACCACAGAATTACAGGAAGATGTAATTCAAATGC
AAAAAATGAGTCCTAATCATTATGGGACACTTAACATAAAGGCTTGTCCCTTTCCATTAT
TTTGTTAACTTGACAGACAAATACTTGGATACTTAGCCCAATATTTTCACATCATAAAAC
TGGATATCATGAGCTTATAAATTCAGGAAATATTCCAAGATGGTTTTGTGGCAATGAGAA
ATACATGGCGTCTGAATTTTGCATCGGAACTGTTATAAGAAAATGAACTTGTAATTTTTT
TAAATTTTTTTTTAAAAACAGGGTGGGGATGGGGAAGAAATAAAAGGATTGATTTGAGCA
TGCCTGCAGCACCAGTAACCAATACAGTCACAGGCTCCTTCTCCATGCTCAAGAAACTCC
ACATGTATTTTATAAGCTTCCAAAAGAAGGCAATAGTGAACAGAACAAGCAAGATTTTCT
GAAAAAGAACAATATTCTCCATTTTCTCAAAAACAGACAGATGCAACAAACAATTCCTGT
CAAAATCAAAACAATCCAGTCCTATGTTTTTATATAGGTGTAAGAGTACCTTGATTGAAA
CAAAGAATCTACAGGGCACTTCCAGAACAAGGCAATCAGATGCCAAAACAAAGTCCACAA
GATACTTAAAAATACAGAACATATCAAATTATTCCAAAGAACAGAACCAAACCCTCTGTT
TGGTCTCCTCCTAAACCAAGGAATACAAAAAATTAATAAAAATAACAATCTCAAATCCAT
GCTTGTTGAAGAATTTTAGTGATCTCATAACAACAACAAAAAAAAAAAACTTGAAACTCT
TCTCTTCATCCACATTTTCATTCAAGCCAGCCACACAGTGAAAATAATACTGGAAAGGAA
GTAAATTTTGAAAGAATGCCCATACCAGCAGCACCAGTGACAAGAACTCGAACTGGGTCT
TTCGCCATTGCTGCGAAGTGTGGTTTTGGATAGAGAAAATGGG
>chr4:7709019-7712179 KR_112_1_seq1 MDHC_LG4 P2
TGAAAGTAGAAACAATTTGACAACCAAGGAATTTGAATCTCCCCTTGATTCTCTAATTAA
TTTACCTTAACACTAATGTCAATCTGAGATTTCTTTCATTTTTTGTAATTGATTGATTCC
TTGATTTTGCATCCTCTTTTGCTGTACTTCCTATAAGTAAACAGCTTGGGAACTCTTTAC
TATTTCAGAATAATGGGGAAAGCCAGTGATGTCCTCATTTTAAGGTTATTATTTAAGGAT
CATCTCTGTAATTTATACTTACTAATCACCCCTTAGCTATCTTGATTAAGTCAAGAACTT
GCATCTCAGCAATTAAATCATATACGGATGACTACGATACATTTCATTCAATCTAATTTA
AACCCAGGAACATTAACATTGCATAACAAACCACATAAATTGTCTACAACTACGAGGAAA
ACCAATATGTGTTCTTCCTTTATTTGATGGATCATTGAGTCTGTCTGTCATTATTCCATG
AGAAAAGAAAAGCTTCATGGTCAATTGAGACATGAATGGGCCAAGGATTTCTCCTCAATG
AGCTCTTCTGCAGTTGCATCCAGCTTCCCCCTCGAAAACTCATCAATCTTGAGCCCTGCA
TTGAAATAGGCATAGTCCAACTTTAACTATCCAATTTTATTTGCCAGAACCATTACTAGG
ATTTGAAAGTGTTTCATAATCCTTAATGACAGTAATTTGTTGTTGCCAAAACATGATTTT
GAGTTAAAAGCTCAGGTTTTAAATGGCTGAAGGAAGTTAACAATGGGCACCGAGTTCAAA
CTTACCCTGCACAATTGACCATTGTCCTTTTTCACATGTAACTGGGAAAGAGTATACGAG
GCCTGGCTGGATTCCATAAGAGCCATCAGAATACACACCCATGGAAACCCATGAACCCTG
AATGACATTCAAAGTAACAAAGAAAAATATTAAATTTGCATAGAATTATATGAAGAAAGA
AAAAAAAAACCATTAATTTTGCAAGAACAAAATACTGGTAAAGATGACGAGAAACCTTAG
GAGTCCCGAGAACCCAATCACGTATATGATCACAAGCAGAACTTGCAGCAGACAGTGCAC
TTGATAGCTTCCTGGCCTTAATAATGGCTGCACCGCGCTGCTGCACGGTGGTGATGAACT
CGGTATTCAACCTAGAGAATGATAAAATGGATGAAGAATTTGAGTAACAACTTAAAGATT
TATACTAAATTTTACGGGTCAGAAATTTGAGATGTACCATTGATCATTAGCCACAAGTTC
TCTGACAGGTTTCTCTCCACCGCTGGTGGTGACAGTTGCATGGTTGACATCAGGATACTG
TGTTGAAGAGTGATTGCCCCAGATGATAACATTCTTCACATCACCGACGTGAACATTTAG
CTTCTCAGAGATTTGTCCTAATGCCCTGTTGTGATCCAGTCTTGTAAGGCATGTGATGTT
TTTCTCTGGGATTGAAGGTGCAAATTCTTTCAAGATGAGCGCATTAGTGTTTGCTGGGTT
GGCAACCACCAGCACCTGAATGGTAGAAGAAATGAAACTGCATCAACTTAAGCATAGCAA
CATTTCGATTTAAAGAAAAACACAGCAACAATATCTCAAAATTTTCAGCATAAGGATTAG
GGATGAACATAAAAGATAATAAAAAAGAAACATCGTGCGCACATTTTATATGGCTTCTCT
CACCTTGACATCTGCAGCAGCATTCTTTTCTAATGCTGAAGCTTGAGCCTTGTAAATCGA
TACATTTTTCGACATCACATCCTTTCTTTCCATACCTTCCTTCCGTGGGAATCCACCAAC
CATAACAGCAATATTGACACCCTTACAAGCTTCATGGACATCCGTTGTAGCAACAACACC
TACAAACATGAACAAGGTAAACCCTAAGAATCCTTCAAAGGAGAAATATCAATCTACCAT
AAAGTAGTATCCAAGATCAGGCTTAACAAGCATACCTCTGAGAAGAGGAAAAGCAGCGTC
AATCAATTCCATTTTCACCCCATTCAAGGACTCAGCTGCAGGTTCAATATCAAGCATGTG
CAGAATTACAGGCTGGTCAGGGCCAAGCATGGCCCCCCTAGCAATCATTGGAACAATAGC
ATAGCCTATTTGCCCTGTTGAATATAATCAAAATCCAATATTACATTACACATTAATTAA
AAAGTCATATCAAAGAATCTAAGTTCACCACAGAATTACAGGAAGATGTAATTCAAATGC
AAAAAATGAGTCCTAATCATTATGGGACACTTAACATAAAGGCTTGTCCCTTTCCATTAT
TTTGTTAACTTGACAGACAAATACTTGGATACTTAGCCCAATATTTTCACATCATAAAAC
TGGATATCATGAGCTTATAAATTCAGGAAATATTCCAAGATGGTTTTGTGGCAATGAGAA
ATACATGGCGTCTGAATTTTGCATCGGAACTGTTATAAGAAAATGAACTTGTAATTTTTT
TAAATTTTTTTTTAAAAACAGGGTGGGGATGGGGAAGAAATAAAAGGATTGATTTGAGCA
TGCCTGCAGCACCAGTAACCAATACAGTCACAGGCTCCTTCTCCATGCTCAAGAAACTCC
ACATGTATTTTATAAGCTTCCAAAAGAAGGCAATAGTGAACAGAACAAGCAAGATTTTCT
GAAAAAGAACAATATTCTCCATTTTCTCAAAAACAGACAGATGCAACAAACAATTCCTGT
CAAAATCAAAACAATCCAGTCCTATGTTTTTATATAGGTGTAAGAGTACCTTGATTGAAA
CAAAGAATCTACAGGGCACTTCCAGAACAAGGCAATCAGATGCCAAAACAAAGTCCACAA
GATACTTAAAAATACAGAACATATCAAATTATTCCAAAGAACAGAACCAAACCCTCTGTT
TGGTCTCCTCCTAAACCAAGGAATACAAAAAATTAATAAAAATAACAATCTCAAATCCAT
GCTTGTTGAAGAATTTTAGTGATCTCATAACAACAACAAAAAAAAAAAACTTGAAACTCT
TCTCTTCATCCACATTTTCATTCAAGCCAGCCACACAGTGAAAATAATACTGGAAAGGAA
GTAAATTTTGAAAGAATGCCCATACCAGCAGCACCAGTGACAAGAACTCGAACTGGGTCT
TTCGCCATTGCTGCGAAGTGTGGTTTTGGATAGAGAAAATGGG
>chr4:7709019-7712179 KR_113_1_seq1 MDHC_LG4 P1
TGAAAGTAGAAACAATTTGACAACCAAGGAATTTGAATCTCCCCTTGATTCTCTAATTAA
TTTACCTTAACACTAATGTCAATCTGAGATTTCTTTCATTTTTTGTAATTGATTGATTCC
TTGATTTTGCATCCTCTTTTGCTGTACTTCCTATAAGTAAACAGCTTGGGAACTCTTTAC
TATTTCAGAATAATGGGGAAAGCCAGTGATGTCCTCATTTTAAGGTTATTATTTAAGGAT
CATCTCTGTAATTTATACTTACTAATCACCCCTTAGCTATCTTGATTAAGTCAAGAACTT
GCATCTCAGCAATTAAATCATATACGGATGACTACGATACATTTCATTCAATCTAATTTA
AACCCAGGAACATTAACATTGCATAACAAACCACATAAATTGTCTACAACTACGAGGAAA
ACCAATATGTGTTCTTCCTTTATTTGATGGATCATTGAGTCTGTCTGTCATTATTCCATG
AGAAAAGAAAAGCTTCATGGTCAATTGAGACATGAATGGGCCAAGGATTTCTCCTCAATG
AGCTCTTCTGCAGTTGCATCCAGCTTCCCCCTCGAAAACTCATCAATCTTGAGCCCTGCA
TTGAAATAGGCATAGTCCAACTTTAACTATCCAATTTTATTTGCCAGAACCATTACTAGG
ATTTGAAAGTGTTTCATAATCCTTAATGACAGTAATTTGTTGTTGCCAAAACATGATTTT
GAGTTAAAAGCTCAGGTTTTAAATGGCTGAAGGAAGTTAACAATGGGCACCGAGTTCAAA
CTTACCCTGCACAATTGACCATTGTCCTTTTTCACATGTAACTGGGAAAGAGTATACGAG
GCCTGGCTGGATTCCATAAGAGCCATCAGAATACACACCCATGGAAACCCATGAACCCTG
AATGACATTCAAAGTAACAAAGAAAAATATTAAATTTGCATAGAATTATATGAAGAAAGA
AAAAAAAACCATTAATTTTGCAAGAACAAAATACTGGTAAAGATGACGAGAAACCTTAGG
AGTCCCGAGAACCCAATCACGTATATGATCACAAGCAGAACTTGCAGCAGACAGTGCACT
TGATAGCTTCCTGGCCTTAATAATGGCTGCACCACGCTGCTGCACGGTGGTGATGAACTC
GGTATTCAACCTAGAGAATGATAAAATGGATGAAGAATTTGAGTAACAACTTAAATATTT
ATACTAAATTTTACGGGTCAGAAATTTGAGATGTACCATTGATCATTAGCCACAAGTTCT
CTGACAGGTTTCTCTCCACCGCTGGTGGTGACAGTTGCATGGTTGACATCAGGATACTGT
GTTGAAGAGTGATTGCCCCAGATGATAACATTCTTCACATCACCGACGTGAACATTTAGC
TTCTCAGAGATTTGTCCTAATGCCCTGTTGTGATCCAGTCTTGTAAGGCATGTGATGTTT
TTCTCTGGGATTGAAGGTGCAAATTCTTTCAAGATGAGCGCATTAGTGTTTGCTGGGTTG
GCAACCACCAGCACCTGAATGGTAGAAGAAATGAAACTGCATCAACTTAAGCATAGCAAC
ATTTCGATTTAAAGAAAAACACAGCAACAATATCTCAAAATTTTCAGCATAAGGATTAGG
GATGAACATAAAAGATAATAAAAAAGTAACATCGTGCACACATTTCATATGGCTTCTCTC
ACCTTGACATCTGCAGCAGCATTCTTTTCTAATGCTGAAGCTTGAGCCTTGTAAATCGAT
ACATTTTTCGACATCACATCCTTTCTTTCCATACCTTCCTTCCGTGGGAATCCACCAACC
ATAACAGCAATATTGACACCCTTACAAGCTTCATGGACATCCGTTGTAGCAACAACACCT
ACAAACATGAACAAGGTAAACCCTAAGAATCCTTCAAAGGAGAAATATCAATCTACCATA
AAGTAGTATCCAAGATCAGGCTTAACAAGCATACCTCTGAGAAGAGGAAAAGCAGCGTCA
ATCAATTCCATTTTCACCCCATTCAAGGACTCAGCTGCAGGTTCAATATCAAGCATGTGC
AGAATTACAGGCTGGTCAGGGCCAAGCATGGCCCCCCTAGCAATCATTGGAACAATAGCA
TAGCCTATTTGCCCTGTTGAATATAATCAAAATCCAATATTACATTACACATTAATTAAA
AAGTCATATCAAAGAATCTAAGTTCACCACAGAATTACAGGAAGATGTAATTCAAATGCA
AAAAATGAGTCCTAATCATTATGGGACACTTAACATAAAGGCTTGTCCCTTTCCATTATT
TTGTTAACTTGACAGACAAATACTTGGATACTTAGCCCAATATTTTCACATCATAAAACT
GGATATCATGAGCTTATAAATTCAGGAAATATTCCAAGATGGTTTTGTGGCAATGAGAAA
TACATGGCGTCTGAATTTTGCATCGGAACTGTTATAAGAAAATGAACTTGTAATTTTTTT
AAATTTTTTTTTAAAAACAGGGTGGGGATGGGGAAGAAATAAAAGGATTGATTTGAGCAT
GCCTGCAGCACCAGTAACCAATACAGTCACAGGCTCCTTCTCCATGCTCAAGAAACTCCA
CATGTATTTTATAAGCTTCCAAAAGAAGGCAATAGTGAACAGAACAAGCAAGATTTTCTG
AAAAAGAACAATATTCTCCATTTTCTCAAAAACAGACAGATGCAACAAACAATTCCTGTC
AAAATCAAAACAATCCAGTCCTATGTTTTTATATAGGTGTAAGAGTACCTTGATTGAAAC
AAAGAATCTACAGGGCACTTCCAGAACAAGGCAATCAGATGCCAAAACAAAGTCCACAAG
ATACTTAAAAATACAGAACATATCAAATTATTCCAAAGAACAGAACCAAACCCTCTGTTT
GGTCTCCTCCTAAACCAAGGAATACAAAAAATTAATAAAAATAACAATCTCAAATCCATG
CTTGTTGAAGAATTTTACTGATCTCATAACAACAACAAAAAAAAAAAACTTGAAACTCTT
CTCTTCATCCACATTTTCATTCAAGCCAGCCACACAGTGAAAATAATACTGGAAAGGAAG
TAAATTTTGAAAGAATGACCGTACCAGCAGCACCAGTGACAAGAACTCGAACTGGGTCTT
TCGCCATTGCTGCAAAGTGAGGTTTTGGATAGAGAAAATGGG
>chr4:7709019-7712179 KR_113_1_seq1 MDHC_LG4 P2
TGAAAGGGTTTATAAAGTAGAAACAATTTGACAACAAAGGAATTTGAATATCCCCTTGAT
TCTCCAATTAATTTACCTTAACACTAATGTCAATCTGAGATTTCTTCCTTTTTTTTTTTC
AATTGATTGATTCCATGATTTTGCATCCTCTTCTGCTGTACTTCCTGTAAGTAAACAGCT
TGGGAACTCTTTACTATTTCATAATAATGGGGAAAGCCAGTGATGTCCTCATTTTAAGGT
TATTATTTAAGGATCATCTCTGTAATTTATACTTACTAATCACCCCTTAGCTATCTTGAT
TAAGTCAAGAACTTGCATCTCAGCAATTAAATCATATACGGATGACTACGATACATTTCA
TTCAATCTAATTTAAACCCAGGAACATTAACATTGCATAACAAACCACATAAATTGTCTA
CAACTACGAGGAAAACCAATATGTGTTCTTCCTTTATTTGATGGATCATTGAGTCTGTCT
GTCATTATTCCATGAGAAAAGAAAAGCTTCATGGTCAATTGAGACATGAATGGGCCAAGG
ATTTCTCCTCAATGAGCTCTTCTGCAGTTGCATCCAGCTTCCCCCTCGAAAACTCATCAA
TCTTGAGCCCTGCATTGAAATAGGCATAGTCCAACTTTAACTATCCAATTTTATTTGCCA
GAACCATTACTAGGATTTGAAAGTGTTTCATAATCCTTAATGACAGTAATTTGTTGTTGC
CAAAACATGATTTTGAGTTAAAAGCTCAGGTTTTAAATGGCTGAAGGAAGTTAACAATGG
GCACCGAGTTCAAACTTACCCTGCACAATTGACCATTGTCCTTTTTCACATGTAACTGGG
AAAGAGTATACGAGGCCTGGCTGGATTCCATAAGAGCCATCAGAATACACACCCATGGAA
ACCCATGAACCCTGAATGACATTCAAAGTAACAAAGAAAAATATTAAATTTGCATAGAAT
TATATGAAGAAAGAAAAAAAAAACCATTAATTTTGCAAGAACAAAATACTGGTAAAGATG
ACGAGAAACCTTAGGAGTCCCGAGAACCCAATCACGTATATGATCACAAGCAGAACTTGC
AGCAGACAGTGCACTTGATAGCTTCCTGGCCTTAATAATGGCTGCACCGCGCTGCTGCAC
GGTGGTGATGAACTCGGTATTCAACCTAGAGAATGATAAAATGGATGAAGAATTTGAGTA
ACAACTTAAAGATTTATACTAAATTTTACGGGTCAGAAATTTGAGATGTACCATTGATCA
TTAGCCACAAGTTCTCTGACAGGTTTCTCTCCACCGCTGGTGGTGACAGTTGCATGGTTG
ACATCAGGATACTGTGTTGAAGAGTGATTGCCCCAGATGATAACATTCTTCACATCACCG
ACGTGAACATTTAGCTTCTCAGAGATTTGTCCTAATGCCCTGTTGTGATCCAGTCTTGTA
AGGCATGTGATGTTTTTCTCTGGGATTGAAGGTGCAAATTCTTTCAAGATGAGCGCATTA
GTGTTTGCTGGGTTGGCAACCACCAGCACCTGAATGGTAGAAGAAATGAAACTGCATCAA
CTTAAGCATAGCAACATTTCGATTTAAAGAAAAACACAGCAACAATATCTCAAAATTTTC
AGCATAAGGATTAGGGATGAACATAAAAGATAATAAAAAAGAAACATCGTGCGCACATTT
TATATGGCTTCTCTCACCTTGACATCTGCAGCAGCATTCTTTTCTAATGCTGAAGCTTGA
GCCTTGTAAATCGATACATTTTTCGACATCACATCCTTTCTTTCCATACCTTCCTTCCGT
GGGAATCCACCAACCATAACAGCAATATTGACACCCTTACAAGCTTCATGGACATCCGTT
GTAGCAACAACACCTACAAACATGAACAAGGTAAACCCTAAGAATCCTTCAAAGGAGAAA
TATCAATCTACCATAAAGTAGTATCCAAGATCAGGCTTAACAAGCATACCTCTGAGAAGA
GGAAAAGCAGCGTCAATCAATTCCATTTTCACCCCATTCAAGGACTCAGCTGCAGGTTCA
ATATCAAGCATGTGCAGAATTACAGGCTGGTCAGGGCCAAGCATGGCCCCCCTAGCAATC
ATTGGAACAATAGCATAGCCTATTTGCCCTGTTGAATATAATCAAAATCCAATATTACAT
TACACATTAATTAAAAAGTCATATCAAAGAATCTAAGTTCACCACAGAATTACAGGAAGA
TGTAATTCAAATGCAAAAAATGAGTCCTAATCATTATGGGACACTTAACATAAAGGCTTG
TCCCTTTCCATTATTTTGTTAACTTGACAGACAAATACTTGGATACTTAGCCCAATATTT
TCACATCATAAAACTGGATATCATGAGCTTATAAATTCAGGAAATATTCCAAGATGGTTT
TGTGGCAATGAGAAATACATGGCGTCTGAATTTTGCATCGGAACTGTTATAAGAAAATGA
ACTTGTAATTTTTTTAAATTTTTTTTTAAAAACAGGGTGGGGATGGGGAAGAAATAAAAG
GATTGATTTGAGCATGCCTGCAGCACCAGTAACCAATACAGTCACAGGCTCCTTCTCCAT
GCTCAAGAAACTCCACATGTATTTTATAAGCTTCCAAAAGAAGGCAATAGTGAACAGAAC
AAGCAAGATTTTCTGAAAAAGAACAATATTCTCCATTTTCTCAAAAACAGACAGATGCAA
CAAACAATTCCTGTCAAAATCAAAACAATCCAGTCCTATGTTTTTATATAGGTGTAAGAG
TACCTTGATTGAAACAAAGAATCTACAGGGCACTTCCAGAACAAGGCAATCAGATGCCAA
AACAAAGTCCACAAGATACTTAAAAATACAGAACATATCAAATTATTCCAAAGAACAGAA
CCAAACCCTCTGTTTGGTCTCCTCCTAAACCAAGGAATACAAAAAATTAATAAAAATAAC
AATCTCAAATCCATGCTTGTTGAAGAATTTTAGTGATCTCATAACAACAACAAAAAAAAA
AAAACTTGAAACTCTTCTCTTCATCCACATTTTCATTCAAGCCAGCCACACAGTGAAAAT
AATACTGGAAAGGAAGTAAATTTTGAAAGAATGCCCATACCAGCAGCACCAGTGACAAGA
ACTCGAACTGGGTCTTTCGCCATTGCTGCGAAGTGTGGTTTTGGATAGAGAAAATGGG
>chr4:7709019-7712179 KR_114_1_seq1 MDHC_LG4 P1
TGAAAGTAGAAACAATTTGACAACCAAGGAATTTGAATCTCCCCTTGATTCTCTAATTAA
TTTACCTTAACACTAATGTCAATCTGAGATTTCTTTCATTTTTTGTAATTGATTGATTCC
TTGATTTTGCATCCTCTTTTGCTGTACTTCCTATAAGTAAACAGCTTGGGAACTCTTTAC
TATTTCAGAATAATGGGGAAAGCCAGTGATGTCCTCATTTTAAGGTTATTATTTAAGGAT
CATCTCTGTAATTTATACTTACTAATCACCCCTTAGCTATCTTGATTAAGTCAAGAACTT
GCATCTCAGCAATTAAATCATATACGGATGACTACGATACATTTCATTCAATCTAATTTA
AACCCAGGAACATTAACATTGCATAACAAACCACATAAATTGTCTACAACTACGAGGAAA
ACCAATATGTGTTCTTCCTTTATTTGATGGATCATTGAGTCTGTCTGTCATTATTCCATG
AGAAAAGAAAAGCTTCATGGTCAATTGAGACATGAATGGGCCAAGGATTTCTCCTCAATG
AGCTCTTCTGCAGTTGCATCCAGCTTCCCCCTCGAAAACTCATCAATCTTGAGCCCTGCA
TTGAAATAGGCATAGTCCAACTTTAACTATCCAATTTTATTTGCCAGAACCATTACTAGG
ATTTGAAAGTGTTTCATAATCCTTAATGACAGTAATTTGTTGTTGCCAAAACATGATTTT
GAGTTAAAAGCTCAGGTTTTAAATGGCTGAAGGAAGTTAACAATGGGCACCGAGTTCAAA
CTTACCCTGCACAATTGACCATTGTCCTTTTTCACATGTAACTGGGAAAGAGTATACGAG
GCCTGGCTGGATTCCATAAGAGCCATCAGAATACACACCCATGGAAACCCATGAACCCTG
AATGACATTCAAAGTAACAAAGAAAAATATTAAATTTGCATAGAATTATATGAAGAAAGA
AAAAAAAACCATTAATTTTGCAAGAACAAAATACTGGTAAAGATGACGAGAAACCTTAGG
AGTCCCGAGAACCCAATCACGTATATGATCACAAGCAGAACTTGCAGCAGACAGTGCACT
TGATAGCTTCCTGGCCTTAATAATGGCTGCACCGCGCTGCTGCACGGTGGTGATGAACTC
GGTATTCAACCTAGAGAATGATAAAATGGATGAAGAATTTGAGTAACAACTTAAAGATTT
ATACTAAATTTTACGGGTCAGAAATTTGAGATGTACCATTGATCATTAGCCACAAGTTCT
CTGACAGGTTTCTCTCCACCGCTGGTGGTGACAGTTGCATGGTTGACATCAGGATACTGT
GTTGAAGAGTGATTGCCCCAGATGATAACATTCTTCACATCACCGACGTGAACATTTAGC
TTCTCAGAGATTTGTCCTAATGCCCTGTTGTGATCCAGTCTTGTAAGGCATGTGATGTTT
TTCTCTGGGATTGAAGGTGCAAATTCTTTCAAGATGAGCGCATTAGTGTTTGCTGGGTTG
GCAACCACCAGCACCTGAATGGTAGAAGAAATGAAACTGCATCAACTTAAGCATAGCAAC
ATTTCGATTTAAAGAAAAACACAGCAACAATATCTCCAAATTTTCAGCATAAGGATTAGG
GATGAACATAAAAGATAATAAAAAAGTAACGTCGTGCACACATTTCATATGGCTTCTCTC
ACCTTGACATCTGCAGCAGCATTCTTTTCTAATGCTGAAGCTTGAGCCTTGTAAATCGAT
ACATTTTTCGACATCACATCCTTTCTTTCCATACCTTCCTTCCGTGGGAATCCACCAACC
ATAACAGCAATATTGACACCCTTACAAGCTTCATGGACATCCGTTGTAGCAACAACACCT
ACAAACATGTACAAGGTAAACCCTAAGAATCCTTAAAAGGAGAAATATCAATCTACCATA
AAGTAGTATCCATGATCAGGCTTAACAAGCATACCTCTGAGAAGAGGAAAGGCAGCATCA
ATCAATTCCATTTTCACCCCATTCAAGGACTCAGCTGCAGGTTCAATATCAAGCATGTGC
AGAATTACAGGCTGGTCAGGGCCAAGCATGGCCCCCCTAGCAATCATTGGAACAATAGCA
TAGCCTATTTGCCCTGTTGAATATAATCAAAATCCAATATTACATTACACATTAATTAAA
AAGTCATATCAAAGAATCTAAGTTCACCACAGAATTACAGGAAGATGTAATTCAAATGCA
AAAAATGAGTCCTAATCATTATGGGACACTTAACATAAAGGCTTGTCCCTTTCCATTATT
TTGTTAACTTGACAGACAAATACTTGGATACTTAGCCCAATATTTTCACATCATAAAACT
GGATATCATGAGCTTATAAATTCAGGAAATATTCCAAGATGGTTTTGTGGCAATGAGAAA
TACATGGCGTCTGAATTTTGCATCGGAACTGTTATAAGAAAATGAACTTGTAATTTTTTT
AAATTTTTTTTTAAAAACAGGGTGGGGATGGGGAAGAAATAAAAGGATTGATTTGAGCAT
GCCTGCAGCACCAGTAACCAATACAGTCACAGGCTCCTTCTCCATGCTCAAGAAACTCCA
CATGTATTTTATAAGCTTCCAAAAGAAGGCAATAGTAAACAGAAGAACCAAGATTTTCTG
AAAAATAACAATGTTCTCCATTTTCTCAAAAACAGATAGATGCAACAAACAATTCTTGTT
AAAATCAAGACAATCCAATCCTATGTTTTTATATAGGTGTAAGAGTACCTTGATTGAAAC
AAAGAATCTACAGGGCACTTCCAGAACAAGGCAATCAGATGCCAAAACAAAGTCCACAAG
ATACTTAAAAATACAGAACATATCAAATTATTCCAAAGAACAGAACCAAACCCTCTGTTT
GGTCTCCTCCTAAACCAAGGAATACAAAAAATTAATAAAAATAACAATCTCAAATCCATG
CTTGTTGAAGAATTTTAGTGATCTCATAACAACAACAAAAAAAAAAAACTTGAAACTCTT
CTCTTCATCCACATTTTCATTCAAGCCAGCCACACAGTGAAAATAATACTGGAAAGGAAG
TAAATTTTGAAAGAATGCCCATACCAGCAGCACCAGTGACAAGAACTCGAACTGGGTCTT
TCGCCATTGCTGCGAAGTGTGGTTTTGGATAGAGAAAATGGG
>chr4:7709019-7712179 KR_114_1_seq1 MDHC_LG4 P2
TGAAAGGGTTTATAAAGTAGAAACAATTTGACAACAAAGGAATTTGAATATCCCCTTGAT
TCTCTAATTAATTTACCTTAACACTAATGTCAATCTGAGATTTCTTTCATTTTTTGTAAT
TGATTGATTCCTTGATTTTGCATCCTCTTTTGCTGTACTTCCTATAAGTAAACAGCTTGG
GAACTCTTTACTATTTCAGAATAATGGGGAAAGCCAGTGATGTCCTCATTTTAAGGTTAT
TATTTAAGGATCATCTCTGTAATTTATACTTACTAATCACCCCTTAGCTATCTTGATTAA
GTCAAGAACTTGCATCTCAGCAATTAAATCATATACGGATGACTACGATACATTTCATTC
AATCTAATTTAAACCCAGGAACATTAACATTGCATAACAAACCACATAAATTGTCTACAA
CTACGAGGAAAACCAATATGTGTTCTTCCTTTATTTGATGGATCATTGAGTCTGTCTGTC
ATTATTCCATGAGAAAAGAAAAGCTTCATGGTCAATTGAGACATGAATGGGCCAAGGATT
TCTCCTCAATGAGCTCTTCTGCAGTTGCATCCAGCTTCCCCCTCGAAAACTCATCAATCT
TGAGCCCTGCATTGAAATAGGCATAGTCCAACTTTAACTATCCAATTTTATTTGCCAGAA
CCATTACTAGGATTTGAAAGTGTTTCATAATCCTTAATGACAGTAATTTGTTGTTGCCAA
AACATGATTTTGAGTTAAAAGCTCAGGTTTTAAATGGCTGAAGGAAGTTAACAATGGGCA
CCGAGTTCAAACTTACCCTGCACAATTGACCATTGTCCTTTTTCACATGTAACTGGGAAA
GAGTATACGAGGCCTGGCTGGATTCCATAAGAGCCATCAGAATACACACCCATGGAAACC
CATGAACCCTGAATGACATTCAAAGTAACAAAGAAAAATATTAAATTTGCATAGAATTAT
ATGAAGAAAGAAAAAAAAACCATTAATTTTGCAAGAACAAAATACTGGTAAAGATGACGA
GAAACCTTAGGAGTCCCGAGAACCCAATCACGTATATGATCACAAGCAGAACTTGCAGCA
GACAGTGCACTTGATAGCTTCCTGGCCTTAATAATGGCTGCACCGCGCTGCTGCACGGTG
GTGATGAACTCGGTATTCAACCTAGAGAATGATAAAATGGATGAAGAATTTGAGTAACAA
CTTAAAGATTTATACTAAATTTTACGGGTCAGAAATTTGAGATGTACCATTGATCATTAG
CCACAAGTTCTCTGACAGGTTTCTCTCCACCGCTGGTGGTGACAGTTGCATGGTTGACAT
CAGGATACTGTGTTGAAGAGTGATTGCCCCAGATGATAACATTCTTCACATCACCGACGT
GAACATTTAGCTTCTCAGAGATTTGTCCTAATGCCCTGTTGTGATCCAGTCTTGTAAGGC
ATGTGATGTTTTTCTCTGGGATTGAAGGTGCAAATTCTTTCAAGATGAGCGCATTAGTGT
TTGCTGGGTTGGCAACCACCAGCACCTGAATGGTAGAAGAAATGAAACTGCATCAACTTA
AGCATAGCAACATTTCGATTTAAAGAAAAACACAGCAACAATATCTCAAAATTTTCAGCA
TAAGGATTAGGGATGAACATAAAAGATAATAAAAAAGAAACATCGTGCGCACATTTTATA
TGGCTTCTCTCACCTTGACATCTGCAGCAGCATTCTTTTCTAATGCTGAAGCTTGAGCCT
TGTAAATCGATACATTTTTCGACATCACATCCTTTCTTTCCATACCTTCCTTCCGTGGGA
ATCCACCAACCATAACAGCAATATTGACACCCTTACAAGCTTCATGGACATCCGTTGTAG
CAACAACACCTACAAACATGAACAAGGTAAACCCTAAGAATCCTTCAAAGGAGAAATATC
AATCTACCATAAAGTAGTATCCAAGATCAGGCTTAACAAGCATACCTCTGAGAAGAGGAA
AAGCAGCGTCAATCAATTCCATTTTCACCCCATTCAAGGACTCAGCTGCAGGTTCAATAT
CAAGCATGTGCAGAATTACAGGCTGGTCAGGGCCAAGCATGGCCCCCCTAGCAATCATTG
GAACAATAGCATAGCCTATTTGCCCTGTTGAATATAATCAAAATCCAATATTACATTACA
CATTAATTAAAAAGTCATATCAAAGAATCTAAGTTCACCACAGAATTACAGGAAGATGTA
ATTCAAATGCAAAAAATGAGTCCTAATCATTATGGGACACTTAACATAAAGGCTTGTCCC
TTTCCATTATTTTGTTAACTTGACAGACAAATACTTGGATACTTAGCCCAATATTTTCAC
ATCATAAAACTGGATATCATGAGCTTATAAATTCAGGAAATATTCCAAGATGGTTTTGTG
GCAATGAGAAATACATGGCGTCTGAATTTTGCATCGGAACTGTTATAAGAAAATGAACTT
GTAATTTTAACATTTTTTTTTTTTAAAAACAGGGTGGGGATGGGGAAGAAATAAAAGGAT
TGATTTGAGCATGCCTGCAGCACCAGTAACCAATACAGTCACAGGCTCCTTCTCCATGCT
CAAGAAACTCCACATGTATTTTATAAGCTTCCAAAAGAAGGCAATAGTGAACAGAACAAG
CAAGATTTTCTGAAAAAGAACAATATTCTCCATTTTCTCAAAAACAGACAGATGCAACAA
ACAATTCCAGTCAAAATCAAAACAATCCAGTCCTATGTTTTTATATAGGTGTAAGAGTAC
CGTGATTGAAACAAAGAATCTACAGGGCACTTCCAGAACAAGGCAATCAGATGCCAAAAC
AAAGTCCACAAGATACTTAAAAATACAGAACATATCAAATTATTCCAAAGAACAGAACCA
AACCCTCTGTTTGGTCTCCTCCTAAACCAAGGAATACAAAAAATTAATAAAAATAACAAT
CTCAAATCCATGCTTGTTGAAGAATTTTAGTGATCTCATAACAACAACAAAAAAAAAAAC
TTGAAACCCTTCTCTTCATCCACATTTTCATTCAAGCCAGCCACACAGTGAAAATAATAC
TGGAAAGGAAGTAAATTTTGAAAGAATGACCATACCAGCAGCACCAGTGACAAGAACTCG
AACTGGGTCTTTCGCCATTGCTGCGAAGTGTGGTTTTGGATAGAGAAAATGGG
>chr4:7709019-7712179 KR119_1 MDHC_LG4 P1
TGAAAGTAGAAACAATTTGACAACCAAGGAATTTGAATCTCCCCTTGATTCTCTAATTAA
TTTACCTTAACACTAATGTCAATCTGAGATTTCTTTCATTTTTTGTAATTGATTGATTCC
TTGATTTTGCATCCTCTTTTGCTGTACTTCCTATAAGTAAACAGCTTGGGAACTCTTTAC
TATTTCAGAATAATGGGGAAAGCCAGTGATGTCCTCATTTTAAGGTTATTATTTAAGGAT
CATCTCTGTAATTTATACTTACTAATCACCCCTTAGCTATCTTGATTAAGTCAAGAACTT
GCATCTCAGCAATTAAATCATATACGGATGACTACGATACATTTCATTCAATCTAATTTA
AACCCAGGAACATTAACATTGCATAACAAACCACATAAATTGTCTACAACTACGAGGAAA
ACCAATATGTGTTCTTCCTTTATTTGATGGATCATTGAGTCTGTCTGTCATTATTCCATG
AGAAAAGAAAAGCTTCATGGTCAATTGAGACATGAATGGGCCAAGGATTTCTCCTCAATG
AGCTCTTCTGCAGTTGCATCCAGCTTCCCCCTCGAAAACTCATCAATCTTGAGCCCTGCA
TTGAAATAGGCATAGTCCAACTTTAACTATCCAATTTTATTTGCCAGAACCATTACTAGG
ATTTGAAAGTGTTTCATAATCCTTAATGACAGTAATTTGTTGTTGCCAAAACATGATTTT
GAGTTAAAAGCTCAGGTTTTAAATGGCTGAAGGAAGTTAACAATGGGCACCGAGTTCAAA
CTTACCCTGCACAATTGACCATTGTCCTTTTTCACATGTAACTGGGAAAGAGTATACGAG
GCCTGGCTGGATTCCATAAGAGCCATCAGAATACACACCCATGGAAACCCATGAACCCTG
AATGACATTCAAAGTAACAAAGAAAAATATTAAATTTGCATAGAATTATATGAAGAAAGA
AAAAAAAAACCATTAATTTTGCAAGAACAAAATACTGGTAAAGATGACGAGAAACCTTAG
GAGTCCCGAGAACCCAATCACGTATATGATCACAAGCAGAACTTGCAGCAGACAGTGCAC
TTGATAGCTTCCTGGCCTTAATAATGGCTGCACCGCGCTGCTGCACGGTGGTGATGAACT
CGGTATTCAACCTAGAGAATGATAAAATGGATGAAGAATTTGAGTAACAACTTAAAGATT
TATACTAAATTTTACGGGTCAGAAATTTGAGATGTACCATTGATCATTAGCCACAAGTTC
TCTGACAGGTTTCTCTCCACCGCTGGTGGTGACAGTTGCATGGTTGACATCAGGATACTG
TGTTGAAGAGTGATTGCCCCAGATGATAACATTCTTCACATCACCGACGTGAACATTTAG
CTTCTCAGAGATTTGTCCTAATGCCCTGTTGTGATCCAGTCTTGTAAGGCATGTGATGTT
TTTCTCTGGGATTGAAGGTGCAAATTCTTTCAAGATGAGCGCATTAGTGTTTGCTGGGTT
GGCAACCACCAGCACCTGAATGGTAGAAGAAATGAAACTGCATCAACTTAAGCATAGCAA
CATTTCGATTTAAAGAAAAACACAGCAACAATATCTCAAAATTTTCAGCATAAGGATTAG
GGATGAACATAAAAGATAATAAAAAAGAAACATCGTGCGCACATTTTATATGGCTTCTCT
CACCTTGACATCTGCAGCAGCATTCTTTTCTAATGCTGAAGCTTGAGCCTTGTAAATCGA
TACATTTTTCGACATCACATCCTTTCTTTCCATACCTTCCTTCCGTGGGAATCCACCAAC
CATAACAGCAATATTGACACCCTTACAAGCTTCATGGACATCCGTTGTAGCAACAACACC
TACAAACATGAACAAGGTAAACCCTAAGAATCCTTCAAAGGAGAAATATCAATCTACCAT
AAAGTAGTATCCAAGATCAGGCTTAACAAGCATACCTCTGAGAAGAGGAAAAGCAGCGTC
AATCAATTCCATTTTCACCCCATTCAAGGACTCAGCTGCAGGTTCAATATCAAGCATGTG
CAGAATTACAGGCTGGTCAGGGCCAAGCATGGCCCCCCTAGCAATCATTGGAACAATAGC
ATAGCCTATTTGCCCTGTTGAATATAATCAAAATCCAATATTACATTACACATTAATTAA
AAAGTCATATCAAAGAATCTAAGTTCACCACAGAATTACAGGAAGATGTAATTCAAATGC
AAAAAATGAGTCCTAATCATTATGGGACACTTAACATAAAGGCTTGTCCCTTTCCATTAT
TTTGTTAACTTGACAGACAAATACTTGGATACTTAGCCCAATATTTTCACATCATAAAAC
TGGATATCATGAGCTTATAAATTCAGGAAATATTCCAAGATGGTTTTGTGGCAATGAGAA
ATACATGGCGTCTGAATTTTGCATCGGAACTGTTATAAGAAAATGAACTTGTAATTTTTT
TAAATTTTTTTTTAAAAACAGGGTGGGGATGGGGAAGAAATAAAAGGATTGATTTGAGCA
TGCCTGCAGCACCAGTAACCAATACAGTCACAGGCTCCTTCTCCATGCTCAAGAAACTCC
ACATGTATTTTATAAGCTTCCAAAAGAAGGCAATAGTGAACAGAACAAGCAAGATTTTCT
GAAAAAGAACAATATTCTCCATTTTCTCAAAAACAGACAGATGCAACAAACAATTCCTGT
CAAAATCAAAACAATCCAGTCCTATGTTTTTATATAGGTGTAAGAGTACCTTGATTGAAA
CAAAGAATCTACAGGGCACTTCCAGAACAAGGCAATCAGATGCCAAAACAAAGTCCACAA
GATACTTAAAAATACAGAACATATCAAATTATTCCAAAGAACAGAACCAAACCCTCTGTT
TGGTCTCCTCCTAAACCAAGGAATACAAAAAATTAATAAAAATAACAATCTCAAATCCAT
GCTTGTTGAAGAATTTTAGTGATCTCATAACAACAACAAAAAAAAAAAACTTGAAACTCT
TCTCTTCATCCACATTTTCATTCAAGCCAGCCACACAGTGAAAATAATACTGGAAAGGAA
GTAAATTTTGAAAGAATGCCCATACCAGCAGCACCAGTGACAAGAACTCGAACTGGGTCT
TTCGCCATTGCTGCGAAGTGTGGTTTTGGATAGAGAAAATGGG
>chr4:7709019-7712179 KR119_1 MDHC_LG4 P2
TGAAAGGGTTTATAAAGTAGAAACAATTTGACAACAAAGGAATTTGAATATCCCCTTGAT
TCTCCAATTAATTTACCTTAACACTAATGTCAATCTGAGATTTCTTCCTTTTTTTTTTTC
AATTGATTGATTCCATGATTTTGCATCCTCTTCTGCTGTACTTCCTGTAAGTAAACAGCT
TGGGAACTCTTTACTATTTCATAATAATGGGGAAAGCCAGTGATGTCCTCATTTTAAGGT
TATTATTTAAGGATCATCTCTGTAATTTATACTTACTAATCACCCCTTAGCTATCTTGAT
TAAGTCAAGAACTTGCATCTCAGCAATTAAATCATATACGGATGACTACGATACATTTCA
TTCAATCTAATTTAAACCCAGGAACATTAACATTGCATAACAAACCACATAAATTGTCTA
CAACTACGAGGAAAACCAATATGTGTTCTTCCTTTATTTGATGGATCATTGAGTCTGTCT
GTCATTATTCCATGAGAAAAGAAAAGCTTCATGGTCAATTGAGACATGAATGGGCCAAGG
ATTTCTCCTCAATGAGCTCTTCTGCAGTTGCATCCAGCTTCCCCCTCGAAAACTCATCAA
TCTTGAGCCCTGCATTGAAATAGGCATAGTCCAACTTTAACTATCCAATTTTATTTGCCA
GAACCATTACTAGGATTTGAAAGTGTTTCATAATCCTTAATGACAGTAATTTGTTGTTGC
CAAAACATGATTTTGAGTTAAAAGCTCAGGTTTTAAATGGCTGAAGGAAGTTAACAATGG
GCACCGAGTTCAAACTTACCCTGCACAATTGACCATTGTCCTTTTTCACATGTAACTGGG
AAAGAGTATACGAGGCCTGGCTGGATTCCATAAGAGCCATCAGAATACACACCCATGGAA
ACCCATGAACCCTGAATGACATTCAAAGTAACAAAGAAAAATATTAAATTTGCATAGAAT
TATATGAAGAAAGAAAAAAAAACCATTAATTTTGCAAGAACAAAATACTGGTAAAGATGA
CGAGAAACCTTAGGAGTCCCGAGAACCCAATCACGTATATGATCACAAGCAGAACTTGCA
GCAGACAGTGCACTTGATAGCTTCCTGGCCTTAATAATGGCTGCACCACGCTGCTGCACG
GTGGTGATGAACTCGGTATTCAACCTAGAGAATGATAAAATGGATGAAGAATTTGAGTAA
CAACTTAAATATTTATACTAAATTTTACGGGTCAGAAATTTGAGATGTACCATTGATCAT
TAGCCACAAGTTCTCTGACAGGTTTCTCTCCACCGCTGGTGGTGACAGTTGCATGGTTGA
CATCAGGATACTGTGTTGAAGAGTGATTGCCCCAGATGATAACATTCTTCACATCACCGA
CGTGAACATTTAGCTTCTCAGAGATTTGTCCTAATGCCCTGTTGTGATCCAGTCTTGTAA
GGCATGTGATGTTTTTCTCTGGGATTGAAGGTGCAAATTCTTTCAAGATGAGCGCATTAG
TGTTTGCTGGGTTGGCAACCACCAGCACCTGAATGGTAGAAGAAATGAAACTGCATCAAC
TTAAGCATAGCAACATTTCGATTTAAAGAAAAACACAGCAACAATATCTCAAAATTTTCA
GCATAAGGATTAGGGATGAACATAAAAGATAATAAAAAAGTAACATCGTGCACACATTTC
ATATGGCTTCTCTCACCTTGACATCTGCAGCAGCATTCTTTTCTAATGCTGAAGCTTGAG
CCTTGTAAATCGATACATTTTTCGACATCACATCCTTTCTTTCCATACCTTCCTTCCGTG
GGAATCCACCAACCATAACAGCAATATTGACACCCTTACAAGCTTCATGGACATCCGTTG
TAGCAACAACACCTACAAACATGAACAAGGTAAACCCTAAGAATCCTTCAAAGGAGAAAT
ATCAATCTACCATAAAGTAGTATCCAAGATCAGGCTTAACAAGCATACCTCTGAGAAGAG
GAAAAGCAGCGTCAATCAATTCCATTTTCACCCCATTCAAGGACTCAGCTGCAGGTTCAA
TATCAAGCATGTGCAGAATTACAGGCTGGTCAGGGCCAAGCATGGCCCCCCTAGCAATCA
TTGGAACAATAGCATAGCCTATTTGCCCTGTTGAATATAATCAAAATCCAATATTACATT
[truncated: 412,628 more chars]
