# Supplementary material for: Population genomics of apricots unravels domestication history and adaptive events
Source: Nat Commun. 2021 Jun 25;12:3956. doi: 10.1038/s41467-021-24283-6 (PMC8233370; doi:10.1038/s41467-021-24283-6)
Supplement: Supplementary file 29 — Source Data [file 41467_2021_24283_MOESM29_ESM.zip › Source_data_folder_Groppi_et_al/MDHC_LG7.fasta]

>chr7:18114727-18131436 Marouch MDHC_LG7 Reference
TAAATGACGACTTTCAAACGCATGAACAAGATCACCAAATGCGAGGAGTGGGGCGTAGGA
GCTGTTCTCCAATCCAATAAGTGAAATCCCTTCCCAATAACAGGTTACGCATTACATGAT
ACATCTCTCACAATAACAAGTCACGTGATACGTAGCTGTGAAAGAGACACCGTATAGTAT
CATGTTCAAATTTTTTTTGAGGAATCTAAGCATTTGACCAATGGAAGCAATAAAATTGCA
AGAAACAATATAAGCTGTAAATGGATTTCAATTACATGAACTGATCACATGGTGGGAGGT
GGAGCTGGGGATAATACAATTAGCATATTTATTTGAATTTAGAAACAGAGGGCTTACAAG
CATCTCCTTAACTCATTTTAAGCACCATCGTCACCAAGTGACATAACACAACAGTAATAA
AAACACCATGCATCTTCAGAAAACACCCATTTAAAAAGAAGTTTGATATTAAACTTCTAA
AATGTGGAGCAACACACTGTTCAACGGTAGTTTCGATACACAGGGCTGTACATGCAACTC
TCAGCATACTTCACAAGATTCTCAGGACGGGGGAGACGTGTAGCCAGGCCTACAAAGCAT
ACGATGAAAACGAATTACAAATGGATGGAAGAAGTGGACATTGTTTTTGGGTCAGAACTC
AGAATATACCAAAGAAAAGAAATATATAAAAAGGCTCACCAAGTTCATATGCCTTAGCAG
CTACGTTAGCAGCTATATGGGCAGAAATCTTTCTGATGTTGGAAAATGGTGGATAAATCA
GCCCTTTCTCAAAATACTCCTCTGAAACTTCCCCCGCCAACGATTCCGCTGTTTTTAGGA
GATGAACCAAAAAGTTGAAGAAAGAGTAAATGCAAAAGTCAATGTCTTGCCAACTAAACC
TCCTATATTACAGTTGATAGATTTGTGTTTGGCCTGTTTTGACAACATAATGCCATTCAA
GTTCTAAATTCTATGTTTTTTCAAAATCAAACCATTCTGAATGTGAAGTCTACTTACAGG
CTGCCAGAAGCATATCATTGTGCACACGGATTGCGCCAGAGATAACCAAACCGAGACCAA
ATCCAGGGAAAATGTAAGCATTGTTGGACTGCATTGAAAAGGAAAGCAAAAAATCTCAGT
CATTGATACTAAACTCATGGTTTTAAACTTGGTCTTAATACTGTGAGATTATATTTGTAT
AACCTGGCCAGGAACATAAACTTTGCCATTGTATTCAACAGGATCAAATGGACTTCCGCT
GGCAAAAATTGCGCGTCCCTAGCAAATGAAAGCAGGACAAGAAACATGGAAGAAAAGTTA
GCTTCACTGCATAAATGGAGTACTCAAACATTCTATTTATTGTATCACCTTGTGCTATAA
ATCTCCAAGCAAGTAATGACAGAGTAGATGTAAAAATAAATGTTATACCTTACTCCAAGT
ATAAGCTTCTTCAGCAGTACATTCAGACTGAGACGTCGGGTTGGAAAGAGCCAAAATGAG
AGGTTTCTGCATCATTCATTTCTCAATGTCAATAAAACAGATGCTCAAAATGTTATCCAA
CATGAACAAGACGATAGGCAGGGGATGGATGTAAGAGAAAGTGAGGAGTACCTCATTGAA
GGAGGATACTGCCTCAATCACTTCCTTTGTAAACGTTCTTCCAACACCGGATGATCCAAT
AAGAACTGTTGGTTTAATTGCCTGATCAAGTATGAAGGGAGAATAAAAAACAAGTATAAC
CAAATAATTATGCATCAAAATTCAAAAAATAAACTTGAATTGTTTGGTTCATACCTTGAC
AGCATCAAGGAGATTATCAATGGGTTCATGTTCGTGAGCCCAAGGCTTCTTAAACTGTTG
AAGAGAATCTTTGCGAGAGCTAACAATTAATCCCTGCAAAAATGATTCATGTGCTTAATG
AAGTTTGAGAGAAAGTAAGAAAACTTAAAAATGAAAGTCAGAATCTTTATCGAGCATGCT
ACCCCACCTTTGAATCAACAAGCCAGATCTTCTTACGGGTCTCTTCCACAGGAGTTTTTG
TCTACAAGAGACAAAACAAAATAAACGAAGGAAGATCATTGATAAATCATGACCAGAAGT
CCTTAACATCTCAGTTTGACAATTACATTAACCAGAGATAGCGTGCATCTGATTGTAAAA
AGTTAATACCTTTTGTGAGATCTCAAGAGCTATTAGCTCTGCAATACCCGTCCCAGCCTA
CAATCATGAGCAACAGCAGGATGAGAATTATATATTAGAGTTAGATTATTCTTAGTTCTC
CTTAGTTAAGGACATGATAAGCCAGCAATATGTAGTGAAGACAGAAATCCATGAAAAATT
CCTTACTTCCCCAGCACCAAGGAACAAAAACTTGTGCTCGGACAGGCTACCACCAACCAA
CCTCAGTGCTGCCACAACTCCTGCAAGAACTACAGCAGCTGTTCCCTGAAACAAGGAAAC
AATAGGTCAGGGGGAAACTAAACAAAGTGTACAAGCCGTAAAGGCTAAAGGGCAAGCTCA
AAAGTGATCTACTGTGTACTTGTATGTCATCATTGAAGACAAGATGAGTCCTCCTATATT
TTTCAAGCAGCTGGAAAGCATTGTGGTTTGCAAAATCTTCAAACTGCACATTTCAATTCA
AAGGGACAAGACAATCTCAGAACTACATGAAAATTTTATACTCTGGAAATCCTACGAATA
TATTTTATACTCTGGAAATCCTACGAATATATAGGATGTTATTTAAGAAGCAACCTGAAT
GACAACTTTTTCCCCATAATTCTGCTTGACAGCACTCATGAACTCATCTAAAAGATCAGC
ATACTCCTGCAGGTAGTGTCAAAAATCTCTCATCATTAAATTAAAATTTATAGTTCTTAA
TTACATAACTAAACTAAACTAAACTAGAGACAAACTAGGGTACGGTAGAAGCTACAAACC
TTCCCAGTTGTCCTCTTTTGTCGAAGTCCAATATAGAACTCATCCTCCAGCAACTGCTTA
TTATTTGTCCCAACATCAATGGTTATAGGCAAACACTGCAGAAGAAAGTCCAAAGAATTC
TTAATTAAATGAAATTTACATGCTGTGATATCAAACAAGAATTTAAATTTCAATCCTTCC
TTAATTTCCAATGCAACACCTTGATATTAAAATTTACAAATAAAGGTAAACCTCATGGTT
TTGAAGAAAGTTAGCAATGATTAGTAACAAGTAAATAGGAAAATCCTTACCGCTGAGGGA
CGAACTCCTCCAAGCGCTGTGTACAGAGCCAACTTCCCTACCGGAATTCCCATCCCCTGA
AACATGTCCAACAATGCCATGTGAGGGCAAGTTACTTAACCACTTGAGGGTTATTTTACT
TTTACCAAAAGATACTCATAATTTAAAGAAAGTGATTCAAACTTGTTACCTGACAACCTA
GGTCGCCAAGTCCCAAAATACGCTCACCATCAGTCACAACAATAACTTGAACAGTCCTTT
CAGGCCAGTTCTTCAATACCTCAAGAACTTTGCCCCTGTAAAAGTTGAAGGATTTGTCAT
GTCATCAGAACTTTATGTTGAGAAAACCGAAAAATCACGGTGTAAAGAAATAGTCATACT
TCTCTTTCAGGCTTATGTAAAGACCCTGAGGGCGCCTGAAGATGCTTCCGAATTTCTGGC
AAGCCTCACCAACAGTTGGAGTGTAGACAATTGGGAGCAATTCCTCCACATTATCAATGA
GAAGTTTGTAGAACAGCCTCTCATTCCTCTCCTGTTAACCAAAGGAAACTGAATGATTCT
CTCTACATCCTTGTTCCAAAGACAAGCAACTCCGCAAAATAGTAAGACAAGTCCCCATTG
TCATTTAACACATTGCAGGGATAAATAACACACTTGAAATAGTGTCCATGAATCTTTATG
CTAAACCGATACAGGTAAACAGAAAAAACTACCTGGAGCTCTGTCAGAGCCATATATTTC
TGCAGTGGGACTTGATATTGTCGGATAGTGTTCATCAACTTCTTCTCCTGGTTAACAAAT
TTTGGGGGAAAAACATAAAAAATAAACAAGAAGTCAACATTTACCCCAAAAAGTCAACGA
CTGATGTTCTTGATGAATGAAACAACTGAGCTATGCCATTTTAGACTATCACCACAACAC
CCTAAAAGCTTAAATTAACCATGCCATGAATACTAAGCAAAGCAGAAGGACTAAATTAAA
TTAATGGAAACCTGAAGTTGTTGAGAGCAAGTTGCTGGAGGCAGAAGACCACGCAAGTAA
TGGGCGTCCCTCTCTTTCTCCGTAAATGCAAGCCCTTTATTGTACTGGGGATCTCTCAGC
AAAGAATATCCACTGCATCAAGAGATTCAAATTCCACCAAAAAAATTTGTAATTTAACTT
AAAAAAAATTAGAAGTATCAAAGTTTTTACAGGTTTAAGTAAAGCATCCAAAAAGTAGAA
CAGAGATTTTGTTTGGTGAAAAAAGAGAAAAAATTACAACTTGGGTTGCAAGCTAGAATT
ATAAAACAATCAGGTGAAAAGTAGTGACCTGGCGACGGAGTAAGTCCAAGGGGTGACAAG
CTGGTCCTCGGTGGCAGTGTCCTCACCGTAGATGTCCTCAACGCCGCCACCAACAACGGC
GGATTTGGGGTCAAAGTCAAGCACAGAAGCCTTTTCCCCCAACTCCTTGAAGGCGCTCTC
CATTCTTCTAAGTGACCCAATTAACAGCTGAGGATCAGCAACACTCTTTCTCTTACAATT
ACAACACAGAAAACAGAGTGATCGCTGGAGCTCAAAGCCAGTAGTGAGAGAAGAAGCAGA
AGATGCAGTGATCTGTTTTTGAGCTGCAACTCTGTTTTAATAACAAAGCAAACAAACAAG
AACCCATGTTACATGTACACCAAAGGCAAGACAAGACTTATGGCTTTTTTCACATTAAAA
AGTCTAAAAGGAAATGGAAATTAAAGGTAGGGTCATTTTCAATTTAACTAATCATCTTTT
TCTCTTTGTTTAATTATTTAGAGAGAGAAAGAGAGAAAAGAAAAAACGTATAGACGGAGG
AGAAGTGTGAAACTTTCTTGTTCAATATGCATGTGGAGGTGGTGGAGATGAATGATACGA
TTGATTTGGGTGAGTGGGTTCTTTTGAAGGAGATCATTACGCAAAATATCGAGATTAGTG
GTTGGTAGGGAAATGGATACGAATAGGATGGAAGAGAGAGATAGAGACATGGTTTTTTGT
CTATGTTCGGCGGTGGAGTTGGTGGAAGAGAGAAGATAGAAGGAGACAATAGTTGCAGAC
AGTGAGAGATTGGGCTGTTGATTTGGATAATGAAGATTATTGAACAGACGTGTCCAATGG
TGGGGCCCTCACATGCACACCTGCCTCTCAATGCCAGTGCTGTATGTAGTATATGCCTTG
ATTCTAAAATAAATATTTGTAACGGACAAAGTTTTGTTTATATTTCTATTTGGCATGTTA
TGCCGGTACTTCTTTTTTTTTAATACGAGTGATAGTTTAAATTATAAAATGAGGGATTTT
TCTCATACACTACACTATCAAAGTGCTATAAATGATCAGACCCAAAAAAGAAAAAAAAAG
TGCTATAAATGATAATGTATAAAGATTGAAACTTGACATCACAAATCTGCAAATCCAAAG
ACTTCATAATTCTTCTTCCCTTGTGAGCGTTTGACCAGCTTTTTCCTGGTGCTCACTGAA
ATCAGATGAGGCTGAGGTTTGTGCAGGTTAAGACACGTATGGATTGAAGCATTGACATGT
GGTGAATGGTCGTGATTGTTGTGCCTACACGTCCTGTGAACAAACACATCCCAAGGTCCC
TATACACGTGAAGATTGAGAGCTCAGACGGCTCTGTGTCTAGTATTTATTTAGTATTTGG
ATTTTTATTAATAATATTGGCTCCGTTTAGAGCACGGGAAGGTCTGTTTGTCTTATTAAT
ATTATTCCAAGGTATTGAAAAATTACCAATTGGTCCTTTTACAGAGTAATGCAATTAAAA
ATGTGACACTTATGTATATTTCTCCCAAGGAGAGAAACATTATTACCGTGTGAATGTCAT
TATTTTCTAAAACCCGCCCATACTTTCCTTTCTGTTTATAATGGTACGTGTGGACATCCG
GATGAGAAAATAACTATATATATATATACATATATATATATATGCAAACACGCGTTAATG
TTACAATATAATACATACAACATTTCTTGACAATAATTACGGATATTATGGTACACCTAA
AATTTAATTTACACTAAGTCCTTCAAAACAGAGAATGAGACTTCAATAGTTCGGGCCCCT
TGTTTATTCCTATAATACTTGCAGAGGGCTGAACCTGCAACTTTCCATGCAAAGCAGCAT
TTACTAACAGCTCCTTGACTTATAGCATGGTCATAAGTCACCCGATATATTGCAAGCGCC
TCATTGAATATTTCATGCAACGGCCTTGTACTATTCTCAAGGTCCTCAGCACCACCATAC
AGAATCTACAAATGGGGAAAAGCAGTGAGCAGAACAGGCTCTGGTAAAATGTTTTGTTCA
TAATCCGGACACTTAAGTCTGAAGTCTCACCTCTTTATACTTTCTGAAGACCTTATCAGC
AGCATTATTCTTGCTGTCTCGATCATTGTCCTGCATGGCAGAGCTCATTTCACTCCTGTA
ATGCTGGTGGTGTTCCCTCCATTTCCTCAAGCACTCCTCAGGGACTTCGACATCGAACAT
GGGAAGTTTCTTGACTTCTGAAGAGAGGTACAGAGGAAAAATAGCAAGTCAAAAACTTAT
GGACAGGAGCTTTAATAACCAGCTAATATTAAAAATACTTTTATCACACCTTTGATAGAA
GCATCTTCTAATTGATAGGCGTTCACTGTGTCATAAATTAATCCCAAAATGGACGTTGAT
TTGTACGAGTTTACCCTTTCCATGTAATGAGGGAACTGATTCGACTTCAATTCTCCAGGA
ATTACCACCTGTTACTCAGAAGTTAAATCAAAGTTTCAAGGCACAGCCAAATCACTTGAA
AGGAAGATGTACTTCAAAGATTAAGGATCATGCAAACTGTAAATAACTAGCTACTGATTT
CCTATATCGTAAAACAGGAGGAGGATGTGAATGTTCTTCACTCCATGGAAACTAAACAAA
GGGTGAACTGAAGACAGACAACGAGTTCCAAACAAATGTAGCAGAACAAATCAAAAGAAA
CGAAGAGTACCCTTTTCCTAAACCAAACACCATATGTTTAATTGCATACAATAGGTACAC
CCACTTATAATAACGACATACTGGAAGAAAGTAAAAATTAACACCAAATCCCTATTGATA
CATCCTATTACAAAGCTGAAGCAAAAAAAACCAGAACTAACCTTTCCACCTTTTTTTGGT
GCATCTAGAGCTTCGTAGTATAAATCAACCAACCGCAGCATGTTTGCCTTCACACGGGCT
TTCTCACTATTACTACTATCTCCTAGAATTAACAACCGATCCATCTTAGCCAGCCAGCTA
TCAGATGCCTCACTCATTGCAAAGCTGCAACAGATGAAATTGTTTGTGCACCAGAAACAT
AAGATTCACACAGTGGATGAAGTGCTAAATCTGTAGAACAAATGTAATACAAATAATAAC
ACAAGAATAAACAGTACTGTTAAGTGTGAATCATAGCCAGAGAATGCTGTCTCAGTTTCA
ACAACAAACAGAGATATCCATCATCCAATACCATATCAAGAAGAATGGAAACCATTCAAC
TTGATTTATAAAAGTGGGAAGTTAATATTTTAATTTGGGCCCGATAAATAAGCATAGCAA
TAATTACATACACCAGAAAACAAATTACATTAAGGTTCAAGAATTACCTGATACTTTGTA
ACAGTCAACAACTTACTAAATTTTAAAACGAAAAATTCTAATTCAAAGTTCAATTTTGCC
AATATATTTAATGAACTATGCTTTCGTTACATGCATTTTAGACAATATCAAAAGGTACTA
CTTAGGCTAAAAGCATTACAAGATTGAGCAAATAGTAACTACAACGCATCAGGAACCTAA
TTAAAGCCAGAATTTTAATGCAATACAACGCAAATGATTATAAATAGAATCAAATGCATA
CCTGGGTTCAAACCTAGTTTTCAAGAATAGTTTAATGAGCGCATCCTCTATATCATTAGG
CAAAAGCTCACTGGGTCTAGGACTCGCAACTTTTGGAGTTGATGATGAAGCTTCGATCCA
AGGTTCACTCGGTTTAAAACATTCCAAAAGCTGAAATAATTCCAATAATAAGTGCTAAAT
ACAAAAGGGAAACTAGATAACACCAATTAATTATGAAATACAATCACATAAGAACTTTGG
CATATTTGGTATTCTAACACCTCATGTGCTGAAGTATTAGGAGTCAAAGTTTTTCTTCTC
GAACCAGTTCAATAGGTAAAGAGACTACAAAACAGGAGCTCAGCTTTTGGAAAGACCCAA
GTGACAAATTATTTCATTGACATCTTTCCAACATGATCTCACATCAGTATGGAAACAATT
TAAGTGCAATCAAGCCACTTCAATCAATGTCATGCCCGAATCTTTTCAAATCCCTTTTTT
TTATCATGAAAAGGTATAATAAACCTTAATAAAATGGATATCTATTAAGGACAAAATAGA
AAAACTGATAGTTAAGAGGTGTGATAAACAAAAAAATTTCCAATTCCATGCATAAATTGG
TTAAGCATTTCTAGAGGGGATGTGCACGTCAAATTTTCAAAATAATGATAGAGTAACCCC
GATTAAGGTAAATGCCAACCTGAGGGTTTCTTGAGACCCAATAGAGATCACCGTCAAAAT
CTCCACCACCCATTTCATCAGCCACAGAACGTGGACCTTTGCAAGAGAAGAATATAGCAT
ATTTGGCATTTCCGACAACATATTCTAACTCCTTCACGTACCTGGCCTTTAAAACATGGA
TATCACCAAAGTGCAAACCTGGATGCCGGTACACTAGTACCTCTCCTGACATTTGTCCGC
TGTCACTGCACACATCATTGGGCCGAAAAGAGGCCTCAAGCTATAAGTAAACTATATTTA
TTGACACTGAACTACACATAGATGAAGAACTAACATAAGATAATAAAGAAAGAAAATATG
TATAGTAACACCTTCAGTAAAGAGATACAATTAAGCAAATACAAATCATACAATACCATA
TTATACCATATACTAGAAACAGTTCTACATGGAACTATTAGTTCATATATAATTTTTTTT
TTTGGGGTAAATAGTTCATAATTCATTAGAACATAATATACATTAGTACCACTATAATTT
TCAAAGCAAGAAAATAACAAAATTTGTACAGCATAACCATATAATACGATCTTATGGTTA
TGGCATAGATCAAAGAATTTCTGTGTTAGTTGTAGGTTGGATAAATTTTTTAACTAAACT
ACAAATATTGCGATTACAGATTGCTTCCAATACAAGTTATAACTTTACACCTTTAATCTA
AGTACCATGTCTCACATAGAGATAACCACGCAAATGCATTCCTTCTATTACACAAGTTTT
AATTCAAGCAACTGTATTTTATAGCTAATGGGGCATGGACCAAAGAAATGAGGAAATTAT
TGTGCTATGCAATAAAAAGACATATAATTAATCTAGCTACAGGATAACAGATGGTAAACA
TATCATCAAATTCTTGAATGGATTTTTAACAGGAGAGAAAAAAATGCCAGAAATCATACA
TACAGGATAACGCAAACTTCATCTCTTTCCAGAATCCCTGTTGGATCAGTTGTCCCCATC
AACATATAACTCTGAGGACTACAAATTTTGCCTTTTCTAAGACTCTTATTTTCCTCTTTC
TTTAGAATTGACAGACGATATTGCAAATATGATTCTTCAAGAGGAATACCAGAAAGGATC
ATTTTTACCGAACTGTAATCATCATCCATCTCACCATGGTTATAGGCAACTGAAAATACA
GAAAATGATGGAAGGAAACCCATCAATAAATTCGAAATAGTGAAAGAGAAATAAGTGGAA
CATAAATGAAATAGGAAATGGCTAGAATGTTATTTAACCCATGGACAGATACCAAAGCAA
GAAATTGGCTGCCAATTTGACCCCAAATGATTCAAAAGGAAAGAAAAAGTTACGATGAGT
TCTAAGCACTATCAGCTTCACACCTTTGAATGCTGCACGCATACTGCAGAAAACACCATG
AGTATCTTCCAGATCTTTCATAAGTAACCCCATAAAGTACTCTTTCGGCACCCCTCCATG
ACATAGAAGTGCAATTAAATGCCTCGAAAAATATGTATTCCTATGTGATTTGCTGGAAGA
TGAAAACTTTTAAGTTAAAAATTACACCTTCAACAGTAAAATAATATAAACAGCCCAGCA
CCTGGCACTGGCCCTGTACTTGAAATTCTCAATTAATTTATGCTAAAATGTAATATCGTG
TCCTTTTCTTTTATCATTTTTTCAATGTTAACCTTGAGAAAAGGTATCTAGTGATATGCT
AATAAATGCAAATAAGTAATAACCAAGTTGACGCAGGACAACTGATTCTGAATCAACTGC
AGGGGGTAAAAGCAATACAAATTACGCAAAGATAAGTTCTAAATAATGGATATACCTTAC
TTTGACTATTTCCAACGAATTCACTGTTTGATCATCTGAAATCGTTGGATCTCTCTCAAC
TTTAACCATTGATGGTCGAATCTGGATTGTTTTCGGTGGCAGCTACAATGTTTGACACTT
ACAATATTAGAAAATAAGAAAATGAAGAAAATACTATTAGTCAGAACTATTCCTTAAGTT
TTTCATTACTATCAAGCATGAACCTGTTATTAGGGTTGTATTATCTCAGTTCCATTCAGT
AATGATGAGGGCATTGTACAAGAGAATGACAGAAACCATACCGTTTTATTGATCAGAAAG
GTTCCCTTCACAGCACGGCCTTTGTAAAAAAGTCGGAACTGCAAGAGCAAAGGCTACAGG
AGAGAAGAGACAGAAGGAAAACAAAAGCAAAGGGAAATCAGTTGCAAGCAAGATAAGCCA
TGCACAGAGAAGAGTAGAAGACATTAGCATTTTGGATTAGGAAATGGAGAAATTAAGAAA
ACATGGAGTTGTGAGCCAAAAATTCAGAGAGACTCGACCCTTGACACAGAGGGAAGGAGA
AAGAAAATATAGTCAGTTCCTAGGAAAAAACATAGAGAAATTACAATTGCAGAAGGCAGA
GAGTCACACAGGCAGAGCAAGACTCTTGCGCATTATGCATACCAAGTTTTTGGCTGCGTA
ACAGACTAATTTATACAAGCTGTTATACATATGTAAGTTTTAGCTGCATTTTTGCTAGAT
TATTATTCATATCCAGTAACTTGATACTACATTTTTATGCAAACATGTATTTCAAAATCT
CTATTGTCAAATGCAAATGACGTTGAGGATAAATCAACTATGAGGTTAGTTAATATTTAT
TATTGCCATGCTTTAACCTTAATTTTAAATTACCTAAAACATAGAATCACAAACCTCAAT
GTACTCCTTACTGATATAGTCTCCTTTGAGTAAATCCTTCGGACAGAGTAAAGCCAAATC
CTCAGATATGAATCCAGTTCCATCTGTATGTATAAGAGGCTTTCCATCTCTATAGATACG
ATTACCAGATTCATCCTGTAGTTTACACACACAAAAAAAAGAAGAAAAGAATAGACTGCA
TTTTTAAACGGAAAAAATGAAACAAAGAAAAGGACATATAAGTACAAATAGGAAATGCAA
CATCCATTAAAAAGATTCAGGATCATACAAGACAATACTCATCATCAATGTCCTCAACCT
TTACAAGTGACCAATCTACTACTAAGCTCTCTGTCTTTGACAAAATGAGTGAAAACCTGA
ATTCCCAAGAAAGATGGTACTTTAGAATCTTTATGGAAAATTACTTCTATACAGCATTAG
AAAAGAAATTTTTGAGTAAAAAATAATTACATACCTAGCCATGTAGTTTGACACACTAGA
CACAGTATGTGCATGCATAAAAATGCATCTTGTTTCGTGAATTTTTCTGTTAGAGAACTT
ATAATCTCCACTCCTGTCAATTGCGGCATTAGAGCCCACACGAATAAAGTAACACTTCAC
AGGTGATGAAGTTGGGTTTTTCTTCTTTTCTTGATTGCCACCATCTTTGAACACTGATTC
AAAACCATGTCAATGATCAATTCAGCTAGAGTGCTCAACAACTCAATAAAAAGAACAGAA
CATGTTCATGTATCCAAATACAGGTTAAAACTTCACCTGGGAGAACGGTTTAAATAACAT
TAAATCAGTTTCTGAATATCGAATCCCAAGTCTAAACCATGTGGTAATTCTAAATCCTAT
TTCTAGCATGTGAAGCTGACCAAAAAAAAAAATCATATTAACTATCCAGCTTTAAGAATG
CCAGAGCATTTAAGAGCAAGTGAGCCTCAGAAGACATTTTTCTAATACCATCAGTGACGG
AGTATAAAGAAATGTATCTGCATATGTGTTGATGCACAGAAGAAAAATGAAGTGAAAAAG
ACCCTCAAACACCTTAGCCTTGTTCCGGTTGTTCGGATGGTTTTGAAACCGTACATATAT
GCATGCATGTCTCCCTGTGTGACCATTGTAACACGGAAAAGATAACCTACAATGATTTAA
CAAATTGTTCTTTTTTCACTCAAGCATGCATTGTATGAATATTCTATTTCATAGGAGGTA
ATTATACTTATGAGCCAATCAAGACAGGTAGAAGAGAGAAACAAAGCCAAAAGTGGTTAG
TGAAGTAAAACATTTTTAAAATTGGACATTCAAAATTCACCATATTAAGGCATGAAAGAC
ATACCAAAGAACCGATATCGATGCAAACCTACAAGAATCCCTTCTCTTGCGACCTTGCTA
TAGTTGGCATAATTATGTTCTTTAATGGCAGTTGGAACTTTCTCAGTCACCACATCGGAA
AATTTCACCATTAAAACATTGTCATCTCCCAAAACTTTCTGCAGGAGAGTTCTTTTTGTG
TTGTTTAGACAGGGTCCCTGAAGGAAATAACAATTTATCACTTACACAACATCTGCAAAA
TGACCGGTCAACACTGGCAACAGAAACATTATGATATTACCAAAAGACCAGTGGAAATTG
CTTGTATTTATAGTATACATATTAGGTTCCGCATGTTGCTGAGCTGTAAAATTCAAACAA
GCAATAAAAGAAAAAATCCATTTTCCAGAAAGGAACTGCAGACAGCTGATTACAATTTGC
CGGTGAGGGTTTGCCACTACAACACATGTTTTGCAAAAATGAATTGCTATCAATTGGCAC
TCATGAAATCAAATCTTAAAGGTACAAAGTTTCTAAATACTTTTTAATGGGGTAAGATTC
AAACGTGAAACCTCCCACAAGACCTAATCAGAAGATCTGATTCCTTCCGTGGACCCACAG
GTATGACTGATAAGGCAATATCAGGTTTTACTGATACTGTGATACCTAATTTCATGATTG
CATGTTAAACTCTGATTACCTACACTACAGATTCTGTCAGTAAATTAACTATTTCTCCTT
GTGAGCAGGCAATTATGCATAGGCTAGCACATGATTGTGTGTGATTACACGTATACTGGG
GGGTAGATGTGCAAACCTTGAATTTGTAGCTCCCATCCACAGAGACTTCACAATGATAGA
CGTATGTTTTTCCAGAATCCCAATCAAAAGTCTGCAGCACATCGCCAACATGAAAGGGTC
ATTGAGCACATGTAGTAATGGATACGAGGTTGGATAATGCCAGTAATAAAGACACCATCA
ATGAGTTTTTTTTTTATAGGTTTTTTTTATAATAATTATAATTAAAAAAAGGTAAGCTAT
CAGTGTTGGGGTAGATTTACCCTTCCTTGAAATCTCAAGACCTTCCAAACTGTGTAACAA
GTTAATAATTAATTTTGGGACCTTTAAGTTAACCACGTGAAGTCTAGTACTACTTAACAA
AACTTAAAAATAAAAATAAAAACGAGCAAAATGGTTTTTAACAGAATAGTTGGAAAATTA
TTAAATTTCTTCTCAGTAAGAATGGAATTTTAGATGAAGATAACTGGCTATGCAAACTCA
TTCCTACTCTCTAATCTGACAGGAAATGGCATCATTACTAGATACTAATTTACTTATTCA
TCCATTTATGTGTACTTGAAGGGGATTGCCATGATTAATTCAAGCAGGGTTGCTAAGCTC
CAATGATCAGAGTGTAAAGATATTCTGTAGCAAACTACCCAAATATTTTGAAATTCTTGA
ATTGTTAGTCTTAGCGAACATGGATACAATTCCAATTTTCTTTCCAGGAACTAAAAACAA
GTAGAGCAGGACAAGAGTCAAAACCAATTAGCAAAGATTATGGTAATCCACTAATTTATA
GATAAACAAGAATTGAGAATGATCATCACCGGGTGTCGGTCTTTCGTGCTGATACAGTTC
CGACCCAAAGCTTCCCAAACTCTCGTCTCAAACAGTTGCATCGGCAAATCTTTCCAGCTC
CTAATAGTCTCCGGCTCTAGAACTTTTTTTAACTTATTTCTGAAAAAAATAAATAAATAA
ATAGACATCCAAAAGCAGGTAAACGAACAATGTAATCTAAGAGGAAATGCAGAAGTAGAA
CCAAATAAGCCACAGAAGGAGAGAGGAAAGCAAAAAAGGAACAAACTTTCTCATACCCTC
CAGCGTAATTCAATATTAGGAATTGTCTCCTGAACTCAAGTTCGCCCAGAGCTTCTAATT
GTGCCTGCCCATTGTCTCCAGGTTGGTCTACTGAGGAATTAGTGGAAGTCTCACCTGTAC
CAACACACACTAGATAGTTAATCACAACGAATGAAAAGCATTCCATTGAGAAAGTGAAAA
AAAAAAAAAAAAAAAAAAAAAAACCTTGAGGAAAAGGTTGAGGTAGAGGCAGAGGGTCCT
TAAAAAGTCGAACAGGAGTAATAGTTGAAGGAGGAGCAGATGATGGGCCTTGATACGGAT
AAACACGGAGAACTTTTGAAGGTGAGGCAGAGGAATAGGAATAAGGTGGCCTCAACCCTC
CATGGTCTCCAGGTTGCTCTGTAACTTCCATTCTTACTGAGAAGAAATTTAATTTCAAGG
ATATTTAGAACTAGATAGATATCAGCATGACTTCCTATACCCACTTATCTTTCGGGAGTA
TATTTATGCACTTGCTCATGATCGTGGTTTTGTTGAAAAATCTAAAACTGAAAAGAAATT
TTATAATTTTTATGAAAATTGAATAATAGTGTAAACTAAATAAAATTATGATTTAAAGGC
ATCCATTAAACACCAAGATATGTAAAGGATTAGTAAAGCTTGTTTGATATTCAACTTTAA
TTCAACTTTTTAAACTCAAAAACATAATTTGAATTTAAAACAAAGAAAACCTGCTTAGTA
TATTTATTTTTAAAAACTCAAACTCAAGAGCAACTAAAAACCATCCCAATTATTAAAATA
AAAAAATATCTGTTTTTTTTTTTTTTTTAACAACCCACAAGTTTTCAAATTTTTAAGATT
TAAAAACAGTTTTTAAGTTGTATACCAAACAAGTTTTTGAATTTTAAAAATATATTTAAT
AACTCCTTGTTTTTAAAAAAAATCAAAGTTTGAATAGGATACCAGACGCCCCTAATAATT
TGACCATGAAAATGAAAACAGGAGGCGTAATGAGAGAATCAGATTTTCTTACTGAGATTA
ATCAAAATGAAAACAGAAAAGCCCATGAACATGAAATAAAGTGAAGTAAAAAAATCTGAC
CTTTATGAACCGGAGGCGTAATGGGAGAAGCAGACAATTGGGTTTGTAGAAGAGAAGCAG
GGTCGGACTTTGAAGGAGAGGGAGAAGGAGAGGCACAATGATATTGTGGTTTCTCACGGA
TCATCCAAGTGATTAAGCCACCGAGGGTTTTGATAGTTCTCCATTCGGCGATTTCACGGA
GGAGTTGGAGGGCCTTCTCCTCGCTCAGAAAACTCAGCCTCAGTCTGACGTTTTGGTCTG
GCTGGGGTTGCTTTCTGTCGTTACAAATTTGGTTAAGCAAATCCTCCACCGACGGAGGCA
GAGCAATGTGCGGTTGCTGTTGTGGTTGTGGCTGTAGACAAACGTTGGCCATGACCGTCT
GGGGGGGCTCGATCGTGCTGCTGTGAAAGCAGTTGATAGATGAAGATAAATGATTGGCGG
CATCCTCCATCTGTGGGTGACTGCGTTTCACGTTCAAATTGCTGTGATGATGCATTTTTT
TACACTACCATGAGCCAGCCCACAATCATAAACTTTCGACTAAATGGCTTTTTTTGTTTT
TTTTTTGGGTCTGAAAACTTTCTACTAAATGGTAAGTCTCAAGTTTCAAGCTTCTATAAA
CCAAATACCAAAAAGTTTCAAGCTTTTATGGGGATATACGAGATTTTCCCTGACAGAAGG
TTCCTACTTCGGACCAGATTTTTGATGGAGCTACTTACACTATTTGCTGTGCTTGGATTG
ACATGTCACTCAACTCTAGTTACTCTCTCTCACTCAAGGATCCTCTACCTTTTTATAATC
AAGGAAATGCCTCCTCATCGACTCTGACTCACCATCACAGTGGACTTCACACAGTCTCTT
GTTTTTCCTTATAATTTTGGCAAAGTTTTCTTTTTTTGCTATAAAAGAATTTTGGTTTGT
ACATGTTAGACGAAGCTCCATTTTTGGACT
>chr7:18114727-18131436 A0076 MDHC_LG7 P1
TAAATGACGACTTTCAAACGCATGAACAAGATCACCAAATGCGAGGAGTGGGGCGTAGGA
GCTGTTCTCCAATCCAATAAGTGAAATCCCTTCCCAATAACAGGTTACGCATTACATGAT
ACATCTCTCACAATAACAAGTCACGTGATACGTAGCTGTGAAAGAGACACCGTATAGTAT
CATGTTCAAATTTTTTTTGAGGAATCTAAGCATTTGACCAATGGAAGCAATAAAATTGCA
AGAAACAATATAAGCTGTAAATGGATTTCAATTACATGAACTGATCACATGGTGGGAGGT
GGAGCTGGGGATAATACAATTAGCATATTTATTTGAATTTAGAAACAGAGGGCTTACAAG
CATCTCCTTAACTCATTTTAAGCACCATCGTCACCAAGTGACATAACACAACAGTAATAA
AAACACCATGCATCTTCAGAAAACACCCATTTAAAAAGAAGTTTGATATTAAACTTCTAA
AATGTGGAGCAACACACTGTTCAACGGTAGTTTCGATACACAGGGCTGTACATGCAACTC
TCAGCATACTTCACAAGATTCTCAGGACGGGGGAGACGTGTAGCCAGGCCTACAAAGCAT
ACGATGAAAACGAATTACAAATGGATGGAAGAAGTGGACATTGTTTTTGGGTCAGAACTC
AGAATATACCAAAGAAAAGAAATATATAAAAAAGGCTCACCAAGTTCATATGCCTTAGCA
GCTACGTTAGCAGCTATATGGGCAGAAATCTTTCTGATGTTGGAAAATGGTGGATAAATC
AGCCCTTTCTCAAAATACTCCTCTGAAACTTCCCCCGCCAACGATTCCGCTGTTTTTAGG
AGATGAACCAAAAAGTTGAAGAAAGAGTAAATGCAAAAGTCAATGTCTTGCCAACTAAAC
CTCCTATATTACAGTTGATAGATTTGTGTTTGGCCTGTTTTGACAACATAATGCCATTCA
AGTTCTAAATTCTATGTTTTTTCAAAATCAAACCATTCTGAATGTGAAGTCTACTTACAG
GCTGCCAGAAGCATATCATTGTGCACACGGATTGCGCCAGAGATAACCAAACCGAGACCA
AATCCAGGGAAAATGTAAGCATTGTTGGACTGCATTGAAAAGGAAAGCAAAAAATCTCAG
TCATTGATACTAAACTCATGGTTTTAAACTTGGTCTTAATACTGTGAGATTATATTTGTA
TAACCTGGCCAGGAACATAAACTTTGCCATTGTATTCAACAGGATCAAATGGACTTCCGC
TGGCAAAAATTGCGCGTCCCTAGCAAATGAAAGCAGGACAAGAAACATGGAAGAAAAGTT
AGCTTCACTGCATAAATGGAGTACTCAAACATTCTATTTATTGTATCACCTTGTGCTATA
AATCTCCAAGCAAGTAATGACAGAGTAGATGTAAAAATAAATGTTATACCTTACTCCAAG
TATAAGCTTCTTCAGCAGTACATTCAGACTGAGACGTCGGGTTGGAAAGAGCCAAAATGA
GAGGTTTCTGCATCATTCATTTCTCAATGTCAATAAAACAGATGCTCAAAATGTTATCCA
ACATGAACAAGACGATAGGCAGGGGATGGATGTAAGAGAAAGTGAGGAGTACCTCATTGA
AGGAGGATACTGCCTCAATCACTTCCTTTGTAAACGTTCTTCCAACACCGGATGATCCAA
TAAGAACTGTTGGTTTAATTGCCTGATCAAGTATGAAGGGAGAATAAAAAACAAGTATAA
CCAAATAATTATGCATCAAAATTCAAAAAATAAACTTGAATTGTTTGGTTCATACCTTGA
CAGCATCAAGGAGATTATCAATGGGTTCATGTTCGTGAGCCCAAGGCTTCTTAAACTGTT
GAAGAGAATCTTTGCGAGAGCTAACAATTAATCCCTGCAAAAATGATTCATGTGCTTAAT
GAAGTTTGAGAGAAAGTAAGAAAACTTAAAAATGAAAGTCAGAATCTTTATCGAGCATGC
TACCCCACCTTTGAATCAACAAGCCAGATCTTCTTACGGGTCTCTTCCACAGGAGTTTTT
GTCTACAAGAGACAAAACAAAATAAACGAAGGAAGATCATTGATAAATCATGACCAGAAG
TCCTTAACATCTCAGTTTGACAATTACATTAACCAGAGATAGCGTGCATCTGATTGTAAA
AAGTTAATACCTTTTGTGAGATCTCAAGAGCTATTAGCTCTGCAATACCCGTCCCAGCCT
ACAATCATGAGCAACAGCAGGATGAGAATTATATATTAGAGTTAGATTATTCTTAGTTCT
CCTTAGTTAAGGACATGATAAGCCAGCAATATGTAGTGAAGACAGAAATCCATGAAAAAT
TCCTTACTTCCCCAGCACCAAGGAACAAAAACTTGTGCTCGGACAGGCTACCACCAACCA
ACCTCAGTGCTGCCACAACTCCTGCAAGAACTACAGCAGCTGTTCCCTGAAACAAGGAAA
CAATAGGTCAGGGGGAAACTAAACAAAGTGTACAAGCCGTAAAGGCTAAAGGGCAAGCTC
AAAAGTGATCTACTGTGTACTTGTATGTCATCATTGAAGACAAGATGAGTCCTCCTATAT
TTTTCAAGCAGCTGGAAAGCATTGTGGTTTGCAAAATCTTCAAACTGCACATTTCAATTC
AAAGGGACAAGACAATCTCAGAACTACATGAAAATTTTATACTCTGGAAATCCTACGAAT
ATATTTTATACTCTGGAAATCCTACGAATATATAGGATGTTATTTAAGAAGCAACCTGAA
TGACAACTTTTTCCCCATAATTCTGCTTGACAGCACTCATGAACTCATCTAAAAGATCAG
CATACTCCTGCAGGTAGTGTCAAAAATCTCTCATCATTAAATTAAAATTTATAGTTCTTA
ATTACATAACTAAACTAAACTAAACTAGAGACAAACTAGGGTACGGTAGAAGCTACAAAC
CTTCCCAGTTGTCCTCTTTTGTCGAAGTCCAATATAGAACTCATCCTCCAGCAACTGCTT
ATTATTTGTCCCAACATCAATGGTTATAGGCAAACACTGCAGAAGAAAGTCCAAAGAATT
CTTAATTAAATGAAATTTACATGCTGTGATATCAAACAAGAATTTAAATTTCAATCCTTC
CTTAATTTCCAATGCAACACCTTGATATTAAAATTTACAAATAAAGGTAAACCTCATGGT
TTTGAAGAAAGTTAGCAATGATTAGTAACAAGTAAATAGGAAAATCCTTACCGCTGAGGG
ACGAACTCCTCCAAGCGCTGTGTACAGAGCCAACTTCCCTACCGGAATTCCCATCCCCTG
AAACATGTCCAACAATGCCATGTGAGGGCAAGTTACTTAACCACTTGAGGGTTATTTTAC
TTTTACCAAAAGATACTCATAATTTAAAGAAAGTGATTCAAACTTGTTACCTGACAACCT
AGGTCGCCAAGTCCCAAAATACGCTCACCATCAGTCACAACAATAACTTGAACAGTCCTT
TCAGGCCAGTTCTTCAATACCTCAAGAACTTTGCCCCTGTAAAAGTTGAAGGATTTGTCA
TGTCATCAGAACTTTATGTTGAGAAAACCGAAAAATCACGGTGTAAAGAAATAGTCATAC
TTCTCTTTCAGGCTTATGTAAAGACCCTGAGGGCGCCTGAAGATGCTTCCGAATTTCTGG
CAAGCCTCACCAACAGTTGGAGTGTAGACAATTGGGAGCAATTCCTCCACATTATCAATG
AGAAGTTTGTAGAACAGCCTCTCATTCCTCTCCTGTTAACCAAAGGAAACTGAATGATTC
TCTCTACATCCTTGTTCCAAAGACAAGCAACTCCGCAAAATAGTAAGACAAGTCCCCATT
GTCATTTAACACATTGCAGGGATAAATAACACACTTGAAATAGTGTCCATGAATCTTTAT
GCTAAACCGATACAGGTAAACAGAAAAAACTACCTGGAGCTCTGTCAGAGCCATATATTT
CTGCAGTGGGACTTGATATTGTCGGATAGTGTTCATCAACTTCTTCTCCTGGTTAACAAA
TTTTGGGGGAAAAACATAAAAAATAAACAAGAAGTCAACATTTACCCCAAAAAGTCAACG
ACTGATGTTCTTGATGAATGAAACAACTGAGCTATGCCATTTTAGACTATCACCACAACA
CCCTAAAAGCTTAAATTAACCATGCCATGAATACTAAGCAAAGCAGAAGGACTAAATTAA
ATTAATGGAAACCTGAAGTTGTTGAGAGCAAGTTGCTGGAGGCAGAAGACCACGCAAGTA
ATGGGCGTCCCTCTCTTTCTCCGTAAATGCAAGCCCTTTATTGTACTGGGGATCTCTCAG
CAAAGAATATCCACTGCATCAAGAGATTCAAATTCCACCAAAAAAATTTGTAATTTAACT
TAAAAAAAATTAGAAGTATCAAAGTTTTTACAGGTTTAAGTAAAGCATCCAAAAAGTAGA
ACAGAGATTTTGTTTGGTGAAAAAAGAGAAAAAATTACAACTTGGGTTGCAAGCTAGAAT
TATAAAACAATCAGGTGAAAAGTAGTGACCTGGCGACGGAGTAAGTCCAAGGGGTGACAA
GCTGGTCCTCGGTGGCAGTGTCCTCACCGTAGATGTCCTCAACGCCGCCACCAACAACGG
CGGATTTGGGGTCAAAGTCAAGCACAGAAGCCTTTTCCCCCAACTCCTTGAAGGCGCTCT
CCATTCTTCTAAGTGACCCAATTAACAGCTGAGGATCAGCAACACTCTTTCTCTTACAAT
TACAACACAGAAAACAGAGTGATCGCTGGAGCTCAAAGCCAGTAGTGAGAGAAGAAGCAG
AAGATGCAGTGATCTGTTTTTGAGCTGCAACTCTGTTTTAATAACAAAGCAAACAAACAA
GAACCCATGTTACATGTACACCAAAGGCAAGACAAGACTTATGGCTTTTTTCACATTAAA
AAGTCTAAAAGGAAATGGAAATTAAAGGTAGGGTCATTTTCAATTTAACTAATCATCTTT
TTCTCTTTGTTTAATTATTTAGAGAGAGAAAGAGAGAAAAGAAAAAACGTATAGACGGAG
GAGAAGTGTGAAACTTTCTTGTTCAATATGCATGTGGAGGTGGTGGAGATGAATGATACG
ATTGATTTGGGTGAGTGGGTTCTTTTGAAGGAGATCATTACGCAAAATATCGAGATTAGT
GGTTGGTAGGGAAATGGATACGAATAGGATGGAAGAGAGAGATAGAGACATGGTTTTTTG
TCTATGTTCGGCGGTGGAGTTGGTGGAAGAGAGAAGATAGAAGGAGACAATAGTTGCAGA
CAGTGAGAGATTGGGCTGTTGATTTGGATAATGAAGATTATTGAACAGACGTGTCCAATG
GTGGGGCCCTCACATGCACACCTGCCTCTCAATGCCAGTGCTGTATGTAGTATATGCCTT
GATTCTAAAATAAATATTTGTAACGGACAAAGTTTTGTTTATATTTCTATTTGGCATGTT
ATGCCGGTACTTCTTTTTTTTTAATACGAGTGATAGTTTAAATTATAAAATGAGGGATTT
TTCTCATACACTACACTATCAAAGTGCTATAAATGATCAGACCCAAAAAAGAAAAAAAAA
GTGCTATAAATGATAATGTATAAAGATTGAAACTTGACATCACAAATCTGCAAATCCAAA
GACTTCATAATTCTTCTTCCCTTGTGAGCGTTTGACCAGCTTTTTCCTGGTGCTCACTGA
AATCAGATGAGGCTGAGGTTTGTGCAGGTTAAGACACGTATGGATTGAAGCATTGACATG
TGGTGAATGGTCGTGATTGTTGTGCCTACACGTCCTGTGAACAAACACATCCCAAGGTCC
CTATACACGTGAAGATTGAGAGCTCAGACGGCTCTGTGTCTAGTATTTATTTAGTATTTG
GATTTTTATTAATAATATTGGCTCCGTTTAGAGCACGGGAAGGTCTGTTTGTCTTATTAA
TATTATTCCAAGGTATTGAAAAATTACCAATTGGTCCTTTTACAGAGTAATGCAATTAAA
AATGTGACACTTATGTATATTTCTCCCAAGGAGAGAAACATTATTACCGTGTGAATGTCA
TTATTTTCTAAAACCCGCCCATACTTTCCTTTCTGTTTATAATGGTACGTGTGGACATCC
GGATGAGAAAATAACTATATATATATATACATATATATATATATGCAAACACGCGTTAAT
GTTACAATATAATACATACAACATTTCTTGACAATAATTACGGATATTATGGTACACCTA
AAATTTAATTTACACTAAGTCCTTCAAAACAGAGAATGAGACTTCAATAGTTCGGGCCCC
TTGTTTATTCCTATAATACTTGCAGAGGGCTGAACCTGCAACTTTCCATGCAAAGCAGCA
TTTACTAACAGCTCCTTGACTTATAGCATGGTCATAAGTCACCCGATATATTGCAAGCGC
CTCATTGAATATTTCATGCAACGGCCTTGTACTATTCTCAAGGTCCTCAGCACCACCATA
CAGAATCTACAAATGGGGAAAAGCAGTGAGCAGAACAGGCTCTGGTAAAATGTTTTGTTC
ATAATCCGGACACTTAAGTCTGAAGTCTCACCTCTTTATACTTTCTGAAGACCTTATCAG
CAGCATTATTCTTGCTGTCTCGATCATTGTCCTGCATGGCAGAGCTCATTTCACTCCTGT
AATGCTGGTGGTGTTCCCTCCATTTCCTCAAGCACTCCTCAGGGACTTCGACATCGAACA
TGGGAAGTTTCTTGACTTCTGAAGAGAGGTACAGAGGAAAAATAGCAAGTCAAAAACTTA
TGGACAGGAGCTTTAATAACCAGCTAATATTAAAAATACTTTTATCACACCTTTGATAGA
AGCATCTTCTAATTGATAGGCGTTCACTGTGTCATAAATTAATCCCAAAATGGACGTTGA
TTTGTACGAGTTTACCCTTTCCATGTAATGAGGGAACTGATTCGACTTCAATTCTCCAGG
AATTACCACCTGTTACTCAGAAGTTAAATCAAAGTTTCAAGGCACAGCCAAATCACTTGA
AAGGAAGATGTACTTCAAAGATTAAGGATCATGCAAACTGTAAATAACTAGCTACTGATT
TCCTATATCGTAAAACAGGAGGAGGATGTGAATGTTCTTCACTCCATGGAAACTAAACAA
AGGGTGAACTGAAGACAGACAACGAGTTCCAAACAAATGTAGCAGAACAAATCAAAAGAA
ACGAAGAGTACCCTTTTCCTAAACCAAACACCATATGTTTAATTGCATACAATAGGTACA
CCCACTTATAATAACGACATACTGGAAGAAAGTAAAAATTAACACCAAATCCCTATTGAT
ACATCCTATTACAAAGCTGAAGCAAAAAAAACCAGAACTAACCTTTCCACCTTTTTTTGG
TGCATCTAGAGCTTCGTAGTATAAATCAACCAACCGCAGCATGTTTGCCTTCACACGGGC
TTTCTCACTATTACTACTATCTCCTAGAATTAACAACCGATCCATCTTAGCCAGCCAGCT
ATCAGATGCCTCACTCATTGCAAAGCTGCAACAGATGAAATTGTTTGTGCACCAGAAACA
TAAGATTCACACAGTGGATGAAGTGCTAAATCTGTAGAACAAATGTAATACAAATAATAA
CACAAGAATAAACAGTACTGTTAAGTGTGAATCATAGCCAGAGAATGCTGTCTCAGTTTC
AACAACAAACAGAGATATCCATCATCCAATACCATATCAAGAAGAATGGAAACCATTCAA
CTTGATTTATAAAAGTGGGAAGTTAATATTTTAATTTGGGCCCGATAAATAAGCATAGCA
ATAATTACATACACCAGAAAACAAATTACATTAAGGTTCAAGAATTACCTGATACTTTGT
AACAGTCAACAACTTACTAAATTTTAAAACGAAAAATTCTAATTCAAAGTTCAATTTTGC
CAATATATTTAATGAACTATGCTTTCGTTACATGCATTTTAGACAATATCAAAAGGTACT
ACTTAGGCTAAAAGCATTACAAGATTGAGCAAATAGTAACTACAACGCATCAGGAACCTA
ATTAAAGCCAGAATTTTAATGCAATACAACGCAAATGATTATAAATAGAATCAAATGCAT
ACCTGGGTTCAAACCTAGTTTTCAAGAATAGTTTAATGAGCGCATCCTCTATATCATTAG
GCAAAAGCTCACTGGGTCTAGGACTCGCAACTTTTGGAGTTGATGATGAAGCTTCGATCC
AAGGTTCACTCGGTTTAAAACATTCCAAAAGCTGAAATAATTCCAATAATAAGTGCTAAA
TACAAAAGGGAAACTAGATAACACCAATTAATTATGAAATACAATCACATAAGAACTTTG
GCATATTTGGTATTCTAACACCTCATGTGCTGAAGTATTAGGAGTCAAAGTTTTTCTTCT
CGAACCAGTTCAATAGGTAAAGAGACTACAAAACAGGAGCTCAGCTTTTGGAAAGACCCA
AGTGACAAATTATTTCATTGACATCTTTCCAACATGATCTCACATCAGTATGGAAACAAT
TTAAGTGCAATCAAGCCACTTCAATCAATGTCATGCCCGAATCTTTTCAAATCCCTTTTT
TTTATCATGAAAAGGTATAATAAACCTTAATAAAATGGATATCTATTAAGGACAAAATAG
AAAAACTGATAGTTAAGAGGTGTGATAAACAAAAAAATTTCCAATTCCATGCATAAATTG
GTTAAGCATTTCTAGAGGGGATGTGCACGTCAAATTTTCAAAATAATGATAGAGTAACCC
CGATTAAGGTAAATGCCAACCTGAGGGTTTCTTGAGACCCAATAGAGATCACCGTCAAAA
TCTCCACCACCCATTTCATCAGCCACAGAACGTGGACCTTTGCAAGAGAAGAATATAGCA
TATTTGGCATTTCCGACAACATATTCTAACTCCTTCACGTACCTGGCCTTTAAAACATGG
ATATCACCAAAGTGCAAACCTGGATGCCGGTACACTAGTACCTCTCCTGACATTTGTCCG
CTGTCACTGCACACATCATTGGGCCGAAAAGAGGCCTCAAGCTATAAGTAAACTATATTT
ATTGACACTGAACTACACATAGATGAAGAACTAACATAAGATAATAAAGAAAGAAAATAT
GTATAGTAACACCTTCAGTAAAGAGATACAATTAAGCAAATACAAATCATACAATACCAT
ATTATACCATATACTAGAAACAGTTCTACATGGAACTATTAGTTCATATATAATTTTTTT
TTTTTGGGGTAAATAGTTCATAATTCATTAGAACATAATATACATTAGTACCACTATAAT
TTTCAAAGCAAGAAAATAACAAAATTTGTACAGCATAACCATATAATACGATCTTATGGT
TATGGCATAGATCAAAGAATTTCTGTGTTAGTTGTAGGTTGGATAAATTTTTTAACTAAA
CTACAAATATTGCGATTACAGATTGCTTCCAATACAAGTTATAACTTTACACCTTTAATC
TAAGTACCATGTCTCACATAGAGATAACCACGCAAATGCATTCCTTCTATTACACAAGTT
TTAATTCAAGCAACTGTATTTTATAGCTAATGGGGCATGGACCAAAGAAATGAGGAAATT
ATTGTGCTATGCAATAAAAAGACATATAATTAATCTAGCTACAGGATAACAGATGGTAAA
CATATCATCAAATTCTTGAATGGATTTTTAACAGGAGAGAAAAAAATGCCAGAAATCATA
CATACAGGATAACGCAAACTTCATCTCTTTCCAGAATCCCTGTTGGATCAGTTGTCCCCA
TCAACATATAACTCTGAGGACTACAAATTTTGCCTTTTCTAAGACTCTTATTTTCCTCTT
TCTTTAGAATTGACAGACGATATTGCAAATATGATTCTTCAAGAGGAATACCAGAAAGGA
TCATTTTTACCGAACTGTAATCATCATCCATCTCACCATGGTTATAGGCAACTGAAAATA
CAGAAAATGATGGAAGGAAACCCATCAATAAATTCGAAATAGTGAAAGAGAAATAAGTGG
AACATAAATGAAATAGGAAATGGCTAGAATGTTATTTAACCCATGGACAGATACCAAAGC
AAGAAATTGGCTGCCAATTTGACCCCAAATGATTCAAAAGGAAAGAAAAAGTTACGATGA
GTTCTAAGCACTATCAGCTTCACACCTTTGAATGCTGCACGCATACTGCAGAAAACACCA
TGAGTATCTTCCAGATCTTTCATAAGTAACCCCATAAAGTACTCTTTCGGCACCCCTCCA
TGACATAGAAGTGCAATTAAATGCCTCGAAAAATATGTATTCCTATGTGATTTGCTGGAA
GATGAAAACTTTTAAGTTAAAAATTACACCTTCAACAGTAAAATAATATAAACAGCCCAG
CACCTGGCACTGGCCCTGTACTTGAAATTCTCAATTAATTTATGCTAAAATGTAATATCG
TGTCCTTTTCTTTTATCATTTTTTCAATGTTAACCTTGAGAAAAGGTATCTAGTGATATG
CTAATAAATGCAAATAAGTAATAACCAAGTTGACGCAGGACAACTGATTCTGAATCAACT
GCAGGGGGTAAAAGCAATACAAATTACGCAAAGATAAGTTCTAAATAATGGATATACCTT
ACTTTGACTATTTCCAACGAATTCACTGTTTGATCATCTGAAATCGTTGGATCTCTCTCA
ACTTTAACCATTGATGGTCGAATCTGGATTGTTTTCGGTGGCAGCTACAATGTTTGACAC
TTACAATATTAGAAAATAAGAAAATGAAGAAAATACTATTAGTCAGAACTATTCCTTAAG
TTTTTCATTACTATCAAGCATGAACCTGTTATTAGGGTTGTATTATCTCAGTTCCATTCA
GTAATGATGAGGGCATTGTACAAGAGAATGACAGAAACCATACCGTTTTATTGATCAGAA
AGGTTCCCTTCACAGCACGGCCTTTGTAAAAAAGTCGGAACTGCAAGAGCAAAGGCTACA
GGAGAGAAGAGACAGAAGGAAAACAAAAGCAAAGGGAAATCAGTTGCAAGCAAGATAAGC
CATGCACAGAGAAGAGTAGAAGACATTAGCATTTTGGATTAGGAAATGGAGAAATTAAGA
AAACATGGAGTTGTGAGCCAAAAATTCAGAGAGACTCGACCCTTGACACAGAGGGAAGGA
GAAAGAAAATATAGTCAGTTCCTAGGAAAAAACATAGAGAAATTACAATTGCAGAAGGCA
GAGAGTCACACAGGCAGAGCAAGACTCTTGCGCATTATGCATACCAAGTTTTTGGCTGCG
TAACAGACTAATTTATACAAGCTGTTATACATATGTAAGTTTTAGCTGCATTTTTGCTAG
ATTATTATTCATATCCAGTAACTTGATACTACATTTTTATGCAAACATGTATTTCAAAAT
CTCTATTGTCAAATGCAAATGACGTTGAGGATAAATCAACTATGAGGTTAGTTAATATTT
ATTATTGCCATGCTTTAACCTTAATTTTAAATTACCTAAAACATAGAATCACAAACCTCA
ATGTACTCCTTACTGATATAGTCTCCTTTGAGTAAATCCTTCGGACAGAGTAAAGCCAAA
TCCTCAGATATGAATCCAGTTCCATCTGTATGTATAAGAGGCTTTCCATCTCTATAGATA
CGATTACCAGATTCATCCTGTAGTTTACACACACAAAAAAAAGAAGAAAAGAATAGACTG
CATTTTTAAACGGAAAAAATGAAACAAAGAAAAGGACATATAAGTACAAATAGGAAATGC
AACATCCATTAAAAAGATTCAGGATCATACAAGACAATACTCATCATCAATGTCCTCAAC
CTTTACAAGTGACCAATCTACTACTAAGCTCTCTGTCTTTGACAAAATGAGTGAAAACCT
GAATTCCCAAGAAAGATGGTACTTTAGAATCTTTATGGAAAATTACTTCTATACAGCATT
AGAAAAGAAATTTTTGAGTAAAAAATAATTACATACCTAGCCATGTAGTTTGACACACTA
GACACAGTATGTGCATGCATAAAAATGCATCTTGTTTCGTGAATTTTTCTGTTAGAGAAC
TTATAATCTCCACTCCTGTCAATTGCGGCATTAGAGCCCACACGAATAAAGTAACACTTC
ACAGGTGATGAAGTTGGGTTTTTCTTCTTTTCTTGATTGCCACCATCTTTGAACACTGAT
TCAAAACCATGTCAATGATCAATTCAGCTAGAGTGCTCAACAACTCAATAAAAAGAACAG
AACATGTTCATGTATCCAAATACAGGTTAAAACTTCACCTGGGAGAACGGTTTAAATAAC
ATTAAATCAGTTTCTGAATATCGAATCCCAAGTCTAAACCATGTGGTAATTCTAAATCCT
ATTTCTAGCATGTGAAGCTGACCAAAAAAAAAAATCATATTAACTATCCAGCTTTAAGAA
TGCCAGAGCATTTAAGAGCAAGTGAGCCTCAGAAGACATTTTTCTAATACCATCAGTGAC
GGAGTATAAAGAAATGTATCTGCATATGTGTTGATGCACAGAAGAAAAATGAAGTGAAAA
AGACCCTCAAACACCTTAGCCTTGTTCCGGTTGTTCGGATGGTTTTGAAACCGTACATAT
ATGCATGCATGTCTCCCTGTGTGACCATTGTAACACGGAAAAGATAACCTACAATGATTT
AACAAATTGTTCTTTTTTCACTCAAGCATGCATTGTATGAATATTCTATTTCATAGGAGG
TAATTATACTTATGAGCCAATCAAGACAGGTAGAAGAGAGAAACAAAGCCAAAAGTGGTT
AGTGAAGTAAAACATTTTTAAAATTGGACATTCAAAATTCACCATATTAAGGCATGAAAG
ACATACCAAAGAACCGATATCGATGCAAACCTACAAGAATCCCTTCTCTTGCGACCTTGC
TATAGTTGGCATAATTATGTTCTTTAATGGCAGTTGGAACTTTCTCAGTCACCACATCGG
AAAATTTCACCATTAAAACATTGTCATCTCCCAAAACTTTCTGCAGGAGAGTTCTTTTTG
TGTTGTTTAGACAGGGTCCCTGAAGGAAATAACAATTTATCACTTACACAACATCTGCAA
AATGACCGGTCAACACTGGCAACAGAAACATTATGATATTACCAAAAGACCAGTGGAAAT
TGCTTGTATTTATAGTATACATATTAGGTTCCGCATGTTGCTGAGCTGTAAAATTCAAAC
AAGCAATAAAAGAAAAAATCCATTTTCCAGAAAGGAACTGCAGACAGCTGATTACAATTT
GCCGGTGAGGGTTTGCCACTACAACACATGTTTTGCAAAAATGAATTGCTATCAATTGGC
ACTCATGAAATCAAATCTTAAAGGTACAAAGTTTCTAAATACTTTTTAATGGGGTAAGAT
TCAAACGTGAAACCTCCCACAAGACCTAATCAGAAGATCTGATTCCTTCCGTGGACCCAC
AGGTATGACTGATAAGGCAATATCAGGTTTTACTGATACTGTGATACCTAATTTCATGAT
TGCATGTTAAACTCTGATTACCTACACTACAGATTCTGTCAGTAAATTAACTATTTCTCC
TTGTGAGCAGGCAATTATGCATAGGCTAGCACATGATTGTGTGTGATTACACGTATACTG
GGGGGTAGATGTGCAAACCTTGAATTTGTAGCTCCCATCCACAGAGACTTCACAATGATA
GACGTATGTTTTTCCAGAATCCCAATCAAAAGTCTGCAGCACATCGCCAACATGAAAGGG
TCATTGAGCACATGTAGTAATGGATACGAGGTTGGATAATGCCAGTAATAAAGACACCAT
CAATGAGTTTTTTTTTTATAGGTTTTTTTTATAATAATTATAATTAAAAAAAGGTAAGCT
ATCAGTGTTGGGGTAGATTTACCCTTCCTTGAAATCTCAAGACCTTCCAAACTGTGTAAC
AAGTTAATAATTAATTTTGGGACCTTTAAGTTAACCACGTGAAGTCTAGTACTACTTAAC
AAAACTTAAAAATAAAAATAAAAACGAGCAAAATGGTTTTTAACAGAATAGTTGGAAAAT
TATTAAATTTCTTCTCAGTAAGAATGGAATTTTAGATGAAGATAACTGGCTATGCAAACT
CATTCCTACTCTCTAATCTGACAGGAAATGGCATCATTACTAGATACTAATTTACTTATT
CATCCATTTATGTGTACTTGAAGGGGATTGCCATGATTAATTCAAGCAGGGTTGCTAAGC
TCCAATGATCAGAGTGTAAAGATATTCTGTAGCAAACTACCCAAATATTTTGAAATTCTT
GAATTGTTAGTCTTAGCGAACATGGATACAATTCCAATTTTCTTTCCAGGAACTAAAAAC
AAGTAGAGCAGGACAAGAGTCAAAACCAATTAGCAAAGATTATGGTAATCCACTAATTTA
TAGATAAACAAGAATTGAGAATGATCATCACCGGGTGTCGGTCTTTCGTGCTGATACAGT
TCCGACCCAAAGCTTCCCAAACTCTCGTCTCAAACAGTTGCATCGGCAAATCTTTCCAGC
TCCTAATAGTCTCCGGCTCTAGAACTTTTTTTAACTTATTTCTGAAAAAAATAAATAAAT
AAATAGACATCCAAAAGCAGGTAAACGAACAATGTAATCTAAGAGGAAATGCAGAAGTAG
AACCAAATAAGCCACAGAAGGAGAGAGGAAAGCAAAAAAGGAACAAACTTTCTCATACCC
TCCAGCGTAATTCAATATTAGGAATTGTCTCCTGAACTCAAGTTCGCCCAGAGCTTCTAA
TTGTGCCTGCCCATTGTCTCCAGGTTGGTCTACTGAGGAATTAGTGGAAGTCTCACCTGT
ACCAACACACACTAGATAGTTAATCACAACGAATGAAAAGCATTCCATTGAGAAAGTGAA
AAAAAAAAAAAAAAAAAAAAAAAAACCTTGAGGAAAAGGTTGAGGTAGAGGCAGAGGGTC
CTTAAAAAGTCGAACAGGAGTAATAGTTGAAGGAGGAGCAGATGATGGGCCTTGATACGG
ATAAACACGGAGAACTTTTGAAGGTGAGGCAGAGGAATAGGAATAAGGTGGCCTCAACCC
TCCATGGTCTCCAGGTTGCTCTGTAACTTCCATTCTTACTGAGAAGAAATTTAATTTCAA
GGATATTTAGAACTAGATAGATATCAGCATGACTTCCTATACCCACTTATCTTTCGGGAG
TATATTTATGCACTTGCTCATGATCATGGTTTAAATAGATCGGTTTTGTTGAAAAATCTA
AAACTGAAAAGAAATTTTATAATTTTTATGAAAATTGAATAATAGTGTAAACTAAATAAA
ATTATGATTTAAAGGCATCCATTAAACACCAAGATATGTAAAGGATTAGTAAAGCTTGTT
TGATATTCAACTTTAATTCAACTTTTTAAACTCAAAAACATAATTTGAATTTAAAACAAA
GAAAACCTGCTTAGTATATTTATTTTTAAAAACTCAAACTCAAGAGCAACTAAAAACCAT
CCCAATTATTAAAATAAAAAAATATCTGTTTTTTTTTTTTTTTTAACAACCCACAAGTTT
TCAAATTTTTAAGATTTAAAAACAGTTTTTAAGTTGTATACCAAACAAGTTTTTGAATTT
TAAAAATATATTTAATAACTCCTTGTTTTTAAAAAAAATCAAAGTTTGAATAGGATACCA
GACGCCCCTAATAATTTGACCATGAAAATGAAAACAGGAGGCGTAATGAGAGAATCAGAT
TTTCTTACTGAGATTAATCAAAATGAAAACAGAAAAGCCCATGAACATGAAATAAAGTGA
AGTAAAAAAATCTGACCTTTATGAACCGGAGGCGTAATGGGAGAAGCAGACAATTGGGTT
TGTAGAAGAGAAGCAGGGTCGGACTTTGAAGGAGAGGGAGAAGGAGAGGCACAATGATAT
TGTGGTTTCTCACGGATCATCCAAGTGATTAAGCCACCGAGGGTTTTGATAGTTCTCCAT
TCGGCGATTTCACGGAGGAGTTGGAGGGCCTTCTCCTCGCTCAGAAAACTCAGCCTCAGT
CTGACGTTTTGGTCTGGCTGGGGTTGCTTTCTGTCGTTACAAATTTGGTTAAGCAAATCC
TCCACCGACGGAGGCAGAGCAATGTGCGGTTGCTGTTGTGGTTGTGGCTGTAGACAAACG
TTGGCCATGACCGTCTGGGGGGGCTCGATCGTGCTGCTGTGAAAGCAGTTGATAGATGAA
GATAAATGATTGGCGGCATCCTCCATCTGTGGGTGACTGCGTTTCACGTTCAAATTGCTG
TGATGATGCATTTTTTTACACTACCATGAGCCAGCCCACAATCATAAACTTTCGACTAAA
TGGCTTTTTTTGTTTTTTTTTTGGGTCTGAAAACTTTCTACTAAATGGTAAGTCTCAAGT
TTCAAGCTTCTATAAACCAAATACCAAAAAGTTTCAAGCTTTTATGGGGATATACGAGAT
TTTCCCTGACAGAAGGTTCCTACTTCGGACCAGATTTTTGATGGAGCTACTTACACTATT
TGCTGTGCTTGGATTGACATGTCACTCAACTCTAGTTACTCTCTCTCACTCAAGGATCCT
CTACCTTTTTATAATCAAGGAAATGCCTCCTCATCGACTCTGACTCACCATCACAGTGGA
CTTCACACAGTCTCTTGTTTTTCCTTATAATTTTGGCAAAGTTTTCTTTTTTTGCTATAA
AAGAATTTTGGTTTGTACATGTTAGACGAAGCTCCATTTTTGGACT
>chr7:18114727-18131436 A0076 MDHC_LG7 P2
TAAATGACGACTTTCAAACGCATGAACAAGATCACCAAATGCGAGGAGTGGGGCGTAGGA
GCTGTTCTCCAATCCAATAAGTGAAATCCCTTCCCAATAACAGGTTACGCATTACATGAT
ACATCTCTCACAATAACAAGTCACGTGATACGTAGCTGTGAAAGAGACACCGTATAGTAT
CATGTTCAAATTTTTTTTGAGGAATCTAAGCATTTGACCAATGGAAGCAATAAAATTGCA
AGAAACAATATAAGCTGTAAATGGATTTCAATTACATGAACTGATCACATGGTGGGAGGT
GGAGCTGGGGATAATACAATTAGCATATTTATTTGAATTTAGAAACAGAGGGCTTACAAG
CATCTCCTTAACTCATTTTAAGCACCATCGTCACCAAGTGACATAACACAACAGTAATAA
AAACACCATGCATCTTCAGAAAACACCCATTTAAAAAGAAGTTTGATATTAAACTTCTAA
AATGTGGAGCAACACACTGTTCAACGGTAGTTTCGATACACAGGGCTGTACATGCAACTC
TCAGCATACTTCACAAGATTCTCAGGACGGGGGAGACGTGTAGCCAGGCCTACAAAGCAT
ACGATGAAAACGAATTACAAATGGATGGAAGAAGTGGACATTGTTTTTGGGTCAGAACTC
AGAATATACCAAAGAAAAGAAATATATAAAAAAGGCTCACCAAGTTCATATGCCTTAGCA
GCTACGTTAGCAGCTATATGGGCAGAAATCTTTCTGATGTTGGAAAATGGTGGATAAATC
AGCCCTTTCTCAAAATACTCCTCTGAAACTTCCCCCGCCAACGATTCCGCTGTTTTTAGG
AGATGAACCAAAAAGTTGAAGAAAGAGTAAATGCAAAAGTCAATGTCTTGCCAACTAAAC
CTCCTATATTACAGTTGATAGATTTGTGTTTGGCCTGTTTTGACAACATAATGCCATTCA
AGTTCTAAATTCTATGTTTTTTCAAAATCAAACCATTCTGAATGTGAAGTCTACTTACAG
GCTGCCAGAAGCATATCATTGTGCACACGGATTGCGCCAGAGATAACCAAACCGAGACCA
AATCCAGGGAAAATGTAAGCATTGTTGGACTGCATTGAAAAGGAAAGCAAAAAATCTCAG
TCATTGATACTAAACTCATGGTTTTAAACTTGGTCTTAATACTGTGAGATTATATTTGTA
TAACCTGGCCAGGAACATAAACTTTGCCATTGTATTCAACAGGATCAAATGGACTTCCGC
TGGCAAAAATTGCGCGTCCCTAGCAAATGAAAGCAGGACAAGAAACATGGAAGAAAAGTT
AGCTTCACTGCATAAATGGAGTACTCAAACATTCTATTTATTGTATCACCTTGTGCTATA
AATCTCCAAGCAAGTAATGACAGAGTAGATGTAAAAATAAATGTTATACCTTACTCCAAG
TATAAGCTTCTTCAGCAGTACATTCAGACTGAGACGTCGGGTTGGAAAGAGCCAAAATGA
GAGGTTTCTGCATCATTCATTTCTCAATGTCAATAAAACAGATGCTCAAAATGTTATCCA
ACATGAACAAGACGATAGGCAGGGGATGGATGTAAGAGAAAGTGAGGAGTACCTCATTGA
AGGAGGATACTGCCTCAATCACTTCCTTTGTAAACGTTCTTCCAACACCGGATGATCCAA
TAAGAACTGTTGGTTTAATTGCCTGATCAAGTATGAAGGGAGAATAAAAAACAAGTATAA
CCAAATAATTATGCATCAAAATTCAAAAAATAAACTTGAATTGTTTGGTTCATACCTTGA
CAGCATCAAGGAGATTATCAATGGGTTCATGTTCGTGAGCCCAAGGCTTCTTAAACTGTT
GAAGAGAATCTTTGCGAGAGCTAACAATTAATCCCTGCAAAAATGATTCATGTGCTTAAT
GAAGTTTGAGAGAAAGTAAGAAAACTTAAAAATGAAAGTCAGAATCTTTATCGAGCATGC
TACCCCACCTTTGAATCAACAAGCCAGATCTTCTTACGGGTCTCTTCCACAGGAGTTTTT
GTCTACAAGAGACAAAACAAAATAAACGAAGGAAGATCATTGATAAATCATGACCAGAAG
TCCTTAACATCTCAGTTTGACAATTACATTAACCAGAGATAGCGTGCATCTGATTGTAAA
AAGTTAATACCTTTTGTGAGATCTCAAGAGCTATTAGCTCTGCAATACCCGTCCCAGCCT
ACAATCATGAGCAACAGCAGGATGAGAATTATATATTAGAGTTAGATTATTCTTAGTTCT
CCTTAGTTAAGGACATGATAAGCCAGCAATATGTAGTGAAGACAGAAATCCATGAAAAAT
TCCTTACTTCCCCAGCACCAAGGAACAAAAACTTGTGCTCGGACAGGCTACCACCAACCA
ACCTCAGTGCTGCCACAACTCCTGCAAGAACTACAGCAGCTGTTCCCTGAAACAAGGAAA
CAATAGGTCAGGGGGAAACTAAACAAAGTGTACAAGCCGTAAAGGCTAAAGGGCAAGCTC
AAAAGTGATCTACTGTGTACTTGTATGTCATCATTGAAGACAAGATGAGTCCTCCTATAT
TTTTCAAGCAGCTGGAAAGCATTGTGGTTTGCAAAATCTTCAAACTGCACATTTCAATTC
AAAGGGACAAGACAATCTCAGAACTACATGAAAATTTTATACTCTGGAAATCCTACGAAT
ATATTTTATACTCTGGAAATCCTACGAATATATAGGATGTTATTTAAGAAGCAACCTGAA
TGACAACTTTTTCCCCATAATTCTGCTTGACAGCACTCATGAACTCATCTAAAAGATCAG
CATACTCCTGCAGGTAGTGTCAAAAATCTCTCATCATTAAATTAAAATTTATAGTTCTTA
ATTACATAACTAAACTAAACTAAACTAGAGACAAACTAGGGTACGGTAGAAGCTACAAAC
CTTCCCAGTTGTCCTCTTTTGTCGAAGTCCAATATAGAACTCATCCTCCAGCAACTGCTT
ATTATTTGTCCCAACATCAATGGTTATAGGCAAACACTGCAGAAGAAAGTCCAAAGAATT
CTTAATTAAATGAAATTTACATGCTGTGATATCAAACAAGAATTTAAATTTCAATCCTTC
CTTAATTTCCAATGCAACACCTTGATATTAAAATTTACAAATAAAGGTAAACCTCATGGT
TTTGAAGAAAGTTAGCAATGATTAGTAACAAGTAAATAGGAAAATCCTTACCGCTGAGGG
ACGAACTCCTCCAAGCGCTGTGTACAGAGCCAACTTCCCTACCGGAATTCCCATCCCCTG
AAACATGTCCAACAATGCCATGTGAGGGCAAGTTACTTAACCACTTGAGGGTTATTTTAC
TTTTACCAAAAGATACTCATAATTTAAAGAAAGTGATTCAAACTTGTTACCTGACAACCT
AGGTCGCCAAGTCCCAAAATACGCTCACCATCAGTCACAACAATAACTTGAACAGTCCTT
TCAGGCCAGTTCTTCAATACCTCAAGAACTTTGCCCCTGTAAAAGTTGAAGGATTTGTCA
TGTCATCAGAACTTTATGTTGAGAAAACCGAAAAATCACGGTGTAAAGAAATAGTCATAC
TTCTCTTTCAGGCTTATGTAAAGACCCTGAGGGCGCCTGAAGATGCTTCCGAATTTCTGG
CAAGCCTCACCAACAGTTGGAGTGTAGACAATTGGGAGCAATTCCTCCACATTATCAATG
AGAAGTTTGTAGAACAGCCTCTCATTCCTCTCCTGTTAACCAAAGGAAACTGAATGATTC
TCTCTACATCCTTGTTCCAAAGACAAGCAACTCCGCAAAATAGTAAGACAAGTCCCCATT
GTCATTTAACACATTGCAGGGATAAATAACACACTTGAAATAGTGTCCATGAATCTTTAT
GCTAAACCGATACAGGTAAACAGAAAAAACTACCTGGAGCTCTGTCAGAGCCATATATTT
CTGCAGTGGGACTTGATATTGTCGGATAGTGTTCATCAACTTCTTCTCCTGGTTAACAAA
TTTTGGGGGAAAAACATAAAAAATAAACAAGAAGTCAACATTTACCCCAAAAAGTCAACG
ACTGATGTTCTTGATGAATGAAACAACTGAGCTATGCCATTTTAGACTATCACCACAACA
CCCTAAAAGCTTAAATTAACCATGCCATGAATACTAAGCAAAGCAGAAGGACTAAATTAA
ATTAATGGAAACCTGAAGTTGTTGAGAGCAAGTTGCTGGAGGCAGAAGACCACGCAAGTA
ATGGGCGTCCCTCTCTTTCTCCGTAAATGCAAGCCCTTTATTGTACTGGGGATCTCTCAG
CAAAGAATATCCACTGCATCAAGAGATTCAAATTCCACCAAAAAAATTTGTAATTTAACT
TAAAAAAAATTAGAAGTATCAAAGTTTTTACAGGTTTAAGTAAAGCATCCAAAAAGTAGA
ACAGAGATTTTGTTTGGTGAAAAAAGAGAAAAAATTACAACTTGGGTTGCAAGCTAGAAT
TATAAAACAATCAGGTGAAAAGTAGTGACCTGGCGACGGAGTAAGTCCAAGGGGTGACAA
GCTGGTCCTCGGTGGCAGTGTCCTCACCGTAGATGTCCTCAACGCCGCCACCAACAACGG
CGGATTTGGGGTCAAAGTCAAGCACAGAAGCCTTTTCCCCCAACTCCTTGAAGGCGCTCT
CCATTCTTCTAAGTGACCCAATTAACAGCTGAGGATCAGCAACACTCTTTCTCTTACAAT
TACAACACAGAAAACAGAGTGATCGCTGGAGCTCAAAGCCAGTAGTGAGAGAAGAAGCAG
AAGATGCAGTGATCTGTTTTTGAGCTGCAACTCTGTTTTAATAACAAAGCAAACAAACAA
GAACCCATGTTACATGTACACCAAAGGCAAGACAAGACTTATGGCTTTTTTCACATTAAA
AAGTCTAAAAGGAAATGGAAATTAAAGGTAGGGTCATTTTCAATTTAACTAATCATCTTT
TTCTCTTTGTTTAATTATTTAGAGAGAGAAAGAGAGAAAAGAAAAAACGTATAGACGGAG
GAGAAGTGTGAAACTTTCTTGTTCAATATGCATGTGGAGGTGGTGGAGATGAATGATACG
ATTGATTTGGGTGAGTGGGTTCTTTTGAAGGAGATCATTACGCAAAATATCGAGATTAGT
GGTTGGTAGGGAAATGGATACGAATAGGATGGAAGAGAGAGATAGAGACATGGTTTTTTG
TCTATGTTCGGCGGTGGAGTTGGTGGAAGAGAGAAGATAGAAGGAGACAATAGTTGCAGA
CAGTGAGAGATTGGGCTGTTGATTTGGATAATGAAGATTATTGAACAGACGTGTCCAATG
GTGGGGCCCTCACATGCACACCTGCCTCTCAATGCCAGTGCTGTATGTAGTATATGCCTT
GATTCTAAAATAAATATTTGTAACGGACAAAGTTTTGTTTATATTTCTATTTGGCATGTT
ATGCCGGTACTTCTTTTTTTTTAATACGAGTGATAGTTTAAATTATAAAATGAGGGATTT
TTCTCATACACTACACTATCAAAGTGCTATAAATGATCAGACCCAAAAAAGAAAAAAAAA
GTGCTATAAATGATAATGTATAAAGATTGAAACTTGACATCACAAATCTGCAAATCCAAA
GACTTCATAATTCTTCTTCCCTTGTGAGCGTTTGACCAGCTTTTTCCTGGTGCTCACTGA
AATCAGATGAGGCTGAGGTTTGTGCAGGTTAAGACACGTATGGATTGAAGCATTGACATG
TGGTGAATGGTCGTGATTGTTGTGCCTACACGTCCTGTGAACAAACACATCCCAAGGTCC
CTATACACGTGAAGATTGAGAGCTCAGACGGCTCTGTGTCTAGTATTTATTTAGTATTTG
GATTTTTATTAATAATATTGGCTCCGTTTAGAGCACGGGAAGGTCTGTTTGTCTTATTAA
TATTATTCCAAGGTATTGAAAAATTACCAATTGGTCCTTTTACAGAGTAATGCAATTAAA
AATGTGACACTTATGTATATTTCTCCCAAGGAGAGAAACATTATTACCGTGTGAATGTCA
TTATTTTCTAAAACCCGCCCATACTTTCCTTTCTGTTTATAATGGTACGTGTGGACATCC
GGATGAGAAAATAACTATATATATATATACATATATATATATATGCAAACACGCGTTAAT
GTTACAATATAATACATACAACATTTCTTGACAATAATTACGGATATTATGGTACACCTA
AAATTTAATTTACACTAAGTCCTTCAAAACAGAGAATGAGACTTCAATAGTTCGGGCCCC
TTGTTTATTCCTATAATACTTGCAGAGGGCTGAACCTGCAACTTTCCATGCAAAGCAGCA
TTTACTAACAGCTCCTTGACTTATAGCATGGTCATAAGTCACCCGATATATTGCAAGCGC
CTCATTGAATATTTCATGCAACGGCCTTGTACTATTCTCAAGGTCCTCAGCACCACCATA
CAGAATCTACAAATGGGGAAAAGCAGTGAGCAGAACAGGCTCTGGTAAAATGTTTTGTTC
ATAATCCGGACACTTAAGTCTGAAGTCTCACCTCTTTATACTTTCTGAAGACCTTATCAG
CAGCATTATTCTTGCTGTCTCGATCATTGTCCTGCATGGCAGAGCTCATTTCACTCCTGT
AATGCTGGTGGTGTTCCCTCCATTTCCTCAAGCACTCCTCAGGGACTTCGACATCGAACA
TGGGAAGTTTCTTGACTTCTGAAGAGAGGTACAGAGGAAAAATAGCAAGTCAAAAACTTA
TGGACAGGAGCTTTAATAACCAGCTAATATTAAAAATACTTTTATCACACCTTTGATAGA
AGCATCTTCTAATTGATAGGCGTTCACTGTGTCATAAATTAATCCCAAAATGGACGTTGA
TTTGTACGAGTTTACCCTTTCCATGTAATGAGGGAACTGATTCGACTTCAATTCTCCAGG
AATTACCACCTGTTACTCAGAAGTTAAATCAAAGTTTCAAGGCACAGCCAAATCACTTGA
AAGGAAGATGTACTTCAAAGATTAAGGATCATGCAAACTGTAAATAACTAGCTACTGATT
TCCTATATCGTAAAACAGGAGGAGGATGTGAATGTTCTTCACTCCATGGAAACTAAACAA
AGGGTGAACTGAAGACAGACAACGAGTTCCAAACAAATGTAGCAGAACAAATCAAAAGAA
ACGAAGAGTACCCTTTTCCTAAACCAAACACCATATGTTTAATTGCATACAATAGGTACA
CCCACTTATAATAACGACATACTGGAAGAAAGTAAAAATTAACACCAAATCCCTATTGAT
ACATCCTATTACAAAGCTGAAGCAAAAAAAACCAGAACTAACCTTTCCACCTTTTTTTGG
TGCATCTAGAGCTTCGTAGTATAAATCAACCAACCGCAGCATGTTTGCCTTCACACGGGC
TTTCTCACTATTACTACTATCTCCTAGAATTAACAACCGATCCATCTTAGCCAGCCAGCT
ATCAGATGCCTCACTCATTGCAAAGCTGCAACAGATGAAATTGTTTGTGCACCAGAAACA
TAAGATTCACACAGTGGATGAAGTGCTAAATCTGTAGAACAAATGTAATACAAATAATAA
CACAAGAATAAACAGTACTGTTAAGTGTGAATCATAGCCAGAGAATGCTGTCTCAGTTTC
AACAACAAACAGAGATATCCATCATCCAATACCATATCAAGAAGAATGGAAACCATTCAA
CTTGATTTATAAAAGTGGGAAGTTAATATTTTAATTTGGGCCCGATAAATAAGCATAGCA
ATAATTACATACACCAGAAAACAAATTACATTAAGGTTCAAGAATTACCTGATACTTTGT
AACAGTCAACAACTTACTAAATTTTAAAACGAAAAATTCTAATTCAAAGTTCAATTTTGC
CAATATATTTAATGAACTATGCTTTCGTTACATGCATTTTAGACAATATCAAAAGGTACT
ACTTAGGCTAAAAGCATTACAAGATTGAGCAAATAGTAACTACAACGCATCAGGAACCTA
ATTAAAGCCAGAATTTTAATGCAATACAACGCAAATGATTATAAATAGAATCAAATGCAT
ACCTGGGTTCAAACCTAGTTTTCAAGAATAGTTTAATGAGCGCATCCTCTATATCATTAG
GCAAAAGCTCACTGAGTTTAGTACTTGCAATTTTTGGAGTTGATGATGAAGCTTTGATCC
AAGGGTTGCTCGGTTTAAACATTCCAATAGACTTCATAGAGATCACCATCACAATCTCCA
CTACCCAAGCTGAAATAATTCCAATAATAAGTGCTAAATACAAAAGGGAAACTAGATAAC
ACCAATTAATTATGAAATACAATCACATAAGAACTTTGGCATATTTGGTATTCTAACACC
TCATGTGCTGAAGTATTAGGAGTCAAAGTTTTTCTTCTCGAACCAGTTCAATAGGTAAAG
AGACTACAAAACAGGAGCTCAGCTTTTGGAAAGACCCAAGTGACAAATTATTTCATTGAC
ATCTTTCCAACATGATCTCACATCAGTATGGAAACAATTTAAGTGCAATCAAGCCACTTC
AATCAATGTCATGCCCGAATCTTTTCAAATCCCTTTTTTTTATCATGAAAAGGTATAATA
AACCTTAATAAAATGGATATCTATTAAGGACAAAATAGAAAAACTGATAGTTAAGAGGTG
TGATAAACAAAAAAATTTCCAATTCCATGCATAAATTGGTTAAGCATTTCTAGAGGGGAT
GTGCACGTCAAATTTTCAAAATAATGATAGAGTAACCCCGATTAAGGTAAATGCCAACCT
GAGGGTTTCTTGAGACCCAATAGAGATCACCGTCAAAATCTCCACCACCCATTTCGTCAG
CTACAGATTGTGGGCCTGTGCAAGGGAAGGATATAGTATATTTGGTATTTTCGACAACAC
ATTCTAACTCCTTCACGTACCCTGCCTTTAAAACATGAATATCACCACCTTGCAAACCTG
GGGGCCGGTACACTAGTACCTCTCCTGACATTTGTCCGCTGTCACTGCACACATCATTGG
GCCGAAAAGAGGCCTCAAGCTATAAGTAAACTATATTTATTGACACTGAACTACACATAG
ATGAAGAACTAACATAAGATAATAAAGAAAGAAAATATGTATAGTAACACCTTCAGTAAA
GAGATACAATTAAGCAAATACAAATCATACAATACCATATTATACCATATACTAGAAACA
GTTCTACATGGAACTATTAGTTCATATATAATTTTTTTTTTTTGGGGTAAATAGTTCATA
ATTCATTAGAACATAATATACATTAGTACCACTATAATTTTCAAAGCAAGAAAATAACAA
AATTTGTACAGCATAACCATATAATACGATCTTATGGTTATGGCATAGATCAAAGAATTT
CTGTGTTAGTTGTAGGTTGGATAAATTTTTTAACTAAACTACAAATATTGCGATTACAGA
TTGCTTCCAATACAAGTTATAACTTTACACCTTTAATCTAAGTACCATGTCTCACATAGA
GATAACCACGCAAATGCATTCCTTCTATTACACAAGTTTTAATTCAAGCAACTGTATTTT
ATAGCTAATGGGGCATGGACCAAAGAAATGAGGAAATTATTGTGCTATGCAATAAAAAGA
CATATAATTAATCTAGCTACAGGATAACAGATGGTAAACATATCATCAAATTCTTGAATG
GATTTTTAACAGGAGAGAAAAAAATGCCAGAAATCATACATACAGGATAACGCAAACTTC
ATCTCTTTCCAGAATCCCTGTTGGATCAGTTGTCCCCATCAACATTTAACTCTGAGGACT
ACAAATTTTGCCTCTTCTAAGACTGTTATTTTCCTTTTTCATTAGAATTTGACAGACGAT
ATTTTCAATTTGATTCTTCAAGAGGAATACCAGAAAGGATCATTTTTACCGAACTGTAAT
CATCATCCATCTCACCATGGTTATAGGCAACTGAAAATACAGAAAATGATGGAAGGAAAC
CCATCAATAAATTCGAAATAGTGAAAGAGAAATAAGTGGAACATAAATGAAATAGGAAAT
GGCTAGAATGTTATTTAACCCATGGACAGATACCAAAGCAAGAAATTGGCTGCCAATTTG
ACCCCAAATGATTCAAAAGGAAAGAAAAAGTTACGATGAGTTCTAAGCACTATCAGCTTC
ACACCTTTGAATGCTGCACGCATACTGCAGAAAACACCATGAGTATCTTCCAGATCTTTC
ATAAGTAACCCCATAAAGTACTCTTTCGGCACCCCTCCATGACATAGAAGTGCAATTAAA
TGCCTCGAAAAATATGTATTCCTATGTGATTTGCTGGAAGATGAAAACTTTTAAGTTAAA
AATTACACCTTCAACAGTAAAATAATATAAACAGCCCAGCACCTGGCACTGGCCCTGTAC
TTGAAATTCTCAATTAATTTATGCTAAAATGTAATATCGTGTCCTTTTCTTTTATCATTT
TTTCAATGTTAACCTTGAGAAAAGGTATCTAGTGATATGCTAATAAATGCAAATAAGTAA
TAACCAAGTTGACGCAGGACAACTGATTCTGAATCAACTGCAGGGGGTAAAAGCAATACA
AATTACGCAAAGATAAGTTCTAAATAATGGATATACCTTACTTTGACTATTTCCAACGAA
TTCACTGTTTGATCATCTGAAATCGTTGGATCTCTCTCAACTTTAACCATTGATGGTCGA
ATCTGGATTGTTTTCGGTGGCAGCTACAATGTTTGACACTTACAATATTAGAAAATAAGA
AAATGAAGAAAATACTATTAGTCAGAACTATTCCTTAAGTTTTTCATTACTATCAAGCAT
GAACCTGTTATTAGGGTTGTATTATCTCAGTTCCATTCAGTAATGATGAGGGCATTGTAC
AAGAGAATGACAGAAACCATACCGTTTTATTGATCAGAAAGGTTCCCTTCACAGCACGGC
CTTTGTAAAAAAGTCGGAACTGCAAGAGCAAAGGCTACAGGAGAGAAGAGACAGAAGGAA
AACAAAAGCAAAGGGAAATCAGTTGCAAGCAAGATAAGCCATGCACAGAGAAGAGTAGAA
GACATTAGCATTTTGGATTAGGAAATGGAGAAATTAAGAAAACATGGAGTTGTGAGCCAA
AAATTCAGAGAGACTCGACCCTTGACACAGAGGGAAGGAGAAAGAAAATATAGTCAGTTC
CTAGGAAAAAACATAGAGAAATTACAATTGCAGAAGGCAGAGAGTCACACAGGCAGAGCA
AGACTCTTGCGCATTATGCATACCAAGTTTTTGGCTGCGTAACAGACTAATTTATACAAG
CTGTTATACATATGTAAGTTTTAGCTGCATTTTTGCTAGATTATTATTCATATCCAGTAA
CTTGATACTACATTTTTATGCAAACATGTATTTCAAAATCTCTATTGTCAAATGCAAATG
ACGTTGAGGATAAATCAACTATGAGGTTAGTTAATATTTATTATTGCCATGCTTTAACCT
TAATTTTAAATTACCTAAAACATAGAATCACAAACCTCAATGTACTCCTTACTGATATAG
TCTCCTTTGAGTAAATCCTTCGGACAGAGTAAAGCCAAATCCTCAGATATGAATCCAGTT
CCATCTGTATGTATAAGAGGCTTTCCATCTCTATAGATACGATTACCAGATTCATCCTGT
AGTTTACACACACAAAAAAAAGAAGAAAAGAATAGACTGCATTTTTAAACGGAAAAAATG
AAACAAAGAAAAGGACATATAAGTACAAATAGGAAATGCAACATCCATTAAAAAGATTCA
GGATCATACAAGACAATACTCATCATCAATGTCCTCAACCTTTACAAGTGACCAATCTAC
TACTAAGCTCTCTGTCTTTGACAAAATGAGTGAAAACCTGAATTCCCAAGAAAGATGGTA
CTTTAGAATCTTTATGGAAAATTACTTCTATACAGCATTAGAAAAGAAATTTTTGAGTAA
AAAATAATTACATACCTAGCCATGTAGTTTGACACACTAGACACAGTATGTGCATGCATA
AAAATGCATCTTGTTTCGTGAATTTTTCTGTTAGAGAACTTATAATCTCCACTCCTGTCA
ATTGCGGCATTAGAGCCCACACGAATAAAGTAACACTTCACAGGTGATGAAGTTGGGTTT
TTCTTCTTTTCTTGATTGCCACCATCTTTGAACACTGATTCAAAACCATGTCAATGATCA
ATTCAGCTAGAGTGCTCAACAACTCAATAAAAAGAACAGAACATGTTCATGTATCCAAAT
ACAGGTTAAAACTTCACCTGGGAGAACGGTTTAAATAACATTAAATCAGTTTCTGAATAT
CGAATCCCAAGTCTAAACCATGTGGTAATTCTAAATCCTATTTCTAGCATGTGAAGCTGA
CCAAAAAAAAAAATCATATTAACTATCCAGCTTTAAGAATGCCAGAGCATTTAAGAGCAA
GTGAGCCTCAGAAGACATTTTTCTAATACCATCAGTGACGGAGTATAAAGAAATGTATCT
GCATATGTGTTGATGCACAGAAGAAAAATGAAGTGAAAAAGACCCTCAAACACCTTAGCC
TTGTTCCGGTTGTTCGGATGGTTTTGAAACCGTACATATATGCATGCATGTCTCCCTGTG
TGACCATTGTAACACGGAAAAGATAACCTACAATGATTTAACAAATTGTTCTTTTTTCAC
TCAAGCATGCATTGTATGAATATTCTATTTCATAGGAGGTAATTATACTTATGAGCCAAT
CAAGACAGGTAGAAGAGAGAAACAAAGCCAAAAGTGGTTAGTGAAGTAAAACATTTTTAA
AATTGGACATTCAAAATTCACCATATTAAGGCATGAAAGACATACCAAAGAACCGATATC
GATGCAAACCTACAAGAATCCCTTCTCTTGCGACCTTGCTATAGTTGGCATAATTATGTT
CTTTAATGGCAGTTGGAACTTTCTCAGTCACCACATCGGAAAATTTCACCATTAAAACAT
TGTCATCTCCCAAAACTTTCTGCAGGAGAGTTCTTTTTGTGTTGTTTAGACAGGGTCCCT
GAAGGAAATAACAATTTATCACTTACACAACATCTGCAAAATGACCGGTCAACACTGGCA
ACAGAAACATTATGATATTACCAAAAGACCAGTGGAAATTGCTTGTATTTATAGTATACA
TATTAGGTTCCGCATGTTGCTGAGCTGTAAAATTCAAACAAGCAATAAAAGAAAAAATCC
ATTTTCCAGAAAGGAACTGCAGACAGCTGATTACAATTTGCCGGTGAGGGTTTGCCACTA
CAACACATGTTTTGCAAAAATGAATTGCTATCAATTGGCACTCATGAAATCAAATCTTAA
AGGTACAAAGTTTCTAAATACTTTTTAATGGGGTAAGATTCAAACGTGAAACCTCCCACA
AGACCTAATCAGAAGATCTGATTCCTTCCGTGGACCCACAGGTATGACTGATAAGGCAAT
ATCAGGTTTTACTGATACTGTGATACCTAATTTCATGATTGCATGTTAAACTCTGATTAC
CTACACTACAGATTCTGTCAGTAAATTAACTATTTCTCCTTGTGAGCAGGCAATTATGCA
TAGGCTAGCACATGATTGTGTGTGATTACACGTATACTGGGGGGTAGATGTGCAAACCTT
GAATTTGTAGCTCCCATCCACAGAGACTTCACAATGATAGACGTATGTTTTTCCAGAATC
CCAATCAAAAGTCTGCAGCACATCGCCAACATGAAAGGGTCATTGAGCACATGTAGTAAT
GGATACGAGGTTGGATAATGCCAGTAATAAAGACACCATCAATGAGTTTTTTTTTTATAG
GTTTTTTTTATAATAATTATAATTAAAAAAAGGTAAGCTATCAGTGTTGGGGTAGATTTA
CCCTTCCTTGAAATCTCAAGACCTTCCAAACTGTGTAACAAGTTAATAATTAATTTTGGG
ACCTTTAAGTTAACCACGTGAAGTCTAGTACTACTTAACAAAACTTAAAAATAAAAATAA
AAACGAGCAAAATGGTTTTTAACAGAATAGTTGGAAAATTATTAAATTTCTTCTCAGTAA
GAATGGAATTTTAGATGAAGATAACTGGCTATGCAAACTCATTCCTACTCTCTAATCTGA
CAGGAAATGGCATCATTACTAGATACTAATTTACTTATTCATCCATTTATGTGTACTTGA
AGGGGATTGCCATGATTAATTCAAGCAGGGTTGCTAAGCTCCAATGATCAGAGTGTAAAG
ATATTCTGTAGCAAACTACCCAAATATTTTGAAATTCTTGAATTGTTAGTCTTAGCGAAC
ATGGATACAATTCCAATTTTCTTTCCAGGAACTAAAAACAAGTAGAGCAGGACAAGAGTC
AAAACCAATTAGCAAAGATTATGGTAATCCACTAATTTATAGATAAACAAGAATTGAGAA
TGATCATCACCGGGTGTCGGTCTTTCGTGCTGATACAGTTCCGACCCAAAGCTTCCCAAA
CTCTCGTCTCAAACAGTTGCATCGGCAAATCTTTCCAGCTCCTAATAGTCTCCGGCTCTA
GAACTTTTTTTAACTTATTTCTGAAAAAAATAAATAAATAAATAGACATCCAAAAGCAGG
TAAACGAACAATGTAATCTAAGAGGAAATGCAGAAGTAGAACCAAATAAGCCACAGAAGG
AGAGAGGAAAGCAAAAAAGGAACAAACTTTCTCATACCCTCCAGCGTAATTCAATATTAG
GAATTGTCTCCTGAACTCAAGTTCGCCCAGAGCTTCTAATTGTGCCTGCCCATTGTCTCC
AGGTTGGTCTACTGAGGAATTAGTGGAAGTCTCACCTGTACCAACACACACTAGATAGTT
AATCACAACGAATGAAAAGCATTCCATTGAGAAAGTGAAAAAAAAAAAAAAAAAAAAAAA
AAAACCTTGAGGAAAAGGTTGAGGTAGAGGCAGAGGGTCCTTAAAAAGTCGAACAGGAGT
AATAGTTGAAGGAGGAGCAGATGATGGGCCTTGATACGGATAAACACGGAGAACTTTTGA
AGGTGAGGCAGAGGAATAGGAATAAGGTGGCCTCAACCCTCCATGGTCTCCAGGTTGCTC
TGTAACTTCCATTCTTACTGAGAAGAAATTTAATTTCAAGGATATTTAGAACTAGATAGA
TATCAGCAACATGACTTCCTATACCCACTTATCTTTCGGGAGTATATTTATGCACTTGCT
CATGATCGTGGTTTTGTTGAAAAATCTAAAACTGAAAAGAAATTTTATAATTTTTATGAA
AATTGAATAATAGTGTAAACTAAATAAAATTATGATTTAAAGGCATCCATTAAACACCAA
GATATGTAAAGGATTAGTAAAGCTTGTTTGATATTCAACTTTAATTCAACTTTTTAAACT
CAAAAACATAATTTGAATTTAAAACAAAGAAAACCTGCTTAGTATATTTATTTTTAAAAA
CTCAAACTCAAGAGCAACTAAAAACCATCCCAATTATTAAAATAAAAAAATATCTGTTTT
TTTTTTTTTTTTAACAACCCACAAGTTTTCAAATTTTTAAGATTTAAAAACAGTTTTTAA
GTTGTATACCAAACAAGTTTTTGAATTTTAAAAATATATTTAATAACTCCTTGTTTTTAA
AAAAAATCAAAGTTTGAATAGGATACCAGACGCCCCTAATAATTTGACCATGAAAATGAA
AACAGGAGGCGTAATGAGAGAATCAGATTTTCTTACTGAGATTAATCAAAATGAAAACAG
AAAAGCCCATGAACATGAAATAAAGTGAAGTAAAAAAATCTGACCTTTATGAACCGGAGG
CGTAATGGGAGAAGCAGACAATTGGGTTTGTAGAAGAGAAGCAGGGTCGGACTTTGAAGG
AGAGGGAGAAGGAGAGGCACAATGATATTGTGGTTTCTCACGGATCATCCAAGTGATTAA
GCCACCGAGGGTTTTGATAGTTCTCCATTCGGCGATTTCACGGAGGAGTTGGAGGGCCTT
CTCCTCGCTCAGAAAACTCAGCCTCAGTCTGACGTTTTGGTCTGGCTGGGGTTGCTTTCT
GTCGTTACAAATTTGGTTAAGCAAATCCTCCACCGACGGAGGCAGAGCAATGTGCGGTTG
CTGTTGTGGTTGTGGCTGTAGACAAACGTTGGCCATGACCGTCTGGGGGGGCTCGATCGT
GCTGCTGTGAAAGCAGTTGATAGATGAAGATAAATGATTGGCGGCATCCTCCATCTGTGG
GTGACTGCGTTTCACGTTCAAATTGCTGTGATGATGCATTTTTTTACACTACCATGAGCC
AGCCCACAATCATAAACTTTCGACTAAATGGCTTTTTTTGTTTTTTTTTTGGGTCTGAAA
ACTTTCTACTAAATGGTAAGTCTCAAGTTTCAAGCTTCTATAAACCAAATACCAAAAAGT
TTCAAGCTTTTATGGGGATATACGAGATTTTCCCTGACAGAAGGTTCCTACTTCGGACCA
GATTTTTGATGGAGCTACTTACACTATTTGCTGTGCTTGGATTGACATGTCACTCAACTC
TAGTTACTCTCTCTCACTCAAGGATCCTCTACCTTTTTATAATCAAGGAAATGCCTCCTC
ATCGACTCTGACTCACCATCACAGTGGACTTCACACAGTCTCTTGTTTTTCCTTATAATT
TTGGCAAAGTTTTCTTTTTTTGCTATAAAAGAATTTTGGTTTGTACATGTTAGACGAAGC
TCCATTTTTGGACT
>chr7:18114727-18131436 A0380 MDHC_LG7 P1
TAAATGACGACTTTCAAACGCATGAACAAGATCACCAAATGCGAGGAGTGGGGCGTAGGA
GCTGTTCTCCAATCCAATAAGTGAAATCCCTTCCCAATAACAGGTTACGCATTACATGAT
ACATCTCTCACAATAACAAGTCACGTGATACGTAGCTGTGAAAGAGACACCGTATAGTAT
CATGTTCAAATTTTTTTTGAGGAATCTAAGCATTTGACCAATGGAAGCAATAAAATTGCA
AGAAACAATATAAGCTGTAAATGGATTTCAATTACATGAACTGATCACATGGTGGGAGGT
GGAGCTGGGGATAATACAATTAGCATATTTATTTGAATTTAGAAACAGAGGGCTTACAAG
CATCTCCTTAACTCATTTTAAGCACCATCGTCACCAAGTGACATAACACAACAGTAATAA
AAACACCATGCATCTTCAGAAAACACCCATTTAAAAAGAAGTTTGATATTAAACTTCTAA
AATGTGGAGCAACACACTGTTCAACGGTAGTTTCGATACACAGGGCTGTACATGCAACTC
TCAGCATACTTCACAAGATTCTCAGGACGGGGGAGACGTGTAGCCAGGCCTACAAAGCAT
ACGATGAAAACGAATTACAAATGGATGGAAGAAGTGGACATTGTTTTTGGGTCAGAACTC
AGAATATACCAAAGAAAAGAAATATATAAAAAAGGCTCACCAAGTTCATATGCCTTAGCA
GCTACGTTAGCAGCTATATGGGCAGAAATCTTTCTGATGTTGGAAAATGGTGGATAAATC
AGCCCTTTCTCAAAATACTCCTCTGAAACTTCCCCCGCCAACGATTCCGCTGTTTTTAGG
AGATGAACCAAAAAGTTGAAGAAAGAGTAAATGCAAAAGTCAATGTCTTGCCAACTAAAC
CTCCTATATTACAGTTGATAGATTTGTGTTTGGCCTGTTTTGACAACATAATGCCATTCA
AGTTCTAAATTCTATGTTTTTTCAAAATCAAACCATTCTGAATGTGAAGTCTACTTACAG
GCTGCCAGAAGCATATCATTGTGCACACGGATTGCGCCAGAGATAACCAAACCGAGACCA
AATCCAGGGAAAATGTAAGCATTGTTGGACTGCATTGAAAAGGAAAGCAAAAAATCTCAG
TCATTGATACTAAACTCATGGTTTTAAACTTGGTCTTAATACTGTGAGATTATATTTGTA
TAACCTGGCCAGGAACATAAACTTTGCCATTGTATTCAACAGGATCAAATGGACTTCCGC
TGGCAAAAATTGCGCGTCCCTAGCAAATGAAAGCAGGACAAGAAACATGGAAGAAAAGTT
AGCTTCACTGCATAAATGGAGTACTCAAACATTCTATTTATTGTATCACCTTGTGCTATA
AATCTCCAAGCAAGTAATGACAGAGTAGATGTAAAAATAAATGTTATACCTTACTCCAAG
TATAAGCTTCTTCAGCAGTACATTCAGACTGAGACGTCGGGTTGGAAAGAGCCAAAATGA
GAGGTTTCTGCATCATTCATTTCTCAATGTCAATAAAACAGATGCTCAAAATGTTATCCA
ACATGAACAAGACGATAGGCAGGGGATGGATGTAAGAGAAAGTGAGGAGTACCTCATTGA
AGGAGGATACTGCCTCAATCACTTCCTTTGTAAACGTTCTTCCAACACCGGATGATCCAA
TAAGAACTGTTGGTTTAATTGCCTGATCAAGTATGAAGGGAGAATAAAAAACAAGTATAA
CCAAATAATTATGCATCAAAATTCAAAAAATAAACTTGAATTGTTTGGTTCATACCTTGA
CAGCATCAAGGAGATTATCAATGGGTTCATGTTCGTGAGCCCAAGGCTTCTTAAACTGTT
GAAGAGAATCTTTGCGAGAGCTAACAATTAATCCCTGCAAAAATGATTCATGTGCTTAAT
GAAGTTTGAGAGAAAGTAAGAAAACTTAAAAATGAAAGTCAGAATCTTTATCGAGCATGC
TACCCCACCTTTGAATCAACAAGCCAGATCTTCTTACGGGTCTCTTCCACAGGAGTTTTT
GTCTACAAGAGACAAAACAAAATAAACGAAGGAAGATCATTGATAAATCATGACCAGAAG
TCCTTAACATCTCAGTTTGACAATTACATTAACCAGAGATAGCGTGCATCTGATTGTAAA
AAGTTAATACCTTTTGTGAGATCTCAAGAGCTATTAGCTCTGCAATACCCGTCCCAGCCT
ACAATCATGAGCAACAGCAGGATGAGAATTATATATTAGAGTTAGATTATTCTTAGTTCT
CCTTAGTTAAGGACATGATAAGCCAGCAATATGTAGTGAAGACAGAAATCCATGAAAAAT
TCCTTACTTCCCCAGCACCAAGGAACAAAAACTTGTGCTCGGACAGGCTACCACCAACCA
ACCTCAGTGCTGCCACAACTCCTGCAAGAACTACAGCAGCTGTTCCCTGAAACAAGGAAA
CAATAGGTCAGGGGGAAACTAAACAAAGTGTACAAGCCGTAAAGGCTAAAGGGCAAGCTC
AAAAGTGATCTACTGTGTACTTGTATGTCATCATTGAAGACAAGATGAGTCCTCCTATAT
TTTTCAAGCAGCTGGAAAGCATTGTGGTTTGCAAAATCTTCAAACTGCACATTTCAATTC
AAAGGGACAAGACAATCTCAGAACTACATGAAAATTTTATACTCTGGAAATCCTACGAAT
ATATTTTATACTCTGGAAATCCTACGAATATATAGGATGTTATTTAAGAAGCAACCTGAA
TGACAACTTTTTCCCCATAATTCTGCTTGACAGCACTCATGAACTCATCTAAAAGATCAG
CATACTCCTGCAGGTAGTGTCAAAAATCTCTCATCATTAAATTAAAATTTATAGTTCTTA
ATTACATAACTAAACTAAACTAAACTAGAGACAAACTAGGGTACGGTAGAAGCTACAAAC
CTTCCCAGTTGTCCTCTTTTGTCGAAGTCCAATATAGAACTCATCCTCCAGCAACTGCTT
ATTATTTGTCCCAACATCAATGGTTATAGGCAAACACTGCAGAAGAAAGTCCAAAGAATT
CTTAATTAAATGAAATTTACATGCTGTGATATCAAACAAGAATTTAAATTTCAATCCTTC
CTTAATTTCCAATGCAACACCTTGATATTAAAATTTACAAATAAAGGTAAACCTCATGGT
TTTGAAGAAAGTTAGCAATGATTAGTAACAAGTAAATAGGAAAATCCTTACCGCTGAGGG
ACGAACTCCTCCAAGCGCTGTGTACAGAGCCAACTTCCCTACCGGAATTCCCATCCCCTG
AAACATGTCCAACAATGCCATGTGAGGGCAAGTTACTTAACCACTTGAGGGTTATTTTAC
TTTTACCAAAAGATACTCATAATTTAAAGAAAGTGATTCAAACTTGTTACCTGACAACCT
AGGTCGCCAAGTCCCAAAATACGCTCACCATCAGTCACAACAATAACTTGAACAGTCCTT
TCAGGCCAGTTCTTCAATACCTCAAGAACTTTGCCCCTGTAAAAGTTGAAGGATTTGTCA
TGTCATCAGAACTTTATGTTGAGAAAACCGAAAAATCACGGTGTAAAGAAATAGTCATAC
TTCTCTTTCAGGCTTATGTAAAGACCCTGAGGGCGCCTGAAGATGCTTCCGAATTTCTGG
CAAGCCTCACCAACAGTTGGAGTGTAGACAATTGGGAGCAATTCCTCCACATTATCAATG
AGAAGTTTGTAGAACAGCCTCTCATTCCTCTCCTGTTAACCAAAGGAAACTGAATGATTC
TCTCTACATCCTTGTTCCAAAGACAAGCAACTCCGCAAAATAGTAAGACAAGTCCCCATT
GTCATTTAACACATTGCAGGGATAAATAACACACTTGAAATAGTGTCCATGAATCTTTAT
GCTAAACCGATACAGGTAAACAGAAAAAACTACCTGGAGCTCTGTCAGAGCCATATATTT
CTGCAGTGGGACTTGATATTGTCGGATAGTGTTCATCAACTTCTTCTCCTGGTTAACAAA
TTTTGGGGGAAAAACATAAAAAATAAACAAGAAGTCAACATTTACCCCAAAAAGTCAACG
ACTGATGTTCTTGATGAATGAAACAACTGAGCTATGCCATTTTAGACTATCACCACAACA
CCCTAAAAGCTTAAATTAACCATGCCATGAATACTAAGCAAAGCAGAAGGACTAAATTAA
ATTAATGGAAACCTGAAGTTGTTGAGAGCAAGTTGCTGGAGGCAGAAGACCACGCAAGTA
ATGGGCGTCCCTCTCTTTCTCCGTAAATGCAAGCCCTTTATTGTACTGGGGATCTCTCAG
CAAAGAATATCCACTGCATCAAGAGATTCAAATTCCACCAAAAAAATTTGTAATTTAACT
TAAAAAAAATTAGAAGTATCAAAGTTTTTACAGGTTTAAGTAAAGCATCCAAAAAGTAGA
ACAGAGATTTTGTTTGGTGAAAAAAGAGAAAAAATTACAACTTGGGTTGCAAGCTAGAAT
TATAAAACAATCAGGTGAAAAGTAGTGACCTGGCGACGGAGTAAGTCCAAGGGGTGACAA
GCTGGTCCTCGGTGGCAGTGTCCTCACCGTAGATGTCCTCAACGCCGCCACCAACAACGG
CGGATTTGGGGTCAAAGTCAAGCACAGAAGCCTTTTCCCCCAACTCCTTGAAGGCGCTCT
CCATTCTTCTAAGTGACCCAATTAACAGCTGAGGATCAGCAACACTCTTTCTCTTACAAT
TACAACACAGAAAACAGAGTGATCGCTGGAGCTCAAAGCCAGTAGTGAGAGAAGAAGCAG
AAGATGCAGTGATCTGTTTTTGAGCTGCAACTCTGTTTTAATAACAAAGCAAACAAACAA
GAACCCATGTTACATGTACACCAAAGGCAAGACAAGACTTATGGCTTTTTTCACATTAAA
AAGTCTAAAAGGAAATGGAAATTAAAGGTAGGGTCATTTTCAATTTAACTAATCATCTTT
TTCTCTTTGTTTAATTATTTAGAGAGAGAAAGAGAGAAAAGAAAAAACGTATAGACGGAG
GAGAAGTGTGAAACTTTCTTGTTCAATATGCATGTGGAGGTGGTGGAGATGAATGATACG
ATTGATTTGGGTGAGTGGGTTCTTTTGAAGGAGATCATTACGCAAAATATCGAGATTAGT
GGTTGGTAGGGAAATGGATACGAATAGGATGGAAGAGAGAGATAGAGACATGGTTTTTTG
TCTATGTTCGGCGGTGGAGTTGGTGGAAGAGAGAAGATAGAAGGAGACAATAGTTGCAGA
CAGTGAGAGATTGGGCTGTTGATTTGGATAATGAAGATTATTGAACAGACGTGTCCAATG
GTGGGGCCCTCACATGCACACCTGCCTCTCAATGCCAGTGCTGTATGTAGTATATGCCTT
GATTCTAAAATAAATATTTGTAACGGACAAAGTTTTGTTTATATTTCTATTTGGCATGTT
ATGCCGGTACTTCTTTTTTTTTAATACGAGTGATAGTTTAAATTATAAAATGAGGGATTT
TTCTCATACACTACACTATCAAAGTGCTATAAATGATCAGACCCAAAAAAGAAAAAAAAA
GTGCTATAAATGATAATGTATAAAGATTGAAACTTGACATCACAAATCTGCAAATCCAAA
GACTTCATAATTCTTCTTCCCTTGTGAGCGTTTGACCAGCTTTTTCCTGGTGCTCACTGA
AATCAGATGAGGCTGAGGTTTGTGCAGGTTAAGACACGTATGGATTGAAGCATTGACATG
TGGTGAATGGTCGTGATTGTTGTGCCTACACGTCCTGTGAACAAACACATCCCAAGGTCC
CTATACACGTGAAGATTGAGAGCTCAGACGGCTCTGTGTCTAGTATTTATTTAGTATTTG
GATTTTTATTAATAATATTGGCTCCGTTTAGAGCACGGGAAGGTCTGTTTGTCTTATTAA
TATTATTCCAAGGTATTGAAAAATTACCAATTGGTCCTTTTACAGAGTAATGCAATTAAA
AATGTGACACTTATGTATATTTCTCCCAAGGAGAGAAACATTATTACCGTGTGAATGTCA
TTATTTTCTAAAACCCGCCCATACTTTCCTTTCTGTTTATAATGGTACGTGTGGACATCC
GGATGAGAAAATAACTATATATATATATACATATATATATATATGCAAACACGCGTTAAT
GTTACAATATAATACATACAACATTTCTTGACAATAATTACGGATATTATGGTACACCTA
AAATTTAATTTACACTAAGTCCTTCAAAACAGAGAATGAGACTTCAATAGTTCGGGCCCC
TTGTTTATTCCTATAATACTTGCAGAGGGCTGAACCTGCAACTTTCCATGCAAAGCAGCA
TTTACTAACAGCTCCTTGACTTATAGCATGGTCATAAGTCACCCGATATATTGCAAGCGC
CTCATTGAATATTTCATGCAACGGCCTTGTACTATTCTCAAGGTCCTCAGCACCACCATA
CAGAATCTACAAATGGGGAAAAGCAGTGAGCAGAACAGGCTCTGGTAAAATGTTTTGTTC
ATAATCCGGACACTTAAGTCTGAAGTCTCACCTCTTTATACTTTCTGAAGACCTTATCAG
CAGCATTATTCTTGCTGTCTCGATCATTGTCCTGCATGGCAGAGCTCATTTCACTCCTGT
AATGCTGGTGGTGTTCCCTCCATTTCCTCAAGCACTCCTCAGGGACTTCGACATCGAACA
TGGGAAGTTTCTTGACTTCTGAAGAGAGGTACAGAGGAAAAATAGCAAGTCAAAAACTTA
TGGACAGGAGCTTTAATAACCAGCTAATATTAAAAATACTTTTATCACACCTTTGATAGA
AGCATCTTCTAATTGATAGGCGTTCACTGTGTCATAAATTAATCCCAAAATGGACGTTGA
TTTGTACGAGTTTACCCTTTCCATGTAATGAGGGAACTGATTCGACTTCAATTCTCCAGG
AATTACCACCTGTTACTCAGAAGTTAAATCAAAGTTTCAAGGCACAGCCAAATCACTTGA
AAGGAAGATGTACTTCAAAGATTAAGGATCATGCAAACTGTAAATAACTAGCTACTGATT
TCCTATATCGTAAAACAGGAGGAGGATGTGAATGTTCTTCACTCCATGGAAACTAAACAA
AGGGTGAACTGAAGACAGACAACGAGTTCCAAACAAATGTAGCAGAACAAATCAAAAGAA
ACGAAGAGTACCCTTTTCCTAAACCAAACACCATATGTTTAATTGCATACAATAGGTACA
CCCACTTATAATAACGACATACTGGAAGAAAGTAAAAATTAACACCAAATCCCTATTGAT
ACATCCTATTACAAAGCTGAAGCAAAAAAAACCAGAACTAACCTTTCCACCTTTTTTTGG
TGCATCTAGAGCTTCGTAGTATAAATCAACCAACCGCAGCATGTTTGCCTTCACACGGGC
TTTCTCACTATTACTACTATCTCCTAGAATTAACAACCGATCCATCTTAGCCAGCCAGCT
ATCAGATGCCTCACTCATTGCAAAGCTGCAACAGATGAAATTGTTTGTGCACCAGAAACA
TAAGATTCACACAGTGGATGAAGTGCTAAATCTGTAGAACAAATGTAATACAAATAATAA
CACAAGAATAAACAGTACTGTTAAGTGTGAATCATAGCCAGAGAATGCTGTCTCAGTTTC
AACAACAAACAGAGATATCCATCATCCAATACCATATCAAGAAGAATGGAAACCATTCAA
CTTGATTTATAAAAGTGGGAAGTTAATATTTTAATTTGGGCCCGATAAATAAGCATAGCA
ATAATTACATACACCAGAAAACAAATTACATTAAGGTTCAAGAATTACCTGATACTTTGT
AACAGTCAACAACTTACTAAATTTTAAAACGAAAAATTCTAATTCAAAGTTCAATTTTGC
CAATATATTTAATGAACTATGCTTTCGTTACATGCATTTTAGACAATATCAAAAGGTACT
ACTTAGGCTAAAAGCATTACAAGATTGAGCAAATAGTAACTACAACGCATCAGGAACCTA
ATTAAAGCCAGAATTTTAATGCAATACAACGCAAATGATTATAAATAGAATCAAATGCAT
ACCTGGGTTCAAACCTAGTTTTCAAGAATAGTTTAATGAGCGCATCCTCTATATCATTAG
GCAAAAGCTCACTGGGTCTAGGACTCGCAACTTTTGGAGTTGATGATGAAGCTTCGATCC
AAGGTTCACTCGGTTTAAAACATTCCAAAAGCTGAAATAATTCCAATAATAAGTGCTAAA
TACAAAAGGGAAACTAGATAACACCAATTAATTATGAAATACAATCACATAAGAACTTTG
GCATATTTGGTATTCTAACACCTCATGTGCTGAAGTATTAGGAGTCAAAGTTTTTCTTCT
CGAACCAGTTCAATAGGTAAAGAGACTACAAAACAGGAGCTCAGCTTTTGGAAAGACCCA
AGTGACAAATTATTTCATTGACATCTTTCCAACATGATCTCACATCAGTATGGAAACAAT
TTAAGTGCAATCAAGCCACTTCAATCAATGTCATGCCCGAATCTTTTCAAATCCCTTTTT
TTTATCATGAAAAGGTATAATAAACCTTAATAAAATGGATATCTATTAAGGACAAAATAG
AAAAACTGATAGTTAAGAGGTGTGATAAACAAAAAAATTTCCAATTCCATGCATAAATTG
GTTAAGCATTTCTAGAGGGGATGTGCACGTCAAATTTTCAAAATAATGATAGAGTAACCC
CGATTAAGGTAAATGCCAACCTGAGGGTTTCTTGAGACCCAATAGAGATCACCGTCAAAA
TCTCCACCACCCATTTCATCAGCCACAGAACGTGGACCTTTGCAAGAGAAGAATATAGCA
TATTTGGCATTTCCGACAACATATTCTAACTCCTTCACGTACCTGGCCTTTAAAACATGG
ATATCACCAAAGTGCAAACCTGGATGCCGGTACACTAGTACCTCTCCTGACATTTGTCCG
CTGTCACTGCACACATCATTGGGCCGAAAAGAGGCCTCAAGCTATAAGTAAACTATATTT
ATTGACACTGAACTACACATAGATGAAGAACTAACATAAGATAATAAAGAAAGAAAATAT
GTATAGTAACACCTTCAGTAAAGAGATACAATTAAGCAAATACAAATCATACAATACCAT
ATTATACCATATACTAGAAACAGTTCTACATGGAACTATTAGTTCATATATAATTTTTTT
TTTTTGGGGTAAATAGTTCATAATTCATTAGAACATAATATACATTAGTACCACTATAAT
TTTCAAAGCAAGAAAATAACAAAATTTGTACAGCATAACCATATAATACGATCTTATGGT
TATGGCATAGATCAAAGAATTTCTGTGTTAGTTGTAGGTTGGATAAATTTTTTAACTAAA
CTACAAATATTGCGATTACAGATTGCTTCCAATACAAGTTATAACTTTACACCTTTAATC
TAAGTACCATGTCTCACATAGAGATAACCACGCAAATGCATTCCTTCTATTACACAAGTT
TTAATTCAAGCAACTGTATTTTATAGCTAATGGGGCATGGACCAAAGAAATGAGGAAATT
ATTGTGCTATGCAATAAAAAGACATATAATTAATCTAGCTACAGGATAACAGATGGTAAA
CATATCATCAAATTCTTGAATGGATTTTTAACAGGAGAGAAAAAAATGCCAGAAATCATA
CATACAGGATAACGCAAACTTCATCTCTTTCCAGAATCCCTGTTGGATCAGTTGTCCCCA
TCAACATATAACTCTGAGGACTACAAATTTTGCCTTTTCTAAGACTCTTATTTTCCTCTT
TCTTTAGAATTGACAGACGATATTGCAAATATGATTCTTCAAGAGGAATACCAGAAAGGA
TCATTTTTACCGAACTGTAATCATCATCCATCTCACCATGGTTATAGGCAACTGAAAATA
CAGAAAATGATGGAAGGAAACCCATCAATAAATTCGAAATAGTGAAAGAGAAATAAGTGG
AACATAAATGAAATAGGAAATGGCTAGAATGTTATTTAACCCATGGACAGATACCAAAGC
AAGAAATTGGCTGCCAATTTGACCCCAAATGATTCAAAAGGAAAGAAAAAGTTACGATGA
GTTCTAAGCACTATCAGCTTCACACCTTTGAATGCTGCACGCATACTGCAGAAAACACCA
TGAGTATCTTCCAGATCTTTCATAAGTAACCCCATAAAGTACTCTTTCGGCACCCCTCCA
TGACATAGAAGTGCAATTAAATGCCTCGAAAAATATGTATTCCTATGTGATTTGCTGGAA
GATGAAAACTTTTAAGTTAAAAATTACACCTTCAACAGTAAAATAATATAAACAGCCCAG
CACCTGGCACTGGCCCTGTACTTGAAATTCTCAATTAATTTATGCTAAAATGTAATATCG
TGTCCTTTTCTTTTATCATTTTTTCAATGTTAACCTTGAGAAAAGGTATCTAGTGATATG
CTAATAAATGCAAATAAGTAATAACCAAGTTGACGCAGGACAACTGATTCTGAATCAACT
GCAGGGGGTAAAAGCAATACAAATTACGCAAAGATAAGTTCTAAATAATGGATATACCTT
ACTTTGACTATTTCCAACGAATTCACTGTTTGATCATCTGAAATCGTTGGATCTCTCTCA
ACTTTAACCATTGATGGTCGAATCTGGATTGTTTTCGGTGGCAGCTACAATGTTTGACAC
TTACAATATTAGAAAATAAGAAAATGAAGAAAATACTATTAGTCAGAACTATTCCTTAAG
TTTTTCATTACTATCAAGCATGAACCTGTTATTAGGGTTGTATTATCTCAGTTCCATTCA
GTAATGATGAGGGCATTGTACAAGAGAATGACAGAAACCATACCGTTTTATTGATCAGAA
AGGTTCCCTTCACAGCACGGCCTTTGTAAAAAAGTCGGAACTGCAAGAGCAAAGGCTACA
GGAGAGAAGAGACAGAAGGAAAACAAAAGCAAAGGGAAATCAGTTGCAAGCAAGATAAGC
CATGCACAGAGAAGAGTAGAAGACATTAGCATTTTGGATTAGGAAATGGAGAAATTAAGA
AAACATGGAGTTGTGAGCCAAAAATTCAGAGAGACTCGACCCTTGACACAGAGGGAAGGA
GAAAGAAAATATAGTCAGTTCCTAGGAAAAAACATAGAGAAATTACAATTGCAGAAGGCA
GAGAGTCACACAGGCAGAGCAAGACTCTTGCGCATTATGCATACCAAGTTTTTGGCTGCG
TAACAGACTAATTTATACAAGCTGTTATACATATGTAAGTTTTAGCTGCATTTTTGCTAG
ATTATTATTCATATCCAGTAACTTGATACTACATTTTTATGCAAACATGTATTTCAAAAT
CTCTATTGTCAAATGCAAATGACGTTGAGGATAAATCAACTATGAGGTTAGTTAATATTT
ATTATTGCCATGCTTTAACCTTAATTTTAAATTACCTAAAACATAGAATCACAAACCTCA
ATGTACTCCTTACTGATATAGTCTCCTTTGAGTAAATCCTTCGGACAGAGTAAAGCCAAA
TCCTCAGATATGAATCCAGTTCCATCTGTATGTATAAGAGGCTTTCCATCTCTATAGATA
CGATTACCAGATTCATCCTGTAGTTTACACACACAAAAAAAAGAAGAAAAGAATAGACTG
CATTTTTAAACGGAAAAAATGAAACAAAGAAAAGGACATATAAGTACAAATAGGAAATGC
AACATCCATTAAAAAGATTCAGGATCATACAAGACAATACTCATCATCAATGTCCTCAAC
CTTTACAAGTGACCAATCTACTACTAAGCTCTCTGTCTTTGACAAAATGAGTGAAAACCT
GAATTCCCAAGAAAGATGGTACTTTAGAATCTTTATGGAAAATTACTTCTATACAGCATT
AGAAAAGAAATTTTTGAGTAAAAAATAATTACATACCTAGCCATGTAGTTTGACACACTA
GACACAGTATGTGCATGCATAAAAATGCATCTTGTTTCGTGAATTTTTCTGTTAGAGAAC
TTATAATCTCCACTCCTGTCAATTGCGGCATTAGAGCCCACACGAATAAAGTAACACTTC
ACAGGTGATGAAGTTGGGTTTTTCTTCTTTTCTTGATTGCCACCATCTTTGAACACTGAT
TCAAAACCATGTCAATGATCAATTCAGCTAGAGTGCTCAACAACTCAATAAAAAGAACAG
AACATGTTCATGTATCCAAATACAGGTTAAAACTTCACCTGGGAGAACGGTTTAAATAAC
ATTAAATCAGTTTCTGAATATCGAATCCCAAGTCTAAACCATGTGGTAATTCTAAATCCT
ATTTCTAGCATGTGAAGCTGACCAAAAAAAAAAATCATATTAACTATCCAGCTTTAAGAA
TGCCAGAGCATTTAAGAGCAAGTGAGCCTCAGAAGACATTTTTCTAATACCATCAGTGAC
GGAGTATAAAGAAATGTATCTGCATATGTGTTGATGCACAGAAGAAAAATGAAGTGAAAA
AGACCCTCAAACACCTTAGCCTTGTTCCGGTTGTTCGGATGGTTTTGAAACCGTACATAT
ATGCATGCATGTCTCCCTGTGTGACCATTGTAACACGGAAAAGATAACCTACAATGATTT
AACAAATTGTTCTTTTTTCACTCAAGCATGCATTGTATGAATATTCTATTTCATAGGAGG
TAATTATACTTATGAGCCAATCAAGACAGGTAGAAGAGAGAAACAAAGCCAAAAGTGGTT
AGTGAAGTAAAACATTTTTAAAATTGGACATTCAAAATTCACCATATTAAGGCATGAAAG
ACATACCAAAGAACCGATATCGATGCAAACCTACAAGAATCCCTTCTCTTGCGACCTTGC
TATAGTTGGCATAATTATGTTCTTTAATGGCAGTTGGAACTTTCTCAGTCACCACATCGG
AAAATTTCACCATTAAAACATTGTCATCTCCCAAAACTTTCTGCAGGAGAGTTCTTTTTG
TGTTGTTTAGACAGGGTCCCTGAAGGAAATAACAATTTATCACTTACACAACATCTGCAA
AATGACCGGTCAACACTGGCAACAGAAACATTATGATATTACCAAAAGACCAGTGGAAAT
TGCTTGTATTTATAGTATACATATTAGGTTCCGCATGTTGCTGAGCTGTAAAATTCAAAC
AAGCAATAAAAGAAAAAATCCATTTTCCAGAAAGGAACTGCAGACAGCTGATTACAATTT
GCCGGTGAGGGTTTGCCACTACAACACATGTTTTGCAAAAATGAATTGCTATCAATTGGC
ACTCATGAAATCAAATCTTAAAGGTACAAAGTTTCTAAATACTTTTTAATGGGGTAAGAT
TCAAACGTGAAACCTCCCACAAGACCTAATCAGAAGATCTGATTCCTTCCGTGGACCCAC
AGGTATGACTGATAAGGCAATATCAGGTTTTACTGATACTGTGATACCTAATTTCATGAT
TGCATGTTAAACTCTGATTACCTACACTACAGATTCTGTCAGTAAATTAACTATTTCTCC
TTGTGAGCAGGCAATTATGCATAGGCTAGCACATGATTGTGTGTGATTACACGTATACTG
GGGGGTAGATGTGCAAACCTTGAATTTGTAGCTCCCATCCACAGAGACTTCACAATGATA
GACGTATGTTTTTCCAGAATCCCAATCAAAAGTCTGCAGCACATCGCCAACATGAAAGGG
TCATTGAGCACATGTAGTAATGGATACGAGGTTGGATAATGCCAGTAATAAAGACACCAT
CAATGAGTTTTTTTTTTATAGGTTTTTTTTATAATAATTATAATTAAAAAAAGGTAAGCT
ATCAGTGTTGGGGTAGATTTACCCTTCCTTGAAATCTCAAGACCTTCCAAACTGTGTAAC
AAGTTAATAATTAATTTTGGGACCTTTAAGTTAACCACGTGAAGTCTAGTACTACTTAAC
AAAACTTAAAAATAAAAATAAAAACGAGCAAAATGGTTTTTAACAGAATAGTTGGAAAAT
TATTAAATTTCTTCTCAGTAAGAATGGAATTTTAGATGAAGATAACTGGCTATGCAAACT
CATTCCTACTCTCTAATCTGACAGGAAATGGCATCATTACTAGATACTAATTTACTTATT
CATCCATTTATGTGTACTTGAAGGGGATTGCCATGATTAATTCAAGCAGGGTTGCTAAGC
TCCAATGATCAGAGTGTAAAGATATTCTGTAGCAAACTACCCAAATATTTTGAAATTCTT
GAATTGTTAGTCTTAGCGAACATGGATACAATTCCAATTTTCTTTCCAGGAACTAAAAAC
AAGTAGAGCAGGACAAGAGTCAAAACCAATTAGCAAAGATTATGGTAATCCACTAATTTA
TAGATAAACAAGAATTGAGAATGATCATCACCGGGTGTCGGTCTTTCGTGCTGATACAGT
TCCGACCCAAAGCTTCCCAAACTCTCGTCTCAAACAGTTGCATCGGCAAATCTTTCCAGC
TCCTAATAGTCTCCGGCTCTAGAACTTTTTTTAACTTATTTCTGAAAAAAATAAATAAAT
AAATAGACATCCAAAAGCAGGTAAACGAACAATGTAATCTAAGAGGAAATGCAGAAGTAG
AACCAAATAAGCCACAGAAGGAGAGAGGAAAGCAAAAAAGGAACAAACTTTCTCATACCC
TCCAGCGTAATTCAATATTAGGAATTGTCTCCTGAACTCAAGTTCGCCCAGAGCTTCTAA
TTGTGCCTGCCCATTGTCTCCAGGTTGGTCTACTGAGGAATTAGTGGAAGTCTCACCTGT
ACCAACACACACTAGATAGTTAATCACAACGAATGAAAAGCATTCCATTGAGAAAGTGAA
AAAAAAAAAAAAAAAAAAAAAAAAACCTTGAGGAAAAGGTTGAGGTAGAGGCAGAGGGTC
CTTAAAAAGTCGAACAGGAGTAATAGTTGAAGGAGGAGCAGATGATGGGCCTTGATACGG
ATAAACACGGAGAACTTTTGAAGGTGAGGCAGAGGAATAGGAATAAGGTGGCCTCAACCC
TCCATGGTCTCCAGGTTGCTCTGTAACTTCCATTCTTACTGAGAAGAAATTTAATTTCAA
GGATATTTAGAACTAGATAGATATCAGCATGACTTCCTATACCCACTTATCTTTCGGGAG
TATATTTATGCACTTGCTCATGATCGTGGTTTTGTTGAAAAATCTAAAACTGAAAAGAAA
TTTTATAATTTTTATGAAAATTGAATAATAGTGTAAACTAAATAAAATTATGATTTAAAG
GCATCCATTAAACACCAAGATATGTAAAGGATTAGTAAAGCTTGTTTGATATTCAACTTT
AATTCAACTTTTTAAACTCAAAAACATAATTTGAATTTAAAACAAAGAAAACCTGCTTAG
TATATTTATTTTTAAAAACTCAAACTCAAGAGCAACTAAAAACCATCCCAATTATTAAAA
TAAAAAAATATCTGTTTTTTTTTTTTTTTTAACAACCCACAAGTTTTCAAATTTTTAAGA
TTTAAAAACAGTTTTTAAGTTGTATACCAAACAAGTTTTTGAATTTTAAAAATATATTTA
ATAACTCCTTGTTTTTAAAAAAAATCAAAGTTTGAATAGGATACCAGACGCCCCTAATAA
TTTGACCATGAAAATGAAAACAGGAGGCGTAATGAGAGAATCAGATTTTCTTACTGAGAT
TAATCAAAATGAAAACAGAAAAGCCCATGAACATGAAATAAAGTGAAGTAAAAAAATCTG
ACCTTTATGAACCGGAGGCGTAATGGGAGAAGCAGACAATTGGGTTTGTAGAAGAGAAGC
AGGGTCGGACTTTGAAGGAGAGGGAGAAGGAGAGGCACAATGATATTGTGGTTTCTCACG
GATCATCCAAGTGATTAAGCCACCGAGGGTTTTGATAGTTCTCCATTCGGCGATTTCACG
GAGGAGTTGGAGGGCCTTCTCCTCGCTCAGAAAACTCAGCCTCAGTCTGACGTTTTGGTC
TGGCTGGGGTTGCTTTCTGTCGTTACAAATTTGGTTAAGCAAATCCTCCACCGACGGAGG
CAGAGCAATGTGCGGTTGCTGTTGTGGTTGTGGCTGTAGACAAACGTTGGCCATGACCGT
CTGGGGGGGCTCGATCGTGCTGCTGTGAAAGCAGTTGATAGATGAAGATAAATGATTGGC
GGCATCCTCCATCTGTGGGTGACTGCGTTTCACGTTCAAATTGCTGTGATGATGCATTTT
TTTACACTACCATGAGCCAGCCCACAATCATAAACTTTCGACTAAATGGCTTTTTTTGTT
TTTTTTTTGGGTCTGAAAACTTTCTACTAAATGGTAAGTCTCAAGTTTCAAGCTTCTATA
AACCAAATACCAAAAAGTTTCAAGCTTTTATGGGGATATACGAGATTTTCCCTGACAGAA
GGTTCCTACTTCGGACCAGATTTTTGATGGAGCTACTTACACTATTTGCTGTGCTTGGAT
TGACATGTCACTCAACTCTAGTTACTCTCTCTCACTCAAGGATCCTCTACCTTTTTATAA
TCAAGGAAATGCCTCCTCATCGACTCTGACTCACCATCACAGTGGACTTCACACAGTCTC
TTGTTTTTCCTTATAATTTTGGCAAAGTTTTCTTTTTTTGCTATAAAAGAATTTTGGTTT
GTACATGTTAGACGAAGCTCCATTTTTGGACT
>chr7:18114727-18131436 A0380 MDHC_LG7 P2
TAAATGACGACTTTCAAACGCATGAACAAGATCACCAAATGCGAGGAGTGGGGCGTAGGA
GCTGTTCTCCAATCCAATAAGTGAAATCCCTTCCCAATAACAGGTTACGCATTACATGAT
ACATCTCTCACAATAACAAGTCACGTGATACGTAGCTGTGAAAGAGACACCGTATAGTAT
CATGTTCAAATTTTTTTTGAGGAATCTAAGCATTTGACCAATGGAAGCAATAAAATTGCA
AGAAACAATATAAGCTGTAAATGGATTTCAATTACATGAACTGATCACATGGTGGGAGGT
GGAGCTGGGGATAATACAATTAGCATATTTATTTGAATTTAGAAACAGAGGGCTTACAAG
CATCTCCTTAACTCATTTTAAGCACCATCGTCACCAAGTGACATAACACAACAGTAATAA
AAACACCATGCATCTTCAGAAAACACCCATTTAAAAAGAAGTTTGATATTAAACTTCTAA
AATGTGGAGCAACACACTGTTCAACGGTAGTTTCGATACACAGGGCTGTACATGCAACTC
TCAGCATACTTCACAAGATTCTCAGGACGGGGGAGACGTGTAGCCAGGCCTACAAAGCAT
ACGATGAAAACGAATTACAAATGGATGGAAGAAGTGGACATTGTTTTTGGGTCAGAACTC
AGAATATACCAAAGAAAAGAAATATATAAAAAAGGCTCACCAAGTTCATATGCCTTAGCA
GCTACGTTAGCAGCTATATGGGCAGAAATCTTTCTGATGTTGGAAAATGGTGGATAAATC
AGCCCTTTCTCAAAATACTCCTCTGAAACTTCCCCCGCCAACGATTCCGCTGTTTTTAGG
AGATGAACCAAAAAGTTGAAGAAAGAGTAAATGCAAAAGTCAATGTCTTGCCAACTAAAC
CTCCTATATTACAGTTGATAGATTTGTGTTTGGCCTGTTTTGACAACATAATGCCATTCA
AGTTCTAAATTCTATGTTTTTTCAAAATCAAACCATTCTGAATGTGAAGTCTACTTACAG
GCTGCCAGAAGCATATCATTGTGCACACGGATTGCGCCAGAGATAACCAAACCGAGACCA
AATCCAGGGAAAATGTAAGCATTGTTGGACTGCATTGAAAAGGAAAGCAAAAAATCTCAG
TCATTGATACTAAACTCATGGTTTTAAACTTGGTCTTAATACTGTGAGATTATATTTGTA
TAACCTGGCCAGGAACATAAACTTTGCCATTGTATTCAACAGGATCAAATGGACTTCCGC
TGGCAAAAATTGCGCGTCCCTAGCAAATGAAAGCAGGACAAGAAACATGGAAGAAAAGTT
AGCTTCACTGCATAAATGGAGTACTCAAACATTCTATTTATTGTATCACCTTGTGCTATA
AATCTCCAAGCAAGTAATGACAGAGTAGATGTAAAAATAAATGTTATACCTTACTCCAAG
TATAAGCTTCTTCAGCAGTACATTCAGACTGAGACGTCGGGTTGGAAAGAGCCAAAATGA
GAGGTTTCTGCATCATTCATTTCTCAATGTCAATAAAACAGATGCTCAAAATGTTATCCA
ACATGAACAAGACGATAGGCAGGGGATGGATGTAAGAGAAAGTGAGGAGTACCTCATTGA
AGGAGGATACTGCCTCAATCACTTCCTTTGTAAACGTTCTTCCAACACCGGATGATCCAA
TAAGAACTGTTGGTTTAATTGCCTGATCAAGTATGAAGGGAGAATAAAAAACAAGTATAA
CCAAATAATTATGCATCAAAATTCAAAAAATAAACTTGAATTGTTTGGTTCATACCTTGA
CAGCATCAAGGAGATTATCAATGGGTTCATGTTCGTGAGCCCAAGGCTTCTTAAACTGTT
GAAGAGAATCTTTGCGAGAGCTAACAATTAATCCCTGCAAAAATGATTCATGTGCTTAAT
GAAGTTTGAGAGAAAGTAAGAAAACTTAAAAATGAAAGTCAGAATCTTTATCGAGCATGC
TACCCCACCTTTGAATCAACAAGCCAGATCTTCTTACGGGTCTCTTCCACAGGAGTTTTT
GTCTACAAGAGACAAAACAAAATAAACGAAGGAAGATCATTGATAAATCATGACCAGAAG
TCCTTAACATCTCAGTTTGACAATTACATTAACCAGAGATAGCGTGCATCTGATTGTAAA
AAGTTAATACCTTTTGTGAGATCTCAAGAGCTATTAGCTCTGCAATACCCGTCCCAGCCT
ACAATCATGAGCAACAGCAGGATGAGAATTATATATTAGAGTTAGATTATTCTTAGTTCT
CCTTAGTTAAGGACATGATAAGCCAGCAATATGTAGTGAAGACAGAAATCCATGAAAAAT
TCCTTACTTCCCCAGCACCAAGGAACAAAAACTTGTGCTCGGACAGGCTACCACCAACCA
ACCTCAGTGCTGCCACAACTCCTGCAAGAACTACAGCAGCTGTTCCCTGAAACAAGGAAA
CAATAGGTCAGGGGGAAACTAAACAAAGTGTACAAGCCGTAAAGGCTAAAGGGCAAGCTC
AAAAGTGATCTACTGTGTACTTGTATGTCATCATTGAAGACAAGATGAGTCCTCCTATAT
TTTTCAAGCAGCTGGAAAGCATTGTGGTTTGCAAAATCTTCAAACTGCACATTTCAATTC
AAAGGGACAAGACAATCTCAGAACTACATGAAAATTTTATACTCTGGAAATCCTACGAAT
ATATTTTATACTCTGGAAATCCTACGAATATATAGGATGTTATTTAAGAAGCAACCTGAA
TGACAACTTTTTCCCCATAATTCTGCTTGACAGCACTCATGAACTCATCTAAAAGATCAG
CATACTCCTGCAGGTAGTGTCAAAAATCTCTCATCATTAAATTAAAATTTATAGTTCTTA
ATTACATAACTAAACTAAACTAAACTAGAGACAAACTAGGGTACGGTAGAAGCTACAAAC
CTTCCCAGTTGTCCTCTTTTGTCGAAGTCCAATATAGAACTCATCCTCCAGCAACTGCTT
ATTATTTGTCCCAACATCAATGGTTATAGGCAAACACTGCAGAAGAAAGTCCAAAGAATT
CTTAATTAAATGAAATTTACATGCTGTGATATCAAACAAGAATTTAAATTTCAATCCTTC
CTTAATTTCCAATGCAACACCTTGATATTAAAATTTACAAATAAAGGTAAACCTCATGGT
TTTGAAGAAAGTTAGCAATGATTAGTAACAAGTAAATAGGAAAATCCTTACCGCTGAGGG
ACGAACTCCTCCAAGCGCTGTGTACAGAGCCAACTTCCCTACCGGAATTCCCATCCCCTG
AAACATGTCCAACAATGCCATGTGAGGGCAAGTTACTTAACCACTTGAGGGTTATTTTAC
TTTTACCAAAAGATACTCATAATTTAAAGAAAGTGATTCAAACTTGTTACCTGACAACCT
AGGTCGCCAAGTCCCAAAATACGCTCACCATCAGTCACAACAATAACTTGAACAGTCCTT
TCAGGCCAGTTCTTCAATACCTCAAGAACTTTGCCCCTGTAAAAGTTGAAGGATTTGTCA
TGTCATCAGAACTTTATGTTGAGAAAACCGAAAAATCACGGTGTAAAGAAATAGTCATAC
TTCTCTTTCAGGCTTATGTAAAGACCCTGAGGGCGCCTGAAGATGCTTCCGAATTTCTGG
CAAGCCTCACCAACAGTTGGAGTGTAGACAATTGGGAGCAATTCCTCCACATTATCAATG
AGAAGTTTGTAGAACAGCCTCTCATTCCTCTCCTGTTAACCAAAGGAAACTGAATGATTC
TCTCTACATCCTTGTTCCAAAGACAAGCAACTCCGCAAAATAGTAAGACAAGTCCCCATT
GTCATTTAACACATTGCAGGGATAAATAACACACTTGAAATAGTGTCCATGAATCTTTAT
GCTAAACCGATACAGGTAAACAGAAAAAACTACCTGGAGCTCTGTCAGAGCCATATATTT
CTGCAGTGGGACTTGATATTGTCGGATAGTGTTCATCAACTTCTTCTCCTGGTTAACAAA
TTTTGGGGGAAAAACATAAAAAATAAACAAGAAGTCAACATTTACCCCAAAAAGTCAACG
ACTGATGTTCTTGATGAATGAAACAACTGAGCTATGCCATTTTAGACTATCACCACAACA
CCCTAAAAGCTTAAATTAACCATGCCATGAATACTAAGCAAAGCAGAAGGACTAAATTAA
ATTAATGGAAACCTGAAGTTGTTGAGAGCAAGTTGCTGGAGGCAGAAGACCACGCAAGTA
ATGGGCGTCCCTCTCTTTCTCCGTAAATGCAAGCCCTTTATTGTACTGGGGATCTCTCAG
CAAAGAATATCCACTGCATCAAGAGATTCAAATTCCACCAAAAAAATTTGTAATTTAACT
TAAAAAAAATTAGAAGTATCAAAGTTTTTACAGGTTTAAGTAAAGCATCCAAAAAGTAGA
ACAGAGATTTTGTTTGGTGAAAAAAGAGAAAAAATTACAACTTGGGTTGCAAGCTAGAAT
TATAAAACAATCAGGTGAAAAGTAGTGACCTGGCGACGGAGTAAGTCCAAGGGGTGACAA
GCTGGTCCTCGGTGGCAGTGTCCTCACCGTAGATGTCCTCAACGCCGCCACCAACAACGG
CGGATTTGGGGTCAAAGTCAAGCACAGAAGCCTTTTCCCCCAACTCCTTGAAGGCGCTCT
CCATTCTTCTAAGTGACCCAATTAACAGCTGAGGATCAGCAACACTCTTTCTCTTACAAT
TACAACACAGAAAACAGAGTGATCGCTGGAGCTCAAAGCCAGTAGTGAGAGAAGAAGCAG
AAGATGCAGTGATCTGTTTTTGAGCTGCAACTCTGTTTTAATAACAAAGCAAACAAACAA
GAACCCATGTTACATGTACACCAAAGGCAAGACAAGACTTATGGCTTTTTTCACATTAAA
AAGTCTAAAAGGAAATGGAAATTAAAGGTAGGGTCATTTTCAATTTAACTAATCATCTTT
TTCTCTTTGTTTAATTATTTAGAGAGAGAAAGAGAGAAAAGAAAAAACGTATAGACGGAG
GAGAAGTGTGAAACTTTCTTGTTCAATATGCATGTGGAGGTGGTGGAGATGAATGATACG
ATTGATTTGGGTGAGTGGGTTCTTTTGAAGGAGATCATTACGCAAAATATCGAGATTAGT
GGTTGGTAGGGAAATGGATACGAATAGGATGGAAGAGAGAGATAGAGACATGGTTTTTTG
TCTATGTTCGGCGGTGGAGTTGGTGGAAGAGAGAAGATAGAAGGAGACAATAGTTGCAGA
CAGTGAGAGATTGGGCTGTTGATTTGGATAATGAAGATTATTGAACAGACGTGTCCAATG
GTGGGGCCCTCACATGCACACCTGCCTCTCAATGCCAGTGCTGTATGTAGTATATGCCTT
GATTCTAAAATAAATATTTGTAACGGACAAAGTTTTGTTTATATTTCTATTTGGCATGTT
ATGCCGGTACTTCTTTTTTTTTAATACGAGTGATAGTTTAAATTATAAAATGAGGGATTT
TTCTCATACACTACACTATCAAAGTGCTATAAATGATCAGACCCAAAAAAGAAAAAAAAA
AGTGCTATAAATGATAATGTATAAAGATTGAAACTTGACATCACAAATCTGCAAATCCAA
AGACTTCATAATTCTTCTTCCCTTGTGAGCGTTTGACCAGCTTTTTCCTGGTGCTCACTG
AAATCAGATGAGGCTGAGGTTTGTGCAGGTTAAGACACGTATGGATTGAAGCATTGACAT
GTGGTGAATGGTCGTGATTGTTGTGCCTACACGTCCTGTGAACAAACACATCCCAAGGTC
CCTATACACGTGAAGATTGAGAGCTCAGACGGCTCTGTGTCTAGTATTTATTTAGTATTT
GGATTTTTATTAATAATATTGGCTCCGTTTAGAGCACGGGAAGGTCTGTTTGTCTTATTA
ATATTATTCCAAGGTATTGAAAAATTACCAATTGGTCCTTTTACAGAGTAATGCAATTAA
AAATGTGACACTTATGTATATTTCTCCCAAGGAGAGAAACATTATTACCGTGTGAATGTC
ATTATTTTCTAAAACCCGCCCATACTTTCCTTTCTGTTTATAATGGTACGTGTGGACATC
CGGATGAGAAAATAACTATATATATATATACATATATATATATATGCAAACACGCGTTAA
TGTTACAATATAATACATACAACATTTCTTGACAATAATTACGGATATTATGGTACACCT
AAAATTTAATTTACACTAAGTCCTTCAAAACAGAGAATGAGACTTCAATAGTTCGGGCCC
CTTGTTTATTCCTATAATACTTGCAGAGGGCTGAACCTGCAACTTTCCATGCAAAGCAGC
ATTTACTAACAGCTCCTTGACTTATAGCATGGTCATAAGTCACCCGATATATTGCAAGCG
CCTCATTGAATATTTCATGCAACGGCCTTGTACTATTCTCAAGGTCCTCAGCACCACCAT
ACAGAATCTACAAATGGGGAAAAGCAGTGAGCAGAACAGGCTCTGGTAAAATGTTTTGTT
CATAATCCGGACACTTAAGTCTGAAGTCTCACCTCTTTATACTTTCTGAAGACCTTATCA
GCAGCATTATTCTTGCTGTCTCGATCATTGTCCTGCATGGCAGAGCTCATTTCACTCCTG
TAATGCTGGTGGTGTTCCCTCCATTTCCTCAAGCACTCCTCAGGGACTTCGACATCGAAC
ATGGGAAGTTTCTTGACTTCTGAAGAGAGGTACAGAGGAAAAATAGCAAGTCAAAAACTT
ATGGACAGGAGCTTTAATAACCAGCTAATATTAAAAATACTTTTATCACACCTTTGATAG
AAGCATCTTCTAATTGATAGGCGTTCACTGTGTCATAAATTAATCCCAAAATGGACGTTG
ATTTGTACGAGTTTACCCTTTCCATGTAATGAGGGAACTGATTCGACTTCAATTCTCCAG
GAATTACCACCTGTTACTCAGAAGTTAAATCAAAGTTTCAAGGCACAGCCAAATCACTTG
AAAGGAAGATGTACTTCAAAGATTAAGGATCATGCAAACTGTAAATAACTAGCTACTGAT
TTCCTATATCGTAAAACAGGAGGAGGATGTGAATGTTCTTCACTCCATGGAAACTAAACA
AAGGGTGAACTGAAGACAGACAACGAGTTCCAAACAAATGTAGCAGAACAAATCAAAAGA
AACGAAGAGTACCCTTTTCCTAAACCAAACACCATATGTTTAATTGCATACAATAGGTAC
ACCCACTTATAATAACGACATACTGGAAGAAAGTAAAAATTAACACCAAATCCCTATTGA
TACATCCTATTACAAAGCTGAAGCAAAAAAAACCAGAACTAACCTTTCCACCTTTTTTTG
GTGCATCTAGAGCTTCGTAGTATAAATCAACCAACCGCAGCATGTTTGCCTTCACACGGG
CTTTCTCACTATTACTACTATCTCCTAGAATTAACAACCGATCCATCTTAGCCAGCCAGC
TATCAGATGCCTCACTCATTGCAAAGCTGCAACAGATGAAATTGTTTGTGCACCAGAAAC
ATAAGATTCACACAGTGGATGAAGTGCTAAATCTGTAGAACAAATGTAATACAAATAATA
ACACAAGAATAAACAGTACTGTTAAGTGTGAATCATAGCCAGAGAATGCTGTCTCAGTTT
CAACAACAAACAGAGATATCCATCATCCAATACCATATCAAGAAGAATGGAAACCATTCA
ACTTGATTTATAAAAGTGGGAAGTTAATATTTTAATTTGGGCCCGATAAATAAGCATAGC
AATAATTACATACACCAGAAAACAAATTACATTAAGGTTCAAGAATTACCTGATACTTTG
TAACAGTCAACAACTTACTAAATTTTAAAACGAAAAATTCTAATTCAAAGTTCAATTTTG
CCAATATATTTAATGAACTATGCTTTCGTTACATGCATTTTAGACAATATCAAAAGGTAC
TACTTAGGCTAAAAGCATTACAAGATTGAGCAAATAGTAACTACAACGCATCAGGAACCT
AATTAAAGCCAGAATTTTAATGCAATACAACGCAAATGATTATAAATAGAATCAAATGCA
TACCTGGGTTCAAACCTAGTTTTCAAGAATAGTTTAATGAGCGCATCCTCTATATCATTA
GGCAAAAGCTCACTGGGTCTAGGACTCGCAACTTTTGGAGTTGATGATGAAGCTTCGATC
CAAGGTTCACTCGGTTTAAAACATTCCAAAAGCTGAAATAATTCCAATAATAAGTGCTAA
ATACAAAAGGGAAACTAGATAACACCAATTAATTATGAAATACAATCACATAAGAACTTT
GGCATATTTGGTATTCTAACACCTCATGTGCTGAAGTATTAGGAGTCAAAGTTTTTCTTC
TCGAACCAGTTCAATAGGTAAAGAGACTACAAAACAGGAGCTCAGCTTTTGGAAAGACCC
AAGTGACAAATTATTTCATTGACATCTTTCCAACATGATCTCACATCAGTATGGAAACAA
TTTAAGTGCAATCAAGCCACTTCAATCAATGTCATGCCCGAATCTTTTCAAATCCCTTTT
TTTTATCATGAAAAGGTATAATAAACCTTAATAAAATGGATATCTATTAAGGACAAAATA
GAAAAACTGATAGTTAAGAGGTGTGATAAACAAAAAAATTTCCAATTCCATGCATAAATT
GGTTAAGCATTTCTAGAGGGGATGTGCACGTCAAATTTTCAAAATAATGATAGAGTAACC
CCGATTAAGGTAAATGCCAACCTGAGGGTTTCTTGAGACCCAATAGAGATCACCGTCAAA
ATCTCCACCACCCATTTCATCAGCCACAGAACGTGGACCTTTGCAAGAGAAGAATATAGC
ATATTTGGCATTTCCGACAACATATTCTAACTCCTTCACGTACCTGGCCTTTAAAACATG
GATATCACCAAAGTGCAAACCTGGATGCCGGTACACTAGTACCTCTCCTGACATTTGTCC
GCTGTCACTGCACACATCATTGGGCCGAAAAGAGGCCTCAAGCTATAAGTAAACTATATT
TATTGACACTGAACTACACATAGATGAAGAACTAACATAAGATAATAAAGAAAGAAAATA
TGTATAGTAACACCTTCAGTAAAGAGATACAATTAAGCAAATACAAATCATACAATACCA
TATTATACCATATACTAGAAACAGTTCTACATGGAACTATTAGTTCATATATAATTTTTT
TTTTTTGGGGTAAATAGTTCATAATTCATTAGAACATAATATACATTAGTACCACTATAA
TTTTCAAAGCAAGAAAATAACAAAATTTGTACAGCATAACCATATAATACGATCTTATGG
TTATGGCATAGATCAAAGAATTTCTGTGTTAGTTGTAGGTTGGATAAATTTTTTAACTAA
ACTACAAATATTGCGATTACAGATTGCTTCCAATACAAGTTATAACTTTACACCTTTAAT
CTAAGTACCATGTCTCACATAGAGATAACCACGCAAATGCATTCCTTCTATTACACAAGT
TTTAATTCAAGCAACTGTATTTTATAGCTAATGGGGCATGGACCAAAGAAATGAGGAAAT
TATTGTGCTATGCAATAAAAAGACATATAATTAATCTAGCTACAGGATAACAGATGGTAA
ACATATCATCAAATTCTTGAATGGATTTTTAACAGGAGAGAAAAAAATGCCAGAAATCAT
ACATACAGGATAACGCAAACTTCATCTCTTTCCAGAATCCCTGTTGGATCAGTTGTCCCC
ATCAACATATAACTCTGAGGACTACAAATTTTGCCTTTTCTAAGACTCTTATTTTCCTCT
TTCTTTAGAATTGACAGACGATATTGCAAATATGATTCTTCAAGAGGAATACCAGAAAGG
ATCATTTTTACCGAACTGTAATCATCATCCATCTCACCATGGTTATAGGCAACTGAAAAT
ACAGAAAATGATGGAAGGAAACCCATCAATAAATTCGAAATAGTGAAAGAGAAATAAGTG
GAACATAAATGAAATAGGAAATGGCTAGAATGTTATTTAACCCATGGACAGATACCAAAG
CAAGAAATTGGCTGCCAATTTGACCCCAAATGATTCAAAAGGAAAGAAAAAGTTACGATG
AGTTCTAAGCACTATCAGCTTCACACCTTTGAATGCTGCACGCATACTGCAGAAAACACC
ATGAGTATCTTCCAGATCTTTCATAAGTAACCCCATAAAGTACTCTTTCGGCACCCCTCC
ATGACATAGAAGTGCAATTAAATGCCTCGAAAAATATGTATTCCTATGTGATTTGCTGGA
AGATGAAAACTTTTAAGTTAAAAATTACACCTTCAACAGTAAAATAATATAAACAGCCCA
GCACCTGGCACTGGCCCTGTACTTGAAATTCTCAATTAATTTATGCTAAAATGTAATATC
GTGTCCTTTTCTTTTATCATTTTTTCAATGTTAACCTTGAGAAAAGGTATCTAGTGATAT
GCTAATAAATGCAAATAAGTAATAACCAAGTTGACGCAGGACAACTGATTCTGAATCAAC
TGCAGGGGGTAAAAGCAATACAAATTACGCAAAGATAAGTTCTAAATAATGGATATACCT
TACTTTGACTATTTCCAACGAATTCACTGTTTGATCATCTGAAATCGTTGGATCTCTCTC
AACTTTAACCATTGATGGTCGAATCTGGATTGTTTTCGGTGGCAGCTACAATGTTTGACA
CTTACAATATTAGAAAATAAGAAAATGAAGAAAATACTATTAGTCAGAACTATTCCTTAA
GTTTTTCATTACTATCAAGCATGAACCTGTTATTAGGGTTGTATTATCTCAGTTCCATTC
AGTAATGATGAGGGCATTGTACAAGAGAATGACAGAAACCATACCGTTTTATTGATCAGA
AAGGTTCCCTTCACAGCACGGCCTTTGTAAAAAAGTCGGAACTGCAAGAGCAAAGGCTAC
AGGAGAGAAGAGACAGAAGGAAAACAAAAGCAAAGGGAAATCAGTTGCAAGCAAGATAAG
CCATGCACAGAGAAGAGTAGAAGACATTAGCATTTTGGATTAGGAAATGGAGAAATTAAG
AAAACATGGAGTTGTGAGCCAAAAATTCAGAGAGACTCGACCCTTGACACAGAGGGAAGG
AGAAAGAAAATATAGTCAGTTCCTAGGAAAAAACATAGAGAAATTACAATTGCAGAAGGC
AGAGAGTCACACAGGCAGAGCAAGACTCTTGCGCATTATGCATACCAAGTTTTTGGCTGC
GTAACAGACTAATTTATACAAGCTGTTATACATATGTAAGTTTTAGCTGCATTTTTGCTA
GATTATTATTCATATCCAGTAACTTGATACTACATTTTTATGCAAACATGTATTTCAAAA
TCTCTATTGTCAAATGCAAATGACGTTGAGGATAAATCAACTATGAGGTTAGTTAATATT
TATTATTGCCATGCTTTAACCTTAATTTTAAATTACCTAAAACATAGAATCACAAACCTC
AATGTACTCCTTACTGATATAGTCTCCTTTGAGTAAATCCTTCGGACAGAGTAAAGCCAA
ATCCTCAGATATGAATCCAGTTCCATCTGTATGTATAAGAGGCTTTCCATCTCTATAGAT
ACGATTACCAGATTCATCCTGTAGTTTACACACACAAAAAAAAGAAGAAAAGAATAGACT
GCATTTTTAAACGGAAAAAATGAAACAAAGAAAAGGACATATAAGTACAAATAGGAAATG
CAACATCCATTAAAAAGATTCAGGATCATACAAGACAATACTCATCATCAATGTCCTCAA
CCTTTACAAGTGACCAATCTACTACTAAGCTCTCTGTCTTTGACAAAATGAGTGAAAACC
TGAATTCCCAAGAAAGATGGTACTTTAGAATCTTTATGGAAAATTACTTCTATACAGCAT
TAGAAAAGAAATTTTTGAGTAAAAAATAATTACATACCTAGCCATGTAGTTTGACACACT
AGACACAGTATGTGCATGCATAAAAATGCATCTTGTTTCGTGAATTTTTCTGTTAGAGAA
CTTATAATCTCCACTCCTGTCAATTGCGGCATTAGAGCCCACACGAATAAAGTAACACTT
CACAGGTGATGAAGTTGGGTTTTTCTTCTTTTCTTGATTGCCACCATCTTTGAACACTGA
TTCAAAACCATGTCAATGATCAATTCAGCTAGAGTGCTCAACAACTCAATAAAAAGAACA
GAACATGTTCATGTATCCAAATACAGGTTAAAACTTCACCTGGGAGAACGGTTTAAATAA
CATTAAATCAGTTTCTGAATATCGAATCCCAAGTCTAAACCATGTGGTAATTCTAAATCC
TATTTCTAGCATGTGAAGCTGACCAAAAAAAAAAATCATATTAACTATCCAGCTTTAAGA
ATGCCAGAGCATTTAAGAGCAAGTGAGCCTCAGAAGACATTTTTCTAATACCATCAGTGA
CGGAGTATAAAGAAATGTATCTGCATATGTGTTGATGCACAGAAGAAAAATGAAGTGAAA
AAGACCCTCAAACACCTTAGCCTTGTTCCGGTTGTTCGGATGGTTTTGAAACCGTACATA
TATGCATGCATGTCTCCCTGTGTGACCATTGTAACACGGAAAAGATAACCTACAATGATT
TAACAAATTGTTCTTTTTTCACTCAAGCATGCATTGTATGAATATTCTATTTCATAGGAG
GTAATTATACTTATGAGCCAATCAAGACAGGTAGAAGAGAGAAACAAAGCCAAAAGTGGT
TAGTGAAGTAAAACATTTTTAAAATTGGACATTCAAAATTCACCATATTAAGGCATGAAA
GACATACCAAAGAACCGATATCGATGCAAACCTACAAGAATCCCTTCTCTTGCGACCTTG
CTATAGTTGGCATAATTATGTTCTTTAATGGCAGTTGGAACTTTCTCAGTCACCACATCG
GAAAATTTCACCATTAAAACATTGTCATCTCCCAAAACTTTCTGCAGGAGAGTTCTTTTT
GTGTTGTTTAGACAGGGTCCCTGAAGGAAATAACAATTTATCACTTACACAACATCTGCA
AAATGACCGGTCAACACTGGCAACAGAAACATTATGATATTACCAAAAGACCAGTGGAAA
TTGCTTGTATTTATAGTATACATATTAGGTTCCGCATGTTGCTGAGCTGTAAAATTCAAA
CAAGCAATAAAAGAAAAAATCCATTTTCCAGAAAGGAACTGCAGACAGCTGATTACAATT
TGCCGGTGAGGGTTTGCCACTACAACACATGTTTTGCAAAAATGAATTGCTATCAATTGG
CACTCATGAAATCAAATCTTAAAGGTACAAAGTTTCTAAATACTTTTTAATGGGGTAAGA
TTCAAACGTGAAACCTCCCACAAGACCTAATCAGAAGATCTGATTCCTTCCGTGGACCCA
CAGGTATGACTGATAAGGCAATATCAGGTTTTACTGATACTGTGATACCTAATTTCATGA
TTGCATGTTAAACTCTGATTACCTACACTACAGATTCTGTCAGTAAATTAACTATTTCTC
CTTGTGAGCAGGCAATTATGCATAGGCTAGCACATGATTGTGTGTGATTACACGTATACT
GGGGGGTAGATGTGCAAACCTTGAATTTGTAGCTCCCATCCACAGAGACTTCACAATGAT
AGACGTATGTTTTTCCAGAATCCCAATCAAAAGTCTGCAGCACATCGCCAACATGAAAGG
GTCATTGAGCACATGTAGTAATGGATACGAGGTTGGATAATGCCAGTAATAAAGACACCA
TCAATGAGTTTTTTTTTTATAGGTTTTTTTTATAATAATTATAATTAAAAAAAGGTAAGC
TATCAGTGTTGGGGTAGATTTACCCTTCCTTGAAATCTCAAGACCTTCCAAACTGTGTAA
CAAGTTAATAATTAATTTTGGGACCTTTAAGTTAACCACGTGAAGTCTAGTACTACTTAA
CAAAACTTAAAAATAAAAATAAAAACGAGCAAAATGGTTTTTAACAGAATAGTTGGAAAA
TTATTAAATTTCTTCTCAGTAAGAATGGAATTTTAGATGAAGATAACTGGCTATGCAAAC
TCATTCCTACTCTCTAATCTGACAGGAAATGGCATCATTACTAGATACTAATTTACTTAT
TCATCCATTTATGTGTACTTGAAGGGGATTGCCATGATTAATTCAAGCAGGGTTGCTAAG
CTCCAATGATCAGAGTGTAAAGATATTCTGTAGCAAACTACCCAAATATTTTGAAATTCT
TGAATTGTTAGTCTTAGCGAACATGGATACAATTCCAATTTTCTTTCCAGGAACTAAAAA
CAAGTAGAGCAGGACAAGAGTCAAAACCAATTAGCAAAGATTATGGTAATCCACTAATTT
ATAGATAAACAAGAATTGAGAATGATCATCACCGGGTGTCGGTCTTTCGTGCTGATACAG
TTCCGACCCAAAGCTTCCCAAACTCTCGTCTCAAACAGTTGCATCGGCAAATCTTTCCAG
CTCCTAATAGTCTCCGGCTCTAGAACTTTTTTTAACTTATTTCTGAAAAAAATAAATAAA
TAAATAGACATCCAAAAGCAGGTAAACGAACAATGTAATCTAAGAGGAAATGCAGAAGTA
GAACCAAATAAGCCACAGAAGGAGAGAGGAAAGCAAAAAAGGAACAAACTTTCTCATACC
CTCCAGCGTAATTCAATATTAGGAATTGTCTCCTGAACTCAAGTTCGCCCAGAGCTTCTA
ATTGTGCCTGCCCATTGTCTCCAGGTTGGTCTACTGAGGAATTAGTGGAAGTCTCACCTG
TACCAACACACACTAGATAGTTAATCACAACGAATGAAAAGCATTCCATTGAGAAAGTGA
AAAAAAAAAAAAAAAAAAAAAAAAAACCTTGAGGAAAAGGTTGAGGTAGAGGCAGAGGGT
CCTTAAAAAGTCGAACAGGAGTAATAGTTGAAGGAGGAGCAGATGATGGGCCTTGATACG
GATAAACACGGAGAACTTTTGAAGGTGAGGCAGAGGAATAGGAATAAGGTGGCCTCAACC
CTCCATGGTCTCCAGGTTGCTCTGTAACTTCCATTCTTACTGAGAAGAAATTTAATTTCA
AGGATATTTAGAACTAGATAGATATCAGCAACATGACTTCCTATACCCACTTATCTTTCG
GGAGTATATTTATGCACTTGCTCATGATCGTGGTTTTGTTGAAAAATCTAAAACTGAAAA
GAAATTTTATAATTTTTATGAAAATTGAATAATAGTGTAAACTAAATAAAATTATGATTT
AAAGGCATCCATTAAACACCAAGATATGTAAAGGATTAGTAAAGCTTGTTTGATATTCAA
CTTTAATTCAACTTTTTAAACTCAAAAACATAATTTGAATTTAAAACAAAGAAAACCTGC
TTAGTATATTTATTTTTAAAAACTCAAACTCAAGAGCAACTAAAAACCATCCCAATTATT
AAAATAAAAAAATATCTGTTTTTTTTTTTTTTTTAACAACCCACAAGTTTTCAAATTTTT
AAGATTTAAAAACAGTTTTTAAGTTGTATACCAAACAAGTTTTTGAATTTTAAAAATATA
TTTAATAACTCCTTGTTTTTAAAAAAAATCAAAGTTTGAATAGGATACCAGACGCCCCTA
ATAATTTGACCATGAAAATGAAAACAGGAGGCGTAATGAGAGAATCAGATTTTCTTACTG
AGATTAATCAAAATGAAAACAGAAAAGCCCATGAACATGAAATAAAGTGAAGTAAAAAAA
TCTGACCTTTATGAACCGGAGGCGTAATGGGAGAAGCAGACAATTGGGTTTGTAGAAGAG
AAGCAGGGTCGGACTTTGAAGGAGAGGGAGAAGGAGAGGCACAATGATATTGTGGTTTCT
CACGGATCATCCAAGTGATTAAGCCACCGAGGGTTTTGATAGTTCTCCATTCGGCGATTT
CACGGAGGAGTTGGAGGGCCTTCTCCTCGCTCAGAAAACTCAGCCTCAGTCTGACGTTTT
GGTCTGGCTGGGGTTGCTTTCTGTCGTTACAAATTTGGTTAAGCAAATCCTCCACCGACG
GAGGCAGAGCAATGTGCGGTTGCTGTTGTGGTTGTGGCTGTAGACAAACGTTGGCCATGA
CCGTCTGGGGGGGCTCGATCGTGCTGCTGTGAAAGCAGTTGATAGATGAAGATAAATGAT
TGGCGGCATCCTCCATCTGTGGGTGACTGCGTTTCACGTTCAAATTGCTGTGATGATGCA
TTTTTTTACACTACCATGAGCCAGCCCACAATCATAAACTTTCGACTAAATGGCTTTTTT
TGTTTTTTTTTTGGGTCTGAAAACTTTCTACTAAATGGTAAGTCTCAAGTTTCAAGCTTC
TATAAACCAAATACCAAAAAGTTTCAAGCTTTTATGGGGATATACGAGATTTTCCCTGAC
AGAAGGTTCCTACTTCGGACCAGATTTTTGATGGAGCTACTTACACTATTTGCTGTGCTT
GGATTGACATGTCACTCAACTCTAGTTACTCTCTCTCACTCAAGGATCCTCTACCTTTTT
ATAATCAAGGAAATGCCTCCTCATCGACTCTGACTCACCATCACAGTGGACTTCACACAG
TCTCTTGTTTTTCCTTATAATTTTGGCAAAGTTTTCTTTTTTTGCTATAAAAGAATTTTG
GTTTGTACATGTTAGACGAAGCTCCATTTTTGGACT
>chr7:18114727-18131436 A0654 MDHC_LG7 P1
TAAATGACGACTTTCAAACGCATGAACAAGATCACCAAATGCGAGGAGTGGGGCGTAGGA
GCTGTTCTCCAATCCAATAAGTGAAATCCCTTCCCAATAACAGGTTACGCATTACATGAT
ACATCTCTCACAATAACAAGTCACGTGATACGTAGCTGTGAAAGAGACACCGTATAGTAT
CATGTTCAAATTTTTTTTGAGGAATCTAAGCATTTGACCAATGGAAGCAATAAAATTGCA
AGAAACAATATAAGCTGTAAATGGATTTCAATTACATGAACTGATCACATGGTGGGAGGT
GGAGCTGGGGATAATACAATTAGCATATTTATTTGAATTTAGAAACAGAGGGCTTACAAG
CATCTCCTTAACTCATTTTAAGCACCATCGTCACCAAGTGACATAACACAACAGTAATAA
AAACACCATGCATCTTCAGAAAACACCCATTTAAAAAGAAGTTTGATATTAAACTTCTAA
AATGTGGAGCAACACACTGTTCAACGGTAGTTTCGATACACAGGGCTGTACATGCAACTC
TCAGCATACTTCACAAGATTCTCAGGACGGGGGAGACGTGTAGCCAGGCCTACAAAGCAT
ACGATGAAAACGAATTACAAATGGATGGAAGAAGTGGACATTGTTTTTGGGTCAGAACTC
AGAATATACCAAAGAAAAGAAATATATAAAAAGGCTCACCAAGTTCATATGCCTTAGCAG
CTACGTTAGCAGCTATATGGGCAGAAATCTTTCTGATGTTGGAAAATGGTGGATAAATCA
GCCCTTTCTCAAAATACTCCTCTGAAACTTCCCCCGCCAACGATTCCGCTGTTTTTAGGA
GATGAACCAAAAAGTTGAAGAAAGAGTAAATGCAAAAGTCAATGTCTTGCCAACTAAACC
TCCTATATTACAGTTGATAGATTTGTGTTTGGCCTGTTTTGACAACATAATGCCATTCAA
GTTCTAAATTCTATGTTTTTTCAAAATCAAACCATTCTGAATGTGAAGTCTACTTACAGG
CTGCCAGAAGCATATCATTGTGCACACGGATTGCGCCAGAGATAACCAAACCGAGACCAA
ATCCAGGGAAAATGTAAGCATTGTTGGACTGCATTGAAAAGGAAAGCAAAAAATCTCAGT
CATTGATACTAAACTCATGGTTTTAAACTTGGTCTTAATACTGTGAGATTATATTTGTAT
AACCTGGCCAGGAACATAAACTTTGCCATTGTATTCAACAGGATCAAATGGACTTCCGCT
GGCAAAAATTGCGCGTCCCTAGCAAATGAAAGCAGGACAAGAAACATGGAAGAAAAGTTA
GCTTCACTGCATAAATGGAGTACTCAAACATTCTATTTATTGTATCACCTTGTGCTATAA
ATCTCCAAGCAAGTAATGACAGAGTAGATGTAAAAATAAATGTTATACCTTACTCCAAGT
ATAAGCTTCTTCAGCAGTACATTCAGACTGAGACGTCGGGTTGGAAAGAGCCAAAATGAG
AGGTTTCTGCATCATTCATTTCTCAATGTCAATAAAACAGATGCTCAAAATGTTATCCAA
CATGAACAAGACGATAGGCAGGGGATGGATGTAAGAGAAAGTGAGGAGTACCTCATTGAA
GGAGGATACTGCCTCAATCACTTCCTTTGTAAACGTTCTTCCAACACCGGATGATCCAAT
AAGAACTGTTGGTTTAATTGCCTGATCAAGTATGAAGGGAGAATAAAAAACAAGTATAAC
CAAATAATTATGCATCAAAATTCAAAAAATAAACTTGAATTGTTTGGTTCATACCTTGAC
AGCATCAAGGAGATTATCAATGGGTTCATGTTCGTGAGCCCAAGGCTTCTTAAACTGTTG
AAGAGAATCTTTGCGAGAGCTAACAATTAATCCCTGCAAAAATGATTCATGTGCTTAATG
AAGTTTGAGAGAAAGTAAGAAAACTTAAAAATGAAAGTCAGAATCTTTATCGAGCATGCT
ACCCCACCTTTGAATCAACAAGCCAGATCTTCTTACGGGTCTCTTCCACAGGAGTTTTTG
TCTACAAGAGACAAAACAAAATAAACGAAGGAAGATCATTGATAAATCATGACCAGAAGT
CCTTAACATCTCAGTTTGACAATTACATTAACCAGAGATAGCGTGCATCTGATTGTAAAA
AGTTAATACCTTTTGTGAGATCTCAAGAGCTATTAGCTCTGCAATACCCGTCCCAGCCTA
CAATCATGAGCAACAGCAGGATGAGAATTATATATTAGAGTTAGATTATTCTTAGTTCTC
CTTAGTTAAGGACATGATAAGCCAGCAATATGTAGTGAAGACAGAAATCCATGAAAAATT
CCTTACTTCCCCAGCACCAAGGAACAAAAACTTGTGCTCGGACAGGCTACCACCAACCAA
CCTCAGTGCTGCCACAACTCCTGCAAGAACTACAGCAGCTGTTCCCTGAAACAAGGAAAC
AATAGGTCAGGGGGAAACTAAACAAAGTGTACAAGCCGTAAAGGCTAAAGGGCAAGCTCA
AAAGTGATCTACTGTGTACTTGTATGTCATCATTGAAGACAAGATGAGTCCTCCTATATT
TTTCAAGCAGCTGGAAAGCATTGTGGTTTGCAAAATCTTCAAACTGCACATTTCAATTCA
AAGGGACAAGACAATCTCAGAACTACATGAAAATTTTATACTCTGGAAATCCTACGAATA
TATTTTATACTCTGGAAATCCTACGAATATATAGGATGTTATTTAAGAAGCAACCTGAAT
GACAACTTTTTCCCCATAATTCTGCTTGACAGCACTCATGAACTCATCTAAAAGATCAGC
ATACTCCTGCAGGTAGTGTCAAAAATCTCTCATCATTAAATTAAAATTTATAGTTCTTAA
TTACATAACTAAACTAAACTAAACTAGAGACAAACTAGGGTACGGTAGAAGCTACAAACC
TTCCCAGTTGTCCTCTTTTGTCGAAGTCCAATATAGAACTCATCCTCCAGCAACTGCTTA
TTATTTGTCCCAACATCAATGGTTATAGGCAAACACTGCAGAAGAAAGTCCAAAGAATTC
TTAATTAAATGAAATTTACATGCTGTGATATCAAACAAGAATTTAAATTTCAATCCTTCC
TTAATTTCCAATGCAACACCTTGATATTAAAATTTACAAATAAAGGTAAACCTCATGGTT
TTGAAGAAAGTTAGCAATGATTAGTAACAAGTAAATAGGAAAATCCTTACCGCTGAGGGA
CGAACTCCTCCAAGCGCTGTGTACAGAGCCAACTTCCCTACCGGAATTCCCATCCCCTGA
AACATGTCCAACAATGCCATGTGAGGGCAAGTTACTTAACCACTTGAGGGTTATTTTACT
TTTACCAAAAGATACTCATAATTTAAAGAAAGTGATTCAAACTTGTTACCTGACAACCTA
GGTCGCCAAGTCCCAAAATACGCTCACCATCAGTCACAACAATAACTTGAACAGTCCTTT
CAGGCCAGTTCTTCAATACCTCAAGAACTTTGCCCCTGTAAAAGTTGAAGGATTTGTCAT
GTCATCAGAACTTTATGTTGAGAAAACCGAAAAATCACGGTGTAAAGAAATAGTCATACT
TCTCTTTCAGGCTTATGTAAAGACCCTGAGGGCGCCTGAAGATGCTTCCGAATTTCTGGC
AAGCCTCACCAACAGTTGGAGTGTAGACAATTGGGAGCAATTCCTCCACATTATCAATGA
GAAGTTTGTAGAACAGCCTCTCATTCCTCTCCTGTTAACCAAAGGAAACTGAATGATTCT
CTCTACATCCTTGTTCCAAAGACAAGCAACTCCGCAAAATAGTAAGACAAGTCCCCATTG
TCATTTAACACATTGCAGGGATAAATAACACACTTGAAATAGTGTCCATGAATCTTTATG
CTAAACCGATACAGGTAAACAGAAAAAACTACCTGGAGCTCTGTCAGAGCCATATATTTC
TGCAGTGGGACTTGATATTGTCGGATAGTGTTCATCAACTTCTTCTCCTGGTTAACAAAT
TTTGGGGGAAAAACATAAAAAATAAACAAGAAGTCAACATTTACCCCAAAAAGTCAACGA
CTGATGTTCTTGATGAATGAAACAACTGAGCTATGCCATTTTAGACTATCACCACAACAC
CCTAAAAGCTTAAATTAACCATGCCATGAATACTAAGCAAAGCAGAAGGACTAAATTAAA
TTAATGGAAACCTGAAGTTGTTGAGAGCAAGTTGCTGGAGGCAGAAGACCACGCAAGTAA
TGGGCGTCCCTCTCTTTCTCCGTAAATGCAAGCCCTTTATTGTACTGGGGATCTCTCAGC
AAAGAATATCCACTGCATCAAGAGATTCAAATTCCACCAAAAAAATTTGTAATTTAACTT
AAAAAAAATTAGAAGTATCAAAGTTTTTACAGGTTTAAGTAAAGCATCCAAAAAGTAGAA
CAGAGATTTTGTTTGGTGAAAAAAGAGAAAAAATTACAACTTGGGTTGCAAGCTAGAATT
ATAAAACAATCAGGTGAAAAGTAGTGACCTGGCGACGGAGTAAGTCCAAGGGGTGACAAG
CTGGTCCTCGGTGGCAGTGTCCTCACCGTAGATGTCCTCAACGCCGCCACCAACAACGGC
GGATTTGGGGTCAAAGTCAAGCACAGAAGCCTTTTCCCCCAACTCCTTGAAGGCGCTCTC
CATTCTTCTAAGTGACCCAATTAACAGCTGAGGATCAGCAACACTCTTTCTCTTACAATT
ACAACACAGAAAACAGAGTGATCGCTGGAGCTCAAAGCCAGTAGTGAGAGAAGAAGCAGA
AGATGCAGTGATCTGTTTTTGAGCTGCAACTCTGTTTTAATAACAAAGCAAACAAACAAG
AACCCATGTTACATGTACACCAAAGGCAAGACAAGACTTATGGCTTTTTTCACATTAAAA
AGTCTAAAAGGAAATGGAAATTAAAGGTAGGGTCATTTTCAATTTAACTAATCATCTTTT
TCTCTTTGTTTAATTATTTAGAGAGAGAAAGAGAGAAAAGAAAAAACGTATAGACGGAGG
AGAAGTGTGAAACTTTCTTGTTCAATATGCATGTGGAGGTGGTGGAGATGAATGATACGA
TTGATTTGGGTGAGTGGGTTCTTTTGAAGGAGATCATTACGCAAAATATCGAGATTAGTG
GTTGGTAGGGAAATGGATACGAATAGGATGGAAGAGAGAGATAGAGACATGGTTTTTTGT
CTATGTTCGGCGGTGGAGTTGGTGGAAGAGAGAAGATAGAAGGAGACAATAGTTGCAGAC
AGTGAGAGATTGGGCTGTTGATTTGGATAATGAAGATTATTGAACAGACGTGTCCAATGG
TGGGGCCCTCACATGCACACCTGCCTCTCAATGCCAGTGCTGTATGTAGTATATGCCTTG
ATTCTAAAATAAATATTTGTAACGGACAAAGTTTTGTTTATATTTCTATTTGGCATGTTA
TGCCGGTACTTCTTTTTTTTTAATACGAGTGATAGTTTAAATTATAAAATGAGGGATTTT
TCTCATACACTACACTATCAAAGTGCTATAAATGATCAGACCCAAAAAAGAAAAAAAAAG
TGCTATAAATGATAATGTATAAAGATTGAAACTTGACATCACAAATCTGCAAATCCAAAG
ACTTCATAATTCTTCTTCCCTTGTGAGCGTTTGACCAGCTTTTTCCTGGTGCTCACTGAA
ATCAGATGAGGCTGAGGTTTGTGCAGGTTAAGACACGTATGGATTGAAGCATTGACATGT
GGTGAATGGTCGTGATTGTTGTGCCTACACGTCCTGTGAACAAACACATCCCAAGGTCCC
TATACACGTGAAGATTGAGAGCTCAGACGGCTCTGTGTCTAGTATTTATTTAGTATTTGG
ATTTTTATTAATAATATTGGCTCCGTTTAGAGCACGGGAAGGTCTGTTTGTCTTATTAAT
ATTATTCCAAGGTATTGAAAAATTACCAATTGGTCCTTTTACAGAGTAATGCAATTAAAA
ATGTGACACTTATGTATATTTCTCCCAAGGAGAGAAACATTATTACCGTGTGAATGTCAT
TATTTTCTAAAACCCGCCCATACTTTCCTTTCTGTTTATAATGGTACGTGTGGACATCCG
GATGAGAAAATAACTATATATATATATACATATATATATATATGCAAACACGCGTTAATG
TTACAATATAATACATACAACATTTCTTGACAATAATTACGGATATTATGGTACACCTAA
AATTTAATTTACACTAAGTCCTTCAAAACAGAGAATGAGACTTCAATAGTTCGGGCCCCT
TGTTTATTCCTATAATACTTGCAGAGGGCTGAACCTGCAACTTTCCATGCAAAGCAGCAT
TTACTAACAGCTCCTTGACTTATAGCATGGTCATAAGTCACCCGATATATTGCAAGCGCC
TCATTGAATATTTCATGCAACGGCCTTGTACTATTCTCAAGGTCCTCAGCACCACCATAC
AGAATCTACAAATGGGGAAAAGCAGTGAGCAGAACAGGCTCTGGTAAAATGTTTTGTTCA
TAATCCGGACACTTAAGTCTGAAGTCTCACCTCTTTATACTTTCTGAAGACCTTATCAGC
AGCATTATTCTTGCTGTCTCGATCATTGTCCTGCATGGCAGAGCTCATTTCACTCCTGTA
ATGCTGGTGGTGTTCCCTCCATTTCCTCAAGCACTCCTCAGGGACTTCGACATCGAACAT
GGGAAGTTTCTTGACTTCTGAAGAGAGGTACAGAGGAAAAATAGCAAGTCAAAAACTTAT
GGACAGGAGCTTTAATAACCAGCTAATATTAAAAATACTTTTATCACACCTTTGATAGAA
GCATCTTCTAATTGATAGGCGTTCACTGTGTCATAAATTAATCCCAAAATGGACGTTGAT
TTGTACGAGTTTACCCTTTCCATGTAATGAGGGAACTGATTCGACTTCAATTCTCCAGGA
ATTACCACCTGTTACTCAGAAGTTAAATCAAAGTTTCAAGGCACAGCCAAATCACTTGAA
AGGAAGATGTACTTCAAAGATTAAGGATCATGCAAACTGTAAATAACTAGCTACTGATTT
CCTATATCGTAAAACAGGAGGAGGATGTGAATGTTCTTCACTCCATGGAAACTAAACAAA
GGGTGAACTGAAGACAGACAACGAGTTCCAAACAAATGTAGCAGAACAAATCAAAAGAAA
CGAAGAGTACCCTTTTCCTAAACCAAACACCATATGTTTAATTGCATACAATAGGTACAC
CCACTTATAATAACGACATACTGGAAGAAAGTAAAAATTAACACCAAATCCCTATTGATA
CATCCTATTACAAAGCTGAAGCAAAAAAAACCAGAACTAACCTTTCCACCTTTTTTTGGT
GCATCTAGAGCTTCGTAGTATAAATCAACCAACCGCAGCATGTTTGCCTTCACACGGGCT
TTCTCACTATTACTACTATCTCCTAGAATTAACAACCGATCCATCTTAGCCAGCCAGCTA
TCAGATGCCTCACTCATTGCAAAGCTGCAACAGATGAAATTGTTTGTGCACCAGAAACAT
AAGATTCACACAGTGGATGAAGTGCTAAATCTGTAGAACAAATGTAATACAAATAATAAC
ACAAGAATAAACAGTACTGTTAAGTGTGAATCATAGCCAGAGAATGCTGTCTCAGTTTCA
ACAACAAACAGAGATATCCATCATCCAATACCATATCAAGAAGAATGGAAACCATTCAAC
TTGATTTATAAAAGTGGGAAGTTAATATTTTAATTTGGGCCCGATAAATAAGCATAGCAA
TAATTACATACACCAGAAAACAAATTACATTAAGGTTCAAGAATTACCTGATACTTTGTA
ACAGTCAACAACTTACTAAATTTTAAAACGAAAAATTCTAATTCAAAGTTCAATTTTGCC
AATATATTTAATGAACTATGCTTTCGTTACATGCATTTTAGACAATATCAAAAGGTACTA
CTTAGGCTAAAAGCATTACAAGATTGAGCAAATAGTAACTACAACGCATCAGGAACCTAA
TTAAAGCCAGAATTTTAATGCAATACAACGCAAATGATTATAAATAGAATCAAATGCATA
CCTGGGTTCAAACCTAGTTTTCAAGAATAGTTTAATGAGCGCATCCTCTATATCATTAGG
CAAAAGCTCACTGGGTCTAGGACTCGCAACTTTTGGAGTTGATGATGAAGCTTCGATCCA
AGGTTCACTCGGTTTAAAACATTCCAAAAGCTGAAATAATTCCAATAATAAGTGCTAAAT
ACAAAAGGGAAACTAGATAACACCAATTAATTATGAAATACAATCACATAAGAACTTTGG
CATATTTGGTATTCTAACACCTCATGTGCTGAAGTATTAGGAGTCAAAGTTTTTCTTCTC
GAACCAGTTCAATAGGTAAAGAGACTACAAAACAGGAGCTCAGCTTTTGGAAAGACCCAA
GTGACAAATTATTTCATTGACATCTTTCCAACATGATCTCACATCAGTATGGAAACAATT
TAAGTGCAATCAAGCCACTTCAATCAATGTCATGCCCGAATCTTTTCAAATCCCTTTTTT
TTATCATGAAAAGGTATAATAAACCTTAATAAAATGGATATCTATTAAGGACAAAATAGA
AAAACTGATAGTTAAGAGGTGTGATAAACAAAAAAATTTCCAATTCCATGCATAAATTGG
TTAAGCATTTCTAGAGGGGATGTGCACGTCAAATTTTCAAAATAATGATAGAGTAACCCC
GATTAAGGTAAATGCCAACCTGAGGGTTTCTTGAGACCCAATAGAGATCACCGTCAAAAT
CTCCACCACCCATTTCATCAGCCACAGAACGTGGACCTTTGCAAGAGAAGAATATAGCAT
ATTTGGCATTTCCGACAACATATTCTAACTCCTTCACGTACCTGGCCTTTAAAACATGGA
TATCACCAAAGTGCAAACCTGGATGCCGGTACACTAGTACCTCTCCTGACATTTGTCCGC
TGTCACTGCACACATCATTGGGCCGAAAAGAGGCCTCAAGCTATAAGTAAACTATATTTA
TTGACACTGAACTACACATAGATGAAGAACTAACATAAGATAATAAAGAAAGAAAATATG
TATAGTAACACCTTCAGTAAAGAGATACAATTAAGCAAATACAAATCATACAATACCATA
TTATACCATATACTAGAAACAGTTCTACATGGAACTATTAGTTCATATATAATTTTTTTT
TTTGGGGTAAATAGTTCATAATTCATTAGAACATAATATACATTAGTACCACTATAATTT
TCAAAGCAAGAAAATAACAAAATTTGTACAGCATAACCATATAATACGATCTTATGGTTA
TGGCATAGATCAAAGAATTTCTGTGTTAGTTGTAGGTTGGATAAATTTTTTAACTAAACT
ACAAATATTGCGATTACAGATTGCTTCCAATACAAGTTATAACTTTACACCTTTAATCTA
AGTACCATGTCTCACATAGAGATAACCACGCAAATGCATTCCTTCTATTACACAAGTTTT
AATTCAAGCAACTGTATTTTATAGCTAATGGGGCATGGACCAAAGAAATGAGGAAATTAT
TGTGCTATGCAATAAAAAGACATATAATTAATCTAGCTACAGGATAACAGATGGTAAACA
TATCATCAAATTCTTGAATGGATTTTTAACAGGAGAGAAAAAAATGCCAGAAATCATACA
TACAGGATAACGCAAACTTCATCTCTTTCCAGAATCCCTGTTGGATCAGTTGTCCCCATC
AACATATAACTCTGAGGACTACAAATTTTGCCTTTTCTAAGACTCTTATTTTCCTCTTTC
TTTAGAATTGACAGACGATATTGCAAATATGATTCTTCAAGAGGAATACCAGAAAGGATC
ATTTTTACCGAACTGTAATCATCATCCATCTCACCATGGTTATAGGCAACTGAAAATACA
GAAAATGATGGAAGGAAACCCATCAATAAATTCGAAATAGTGAAAGAGAAATAAGTGGAA
CATAAATGAAATAGGAAATGGCTAGAATGTTATTTAACCCATGGACAGATACCAAAGCAA
GAAATTGGCTGCCAATTTGACCCCAAATGATTCAAAAGGAAAGAAAAAGTTACGATGAGT
TCTAAGCACTATCAGCTTCACACCTTTGAATGCTGCACGCATACTGCAGAAAACACCATG
AGTATCTTCCAGATCTTTCATAAGTAACCCCATAAAGTACTCTTTCGGCACCCCTCCATG
ACATAGAAGTGCAATTAAATGCCTCGAAAAATATGTATTCCTATGTGATTTGCTGGAAGA
TGAAAACTTTTAAGTTAAAAATTACACCTTCAACAGTAAAATAATATAAACAGCCCAGCA
CCTGGCACTGGCCCTGTACTTGAAATTCTCAATTAATTTATGCTAAAATGTAATATCGTG
TCCTTTTCTTTTATCATTTTTTCAATGTTAACCTTGAGAAAAGGTATCTAGTGATATGCT
AATAAATGCAAATAAGTAATAACCAAGTTGACGCAGGACAACTGATTCTGAATCAACTGC
AGGGGGTAAAAGCAATACAAATTACGCAAAGATAAGTTCTAAATAATGGATATACCTTAC
TTTGACTATTTCCAACGAATTCACTGTTTGATCATCTGAAATCGTTGGATCTCTCTCAAC
TTTAACCATTGATGGTCGAATCTGGATTGTTTTCGGTGGCAGCTACAATGTTTGACACTT
ACAATATTAGAAAATAAGAAAATGAAGAAAATACTATTAGTCAGAACTATTCCTTAAGTT
TTTCATTACTATCAAGCATGAACCTGTTATTAGGGTTGTATTATCTCAGTTCCATTCAGT
AATGATGAGGGCATTGTACAAGAGAATGACAGAAACCATACCGTTTTATTGATCAGAAAG
GTTCCCTTCACAGCACGGCCTTTGTAAAAAAGTCGGAACTGCAAGAGCAAAGGCTACAGG
AGAGAAGAGACAGAAGGAAAACAAAAGCAAAGGGAAATCAGTTGCAAGCAAGATAAGCCA
TGCACAGAGAAGAGTAGAAGACATTAGCATTTTGGATTAGGAAATGGAGAAATTAAGAAA
ACATGGAGTTGTGAGCCAAAAATTCAGAGAGACTCGACCCTTGACACAGAGGGAAGGAGA
AAGAAAATATAGTCAGTTCCTAGGAAAAAACATAGAGAAATTACAATTGCAGAAGGCAGA
GAGTCACACAGGCAGAGCAAGACTCTTGCGCATTATGCATACCAAGTTTTTGGCTGCGTA
ACAGACTAATTTATACAAGCTGTTATACATATGTAAGTTTTAGCTGCATTTTTGCTAGAT
TATTATTCATATCCAGTAACTTGATACTACATTTTTATGCAAACATGTATTTCAAAATCT
CTATTGTCAAATGCAAATGACGTTGAGGATAAATCAACTATGAGGTTAGTTAATATTTAT
TATTGCCATGCTTTAACCTTAATTTTAAATTACCTAAAACATAGAATCACAAACCTCAAT
GTACTCCTTACTGATATAGTCTCCTTTGAGTAAATCCTTCGGACAGAGTAAAGCCAAATC
CTCAGATATGAATCCAGTTCCATCTGTATGTATAAGAGGCTTTCCATCTCTATAGATACG
ATTACCAGATTCATCCTGTAGTTTACACACACAAAAAAAAGAAGAAAAGAATAGACTGCA
TTTTTAAACGGAAAAAATGAAACAAAGAAAAGGACATATAAGTACAAATAGGAAATGCAA
CATCCATTAAAAAGATTCAGGATCATACAAGACAATACTCATCATCAATGTCCTCAACCT
TTACAAGTGACCAATCTACTACTAAGCTCTCTGTCTTTGACAAAATGAGTGAAAACCTGA
ATTCCCAAGAAAGATGGTACTTTAGAATCTTTATGGAAAATTACTTCTATACAGCATTAG
AAAAGAAATTTTTGAGTAAAAAATAATTACATACCTAGCCATGTAGTTTGACACACTAGA
CACAGTATGTGCATGCATAAAAATGCATCTTGTTTCGTGAATTTTTCTGTTAGAGAACTT
ATAATCTCCACTCCTGTCAATTGCGGCATTAGAGCCCACACGAATAAAGTAACACTTCAC
AGGTGATGAAGTTGGGTTTTTCTTCTTTTCTTGATTGCCACCATCTTTGAACACTGATTC
AAAACCATGTCAATGATCAATTCAGCTAGAGTGCTCAACAACTCAATAAAAAGAACAGAA
CATGTTCATGTATCCAAATACAGGTTAAAACTTCACCTGGGAGAACGGTTTAAATAACAT
TAAATCAGTTTCTGAATATCGAATCCCAAGTCTAAACCATGTGGTAATTCTAAATCCTAT
TTCTAGCATGTGAAGCTGACCAAAAAAAAAAATCATATTAACTATCCAGCTTTAAGAATG
CCAGAGCATTTAAGAGCAAGTGAGCCTCAGAAGACATTTTTCTAATACCATCAGTGACGG
AGTATAAAGAAATGTATCTGCATATGTGTTGATGCACAGAAGAAAAATGAAGTGAAAAAG
ACCCTCAAACACCTTAGCCTTGTTCCGGTTGTTCGGATGGTTTTGAAACCGTACATATAT
GCATGCATGTCTCCCTGTGTGACCATTGTAACACGGAAAAGATAACCTACAATGATTTAA
CAAATTGTTCTTTTTTCACTCAAGCATGCATTGTATGAATATTCTATTTCATAGGAGGTA
ATTATACTTATGAGCCAATCAAGACAGGTAGAAGAGAGAAACAAAGCCAAAAGTGGTTAG
TGAAGTAAAACATTTTTAAAATTGGACATTCAAAATTCACCATATTAAGGCATGAAAGAC
ATACCAAAGAACCGATATCGATGCAAACCTACAAGAATCCCTTCTCTTGCGACCTTGCTA
TAGTTGGCATAATTATGTTCTTTAATGGCAGTTGGAACTTTCTCAGTCACCACATCGGAA
AATTTCACCATTAAAACATTGTCATCTCCCAAAACTTTCTGCAGGAGAGTTCTTTTTGTG
TTGTTTAGACAGGGTCCCTGAAGGAAATAACAATTTATCACTTACACAACATCTGCAAAA
TGACCGGTCAACACTGGCAACAGAAACATTATGATATTACCAAAAGACCAGTGGAAATTG
CTTGTATTTATAGTATACATATTAGGTTCCGCATGTTGCTGAGCTGTAAAATTCAAACAA
GCAATAAAAGAAAAAATCCATTTTCCAGAAAGGAACTGCAGACAGCTGATTACAATTTGC
CGGTGAGGGTTTGCCACTACAACACATGTTTTGCAAAAATGAATTGCTATCAATTGGCAC
TCATGAAATCAAATCTTAAAGGTACAAAGTTTCTAAATACTTTTTAATGGGGTAAGATTC
AAACGTGAAACCTCCCACAAGACCTAATCAGAAGATCTGATTCCTTCCGTGGACCCACAG
GTATGACTGATAAGGCAATATCAGGTTTTACTGATACTGTGATACCTAATTTCATGATTG
CATGTTAAACTCTGATTACCTACACTACAGATTCTGTCAGTAAATTAACTATTTCTCCTT
GTGAGCAGGCAATTATGCATAGGCTAGCACATGATTGTGTGTGATTACACGTATACTGGG
GGGTAGATGTGCAAACCTTGAATTTGTAGCTCCCATCCACAGAGACTTCACAATGATAGA
CGTATGTTTTTCCAGAATCCCAATCAAAAGTCTGCAGCACATCGCCAACATGAAAGGGTC
ATTGAGCACATGTAGTAATGGATACGAGGTTGGATAATGCCAGTAATAAAGACACCATCA
ATGAGTTTTTTTTTTATAGGTTTTTTTTATAATAATTATAATTAAAAAAAGGTAAGCTAT
CAGTGTTGGGGTAGATTTACCCTTCCTTGAAATCTCAAGACCTTCCAAACTGTGTAACAA
GTTAATAATTAATTTTGGGACCTTTAAGTTAACCACGTGAAGTCTAGTACTACTTAACAA
AACTTAAAAATAAAAATAAAAACGAGCAAAATGGTTTTTAACAGAATAGTTGGAAAATTA
TTAAATTTCTTCTCAGTAAGAATGGAATTTTAGATGAAGATAACTGGCTATGCAAACTCA
TTCCTACTCTCTAATCTGACAGGAAATGGCATCATTACTAGATACTAATTTACTTATTCA
TCCATTTATGTGTACTTGAAGGGGATTGCCATGATTAATTCAAGCAGGGTTGCTAAGCTC
CAATGATCAGAGTGTAAAGATATTCTGTAGCAAACTACCCAAATATTTTGAAATTCTTGA
ATTGTTAGTCTTAGCGAACATGGATACAATTCCAATTTTCTTTCCAGGAACTAAAAACAA
GTAGAGCAGGACAAGAGTCAAAACCAATTAGCAAAGATTATGGTAATCCACTAATTTATA
GATAAACAAGAATTGAGAATGATCATCACCGGGTGTCGGTCTTTCGTGCTGATACAGTTC
CGACCCAAAGCTTCCCAAACTCTCGTCTCAAACAGTTGCATCGGCAAATCTTTCCAGCTC
CTAATAGTCTCCGGCTCTAGAACTTTTTTTAACTTATTTCTGAAAAAAATAAATAAATAA
ATAGACATCCAAAAGCAGGTAAACGAACAATGTAATCTAAGAGGAAATGCAGAAGTAGAA
CCAAATAAGCCACAGAAGGAGAGAGGAAAGCAAAAAAGGAACAAACTTTCTCATACCCTC
CAGCGTAATTCAATATTAGGAATTGTCTCCTGAACTCAAGTTCGCCCAGAGCTTCTAATT
GTGCCTGCCCATTGTCTCCAGGTTGGTCTACTGAGGAATTAGTGGAAGTCTCACCTGTAC
CAACACACACTAGATAGTTAATCACAACGAATGAAAAGCATTCCATTGAGAAAGTGAAAA
AAAAAAAAAAAAAAAAAAAAAAACCTTGAGGAAAAGGTTGAGGTAGAGGCAGAGGGTCCT
TAAAAAGTCGAACAGGAGTAATAGTTGAAGGAGGAGCAGATGATGGGCCTTGATACGGAT
AAACACGGAGAACTTTTGAAGGTGAGGCAGAGGAATAGGAATAAGGTGGCCTCAACCCTC
CATGGTCTCCAGGTTGCTCTGTAACTTCCATTCTTACTGAGAAGAAATTTAATTTCAAGG
ATATTTAGAACTAGATAGATATCAGCATGACTTCCTATACCCACTTATCTTTCGGGAGTA
TATTTATGCACTTGCTCATGATCGTGGTTTTGTTGAAAAATCTAAAACTGAAAAGAAATT
TTATAATTTTTATGAAAATTGAATAATAGTGTAAACTAAATAAAATTATGATTTAAAGGC
ATCCATTAAACACCAAGATATGTAAAGGATTAGTAAAGCTTGTTTGATATTCAACTTTAA
TTCAACTTTTTAAACTCAAAAACATAATTTGAATTTAAAACAAAGAAAACCTGCTTAGTA
TATTTATTTTTAAAAACTCAAACTCAAGAGCAACTAAAAACCATCCCAATTATTAAAATA
AAAAAATATCTGTTTTTTTTTTTTTTTTAACAACCCACAAGTTTTCAAATTTTTAAGATT
TAAAAACAGTTTTTAAGTTGTATACCAAACAAGTTTTTGAATTTTAAAAATATATTTAAT
AACTCCTTGTTTTTAAAAAAAATCAAAGTTTGAATAGGATACCAGACGCCCCTAATAATT
TGACCATGAAAATGAAAACAGGAGGCGTAATGAGAGAATCAGATTTTCTTACTGAGATTA
ATCAAAATGAAAACAGAAAAGCCCATGAACATGAAATAAAGTGAAGTAAAAAAATCTGAC
CTTTATGAACCGGAGGCGTAATGGGAGAAGCAGACAATTGGGTTTGTAGAAGAGAAGCAG
GGTCGGACTTTGAAGGAGAGGGAGAAGGAGAGGCACAATGATATTGTGGTTTCTCACGGA
TCATCCAAGTGATTAAGCCACCGAGGGTTTTGATAGTTCTCCATTCGGCGATTTCACGGA
GGAGTTGGAGGGCCTTCTCCTCGCTCAGAAAACTCAGCCTCAGTCTGACGTTTTGGTCTG
GCTGGGGTTGCTTTCTGTCGTTACAAATTTGGTTAAGCAAATCCTCCACCGACGGAGGCA
GAGCAATGTGCGGTTGCTGTTGTGGTTGTGGCTGTAGACAAACGTTGGCCATGACCGTCT
GGGGGGGCTCGATCGTGCTGCTGTGAAAGCAGTTGATAGATGAAGATAAATGATTGGCGG
CATCCTCCATCTGTGGGTGACTGCGTTTCACGTTCAAATTGCTGTGATGATGCATTTTTT
TACACTACCATGAGCCAGCCCACAATCATAAACTTTCGACTAAATGGCTTTTTTTGTTTT
TTTTTTGGGTCTGAAAACTTTCTACTAAATGGTAAGTCTCAAGTTTCAAGCTTCTATAAA
CCAAATACCAAAAAGTTTCAAGCTTTTATGGGGATATACGAGATTTTCCCTGACAGAAGG
TTCCTACTTCGGACCAGATTTTTGATGGAGCTACTTACACTATTTGCTGTGCTTGGATTG
ACATGTCACTCAACTCTAGTTACTCTCTCTCACTCAAGGATCCTCTACCTTTTTATAATC
AAGGAAATGCCTCCTCATCGACTCTGACTCACCATCACAGTGGACTTCACACAGTCTCTT
GTTTTTCCTTATAATTTTGGCAAAGTTTTCTTTTTTTGCTATAAAAGAATTTTGGTTTGT
ACATGTTAGACGAAGCTCCATTTTTGGACT
>chr7:18114727-18131436 A0654 MDHC_LG7 P2
TAAATGACGACTTTCAAACGCATGAACAAGATCACCAAATGCGAGGAGTGGGGCGTAGGA
GCTGTTCTCCAATCCAATAAGTGAAATCCCTTCCCAATAACAGGTTACGCATTACATGAT
ACATCTCTCACAATAACAAGTCACGTGATACGTAGCTGTGAAAGAGACACCGTATAGTAT
CATGTTCAAATTTTTTTTGAGGAATCTAAGCATTTGACCAATGGAAGCAATAAAATTGCA
AGAAACAATATAAGCTGTAAATGGATTTCAATTACATGAACTGATCACATGGTGGGAGGT
GGAGCTGGGGATAATACAATTAGCATATTTATTTGAATTTAGAAACAGAGGGCTTACAAG
CATCTCCTTAACTCATTTTAAGCACCATCGTCACCAAGTGACATAACACAACAGTAATAA
AAACACCATGCATCTTCAGAAAACACCCATTTAAAAAGAAGTTTGATATTAAACTTCTAA
AATGTGGAGCAACACACTGTTCAACGGTAGTTTCGATACACAGGGCTGTACATGCAACTC
TCAGCATACTTCACAAGATTCTCAGGACGGGGGAGACGTGTAGCCAGGCCTACAAAGCAT
ACGATGAAAACGAATTACAAATGGATGGAAGAAGTGGACATTGTTTTTGGGTCAGAACTC
AGAATATACCAAAGAAAAGAAATATATAAAAAGGCTCACCAAGTTCATATGCCTTAGCAG
CTACGTTAGCAGCTATATGGGCAGAAATCTTTCTGATGTTGGAAAATGGTGGATAAATCA
GCCCTTTCTCAAAATACTCCTCTGAAACTTCCCCCGCCAACGATTCCGCTGTTTTTAGGA
GATGAACCAAAAAGTTGAAGAAAGAGTAAATGCAAAAGTCAATGTCTTGCCAACTAAACC
TCCTATATTACAGTTGATAGATTTGTGTTTGGCCTGTTTTGACAACATAATGCCATTCAA
GTTCTAAATTCTATGTTTTTTCAAAATCAAACCATTCTGAATGTGAAGTCTACTTACAGG
CTGCCAGAAGCATATCATTGTGCACACGGATTGCGCCAGAGATAACCAAACCGAGACCAA
ATCCAGGGAAAATGTAAGCATTGTTGGACTGCATTGAAAAGGAAAGCAAAAAATCTCAGT
CATTGATACTAAACTCATGGTTTTAAACTTGGTCTTAATACTGTGAGATTATATTTGTAT
AACCTGGCCAGGAACATAAACTTTGCCATTGTATTCAACAGGATCAAATGGACTTCCGCT
GGCAAAAATTGCGCGTCCCTAGCAAATGAAAGCAGGACAAGAAACATGGAAGAAAAGTTA
GCTTCACTGCATAAATGGAGTACTCAAACATTCTATTTATTGTATCACCTTGTGCTATAA
ATCTCCAAGCAAGTAATGACAGAGTAGATGTAAAAATAAATGTTATACCTTACTCCAAGT
ATAAGCTTCTTCAGCAGTACATTCAGACTGAGACGTCGGGTTGGAAAGAGCCAAAATGAG
AGGTTTCTGCATCATTCATTTCTCAATGTCAATAAAACAGATGCTCAAAATGTTATCCAA
CATGAACAAGACGATAGGCAGGGGATGGATGTAAGAGAAAGTGAGGAGTACCTCATTGAA
GGAGGATACTGCCTCAATCACTTCCTTTGTAAACGTTCTTCCAACACCGGATGATCCAAT
AAGAACTGTTGGTTTAATTGCCTGATCAAGTATGAAGGGAGAATAAAAAACAAGTATAAC
CAAATAATTATGCATCAAAATTCAAAAAATAAACTTGAATTGTTTGGTTCATACCTTGAC
AGCATCAAGGAGATTATCAATGGGTTCATGTTCGTGAGCCCAAGGCTTCTTAAACTGTTG
AAGAGAATCTTTGCGAGAGCTAACAATTAATCCCTGCAAAAATGATTCATGTGCTTAATG
AAGTTTGAGAGAAAGTAAGAAAACTTAAAAATGAAAGTCAGAATCTTTATCGAGCATGCT
ACCCCACCTTTGAATCAACAAGCCAGATCTTCTTACGGGTCTCTTCCACAGGAGTTTTTG
TCTACAAGAGACAAAACAAAATAAACGAAGGAAGATCATTGATAAATCATGACCAGAAGT
CCTTAACATCTCAGTTTGACAATTACATTAACCAGAGATAGCGTGCATCTGATTGTAAAA
AGTTAATACCTTTTGTGAGATCTCAAGAGCTATTAGCTCTGCAATACCCGTCCCAGCCTA
CAATCATGAGCAACAGCAGGATGAGAATTATATATTAGAGTTAGATTATTCTTAGTTCTC
CTTAGTTAAGGACATGATAAGCCAGCAATATGTAGTGAAGACAGAAATCCATGAAAAATT
CCTTACTTCCCCAGCACCAAGGAACAAAAACTTGTGCTCGGACAGGCTACCACCAACCAA
CCTCAGTGCTGCCACAACTCCTGCAAGAACTACAGCAGCTGTTCCCTGAAACAAGGAAAC
AATAGGTCAGGGGGAAACTAAACAAAGTGTACAAGCCGTAAAGGCTAAAGGGCAAGCTCA
AAAGTGATCTACTGTGTACTTGTATGTCATCATTGAAGACAAGATGAGTCCTCCTATATT
TTTCAAGCAGCTGGAAAGCATTGTGGTTTGCAAAATCTTCAAACTGCACATTTCAATTCA
AAGGGACAAGACAATCTCAGAACTACATGAAAATTTTATACTCTGGAAATCCTACGAATA
TATTTTATACTCTGGAAATCCTACGAATATATAGGATGTTATTTAAGAAGCAACCTGAAT
GACAACTTTTTCCCCATAATTCTGCTTGACAGCACTCATGAACTCATCTAAAAGATCAGC
ATACTCCTGCAGGTAGTGTCAAAAATCTCTCATCATTAAATTAAAATTTATAGTTCTTAA
TTACATAACTAAACTAAACTAAACTAGAGACAAACTAGGGTACGGTAGAAGCTACAAACC
TTCCCAGTTGTCCTCTTTTGTCGAAGTCCAATATAGAACTCATCCTCCAGCAACTGCTTA
TTATTTGTCCCAACATCAATGGTTATAGGCAAACACTGCAGAAGAAAGTCCAAAGAATTC
TTAATTAAATGAAATTTACATGCTGTGATATCAAACAAGAATTTAAATTTCAATCCTTCC
TTAATTTCCAATGCAACACCTTGATATTAAAATTTACAAATAAAGGTAAACCTCATGGTT
TTGAAGAAAGTTAGCAATGATTAGTAACAAGTAAATAGGAAAATCCTTACCGCTGAGGGA
CGAACTCCTCCAAGCGCTGTGTACAGAGCCAACTTCCCTACCGGAATTCCCATCCCCTGA
AACATGTCCAACAATGCCATGTGAGGGCAAGTTACTTAACCACTTGAGGGTTATTTTACT
TTTACCAAAAGATACTCATAATTTAAAGAAAGTGATTCAAACTTGTTACCTGACAACCTA
GGTCGCCAAGTCCCAAAATACGCTCACCATCAGTCACAACAATAACTTGAACAGTCCTTT
CAGGCCAGTTCTTCAATACCTCAAGAACTTTGCCCCTGTAAAAGTTGAAGGATTTGTCAT
GTCATCAGAACTTTATGTTGAGAAAACCGAAAAATCACGGTGTAAAGAAATAGTCATACT
TCTCTTTCAGGCTTATGTAAAGACCCTGAGGGCGCCTGAAGATGCTTCCGAATTTCTGGC
AAGCCTCACCAACAGTTGGAGTGTAGACAATTGGGAGCAATTCCTCCACATTATCAATGA
GAAGTTTGTAGAACAGCCTCTCATTCCTCTCCTGTTAACCAAAGGAAACTGAATGATTCT
CTCTACATCCTTGTTCCAAAGACAAGCAACTCCGCAAAATAGTAAGACAAGTCCCCATTG
TCATTTAACACATTGCAGGGATAAATAACACACTTGAAATAGTGTCCATGAATCTTTATG
CTAAACCGATACAGGTAAACAGAAAAAACTACCTGGAGCTCTGTCAGAGCCATATATTTC
TGCAGTGGGACTTGATATTGTCGGATAGTGTTCATCAACTTCTTCTCCTGGTTAACAAAT
TTTGGGGGAAAAACATAAAAAATAAACAAGAAGTCAACATTTACCCCAAAAAGTCAACGA
CTGATGTTCTTGATGAATGAAACAACTGAGCTATGCCATTTTAGACTATCACCACAACAC
CCTAAAAGCTTAAATTAACCATGCCATGAATACTAAGCAAAGCAGAAGGACTAAATTAAA
TTAATGGAAACCTGAAGTTGTTGAGAGCAAGTTGCTGGAGGCAGAAGACCACGCAAGTAA
TGGGCGTCCCTCTCTTTCTCCGTAAATGCAAGCCCTTTATTGTACTGGGGATCTCTCAGC
AAAGAATATCCACTGCATCAAGAGATTCAAATTCCACCAAAAAAATTTGTAATTTAACTT
AAAAAAAATTAGAAGTATCAAAGTTTTTACAGGTTTAAGTAAAGCATCCAAAAAGTAGAA
CAGAGATTTTGTTTGGTGAAAAAAGAGAAAAAATTACAACTTGGGTTGCAAGCTAGAATT
ATAAAACAATCAGGTGAAAAGTAGTGACCTGGCGACGGAGTAAGTCCAAGGGGTGACAAG
CTGGTCCTCGGTGGCAGTGTCCTCACCGTAGATGTCCTCAACGCCGCCACCAACAACGGC
GGATTTGGGGTCAAAGTCAAGCACAGAAGCCTTTTCCCCCAACTCCTTGAAGGCGCTCTC
CATTCTTCTAAGTGACCCAATTAACAGCTGAGGATCAGCAACACTCTTTCTCTTACAATT
ACAACACAGAAAACAGAGTGATCGCTGGAGCTCAAAGCCAGTAGTGAGAGAAGAAGCAGA
AGATGCAGTGATCTGTTTTTGAGCTGCAACTCTGTTTTAATAACAAAGCAAACAAACAAG
AACCCATGTTACATGTACACCAAAGGCAAGACAAGACTTATGGCTTTTTTCACATTAAAA
AGTCTAAAAGGAAATGGAAATTAAAGGTAGGGTCATTTTCAATTTAACTAATCATCTTTT
TCTCTTTGTTTAATTATTTAGAGAGAGAAAGAGAGAAAAGAAAAAACGTATAGACGGAGG
AGAAGTGTGAAACTTTCTTGTTCAATATGCATGTGGAGGTGGTGGAGATGAATGATACGA
TTGATTTGGGTGAGTGGGTTCTTTTGAAGGAGATCATTACGCAAAATATCGAGATTAGTG
GTTGGTAGGGAAATGGATACGAATAGGATGGAAGAGAGAGATAGAGACATGGTTTTTTGT
CTATGTTCGGCGGTGGAGTTGGTGGAAGAGAGAAGATAGAAGGAGACAATAGTTGCAGAC
AGTGAGAGATTGGGCTGTTGATTTGGATAATGAAGATTATTGAACAGACGTGTCCAATGG
TGGGGCCCTCACATGCACACCTGCCTCTCAATGCCAGTGCTGTATGTAGTATATGCCTTG
ATTCTAAAATAAATATTTGTAACGGACAAAGTTTTGTTTATATTTCTATTTGGCATGTTA
TGCCGGTACTTCTTTTTTTTTAATACGAGTGATAGTTTAAATTATAAAATGAGGGATTTT
TCTCATACACTACACTATCAAAGTGCTATAAATGATCAGACCCAAAAAAGAAAAAAAAAG
TGCTATAAATGATAATGTATAAAGATTGAAACTTGACATCACAAATCTGCAAATCCAAAG
ACTTCATAATTCTTCTTCCCTTGTGAGCGTTTGACCAGCTTTTTCCTGGTGCTCACTGAA
ATCAGATGAGGCTGAGGTTTGTGCAGGTTAAGACACGTATGGATTGAAGCATTGACATGT
GGTGAATGGTCGTGATTGTTGTGCCTACACGTCCTGTGAACAAACACATCCCAAGGTCCC
TATACACGTGAAGATTGAGAGCTCAGACGGCTCTGTGTCTAGTATTTATTTAGTATTTGG
ATTTTTATTAATAATATTGGCTCCGTTTAGAGCACGGGAAGGTCTGTTTGTCTTATTAAT
ATTATTCCAAGGTATTGAAAAATTACCAATTGGTCCTTTTACAGAGTAATGCAATTAAAA
ATGTGACACTTATGTATATTTCTCCCAAGGAGAGAAACATTATTACCGTGTGAATGTCAT
TATTTTCTAAAACCCGCCCATACTTTCCTTTCTGTTTATAATGGTACGTGTGGACATCCG
GATGAGAAAATAACTATATATATATATACATATATATATATATGCAAACACGCGTTAATG
TTACAATATAATACATACAACATTTCTTGACAATAATTACGGATATTATGGTACACCTAA
AATTTAATTTACACTAAGTCCTTCAAAACAGAGAATGAGACTTCAATAGTTCGGGCCCCT
TGTTTATTCCTATAATACTTGCAGAGGGCTGAACCTGCAACTTTCCATGCAAAGCAGCAT
TTACTAACAGCTCCTTGACTTATAGCATGGTCATAAGTCACCCGATATATTGCAAGCGCC
TCATTGAATATTTCATGCAACGGCCTTGTACTATTCTCAAGGTCCTCAGCACCACCATAC
AGAATCTACAAATGGGGAAAAGCAGTGAGCAGAACAGGCTCTGGTAAAATGTTTTGTTCA
TAATCCGGACACTTAAGTCTGAAGTCTCACCTCTTTATACTTTCTGAAGACCTTATCAGC
AGCATTATTCTTGCTGTCTCGATCATTGTCCTGCATGGCAGAGCTCATTTCACTCCTGTA
ATGCTGGTGGTGTTCCCTCCATTTCCTCAAGCACTCCTCAGGGACTTCGACATCGAACAT
GGGAAGTTTCTTGACTTCTGAAGAGAGGTACAGAGGAAAAATAGCAAGTCAAAAACTTAT
GGACAGGAGCTTTAATAACCAGCTAATATTAAAAATACTTTTATCACACCTTTGATAGAA
GCATCTTCTAATTGATAGGCGTTCACTGTGTCATAAATTAATCCCAAAATGGACGTTGAT
TTGTACGAGTTTACCCTTTCCATGTAATGAGGGAACTGATTCGACTTCAATTCTCCAGGA
ATTACCACCTGTTACTCAGAAGTTAAATCAAAGTTTCAAGGCACAGCCAAATCACTTGAA
AGGAAGATGTACTTCAAAGATTAAGGATCATGCAAACTGTAAATAACTAGCTACTGATTT
CCTATATCGTAAAACAGGAGGAGGATGTGAATGTTCTTCACTCCATGGAAACTAAACAAA
GGGTGAACTGAAGACAGACAACGAGTTCCAAACAAATGTAGCAGAACAAATCAAAAGAAA
CGAAGAGTACCCTTTTCCTAAACCAAACACCATATGTTTAATTGCATACAATAGGTACAC
CCACTTATAATAACGACATACTGGAAGAAAGTAAAAATTAACACCAAATCCCTATTGATA
CATCCTATTACAAAGCTGAAGCAAAAAAAACCAGAACTAACCTTTCCACCTTTTTTTGGT
GCATCTAGAGCTTCGTAGTATAAATCAACCAACCGCAGCATGTTTGCCTTCACACGGGCT
TTCTCACTATTACTACTATCTCCTAGAATTAACAACCGATCCATCTTAGCCAGCCAGCTA
TCAGATGCCTCACTCATTGCAAAGCTGCAACAGATGAAATTGTTTGTGCACCAGAAACAT
AAGATTCACACAGTGGATGAAGTGCTAAATCTGTAGAACAAATGTAATACAAATAATAAC
ACAAGAATAAACAGTACTGTTAAGTGTGAATCATAGCCAGAGAATGCTGTCTCAGTTTCA
ACAACAAACAGAGATATCCATCATCCAATACCATATCAAGAAGAATGGAAACCATTCAAC
TTGATTTATAAAAGTGGGAAGTTAATATTTTAATTTGGGCCCGATAAATAAGCATAGCAA
TAATTACATACACCAGAAAACAAATTACATTAAGGTTCAAGAATTACCTGATACTTTGTA
ACAGTCAACAACTTACTAAATTTTAAAACGAAAAATTCTAATTCAAAGTTCAATTTTGCC
AATATATTTAATGAACTATGCTTTCGTTACATGCATTTTAGACAATATCAAAAGGTACTA
CTTAGGCTAAAAGCATTACAAGATTGAGCAAATAGTAACTACAACGCATCAGGAACCTAA
TTAAAGCCAGAATTTTAATGCAATACAACGCAAATGATTATAAATAGAATCAAATGCATA
CCTGGGTTCAAACCTAGTTTTCAAGAATAGTTTAATGAGCGCATCCTCTATATCATTAGG
CAAAAGCTCACTGGGTCTAGGACTCGCAACTTTTGGAGTTGATGATGAAGCTTCGATCCA
AGGTTCACTCGGTTTAAAACATTCCAAAAGCTGAAATAATTCCAATAATAAGTGCTAAAT
ACAAAAGGGAAACTAGATAACACCAATTAATTATGAAATACAATCACATAAGAACTTTGG
CATATTTGGTATTCTAACACCTCATGTGCTGAAGTATTAGGAGTCAAAGTTTTTCTTCTC
GAACCAGTTCAATAGGTAAAGAGACTACAAAACAGGAGCTCAGCTTTTGGAAAGACCCAA
GTGACAAATTATTTCATTGACATCTTTCCAACATGATCTCACATCAGTATGGAAACAATT
TAAGTGCAATCAAGCCACTTCAATCAATGTCATGCCCGAATCTTTTCAAATCCCTTTTTT
TTATCATGAAAAGGTATAATAAACCTTAATAAAATGGATATCTATTAAGGACAAAATAGA
AAAACTGATAGTTAAGAGGTGTGATAAACAAAAAAATTTCCAATTCCATGCATAAATTGG
TTAAGCATTTCTAGAGGGGATGTGCACGTCAAATTTTCAAAATAATGATAGAGTAACCCC
GATTAAGGTAAATGCCAACCTGAGGGTTTCTTGAGACCCAATAGAGATCACCGTCAAAAT
CTCCACCACCCATTTCATCAGCCACAGAACGTGGACCTTTGCAAGAGAAGAATATAGCAT
ATTTGGCATTTCCGACAACATATTCTAACTCCTTCACGTACCTGGCCTTTAAAACATGGA
TATCACCAAAGTGCAAACCTGGATGCCGGTACACTAGTACCTCTCCTGACATTTGTCCGC
TGTCACTGCACACATCATTGGGCCGAAAAGAGGCCTCAAGCTATAAGTAAACTATATTTA
TTGACACTGAACTACACATAGATGAAGAACTAACATAAGATAATAAAGAAAGAAAATATG
TATAGTAACACCTTCAGTAAAGAGATACAATTAAGCAAATACAAATCATACAATACCATA
TTATACCATATACTAGAAACAGTTCTACATGGAACTATTAGTTCATATATAATTTTTTTT
TTTGGGGTAAATAGTTCATAATTCATTAGAACATAATATACATTAGTACCACTATAATTT
TCAAAGCAAGAAAATAACAAAATTTGTACAGCATAACCATATAATACGATCTTATGGTTA
TGGCATAGATCAAAGAATTTCTGTGTTAGTTGTAGGTTGGATAAATTTTTTAACTAAACT
ACAAATATTGCGATTACAGATTGCTTCCAATACAAGTTATAACTTTACACCTTTAATCTA
AGTACCATGTCTCACATAGAGATAACCACGCAAATGCATTCCTTCTATTACACAAGTTTT
AATTCAAGCAACTGTATTTTATAGCTAATGGGGCATGGACCAAAGAAATGAGGAAATTAT
TGTGCTATGCAATAAAAAGACATATAATTAATCTAGCTACAGGATAACAGATGGTAAACA
TATCATCAAATTCTTGAATGGATTTTTAACAGGAGAGAAAAAAATGCCAGAAATCATACA
TACAGGATAACGCAAACTTCATCTCTTTCCAGAATCCCTGTTGGATCAGTTGTCCCCATC
AACATATAACTCTGAGGACTACAAATTTTGCCTTTTCTAAGACTCTTATTTTCCTCTTTC
TTTAGAATTGACAGACGATATTGCAAATATGATTCTTCAAGAGGAATACCAGAAAGGATC
ATTTTTACCGAACTGTAATCATCATCCATCTCACCATGGTTATAGGCAACTGAAAATACA
GAAAATGATGGAAGGAAACCCATCAATAAATTCGAAATAGTGAAAGAGAAATAAGTGGAA
CATAAATGAAATAGGAAATGGCTAGAATGTTATTTAACCCATGGACAGATACCAAAGCAA
GAAATTGGCTGCCAATTTGACCCCAAATGATTCAAAAGGAAAGAAAAAGTTACGATGAGT
TCTAAGCACTATCAGCTTCACACCTTTGAATGCTGCACGCATACTGCAGAAAACACCATG
AGTATCTTCCAGATCTTTCATAAGTAACCCCATAAAGTACTCTTTCGGCACCCCTCCATG
ACATAGAAGTGCAATTAAATGCCTCGAAAAATATGTATTCCTATGTGATTTGCTGGAAGA
TGAAAACTTTTAAGTTAAAAATTACACCTTCAACAGTAAAATAATATAAACAGCCCAGCA
CCTGGCACTGGCCCTGTACTTGAAATTCTCAATTAATTTATGCTAAAATGTAATATCGTG
TCCTTTTCTTTTATCATTTTTTCAATGTTAACCTTGAGAAAAGGTATCTAGTGATATGCT
AATAAATGCAAATAAGTAATAACCAAGTTGACGCAGGACAACTGATTCTGAATCAACTGC
AGGGGGTAAAAGCAATACAAATTACGCAAAGATAAGTTCTAAATAATGGATATACCTTAC
TTTGACTATTTCCAACGAATTCACTGTTTGATCATCTGAAATCGTTGGATCTCTCTCAAC
TTTAACCATTGATGGTCGAATCTGGATTGTTTTCGGTGGCAGCTACAATGTTTGACACTT
ACAATATTAGAAAATAAGAAAATGAAGAAAATACTATTAGTCAGAACTATTCCTTAAGTT
TTTCATTACTATCAAGCATGAACCTGTTATTAGGGTTGTATTATCTCAGTTCCATTCAGT
AATGATGAGGGCATTGTACAAGAGAATGACAGAAACCATACCGTTTTATTGATCAGAAAG
GTTCCCTTCACAGCACGGCCTTTGTAAAAAAGTCGGAACTGCAAGAGCAAAGGCTACAGG
AGAGAAGAGACAGAAGGAAAACAAAAGCAAAGGGAAATCAGTTGCAAGCAAGATAAGCCA
TGCACAGAGAAGAGTAGAAGACATTAGCATTTTGGATTAGGAAATGGAGAAATTAAGAAA
ACATGGAGTTGTGAGCCAAAAATTCAGAGAGACTCGACCCTTGACACAGAGGGAAGGAGA
AAGAAAATATAGTCAGTTCCTAGGAAAAAACATAGAGAAATTACAATTGCAGAAGGCAGA
GAGTCACACAGGCAGAGCAAGACTCTTGCGCATTATGCATACCAAGTTTTTGGCTGCGTA
ACAGACTAATTTATACAAGCTGTTATACATATGTAAGTTTTAGCTGCATTTTTGCTAGAT
TATTATTCATATCCAGTAACTTGATACTACATTTTTATGCAAACATGTATTTCAAAATCT
CTATTGTCAAATGCAAATGACGTTGAGGATAAATCAACTATGAGGTTAGTTAATATTTAT
TATTGCCATGCTTTAACCTTAATTTTAAATTACCTAAAACATAGAATCACAAACCTCAAT
GTACTCCTTACTGATATAGTCTCCTTTGAGTAAATCCTTCGGACAGAGTAAAGCCAAATC
CTCAGATATGAATCCAGTTCCATCTGTATGTATAAGAGGCTTTCCATCTCTATAGATACG
ATTACCAGATTCATCCTGTAGTTTACACACACAAAAAAAAGAAGAAAAGAATAGACTGCA
TTTTTAAACGGAAAAAATGAAACAAAGAAAAGGACATATAAGTACAAATAGGAAATGCAA
CATCCATTAAAAAGATTCAGGATCATACAAGACAATACTCATCATCAATGTCCTCAACCT
TTACAAGTGACCAATCTACTACTAAGCTCTCTGTCTTTGACAAAATGAGTGAAAACCTGA
ATTCCCAAGAAAGATGGTACTTTAGAATCTTTATGGAAAATTACTTCTATACAGCATTAG
AAAAGAAATTTTTGAGTAAAAAATAATTACATACCTAGCCATGTAGTTTGACACACTAGA
CACAGTATGTGCATGCATAAAAATGCATCTTGTTTCGTGAATTTTTCTGTTAGAGAACTT
ATAATCTCCACTCCTGTCAATTGCGGCATTAGAGCCCACACGAATAAAGTAACACTTCAC
AGGTGATGAAGTTGGGTTTTTCTTCTTTTCTTGATTGCCACCATCTTTGAACACTGATTC
AAAACCATGTCAATGATCAATTCAGCTAGAGTGCTCAACAACTCAATAAAAAGAACAGAA
CATGTTCATGTATCCAAATACAGGTTAAAACTTCACCTGGGAGAACGGTTTAAATAACAT
TAAATCAGTTTCTGAATATCGAATCCCAAGTCTAAACCATGTGGTAATTCTAAATCCTAT
TTCTAGCATGTGAAGCTGACCAAAAAAAAAAATCATATTAACTATCCAGCTTTAAGAATG
CCAGAGCATTTAAGAGCAAGTGAGCCTCAGAAGACATTTTTCTAATACCATCAGTGACGG
AGTATAAAGAAATGTATCTGCATATGTGTTGATGCACAGAAGAAAAATGAAGTGAAAAAG
ACCCTCAAACACCTTAGCCTTGTTCCGGTTGTTCGGATGGTTTTGAAACCGTACATATAT
GCATGCATGTCTCCCTGTGTGACCATTGTAACACGGAAAAGATAACCTACAATGATTTAA
CAAATTGTTCTTTTTTCACTCAAGCATGCATTGTATGAATATTCTATTTCATAGGAGGTA
ATTATACTTATGAGCCAATCAAGACAGGTAGAAGAGAGAAACAAAGCCAAAAGTGGTTAG
TGAAGTAAAACATTTTTAAAATTGGACATTCAAAATTCACCATATTAAGGCATGAAAGAC
ATACCAAAGAACCGATATCGATGCAAACCTACAAGAATCCCTTCTCTTGCGACCTTGCTA
TAGTTGGCATAATTATGTTCTTTAATGGCAGTTGGAACTTTCTCAGTCACCACATCGGAA
AATTTCACCATTAAAACATTGTCATCTCCCAAAACTTTCTGCAGGAGAGTTCTTTTTGTG
TTGTTTAGACAGGGTCCCTGAAGGAAATAACAATTTATCACTTACACAACATCTGCAAAA
TGACCGGTCAACACTGGCAACAGAAACATTATGATATTACCAAAAGACCAGTGGAAATTG
CTTGTATTTATAGTATACATATTAGGTTCCGCATGTTGCTGAGCTGTAAAATTCAAACAA
GCAATAAAAGAAAAAATCCATTTTCCAGAAAGGAACTGCAGACAGCTGATTACAATTTGC
CGGTGAGGGTTTGCCACTACAACACATGTTTTGCAAAAATGAATTGCTATCAATTGGCAC
TCATGAAATCAAATCTTAAAGGTACAAAGTTTCTAAATACTTTTTAATGGGGTAAGATTC
AAACGTGAAACCTCCCACAAGACCTAATCAGAAGATCTGATTCCTTCCGTGGACCCACAG
GTATGACTGATAAGGCAATATCAGGTTTTACTGATACTGTGATACCTAATTTCATGATTG
CATGTTAAACTCTGATTACCTACACTACAGATTCTGTCAGTAAATTAACTATTTCTCCTT
GTGAGCAGGCAATTATGCATAGGCTAGCACATGATTGTGTGTGATTACACGTATACTGGG
GGGTAGATGTGCAAACCTTGAATTTGTAGCTCCCATCCACAGAGACTTCACAATGATAGA
CGTATGTTTTTCCAGAATCCCAATCAAAAGTCTGCAGCACATCGCCAACATGAAAGGGTC
ATTGAGCACATGTAGTAATGGATACGAGGTTGGATAATGCCAGTAATAAAGACACCATCA
ATGAGTTTTTTTTTTATAGGTTTTTTTTATAATAATTATAATTAAAAAAAGGTAAGCTAT
CAGTGTTGGGGTAGATTTACCCTTCCTTGAAATCTCAAGACCTTCCAAACTGTGTAACAA
GTTAATAATTAATTTTGGGACCTTTAAGTTAACCACGTGAAGTCTAGTACTACTTAACAA
AACTTAAAAATAAAAATAAAAACGAGCAAAATGGTTTTTAACAGAATAGTTGGAAAATTA
TTAAATTTCTTCTCAGTAAGAATGGAATTTTAGATGAAGATAACTGGCTATGCAAACTCA
TTCCTACTCTCTAATCTGACAGGAAATGGCATCATTACTAGATACTAATTTACTTATTCA
TCCATTTATGTGTACTTGAAGGGGATTGCCATGATTAATTCAAGCAGGGTTGCTAAGCTC
CAATGATCAGAGTGTAAAGATATTCTGTAGCAAACTACCCAAATATTTTGAAATTCTTGA
ATTGTTAGTCTTAGCGAACATGGATACAATTCCAATTTTCTTTCCAGGAACTAAAAACAA
GTAGAGCAGGACAAGAGTCAAAACCAATTAGCAAAGATTATGGTAATCCACTAATTTATA
GATAAACAAGAATTGAGAATGATCATCACCGGGTGTCGGTCTTTCGTGCTGATACAGTTC
CGACCCAAAGCTTCCCAAACTCTCGTCTCAAACAGTTGCATCGGCAAATCTTTCCAGCTC
CTAATAGTCTCCGGCTCTAGAACTTTTTTTAACTTATTTCTGAAAAAAATAAATAAATAA
ATAGACATCCAAAAGCAGGTAAACGAACAATGTAATCTAAGAGGAAATGCAGAAGTAGAA
CCAAATAAGCCACAGAAGGAGAGAGGAAAGCAAAAAAGGAACAAACTTTCTCATACCCTC
CAGCGTAATTCAATATTAGGAATTGTCTCCTGAACTCAAGTTCGCCCAGAGCTTCTAATT
GTGCCTGCCCATTGTCTCCAGGTTGGTCTACTGAGGAATTAGTGGAAGTCTCACCTGTAC
CAACACACACTAGATAGTTAATCACAACGAATGAAAAGCATTCCATTGAGAAAGTGAAAA
AAAAAAAAAAAAAAAAAAAAAAACCTTGAGGAAAAGGTTGAGGTAGAGGCAGAGGGTCCT
TAAAAAGTCGAACAGGAGTAATAGTTGAAGGAGGAGCAGATGATGGGCCTTGATACGGAT
AAACACGGAGAACTTTTGAAGGTGAGGCAGAGGAATAGGAATAAGGTGGCCTCAACCCTC
CATGGTCTCCAGGTTGCTCTGTAACTTCCATTCTTACTGAGAAGAAATTTAATTTCAAGG
ATATTTAGAACTAGATAGATATCAGCATGACTTCCTATACCCACTTATCTTTCGGGAGTA
TATTTATGCACTTGCTCATGATCGTGGTTTTGTTGAAAAATCTAAAACTGAAAAGAAATT
TTATAATTTTTATGAAAATTGAATAATAGTGTAAACTAAATAAAATTATGATTTAAAGGC
ATCCATTAAACACCAAGATATGTAAAGGATTAGTAAAGCTTGTTTGATATTCAACTTTAA
TTCAACTTTTTAAACTCAAAAACATAATTTGAATTTAAAACAAAGAAAACCTGCTTAGTA
TATTTATTTTTAAAAACTCAAACTCAAGAGCAACTAAAAACCATCCCAATTATTAAAATA
AAAAAATATCTGTTTTTTTTTTTTTTTTAACAACCCACAAGTTTTCAAATTTTTAAGATT
TAAAAACAGTTTTTAAGTTGTATACCAAACAAGTTTTTGAATTTTAAAAATATATTTAAT
AACTCCTTGTTTTTAAAAAAAATCAAAGTTTGAATAGGATACCAGACGCCCCTAATAATT
TGACCATGAAAATGAAAACAGGAGGCGTAATGAGAGAATCAGATTTTCTTACTGAGATTA
ATCAAAATGAAAACAGAAAAGCCCATGAACATGAAATAAAGTGAAGTAAAAAAATCTGAC
CTTTATGAACCGGAGGCGTAATGGGAGAAGCAGACAATTGGGTTTGTAGAAGAGAAGCAG
GGTCGGACTTTGAAGGAGAGGGAGAAGGAGAGGCACAATGATATTGTGGTTTCTCACGGA
TCATCCAAGTGATTAAGCCACCGAGGGTTTTGATAGTTCTCCATTCGGCGATTTCACGGA
GGAGTTGGAGGGCCTTCTCCTCGCTCAGAAAACTCAGCCTCAGTCTGACGTTTTGGTCTG
GCTGGGGTTGCTTTCTGTCGTTACAAATTTGGTTAAGCAAATCCTCCACCGACGGAGGCA
GAGCAATGTGCGGTTGCTGTTGTGGTTGTGGCTGTAGACAAACGTTGGCCATGACCGTCT
GGGGGGGCTCGATCGTGCTGCTGTGAAAGCAGTTGATAGATGAAGATAAATGATTGGCGG
CATCCTCCATCTGTGGGTGACTGCGTTTCACGTTCAAATTGCTGTGATGATGCATTTTTT
TACACTACCATGAGCCAGCCCACAATCATAAACTTTCGACTAAATGGCTTTTTTTGTTTT
TTTTTTGGGTCTGAAAACTTTCTACTAAATGGTAAGTCTCAAGTTTCAAGCTTCTATAAA
CCAAATACCAAAAAGTTTCAAGCTTTTATGGGGATATACGAGATTTTCCCTGACAGAAGG
TTCCTACTTCGGACCAGATTTTTGATGGAGCTACTTACACTATTTGCTGTGCTTGGATTG
ACATGTCACTCAACTCTAGTTACTCTCTCTCACTCAAGGATCCTCTACCTTTTTATAATC
AAGGAAATGCCTCCTCATCGACTCTGACTCACCATCACAGTGGACTTCACACAGTCTCTT
GTTTTTCCTTATAATTTTGGCAAAGTTTTCTTTTTTTGCTATAAAAGAATTTTGGTTTGT
ACATGTTAGACGAAGCTCCATTTTTGGACT
>chr7:18114727-18131436 A0804 MDHC_LG7 P1
TAAATGACGACTTTCAAACGCATGAACAAGATCACCAAATGCGAGGAGTGGGGCGTAGGA
GCTGTTCTCCAATCCAATAAGTGAAATCCCTTCCCAATAACAGGTTACGCATTACATGAT
ACATCTCTCACAATAACAAGTCACGTGATACGTAGCTGTGAAAGAGACACCGTATAGTAT
CATGTTCAAATTTTTTTTGAGGAATCTAAGCATTTGACCAATGGAAGCAATAAAATTGCA
AGAAACAATATAAGCTGTAAATGGATTTCAATTACATGAACTGATCACATGGTGGGAGGT
GGAGCTGGGGATAATACAATTAGCATATTTATTTGAATTTAGAAACAGAGGGCTTACAAG
CATCTCCTTAACTCATTTTAAGCACCATCGTCACCAAGTGACATAACACAACAGTAATAA
AAACACCATGCATCTTCAGAAAACACCCATTTAAAAAGAAGTTTGATATTAAACTTCTAA
AATGTGGAGCAACACACTGTTCAACGGTAGTTTCGATACACAGGGCTGTACATGCAACTC
TCAGCATACTTCACAAGATTCTCAGGACGGGGGAGACGTGTAGCCAGGCCTACAAAGCAT
ACGATGAAAACGAATTACAAATGGATGGAAGAAGTGGACATTGTTTTTGGGTCAGAACTC
AGAATATACCAAAGAAAAGAAATATATAAAAAAGGCTCACCAAGTTCATATGCCTTAGCA
GCTACGTTAGCAGCTATATGGGCAGAAATCTTTCTGATGTTGGAAAATGGTGGATAAATC
AGCCCTTTCTCAAAATACTCCTCTGAAACTTCCCCCGCCAACGATTCCGCTGTTTTTAGG
AGATGAACCAAAAAGTTGAAGAAAGAGTAAATGCAAAAGTCAATGTCTTGCCAACTAAAC
CTCCTATATTACAGTTGATAGATTTGTGTTTGGCCTGTTTTGACAACATAATGCCATTCA
AGTTCTAAATTCTATGTTTTTTCAAAATCAAACCATTCTGAATGTGAAGTCTACTTACAG
GCTGCCAGAAGCATATCATTGTGCACACGGATTGCGCCAGAGATAACCAAACCGAGACCA
AATCCAGGGAAAATGTAAGCATTGTTGGACTGCATTGAAAAGGAAAGCAAAAAATCTCAG
TCATTGATACTAAACTCATGGTTTTAAACTTGGTCTTAATACTGTGAGATTATATTTGTA
TAACCTGGCCAGGAACATAAACTTTGCCATTGTATTCAACAGGATCAAATGGACTTCCGC
TGGCAAAAATTGCGCGTCCCTAGCAAATGAAAGCAGGACAAGAAACATGGAAGAAAAGTT
AGCTTCACTGCATAAATGGAGTACTCAAACATTCTATTTATTGTATCACCTTGTGCTATA
AATCTCCAAGCAAGTAATGACAGAGTAGATGTAAAAATAAATGTTATACCTTACTCCAAG
TATAAGCTTCTTCAGCAGTACATTCAGACTGAGACGTCGGGTTGGAAAGAGCCAAAATGA
GAGGTTTCTGCATCATTCATTTCTCAATGTCAATAAAACAGATGCTCAAAATGTTATCCA
ACATGAACAAGACGATAGGCAGGGGATGGATGTAAGAGAAAGTGAGGAGTACCTCATTGA
AGGAGGATACTGCCTCAATCACTTCCTTTGTAAACGTTCTTCCAACACCGGATGATCCAA
TAAGAACTGTTGGTTTAATTGCCTGATCAAGTATGAAGGGAGAATAAAAAACAAGTATAA
CCAAATAATTATGCATCAAAATTCAAAAAATAAACTTGAATTGTTTGGTTCATACCTTGA
CAGCATCAAGGAGATTATCAATGGGTTCATGTTCGTGAGCCCAAGGCTTCTTAAACTGTT
GAAGAGAATCTTTGCGAGAGCTAACAATTAATCCCTGCAAAAATGATTCATGTGCTTAAT
GAAGTTTGAGAGAAAGTAAGAAAACTTAAAAATGAAAGTCAGAATCTTTATCGAGCATGC
TACCCCACCTTTGAATCAACAAGCCAGATCTTCTTACGGGTCTCTTCCACAGGAGTTTTT
GTCTACAAGAGACAAAACAAAATAAACGAAGGAAGATCATTGATAAATCATGACCAGAAG
TCCTTAACATCTCAGTTTGACAATTACATTAACCAGAGATAGCGTGCATCTGATTGTAAA
AAGTTAATACCTTTTGTGAGATCTCAAGAGCTATTAGCTCTGCAATACCCGTCCCAGCCT
ACAATCATGAGCAACAGCAGGATGAGAATTATATATTAGAGTTAGATTATTCTTAGTTCT
CCTTAGTTAAGGACATGATAAGCCAGCAATATGTAGTGAAGACAGAAATCCATGAAAAAT
TCCTTACTTCCCCAGCACCAAGGAACAAAAACTTGTGCTCGGACAGGCTACCACCAACCA
ACCTCAGTGCTGCCACAACTCCTGCAAGAACTACAGCAGCTGTTCCCTGAAACAAGGAAA
CAATAGGTCAGGGGGAAACTAAACAAAGTGTACAAGCCGTAAAGGCTAAAGGGCAAGCTC
AAAAGTGATCTACTGTGTACTTGTATGTCATCATTGAAGACAAGATGAGTCCTCCTATAT
TTTTCAAGCAGCTGGAAAGCATTGTGGTTTGCAAAATCTTCAAACTGCACATTTCAATTC
AAAGGGACAAGACAATCTCAGAACTACATGAAAATTTTATACTCTGGAAATCCTACGAAT
ATATTTTATACTCTGGAAATCCTACGAATATATAGGATGTTATTTAAGAAGCAACCTGAA
TGACAACTTTTTCCCCATAATTCTGCTTGACAGCACTCATGAACTCATCTAAAAGATCAG
CATACTCCTGCAGGTAGTGTCAAAAATCTCTCATCATTAAATTAAAATTTATAGTTCTTA
ATTACATAACTAAACTAAACTAAACTAGAGACAAACTAGGGTACGGTAGAAGCTACAAAC
CTTCCCAGTTGTCCTCTTTTGTCGAAGTCCAATATAGAACTCATCCTCCAGCAACTGCTT
ATTATTTGTCCCAACATCAATGGTTATAGGCAAACACTGCAGAAGAAAGTCCAAAGAATT
CTTAATTAAATGAAATTTACATGCTGTGATATCAAACAAGAATTTAAATTTCAATCCTTC
CTTAATTTCCAATGCAACACCTTGATATTAAAATTTACAAATAAAGGTAAACCTCATGGT
TTTGAAGAAAGTTAGCAATGATTAGTAACAAGTAAATAGGAAAATCCTTACCGCTGAGGG
ACGAACTCCTCCAAGCGCTGTGTACAGAGCCAACTTCCCTACCGGAATTCCCATCCCCTG
AAACATGTCCAACAATGCCATGTGAGGGCAAGTTACTTAACCACTTGAGGGTTATTTTAC
TTTTACCAAAAGATACTCATAATTTAAAGAAAGTGATTCAAACTTGTTACCTGACAACCT
AGGTCGCCAAGTCCCAAAATACGCTCACCATCAGTCACAACAATAACTTGAACAGTCCTT
TCAGGCCAGTTCTTCAATACCTCAAGAACTTTGCCCCTGTAAAAGTTGAAGGATTTGTCA
TGTCATCAGAACTTTATGTTGAGAAAACCGAAAAATCACGGTGTAAAGAAATAGTCATAC
TTCTCTTTCAGGCTTATGTAAAGACCCTGAGGGCGCCTGAAGATGCTTCCGAATTTCTGG
CAAGCCTCACCAACAGTTGGAGTGTAGACAATTGGGAGCAATTCCTCCACATTATCAATG
AGAAGTTTGTAGAACAGCCTCTCATTCCTCTCCTGTTAACCAAAGGAAACTGAATGATTC
TCTCTACATCCTTGTTCCAAAGACAAGCAACTCCGCAAAATAGTAAGACAAGTCCCCATT
GTCATTTAACACATTGCAGGGATAAATAACACACTTGAAATAGTGTCCATGAATCTTTAT
GCTAAACCGATACAGGTAAACAGAAAAAACTACCTGGAGCTCTGTCAGAGCCATATATTT
CTGCAGTGGGACTTGATATTGTCGGATAGTGTTCATCAACTTCTTCTCCTGGTTAACAAA
TTTTGGGGGAAAAACATAAAAAATAAACAAGAAGTCAACATTTACCCCAAAAAGTCAACG
ACTGATGTTCTTGATGAATGAAACAACTGAGCTATGCCATTTTAGACTATCACCACAACA
CCCTAAAAGCTTAAATTAACCATGCCATGAATACTAAGCAAAGCAGAAGGACTAAATTAA
ATTAATGGAAACCTGAAGTTGTTGAGAGCAAGTTGCTGGAGGCAGAAGACCACGCAAGTA
ATGGGCGTCCCTCTCTTTCTCCGTAAATGCAAGCCCTTTATTGTACTGGGGATCTCTCAG
CAAAGAATATCCACTGCATCAAGAGATTCAAATTCCACCAAAAAAATTTGTAATTTAACT
TAAAAAAAATTAGAAGTATCAAAGTTTTTACAGGTTTAAGTAAAGCATCCAAAAAGTAGA
ACAGAGATTTTGTTTGGTGAAAAAAGAGAAAAAATTACAACTTGGGTTGCAAGCTAGAAT
TATAAAACAATCAGGTGAAAAGTAGTGACCTGGCGACGGAGTAAGTCCAAGGGGTGACAA
GCTGGTCCTCGGTGGCAGTGTCCTCACCGTAGATGTCCTCAACGCCGCCACCAACAACGG
CGGATTTGGGGTCAAAGTCAAGCACAGAAGCCTTTTCCCCCAACTCCTTGAAGGCGCTCT
CCATTCTTCTAAGTGACCCAATTAACAGCTGAGGATCAGCAACACTCTTTCTCTTACAAT
TACAACACAGAAAACAGAGTGATCGCTGGAGCTCAAAGCCAGTAGTGAGAGAAGAAGCAG
AAGATGCAGTGATCTGTTTTTGAGCTGCAACTCTGTTTTAATAACAAAGCAAACAAACAA
GAACCCATGTTACATGTACACCAAAGGCAAGACAAGACTTATGGCTTTTTTCACATTAAA
AAGTCTAAAAGGAAATGGAAATTAAAGGTAGGGTCATTTTCAATTTAACTAATCATCTTT
TTCTCTTTGTTTAATTATTTAGAGAGAGAAAGAGAGAAAAGAAAAAACGTATAGACGGAG
GAGAAGTGTGAAACTTTCTTGTTCAATATGCATGTGGAGGTGGTGGAGATGAATGATACG
ATTGATTTGGGTGAGTGGGTTCTTTTGAAGGAGATCATTACGCAAAATATCGAGATTAGT
GGTTGGTAGGGAAATGGATACGAATAGGATGGAAGAGAGAGATAGAGACATGGTTTTTTG
TCTATGTTCGGCGGTGGAGTTGGTGGAAGAGAGAAGATAGAAGGAGACAATAGTTGCAGA
CAGTGAGAGATTGGGCTGTTGATTTGGATAATGAAGATTATTGAACAGACGTGTCCAATG
GTGGGGCCCTCACATGCACACCTGCCTCTCAATGCCAGTGCTGTATGTAGTATATGCCTT
GATTCTAAAATAAATATTTGTAACGGACAAAGTTTTGTTTATATTTCTATTTGGCATGTT
ATGCCGGTACTTCTTTTTTTTTAATACGAGTGATAGTTTAAATTATAAAATGAGGGATTT
TTCTCATACACTACACTATCAAAGTGCTATAAATGATCAGACCCAAAAAAGAAAAAAAAA
GTGCTATAAATGATAATGTATAAAGATTGAAACTTGACATCACAAATCTGCAAATCCAAA
GACTTCATAATTCTTCTTCCCTTGTGAGCGTTTGACCAGCTTTTTCCTGGTGCTCACTGA
AATCAGATGAGGCTGAGGTTTGTGCAGGTTAAGACACGTATGGATTGAAGCATTGACATG
TGGTGAATGGTCGTGATTGTTGTGCCTACACGTCCTGTGAACAAACACATCCCAAGGTCC
CTATACACGTGAAGATTGAGAGCTCAGACGGCTCTGTGTCTAGTATTTATTTAGTATTTG
GATTTTTATTAATAATATTGGCTCCGTTTAGAGCACGGGAAGGTCTGTTTGTCTTATTAA
TATTATTCCAAGGTATTGAAAAATTACCAATTGGTCCTTTTACAGAGTAATGCAATTAAA
AATGTGACACTTATGTATATTTCTCCCAAGGAGAGAAACATTATTACCGTGTGAATGTCA
TTATTTTCTAAAACCCGCCCATACTTTCCTTTCTGTTTATAATGGTACGTGTGGACATCC
GGATGAGAAAATAACTATATATATATATACATATATATATATATGCAAACACGCGTTAAT
GTTACAATATAATACATACAACATTTCTTGACAATAATTACGGATATTATGGTACACCTA
AAATTTAATTTACACTAAGTCCTTCAAAACAGAGAATGAGACTTCAATAGTTCGGGCCCC
TTGTTTATTCCTATAATACTTGCAGAGGGCTGAACCTGCAACTTTCCATGCAAAGCAGCA
TTTACTAACAGCTCCTTGACTTATAGCATGGTCATAAGTCACCCGATATATTGCAAGCGC
CTCATTGAATATTTCATGCAACGGCCTTGTACTATTCTCAAGGTCCTCAGCACCACCATA
CAGAATCTACAAATGGGGAAAAGCAGTGAGCAGAACAGGCTCTGGTAAAATGTTTTGTTC
ATAATCCGGACACTTAAGTCTGAAGTCTCACCTCTTTATACTTTCTGAAGACCTTATCAG
CAGCATTATTCTTGCTGTCTCGATCATTGTCCTGCATGGCAGAGCTCATTTCACTCCTGT
AATGCTGGTGGTGTTCCCTCCATTTCCTCAAGCACTCCTCAGGGACTTCGACATCGAACA
TGGGAAGTTTCTTGACTTCTGAAGAGAGGTACAGAGGAAAAATAGCAAGTCAAAAACTTA
TGGACAGGAGCTTTAATAACCAGCTAATATTAAAAATACTTTTATCACACCTTTGATAGA
AGCATCTTCTAATTGATAGGCGTTCACTGTGTCATAAATTAATCCCAAAATGGACGTTGA
TTTGTACGAGTTTACCCTTTCCATGTAATGAGGGAACTGATTCGACTTCAATTCTCCAGG
AATTACCACCTGTTACTCAGAAGTTAAATCAAAGTTTCAAGGCACAGCCAAATCACTTGA
AAGGAAGATGTACTTCAAAGATTAAGGATCATGCAAACTGTAAATAACTAGCTACTGATT
TCCTATATCGTAAAACAGGAGGAGGATGTGAATGTTCTTCACTCCATGGAAACTAAACAA
AGGGTGAACTGAAGACAGACAACGAGTTCCAAACAAATGTAGCAGAACAAATCAAAAGAA
ACGAAGAGTACCCTTTTCCTAAACCAAACACCATATGTTTAATTGCATACAATAGGTACA
CCCACTTATAATAACGACATACTGGAAGAAAGTAAAAATTAACACCAAATCCCTATTGAT
ACATCCTATTACAAAGCTGAAGCAAAAAAAACCAGAACTAACCTTTCCACCTTTTTTTGG
TGCATCTAGAGCTTCGTAGTATAAATCAACCAACCGCAGCATGTTTGCCTTCACACGGGC
TTTCTCACTATTACTACTATCTCCTAGAATTAACAACCGATCCATCTTAGCCAGCCAGCT
ATCAGATGCCTCACTCATTGCAAAGCTGCAACAGATGAAATTGTTTGTGCACCAGAAACA
TAAGATTCACACAGTGGATGAAGTGCTAAATCTGTAGAACAAATGTAATACAAATAATAA
CACAAGAATAAACAGTACTGTTAAGTGTGAATCATAGCCAGAGAATGCTGTCTCAGTTTC
AACAACAAACAGAGATATCCATCATCCAATACCATATCAAGAAGAATGGAAACCATTCAA
CTTGATTTATAAAAGTGGGAAGTTAATATTTTAATTTGGGCCCGATAAATAAGCATAGCA
ATAATTACATACACCAGAAAACAAATTACATTAAGGTTCAAGAATTACCTGATACTTTGT
AACAGTCAACAACTTACTAAATTTTAAAACGAAAAATTCTAATTCAAAGTTCAATTTTGC
CAATATATTTAATGAACTATGCTTTCGTTACATGCATTTTAGACAATATCAAAAGGTACT
ACTTAGGCTAAAAGCATTACAAGATTGAGCAAATAGTAACTACAACGCATCAGGAACCTA
ATTAAAGCCAGAATTTTAATGCAATACAACGCAAATGATTATAAATAGAATCAAATGCAT
ACCTGGGTTCAAACCTAGTTTTCAAGAATAGTTTAATGAGCGCATCCTCTATATCATTAG
GCAAAAGCTCACTGGGTCTAGGACTCGCAACTTTTGGAGTTGATGATGAAGCTTCGATCC
AAGGTTCACTCGGTTTAAAACATTCCAAAAGCTGAAATAATTCCAATAATAAGTGCTAAA
TACAAAAGGGAAACTAGATAACACCAATTAATTATGAAATACAATCACATAAGAACTTTG
GCATATTTGGTATTCTAACACCTCATGTGCTGAAGTATTAGGAGTCAAAGTTTTTCTTCT
CGAACCAGTTCAATAGGTAAAGAGACTACAAAACAGGAGCTCAGCTTTTGGAAAGACCCA
AGTGACAAATTATTTCATTGACATCTTTCCAACATGATCTCACATCAGTATGGAAACAAT
TTAAGTGCAATCAAGCCACTTCAATCAATGTCATGCCCGAATCTTTTCAAATCCCTTTTT
TTTATCATGAAAAGGTATAATAAACCTTAATAAAATGGATATCTATTAAGGACAAAATAG
AAAAACTGATAGTTAAGAGGTGTGATAAACAAAAAAATTTCCAATTCCATGCATAAATTG
GTTAAGCATTTCTAGAGGGGATGTGCACGTCAAATTTTCAAAATAATGATAGAGTAACCC
CGATTAAGGTAAATGCCAACCTGAGGGTTTCTTGAGACCCAATAGAGATCACCGTCAAAA
TCTCCACCACCCATTTCATCAGCCACAGAACGTGGACCTTTGCAAGAGAAGAATATAGCA
TATTTGGCATTTCCGACAACATATTCTAACTCCTTCACGTACCTGGCCTTTAAAACATGG
ATATCACCAAAGTGCAAACCTGGATGCCGGTACACTAGTACCTCTCCTGACATTTGTCCG
CTGTCACTGCACACATCATTGGGCCGAAAAGAGGCCTCAAGCTATAAGTAAACTATATTT
ATTGACACTGAACTACACATAGATGAAGAACTAACATAAGATAATAAAGAAAGAAAATAT
GTATAGTAACACCTTCAGTAAAGAGATACAATTAAGCAAATACAAATCATACAATACCAT
ATTATACCATATACTAGAAACAGTTCTACATGGAACTATTAGTTCATATATAATTTTTTT
TTTTTGGGGTAAATAGTTCATAATTCATTAGAACATAATATACATTAGTACCACTATAAT
TTTCAAAGCAAGAAAATAACAAAATTTGTACAGCATAACCATATAATACGATCTTATGGT
TATGGCATAGATCAAAGAATTTCTGTGTTAGTTGTAGGTTGGATAAATTTTTTAACTAAA
CTACAAATATTGCGATTACAGATTGCTTCCAATACAAGTTATAACTTTACACCTTTAATC
TAAGTACCATGTCTCACATAGAGATAACCACGCAAATGCATTCCTTCTATTACACAAGTT
TTAATTCAAGCAACTGTATTTTATAGCTAATGGGGCATGGACCAAAGAAATGAGGAAATT
ATTGTGCTATGCAATAAAAAGACATATAATTAATCTAGCTACAGGATAACAGATGGTAAA
CATATCATCAAATTCTTGAATGGATTTTTAACAGGAGAGAAAAAAATGCCAGAAATCATA
CATACAGGATAACGCAAACTTCATCTCTTTCCAGAATCCCTGTTGGATCAGTTGTCCCCA
TCAACATATAACTCTGAGGACTACAAATTTTGCCTTTTCTAAGACTCTTATTTTCCTCTT
TCTTTAGAATTGACAGACGATATTGCAAATATGATTCTTCAAGAGGAATACCAGAAAGGA
TCATTTTTACCGAACTGTAATCATCATCCATCTCACCATGGTTATAGGCAACTGAAAATA
CAGAAAATGATGGAAGGAAACCCATCAATAAATTCGAAATAGTGAAAGAGAAATAAGTGG
AACATAAATGAAATAGGAAATGGCTAGAATGTTATTTAACCCATGGACAGATACCAAAGC
AAGAAATTGGCTGCCAATTTGACCCCAAATGATTCAAAAGGAAAGAAAAAGTTACGATGA
GTTCTAAGCACTATCAGCTTCACACCTTTGAATGCTGCACGCATACTGCAGAAAACACCA
TGAGTATCTTCCAGATCTTTCATAAGTAACCCCATAAAGTACTCTTTCGGCACCCCTCCA
TGACATAGAAGTGCAATTAAATGCCTCGAAAAATATGTATTCCTATGTGATTTGCTGGAA
GATGAAAACTTTTAAGTTAAAAATTACACCTTCAACAGTAAAATAATATAAACAGCCCAG
CACCTGGCACTGGCCCTGTACTTGAAATTCTCAATTAATTTATGCTAAAATGTAATATCG
TGTCCTTTTCTTTTATCATTTTTTCAATGTTAACCTTGAGAAAAGGTATCTAGTGATATG
CTAATAAATGCAAATAAGTAATAACCAAGTTGACGCAGGACAACTGATTCTGAATCAACT
GCAGGGGGTAAAAGCAATACAAATTACGCAAAGATAAGTTCTAAATAATGGATATACCTT
ACTTTGACTATTTCCAACGAATTCACTGTTTGATCATCTGAAATCGTTGGATCTCTCTCA
ACTTTAACCATTGATGGTCGAATCTGGATTGTTTTCGGTGGCAGCTACAATGTTTGACAC
TTACAATATTAGAAAATAAGAAAATGAAGAAAATACTATTAGTCAGAACTATTCCTTAAG
TTTTTCATTACTATCAAGCATGAACCTGTTATTAGGGTTGTATTATCTCAGTTCCATTCA
GTAATGATGAGGGCATTGTACAAGAGAATGACAGAAACCATACCGTTTTATTGATCAGAA
AGGTTCCCTTCACAGCACGGCCTTTGTAAAAAAGTCGGAACTGCAAGAGCAAAGGCTACA
GGAGAGAAGAGACAGAAGGAAAACAAAAGCAAAGGGAAATCAGTTGCAAGCAAGATAAGC
CATGCACAGAGAAGAGTAGAAGACATTAGCATTTTGGATTAGGAAATGGAGAAATTAAGA
AAACATGGAGTTGTGAGCCAAAAATTCAGAGAGACTCGACCCTTGACACAGAGGGAAGGA
GAAAGAAAATATAGTCAGTTCCTAGGAAAAAACATAGAGAAATTACAATTGCAGAAGGCA
GAGAGTCACACAGGCAGAGCAAGACTCTTGCGCATTATGCATACCAAGTTTTTGGCTGCG
TAACAGACTAATTTATACAAGCTGTTATACATATGTAAGTTTTAGCTGCATTTTTGCTAG
ATTATTATTCATATCCAGTAACTTGATACTACATTTTTATGCAAACATGTATTTCAAAAT
CTCTATTGTCAAATGCAAATGACGTTGAGGATAAATCAACTATGAGGTTAGTTAATATTT
ATTATTGCCATGCTTTAACCTTAATTTTAAATTACCTAAAACATAGAATCACAAACCTCA
ATGTACTCCTTACTGATATAGTCTCCTTTGAGTAAATCCTTCGGACAGAGTAAAGCCAAA
TCCTCAGATATGAATCCAGTTCCATCTGTATGTATAAGAGGCTTTCCATCTCTATAGATA
CGATTACCAGATTCATCCTGTAGTTTACACACACAAAAAAAAGAAGAAAAGAATAGACTG
CATTTTTAAACGGAAAAAATGAAACAAAGAAAAGGACATATAAGTACAAATAGGAAATGC
AACATCCATTAAAAAGATTCAGGATCATACAAGACAATACTCATCATCAATGTCCTCAAC
CTTTACAAGTGACCAATCTACTACTAAGCTCTCTGTCTTTGACAAAATGAGTGAAAACCT
GAATTCCCAAGAAAGATGGTACTTTAGAATCTTTATGGAAAATTACTTCTATACAGCATT
AGAAAAGAAATTTTTGAGTAAAAAATAATTACATACCTAGCCATGTAGTTTGACACACTA
GACACAGTATGTGCATGCATAAAAATGCATCTTGTTTCGTGAATTTTTCTGTTAGAGAAC
TTATAATCTCCACTCCTGTCAATTGCGGCATTAGAGCCCACACGAATAAAGTAACACTTC
ACAGGTGATGAAGTTGGGTTTTTCTTCTTTTCTTGATTGCCACCATCTTTGAACACTGAT
TCAAAACCATGTCAATGATCAATTCAGCTAGAGTGCTCAACAACTCAATAAAAAGAACAG
AACATGTTCATGTATCCAAATACAGGTTAAAACTTCACCTGGGAGAACGGTTTAAATAAC
ATTAAATCAGTTTCTGAATATCGAATCCCAAGTCTAAACCATGTGGTAATTCTAAATCCT
ATTTCTAGCATGTGAAGCTGACCAAAAAAAAAAATCATATTAACTATCCAGCTTTAAGAA
TGCCAGAGCATTTAAGAGCAAGTGAGCCTCAGAAGACATTTTTCTAATACCATCAGTGAC
GGAGTATAAAGAAATGTATCTGCATATGTGTTGATGCACAGAAGAAAAATGAAGTGAAAA
AGACCCTCAAACACCTTAGCCTTGTTCCGGTTGTTCGGATGGTTTTGAAACCGTACATAT
ATGCATGCATGTCTCCCTGTGTGACCATTGTAACACGGAAAAGATAACCTACAATGATTT
AACAAATTGTTCTTTTTTCACTCAAGCATGCATTGTATGAATATTCTATTTCATAGGAGG
TAATTATACTTATGAGCCAATCAAGACAGGTAGAAGAGAGAAACAAAGCCAAAAGTGGTT
AGTGAAGTAAAACATTTTTAAAATTGGACATTCAAAATTCACCATATTAAGGCATGAAAG
ACATACCAAAGAACCGATATCGATGCAAACCTACAAGAATCCCTTCTCTTGCGACCTTGC
TATAGTTGGCATAATTATGTTCTTTAATGGCAGTTGGAACTTTCTCAGTCACCACATCGG
AAAATTTCACCATTAAAACATTGTCATCTCCCAAAACTTTCTGCAGGAGAGTTCTTTTTG
TGTTGTTTAGACAGGGTCCCTGAAGGAAATAACAATTTATCACTTACACAACATCTGCAA
AATGACCGGTCAACACTGGCAACAGAAACATTATGATATTACCAAAAGACCAGTGGAAAT
TGCTTGTATTTATAGTATACATATTAGGTTCCGCATGTTGCTGAGCTGTAAAATTCAAAC
AAGCAATAAAAGAAAAAATCCATTTTCCAGAAAGGAACTGCAGACAGCTGATTACAATTT
GCCGGTGAGGGTTTGCCACTACAACACATGTTTTGCAAAAATGAATTGCTATCAATTGGC
ACTCATGAAATCAAATCTTAAAGGTACAAAGTTTCTAAATACTTTTTAATGGGGTAAGAT
TCAAACGTGAAACCTCCCACAAGACCTAATCAGAAGATCTGATTCCTTCCGTGGACCCAC
AGGTATGACTGATAAGGCAATATCAGGTTTTACTGATACTGTGATACCTAATTTCATGAT
TGCATGTTAAACTCTGATTACCTACACTACAGATTCTGTCAGTAAATTAACTATTTCTCC
TTGTGAGCAGGCAATTATGCATAGGCTAGCACATGATTGTGTGTGATTACACGTATACTG
GGGGGTAGATGTGCAAACCTTGAATTTGTAGCTCCCATCCACAGAGACTTCACAATGATA
GACGTATGTTTTTCCAGAATCCCAATCAAAAGTCTGCAGCACATCGCCAACATGAAAGGG
TCATTGAGCACATGTAGTAATGGATACGAGGTTGGATAATGCCAGTAATAAAGACACCAT
CAATGAGTTTTTTTTTTATAGGTTTTTTTTATAATAATTATAATTAAAAAAAGGTAAGCT
ATCAGTGTTGGGGTAGATTTACCCTTCCTTGAAATCTCAAGACCTTCCAAACTGTGTAAC
AAGTTAATAATTAATTTTGGGACCTTTAAGTTAACCACGTGAAGTCTAGTACTACTTAAC
AAAACTTAAAAATAAAAATAAAAACGAGCAAAATGGTTTTTAACAGAATAGTTGGAAAAT
TATTAAATTTCTTCTCAGTAAGAATGGAATTTTAGATGAAGATAACTGGCTATGCAAACT
CATTCCTACTCTCTAATCTGACAGGAAATGGCATCATTACTAGATACTAATTTACTTATT
CATCCATTTATGTGTACTTGAAGGGGATTGCCATGATTAATTCAAGCAGGGTTGCTAAGC
TCCAATGATCAGAGTGTAAAGATATTCTGTAGCAAACTACCCAAATATTTTGAAATTCTT
GAATTGTTAGTCTTAGCGAACATGGATACAATTCCAATTTTCTTTCCAGGAACTAAAAAC
AAGTAGAGCAGGACAAGAGTCAAAACCAATTAGCAAAGATTATGGTAATCCACTAATTTA
TAGATAAACAAGAATTGAGAATGATCATCACCGGGTGTCGGTCTTTCGTGCTGATACAGT
TCCGACCCAAAGCTTCCCAAACTCTCGTCTCAAACAGTTGCATCGGCAAATCTTTCCAGC
TCCTAATAGTCTCCGGCTCTAGAACTTTTTTTAACTTATTTCTGAAAAAAATAAATAAAT
AAATAGACATCCAAAAGCAGGTAAACGAACAATGTAATCTAAGAGGAAATGCAGAAGTAG
AACCAAATAAGCCACAGAAGGAGAGAGGAAAGCAAAAAAGGAACAAACTTTCTCATACCC
TCCAGCGTAATTCAATATTAGGAATTGTCTCCTGAACTCAAGTTCGCCCAGAGCTTCTAA
TTGTGCCTGCCCATTGTCTCCAGGTTGGTCTACTGAGGAATTAGTGGAAGTCTCACCTGT
ACCAACACACACTAGATAGTTAATCACAACGAATGAAAAGCATTCCATTGAGAAAGTGAA
AAAAAAAAAAAAAAAAAAAAAAAAACCTTGAGGAAAAGGTTGAGGTAGAGGCAGAGGGTC
CTTAAAAAGTCGAACAGGAGTAATAGTTGAAGGAGGAGCAGATGATGGGCCTTGATACGG
ATAAACACGGAGAACTTTTGAAGGTGAGGCAGAGGAATAGGAATAAGGTGGCCTCAACCC
TCCATGGTCTCCAGGTTGCTCTGTAACTTCCATTCTTACTGAGAAGAAATTTAATTTCAA
GGATATTTAGAACTAGATAGATATCAGCATGACTTCCTATACCCACTTATCTTTCGGGAG
TATATTTATGCACTTGCTCATGATCGTGGTTTTGTTGAAAAATCTAAAACTGAAAAGAAA
TTTTATAATTTTTATGAAAATTGAATAATAGTGTAAACTAAATAAAATTATGATTTAAAG
GCATCCATTAAACACCAAGATATGTAAAGGATTAGTAAAGCTTGTTTGATATTCAACTTT
AATTCAACTTTTTAAACTCAAAAACATAATTTGAATTTAAAACAAAGAAAACCTGCTTAG
TATATTTATTTTTAAAAACTCAAACTCAAGAGCAACTAAAAACCATCCCAATTATTAAAA
TAAAAAAATATCTGTTTTTTTTTTTTTTTTAACAACCCACAAGTTTTCAAATTTTTAAGA
TTTAAAAACAGTTTTTAAGTTGTATACCAAACAAGTTTTTGAATTTTAAAAATATATTTA
ATAACTCCTTGTTTTTAAAAAAAATCAAAGTTTGAATAGGATACCAGACGCCCCTAATAA
TTTGACCATGAAAATGAAAACAGGAGGCGTAATGAGAGAATCAGATTTTCTTACTGAGAT
TAATCAAAATGAAAACAGAAAAGCCCATGAACATGAAATAAAGTGAAGTAAAAAAATCTG
ACCTTTATGAACCGGAGGCGTAATGGGAGAAGCAGACAATTGGGTTTGTAGAAGAGAAGC
AGGGTCGGACTTTGAAGGAGAGGGAGAAGGAGAGGCACAATGATATTGTGGTTTCTCACG
GATCATCCAAGTGATTAAGCCACCGAGGGTTTTGATAGTTCTCCATTCGGCGATTTCACG
GAGGAGTTGGAGGGCCTTCTCCTCGCTCAGAAAACTCAGCCTCAGTCTGACGTTTTGGTC
TGGCTGGGGTTGCTTTCTGTCGTTACAAATTTGGTTAAGCAAATCCTCCACCGACGGAGG
CAGAGCAATGTGCGGTTGCTGTTGTGGTTGTGGCTGTAGACAAACGTTGGCCATGACCGT
CTGGGGGGGCTCGATCGTGCTGCTGTGAAAGCAGTTGATAGATGAAGATAAATGATTGGC
GGCATCCTCCATCTGTGGGTGACTGCGTTTCACGTTCAAATTGCTGTGATGATGCATTTT
TTTACACTACCATGAGCCAGCCCACAATCATAAACTTTCGACTAAATGGCTTTTTTTGTT
TTTTTTTTGGGTCTGAAAACTTTCTACTAAATGGTAAGTCTCAAGTTTCAAGCTTCTATA
AACCAAATACCAAAAAGTTTCAAGCTTTTATGGGGATATACGAGATTTTCCCTGACAGAA
GGTTCCTACTTCGGACCAGATTTTTGATGGAGCTACTTACACTATTTGCTGTGCTTGGAT
TGACATGTCACTCAACTCTAGTTACTCTCTCTCACTCAAGGATCCTCTACCTTTTTATAA
TCAAGGAAATGCCTCCTCATCGACTCTGACTCACCATCACAGTGGACTTCACACAGTCTC
TTGTTTTTCCTTATAATTTTGGCAAAGTTTTCTTTTTTTGCTATAAAAGAATTTTGGTTT
GTACATGTTAGACGAAGCTCCATTTTTGGACT
>chr7:18114727-18131436 A0804 MDHC_LG7 P2
TAAATGACGACTTTCAAACGCATGAACAAGATCACCAAATGCGAGGAGTGGGGCGTAGGA
GCTGTTCTCCAATCCAATAAGTGAAATCCCTTCCCAATAACAGGTTACGCATTACATGAT
ACATCTCTCACAATAACAAGTCACGTGATACGTAGCTGTGAAAGAGACACCGTATAGTAT
CATGTTCAAATTTTTTTTGAGGAATCTAAGCATTTGACCAATGGAAGCAATAAAATTGCA
AGAAACAATATAAGCTGTAAATGGATTTCAATTACATGAACTGATCACATGGTGGGAGGT
GGAGCTGGGGATAATACAATTAGCATATTTATTTGAATTTAGAAACAGAGGGCTTACAAG
CATCTCCTTAACTCATTTTAAGCACCATCGTCACCAAGTGACATAACACAACAGTAATAA
AAACACCATGCATCTTCAGAAAACACCCATTTAAAAAGAAGTTTGATATTAAACTTCTAA
AATGTGGAGCAACACACTGTTCAACGGTAGTTTCGATACACAGGGCTGTACATGCAACTC
TCAGCATACTTCACAAGATTCTCAGGACGGGGGAGACGTGTAGCCAGGCCTACAAAGCAT
ACGATGAAAACGAATTACAAATGGATGGAAGAAGTGGACATTGTTTTTGGGTCAGAACTC
AGAATATACCAAAGAAAAGAAATATATAAAAAAGGCTCACCAAGTTCATATGCCTTAGCA
GCTACGTTAGCAGCTATATGGGCAGAAATCTTTCTGATGTTGGAAAATGGTGGATAAATC
AGCCCTTTCTCAAAATACTCCTCTGAAACTTCCCCCGCCAACGATTCCGCTGTTTTTAGG
AGATGAACCAAAAAGTTGAAGAAAGAGTAAATGCAAAAGTCAATGTCTTGCCAACTAAAC
CTCCTATATTACAGTTGATAGATTTGTGTTTGGCCTGTTTTGACAACATAATGCCATTCA
AGTTCTAAATTCTATGTTTTTTCAAAATCAAACCATTCTGAATGTGAAGTCTACTTACAG
GCTGCCAGAAGCATATCATTGTGCACACGGATTGCGCCAGAGATAACCAAACCGAGACCA
AATCCAGGGAAAATGTAAGCATTGTTGGACTGCATTGAAAAGGAAAGCAAAAAATCTCAG
TCATTGATACTAAACTCATGGTTTTAAACTTGGTCTTAATACTGTGAGATTATATTTGTA
TAACCTGGCCAGGAACATAAACTTTGCCATTGTATTCAACAGGATCAAATGGACTTCCGC
TGGCAAAAATTGCGCGTCCCTAGCAAATGAAAGCAGGACAAGAAACATGGAAGAAAAGTT
AGCTTCACTGCATAAATGGAGTACTCAAACATTCTATTTATTGTATCACCTTGTGCTATA
AATCTCCAAGCAAGTAATGACAGAGTAGATGTAAAAATAAATGTTATACCTTACTCCAAG
TATAAGCTTCTTCAGCAGTACATTCAGACTGAGACGTCGGGTTGGAAAGAGCCAAAATGA
GAGGTTTCTGCATCATTCATTTCTCAATGTCAATAAAACAGATGCTCAAAATGTTATCCA
ACATGAACAAGACGATAGGCAGGGGATGGATGTAAGAGAAAGTGAGGAGTACCTCATTGA
AGGAGGATACTGCCTCAATCACTTCCTTTGTAAACGTTCTTCCAACACCGGATGATCCAA
TAAGAACTGTTGGTTTAATTGCCTGATCAAGTATGAAGGGAGAATAAAAAACAAGTATAA
CCAAATAATTATGCATCAAAATTCAAAAAATAAACTTGAATTGTTTGGTTCATACCTTGA
CAGCATCAAGGAGATTATCAATGGGTTCATGTTCGTGAGCCCAAGGCTTCTTAAACTGTT
GAAGAGAATCTTTGCGAGAGCTAACAATTAATCCCTGCAAAAATGATTCATGTGCTTAAT
GAAGTTTGAGAGAAAGTAAGAAAACTTAAAAATGAAAGTCAGAATCTTTATCGAGCATGC
TACCCCACCTTTGAATCAACAAGCCAGATCTTCTTACGGGTCTCTTCCACAGGAGTTTTT
GTCTACAAGAGACAAAACAAAATAAACGAAGGAAGATCATTGATAAATCATGACCAGAAG
TCCTTAACATCTCAGTTTGACAATTACATTAACCAGAGATAGCGTGCATCTGATTGTAAA
AAGTTAATACCTTTTGTGAGATCTCAAGAGCTATTAGCTCTGCAATACCCGTCCCAGCCT
ACAATCATGAGCAACAGCAGGATGAGAATTATATATTAGAGTTAGATTATTCTTAGTTCT
CCTTAGTTAAGGACATGATAAGCCAGCAATATGTAGTGAAGACAGAAATCCATGAAAAAT
TCCTTACTTCCCCAGCACCAAGGAACAAAAACTTGTGCTCGGACAGGCTACCACCAACCA
ACCTCAGTGCTGCCACAACTCCTGCAAGAACTACAGCAGCTGTTCCCTGAAACAAGGAAA
CAATAGGTCAGGGGGAAACTAAACAAAGTGTACAAGCCGTAAAGGCTAAAGGGCAAGCTC
AAAAGTGATCTACTGTGTACTTGTATGTCATCATTGAAGACAAGATGAGTCCTCCTATAT
TTTTCAAGCAGCTGGAAAGCATTGTGGTTTGCAAAATCTTCAAACTGCACATTTCAATTC
AAAGGGACAAGACAATCTCAGAACTACATGAAAATTTTATACTCTGGAAATCCTACGAAT
ATATTTTATACTCTGGAAATCCTACGAATATATAGGATGTTATTTAAGAAGCAACCTGAA
TGACAACTTTTTCCCCATAATTCTGCTTGACAGCACTCATGAACTCATCTAAAAGATCAG
CATACTCCTGCAGGTAGTGTCAAAAATCTCTCATCATTAAATTAAAATTTATAGTTCTTA
ATTACATAACTAAACTAAACTAAACTAGAGACAAACTAGGGTACGGTAGAAGCTACAAAC
CTTCCCAGTTGTCCTCTTTTGTCGAAGTCCAATATAGAACTCATCCTCCAGCAACTGCTT
ATTATTTGTCCCAACATCAATGGTTATAGGCAAACACTGCAGAAGAAAGTCCAAAGAATT
CTTAATTAAATGAAATTTACATGCTGTGATATCAAACAAGAATTTAAATTTCAATCCTTC
CTTAATTTCCAATGCAACACCTTGATATTAAAATTTACAAATAAAGGTAAACCTCATGGT
TTTGAAGAAAGTTAGCAATGATTAGTAACAAGTAAATAGGAAAATCCTTACCGCTGAGGG
ACGAACTCCTCCAAGCGCTGTGTACAGAGCCAACTTCCCTACCGGAATTCCCATCCCCTG
AAACATGTCCAACAATGCCATGTGAGGGCAAGTTACTTAACCACTTGAGGGTTATTTTAC
TTTTACCAAAAGATACTCATAATTTAAAGAAAGTGATTCAAACTTGTTACCTGACAACCT
AGGTCGCCAAGTCCCAAAATACGCTCACCATCAGTCACAACAATAACTTGAACAGTCCTT
TCAGGCCAGTTCTTCAATACCTCAAGAACTTTGCCCCTGTAAAAGTTGAAGGATTTGTCA
TGTCATCAGAACTTTATGTTGAGAAAACCGAAAAATCACGGTGTAAAGAAATAGTCATAC
TTCTCTTTCAGGCTTATGTAAAGACCCTGAGGGCGCCTGAAGATGCTTCCGAATTTCTGG
CAAGCCTCACCAACAGTTGGAGTGTAGACAATTGGGAGCAATTCCTCCACATTATCAATG
AGAAGTTTGTAGAACAGCCTCTCATTCCTCTCCTGTTAACCAAAGGAAACTGAATGATTC
TCTCTACATCCTTGTTCCAAAGACAAGCAACTCCGCAAAATAGTAAGACAAGTCCCCATT
GTCATTTAACACATTGCAGGGATAAATAACACACTTGAAATAGTGTCCATGAATCTTTAT
GCTAAACCGATACAGGTAAACAGAAAAAACTACCTGGAGCTCTGTCAGAGCCATATATTT
CTGCAGTGGGACTTGATATTGTCGGATAGTGTTCATCAACTTCTTCTCCTGGTTAACAAA
TTTTGGGGGAAAAACATAAAAAATAAACAAGAAGTCAACATTTACCCCAAAAAGTCAACG
ACTGATGTTCTTGATGAATGAAACAACTGAGCTATGCCATTTTAGACTATCACCACAACA
CCCTAAAAGCTTAAATTAACCATGCCATGAATACTAAGCAAAGCAGAAGGACTAAATTAA
ATTAATGGAAACCTGAAGTTGTTGAGAGCAAGTTGCTGGAGGCAGAAGACCACGCAAGTA
ATGGGCGTCCCTCTCTTTCTCCGTAAATGCAAGCCCTTTATTGTACTGGGGATCTCTCAG
CAAAGAATATCCACTGCATCAAGAGATTCAAATTCCACCAAAAAAATTTGTAATTTAACT
TAAAAAAAATTAGAAGTATCAAAGTTTTTACAGGTTTAAGTAAAGCATCCAAAAAGTAGA
ACAGAGATTTTGTTTGGTGAAAAAAGAGAAAAAATTACAACTTGGGTTGCAAGCTAGAAT
TATAAAACAATCAGGTGAAAAGTAGTGACCTGGCGACGGAGTAAGTCCAAGGGGTGACAA
GCTGGTCCTCGGTGGCAGTGTCCTCACCGTAGATGTCCTCAACGCCGCCACCAACAACGG
CGGATTTGGGGTCAAAGTCAAGCACAGAAGCCTTTTCCCCCAACTCCTTGAAGGCGCTCT
CCATTCTTCTAAGTGACCCAATTAACAGCTGAGGATCAGCAACACTCTTTCTCTTACAAT
TACAACACAGAAAACAGAGTGATCGCTGGAGCTCAAAGCCAGTAGTGAGAGAAGAAGCAG
AAGATGCAGTGATCTGTTTTTGAGCTGCAACTCTGTTTTAATAACAAAGCAAACAAACAA
GAACCCATGTTACATGTACACCAAAGGCAAGACAAGACTTATGGCTTTTTTCACATTAAA
AAGTCTAAAAGGAAATGGAAATTAAAGGTAGGGTCATTTTCAATTTAACTAATCATCTTT
TTCTCTTTGTTTAATTATTTAGAGAGAGAAAGAGAGAAAAGAAAAAACGTATAGACGGAG
GAGAAGTGTGAAACTTTCTTGTTCAATATGCATGTGGAGGTGGTGGAGATGAATGATACG
ATTGATTTGGGTGAGTGGGTTCTTTTGAAGGAGATCATTACGCAAAATATCGAGATTAGT
GGTTGGTAGGGAAATGGATACGAATAGGATGGAAGAGAGAGATAGAGACATGGTTTTTTG
TCTATGTTCGGCGGTGGAGTTGGTGGAAGAGAGAAGATAGAAGGAGACAATAGTTGCAGA
CAGTGAGAGATTGGGCTGTTGATTTGGATAATGAAGATTATTGAACAGACGTGTCCAATG
GTGGGGCCCTCACATGCACACCTGCCTCTCAATGCCAGTGCTGTATGTAGTATATGCCTT
GATTCTAAAATAAATATTTGTAACGGACAAAGTTTTGTTTATATTTCTATTTGGCATGTT
ATGCCGGTACTTCTTTTTTTTTAATACGAGTGATAGTTTAAATTATAAAATGAGGGATTT
TTCTCATACACTACACTATCAAAGTGCTATAAATGATCAGACCCAAAAAAGAAAAAAAAA
GTGCTATAAATGATAATGTATAAAGATTGAAACTTGACATCACAAATCTGCAAATCCAAA
GACTTCATAATTCTTCTTCCCTTGTGAGCGTTTGACCAGCTTTTTCCTGGTGCTCACTGA
AATCAGATGAGGCTGAGGTTTGTGCAGGTTAAGACACGTATGGATTGAAGCATTGACATG
TGGTGAATGGTCGTGATTGTTGTGCCTACACGTCCTGTGAACAAACACATCCCAAGGTCC
CTATACACGTGAAGATTGAGAGCTCAGACGGCTCTGTGTCTAGTATTTATTTAGTATTTG
GATTTTTATTAATAATATTGGCTCCGTTTAGAGCACGGGAAGGTCTGTTTGTCTTATTAA
TATTATTCCAAGGTATTGAAAAATTACCAATTGGTCCTTTTACAGAGTAATGCAATTAAA
AATGTGACACTTATGTATATTTCTCCCAAGGAGAGAAACATTATTACCGTGTGAATGTCA
TTATTTTCTAAAACCCGCCCATACTTTCCTTTCTGTTTATAATGGTACGTGTGGACATCC
GGATGAGAAAATAACTATATATATATATACATATATATATATATGCAAACACGCGTTAAT
GTTACAATATAATACATACAACATTTCTTGACAATAATTACGGATATTATGGTACACCTA
AAATTTAATTTACACTAAGTCCTTCAAAACAGAGAATGAGACTTCAATAGTTCGGGCCCC
TTGTTTATTCCTATAATACTTGCAGAGGGCTGAACCTGCAACTTTCCATGCAAAGCAGCA
TTTACTAACAGCTCCTTGACTTATAGCATGGTCATAAGTCACCCGATATATTGCAAGCGC
CTCATTGAATATTTCATGCAACGGCCTTGTACTATTCTCAAGGTCCTCAGCACCACCATA
CAGAATCTACAAATGGGGAAAAGCAGTGAGCAGAACAGGCTCTGGTAAAATGTTTTGTTC
ATAATCCGGACACTTAAGTCTGAAGTCTCACCTCTTTATACTTTCTGAAGACCTTATCAG
CAGCATTATTCTTGCTGTCTCGATCATTGTCCTGCATGGCAGAGCTCATTTCACTCCTGT
AATGCTGGTGGTGTTCCCTCCATTTCCTCAAGCACTCCTCAGGGACTTCGACATCGAACA
TGGGAAGTTTCTTGACTTCTGAAGAGAGGTACAGAGGAAAAATAGCAAGTCAAAAACTTA
TGGACAGGAGCTTTAATAACCAGCTAATATTAAAAATACTTTTATCACACCTTTGATAGA
AGCATCTTCTAATTGATAGGCGTTCACTGTGTCATAAATTAATCCCAAAATGGACGTTGA
TTTGTACGAGTTTACCCTTTCCATGTAATGAGGGAACTGATTCGACTTCAATTCTCCAGG
AATTACCACCTGTTACTCAGAAGTTAAATCAAAGTTTCAAGGCACAGCCAAATCACTTGA
AAGGAAGATGTACTTCAAAGATTAAGGATCATGCAAACTGTAAATAACTAGCTACTGATT
TCCTATATCGTAAAACAGGAGGAGGATGTGAATGTTCTTCACTCCATGGAAACTAAACAA
AGGGTGAACTGAAGACAGACAACGAGTTCCAAACAAATGTAGCAGAACAAATCAAAAGAA
ACGAAGAGTACCCTTTTCCTAAACCAAACACCATATGTTTAATTGCATACAATAGGTACA
CCCACTTATAATAACGACATACTGGAAGAAAGTAAAAATTAACACCAAATCCCTATTGAT
ACATCCTATTACAAAGCTGAAGCAAAAAAAACCAGAACTAACCTTTCCACCTTTTTTTGG
TGCATCTAGAGCTTCGTAGTATAAATCAACCAACCGCAGCATGTTTGCCTTCACACGGGC
TTTCTCACTATTACTACTATCTCCTAGAATTAACAACCGATCCATCTTAGCCAGCCAGCT
ATCAGATGCCTCACTCATTGCAAAGCTGCAACAGATGAAATTGTTTGTGCACCAGAAACA
TAAGATTCACACAGTGGATGAAGTGCTAAATCTGTAGAACAAATGTAATACAAATAATAA
CACAAGAATAAACAGTACTGTTAAGTGTGAATCATAGCCAGAGAATGCTGTCTCAGTTTC
AACAACAAACAGAGATATCCATCATCCAATACCATATCAAGAAGAATGGAAACCATTCAA
CTTGATTTATAAAAGTGGGAAGTTAATATTTTAATTTGGGCCCGATAAATAAGCATAGCA
ATAATTACATACACCAGAAAACAAATTACATTAAGGTTCAAGAATTACCTGATACTTTGT
AACAGTCAACAACTTACTAAATTTTAAAACGAAAAATTCTAATTCAAAGTTCAATTTTGC
CAATATATTTAATGAACTATGCTTTCGTTACATGCATTTTAGACAATATCAAAAGGTACT
ACTTAGGCTAAAAGCATTACAAGATTGAGCAAATAGTAACTACAACGCATCAGGAACCTA
ATTAAAGCCAGAATTTTAATGCAATACAACGCAAATGATTATAAATAGAATCAAATGCAT
ACCTGGGTTCAAACCTAGTTTTCAAGAATAGTTTAATGAGCGCATCCTCTATATCATTAG
GCAAAAGCTCACTGGGTCTAGGACTCGCAACTTTTGGAGTTGATGATGAAGCTTCGATCC
AAGGTTCACTCGGTTTAAAACATTCCAAAAGCTGAAATAATTCCAATAATAAGTGCTAAA
TACAAAAGGGAAACTAGATAACACCAATTAATTATGAAATACAATCACATAAGAACTTTG
GCATATTTGGTATTCTAACACCTCATGTGCTGAAGTATTAGGAGTCAAAGTTTTTCTTCT
CGAACCAGTTCAATAGGTAAAGAGACTACAAAACAGGAGCTCAGCTTTTGGAAAGACCCA
AGTGACAAATTATTTCATTGACATCTTTCCAACATGATCTCACATCAGTATGGAAACAAT
TTAAGTGCAATCAAGCCACTTCAATCAATGTCATGCCCGAATCTTTTCAAATCCCTTTTT
TTTATCATGAAAAGGTATAATAAACCTTAATAAAATGGATATCTATTAAGGACAAAATAG
AAAAACTGATAGTTAAGAGGTGTGATAAACAAAAAAATTTCCAATTCCATGCATAAATTG
GTTAAGCATTTCTAGAGGGGATGTGCACGTCAAATTTTCAAAATAATGATAGAGTAACCC
CGATTAAGGTAAATGCCAACCTGAGGGTTTCTTGAGACCCAATAGAGATCACCGTCAAAA
TCTCCACCACCCATTTCATCAGCCACAGAACGTGGACCTTTGCAAGAGAAGAATATAGCA
TATTTGGCATTTCCGACAACATATTCTAACTCCTTCACGTACCTGGCCTTTAAAACATGG
ATATCACCAAAGTGCAAACCTGGATGCCGGTACACTAGTACCTCTCCTGACATTTGTCCG
CTGTCACTGCACACATCATTGGGCCGAAAAGAGGCCTCAAGCTATAAGTAAACTATATTT
ATTGACACTGAACTACACATAGATGAAGAACTAACATAAGATAATAAAGAAAGAAAATAT
GTATAGTAACACCTTCAGTAAAGAGATACAATTAAGCAAATACAAATCATACAATACCAT
ATTATACCATATACTAGAAACAGTTCTACATGGAACTATTAGTTCATATATAATTTTTTT
TTTTTGGGGTAAATAGTTCATAATTCATTAGAACATAATATACATTAGTACCACTATAAT
TTTCAAAGCAAGAAAATAACAAAATTTGTACAGCATAACCATATAATACGATCTTATGGT
TATGGCATAGATCAAAGAATTTCTGTGTTAGTTGTAGGTTGGATAAATTTTTTAACTAAA
CTACAAATATTGCGATTACAGATTGCTTCCAATACAAGTTATAACTTTACACCTTTAATC
TAAGTACCATGTCTCACATAGAGATAACCACGCAAATGCATTCCTTCTATTACACAAGTT
TTAATTCAAGCAACTGTATTTTATAGCTAATGGGGCATGGACCAAAGAAATGAGGAAATT
ATTGTGCTATGCAATAAAAAGACATATAATTAATCTAGCTACAGGATAACAGATGGTAAA
CATATCATCAAATTCTTGAATGGATTTTTAACAGGAGAGAAAAAAATGCCAGAAATCATA
CATACAGGATAACGCAAACTTCATCTCTTTCCAGAATCCCTGTTGGATCAGTTGTCCCCA
TCAACATATAACTCTGAGGACTACAAATTTTGCCTTTTCTAAGACTCTTATTTTCCTCTT
TCTTTAGAATTGACAGACGATATTGCAAATATGATTCTTCAAGAGGAATACCAGAAAGGA
TCATTTTTACCGAACTGTAATCATCATCCATCTCACCATGGTTATAGGCAACTGAAAATA
CAGAAAATGATGGAAGGAAACCCATCAATAAATTCGAAATAGTGAAAGAGAAATAAGTGG
AACATAAATGAAATAGGAAATGGCTAGAATGTTATTTAACCCATGGACAGATACCAAAGC
AAGAAATTGGCTGCCAATTTGACCCCAAATGATTCAAAAGGAAAGAAAAAGTTACGATGA
GTTCTAAGCACTATCAGCTTCACACCTTTGAATGCTGCACGCATACTGCAGAAAACACCA
TGAGTATCTTCCAGATCTTTCATAAGTAACCCCATAAAGTACTCTTTCGGCACCCCTCCA
TGACATAGAAGTGCAATTAAATGCCTCGAAAAATATGTATTCCTATGTGATTTGCTGGAA
GATGAAAACTTTTAAGTTAAAAATTACACCTTCAACAGTAAAATAATATAAACAGCCCAG
CACCTGGCACTGGCCCTGTACTTGAAATTCTCAATTAATTTATGCTAAAATGTAATATCG
TGTCCTTTTCTTTTATCATTTTTTCAATGTTAACCTTGAGAAAAGGTATCTAGTGATATG
CTAATAAATGCAAATAAGTAATAACCAAGTTGACGCAGGACAACTGATTCTGAATCAACT
GCAGGGGGTAAAAGCAATACAAATTACGCAAAGATAAGTTCTAAATAATGGATATACCTT
ACTTTGACTATTTCCAACGAATTCACTGTTTGATCATCTGAAATCGTTGGATCTCTCTCA
ACTTTAACCATTGATGGTCGAATCTGGATTGTTTTCGGTGGCAGCTACAATGTTTGACAC
TTACAATATTAGAAAATAAGAAAATGAAGAAAATACTATTAGTCAGAACTATTCCTTAAG
TTTTTCATTACTATCAAGCATGAACCTGTTATTAGGGTTGTATTATCTCAGTTCCATTCA
GTAATGATGAGGGCATTGTACAAGAGAATGACAGAAACCATACCGTTTTATTGATCAGAA
AGGTTCCCTTCACAGCACGGCCTTTGTAAAAAAGTCGGAACTGCAAGAGCAAAGGCTACA
GGAGAGAAGAGACAGAAGGAAAACAAAAGCAAAGGGAAATCAGTTGCAAGCAAGATAAGC
CATGCACAGAGAAGAGTAGAAGACATTAGCATTTTGGATTAGGAAATGGAGAAATTAAGA
AAACATGGAGTTGTGAGCCAAAAATTCAGAGAGACTCGACCCTTGACACAGAGGGAAGGA
GAAAGAAAATATAGTCAGTTCCTAGGAAAAAACATAGAGAAATTACAATTGCAGAAGGCA
GAGAGTCACACAGGCAGAGCAAGACTCTTGCGCATTATGCATACCAAGTTTTTGGCTGCG
TAACAGACTAATTTATACAAGCTGTTATACATATGTAAGTTTTAGCTGCATTTTTGCTAG
ATTATTATTCATATCCAGTAACTTGATACTACATTTTTATGCAAACATGTATTTCAAAAT
CTCTATTGTCAAATGCAAATGACGTTGAGGATAAATCAACTATGAGGTTAGTTAATATTT
ATTATTGCCATGCTTTAACCTTAATTTTAAATTACCTAAAACATAGAATCACAAACCTCA
ATGTACTCCTTACTGATATAGTCTCCTTTGAGTAAATCCTTCGGACAGAGTAAAGCCAAA
TCCTCAGATATGAATCCAGTTCCATCTGTATGTATAAGAGGCTTTCCATCTCTATAGATA
CGATTACCAGATTCATCCTGTAGTTTACACACACAAAAAAAAGAAGAAAAGAATAGACTG
CATTTTTAAACGGAAAAAATGAAACAAAGAAAAGGACATATAAGTACAAATAGGAAATGC
AACATCCATTAAAAAGATTCAGGATCATACAAGACAATACTCATCATCAATGTCCTCAAC
CTTTACAAGTGACCAATCTACTACTAAGCTCTCTGTCTTTGACAAAATGAGTGAAAACCT
GAATTCCCAAGAAAGATGGTACTTTAGAATCTTTATGGAAAATTACTTCTATACAGCATT
AGAAAAGAAATTTTTGAGTAAAAAATAATTACATACCTAGCCATGTAGTTTGACACACTA
GACACAGTATGTGCATGCATAAAAATGCATCTTGTTTCGTGAATTTTTCTGTTAGAGAAC
TTATAATCTCCACTCCTGTCAATTGCGGCATTAGAGCCCACACGAATAAAGTAACACTTC
ACAGGTGATGAAGTTGGGTTTTTCTTCTTTTCTTGATTGCCACCATCTTTGAACACTGAT
TCAAAACCATGTCAATGATCAATTCAGCTAGAGTGCTCAACAACTCAATAAAAAGAACAG
AACATGTTCATGTATCCAAATACAGGTTAAAACTTCACCTGGGAGAACGGTTTAAATAAC
ATTAAATCAGTTTCTGAATATCGAATCCCAAGTCTAAACCATGTGGTAATTCTAAATCCT
ATTTCTAGCATGTGAAGCTGACCAAAAAAAAAAATCATATTAACTATCCAGCTTTAAGAA
TGCCAGAGCATTTAAGAGCAAGTGAGCCTCAGAAGACATTTTTCTAATACCATCAGTGAC
GGAGTATAAAGAAATGTATCTGCATATGTGTTGATGCACAGAAGAAAAATGAAGTGAAAA
AGACCCTCAAACACCTTAGCCTTGTTCCGGTTGTTCGGATGGTTTTGAAACCGTACATAT
ATGCATGCATGTCTCCCTGTGTGACCATTGTAACACGGAAAAGATAACCTACAATGATTT
AACAAATTGTTCTTTTTTCACTCAAGCATGCATTGTATGAATATTCTATTTCATAGGAGG
TAATTATACTTATGAGCCAATCAAGACAGGTAGAAGAGAGAAACAAAGCCAAAAGTGGTT
AGTGAAGTAAAACATTTTTAAAATTGGACATTCAAAATTCACCATATTAAGGCATGAAAG
ACATACCAAAGAACCGATATCGATGCAAACCTACAAGAATCCCTTCTCTTGCGACCTTGC
TATAGTTGGCATAATTATGTTCTTTAATGGCAGTTGGAACTTTCTCAGTCACCACATCGG
AAAATTTCACCATTAAAACATTGTCATCTCCCAAAACTTTCTGCAGGAGAGTTCTTTTTG
TGTTGTTTAGACAGGGTCCCTGAAGGAAATAACAATTTATCACTTACACAACATCTGCAA
AATGACCGGTCAACACTGGCAACAGAAACATTATGATATTACCAAAAGACCAGTGGAAAT
TGCTTGTATTTATAGTATACATATTAGGTTCCGCATGTTGCTGAGCTGTAAAATTCAAAC
AAGCAATAAAAGAAAAAATCCATTTTCCAGAAAGGAACTGCAGACAGCTGATTACAATTT
GCCGGTGAGGGTTTGCCACTACAACACATGTTTTGCAAAAATGAATTGCTATCAATTGGC
ACTCATGAAATCAAATCTTAAAGGTACAAAGTTTCTAAATACTTTTTAATGGGGTAAGAT
TCAAACGTGAAACCTCCCACAAGACCTAATCAGAAGATCTGATTCCTTCCGTGGACCCAC
AGGTATGACTGATAAGGCAATATCAGGTTTTACTGATACTGTGATACCTAATTTCATGAT
TGCATGTTAAACTCTGATTACCTACACTACAGATTCTGTCAGTAAATTAACTATTTCTCC
TTGTGAGCAGGCAATTATGCATAGGCTAGCACATGATTGTGTGTGATTACACGTATACTG
GGGGGTAGATGTGCAAACCTTGAATTTGTAGCTCCCATCCACAGAGACTTCACAATGATA
GACGTATGTTTTTCCAGAATCCCAATCAAAAGTCTGCAGCACATCGCCAACATGAAAGGG
TCATTGAGCACATGTAGTAATGGATACGAGGTTGGATAATGCCAGTAATAAAGACACCAT
CAATGAGTTTTTTTTTTATAGGTTTTTTTTATAATAATTATAATTAAAAAAAGGTAAGCT
ATCAGTGTTGGGGTAGATTTACCCTTCCTTGAAATCTCAAGACCTTCCAAACTGTGTAAC
AAGTTAATAATTAATTTTGGGACCTTTAAGTTAACCACGTGAAGTCTAGTACTACTTAAC
AAAACTTAAAAATAAAAATAAAAACGAGCAAAATGGTTTTTAACAGAATAGTTGGAAAAT
TATTAAATTTCTTCTCAGTAAGAATGGAATTTTAGATGAAGATAACTGGCTATGCAAACT
CATTCCTACTCTCTAATCTGACAGGAAATGGCATCATTACTAGATACTAATTTACTTATT
CATCCATTTATGTGTACTTGAAGGGGATTGCCATGATTAATTCAAGCAGGGTTGCTAAGC
TCCAATGATCAGAGTGTAAAGATATTCTGTAGCAAACTACCCAAATATTTTGAAATTCTT
GAATTGTTAGTCTTAGCGAACATGGATACAATTCCAATTTTCTTTCCAGGAACTAAAAAC
AAGTAGAGCAGGACAAGAGTCAAAACCAATTAGCAAAGATTATGGTAATCCACTAATTTA
TAGATAAACAAGAATTGAGAATGATCATCACCGGGTGTCGGTCTTTCGTGCTGATACAGT
TCCGACCCAAAGCTTCCCAAACTCTCGTCTCAAACAGTTGCATCGGCAAATCTTTCCAGC
TCCTAATAGTCTCCGGCTCTAGAACTTTTTTTAACTTATTTCTGAAAAAAATAAATAAAT
AAATAGACATCCAAAAGCAGGTAAACGAACAATGTAATCTAAGAGGAAATGCAGAAGTAG
AACCAAATAAGCCACAGAAGGAGAGAGGAAAGCAAAAAAGGAACAAACTTTCTCATACCC
TCCAGCGTAATTCAATATTAGGAATTGTCTCCTGAACTCAAGTTCGCCCAGAGCTTCTAA
TTGTGCCTGCCCATTGTCTCCAGGTTGGTCTACTGAGGAATTAGTGGAAGTCTCACCTGT
ACCAACACACACTAGATAGTTAATCACAACGAATGAAAAGCATTCCATTGAGAAAGTGAA
AAAAAAAAAAAAAAAAAAAAAAAAACCTTGAGGAAAAGGTTGAGGTAGAGGCAGAGGGTC
CTTAAAAAGTCGAACAGGAGTAATAGTTGAAGGAGGAGCAGATGATGGGCCTTGATACGG
ATAAACACGGAGAACTTTTGAAGGTGAGGCAGAGGAATAGGAATAAGGTGGCCTCAACCC
TCCATGGTCTCCAGGTTGCTCTGTAACTTCCATTCTTACTGAGAAGAAATTTAATTTCAA
GGATATTTAGAACTAGATAGATATCAGCAACATGACTTCCTATACCCACTTATCTTTCGG
GAGTATATTTATGCACTTGCTCATGATCGTGGTTTTGTTGAAAAATCTAAAACTGAAAAG
AAATTTTATAATTTTTATGAAAATTGAATAATAGTGTAAACTAAATAAAATTATGATTTA
AAGGCATCCATTAAACACCAAGATATGTAAAGGATTAGTAAAGCTTGTTTGATATTCAAC
TTTAATTCAACTTTTTAAACTCAAAAACATAATTTGAATTTAAAACAAAGAAAACCTGCT
TAGTATATTTATTTTTAAAAACTCAAACTCAAGAGCAACTAAAAACCATCCCAATTATTA
AAATAAAAAAATATCTGTTTTTTTTTTTTTTTTAACAACCCACAAGTTTTCAAATTTTTA
AGATTTAAAAACAGTTTTTAAGTTGTATACCAAACAAGTTTTTGAATTTTAAAAATATAT
TTAATAACTCCTTGTTTTTAAAAAAAATCAAAGTTTGAATAGGATACCAGACGCCCCTAA
TAATTTGACCATGAAAATGAAAACAGGAGGCGTAATGAGAGAATCAGATTTTCTTACTGA
GATTAATCAAAATGAAAACAGAAAAGCCCATGAACATGAAATAAAGTGAAGTAAAAAAAT
CTGACCTTTATGAACCGGAGGCGTAATGGGAGAAGCAGACAATTGGGTTTGTAGAAGAGA
AGCAGGGTCGGACTTTGAAGGAGAGGGAGAAGGAGAGGCACAATGATATTGTGGTTTCTC
ACGGATCATCCAAGTGATTAAGCCACCGAGGGTTTTGATAGTTCTCCATTCGGCGATTTC
ACGGAGGAGTTGGAGGGCCTTCTCCTCGCTCAGAAAACTCAGCCTCAGTCTGACGTTTTG
GTCTGGCTGGGGTTGCTTTCTGTCGTTACAAATTTGGTTAAGCAAATCCTCCACCGACGG
AGGCAGAGCAATGTGCGGTTGCTGTTGTGGTTGTGGCTGTAGACAAACGTTGGCCATGAC
CGTCTGGGGGGGCTCGATCGTGCTGCTGTGAAAGCAGTTGATAGATGAAGATAAATGATT
GGCGGCATCCTCCATCTGTGGGTGACTGCGTTTCACGTTCAAATTGCTGTGATGATGCAT
TTTTTTACACTACCATGAGCCAGCCCACAATCATAAACTTTCGACTAAATGGCTTTTTTT
GTTTTTTTTTTGGGTCTGAAAACTTTCTACTAAATGGTAAGTCTCAAGTTTCAAGCTTCT
ATAAACCAAATACCAAAAAGTTTCAAGCTTTTATGGGGATATACGAGATTTTCCCTGACA
GAAGGTTCCTACTTCGGACCAGATTTTTGATGGAGCTACTTACACTATTTGCTGTGCTTG
GATTGACATGTCACTCAACTCTAGTTACTCTCTCTCACTCAAGGATCCTCTACCTTTTTA
TAATCAAGGAAATGCCTCCTCATCGACTCTGACTCACCATCACAGTGGACTTCACACAGT
CTCTTGTTTTTCCTTATAATTTTGGCAAAGTTTTCTTTTTTTGCTATAAAAGAATTTTGG
TTTGTACATGTTAGACGAAGCTCCATTTTTGGACT
>chr7:18114727-18131436 A0862 MDHC_LG7 P1
TAAATGACGACTTTCAAACGCATGAACAAGATCACCAAATGCGAGGAGTGGGGCGTAGGA
GCTGTTCTCCAATCCAATAAGTGAAATCCCTTCCCAATAACAGGTTACGCATTACATGAT
ACATCTCTCACAATAACAAGTCACGTGATACGTAGCTGTGAAAGAGACACCGTATAGTAT
CATGTTCAAATTTTTTTTGAGGAATCTAAGCATTTGACCAATGGAAGCAATAAAATTGCA
AGAAACAATATAAGCTGTAAATGGATTTCAATTACATGAACTGATCACATGGTGGGAGGT
GGAGCTGGGGATAATACAATTAGCATATTTATTTGAATTTAGAAACAGAGGGCTTACAAG
CATCTCCTTAACTCATTTTAAGCACCATCGTCACCAAGTGACATAACACAACAGTAATAA
AAACACCATGCATCTTCAGAAAACACCCATTTAAAAAGAAGTTTGATATTAAACTTCTAA
AATGTGGAGCAACACACTGTTCAACGGTAGTTTCGATACACAGGGCTGTACATGCAACTC
TCAGCATACTTCACAAGATTCTCAGGACGGGGGAGACGTGTAGCCAGGCCTACAAAGCAT
ACGATGAAAACGAATTACAAATGGATGGAAGAAGTGGACATTGTTTTTGGGTCAGAACTC
AGAATATACCAAAGAAAAGAAATATATAAAAAGGCTCACCAAGTTCATATGCCTTAGCAG
CTACGTTAGCAGCTATATGGGCAGAAATCTTTCTGATGTTGGAAAATGGTGGATAAATCA
GCCCTTTCTCAAAATACTCCTCTGAAACTTCCCCCGCCAACGATTCCGCTGTTTTTAGGA
GATGAACCAAAAAGTTGAAGAAAGAGTAAATGCAAAAGTCAATGTCTTGCCAACTAAACC
TCCTATATTACAGTTGATAGATTTGTGTTTGGCCTGTTTTGACAACATAATGCCATTCAA
GTTCTAAATTCTATGTTTTTTCAAAATCAAACCATTCTGAATGTGAAGTCTACTTACAGG
CTGCCAGAAGCATATCATTGTGCACACGGATTGCGCCAGAGATAACCAAACCGAGACCAA
ATCCAGGGAAAATGTAAGCATTGTTGGACTGCATTGAAAAGGAAAGCAAAAAATCTCAGT
CATTGATACTAAACTCATGGTTTTAAACTTGGTCTTAATACTGTGAGATTATATTTGTAT
AACCTGGCCAGGAACATAAACTTTGCCATTGTATTCAACAGGATCAAATGGACTTCCGCT
GGCAAAAATTGCGCGTCCCTAGCAAATGAAAGCAGGACAAGAAACATGGAAGAAAAGTTA
GCTTCACTGCATAAATGGAGTACTCAAACATTCTATTTATTGTATCACCTTGTGCTATAA
ATCTCCAAGCAAGTAATGACAGAGTAGATGTAAAAATAAATGTTATACCTTACTCCAAGT
ATAAGCTTCTTCAGCAGTACATTCAGACTGAGACGTCGGGTTGGAAAGAGCCAAAATGAG
AGGTTTCTGCATCATTCATTTCTCAATGTCAATAAAACAGATGCTCAAAATGTTATCCAA
CATGAACAAGACGATAGGCAGGGGATGGATGTAAGAGAAAGTGAGGAGTACCTCATTGAA
GGAGGATACTGCCTCAATCACTTCCTTTGTAAACGTTCTTCCAACACCGGATGATCCAAT
AAGAACTGTTGGTTTAATTGCCTGATCAAGTATGAAGGGAGAATAAAAAACAAGTATAAC
CAAATAATTATGCATCAAAATTCAAAAAATAAACTTGAATTGTTTGGTTCATACCTTGAC
AGCATCAAGGAGATTATCAATGGGTTCATGTTCGTGAGCCCAAGGCTTCTTAAACTGTTG
AAGAGAATCTTTGCGAGAGCTAACAATTAATCCCTGCAAAAATGATTCATGTGCTTAATG
AAGTTTGAGAGAAAGTAAGAAAACTTAAAAATGAAAGTCAGAATCTTTATCGAGCATGCT
ACCCCACCTTTGAATCAACAAGCCAGATCTTCTTACGGGTCTCTTCCACAGGAGTTTTTG
TCTACAAGAGACAAAACAAAATAAACGAAGGAAGATCATTGATAAATCATGACCAGAAGT
CCTTAACATCTCAGTTTGACAATTACATTAACCAGAGATAGCGTGCATCTGATTGTAAAA
AGTTAATACCTTTTGTGAGATCTCAAGAGCTATTAGCTCTGCAATACCCGTCCCAGCCTA
CAATCATGAGCAACAGCAGGATGAGAATTATATATTAGAGTTAGATTATTCTTAGTTCTC
CTTAGTTAAGGACATGATAAGCCAGCAATATGTAGTGAAGACAGAAATCCATGAAAAATT
CCTTACTTCCCCAGCACCAAGGAACAAAAACTTGTGCTCGGACAGGCTACCACCAACCAA
CCTCAGTGCTGCCACAACTCCTGCAAGAACTACAGCAGCTGTTCCCTGAAACAAGGAAAC
AATAGGTCAGGGGGAAACTAAACAAAGTGTACAAGCCGTAAAGGCTAAAGGGCAAGCTCA
AAAGTGATCTACTGTGTACTTGTATGTCATCATTGAAGACAAGATGAGTCCTCCTATATT
TTTCAAGCAGCTGGAAAGCATTGTGGTTTGCAAAATCTTCAAACTGCACATTTCAATTCA
AAGGGACAAGACAATCTCAGAACTACATGAAAATTTTATACTCTGGAAATCCTACGAATA
TATTTTATACTCTGGAAATCCTACGAATATATAGGATGTTATTTAAGAAGCAACCTGAAT
GACAACTTTTTCCCCATAATTCTGCTTGACAGCACTCATGAACTCATCTAAAAGATCAGC
ATACTCCTGCAGGTAGTGTCAAAAATCTCTCATCATTAAATTAAAATTTATAGTTCTTAA
TTACATAACTAAACTAAACTAAACTAGAGACAAACTAGGGTACGGTAGAAGCTACAAACC
TTCCCAGTTGTCCTCTTTTGTCGAAGTCCAATATAGAACTCATCCTCCAGCAACTGCTTA
TTATTTGTCCCAACATCAATGGTTATAGGCAAACACTGCAGAAGAAAGTCCAAAGAATTC
TTAATTAAATGAAATTTACATGCTGTGATATCAAACAAGAATTTAAATTTCAATCCTTCC
TTAATTTCCAATGCAACACCTTGATATTAAAATTTACAAATAAAGGTAAACCTCATGGTT
TTGAAGAAAGTTAGCAATGATTAGTAACAAGTAAATAGGAAAATCCTTACCGCTGAGGGA
CGAACTCCTCCAAGCGCTGTGTACAGAGCCAACTTCCCTACCGGAATTCCCATCCCCTGA
AACATGTCCAACAATGCCATGTGAGGGCAAGTTACTTAACCACTTGAGGGTTATTTTACT
TTTACCAAAAGATACTCATAATTTAAAGAAAGTGATTCAAACTTGTTACCTGACAACCTA
GGTCGCCAAGTCCCAAAATACGCTCACCATCAGTCACAACAATAACTTGAACAGTCCTTT
CAGGCCAGTTCTTCAATACCTCAAGAACTTTGCCCCTGTAAAAGTTGAAGGATTTGTCAT
GTCATCAGAACTTTATGTTGAGAAAACCGAAAAATCACGGTGTAAAGAAATAGTCATACT
TCTCTTTCAGGCTTATGTAAAGACCCTGAGGGCGCCTGAAGATGCTTCCGAATTTCTGGC
AAGCCTCACCAACAGTTGGAGTGTAGACAATTGGGAGCAATTCCTCCACATTATCAATGA
GAAGTTTGTAGAACAGCCTCTCATTCCTCTCCTGTTAACCAAAGGAAACTGAATGATTCT
CTCTACATCCTTGTTCCAAAGACAAGCAACTCCGCAAAATAGTAAGACAAGTCCCCATTG
TCATTTAACACATTGCAGGGATAAATAACACACTTGAAATAGTGTCCATGAATCTTTATG
CTAAACCGATACAGGTAAACAGAAAAAACTACCTGGAGCTCTGTCAGAGCCATATATTTC
TGCAGTGGGACTTGATATTGTCGGATAGTGTTCATCAACTTCTTCTCCTGGTTAACAAAT
TTTGGGGGAAAAACATAAAAAATAAACAAGAAGTCAACATTTACCCCAAAAAGTCAACGA
CTGATGTTCTTGATGAATGAAACAACTGAGCTATGCCATTTTAGACTATCACCACAACAC
CCTAAAAGCTTAAATTAACCATGCCATGAATACTAAGCAAAGCAGAAGGACTAAATTAAA
TTAATGGAAACCTGAAGTTGTTGAGAGCAAGTTGCTGGAGGCAGAAGACCACGCAAGTAA
TGGGCGTCCCTCTCTTTCTCCGTAAATGCAAGCCCTTTATTGTACTGGGGATCTCTCAGC
AAAGAATATCCACTGCATCAAGAGATTCAAATTCCACCAAAAAAATTTGTAATTTAACTT
AAAAAAAATTAGAAGTATCAAAGTTTTTACAGGTTTAAGTAAAGCATCCAAAAAGTAGAA
CAGAGATTTTGTTTGGTGAAAAAAGAGAAAAAATTACAACTTGGGTTGCAAGCTAGAATT
ATAAAACAATCAGGTGAAAAGTAGTGACCTGGCGACGGAGTAAGTCCAAGGGGTGACAAG
CTGGTCCTCGGTGGCAGTGTCCTCACCGTAGATGTCCTCAACGCCGCCACCAACAACGGC
GGATTTGGGGTCAAAGTCAAGCACAGAAGCCTTTTCCCCCAACTCCTTGAAGGCGCTCTC
CATTCTTCTAAGTGACCCAATTAACAGCTGAGGATCAGCAACACTCTTTCTCTTACAATT
ACAACACAGAAAACAGAGTGATCGCTGGAGCTCAAAGCCAGTAGTGAGAGAAGAAGCAGA
AGATGCAGTGATCTGTTTTTGAGCTGCAACTCTGTTTTAATAACAAAGCAAACAAACAAG
AACCCATGTTACATGTACACCAAAGGCAAGACAAGACTTATGGCTTTTTTCACATTAAAA
AGTCTAAAAGGAAATGGAAATTAAAGGTAGGGTCATTTTCAATTTAACTAATCATCTTTT
TCTCTTTGTTTAATTATTTAGAGAGAGAAAGAGAGAAAAGAAAAAACGTATAGACGGAGG
AGAAGTGTGAAACTTTCTTGTTCAATATGCATGTGGAGGTGGTGGAGATGAATGATACGA
TTGATTTGGGTGAGTGGGTTCTTTTGAAGGAGATCATTACGCAAAATATCGAGATTAGTG
GTTGGTAGGGAAATGGATACGAATAGGATGGAAGAGAGAGATAGAGACATGGTTTTTTGT
CTATGTTCGGCGGTGGAGTTGGTGGAAGAGAGAAGATAGAAGGAGACAATAGTTGCAGAC
AGTGAGAGATTGGGCTGTTGATTTGGATAATGAAGATTATTGAACAGACGTGTCCAATGG
TGGGGCCCTCACATGCACACCTGCCTCTCAATGCCAGTGCTGTATGTAGTATATGCCTTG
ATTCTAAAATAAATATTTGTAACGGACAAAGTTTTGTTTATATTTCTATTTGGCATGTTA
TGCCGGTACTTCTTTTTTTTTAATACGAGTGATAGTTTAAATTATAAAATGAGGGATTTT
TCTCATACACTACACTATCAAAGTGCTATAAATGATCAGACCCAAAAAAGAAAAAAAAAG
TGCTATAAATGATAATGTATAAAGATTGAAACTTGACATCACAAATCTGCAAATCCAAAG
ACTTCATAATTCTTCTTCCCTTGTGAGCGTTTGACCAGCTTTTTCCTGGTGCTCACTGAA
ATCAGATGAGGCTGAGGTTTGTGCAGGTTAAGACACGTATGGATTGAAGCATTGACATGT
GGTGAATGGTCGTGATTGTTGTGCCTACACGTCCTGTGAACAAACACATCCCAAGGTCCC
TATACACGTGAAGATTGAGAGCTCAGACGGCTCTGTGTCTAGTATTTATTTAGTATTTGG
ATTTTTATTAATAATATTGGCTCCGTTTAGAGCACGGGAAGGTCTGTTTGTCTTATTAAT
ATTATTCCAAGGTATTGAAAAATTACCAATTGGTCCTTTTACAGAGTAATGCAATTAAAA
ATGTGACACTTATGTATATTTCTCCCAAGGAGAGAAACATTATTACCGTGTGAATGTCAT
TATTTTCTAAAACCCGCCCATACTTTCCTTTCTGTTTATAATGGTACGTGTGGACATCCG
GATGAGAAAATAACTATATATATATATACATATATATATATATGCAAACACGCGTTAATG
TTACAATATAATACATACAACATTTCTTGACAATAATTACGGATATTATGGTACACCTAA
AATTTAATTTACACTAAGTCCTTCAAAACAGAGAATGAGACTTCAATAGTTCGGGCCCCT
TGTTTATTCCTATAATACTTGCAGAGGGCTGAACCTGCAACTTTCCATGCAAAGCAGCAT
TTACTAACAGCTCCTTGACTTATAGCATGGTCATAAGTCACCCGATATATTGCAAGCGCC
TCATTGAATATTTCATGCAACGGCCTTGTACTATTCTCAAGGTCCTCAGCACCACCATAC
AGAATCTACAAATGGGGAAAAGCAGTGAGCAGAACAGGCTCTGGTAAAATGTTTTGTTCA
TAATCCGGACACTTAAGTCTGAAGTCTCACCTCTTTATACTTTCTGAAGACCTTATCAGC
AGCATTATTCTTGCTGTCTCGATCATTGTCCTGCATGGCAGAGCTCATTTCACTCCTGTA
ATGCTGGTGGTGTTCCCTCCATTTCCTCAAGCACTCCTCAGGGACTTCGACATCGAACAT
GGGAAGTTTCTTGACTTCTGAAGAGAGGTACAGAGGAAAAATAGCAAGTCAAAAACTTAT
GGACAGGAGCTTTAATAACCAGCTAATATTAAAAATACTTTTATCACACCTTTGATAGAA
GCATCTTCTAATTGATAGGCGTTCACTGTGTCATAAATTAATCCCAAAATGGACGTTGAT
TTGTACGAGTTTACCCTTTCCATGTAATGAGGGAACTGATTCGACTTCAATTCTCCAGGA
ATTACCACCTGTTACTCAGAAGTTAAATCAAAGTTTCAAGGCACAGCCAAATCACTTGAA
AGGAAGATGTACTTCAAAGATTAAGGATCATGCAAACTGTAAATAACTAGCTACTGATTT
CCTATATCGTAAAACAGGAGGAGGATGTGAATGTTCTTCACTCCATGGAAACTAAACAAA
GGGTGAACTGAAGACAGACAACGAGTTCCAAACAAATGTAGCAGAACAAATCAAAAGAAA
CGAAGAGTACCCTTTTCCTAAACCAAACACCATATGTTTAATTGCATACAATAGGTACAC
CCACTTATAATAACGACATACTGGAAGAAAGTAAAAATTAACACCAAATCCCTATTGATA
CATCCTATTACAAAGCTGAAGCAAAAAAAACCAGAACTAACCTTTCCACCTTTTTTTGGT
GCATCTAGAGCTTCGTAGTATAAATCAACCAACCGCAGCATGTTTGCCTTCACACGGGCT
TTCTCACTATTACTACTATCTCCTAGAATTAACAACCGATCCATCTTAGCCAGCCAGCTA
TCAGATGCCTCACTCATTGCAAAGCTGCAACAGATGAAATTGTTTGTGCACCAGAAACAT
AAGATTCACACAGTGGATGAAGTGCTAAATCTGTAGAACAAATGTAATACAAATAATAAC
ACAAGAATAAACAGTACTGTTAAGTGTGAATCATAGCCAGAGAATGCTGTCTCAGTTTCA
ACAACAAACAGAGATATCCATCATCCAATACCATATCAAGAAGAATGGAAACCATTCAAC
TTGATTTATAAAAGTGGGAAGTTAATATTTTAATTTGGGCCCGATAAATAAGCATAGCAA
TAATTACATACACCAGAAAACAAATTACATTAAGGTTCAAGAATTACCTGATACTTTGTA
ACAGTCAACAACTTACTAAATTTTAAAACGAAAAATTCTAATTCAAAGTTCAATTTTGCC
AATATATTTAATGAACTATGCTTTCGTTACATGCATTTTAGACAATATCAAAAGGTACTA
CTTAGGCTAAAAGCATTACAAGATTGAGCAAATAGTAACTACAACGCATCAGGAACCTAA
TTAAAGCCAGAATTTTAATGCAATACAACGCAAATGATTATAAATAGAATCAAATGCATA
CCTGGGTTCAAACCTAGTTTTCAAGAATAGTTTAATGAGCGCATCCTCTATATCATTAGG
CAAAAGCTCACTGGGTCTAGGACTCGCAACTTTTGGAGTTGATGATGAAGCTTCGATCCA
AGGTTCACTCGGTTTAAAACATTCCAAAAGCTGAAATAATTCCAATAATAAGTGCTAAAT
ACAAAAGGGAAACTAGATAACACCAATTAATTATGAAATACAATCACATAAGAACTTTGG
CATATTTGGTATTCTAACACCTCATGTGCTGAAGTATTAGGAGTCAAAGTTTTTCTTCTC
GAACCAGTTCAATAGGTAAAGAGACTACAAAACAGGAGCTCAGCTTTTGGAAAGACCCAA
GTGACAAATTATTTCATTGACATCTTTCCAACATGATCTCACATCAGTATGGAAACAATT
TAAGTGCAATCAAGCCACTTCAATCAATGTCATGCCCGAATCTTTTCAAATCCCTTTTTT
TTATCATGAAAAGGTATAATAAACCTTAATAAAATGGATATCTATTAAGGACAAAATAGA
AAAACTGATAGTTAAGAGGTGTGATAAACAAAAAAATTTCCAATTCCATGCATAAATTGG
TTAAGCATTTCTAGAGGGGATGTGCACGTCAAATTTTCAAAATAATGATAGAGTAACCCC
GATTAAGGTAAATGCCAACCTGAGGGTTTCTTGAGACCCAATAGAGATCACCGTCAAAAT
CTCCACCACCCATTTCATCAGCCACAGAACGTGGACCTTTGCAAGAGAAGAATATAGCAT
ATTTGGCATTTCCGACAACATATTCTAACTCCTTCACGTACCTGGCCTTTAAAACATGGA
TATCACCAAAGTGCAAACCTGGATGCCGGTACACTAGTACCTCTCCTGACATTTGTCCGC
TGTCACTGCACACATCATTGGGCCGAAAAGAGGCCTCAAGCTATAAGTAAACTATATTTA
TTGACACTGAACTACACATAGATGAAGAACTAACATAAGATAATAAAGAAAGAAAATATG
TATAGTAACACCTTCAGTAAAGAGATACAATTAAGCAAATACAAATCATACAATACCATA
TTATACCATATACTAGAAACAGTTCTACATGGAACTATTAGTTCATATATAATTTTTTTT
TTTGGGGTAAATAGTTCATAATTCATTAGAACATAATATACATTAGTACCACTATAATTT
TCAAAGCAAGAAAATAACAAAATTTGTACAGCATAACCATATAATACGATCTTATGGTTA
TGGCATAGATCAAAGAATTTCTGTGTTAGTTGTAGGTTGGATAAATTTTTTAACTAAACT
ACAAATATTGCGATTACAGATTGCTTCCAATACAAGTTATAACTTTACACCTTTAATCTA
AGTACCATGTCTCACATAGAGATAACCACGCAAATGCATTCCTTCTATTACACAAGTTTT
AATTCAAGCAACTGTATTTTATAGCTAATGGGGCATGGACCAAAGAAATGAGGAAATTAT
TGTGCTATGCAATAAAAAGACATATAATTAATCTAGCTACAGGATAACAGATGGTAAACA
TATCATCAAATTCTTGAATGGATTTTTAACAGGAGAGAAAAAAATGCCAGAAATCATACA
TACAGGATAACGCAAACTTCATCTCTTTCCAGAATCCCTGTTGGATCAGTTGTCCCCATC
AACATTTAACTCTGAGGACTACAAATTTTGCCTCTTCTAAGACTGTTATTTTCCTTTTTC
ATTAGAATTTGACAGACGATATTGCAAATATGATTCTTCAAGAGGAATACCAGAAAGGAT
CATTTTTACCGAACTGTAATCATCATCCATCTCACCATGGTTATAGGCAACTGAAAATAC
AGAAAATGATGGAAGGAAACCCATCAATAAATTCGAAATAGTGAAAGAGAAATAAGTGGA
ACATAAATGAAATAGGAAATGGCTAGAATGTTATTTAACCCATGGACAGATACCAAAGCA
AGAAATTGGCTGCCAATTTGACCCCAAATGATTCAAAAGGAAAGAAAAAGTTACGATGAG
TTCTAAGCACTATCAGCTTCACACCTTTGAATGCTGCACGCATACTGCAGAAAACACCAT
GAGTATCTTCCAGATCTTTCATAAGTAACCCCATAAAGTACTCTTTCGGCACCCCTCCAT
GACATAGAAGTGCAATTAAATGCCTCGAAAAATATGTATTCCTATGTGATTTGCTGGAAG
ATGAAAACTTTTAAGTTAAAAATTACACCTTCAACAGTAAAATAATATAAACAGCCCAGC
ACCTGGCACTGGCCCTGTACTTGAAATTCTCAATTAATTTATGCTAAAATGTAATATCGT
GTCCTTTTCTTTTATCATTTTTTCAATGTTAACCTTGAGAAAAGGTATCTAGTGATATGC
TAATAAATGCAAATAAGTAATAACCAAGTTGACGCAGGACAACTGATTCTGAATCAACTG
CAGGGGGTAAAAGCAATACAAATTACGCAAAGATAAGTTCTAAATAATGGATATACCTTA
CTTTGACTATTTCCAACGAATTCACTGTTTGATCATCTGAAATCGTTGGATCTCTCTCAA
CTTTAACCATTGATGGTCGAATCTGGATTGTTTTCGGTGGCAGCTACAATGTTTGACACT
TACAATATTAGAAAATAAGAAAATGAAGAAAATACTATTAGTCAGAACTATTCCTTAAGT
TTTTCATTACTATCAAGCATGAACCTGTTATTAGGGTTGTATTATCTCAGTTCCATTCAG
TAATGATGAGGGCATTGTACAAGAGAATGACAGAAACCATACCGTTTTATTGATCAGAAA
GGTTCCCTTCACAGCACGGCCTTTGTAAAAAAGTCGGAACTGCAAGAGCAAAGGCTACAG
GAGAGAAGAGACAGAAGGAAAACAAAAGCAAAGGGAAATCAGTTGCAAGCAAGATAAGCC
ATGCACAGAGAAGAGTAGAAGACATTAGCATTTTGGATTAGGAAATGGAGAAATTAAGAA
AACATGGAGTTGTGAGCCAAAAATTCAGAGAGACTCGACCCTTGACACAGAGGGAAGGAG
AAAGAAAATATAGTCAGTTCCTAGGAAAAAACATAGAGAAATTACAATTGCAGAAGGCAG
AGAGTCACACAGGCAGAGCAAGACTCTTGCGCATTATGCATACCAAGTTTTTGGCTGCGT
AACAGACTAATTTATACAAGCTGTTATACATATGTAAGTTTTAGCTGCATTTTTGCTAGA
TTATTATTCATATCCAGTAACTTGATACTACATTTTTATGCAAACATGTATTTCAAAATC
TCTATTGTCAAATGCAAATGACGTTGAGGATAAATCAACTATGAGGTTAGTTAATATTTA
TTATTGCCATGCTTTAACCTTAATTTTAAATTACCTAAAACATAGAATCACAAACCTCAA
TGTACTCCTTACTGATATAGTCTCCTTTGAGTAAATCCTTCGGACAGAGTAAAGCCAAAT
CCTCAGATATGAATCCAGTTCCATCTGTATGTATAAGAGGCTTTCCATCTCTATAGATAC
GATTACCAGATTCATCCTGTAGTTTACACACACAAAAAAAAGAAGAAAAGAATAGACTGC
ATTTTTAAACGGAAAAAATGAAACAAAGAAAAGGACATATAAGTACAAATAGGAAATGCA
ACATCCATTAAAAAGATTCAGGATCATACAAGACAATACTCATCATCAATGTCCTCAACC
TTTACAAGTGACCAATCTACTACTAAGCTCTCTGTCTTTGACAAAATGAGTGAAAACCTG
AATTCCCAAGAAAGATGGTACTTTAGAATCTTTATGGAAAATTACTTCTATACAGCATTA
GAAAAGAAATTTTTGAGTAAAAAATAATTACATACCTAGCCATGTAGTTTGACACACTAG
ACACAGTATGTGCATGCATAAAAATGCATCTTGTTTCGTGAATTTTTCTGTTAGAGAACT
TATAATCTCCACTCCTGTCAATTGCGGCATTAGAGCCCACACGAATAAAGTAACACTTCA
CAGGTGATGAAGTTGGGTTTTTCTTCTTTTCTTGATTGCCACCATCTTTGAACACTGATT
CAAAACCATGTCAATGATCAATTCAGCTAGAGTGCTCAACAACTCAATAAAAAGAACAGA
ACATGTTCATGTATCCAAATACAGGTTAAAACTTCACCTGGGAGAACGGTTTAAATAACA
TTAAATCAGTTTCTGAATATCGAATCCCAAGTCTAAACCATGTGGTAATTCTAAATCCTA
TTTCTAGCATGTGAAGCTGACCAAAAAAAAAAATCATATTAACTATCCAGCTTTAAGAAT
GCCAGAGCATTTAAGAGCAAGTGAGCCTCAGAAGACATTTTTCTAATACCATCAGTGACG
GAGTATAAAGAAATGTATCTGCATATGTGTTGATGCACAGAAGAAAAATGAAGTGAAAAA
GACCCTCAAACACCTTAGCCTTGTTCCGGTTGTTCGGATGGTTTTGAAACCGTACATATA
TGCATGCATGTCTCCCTGTGTGACCATTGTAACACGGAAAAGATAACCTACAATGATTTA
ACAAATTGTTCTTTTTTCACTCAAGCATGCATTGTATGAATATTCTATTTCATAGGAGGT
AATTATACTTATGAGCCAATCAAGACAGGTAGAAGAGAGAAACAAAGCCAAAAGTGGTTA
GTGAAGTAAAACATTTTTAAAATTGGACATTCAAAATTCACCATATTAAGGCATGAAAGA
CATACCAAAGAACCGATATCGATGCAAACCTACAAGAATCCCTTCTCTTGCGACCTTGCT
ATAGTTGGCATAATTATGTTCTTTAATGGCAGTTGGAACTTTCTCAGTCACCACATCGGA
AAATTTCACCATTAAAACATTGTCATCTCCCAAAACTTTCTGCAGGAGAGTTCTTTTTGT
GTTGTTTAGACAGGGTCCCTGAAGGAAATAACAATTTATCACTTACACAACATCTGCAAA
ATGACCGGTCAACACTGGCAACAGAAACATTATGATATTACCAAAAGACCAGTGGAAATT
GCTTGTATTTATAGTATACATATTAGGTTCCGCATGTTGCTGAGCTGTAAAATTCAAACA
AGCAATAAAAGAAAAAATCCATTTTCCAGAAAGGAACTGCAGACAGCTGATTACAATTTG
CCGGTGAGGGTTTGCCACTACAACACATGTTTTGCAAAAATGAATTGCTATCAATTGGCA
CTCATGAAATCAAATCTTAAAGGTACAAAGTTTCTAAATACTTTTTAATGGGGTAAGATT
CAAACGTGAAACCTCCCACAAGACCTAATCAGAAGATCTGATTCCTTCCGTGGACCCACA
GGTATGACTGATAAGGCAATATCAGGTTTTACTGATACTGTGATACCTAATTTCATGATT
GCATGTTAAACTCTGATTACCTACACTACAGATTCTGTCAGTAAATTAACTATTTCTCCT
TGTGAGCAGGCAATTATGCATAGGCTAGCACATGATTGTGTGTGATTACACGTATACTGG
GGGGTAGATGTGCAAACCTTGAATTTGTAGCTCCCATCCACAGAGACTTCACAATGATAG
ACGTATGTTTTTCCAGAATCCCAATCAAAAGTCTGCAGCACATCGCCAACATGAAAGGGT
CATTGAGCACATGTAGTAATGGATACGAGGTTGGATAATGCCAGTAATAAAGACACCATC
AATGAGTTTTTTTTTTATAGGTTTTTTTTATAATAATTATAATTAAAAAAAGGTAAGCTA
TCAGTGTTGGGGTAGATTTACCCTTCCTTGAAATCTCAAGACCTTCCAAACTGTGTAACA
AGTTAATAATTAATTTTGGGACCTTTAAGTTAACCACGTGAAGTCTAGTACTACTTAACA
AAACTTAAAAATAAAAATAAAAACGAGCAAAATGGTTTTTAACAGAATAGTTGGAAAATT
ATTAAATTTCTTCTCAGTAAGAATGGAATTTTAGATGAAGATAACTGGCTATGCAAACTC
ATTCCTACTCTCTAATCTGACAGGAAATGGCATCATTACTAGATACTAATTTACTTATTC
ATCCATTTATGTGTACTTGAAGGGGATTGCCATGATTAATTCAAGCAGGGTTGCTAAGCT
CCAATGATCAGAGTGTAAAGATATTCTGTAGCAAACTACCCAAATATTTTGAAATTCTTG
AATTGTTAGTCTTAGCGAACATGGATACAATTCCAATTTTCTTTCCAGGAACTAAAAACA
AGTAGAGCAGGACAAGAGTCAAAACCAATTAGCAAAGATTATGGTAATCCACTAATTTAT
AGATAAACAAGAATTGAGAATGATCATCACCGGGTGTCGGTCTTTCGTGCTGATACAGTT
CCGACCCAAAGCTTCCCAAACTCTCGTCTCAAACAGTTGCATCGGCAAATCTTTCCAGCT
CCTAATAGTCTCCGGCTCTAGAACTTTTTTTAACTTATTTCTGAAAAAAATAAATAAATA
AATAGACATCCAAAAGCAGGTAAACGAACAATGTAATCTAAGAGGAAATGCAGAAGTAGA
ACCAAATAAGCCACAGAAGGAGAGAGGAAAGCAAAAAAGGAACAAACTTTCTCATACCCT
CCAGCGTAATTCAATATTAGGAATTGTCTCCTGAACTCAAGTTCGCCCAGAGCTTCTAAT
TGTGCCTGCCCATTGTCTCCAGGTTGGTCTACTGAGGAATTAGTGGAAGTCTCACCTGTA
CCAACACACACTAGATAGTTAATCACAACGAATGAAAAGCATTCCATTGAGAAAGTGAAA
AAAAAAAAAAAAAAAAAAAAAAAACCTTGAGGAAAAGGTTGAGGTAGAGGCAGAGGGTCC
TTAAAAAGTCGAACAGGAGTAATAGTTGAAGGAGGAGCAGATGATGGGCCTTGATACGGA
TAAACACGGAGAACTTTTGAAGGTGAGGCAGAGGAATAGGAATAAGGTGGCCTCAACCCT
CCATGGTCTCCAGGTTGCTCTGTAACTTCCATTCTTACTGAGAAGAAATTTAATTTCAAG
GATATTTAGAACTAGATAGATATCAGCAACATGACTTCCTATACCCACTTATCTTTCGGG
AGTATATTTATGCACTTGCTCATGATCATGGTTTAAATAGATCGGTTTTGTTGAAAAATC
TAAAACTGAAAAGAAATTTTATAATTTTTATGAAAATTGAATAATAGTGTAAACTAAATA
AAATTATGATTTAAAGGCATCCATTAAACACCAAGATATGTAAAGGATTAGTAAAGCTTG
TTTGATATTCAACTTTAATTCAACTTTTTAAACTCAAAAACATAATTTGAATTTAAAACA
AAGAAAACCTGCTTAGTATATTTATTTTTAAAAACTCAAACTCAAGAGCAACTAAAAACC
ATCCCAATTATTAAAATAAAAAAATATCTGTTTTTTTTTTTTTTTTAACAACCCACAAGT
TTTCAAATTTTTAAGATTTAAAAACAGTTTTTAAGTTGTATACCAAACAAGTTTTTGAAT
TTTAAAAATATATTTAATAACTCCTTGTTTTTAAAAAAAATCAAAGTTTGAATAGGATAC
CAGACGCCCCTAATAATTTGACCATGAAAATGAAAACAGGAGGCGTAATGAGAGAATCAG
ATTTTCTTACTGAGATTAATCAAAATGAAAACAGAAAAGCCCATGAACATGAAATAAAGT
GAAGTAAAAAAATCTGACCTTTATGAACCGGAGGCGTAATGGGAGAAGCAGACAATTGGG
TTTGTAGAAGAGAAGCAGGGTCGGACTTTGAAGGAGAGGGAGAAGGAGAGGCACAATGAT
ATTGTGGTTTCTCACGGATCATCCAAGTGATTAAGCCACCGAGGGTTTTGATAGTTCTCC
ATTCGGCGATTTCACGGAGGAGTTGGAGGGCCTTCTCCTCGCTCAGAAAACTCAGCCTCA
GTCTGACGTTTTGGTCTGGCTGGGGTTGCTTTCTGTCGTTACAAATTTGGTTAAGCAAAT
CCTCCACCGACGGAGGCAGAGCAATGTGCGGTTGCTGTTGTGGTTGTGGCTGTAGACAAA
CGTTGGCCATGACCGTCTGGGGGGGCTCGATCGTGCTGCTGTGAAAGCAGTTGATAGATG
AAGATAAATGATTGGCGGCATCCTCCATCTGTGGGTGACTGCGTTTCACGTTCAAATTGC
TGTGATGATGCATTTTTTTACACTACCATGAGCCAGCCCACAATCATAAACTTTCGACTA
AATGGCTTTTTTTGTTTTTTTTTTGGGTCTGAAAACTTTCTACTAAATGGTAAGTCTCAA
GTTTCAAGCTTCTATAAACCAAATACCAAAAAGTTTCAAGCTTTTATGGGGATATACGAG
ATTTTCCCTGACAGAAGGTTCCTACTTCGGACCAGATTTTTGATGGAGCTACTTACACTA
TTTGCTGTGCTTGGATTGACATGTCACTCAACTCTAGTTACTCTCTCTCACTCAAGGATC
CTCTACCTTTTTATAATCAAGGAAATGCCTCCTCATCGACTCTGACTCACCATCACAGTG
GACTTCACACAGTCTCTTGTTTTTCCTTATAATTTTGGCAAAGTTTTCTTTTTTTGCTAT
AAAAGAATTTTGGTTTGTACATGTTAGACGAAGCTCCATTTTTGGACT
>chr7:18114727-18131436 A0862 MDHC_LG7 P2
TAAATGACGACTTTCAAACGCATGAACAAGATCACCAAATGCGAGGAGTGGGGCGTAGGA
GCTGTTCTCCAATCCAATAAGTGAAATCCCTTCCCAATAACAGGTTACGCATTACATGAT
ACATCTCTCACAATAACAAGTCACGTGATACGTAGCTGTGAAAGAGACACCGTATAGTAT
CATGTTCAAATTTTTTTTGAGGAATCTAAGCATTTGACCAATGGAAGCAATAAAATTGCA
AGAAACAATATAAGCTGTAAATGGATTTCAATTACATGAACTGATCACATGGTGGGAGGT
GGAGCTGGGGATAATACAATTAGCATATTTATTTGAATTTAGAAACAGAGGGCTTACAAG
CATCTCCTTAACTCATTTTAAGCACCATCGTCACCAAGTGACATAACACAACAGTAATAA
AAACACCATGCATCTTCAGAAAACACCCATTTAAAAAGAAGTTTGATATTAAACTTCTAA
AATGTGGAGCAACACACTGTTCAACGGTAGTTTCGATACACAGGGCTGTACATGCAACTC
TCAGCATACTTCACAAGATTCTCAGGACGGGGGAGACGTGTAGCCAGGCCTACAAAGCAT
ACGATGAAAACGAATTACAAATGGATGGAAGAAGTGGACATTGTTTTTGGGTCAGAACTC
AGAATATACCAAAGAAAAGAAATATATAAAAAGGCTCACCAAGTTCATATGCCTTAGCAG
CTACGTTAGCAGCTATATGGGCAGAAATCTTTCTGATGTTGGAAAATGGTGGATAAATCA
GCCCTTTCTCAAAATACTCCTCTGAAACTTCCCCCGCCAACGATTCCGCTGTTTTTAGGA
GATGAACCAAAAAGTTGAAGAAAGAGTAAATGCAAAAGTCAATGTCTTGCCAACTAAACC
TCCTATATTACAGTTGATAGATTTGTGTTTGGCCTGTTTTGACAACATAATGCCATTCAA
GTTCTAAATTCTATGTTTTTTCAAAATCAAACCATTCTGAATGTGAAGTCTACTTACAGG
CTGCCAGAAGCATATCATTGTGCACACGGATTGCGCCAGAGATAACCAAACCGAGACCAA
ATCCAGGGAAAATGTAAGCATTGTTGGACTGCATTGAAAAGGAAAGCAAAAAATCTCAGT
CATTGATACTAAACTCATGGTTTTAAACTTGGTCTTAATACTGTGAGATTATATTTGTAT
AACCTGGCCAGGAACATAAACTTTGCCATTGTATTCAACAGGATCAAATGGACTTCCGCT
GGCAAAAATTGCGCGTCCCTAGCAAATGAAAGCAGGACAAGAAACATGGAAGAAAAGTTA
GCTTCACTGCATAAATGGAGTACTCAAACATTCTATTTATTGTATCACCTTGTGCTATAA
ATCTCCAAGCAAGTAATGACAGAGTAGATGTAAAAATAAATGTTATACCTTACTCCAAGT
ATAAGCTTCTTCAGCAGTACATTCAGACTGAGACGTCGGGTTGGAAAGAGCCAAAATGAG
AGGTTTCTGCATCATTCATTTCTCAATGTCAATAAAACAGATGCTCAAAATGTTATCCAA
CATGAACAAGACGATAGGCAGGGGATGGATGTAAGAGAAAGTGAGGAGTACCTCATTGAA
GGAGGATACTGCCTCAATCACTTCCTTTGTAAACGTTCTTCCAACACCGGATGATCCAAT
AAGAACTGTTGGTTTAATTGCCTGATCAAGTATGAAGGGAGAATAAAAAACAAGTATAAC
CAAATAATTATGCATCAAAATTCAAAAAATAAACTTGAATTGTTTGGTTCATACCTTGAC
AGCATCAAGGAGATTATCAATGGGTTCATGTTCGTGAGCCCAAGGCTTCTTAAACTGTTG
AAGAGAATCTTTGCGAGAGCTAACAATTAATCCCTGCAAAAATGATTCATGTGCTTAATG
AAGTTTGAGAGAAAGTAAGAAAACTTAAAAATGAAAGTCAGAATCTTTATCGAGCATGCT
ACCCCACCTTTGAATCAACAAGCCAGATCTTCTTACGGGTCTCTTCCACAGGAGTTTTTG
TCTACAAGAGACAAAACAAAATAAACGAAGGAAGATCATTGATAAATCATGACCAGAAGT
CCTTAACATCTCAGTTTGACAATTACATTAACCAGAGATAGCGTGCATCTGATTGTAAAA
AGTTAATACCTTTTGTGAGATCTCAAGAGCTATTAGCTCTGCAATACCCGTCCCAGCCTA
CAATCATGAGCAACAGCAGGATGAGAATTATATATTAGAGTTAGATTATTCTTAGTTCTC
CTTAGTTAAGGACATGATAAGCCAGCAATATGTAGTGAAGACAGAAATCCATGAAAAATT
CCTTACTTCCCCAGCACCAAGGAACAAAAACTTGTGCTCGGACAGGCTACCACCAACCAA
CCTCAGTGCTGCCACAACTCCTGCAAGAACTACAGCAGCTGTTCCCTGAAACAAGGAAAC
AATAGGTCAGGGGGAAACTAAACAAAGTGTACAAGCCGTAAAGGCTAAAGGGCAAGCTCA
AAAGTGATCTACTGTGTACTTGTATGTCATCATTGAAGACAAGATGAGTCCTCCTATATT
TTTCAAGCAGCTGGAAAGCATTGTGGTTTGCAAAATCTTCAAACTGCACATTTCAATTCA
AAGGGACAAGACAATCTCAGAACTACATGAAAATTTTATACTCTGGAAATCCTACGAATA
TATTTTATACTCTGGAAATCCTACGAATATATAGGATGTTATTTAAGAAGCAACCTGAAT
GACAACTTTTTCCCCATAATTCTGCTTGACAGCACTCATGAACTCATCTAAAAGATCAGC
ATACTCCTGCAGGTAGTGTCAAAAATCTCTCATCATTAAATTAAAATTTATAGTTCTTAA
TTACATAACTAAACTAAACTAAACTAGAGACAAACTAGGGTACGGTAGAAGCTACAAACC
TTCCCAGTTGTCCTCTTTTGTCGAAGTCCAATATAGAACTCATCCTCCAGCAACTGCTTA
TTATTTGTCCCAACATCAATGGTTATAGGCAAACACTGCAGAAGAAAGTCCAAAGAATTC
TTAATTAAATGAAATTTACATGCTGTGATATCAAACAAGAATTTAAATTTCAATCCTTCC
TTAATTTCCAATGCAACACCTTGATATTAAAATTTACAAATAAAGGTAAACCTCATGGTT
TTGAAGAAAGTTAGCAATGATTAGTAACAAGTAAATAGGAAAATCCTTACCGCTGAGGGA
CGAACTCCTCCAAGCGCTGTGTACAGAGCCAACTTCCCTACCGGAATTCCCATCCCCTGA
AACATGTCCAACAATGCCATGTGAGGGCAAGTTACTTAACCACTTGAGGGTTATTTTACT
TTTACCAAAAGATACTCATAATTTAAAGAAAGTGATTCAAACTTGTTACCTGACAACCTA
GGTCGCCAAGTCCCAAAATACGCTCACCATCAGTCACAACAATAACTTGAACAGTCCTTT
CAGGCCAGTTCTTCAATACCTCAAGAACTTTGCCCCTGTAAAAGTTGAAGGATTTGTCAT
GTCATCAGAACTTTATGTTGAGAAAACCGAAAAATCACGGTGTAAAGAAATAGTCATACT
TCTCTTTCAGGCTTATGTAAAGACCCTGAGGGCGCCTGAAGATGCTTCCGAATTTCTGGC
AAGCCTCACCAACAGTTGGAGTGTAGACAATTGGGAGCAATTCCTCCACATTATCAATGA
GAAGTTTGTAGAACAGCCTCTCATTCCTCTCCTGTTAACCAAAGGAAACTGAATGATTCT
CTCTACATCCTTGTTCCAAAGACAAGCAACTCCGCAAAATAGTAAGACAAGTCCCCATTG
TCATTTAACACATTGCAGGGATAAATAACACACTTGAAATAGTGTCCATGAATCTTTATG
CTAAACCGATACAGGTAAACAGAAAAAACTACCTGGAGCTCTGTCAGAGCCATATATTTC
TGCAGTGGGACTTGATATTGTCGGATAGTGTTCATCAACTTCTTCTCCTGGTTAACAAAT
TTTGGGGGAAAAACATAAAAAATAAACAAGAAGTCAACATTTACCCCAAAAAGTCAACGA
CTGATGTTCTTGATGAATGAAACAACTGAGCTATGCCATTTTAGACTATCACCACAACAC
CCTAAAAGCTTAAATTAACCATGCCATGAATACTAAGCAAAGCAGAAGGACTAAATTAAA
TTAATGGAAACCTGAAGTTGTTGAGAGCAAGTTGCTGGAGGCAGAAGACCACGCAAGTAA
TGGGCGTCCCTCTCTTTCTCCGTAAATGCAAGCCCTTTATTGTACTGGGGATCTCTCAGC
AAAGAATATCCACTGCATCAAGAGATTCAAATTCCACCAAAAAAATTTGTAATTTAACTT
AAAAAAAATTAGAAGTATCAAAGTTTTTACAGGTTTAAGTAAAGCATCCAAAAAGTAGAA
CAGAGATTTTGTTTGGTGAAAAAAGAGAAAAAATTACAACTTGGGTTGCAAGCTAGAATT
ATAAAACAATCAGGTGAAAAGTAGTGACCTGGCGACGGAGTAAGTCCAAGGGGTGACAAG
CTGGTCCTCGGTGGCAGTGTCCTCACCGTAGATGTCCTCAACGCCGCCACCAACAACGGC
GGATTTGGGGTCAAAGTCAAGCACAGAAGCCTTTTCCCCCAACTCCTTGAAGGCGCTCTC
CATTCTTCTAAGTGACCCAATTAACAGCTGAGGATCAGCAACACTCTTTCTCTTACAATT
ACAACACAGAAAACAGAGTGATCGCTGGAGCTCAAAGCCAGTAGTGAGAGAAGAAGCAGA
AGATGCAGTGATCTGTTTTTGAGCTGCAACTCTGTTTTAATAACAAAGCAAACAAACAAG
AACCCATGTTACATGTACACCAAAGGCAAGACAAGACTTATGGCTTTTTTCACATTAAAA
AGTCTAAAAGGAAATGGAAATTAAAGGTAGGGTCATTTTCAATTTAACTAATCATCTTTT
TCTCTTTGTTTAATTATTTAGAGAGAGAAAGAGAGAAAAGAAAAAACGTATAGACGGAGG
AGAAGTGTGAAACTTTCTTGTTCAATATGCATGTGGAGGTGGTGGAGATGAATGATACGA
TTGATTTGGGTGAGTGGGTTCTTTTGAAGGAGATCATTACGCAAAATATCGAGATTAGTG
GTTGGTAGGGAAATGGATACGAATAGGATGGAAGAGAGAGATAGAGACATGGTTTTTTGT
CTATGTTCGGCGGTGGAGTTGGTGGAAGAGAGAAGATAGAAGGAGACAATAGTTGCAGAC
AGTGAGAGATTGGGCTGTTGATTTGGATAATGAAGATTATTGAACAGACGTGTCCAATGG
TGGGGCCCTCACATGCACACCTGCCTCTCAATGCCAGTGCTGTATGTAGTATATGCCTTG
ATTCTAAAATAAATATTTGTAACGGACAAAGTTTTGTTTATATTTCTATTTGGCATGTTA
TGCCGGTACTTCTTTTTTTTTAATACGAGTGATAGTTTAAATTATAAAATGAGGGATTTT
TCTCATACACTACACTATCAAAGTGCTATAAATGATCAGACCCAAAAAAGAAAAAAAAAG
TGCTATAAATGATAATGTATAAAGATTGAAACTTGACATCACAAATCTGCAAATCCAAAG
ACTTCATAATTCTTCTTCCCTTGTGAGCGTTTGACCAGCTTTTTCCTGGTGCTCACTGAA
ATCAGATGAGGCTGAGGTTTGTGCAGGTTAAGACACGTATGGATTGAAGCATTGACATGT
GGTGAATGGTCGTGATTGTTGTGCCTACACGTCCTGTGAACAAACACATCCCAAGGTCCC
TATACACGTGAAGATTGAGAGCTCAGACGGCTCTGTGTCTAGTATTTATTTAGTATTTGG
ATTTTTATTAATAATATTGGCTCCGTTTAGAGCACGGGAAGGTCTGTTTGTCTTATTAAT
ATTATTCCAAGGTATTGAAAAATTACCAATTGGTCCTTTTACAGAGTAATGCAATTAAAA
ATGTGACACTTATGTATATTTCTCCCAAGGAGAGAAACATTATTACCGTGTGAATGTCAT
TATTTTCTAAAACCCGCCCATACTTTCCTTTCTGTTTATAATGGTACGTGTGGACATCCG
GATGAGAAAATAACTATATATATATATACATATATATATATATGCAAACACGCGTTAATG
TTACAATATAATACATACAACATTTCTTGACAATAATTACGGATATTATGGTACACCTAA
AATTTAATTTACACTAAGTCCTTCAAAACAGAGAATGAGACTTCAATAGTTCGGGCCCCT
TGTTTATTCCTATAATACTTGCAGAGGGCTGAACCTGCAACTTTCCATGCAAAGCAGCAT
TTACTAACAGCTCCTTGACTTATAGCATGGTCATAAGTCACCCGATATATTGCAAGCGCC
TCATTGAATATTTCATGCAACGGCCTTGTACTATTCTCAAGGTCCTCAGCACCACCATAC
AGAATCTACAAATGGGGAAAAGCAGTGAGCAGAACAGGCTCTGGTAAAATGTTTTGTTCA
TAATCCGGACACTTAAGTCTGAAGTCTCACCTCTTTATACTTTCTGAAGACCTTATCAGC
AGCATTATTCTTGCTGTCTCGATCATTGTCCTGCATGGCAGAGCTCATTTCACTCCTGTA
ATGCTGGTGGTGTTCCCTCCATTTCCTCAAGCACTCCTCAGGGACTTCGACATCGAACAT
GGGAAGTTTCTTGACTTCTGAAGAGAGGTACAGAGGAAAAATAGCAAGTCAAAAACTTAT
GGACAGGAGCTTTAATAACCAGCTAATATTAAAAATACTTTTATCACACCTTTGATAGAA
GCATCTTCTAATTGATAGGCGTTCACTGTGTCATAAATTAATCCCAAAATGGACGTTGAT
TTGTACGAGTTTACCCTTTCCATGTAATGAGGGAACTGATTCGACTTCAATTCTCCAGGA
ATTACCACCTGTTACTCAGAAGTTAAATCAAAGTTTCAAGGCACAGCCAAATCACTTGAA
AGGAAGATGTACTTCAAAGATTAAGGATCATGCAAACTGTAAATAACTAGCTACTGATTT
CCTATATCGTAAAACAGGAGGAGGATGTGAATGTTCTTCACTCCATGGAAACTAAACAAA
GGGTGAACTGAAGACAGACAACGAGTTCCAAACAAATGTAGCAGAACAAATCAAAAGAAA
CGAAGAGTACCCTTTTCCTAAACCAAACACCATATGTTTAATTGCATACAATAGGTACAC
CCACTTATAATAACGACATACTGGAAGAAAGTAAAAATTAACACCAAATCCCTATTGATA
CATCCTATTACAAAGCTGAAGCAAAAAAAACCAGAACTAACCTTTCCACCTTTTTTTGGT
GCATCTAGAGCTTCGTAGTATAAATCAACCAACCGCAGCATGTTTGCCTTCACACGGGCT
TTCTCACTATTACTACTATCTCCTAGAATTAACAACCGATCCATCTTAGCCAGCCAGCTA
TCAGATGCCTCACTCATTGCAAAGCTGCAACAGATGAAATTGTTTGTGCACCAGAAACAT
AAGATTCACACAGTGGATGAAGTGCTAAATCTGTAGAACAAATGTAATACAAATAATAAC
ACAAGAATAAACAGTACTGTTAAGTGTGAATCATAGCCAGAGAATGCTGTCTCAGTTTCA
ACAACAAACAGAGATATCCATCATCCAATACCATATCAAGAAGAATGGAAACCATTCAAC
TTGATTTATAAAAGTGGGAAGTTAATATTTTAATTTGGGCCCGATAAATAAGCATAGCAA
TAATTACATACACCAGAAAACAAATTACATTAAGGTTCAAGAATTACCTGATACTTTGTA
ACAGTCAACAACTTACTAAATTTTAAAACGAAAAATTCTAATTCAAAGTTCAATTTTGCC
AATATATTTAATGAACTATGCTTTCGTTACATGCATTTTAGACAATATCAAAAGGTACTA
CTTAGGCTAAAAGCATTACAAGATTGAGCAAATAGTAACTACAACGCATCAGGAACCTAA
TTAAAGCCAGAATTTTAATGCAATACAACGCAAATGATTATAAATAGAATCAAATGCATA
CCTGGGTTCAAACCTAGTTTTCAAGAATAGTTTAATGAGCGCATCCTCTATATCATTAGG
CAAAAGCTCACTGGGTCTAGGACTCGCAACTTTTGGAGTTGATGATGAAGCTTCGATCCA
AGGTTCACTCGGTTTAAAACATTCCAAAAGCTGAAATAATTCCAATAATAAGTGCTAAAT
ACAAAAGGGAAACTAGATAACACCAATTAATTATGAAATACAATCACATAAGAACTTTGG
CATATTTGGTATTCTAACACCTCATGTGCTGAAGTATTAGGAGTCAAAGTTTTTCTTCTC
GAACCAGTTCAATAGGTAAAGAGACTACAAAACAGGAGCTCAGCTTTTGGAAAGACCCAA
GTGACAAATTATTTCATTGACATCTTTCCAACATGATCTCACATCAGTATGGAAACAATT
TAAGTGCAATCAAGCCACTTCAATCAATGTCATGCCCGAATCTTTTCAAATCCCTTTTTT
TTATCATGAAAAGGTATAATAAACCTTAATAAAATGGATATCTATTAAGGACAAAATAGA
AAAACTGATAGTTAAGAGGTGTGATAAACAAAAAAATTTCCAATTCCATGCATAAATTGG
TTAAGCATTTCTAGAGGGGATGTGCACGTCAAATTTTCAAAATAATGATAGAGTAACCCC
GATTAAGGTAAATGCCAACCTGAGGGTTTCTTGAGACCCAATAGAGATCACCGTCAAAAT
CTCCACCACCCATTTCATCAGCCACAGAACGTGGACCTTTGCAAGAGAAGAATATAGCAT
ATTTGGCATTTCCGACAACATATTCTAACTCCTTCACGTACCTGGCCTTTAAAACATGGA
TATCACCAAAGTGCAAACCTGGATGCCGGTACACTAGTACCTCTCCTGACATTTGTCCGC
TGTCACTGCACACATCATTGGGCCGAAAAGAGGCCTCAAGCTATAAGTAAACTATATTTA
TTGACACTGAACTACACATAGATGAAGAACTAACATAAGATAATAAAGAAAGAAAATATG
TATAGTAACACCTTCAGTAAAGAGATACAATTAAGCAAATACAAATCATACAATACCATA
TTATACCATATACTAGAAACAGTTCTACATGGAACTATTAGTTCATATATAATTTTTTTT
TTTGGGGTAAATAGTTCATAATTCATTAGAACATAATATACATTAGTACCACTATAATTT
TCAAAGCAAGAAAATAACAAAATTTGTACAGCATAACCATATAATACGATCTTATGGTTA
TGGCATAGATCAAAGAATTTCTGTGTTAGTTGTAGGTTGGATAAATTTTTTAACTAAACT
ACAAATATTGCGATTACAGATTGCTTCCAATACAAGTTATAACTTTACACCTTTAATCTA
AGTACCATGTCTCACATAGAGATAACCACGCAAATGCATTCCTTCTATTACACAAGTTTT
AATTCAAGCAACTGTATTTTATAGCTAATGGGGCATGGACCAAAGAAATGAGGAAATTAT
TGTGCTATGCAATAAAAAGACATATAATTAATCTAGCTACAGGATAACAGATGGTAAACA
TATCATCAAATTCTTGAATGGATTTTTAACAGGAGAGAAAAAAATGCCAGAAATCATACA
TACAGGATAACGCAAACTTCATCTCTTTCCAGAATCCCTGTTGGATCAGTTGTCCCCATC
AACATATAACTCTGAGGACTACAAATTTTGCCTTTTCTAAGACTCTTATTTTCCTCTTTC
TTTAGAATTGACAGACGATATTGCAAATATGATTCTTCAAGAGGAATACCAGAAAGGATC
ATTTTTACCGAACTGTAATCATCATCCATCTCACCATGGTTATAGGCAACTGAAAATACA
GAAAATGATGGAAGGAAACCCATCAATAAATTCGAAATAGTGAAAGAGAAATAAGTGGAA
CATAAATGAAATAGGAAATGGCTAGAATGTTATTTAACCCATGGACAGATACCAAAGCAA
GAAATTGGCTGCCAATTTGACCCCAAATGATTCAAAAGGAAAGAAAAAGTTACGATGAGT
TCTAAGCACTATCAGCTTCACACCTTTGAATGCTGCACGCATACTGCAGAAAACACCATG
AGTATCTTCCAGATCTTTCATAAGTAACCCCATAAAGTACTCTTTCGGCACCCCTCCATG
ACATAGAAGTGCAATTAAATGCCTCGAAAAATATGTATTCCTATGTGATTTGCTGGAAGA
TGAAAACTTTTAAGTTAAAAATTACACCTTCAACAGTAAAATAATATAAACAGCCCAGCA
CCTGGCACTGGCCCTGTACTTGAAATTCTCAATTAATTTATGCTAAAATGTAATATCGTG
TCCTTTTCTTTTATCATTTTTTCAATGTTAACCTTGAGAAAAGGTATCTAGTGATATGCT
AATAAATGCAAATAAGTAATAACCAAGTTGACGCAGGACAACTGATTCTGAATCAACTGC
AGGGGGTAAAAGCAATACAAATTACGCAAAGATAAGTTCTAAATAATGGATATACCTTAC
TTTGACTATTTCCAACGAATTCACTGTTTGATCATCTGAAATCGTTGGATCTCTCTCAAC
TTTAACCATTGATGGTCGAATCTGGATTGTTTTCGGTGGCAGCTACAATGTTTGACACTT
ACAATATTAGAAAATAAGAAAATGAAGAAAATACTATTAGTCAGAACTATTCCTTAAGTT
TTTCATTACTATCAAGCATGAACCTGTTATTAGGGTTGTATTATCTCAGTTCCATTCAGT
AATGATGAGGGCATTGTACAAGAGAATGACAGAAACCATACCGTTTTATTGATCAGAAAG
GTTCCCTTCACAGCACGGCCTTTGTAAAAAAGTCGGAACTGCAAGAGCAAAGGCTACAGG
AGAGAAGAGACAGAAGGAAAACAAAAGCAAAGGGAAATCAGTTGCAAGCAAGATAAGCCA
TGCACAGAGAAGAGTAGAAGACATTAGCATTTTGGATTAGGAAATGGAGAAATTAAGAAA
ACATGGAGTTGTGAGCCAAAAATTCAGAGAGACTCGACCCTTGACACAGAGGGAAGGAGA
AAGAAAATATAGTCAGTTCCTAGGAAAAAACATAGAGAAATTACAATTGCAGAAGGCAGA
GAGTCACACAGGCAGAGCAAGACTCTTGCGCATTATGCATACCAAGTTTTTGGCTGCGTA
ACAGACTAATTTATACAAGCTGTTATACATATGTAAGTTTTAGCTGCATTTTTGCTAGAT
TATTATTCATATCCAGTAACTTGATACTACATTTTTATGCAAACATGTATTTCAAAATCT
CTATTGTCAAATGCAAATGACGTTGAGGATAAATCAACTATGAGGTTAGTTAATATTTAT
TATTGCCATGCTTTAACCTTAATTTTAAATTACCTAAAACATAGAATCACAAACCTCAAT
GTACTCCTTACTGATATAGTCTCCTTTGAGTAAATCCTTCGGACAGAGTAAAGCCAAATC
CTCAGATATGAATCCAGTTCCATCTGTATGTATAAGAGGCTTTCCATCTCTATAGATACG
ATTACCAGATTCATCCTGTAGTTTACACACACAAAAAAAAGAAGAAAAGAATAGACTGCA
TTTTTAAACGGAAAAAATGAAACAAAGAAAAGGACATATAAGTACAAATAGGAAATGCAA
CATCCATTAAAAAGATTCAGGATCATACAAGACAATACTCATCATCAATGTCCTCAACCT
TTACAAGTGACCAATCTACTACTAAGCTCTCTGTCTTTGACAAAATGAGTGAAAACCTGA
ATTCCCAAGAAAGATGGTACTTTAGAATCTTTATGGAAAATTACTTCTATACAGCATTAG
AAAAGAAATTTTTGAGTAAAAAATAATTACATACCTAGCCATGTAGTTTGACACACTAGA
CACAGTATGTGCATGCATAAAAATGCATCTTGTTTCGTGAATTTTTCTGTTAGAGAACTT
ATAATCTCCACTCCTGTCAATTGCGGCATTAGAGCCCACACGAATAAAGTAACACTTCAC
AGGTGATGAAGTTGGGTTTTTCTTCTTTTCTTGATTGCCACCATCTTTGAACACTGATTC
AAAACCATGTCAATGATCAATTCAGCTAGAGTGCTCAACAACTCAATAAAAAGAACAGAA
CATGTTCATGTATCCAAATACAGGTTAAAACTTCACCTGGGAGAACGGTTTAAATAACAT
TAAATCAGTTTCTGAATATCGAATCCCAAGTCTAAACCATGTGGTAATTCTAAATCCTAT
TTCTAGCATGTGAAGCTGACCAAAAAAAAAAATCATATTAACTATCCAGCTTTAAGAATG
CCAGAGCATTTAAGAGCAAGTGAGCCTCAGAAGACATTTTTCTAATACCATCAGTGACGG
AGTATAAAGAAATGTATCTGCATATGTGTTGATGCACAGAAGAAAAATGAAGTGAAAAAG
ACCCTCAAACACCTTAGCCTTGTTCCGGTTGTTCGGATGGTTTTGAAACCGTACATATAT
GCATGCATGTCTCCCTGTGTGACCATTGTAACACGGAAAAGATAACCTACAATGATTTAA
CAAATTGTTCTTTTTTCACTCAAGCATGCATTGTATGAATATTCTATTTCATAGGAGGTA
ATTATACTTATGAGCCAATCAAGACAGGTAGAAGAGAGAAACAAAGCCAAAAGTGGTTAG
TGAAGTAAAACATTTTTAAAATTGGACATTCAAAATTCACCATATTAAGGCATGAAAGAC
ATACCAAAGAACCGATATCGATGCAAACCTACAAGAATCCCTTCTCTTGCGACCTTGCTA
TAGTTGGCATAATTATGTTCTTTAATGGCAGTTGGAACTTTCTCAGTCACCACATCGGAA
AATTTCACCATTAAAACATTGTCATCTCCCAAAACTTTCTGCAGGAGAGTTCTTTTTGTG
TTGTTTAGACAGGGTCCCTGAAGGAAATAACAATTTATCACTTACACAACATCTGCAAAA
TGACCGGTCAACACTGGCAACAGAAACATTATGATATTACCAAAAGACCAGTGGAAATTG
CTTGTATTTATAGTATACATATTAGGTTCCGCATGTTGCTGAGCTGTAAAATTCAAACAA
GCAATAAAAGAAAAAATCCATTTTCCAGAAAGGAACTGCAGACAGCTGATTACAATTTGC
CGGTGAGGGTTTGCCACTACAACACATGTTTTGCAAAAATGAATTGCTATCAATTGGCAC
TCATGAAATCAAATCTTAAAGGTACAAAGTTTCTAAATACTTTTTAATGGGGTAAGATTC
AAACGTGAAACCTCCCACAAGACCTAATCAGAAGATCTGATTCCTTCCGTGGACCCACAG
GTATGACTGATAAGGCAATATCAGGTTTTACTGATACTGTGATACCTAATTTCATGATTG
CATGTTAAACTCTGATTACCTACACTACAGATTCTGTCAGTAAATTAACTATTTCTCCTT
GTGAGCAGGCAATTATGCATAGGCTAGCACATGATTGTGTGTGATTACACGTATACTGGG
GGGTAGATGTGCAAACCTTGAATTTGTAGCTCCCATCCACAGAGACTTCACAATGATAGA
CGTATGTTTTTCCAGAATCCCAATCAAAAGTCTGCAGCACATCGCCAACATGAAAGGGTC
ATTGAGCACATGTAGTAATGGATACGAGGTTGGATAATGCCAGTAATAAAGACACCATCA
ATGAGTTTTTTTTTTATAGGTTTTTTTTATAATAATTATAATTAAAAAAAGGTAAGCTAT
CAGTGTTGGGGTAGATTTACCCTTCCTTGAAATCTCAAGACCTTCCAAACTGTGTAACAA
GTTAATAATTAATTTTGGGACCTTTAAGTTAACCACGTGAAGTCTAGTACTACTTAACAA
AACTTAAAAATAAAAATAAAAACGAGCAAAATGGTTTTTAACAGAATAGTTGGAAAATTA
TTAAATTTCTTCTCAGTAAGAATGGAATTTTAGATGAAGATAACTGGCTATGCAAACTCA
TTCCTACTCTCTAATCTGACAGGAAATGGCATCATTACTAGATACTAATTTACTTATTCA
TCCATTTATGTGTACTTGAAGGGGATTGCCATGATTAATTCAAGCAGGGTTGCTAAGCTC
CAATGATCAGAGTGTAAAGATATTCTGTAGCAAACTACCCAAATATTTTGAAATTCTTGA
ATTGTTAGTCTTAGCGAACATGGATACAATTCCAATTTTCTTTCCAGGAACTAAAAACAA
GTAGAGCAGGACAAGAGTCAAAACCAATTAGCAAAGATTATGGTAATCCACTAATTTATA
GATAAACAAGAATTGAGAATGATCATCACCGGGTGTCGGTCTTTCGTGCTGATACAGTTC
CGACCCAAAGCTTCCCAAACTCTCGTCTCAAACAGTTGCATCGGCAAATCTTTCCAGCTC
CTAATAGTCTCCGGCTCTAGAACTTTTTTTAACTTATTTCTGAAAAAAATAAATAAATAA
ATAGACATCCAAAAGCAGGTAAACGAACAATGTAATCTAAGAGGAAATGCAGAAGTAGAA
CCAAATAAGCCACAGAAGGAGAGAGGAAAGCAAAAAAGGAACAAACTTTCTCATACCCTC
CAGCGTAATTCAATATTAGGAATTGTCTCCTGAACTCAAGTTCGCCCAGAGCTTCTAATT
GTGCCTGCCCATTGTCTCCAGGTTGGTCTACTGAGGAATTAGTGGAAGTCTCACCTGTAC
CAACACACACTAGATAGTTAATCACAACGAATGAAAAGCATTCCATTGAGAAAGTGAAAA
AAAAAAAAAAAAAAAAAAAAAAACCTTGAGGAAAAGGTTGAGGTAGAGGCAGAGGGTCCT
TAAAAAGTCGAACAGGAGTAATAGTTGAAGGAGGAGCAGATGATGGGCCTTGATACGGAT
AAACACGGAGAACTTTTGAAGGTGAGGCAGAGGAATAGGAATAAGGTGGCCTCAACCCTC
CATGGTCTCCAGGTTGCTCTGTAACTTCCATTCTTACTGAGAAGAAATTTAATTTCAAGG
ATATTTAGAACTAGATAGATATCAGCAACATGACTTCCTATACCCACTTATCTTTCGGGA
GTATATTTATGCACTTGCTCATGATCATGGTTTAAATAGATCGGTTTTGTTGAAAAATCT
AAAACTGAAAAGAAATTTTATAATTTTTATGAAAATTGAATAATAGTGTAAACTAAATAA
AATTATGATTTAAAGGCATCCATTAAACACCAAGATATGTAAAGGATTAGTAAAGCTTGT
TTGATATTCAACTTTAATTCAACTTTTTAAACTCAAAAACATAATTTGAATTTAAAACAA
AGAAAACCTGCTTAGTATATTTATTTTTAAAAACTCAAACTCAAGAGCAACTAAAAACCA
TCCCAATTATTAAAATAAAAAAATATCTGTTTTTTTTTTTTTTTTAACAACCCACAAGTT
TTCAAATTTTTAAGATTTAAAAACAGTTTTTAAGTTGTATACCAAACAAGTTTTTGAATT
TTAAAAATATATTTAATAACTCCTTGTTTTTAAAAAAAATCAAAGTTTGAATAGGATACC
AGACGCCCCTAATAATTTGACCATGAAAATGAAAACAGGAGGCGTAATGAGAGAATCAGA
TTTTCTTACTGAGATTAATCAAAATGAAAACAGAAAAGCCCATGAACATGAAATAAAGTG
AAGTAAAAAAATCTGACCTTTATGAACCGGAGGCGTAATGGGAGAAGCAGACAATTGGGT
TTGTAGAAGAGAAGCAGGGTCGGACTTTGAAGGAGAGGGAGAAGGAGAGGCACAATGATA
TTGTGGTTTCTCACGGATCATCCAAGTGATTAAGCCACCGAGGGTTTTGATAGTTCTCCA
TTCGGCGATTTCACGGAGGAGTTGGAGGGCCTTCTCCTCGCTCAGAAAACTCAGCCTCAG
TCTGACGTTTTGGTCTGGCTGGGGTTGCTTTCTGTCGTTACAAATTTGGTTAAGCAAATC
CTCCACCGACGGAGGCAGAGCAATGTGCGGTTGCTGTTGTGGTTGTGGCTGTAGACAAAC
GTTGGCCATGACCGTCTGGGGGGGCTCGATCGTGCTGCTGTGAAAGCAGTTGATAGATGA
AGATAAATGATTGGCGGCATCCTCCATCTGTGGGTGACTGCGTTTCACGTTCAAATTGCT
GTGATGATGCATTTTTTTACACTACCATGAGCCAGCCCACAATCATAAACTTTCGACTAA
ATGGCTTTTTTTGTTTTTTTTTTGGGTCTGAAAACTTTCTACTAAATGGTAAGTCTCAAG
TTTCAAGCTTCTATAAACCAAATACCAAAAAGTTTCAAGCTTTTATGGGGATATACGAGA
TTTTCCCTGACAGAAGGTTCCTACTTCGGACCAGATTTTTGATGGAGCTACTTACACTAT
TTGCTGTGCTTGGATTGACATGTCACTCAACTCTAGTTACTCTCTCTCACTCAAGGATCC
TCTACCTTTTTATAATCAAGGAAATGCCTCCTCATCGACTCTGACTCACCATCACAGTGG
ACTTCACACAGTCTCTTGTTTTTCCTTATAATTTTGGCAAAGTTTTCTTTTTTTGCTATA
AAAGAATTTTGGTTTGTACATGTTAGACGAAGCTCCATTTTTGGACT
>chr7:18114727-18131436 A0882 MDHC_LG7 P1
TAAATGACGACTTTCAAACGCATGAACAAGATCACCAAATGCGAGGAGTGGGGCGTAGGA
GCTGTTCTCCAATCCAATAAGTGAAATCCCTTCCCAATAACAGGTTACGCATTACATGAT
ACATCTCTCACAATAACAAGTCACGTGATACGTAGCTGTGAAAGAGACACCGTATAGTAT
CATGTTCAAATTTTTTTTGAGGAATCTAAGCATTTGACCAATGGAAGCAATAAAATTGCA
AGAAACAATATAAGCTGTAAATGGATTTCAATTACATGAACTGATCACATGGTGGGAGGT
GGAGCTGGGGATAATACAATTAGCATATTTATTTGAATTTAGAAACAGAGGGCTTACAAG
CATCTCCTTAACTCATTTTAAGCACCATCGTCACCAAGTGACATAACACAACAGTAATAA
AAACACCATGCATCTTCAGAAAACACCCATTTAAAAAGAAGTTTGATATTAAACTTCTAA
AATGTGGAGCAACACACTGTTCAACGGTAGTTTCGATACACAGGGCTGTACATGCAACTC
TCAGCATACTTCACAAGATTCTCAGGACGGGGGAGACGTGTAGCCAGGCCTACAAAGCAT
ACGATGAAAACGAATTACAAATGGATGGAAGAAGTGGACATTGTTTTTGGGTCAGAACTC
AGAATATACCAAAGAAAAGAAATATATAAAAAAGGCTCACCAAGTTCATATGCCTTAGCA
GCTACGTTAGCAGCTATATGGGCAGAAATCTTTCTGATGTTGGAAAATGGTGGATAAATC
AGCCCTTTCTCAAAATACTCCTCTGAAACTTCCCCCGCCAACGATTCCGCTGTTTTTAGG
AGATGAACCAAAAAGTTGAAGAAAGAGTAAATGCAAAAGTCAATGTCTTGCCAACTAAAC
CTCCTATATTACAGTTGATAGATTTGTGTTTGGCCTGTTTTGACAACATAATGCCATTCA
AGTTCTAAATTCTATGTTTTTTCAAAATCAAACCATTCTGAATGTGAAGTCTACTTACAG
GCTGCCAGAAGCATATCATTGTGCACACGGATTGCGCCAGAGATAACCAAACCGAGACCA
AATCCAGGGAAAATGTAAGCATTGTTGGACTGCATTGAAAAGGAAAGCAAAAAATCTCAG
TCATTGATACTAAACTCATGGTTTTAAACTTGGTCTTAATACTGTGAGATTATATTTGTA
TAACCTGGCCAGGAACATAAACTTTGCCATTGTATTCAACAGGATCAAATGGACTTCCGC
TGGCAAAAATTGCGCGTCCCTAGCAAATGAAAGCAGGACAAGAAACATGGAAGAAAAGTT
AGCTTCACTGCATAAATGGAGTACTCAAACATTCTATTTATTGTATCACCTTGTGCTATA
AATCTCCAAGCAAGTAATGACAGAGTAGATGTAAAAATAAATGTTATACCTTACTCCAAG
TATAAGCTTCTTCAGCAGTACATTCAGACTGAGACGTCGGGTTGGAAAGAGCCAAAATGA
GAGGTTTCTGCATCATTCATTTCTCAATGTCAATAAAACAGATGCTCAAAATGTTATCCA
ACATGAACAAGACGATAGGCAGGGGATGGATGTAAGAGAAAGTGAGGAGTACCTCATTGA
AGGAGGATACTGCCTCAATCACTTCCTTTGTAAACGTTCTTCCAACACCGGATGATCCAA
TAAGAACTGTTGGTTTAATTGCCTGATCAAGTATGAAGGGAGAATAAAAAACAAGTATAA
CCAAATAATTATGCATCAAAATTCAAAAAATAAACTTGAATTGTTTGGTTCATACCTTGA
CAGCATCAAGGAGATTATCAATGGGTTCATGTTCGTGAGCCCAAGGCTTCTTAAACTGTT
GAAGAGAATCTTTGCGAGAGCTAACAATTAATCCCTGCAAAAATGATTCATGTGCTTAAT
GAAGTTTGAGAGAAAGTAAGAAAACTTAAAAATGAAAGTCAGAATCTTTATCGAGCATGC
TACCCCACCTTTGAATCAACAAGCCAGATCTTCTTACGGGTCTCTTCCACAGGAGTTTTT
GTCTACAAGAGACAAAACAAAATAAACGAAGGAAGATCATTGATAAATCATGACCAGAAG
TCCTTAACATCTCAGTTTGACAATTACATTAACCAGAGATAGCGTGCATCTGATTGTAAA
AAGTTAATACCTTTTGTGAGATCTCAAGAGCTATTAGCTCTGCAATACCCGTCCCAGCCT
ACAATCATGAGCAACAGCAGGATGAGAATTATATATTAGAGTTAGATTATTCTTAGTTCT
CCTTAGTTAAGGACATGATAAGCCAGCAATATGTAGTGAAGACAGAAATCCATGAAAAAT
TCCTTACTTCCCCAGCACCAAGGAACAAAAACTTGTGCTCGGACAGGCTACCACCAACCA
ACCTCAGTGCTGCCACAACTCCTGCAAGAACTACAGCAGCTGTTCCCTGAAACAAGGAAA
CAATAGGTCAGGGGGAAACTAAACAAAGTGTACAAGCCGTAAAGGCTAAAGGGCAAGCTC
AAAAGTGATCTACTGTGTACTTGTATGTCATCATTGAAGACAAGATGAGTCCTCCTATAT
TTTTCAAGCAGCTGGAAAGCATTGTGGTTTGCAAAATCTTCAAACTGCACATTTCAATTC
AAAGGGACAAGACAATCTCAGAACTACATGAAAATTTTATACTCTGGAAATCCTACGAAT
ATATTTTATACTCTGGAAATCCTACGAATATATAGGATGTTATTTAAGAAGCAACCTGAA
TGACAACTTTTTCCCCATAATTCTGCTTGACAGCACTCATGAACTCATCTAAAAGATCAG
CATACTCCTGCAGGTAGTGTCAAAAATCTCTCATCATTAAATTAAAATTTATAGTTCTTA
ATTACATAACTAAACTAAACTAAACTAGAGACAAACTAGGGTACGGTAGAAGCTACAAAC
CTTCCCAGTTGTCCTCTTTTGTCGAAGTCCAATATAGAACTCATCCTCCAGCAACTGCTT
ATTATTTGTCCCAACATCAATGGTTATAGGCAAACACTGCAGAAGAAAGTCCAAAGAATT
CTTAATTAAATGAAATTTACATGCTGTGATATCAAACAAGAATTTAAATTTCAATCCTTC
CTTAATTTCCAATGCAACACCTTGATATTAAAATTTACAAATAAAGGTAAACCTCATGGT
TTTGAAGAAAGTTAGCAATGATTAGTAACAAGTAAATAGGAAAATCCTTACCGCTGAGGG
ACGAACTCCTCCAAGCGCTGTGTACAGAGCCAACTTCCCTACCGGAATTCCCATCCCCTG
AAACATGTCCAACAATGCCATGTGAGGGCAAGTTACTTAACCACTTGAGGGTTATTTTAC
TTTTACCAAAAGATACTCATAATTTAAAGAAAGTGATTCAAACTTGTTACCTGACAACCT
AGGTCGCCAAGTCCCAAAATACGCTCACCATCAGTCACAACAATAACTTGAACAGTCCTT
TCAGGCCAGTTCTTCAATACCTCAAGAACTTTGCCCCTGTAAAAGTTGAAGGATTTGTCA
TGTCATCAGAACTTTATGTTGAGAAAACCGAAAAATCACGGTGTAAAGAAATAGTCATAC
TTCTCTTTCAGGCTTATGTAAAGACCCTGAGGGCGCCTGAAGATGCTTCCGAATTTCTGG
CAAGCCTCACCAACAGTTGGAGTGTAGACAATTGGGAGCAATTCCTCCACATTATCAATG
AGAAGTTTGTAGAACAGCCTCTCATTCCTCTCCTGTTAACCAAAGGAAACTGAATGATTC
TCTCTACATCCTTGTTCCAAAGACAAGCAACTCCGCAAAATAGTAAGACAAGTCCCCATT
GTCATTTAACACATTGCAGGGATAAATAACACACTTGAAATAGTGTCCATGAATCTTTAT
GCTAAACCGATACAGGTAAACAGAAAAAACTACCTGGAGCTCTGTCAGAGCCATATATTT
CTGCAGTGGGACTTGATATTGTCGGATAGTGTTCATCAACTTCTTCTCCTGGTTAACAAA
TTTTGGGGGAAAAACATAAAAAATAAACAAGAAGTCAACATTTACCCCAAAAAGTCAACG
ACTGATGTTCTTGATGAATGAAACAACTGAGCTATGCCATTTTAGACTATCACCACAACA
CCCTAAAAGCTTAAATTAACCATGCCATGAATACTAAGCAAAGCAGAAGGACTAAATTAA
ATTAATGGAAACCTGAAGTTGTTGAGAGCAAGTTGCTGGAGGCAGAAGACCACGCAAGTA
ATGGGCGTCCCTCTCTTTCTCCGTAAATGCAAGCCCTTTATTGTACTGGGGATCTCTCAG
CAAAGAATATCCACTGCATCAAGAGATTCAAATTCCACCAAAAAAATTTGTAATTTAACT
TAAAAAAAATTAGAAGTATCAAAGTTTTTACAGGTTTAAGTAAAGCATCCAAAAAGTAGA
ACAGAGATTTTGTTTGGTGAAAAAAGAGAAAAAATTACAACTTGGGTTGCAAGCTAGAAT
TATAAAACAATCAGGTGAAAAGTAGTGACCTGGCGACGGAGTAAGTCCAAGGGGTGACAA
GCTGGTCCTCGGTGGCAGTGTCCTCACCGTAGATGTCCTCAACGCCGCCACCAACAACGG
CGGATTTGGGGTCAAAGTCAAGCACAGAAGCCTTTTCCCCCAACTCCTTGAAGGCGCTCT
CCATTCTTCTAAGTGACCCAATTAACAGCTGAGGATCAGCAACACTCTTTCTCTTACAAT
TACAACACAGAAAACAGAGTGATCGCTGGAGCTCAAAGCCAGTAGTGAGAGAAGAAGCAG
AAGATGCAGTGATCTGTTTTTGAGCTGCAACTCTGTTTTAATAACAAAGCAAACAAACAA
GAACCCATGTTACATGTACACCAAAGGCAAGACAAGACTTATGGCTTTTTTCACATTAAA
AAGTCTAAAAGGAAATGGAAATTAAAGGTAGGGTCATTTTCAATTTAACTAATCATCTTT
TTCTCTTTGTTTAATTATTTAGAGAGAGAAAGAGAGAAAAGAAAAAACGTATAGACGGAG
GAGAAGTGTGAAACTTTCTTGTTCAATATGCATGTGGAGGTGGTGGAGATGAATGATACG
ATTGATTTGGGTGAGTGGGTTCTTTTGAAGGAGATCATTACGCAAAATATCGAGATTAGT
GGTTGGTAGGGAAATGGATACGAATAGGATGGAAGAGAGAGATAGAGACATGGTTTTTTG
TCTATGTTCGGCGGTGGAGTTGGTGGAAGAGAGAAGATAGAAGGAGACAATAGTTGCAGA
CAGTGAGAGATTGGGCTGTTGATTTGGATAATGAAGATTATTGAACAGACGTGTCCAATG
GTGGGGCCCTCACATGCACACCTGCCTCTCAATGCCAGTGCTGTATGTAGTATATGCCTT
GATTCTAAAATAAATATTTGTAACGGACAAAGTTTTGTTTATATTTCTATTTGGCATGTT
ATGCCGGTACTTCTTTTTTTTTAATACGAGTGATAGTTTAAATTATAAAATGAGGGATTT
TTCTCATACACTACACTATCAAAGTGCTATAAATGATCAGACCCAAAAAAGAAAAAAAAA
GTGCTATAAATGATAATGTATAAAGATTGAAACTTGACATCACAAATCTGCAAATCCAAA
GACTTCATAATTCTTCTTCCCTTGTGAGCGTTTGACCAGCTTTTTCCTGGTGCTCACTGA
AATCAGATGAGGCTGAGGTTTGTGCAGGTTAAGACACGTATGGATTGAAGCATTGACATG
TGGTGAATGGTCGTGATTGTTGTGCCTACACGTCCTGTGAACAAACACATCCCAAGGTCC
CTATACACGTGAAGATTGAGAGCTCAGACGGCTCTGTGTCTAGTATTTATTTAGTATTTG
GATTTTTATTAATAATATTGGCTCCGTTTAGAGCACGGGAAGGTCTGTTTGTCTTATTAA
TATTATTCCAAGGTATTGAAAAATTACCAATTGGTCCTTTTACAGAGTAATGCAATTAAA
AATGTGACACTTATGTATATTTCTCCCAAGGAGAGAAACATTATTACCGTGTGAATGTCA
TTATTTTCTAAAACCCGCCCATACTTTCCTTTCTGTTTATAATGGTACGTGTGGACATCC
GGATGAGAAAATAACTATATATATATATACATATATATATATATGCAAACACGCGTTAAT
GTTACAATATAATACATACAACATTTCTTGACAATAATTACGGATATTATGGTACACCTA
AAATTTAATTTACACTAAGTCCTTCAAAACAGAGAATGAGACTTCAATAGTTCGGGCCCC
TTGTTTATTCCTATAATACTTGCAGAGGGCTGAACCTGCAACTTTCCATGCAAAGCAGCA
TTTACTAACAGCTCCTTGACTTATAGCATGGTCATAAGTCACCCGATATATTGCAAGCGC
CTCATTGAATATTTCATGCAACGGCCTTGTACTATTCTCAAGGTCCTCAGCACCACCATA
CAGAATCTACAAATGGGGAAAAGCAGTGAGCAGAACAGGCTCTGGTAAAATGTTTTGTTC
ATAATCCGGACACTTAAGTCTGAAGTCTCACCTCTTTATACTTTCTGAAGACCTTATCAG
CAGCATTATTCTTGCTGTCTCGATCATTGTCCTGCATGGCAGAGCTCATTTCACTCCTGT
AATGCTGGTGGTGTTCCCTCCATTTCCTCAAGCACTCCTCAGGGACTTCGACATCGAACA
TGGGAAGTTTCTTGACTTCTGAAGAGAGGTACAGAGGAAAAATAGCAAGTCAAAAACTTA
TGGACAGGAGCTTTAATAACCAGCTAATATTAAAAATACTTTTATCACACCTTTGATAGA
AGCATCTTCTAATTGATAGGCGTTCACTGTGTCATAAATTAATCCCAAAATGGACGTTGA
TTTGTACGAGTTTACCCTTTCCATGTAATGAGGGAACTGATTCGACTTCAATTCTCCAGG
AATTACCACCTGTTACTCAGAAGTTAAATCAAAGTTTCAAGGCACAGCCAAATCACTTGA
AAGGAAGATGTACTTCAAAGATTAAGGATCATGCAAACTGTAAATAACTAGCTACTGATT
TCCTATATCGTAAAACAGGAGGAGGATGTGAATGTTCTTCACTCCATGGAAACTAAACAA
AGGGTGAACTGAAGACAGACAACGAGTTCCAAACAAATGTAGCAGAACAAATCAAAAGAA
ACGAAGAGTACCCTTTTCCTAAACCAAACACCATATGTTTAATTGCATACAATAGGTACA
CCCACTTATAATAACGACATACTGGAAGAAAGTAAAAATTAACACCAAATCCCTATTGAT
ACATCCTATTACAAAGCTGAAGCAAAAAAAACCAGAACTAACCTTTCCACCTTTTTTTGG
TGCATCTAGAGCTTCGTAGTATAAATCAACCAACCGCAGCATGTTTGCCTTCACACGGGC
TTTCTCACTATTACTACTATCTCCTAGAATTAACAACCGATCCATCTTAGCCAGCCAGCT
ATCAGATGCCTCACTCATTGCAAAGCTGCAACAGATGAAATTGTTTGTGCACCAGAAACA
TAAGATTCACACAGTGGATGAAGTGCTAAATCTGTAGAACAAATGTAATACAAATAATAA
CACAAGAATAAACAGTACTGTTAAGTGTGAATCATAGCCAGAGAATGCTGTCTCAGTTTC
AACAACAAACAGAGATATCCATCATCCAATACCATATCAAGAAGAATGGAAACCATTCAA
CTTGATTTATAAAAGTGGGAAGTTAATATTTTAATTTGGGCCCGATAAATAAGCATAGCA
ATAATTACATACACCAGAAAACAAATTACATTAAGGTTCAAGAATTACCTGATACTTTGT
AACAGTCAACAACTTACTAAATTTTAAAACGAAAAATTCTAATTCAAAGTTCAATTTTGC
CAATATATTTAATGAACTATGCTTTCGTTACATGCATTTTAGACAATATCAAAAGGTACT
ACTTAGGCTAAAAGCATTACAAGATTGAGCAAATAGTAACTACAACGCATCAGGAACCTA
ATTAAAGCCAGAATTTTAATGCAATACAACGCAAATGATTATAAATAGAATCAAATGCAT
ACCTGGGTTCAAACCTAGTTTTCAAGAATAGTTTAATGAGCGCATCCTCTATATCATTAG
GCAAAAGCTCACTGGGTCTAGGACTCGCAACTTTTGGAGTTGATGATGAAGCTTCGATCC
AAGGTTCACTCGGTTTAAAACATTCCAAAAGCTGAAATAATTCCAATAATAAGTGCTAAA
TACAAAAGGGAAACTAGATAACACCAATTAATTATGAAATACAATCACATAAGAACTTTG
GCATATTTGGTATTCTAACACCTCATGTGCTGAAGTATTAGGAGTCAAAGTTTTTCTTCT
CGAACCAGTTCAATAGGTAAAGAGACTACAAAACAGGAGCTCAGCTTTTGGAAAGACCCA
AGTGACAAATTATTTCATTGACATCTTTCCAACATGATCTCACATCAGTATGGAAACAAT
TTAAGTGCAATCAAGCCACTTCAATCAATGTCATGCCCGAATCTTTTCAAATCCCTTTTT
TTTATCATGAAAAGGTATAATAAACCTTAATAAAATGGATATCTATTAAGGACAAAATAG
AAAAACTGATAGTTAAGAGGTGTGATAAACAAAAAAATTTCCAATTCCATGCATAAATTG
GTTAAGCATTTCTAGAGGGGATGTGCACGTCAAATTTTCAAAATAATGATAGAGTAACCC
CGATTAAGGTAAATGCCAACCTGAGGGTTTCTTGAGACCCAATAGAGATCACCGTCAAAA
TCTCCACCACCCATTTCATCAGCCACAGAACGTGGACCTTTGCAAGAGAAGAATATAGCA
TATTTGGCATTTCCGACAACATATTCTAACTCCTTCACGTACCTGGCCTTTAAAACATGG
ATATCACCAAAGTGCAAACCTGGATGCCGGTACACTAGTACCTCTCCTGACATTTGTCCG
CTGTCACTGCACACATCATTGGGCCGAAAAGAGGCCTCAAGCTATAAGTAAACTATATTT
ATTGACACTGAACTACACATAGATGAAGAACTAACATAAGATAATAAAGAAAGAAAATAT
GTATAGTAACACCTTCAGTAAAGAGATACAATTAAGCAAATACAAATCATACAATACCAT
ATTATACCATATACTAGAAACAGTTCTACATGGAACTATTAGTTCATATATAATTTTTTT
TTTTTGGGGTAAATAGTTCATAATTCATTAGAACATAATATACATTAGTACCACTATAAT
TTTCAAAGCAAGAAAATAACAAAATTTGTACAGCATAACCATATAATACGATCTTATGGT
TATGGCATAGATCAAAGAATTTCTGTGTTAGTTGTAGGTTGGATAAATTTTTTAACTAAA
CTACAAATATTGCGATTACAGATTGCTTCCAATACAAGTTATAACTTTACACCTTTAATC
TAAGTACCATGTCTCACATAGAGATAACCACGCAAATGCATTCCTTCTATTACACAAGTT
TTAATTCAAGCAACTGTATTTTATAGCTAATGGGGCATGGACCAAAGAAATGAGGAAATT
ATTGTGCTATGCAATAAAAAGACATATAATTAATCTAGCTACAGGATAACAGATGGTAAA
CATATCATCAAATTCTTGAATGGATTTTTAACAGGAGAGAAAAAAATGCCAGAAATCATA
CATACAGGATAACGCAAACTTCATCTCTTTCCAGAATCCCTGTTGGATCAGTTGTCCCCA
TCAACATATAACTCTGAGGACTACAAATTTTGCCTCTTCTAAGACTGTTATTTTCCTTTT
TCATTAGAATTTGACAGACGATATTGCAAATATGATTCTTCAAGAGGAATACCAGAAAGG
ATCATTTTTACCGAACTGTAATCATCATCCATCTCACCATGGTTATAGGCAACTGAAAAT
ACAGAAAATGATGGAAGGAAACCCATCAATAAATTCGAAATAGTGAAAGAGAAATAAGTG
GAACATAAATGAAATAGGAAATGGCTAGAATGTTATTTAACCCATGGACAGATACCAAAG
CAAGAAATTGGCTGCCAATTTGACCCCAAATGATTCAAAAGGAAAGAAAAAGTTACGATG
AGTTCTAAGCACTATCAGCTTCACACCTTTGAATGCTGCACGCATACTGCAGAAAACACC
ATGAGTATCTTCCAGATCTTTCATAAGTAACCCCATAAAGTACTCTTTCGGCACCCCTCC
ATGACATAGAAGTGCAATTAAATGCCTCGAAAAATATGTATTCCTATGTGATTTGCTGGA
AGATGAAAACTTTTAAGTTAAAAATTACACCTTCAACAGTAAAATAATATAAACAGCCCA
GCACCTGGCACTGGCCCTGTACTTGAAATTCTCAATTAATTTATGCTAAAATGTAATATC
GTGTCCTTTTCTTTTATCATTTTTTCAATGTTAACCTTGAGAAAAGGTATCTAGTGATAT
GCTAATAAATGCAAATAAGTAATAACCAAGTTGACGCAGGACAACTGATTCTGAATCAAC
TGCAGGGGGTAAAAGCAATACAAATTACGCAAAGATAAGTTCTAAATAATGGATATACCT
TACTTTGACTATTTCCAACGAATTCACTGTTTGATCATCTGAAATCGTTGGATCTCTCTC
AACTTTAACCATTGATGGTCGAATCTGGATTGTTTTCGGTGGCAGCTACAATGTTTGACA
CTTACAATATTAGAAAATAAGAAAATGAAGAAAATACTATTAGTCAGAACTATTCCTTAA
GTTTTTCATTACTATCAAGCATGAACCTGTTATTAGGGTTGTATTATCTCAGTTCCATTC
AGTAATGATGAGGGCATTGTACAAGAGAATGACAGAAACCATACCGTTTTATTGATCAGA
AAGGTTCCCTTCACAGCACGGCCTTTGTAAAAAAGTCGGAACTGCAAGAGCAAAGGCTAC
AGGAGAGAAGAGACAGAAGGAAAACAAAAGCAAAGGGAAATCAGTTGCAAGCAAGATAAG
CCATGCACAGAGAAGAGTAGAAGACATTAGCATTTTGGATTAGGAAATGGAGAAATTAAG
AAAACATGGAGTTGTGAGCCAAAAATTCAGAGAGACTCGACCCTTGACACAGAGGGAAGG
AGAAAGAAAATATAGTCAGTTCCTAGGAAAAAACATAGAGAAATTACAATTGCAGAAGGC
AGAGAGTCACACAGGCAGAGCAAGACTCTTGCGCATTATGCATACCAAGTTTTTGGCTGC
GTAACAGACTAATTTATACAAGCTGTTATACATATGTAAGTTTTAGCTGCATTTTTGCTA
GATTATTATTCATATCCAGTAACTTGATACTACATTTTTATGCAAACATGTATTTCAAAA
TCTCTATTGTCAAATGCAAATGACGTTGAGGATAAATCAACTATGAGGTTAGTTAATATT
TATTATTGCCATGCTTTAACCTTAATTTTAAATTACCTAAAACATAGAATCACAAACCTC
AATGTACTCCTTACTGATATAGTCTCCTTTGAGTAAATCCTTCGGACAGAGTAAAGCCAA
ATCCTCAGATATGAATCCAGTTCCATCTGTATGTATAAGAGGCTTTCCATCTCTATAGAT
ACGATTACCAGATTCATCCTGTAGTTTACACACACAAAAAAAAGAAGAAAAGAATAGACT
GCATTTTTAAACGGAAAAAATGAAACAAAGAAAAGGACATATAAGTACAAATAGGAAATG
CAACATCCATTAAAAAGATTCAGGATCATACAAGACAATACTCATCATCAATGTCCTCAA
CCTTTACAAGTGACCAATCTACTACTAAGCTCTCTGTCTTTGACAAAATGAGTGAAAACC
TGAATTCCCAAGAAAGATGGTACTTTAGAATCTTTATGGAAAATTACTTCTATACAGCAT
TAGAAAAGAAATTTTTGAGTAAAAAATAATTACATACCTAGCCATGTAGTTTGACACACT
AGACACAGTATGTGCATGCATAAAAATGCATCTTGTTTCGTGAATTTTTCTGTTAGAGAA
CTTATAATCTCCACTCCTGTCAATTGCGGCATTAGAGCCCACACGAATAAAGTAACACTT
CACAGGTGATGAAGTTGGGTTTTTCTTCTTTTCTTGATTGCCACCATCTTTGAACACTGA
TTCAAAACCATGTCAATGATCAATTCAGCTAGAGTGCTCAACAACTCAATAAAAAGAACA
GAACATGTTCATGTATCCAAATACAGGTTAAAACTTCACCTGGGAGAACGGTTTAAATAA
CATTAAATCAGTTTCTGAATATCGAATCCCAAGTCTAAACCATGTGGTAATTCTAAATCC
TATTTCTAGCATGTGAAGCTGACCAAAAAAAAAAATCATATTAACTATCCAGCTTTAAGA
ATGCCAGAGCATTTAAGAGCAAGTGAGCCTCAGAAGACATTTTTCTAATACCATCAGTGA
CGGAGTATAAAGAAATGTATCTGCATATGTGTTGATGCACAGAAGAAAAATGAAGTGAAA
AAGACCCTCAAACACCTTAGCCTTGTTCCGGTTGTTCGGATGGTTTTGAAACCGTACATA
TATGCATGCATGTCTCCCTGTGTGACCATTGTAACACGGAAAAGATAACCTACAATGATT
TAACAAATTGTTCTTTTTTCACTCAAGCATGCATTGTATGAATATTCTATTTCATAGGAG
GTAATTATACTTATGAGCCAATCAAGACAGGTAGAAGAGAGAAACAAAGCCAAAAGTGGT
TAGTGAAGTAAAACATTTTTAAAATTGGACATTCAAAATTCACCATATTAAGGCATGAAA
GACATACCAAAGAACCGATATCGATGCAAACCTACAAGAATCCCTTCTCTTGCGACCTTG
CTATAGTTGGCATAATTATGTTCTTTAATGGCAGTTGGAACTTTCTCAGTCACCACATCG
GAAAATTTCACCATTAAAACATTGTCATCTCCCAAAACTTTCTGCAGGAGAGTTCTTTTT
GTGTTGTTTAGACAGGGTCCCTGAAGGAAATAACAATTTATCACTTACACAACATCTGCA
AAATGACCGGTCAACACTGGCAACAGAAACATTATGATATTACCAAAAGACCAGTGGAAA
TTGCTTGTATTTATAGTATACATATTAGGTTCCGCATGTTGCTGAGCTGTAAAATTCAAA
CAAGCAATAAAAGAAAAAATCCATTTTCCAGAAAGGAACTGCAGACAGCTGATTACAATT
TGCCGGTGAGGGTTTGCCACTACAACACATGTTTTGCAAAAATGAATTGCTATCAATTGG
CACTCATGAAATCAAATCTTAAAGGTACAAAGTTTCTAAATACTTTTTAATGGGGTAAGA
TTCAAACGTGAAACCTCCCACAAGACCTAATCAGAAGATCTGATTCCTTCCGTGGACCCA
CAGGTATGACTGATAAGGCAATATCAGGTTTTACTGATACTGTGATACCTAATTTCATGA
TTGCATGTTAAACTCTGATTACCTACACTACAGATTCTGTCAGTAAATTAACTATTTCTC
CTTGTGAGCAGGCAATTATGCATAGGCTAGCACATGATTGTGTGTGATTACACGTATACT
GGGGGGTAGATGTGCAAACCTTGAATTTGTAGCTCCCATCCACAGAGACTTCACAATGAT
AGACGTATGTTTTTCCAGAATCCCAATCAAAAGTCTGCAGCACATCGCCAACATGAAAGG
GTCATTGAGCACATGTAGTAATGGATACGAGGTTGGATAATGCCAGTAATAAAGACACCA
TCAATGAGTTTTTTTTTTATAGGTTTTTTTTATAATAATTATAATTAAAAAAAGGTAAGC
TATCAGTGTTGGGGTAGATTTACCCTTCCTTGAAATCTCAAGACCTTCCAAACTGTGTAA
CAAGTTAATAATTAATTTTGGGACCTTTAAGTTAACCACGTGAAGTCTAGTACTACTTAA
CAAAACTTAAAAATAAAAATAAAAACGAGCAAAATGGTTTTTAACAGAATAGTTGGAAAA
TTATTAAATTTCTTCTCAGTAAGAATGGAATTTTAGATGAAGATAACTGGCTATGCAAAC
TCATTCCTACTCTCTAATCTGACAGGAAATGGCATCATTACTAGATACTAATTTACTTAT
TCATCCATTTATGTGTACTTGAAGGGGATTGCCATGATTAATTCAAGCAGGGTTGCTAAG
CTCCAATGATCAGAGTGTAAAGATATTCTGTAGCAAACTACCCAAATATTTTGAAATTCT
TGAATTGTTAGTCTTAGCGAACATGGATACAATTCCAATTTTCTTTCCAGGAACTAAAAA
CAAGTAGAGCAGGACAAGAGTCAAAACCAATTAGCAAAGATTATGGTAATCCACTAATTT
ATAGATAAACAAGAATTGAGAATGATCATCACCGGGTGTCGGTCTTTCGTGCTGATACAG
TTCCGACCCAAAGCTTCCCAAACTCTCGTCTCAAACAGTTGCATCGGCAAATCTTTCCAG
CTCCTAATAGTCTCCGGCTCTAGAACTTTTTTTAACTTATTTCTGAAAAAAATAAATAAA
TAAATAGACATCCAAAAGCAGGTAAACGAACAATGTAATCTAAGAGGAAATGCAGAAGTA
GAACCAAATAAGCCACAGAAGGAGAGAGGAAAGCAAAAAAGGAACAAACTTTCTCATACC
CTCCAGCGTAATTCAATATTAGGAATTGTCTCCTGAACTCAAGTTCGCCCAGAGCTTCTA
ATTGTGCCTGCCCATTGTCTCCAGGTTGGTCTACTGAGGAATTAGTGGAAGTCTCACCTG
TACCAACACACACTAGATAGTTAATCACAACGAATGAAAAGCATTCCATTGAGAAAGTGA
AAAAAAAAAAAAAAAAAAAAAAAAAACCTTGAGGAAAAGGTTGAGGTAGAGGCAGAGGGT
CCTTAAAAAGTCGAACAGGAGTAATAGTTGAAGGAGGAGCAGATGATGGGCCTTGATACG
GATAAACACGGAGAACTTTTGAAGGTGAGGCAGAGGAATAGGAATAAGGTGGCCTCAACC
CTCCATGGTCTCCAGGTTGCTCTGTAACTTCCATTCTTACTGAGAAGAAATTTAATTTCA
AGGATATTTAGAACTAGATAGATATCAGCAACATGACTTCCTATACCCACTTATCTTTCG
GGAGTATATTTATGCACTTGCTCATGATCATGGTTTAAATAGATCGGTTTTGTTGAAAAA
TCTAAAACTGAAAAGAAATTTTATAATTTTTATGAAAATTGAATAATAGTGTAAACTAAA
TAAAATTATGATTTAAAGGCATCCATTAAACACCAAGATATGTAAAGGATTAGTAAAGCT
TGTTTGATATTCAACTTTAATTCAACTTTTTAAACTCAAAAACATAATTTGAATTTAAAA
CAAAGAAAACCTGCTTAGTATATTTATTTTTAAAAACTCAAACTCAAGAGCAACTAAAAA
CCATCCCAATTATTAAAATAAAAAAATATCTGTTTTTTTTTTTTTTTTAACAACCCACAA
GTTTTCAAATTTTTAAGATTTAAAAACAGTTTTTAAGTTGTATACCAAACAAGTTTTTGA
ATTTTAAAAATATATTTAATAACTCCTTGTTTTTAAAAAAAATCAAAGTTTGAATAGGAT
ACCAGACGCCCCTAATAATTTGACCATGAAAATGAAAACAGGAGGCGTAATGAGAGAATC
AGATTTTCTTACTGAGATTAATCAAAATGAAAACAGAAAAGCCCATGAACATGAAATAAA
GTGAAGTAAAAAAATCTGACCTTTATGAACCGGAGGCGTAATGGGAGAAGCAGACAATTG
GGTTTGTAGAAGAGAAGCAGGGTCGGACTTTGAAGGAGAGGGAGAAGGAGAGGCACAATG
ATATTGTGGTTTCTCACGGATCATCCAAGTGATTAAGCCACCGAGGGTTTTGATAGTTCT
CCATTCGGCGATTTCACGGAGGAGTTGGAGGGCCTTCTCCTCGCTCAGAAAACTCAGCCT
CAGTCTGACGTTTTGGTCTGGCTGGGGTTGCTTTCTGTCGTTACAAATTTGGTTAAGCAA
ATCCTCCACCGACGGAGGCAGAGCAATGTGCGGTTGCTGTTGTGGTTGTGGCTGTAGACA
AACGTTGGCCATGACCGTCTGGGGGGGCTCGATCGTGCTGCTGTGAAAGCAGTTGATAGA
TGAAGATAAATGATTGGCGGCATCCTCCATCTGTGGGTGACTGCGTTTCACGTTCAAATT
GCTGTGATGATGCATTTTTTTACACTACCATGAGCCAGCCCACAATCATAAACTTTCGAC
TAAATGGCTTTTTTTGTTTTTTTTTTGGGTCTGAAAACTTTCTACTAAATGGTAAGTCTC
AAGTTTCAAGCTTCTATAAACCAAATACCAAAAAGTTTCAAGCTTTTATGGGGATATACG
AGATTTTCCCTGACAGAAGGTTCCTACTTCGGACCAGATTTTTGATGGAGCTACTTACAC
TATTTGCTGTGCTTGGATTGACATGTCACTCAACTCTAGTTACTCTCTCTCACTCAAGGA
TCCTCTACCTTTTTATAATCAAGGAAATGCCTCCTCATCGACTCTGACTCACCATCACAG
TGGACTTCACACAGTCTCTTGTTTTTCCTTATAATTTTGGCAAAGTTTTCTTTTTTTGCT
ATAAAAGAATTTTGGTTTGTACATGTTAGACGAAGCTCCATTTTTGGACT
>chr7:18114727-18131436 A0882 MDHC_LG7 P2
TAAATGACGACTTTCAAACGCATGAACAAGATCACCAAATGCGAGGAGTGGGGCGTAGGA
GCTGTTCTCCAATCCAATAAGTGAAATCCCTTCCCAATAACAGGTTACGCATTACATGAT
ACATCTCTCACAATAACAAGTCACGTGATACGTAGCTGTGAAAGAGACACCGTATAGTAT
CATGTTCAAATTTTTTTTGAGGAATCTAAGCATTTGACCAATGGAAGCAATAAAATTGCA
AGAAACAATATAAGCTGTAAATGGATTTCAATTACATGAACTGATCACATGGTGGGAGGT
GGAGCTGGGGATAATACAATTAGCATATTTATTTGAATTTAGAAACAGAGGGCTTACAAG
CATCTCCTTAACTCATTTTAAGCACCATCGTCACCAAGTGACATAACACAACAGTAATAA
AAACACCATGCATCTTCAGAAAACACCCATTTAAAAAGAAGTTTGATATTAAACTTCTAA
AATGTGGAGCAACACACTGTTCAACGGTAGTTTCGATACACAGGGCTGTACATGCAACTC
TCAGCATACTTCACAAGATTCTCAGGACGGGGGAGACGTGTAGCCAGGCCTACAAAGCAT
ACGATGAAAACGAATTACAAATGGATGGAAGAAGTGGACATTGTTTTTGGGTCAGAACTC
AGAATATACCAAAGAAAAGAAATATATAAAAAAGGCTCACCAAGTTCATATGCCTTAGCA
GCTACGTTAGCAGCTATATGGGCAGAAATCTTTCTGATGTTGGAAAATGGTGGATAAATC
AGCCCTTTCTCAAAATACTCCTCTGAAACTTCCCCCGCCAACGATTCCGCTGTTTTTAGG
AGATGAACCAAAAAGTTGAAGAAAGAGTAAATGCAAAAGTCAATGTCTTGCCAACTAAAC
CTCCTATATTACAGTTGATAGATTTGTGTTTGGCCTGTTTTGACAACATAATGCCATTCA
AGTTCTAAATTCTATGTTTTTTCAAAATCAAACCATTCTGAATGTGAAGTCTACTTACAG
GCTGCCAGAAGCATATCATTGTGCACACGGATTGCGCCAGAGATAACCAAACCGAGACCA
AATCCAGGGAAAATGTAAGCATTGTTGGACTGCATTGAAAAGGAAAGCAAAAAATCTCAG
TCATTGATACTAAACTCATGGTTTTAAACTTGGTCTTAATACTGTGAGATTATATTTGTA
TAACCTGGCCAGGAACATAAACTTTGCCATTGTATTCAACAGGATCAAATGGACTTCCGC
TGGCAAAAATTGCGCGTCCCTAGCAAATGAAAGCAGGACAAGAAACATGGAAGAAAAGTT
AGCTTCACTGCATAAATGGAGTACTCAAACATTCTATTTATTGTATCACCTTGTGCTATA
AATCTCCAAGCAAGTAATGACAGAGTAGATGTAAAAATAAATGTTATACCTTACTCCAAG
TATAAGCTTCTTCAGCAGTACATTCAGACTGAGACGTCGGGTTGGAAAGAGCCAAAATGA
GAGGTTTCTGCATCATTCATTTCTCAATGTCAATAAAACAGATGCTCAAAATGTTATCCA
ACATGAACAAGACGATAGGCAGGGGATGGATGTAAGAGAAAGTGAGGAGTACCTCATTGA
AGGAGGATACTGCCTCAATCACTTCCTTTGTAAACGTTCTTCCAACACCGGATGATCCAA
TAAGAACTGTTGGTTTAATTGCCTGATCAAGTATGAAGGGAGAATAAAAAACAAGTATAA
CCAAATAATTATGCATCAAAATTCAAAAAATAAACTTGAATTGTTTGGTTCATACCTTGA
CAGCATCAAGGAGATTATCAATGGGTTCATGTTCGTGAGCCCAAGGCTTCTTAAACTGTT
GAAGAGAATCTTTGCGAGAGCTAACAATTAATCCCTGCAAAAATGATTCATGTGCTTAAT
GAAGTTTGAGAGAAAGTAAGAAAACTTAAAAATGAAAGTCAGAATCTTTATCGAGCATGC
TACCCCACCTTTGAATCAACAAGCCAGATCTTCTTACGGGTCTCTTCCACAGGAGTTTTT
GTCTACAAGAGACAAAACAAAATAAACGAAGGAAGATCATTGATAAATCATGACCAGAAG
TCCTTAACATCTCAGTTTGACAATTACATTAACCAGAGATAGCGTGCATCTGATTGTAAA
AAGTTAATACCTTTTGTGAGATCTCAAGAGCTATTAGCTCTGCAATACCCGTCCCAGCCT
ACAATCATGAGCAACAGCAGGATGAGAATTATATATTAGAGTTAGATTATTCTTAGTTCT
CCTTAGTTAAGGACATGATAAGCCAGCAATATGTAGTGAAGACAGAAATCCATGAAAAAT
TCCTTACTTCCCCAGCACCAAGGAACAAAAACTTGTGCTCGGACAGGCTACCACCAACCA
ACCTCAGTGCTGCCACAACTCCTGCAAGAACTACAGCAGCTGTTCCCTGAAACAAGGAAA
CAATAGGTCAGGGGGAAACTAAACAAAGTGTACAAGCCGTAAAGGCTAAAGGGCAAGCTC
AAAAGTGATCTACTGTGTACTTGTATGTCATCATTGAAGACAAGATGAGTCCTCCTATAT
TTTTCAAGCAGCTGGAAAGCATTGTGGTTTGCAAAATCTTCAAACTGCACATTTCAATTC
AAAGGGACAAGACAATCTCAGAACTACATGAAAATTTTATACTCTGGAAATCCTACGAAT
ATATTTTATACTCTGGAAATCCTACGAATATATAGGATGTTATTTAAGAAGCAACCTGAA
TGACAACTTTTTCCCCATAATTCTGCTTGACAGCACTCATGAACTCATCTAAAAGATCAG
CATACTCCTGCAGGTAGTGTCAAAAATCTCTCATCATTAAATTAAAATTTATAGTTCTTA
ATTACATAACTAAACTAAACTAAACTAGAGACAAACTAGGGTACGGTAGAAGCTACAAAC
CTTCCCAGTTGTCCTCTTTTGTCGAAGTCCAATATAGAACTCATCCTCCAGCAACTGCTT
ATTATTTGTCCCAACATCAATGGTTATAGGCAAACACTGCAGAAGAAAGTCCAAAGAATT
CTTAATTAAATGAAATTTACATGCTGTGATATCAAACAAGAATTTAAATTTCAATCCTTC
CTTAATTTCCAATGCAACACCTTGATATTAAAATTTACAAATAAAGGTAAACCTCATGGT
TTTGAAGAAAGTTAGCAATGATTAGTAACAAGTAAATAGGAAAATCCTTACCGCTGAGGG
ACGAACTCCTCCAAGCGCTGTGTACAGAGCCAACTTCCCTACCGGAATTCCCATCCCCTG
AAACATGTCCAACAATGCCATGTGAGGGCAAGTTACTTAACCACTTGAGGGTTATTTTAC
TTTTACCAAAAGATACTCATAATTTAAAGAAAGTGATTCAAACTTGTTACCTGACAACCT
AGGTCGCCAAGTCCCAAAATACGCTCACCATCAGTCACAACAATAACTTGAACAGTCCTT
TCAGGCCAGTTCTTCAATACCTCAAGAACTTTGCCCCTGTAAAAGTTGAAGGATTTGTCA
TGTCATCAGAACTTTATGTTGAGAAAACCGAAAAATCACGGTGTAAAGAAATAGTCATAC
TTCTCTTTCAGGCTTATGTAAAGACCCTGAGGGCGCCTGAAGATGCTTCCGAATTTCTGG
CAAGCCTCACCAACAGTTGGAGTGTAGACAATTGGGAGCAATTCCTCCACATTATCAATG
AGAAGTTTGTAGAACAGCCTCTCATTCCTCTCCTGTTAACCAAAGGAAACTGAATGATTC
TCTCTACATCCTTGTTCCAAAGACAAGCAACTCCGCAAAATAGTAAGACAAGTCCCCATT
GTCATTTAACACATTGCAGGGATAAATAACACACTTGAAATAGTGTCCATGAATCTTTAT
GCTAAACCGATACAGGTAAACAGAAAAAACTACCTGGAGCTCTGTCAGAGCCATATATTT
CTGCAGTGGGACTTGATATTGTCGGATAGTGTTCATCAACTTCTTCTCCTGGTTAACAAA
TTTTGGGGGAAAAACATAAAAAATAAACAAGAAGTCAACATTTACCCCAAAAAGTCAACG
ACTGATGTTCTTGATGAATGAAACAACTGAGCTATGCCATTTTAGACTATCACCACAACA
CCCTAAAAGCTTAAATTAACCATGCCATGAATACTAAGCAAAGCAGAAGGACTAAATTAA
ATTAATGGAAACCTGAAGTTGTTGAGAGCAAGTTGCTGGAGGCAGAAGACCACGCAAGTA
ATGGGCGTCCCTCTCTTTCTCCGTAAATGCAAGCCCTTTATTGTACTGGGGATCTCTCAG
CAAAGAATATCCACTGCATCAAGAGATTCAAATTCCACCAAAAAAATTTGTAATTTAACT
TAAAAAAAATTAGAAGTATCAAAGTTTTTACAGGTTTAAGTAAAGCATCCAAAAAGTAGA
ACAGAGATTTTGTTTGGTGAAAAAAGAGAAAAAATTACAACTTGGGTTGCAAGCTAGAAT
TATAAAACAATCAGGTGAAAAGTAGTGACCTGGCGACGGAGTAAGTCCAAGGGGTGACAA
GCTGGTCCTCGGTGGCAGTGTCCTCACCGTAGATGTCCTCAACGCCGCCACCAACAACGG
CGGATTTGGGGTCAAAGTCAAGCACAGAAGCCTTTTCCCCCAACTCCTTGAAGGCGCTCT
CCATTCTTCTAAGTGACCCAATTAACAGCTGAGGATCAGCAACACTCTTTCTCTTACAAT
TACAACACAGAAAACAGAGTGATCGCTGGAGCTCAAAGCCAGTAGTGAGAGAAGAAGCAG
AAGATGCAGTGATCTGTTTTTGAGCTGCAACTCTGTTTTAATAACAAAGCAAACAAACAA
GAACCCATGTTACATGTACACCAAAGGCAAGACAAGACTTATGGCTTTTTTCACATTAAA
AAGTCTAAAAGGAAATGGAAATTAAAGGTAGGGTCATTTTCAATTTAACTAATCATCTTT
TTCTCTTTGTTTAATTATTTAGAGAGAGAAAGAGAGAAAAGAAAAAACGTATAGACGGAG
GAGAAGTGTGAAACTTTCTTGTTCAATATGCATGTGGAGGTGGTGGAGATGAATGATACG
ATTGATTTGGGTGAGTGGGTTCTTTTGAAGGAGATCATTACGCAAAATATCGAGATTAGT
GGTTGGTAGGGAAATGGATACGAATAGGATGGAAGAGAGAGATAGAGACATGGTTTTTTG
TCTATGTTCGGCGGTGGAGTTGGTGGAAGAGAGAAGATAGAAGGAGACAATAGTTGCAGA
CAGTGAGAGATTGGGCTGTTGATTTGGATAATGAAGATTATTGAACAGACGTGTCCAATG
GTGGGGCCCTCACATGCACACCTGCCTCTCAATGCCAGTGCTGTATGTAGTATATGCCTT
GATTCTAAAATAAATATTTGTAACGGACAAAGTTTTGTTTATATTTCTATTTGGCATGTT
ATGCCGGTACTTCTTTTTTTTTAATACGAGTGATAGTTTAAATTATAAAATGAGGGATTT
TTCTCATACACTACACTATCAAAGTGCTATAAATGATCAGACCCAAAAAAGAAAAAAAAA
GTGCTATAAATGATAATGTATAAAGATTGAAACTTGACATCACAAATCTGCAAATCCAAA
GACTTCATAATTCTTCTTCCCTTGTGAGCGTTTGACCAGCTTTTTCCTGGTGCTCACTGA
AATCAGATGAGGCTGAGGTTTGTGCAGGTTAAGACACGTATGGATTGAAGCATTGACATG
TGGTGAATGGTCGTGATTGTTGTGCCTACACGTCCTGTGAACAAACACATCCCAAGGTCC
CTATACACGTGAAGATTGAGAGCTCAGACGGCTCTGTGTCTAGTATTTATTTAGTATTTG
GATTTTTATTAATAATATTGGCTCCGTTTAGAGCACGGGAAGGTCTGTTTGTCTTATTAA
TATTATTCCAAGGTATTGAAAAATTACCAATTGGTCCTTTTACAGAGTAATGCAATTAAA
AATGTGACACTTATGTATATTTCTCCCAAGGAGAGAAACATTATTACCGTGTGAATGTCA
TTATTTTCTAAAACCCGCCCATACTTTCCTTTCTGTTTATAATGGTACGTGTGGACATCC
GGATGAGAAAATAACTATATATATATATACATATATATATATATGCAAACACGCGTTAAT
GTTACAATATAATACATACAACATTTCTTGACAATAATTACGGATATTATGGTACACCTA
AAATTTAATTTACACTAAGTCCTTCAAAACAGAGAATGAGACTTCAATAGTTCGGGCCCC
TTGTTTATTCCTATAATACTTGCAGAGGGCTGAACCTGCAACTTTCCATGCAAAGCAGCA
TTTACTAACAGCTCCTTGACTTATAGCATGGTCATAAGTCACCCGATATATTGCAAGCGC
CTCATTGAATATTTCATGCAACGGCCTTGTACTATTCTCAAGGTCCTCAGCACCACCATA
CAGAATCTACAAATGGGGAAAAGCAGTGAGCAGAACAGGCTCTGGTAAAATGTTTTGTTC
ATAATCCGGACACTTAAGTCTGAAGTCTCACCTCTTTATACTTTCTGAAGACCTTATCAG
CAGCATTATTCTTGCTGTCTCGATCATTGTCCTGCATGGCAGAGCTCATTTCACTCCTGT
AATGCTGGTGGTGTTCCCTCCATTTCCTCAAGCACTCCTCAGGGACTTCGACATCGAACA
TGGGAAGTTTCTTGACTTCTGAAGAGAGGTACAGAGGAAAAATAGCAAGTCAAAAACTTA
TGGACAGGAGCTTTAATAACCAGCTAATATTAAAAATACTTTTATCACACCTTTGATAGA
AGCATCTTCTAATTGATAGGCGTTCACTGTGTCATAAATTAATCCCAAAATGGACGTTGA
TTTGTACGAGTTTACCCTTTCCATGTAATGAGGGAACTGATTCGACTTCAATTCTCCAGG
AATTACCACCTGTTACTCAGAAGTTAAATCAAAGTTTCAAGGCACAGCCAAATCACTTGA
AAGGAAGATGTACTTCAAAGATTAAGGATCATGCAAACTGTAAATAACTAGCTACTGATT
TCCTATATCGTAAAACAGGAGGAGGATGTGAATGTTCTTCACTCCATGGAAACTAAACAA
AGGGTGAACTGAAGACAGACAACGAGTTCCAAACAAATGTAGCAGAACAAATCAAAAGAA
ACGAAGAGTACCCTTTTCCTAAACCAAACACCATATGTTTAATTGCATACAATAGGTACA
CCCACTTATAATAACGACATACTGGAAGAAAGTAAAAATTAACACCAAATCCCTATTGAT
ACATCCTATTACAAAGCTGAAGCAAAAAAAACCAGAACTAACCTTTCCACCTTTTTTTGG
TGCATCTAGAGCTTCGTAGTATAAATCAACCAACCGCAGCATGTTTGCCTTCACACGGGC
TTTCTCACTATTACTACTATCTCCTAGAATTAACAACCGATCCATCTTAGCCAGCCAGCT
ATCAGATGCCTCACTCATTGCAAAGCTGCAACAGATGAAATTGTTTGTGCACCAGAAACA
TAAGATTCACACAGTGGATGAAGTGCTAAATCTGTAGAACAAATGTAATACAAATAATAA
CACAAGAATAAACAGTACTGTTAAGTGTGAATCATAGCCAGAGAATGCTGTCTCAGTTTC
AACAACAAACAGAGATATCCATCATCCAATACCATATCAAGAAGAATGGAAACCATTCAA
CTTGATTTATAAAAGTGGGAAGTTAATATTTTAATTTGGGCCCGATAAATAAGCATAGCA
ATAATTACATACACCAGAAAACAAATTACATTAAGGTTCAAGAATTACCTGATACTTTGT
AACAGTCAACAACTTACTAAATTTTAAAACGAAAAATTCTAATTCAAAGTTCAATTTTGC
CAATATATTTAATGAACTATGCTTTCGTTACATGCATTTTAGACAATATCAAAAGGTACT
ACTTAGGCTAAAAGCATTACAAGATTGAGCAAATAGTAACTACAACGCATCAGGAACCTA
ATTAAAGCCAGAATTTTAATGCAATACAACGCAAATGATTATAAATAGAATCAAATGCAT
ACCTGGGTTCAAACCTAGTTTTCAAGAATAGTTTAATGAGCGCATCCTCTATATCATTAG
GCAAAAGCTCACTGAGTTTAGTACTTGCAATTTTTGGAGTTGATGATGAAGCTTTGATCC
AAGGGTTGCTCGGTTTAAAACATTCCAAAAGCTGAAATAATTCCAATAATAAGTGCTAAA
TACAAAAGGGAAACTAGATAACACCAATTAATTATGAAATACAATCACATAAGAACTTTG
GCATATTTGGTATTCTAACACCTCATGTGCTGAAGTATTAGGAGTCAAAGTTTTTCTTCT
CGAACCAGTTCAATAGGTAAAGAGACTACAAAACAGGAGCTCAGCTTTTGGAAAGACCCA
AGTGACAAATTATTTCATTGACATCTTTCCAACATGATCTCACATCAGTATGGAAACAAT
TTAAGTGCAATCAAGCCACTTCAATCAATGTCATGCCCGAATCTTTTCAAATCCCTTTTT
TTTATCATGAAAAGGTATAATAAACCTTAATAAAATGGATATCTATTAAGGACAAAATAG
AAAAACTGATAGTTAAGAGGTGTGATAAACAAAAAAATTTCCAATTCCATGCATAAATTG
GTTAAGCATTTCTAGAGGGGATGTGCACGTCAAATTTTCAAAATAATGATAGAGTAACCC
CGATTAAGGTAAATGCCAACCTGAGGGTTTCTTGAGACCCAATAGAGATCACCGTCAAAA
TCTCCACCACCCATTTCATCAGCCACAGAACGTGGACCTTTGCAAGAGAAGAATATAGCA
TATTTGGCATTTCCGACAACATATTCTAACTCCTTCACGTACCTGGCCTTTAAAACATGG
ATATCACCAAAGTGCAAACCTGGATGCCGGTACACTAGTACCTCTCCTGACATTTGTCCG
CTGTCACTGCACACATCATTGGGCCGAAAAGAGGCCTCAAGCTATAAGTAAACTATATTT
ATTGACACTGAACTACACATAGATGAAGAACTAACATAAGATAATAAAGAAAGAAAATAT
GTATAGTAACACCTTCAGTAAAGAGATACAATTAAGCAAATACAAATCATACAATACCAT
ATTATACCATATACTAGAAACAGTTCTACATGGAACTATTAGTTCATATATAATTTTTTT
TTTTTGGGGTAAATAGTTCATAATTCATTAGAACATAATATACATTAGTACCACTATAAT
TTTCAAAGCAAGAAAATAACAAAATTTGTACAGCATAACCATATAATACGATCTTATGGT
TATGGCATAGATCAAAGAATTTCTGTGTTAGTTGTAGGTTGGATAAATTTTTTAACTAAA
CTACAAATATTGCGATTACAGATTGCTTCCAATACAAGTTATAACTTTACACCTTTAATC
TAAGTACCATGTCTCACATAGAGATAACCACGCAAATGCATTCCTTCTATTACACAAGTT
TTAATTCAAGCAACTGTATTTTATAGCTAATGGGGCATGGACCAAAGAAATGAGGAAATT
ATTGTGCTATGCAATAAAAAGACATATAATTAATCTAGCTACAGGATAACAGATGGTAAA
CATATCATCAAATTCTTGAATGGATTTTTAACAGGAGAGAAAAAAATGCCAGAAATCATA
CATACAGGATAACGCAAACTTCATCTCTTTCCAGAATCCCTGTTGGATCAGTTGTCCCCA
TCAACATATAACTCTGAGGACTACAAATTTTGCCTTTTCTAAGACTCTTATTTTCCTCTT
TCTTTAGAATTGACAGACGATATTGCAAATATGATTCTTCAAGAGGAATACCAGAAAGGA
TCATTTTTACCGAACTGTAATCATCATCCATCTCACCATGGTTATAGGCAACTGAAAATA
CAGAAAATGATGGAAGGAAACCCATCAATAAATTCGAAATAGTGAAAGAGAAATAAGTGG
AACATAAATGAAATAGGAAATGGCTAGAATGTTATTTAACCCATGGACAGATACCAAAGC
AAGAAATTGGCTGCCAATTTGACCCCAAATGATTCAAAAGGAAAGAAAAAGTTACGATGA
GTTCTAAGCACTATCAGCTTCACACCTTTGAATGCTGCACGCATACTGCAGAAAACACCA
TGAGTATCTTCCAGATCTTTCATAAGTAACCCCATAAAGTACTCTTTCGGCACCCCTCCA
TGACATAGAAGTGCAATTAAATGCCTCGAAAAATATGTATTCCTATGTGATTTGCTGGAA
GATGAAAACTTTTAAGTTAAAAATTACACCTTCAACAGTAAAATAATATAAACAGCCCAG
CACCTGGCACTGGCCCTGTACTTGAAATTCTCAATTAATTTATGCTAAAATGTAATATCG
TGTCCTTTTCTTTTATCATTTTTTCAATGTTAACCTTGAGAAAAGGTATCTAGTGATATG
CTAATAAATGCAAATAAGTAATAACCAAGTTGACGCAGGACAACTGATTCTGAATCAACT
GCAGGGGGTAAAAGCAATACAAATTACGCAAAGATAAGTTCTAAATAATGGATATACCTT
ACTTTGACTATTTCCAACGAATTCACTGTTTGATCATCTGAAATCGTTGGATCTCTCTCA
ACTTTAACCATTGATGGTCGAATCTGGATTGTTTTCGGTGGCAGCTACAATGTTTGACAC
TTACAATATTAGAAAATAAGAAAATGAAGAAAATACTATTAGTCAGAACTATTCCTTAAG
TTTTTCATTACTATCAAGCATGAACCTGTTATTAGGGTTGTATTATCTCAGTTCCATTCA
GTAATGATGAGGGCATTGTACAAGAGAATGACAGAAACCATACCGTTTTATTGATCAGAA
AGGTTCCCTTCACAGCACGGCCTTTGTAAAAAAGTCGGAACTGCAAGAGCAAAGGCTACA
GGAGAGAAGAGACAGAAGGAAAACAAAAGCAAAGGGAAATCAGTTGCAAGCAAGATAAGC
CATGCACAGAGAAGAGTAGAAGACATTAGCATTTTGGATTAGGAAATGGAGAAATTAAGA
AAACATGGAGTTGTGAGCCAAAAATTCAGAGAGACTCGACCCTTGACACAGAGGGAAGGA
GAAAGAAAATATAGTCAGTTCCTAGGAAAAAACATAGAGAAATTACAATTGCAGAAGGCA
GAGAGTCACACAGGCAGAGCAAGACTCTTGCGCATTATGCATACCAAGTTTTTGGCTGCG
TAACAGACTAATTTATACAAGCTGTTATACATATGTAAGTTTTAGCTGCATTTTTGCTAG
ATTATTATTCATATCCAGTAACTTGATACTACATTTTTATGCAAACATGTATTTCAAAAT
CTCTATTGTCAAATGCAAATGACGTTGAGGATAAATCAACTATGAGGTTAGTTAATATTT
ATTATTGCCATGCTTTAACCTTAATTTTAAATTACCTAAAACATAGAATCACAAACCTCA
ATGTACTCCTTACTGATATAGTCTCCTTTGAGTAAATCCTTCGGACAGAGTAAAGCCAAA
TCCTCAGATATGAATCCAGTTCCATCTGTATGTATAAGAGGCTTTCCATCTCTATAGATA
CGATTACCAGATTCATCCTGTAGTTTACACACACAAAAAAAAGAAGAAAAGAATAGACTG
CATTTTTAAACGGAAAAAATGAAACAAAGAAAAGGACATATAAGTACAAATAGGAAATGC
AACATCCATTAAAAAGATTCAGGATCATACAAGACAATACTCATCATCAATGTCCTCAAC
CTTTACAAGTGACCAATCTACTACTAAGCTCTCTGTCTTTGACAAAATGAGTGAAAACCT
GAATTCCCAAGAAAGATGGTACTTTAGAATCTTTATGGAAAATTACTTCTATACAGCATT
AGAAAAGAAATTTTTGAGTAAAAAATAATTACATACCTAGCCATGTAGTTTGACACACTA
GACACAGTATGTGCATGCATAAAAATGCATCTTGTTTCGTGAATTTTTCTGTTAGAGAAC
TTATAATCTCCACTCCTGTCAATTGCGGCATTAGAGCCCACACGAATAAAGTAACACTTC
ACAGGTGATGAAGTTGGGTTTTTCTTCTTTTCTTGATTGCCACCATCTTTGAACACTGAT
TCAAAACCATGTCAATGATCAATTCAGCTAGAGTGCTCAACAACTCAATAAAAAGAACAG
AACATGTTCATGTATCCAAATACAGGTTAAAACTTCACCTGGGAGAACGGTTTAAATAAC
ATTAAATCAGTTTCTGAATATCGAATCCCAAGTCTAAACCATGTGGTAATTCTAAATCCT
ATTTCTAGCATGTGAAGCTGACCAAAAAAAAAAATCATATTAACTATCCAGCTTTAAGAA
TGCCAGAGCATTTAAGAGCAAGTGAGCCTCAGAAGACATTTTTCTAATACCATCAGTGAC
GGAGTATAAAGAAATGTATCTGCATATGTGTTGATGCACAGAAGAAAAATGAAGTGAAAA
AGACCCTCAAACACCTTAGCCTTGTTCCGGTTGTTCGGATGGTTTTGAAACCGTACATAT
ATGCATGCATGTCTCCCTGTGTGACCATTGTAACACGGAAAAGATAACCTACAATGATTT
AACAAATTGTTCTTTTTTCACTCAAGCATGCATTGTATGAATATTCTATTTCATAGGAGG
TAATTATACTTATGAGCCAATCAAGACAGGTAGAAGAGAGAAACAAAGCCAAAAGTGGTT
AGTGAAGTAAAACATTTTTAAAATTGGACATTCAAAATTCACCATATTAAGGCATGAAAG
ACATACCAAAGAACCGATATCGATGCAAACCTACAAGAATCCCTTCTCTTGCGACCTTGC
TATAGTTGGCATAATTATGTTCTTTAATGGCAGTTGGAACTTTCTCAGTCACCACATCGG
AAAATTTCACCATTAAAACATTGTCATCTCCCAAAACTTTCTGCAGGAGAGTTCTTTTTG
TGTTGTTTAGACAGGGTCCCTGAAGGAAATAACAATTTATCACTTACACAACATCTGCAA
AATGACCGGTCAACACTGGCAACAGAAACATTATGATATTACCAAAAGACCAGTGGAAAT
TGCTTGTATTTATAGTATACATATTAGGTTCCGCATGTTGCTGAGCTGTAAAATTCAAAC
AAGCAATAAAAGAAAAAATCCATTTTCCAGAAAGGAACTGCAGACAGCTGATTACAATTT
GCCGGTGAGGGTTTGCCACTACAACACATGTTTTGCAAAAATGAATTGCTATCAATTGGC
ACTCATGAAATCAAATCTTAAAGGTACAAAGTTTCTAAATACTTTTTAATGGGGTAAGAT
TCAAACGTGAAACCTCCCACAAGACCTAATCAGAAGATCTGATTCCTTCCGTGGACCCAC
AGGTATGACTGATAAGGCAATATCAGGTTTTACTGATACTGTGATACCTAATTTCATGAT
TGCATGTTAAACTCTGATTACCTACACTACAGATTCTGTCAGTAAATTAACTATTTCTCC
TTGTGAGCAGGCAATTATGCATAGGCTAGCACATGATTGTGTGTGATTACACGTATACTG
GGGGGTAGATGTGCAAACCTTGAATTTGTAGCTCCCATCCACAGAGACTTCACAATGATA
GACGTATGTTTTTCCAGAATCCCAATCAAAAGTCTGCAGCACATCGCCAACATGAAAGGG
TCATTGAGCACATGTAGTAATGGATACGAGGTTGGATAATGCCAGTAATAAAGACACCAT
CAATGAGTTTTTTTTTTATAGGTTTTTTTTATAATAATTATAATTAAAAAAAGGTAAGCT
ATCAGTGTTGGGGTAGATTTACCCTTCCTTGAAATCTCAAGACCTTCCAAACTGTGTAAC
AAGTTAATAATTAATTTTGGGACCTTTAAGTTAACCACGTGAAGTCTAGTACTACTTAAC
AAAACTTAAAAATAAAAATAAAAACGAGCAAAATGGTTTTTAACAGAATAGTTGGAAAAT
TATTAAATTTCTTCTCAGTAAGAATGGAATTTTAGATGAAGATAACTGGCTATGCAAACT
CATTCCTACTCTCTAATCTGACAGGAAATGGCATCATTACTAGATACTAATTTACTTATT
CATCCATTTATGTGTACTTGAAGGGGATTGCCATGATTAATTCAAGCAGGGTTGCTAAGC
TCCAATGATCAGAGTGTAAAGATATTCTGTAGCAAACTACCCAAATATTTTGAAATTCTT
GAATTGTTAGTCTTAGCGAACATGGATACAATTCCAATTTTCTTTCCAGGAACTAAAAAC
AAGTAGAGCAGGACAAGAGTCAAAACCAATTAGCAAAGATTATGGTAATCCACTAATTTA
TAGATAAACAAGAATTGAGAATGATCATCACCGGGTGTCGGTCTTTCGTGCTGATACAGT
TCCGACCCAAAGCTTCCCAAACTCTCGTCTCAAACAGTTGCATCGGCAAATCTTTCCAGC
TCCTAATAGTCTCCGGCTCTAGAACTTTTTTTAACTTATTTCTGAAAAAAATAAATAAAT
AAATAGACATCCAAAAGCAGGTAAACGAACAATGTAATCTAAGAGGAAATGCAGAAGTAG
AACCAAATAAGCCACAGAAGGAGAGAGGAAAGCAAAAAAGGAACAAACTTTCTCATACCC
TCCAGCGTAATTCAATATTAGGAATTGTCTCCTGAACTCAAGTTCGCCCAGAGCTTCTAA
TTGTGCCTGCCCATTGTCTCCAGGTTGGTCTACTGAGGAATTAGTGGAAGTCTCACCTGT
ACCAACACACACTAGATAGTTAATCACAACGAATGAAAAGCATTCCATTGAGAAAGTGAA
AAAAAAAAAAAAAAAAAAAAAAAAACCTTGAGGAAAAGGTTGAGGTAGAGGCAGAGGGTC
CTTAAAAAGTCGAACAGGAGTAATAGTTGAAGGAGGAGCAGATGATGGGCCTTGATACGG
ATAAACACGGAGAACTTTTGAAGGTGAGGCAGAGGAATAGGAATAAGGTGGCCTCAACCC
TCCATGGTCTCCAGGTTGCTCTGTAACTTCCATTCTTACTGAGAAGAAATTTAATTTCAA
GGATATTTAGAACTAGATAGATATCAGCAACATGACTTCCTATACCCACTTATCTTTCGG
GAGTATATTTATGCACTTGCTCATGATCATGGTTTAAATAGATCGGTTTTGTTGAAAAAT
CTAAAACTGAAAAGAAATTTTATAATTTTTATGAAAATTGAATAATAGTGTAAACTAAAT
AAAATTATGATTTAAAGGCATCCATTAAACACCAAGATATGTAAAGGATTAGTAAAGCTT
GTTTGATATTCAACTTTAATTCAACTTTTTAAACTCAAAAACATAATTTGAATTTAAAAC
AAAGAAAACCTGCTTAGTATATTTATTTTTAAAAACTCAAACTCAAGAGCAACTAAAAAC
CATCCCAATTATTAAAATAAAAAAATATCTGTTTTTTTTTTTTTTTTAACAACCCACAAG
TTTTCAAATTTTTAAGATTTAAAAACAGTTTTTAAGTTGTATACCAAACAAGTTTTTGAA
TTTTAAAAATATATTTAATAACTCCTTGTTTTTAAAAAAAATCAAAGTTTGAATAGGATA
CCAGACGCCCCTAATAATTTGACCATGAAAATGAAAACAGGAGGCGTAATGAGAGAATCA
GATTTTCTTACTGAGATTAATCAAAATGAAAACAGAAAAGCCCATGAACATGAAATAAAG
TGAAGTAAAAAAATCTGACCTTTATGAACCGGAGGCGTAATGGGAGAAGCAGACAATTGG
GTTTGTAGAAGAGAAGCAGGGTCGGACTTTGAAGGAGAGGGAGAAGGAGAGGCACAATGA
TATTGTGGTTTCTCACGGATCATCCAAGTGATTAAGCCACCGAGGGTTTTGATAGTTCTC
CATTCGGCGATTTCACGGAGGAGTTGGAGGGCCTTCTCCTCGCTCAGAAAACTCAGCCTC
AGTCTGACGTTTTGGTCTGGCTGGGGTTGCTTTCTGTCGTTACAAATTTGGTTAAGCAAA
TCCTCCACCGACGGAGGCAGAGCAATGTGCGGTTGCTGTTGTGGTTGTGGCTGTAGACAA
ACGTTGGCCATGACCGTCTGGGGGGGCTCGATCGTGCTGCTGTGAAAGCAGTTGATAGAT
GAAGATAAATGATTGGCGGCATCCTCCATCTGTGGGTGACTGCGTTTCACGTTCAAATTG
CTGTGATGATGCATTTTTTTACACTACCATGAGCCAGCCCACAATCATAAACTTTCGACT
AAATGGCTTTTTTTGTTTTTTTTTTGGGTCTGAAAACTTTCTACTAAATGGTAAGTCTCA
AGTTTCAAGCTTCTATAAACCAAATACCAAAAAGTTTCAAGCTTTTATGGGGATATACGA
GATTTTCCCTGACAGAAGGTTCCTACTTCGGACCAGATTTTTGATGGAGCTACTTACACT
ATTTGCTGTGCTTGGATTGACATGTCACTCAACTCTAGTTACTCTCTCTCACTCAAGGAT
CCTCTACCTTTTTATAATCAAGGAAATGCCTCCTCATCGACTCTGACTCACCATCACAGT
GGACTTCACACAGTCTCTTGTTTTTCCTTATAATTTTGGCAAAGTTTTCTTTTTTTGCTA
TAAAAGAATTTTGGTTTGTACATGTTAGACGAAGCTCCATTTTTGGACT
>chr7:18114727-18131436 A0892 MDHC_LG7 P1
TAAATGACGACTTTCAAACGCATGAACAAGATCACCAAATGCGAGGAGTGGGGCGTAGGA
GCTGTTCTCCAATCCAATAAGTGAAATCCCTTCCCAATAACAGGTTACGCATTACATGAT
ACATCTCTCACAATAACAAGTCACGTGATACGTAGCTGTGAAAGAGACACCGTATAGTAT
CATGTTCAAATTTTTTTTGAGGAATCTAAGCATTTGACCAATGGAAGCAATAAAATTGCA
AGAAACAATATAAGCTGTAAATGGATTTCAATTACATGAACTGATCACATGGTGGGAGGT
GGAGCTGGGGATAATACAATTAGCATATTTATTTGAATTTAGAAACAGAGGGCTTACAAG
CATCTCCTTAACTCATTTTAAGCACCATCGTCACCAAGTGACATAACACAACAGTAATAA
AAACACCATGCATCTTCAGAAAACACCCATTTAAAAAGAAGTTTGATATTAAACTTCTAA
AATGTGGAGCAACACACTGTTCAACGGTAGTTTCGATACACAGGGCTGTACATGCAACTC
TCAGCATACTTCACAAGATTCTCAGGACGGGGGAGACGTGTAGCCAGGCCTACAAAGCAT
ACGATGAAAACGAATTACAAATGGATGGAAGAAGTGGACATTGTTTTTGGGTCAGAACTC
AGAATATACCAAAGAAAAGAAATATATAAAAAAGGCTCACCAAGTTCATATGCCTTAGCA
GCTACGTTAGCAGCTATATGGGCAGAAATCTTTCTGATGTTGGAAAATGGTGGATAAATC
AGCCCTTTCTCAAAATACTCCTCTGAAACTTCCCCCGCCAACGATTCCGCTGTTTTTAGG
AGATGAACCAAAAAGTTGAAGAAAGAGTAAATGCAAAAGTCAATGTCTTGCCAACTAAAC
CTCCTATATTACAGTTGATAGATTTGTGTTTGGCCTGTTTTGACAACATAATGCCATTCA
AGTTCTAAATTCTATGTTTTTTCAAAATCAAACCATTCTGAATGTGAAGTCTACTTACAG
GCTGCCAGAAGCATATCATTGTGCACACGGATTGCGCCAGAGATAACCAAACCGAGACCA
AATCCAGGGAAAATGTAAGCATTGTTGGACTGCATTGAAAAGGAAAGCAAAAAATCTCAG
TCATTGATACTAAACTCATGGTTTTAAACTTGGTCTTAATACTGTGAGATTATATTTGTA
TAACCTGGCCAGGAACATAAACTTTGCCATTGTATTCAACAGGATCAAATGGACTTCCGC
TGGCAAAAATTGCGCGTCCCTAGCAAATGAAAGCAGGACAAGAAACATGGAAGAAAAGTT
AGCTTCACTGCATAAATGGAGTACTCAAACATTCTATTTATTGTATCACCTTGTGCTATA
AATCTCCAAGCAAGTAATGACAGAGTAGATGTAAAAATAAATGTTATACCTTACTCCAAG
TATAAGCTTCTTCAGCAGTACATTCAGACTGAGACGTCGGGTTGGAAAGAGCCAAAATGA
GAGGTTTCTGCATCATTCATTTCTCAATGTCAATAAAACAGATGCTCAAAATGTTATCCA
ACATGAACAAGACGATAGGCAGGGGATGGATGTAAGAGAAAGTGAGGAGTACCTCATTGA
AGGAGGATACTGCCTCAATCACTTCCTTTGTAAACGTTCTTCCAACACCGGATGATCCAA
TAAGAACTGTTGGTTTAATTGCCTGATCAAGTATGAAGGGAGAATAAAAAACAAGTATAA
CCAAATAATTATGCATCAAAATTCAAAAAATAAACTTGAATTGTTTGGTTCATACCTTGA
CAGCATCAAGGAGATTATCAATGGGTTCATGTTCGTGAGCCCAAGGCTTCTTAAACTGTT
GAAGAGAATCTTTGCGAGAGCTAACAATTAATCCCTGCAAAAATGATTCATGTGCTTAAT
GAAGTTTGAGAGAAAGTAAGAAAACTTAAAAATGAAAGTCAGAATCTTTATCGAGCATGC
TACCCCACCTTTGAATCAACAAGCCAGATCTTCTTACGGGTCTCTTCCACAGGAGTTTTT
GTCTACAAGAGACAAAACAAAATAAACGAAGGAAGATCATTGATAAATCATGACCAGAAG
TCCTTAACATCTCAGTTTGACAATTACATTAACCAGAGATAGCGTGCATCTGATTGTAAA
AAGTTAATACCTTTTGTGAGATCTCAAGAGCTATTAGCTCTGCAATACCCGTCCCAGCCT
ACAATCATGAGCAACAGCAGGATGAGAATTATATATTAGAGTTAGATTATTCTTAGTTCT
CCTTAGTTAAGGACATGATAAGCCAGCAATATGTAGTGAAGACAGAAATCCATGAAAAAT
TCCTTACTTCCCCAGCACCAAGGAACAAAAACTTGTGCTCGGACAGGCTACCACCAACCA
ACCTCAGTGCTGCCACAACTCCTGCAAGAACTACAGCAGCTGTTCCCTGAAACAAGGAAA
CAATAGGTCAGGGGGAAACTAAACAAAGTGTACAAGCCGTAAAGGCTAAAGGGCAAGCTC
AAAAGTGATCTACTGTGTACTTGTATGTCATCATTGAAGACAAGATGAGTCCTCCTATAT
TTTTCAAGCAGCTGGAAAGCATTGTGGTTTGCAAAATCTTCAAACTGCACATTTCAATTC
AAAGGGACAAGACAATCTCAGAACTACATGAAAATTTTATACTCTGGAAATCCTACGAAT
ATATTTTATACTCTGGAAATCCTACGAATATATAGGATGTTATTTAAGAAGCAACCTGAA
TGACAACTTTTTCCCCATAATTCTGCTTGACAGCACTCATGAACTCATCTAAAAGATCAG
CATACTCCTGCAGGTAGTGTCAAAAATCTCTCATCATTAAATTAAAATTTATAGTTCTTA
ATTACATAACTAAACTAAACTAAACTAGAGACAAACTAGGGTACGGTAGAAGCTACAAAC
CTTCCCAGTTGTCCTCTTTTGTCGAAGTCCAATATAGAACTCATCCTCCAGCAACTGCTT
ATTATTTGTCCCAACATCAATGGTTATAGGCAAACACTGCAGAAGAAAGTCCAAAGAATT
CTTAATTAAATGAAATTTACATGCTGTGATATCAAACAAGAATTTAAATTTCAATCCTTC
CTTAATTTCCAATGCAACACCTTGATATTAAAATTTACAAATAAAGGTAAACCTCATGGT
TTTGAAGAAAGTTAGCAATGATTAGTAACAAGTAAATAGGAAAATCCTTACCGCTGAGGG
ACGAACTCCTCCAAGCGCTGTGTACAGAGCCAACTTCCCTACCGGAATTCCCATCCCCTG
AAACATGTCCAACAATGCCATGTGAGGGCAAGTTACTTAACCACTTGAGGGTTATTTTAC
TTTTACCAAAAGATACTCATAATTTAAAGAAAGTGATTCAAACTTGTTACCTGACAACCT
AGGTCGCCAAGTCCCAAAATACGCTCACCATCAGTCACAACAATAACTTGAACAGTCCTT
TCAGGCCAGTTCTTCAATACCTCAAGAACTTTGCCCCTGTAAAAGTTGAAGGATTTGTCA
TGTCATCAGAACTTTATGTTGAGAAAACCGAAAAATCACGGTGTAAAGAAATAGTCATAC
TTCTCTTTCAGGCTTATGTAAAGACCCTGAGGGCGCCTGAAGATGCTTCCGAATTTCTGG
CAAGCCTCACCAACAGTTGGAGTGTAGACAATTGGGAGCAATTCCTCCACATTATCAATG
AGAAGTTTGTAGAACAGCCTCTCATTCCTCTCCTGTTAACCAAAGGAAACTGAATGATTC
TCTCTACATCCTTGTTCCAAAGACAAGCAACTCCGCAAAATAGTAAGACAAGTCCCCATT
GTCATTTAACACATTGCAGGGATAAATAACACACTTGAAATAGTGTCCATGAATCTTTAT
GCTAAACCGATACAGGTAAACAGAAAAAACTACCTGGAGCTCTGTCAGAGCCATATATTT
CTGCAGTGGGACTTGATATTGTCGGATAGTGTTCATCAACTTCTTCTCCTGGTTAACAAA
TTTTGGGGGAAAAACATAAAAAATAAACAAGAAGTCAACATTTACCCCAAAAAGTCAACG
ACTGATGTTCTTGATGAATGAAACAACTGAGCTATGCCATTTTAGACTATCACCACAACA
CCCTAAAAGCTTAAATTAACCATGCCATGAATACTAAGCAAAGCAGAAGGACTAAATTAA
ATTAATGGAAACCTGAAGTTGTTGAGAGCAAGTTGCTGGAGGCAGAAGACCACGCAAGTA
ATGGGCGTCCCTCTCTTTCTCCGTAAATGCAAGCCCTTTATTGTACTGGGGATCTCTCAG
CAAAGAATATCCACTGCATCAAGAGATTCAAATTCCACCAAAAAAATTTGTAATTTAACT
TAAAAAAAATTAGAAGTATCAAAGTTTTTACAGGTTTAAGTAAAGCATCCAAAAAGTAGA
ACAGAGATTTTGTTTGGTGAAAAAAGAGAAAAAATTACAACTTGGGTTGCAAGCTAGAAT
TATAAAACAATCAGGTGAAAAGTAGTGACCTGGCGACGGAGTAAGTCCAAGGGGTGACAA
GCTGGTCCTCGGTGGCAGTGTCCTCACCGTAGATGTCCTCAACGCCGCCACCAACAACGG
CGGATTTGGGGTCAAAGTCAAGCACAGAAGCCTTTTCCCCCAACTCCTTGAAGGCGCTCT
CCATTCTTCTAAGTGACCCAATTAACAGCTGAGGATCAGCAACACTCTTTCTCTTACAAT
TACAACACAGAAAACAGAGTGATCGCTGGAGCTCAAAGCCAGTAGTGAGAGAAGAAGCAG
AAGATGCAGTGATCTGTTTTTGAGCTGCAACTCTGTTTTAATAACAAAGCAAACAAACAA
GAACCCATGTTACATGTACACCAAAGGCAAGACAAGACTTATGGCTTTTTTCACATTAAA
AAGTCTAAAAGGAAATGGAAATTAAAGGTAGGGTCATTTTCAATTTAACTAATCATCTTT
TTCTCTTTGTTTAATTATTTAGAGAGAGAAAGAGAGAAAAGAAAAAACGTATAGACGGAG
GAGAAGTGTGAAACTTTCTTGTTCAATATGCATGTGGAGGTGGTGGAGATGAATGATACG
ATTGATTTGGGTGAGTGGGTTCTTTTGAAGGAGATCATTACGCAAAATATCGAGATTAGT
GGTTGGTAGGGAAATGGATACGAATAGGATGGAAGAGAGAGATAGAGACATGGTTTTTTG
TCTATGTTCGGCGGTGGAGTTGGTGGAAGAGAGAAGATAGAAGGAGACAATAGTTGCAGA
CAGTGAGAGATTGGGCTGTTGATTTGGATAATGAAGATTATTGAACAGACGTGTCCAATG
GTGGGGCCCTCACATGCACACCTGCCTCTCAATGCCAGTGCTGTATGTAGTATATGCCTT
GATTCTAAAATAAATATTTGTAACGGACAAAGTTTTGTTTATATTTCTATTTGGCATGTT
ATGCCGGTACTTCTTTTTTTTTAATACGAGTGATAGTTTAAATTATAAAATGAGGGATTT
TTCTCATACACTACACTATCAAAGTGCTATAAATGATCAGACCCAAAAAAGAAAAAAAAA
GTGCTATAAATGATAATGTATAAAGATTGAAACTTGACATCACAAATCTGCAAATCCAAA
GACTTCATAATTCTTCTTCCCTTGTGAGCGTTTGACCAGCTTTTTCCTGGTGCTCACTGA
AATCAGATGAGGCTGAGGTTTGTGCAGGTTAAGACACGTATGGATTGAAGCATTGACATG
TGGTGAATGGTCGTGATTGTTGTGCCTACACGTCCTGTGAACAAACACATCCCAAGGTCC
CTATACACGTGAAGATTGAGAGCTCAGACGGCTCTGTGTCTAGTATTTATTTAGTATTTG
GATTTTTATTAATAATATTGGCTCCGTTTAGAGCACGGGAAGGTCTGTTTGTCTTATTAA
TATTATTCCAAGGTATTGAAAAATTACCAATTGGTCCTTTTACAGAGTAATGCAATTAAA
AATGTGACACTTATGTATATTTCTCCCAAGGAGAGAAACATTATTACCGTGTGAATGTCA
TTATTTTCTAAAACCCGCCCATACTTTCCTTTCTGTTTATAATGGTACGTGTGGACATCC
GGATGAGAAAATAACTATATATATATATACATATATATATATATGCAAACACGCGTTAAT
GTTACAATATAATACATACAACATTTCTTGACAATAATTACGGATATTATGGTACACCTA
AAATTTAATTTACACTAAGTCCTTCAAAACAGAGAATGAGACTTCAATAGTTCGGGCCCC
TTGTTTATTCCTATAATACTTGCAGAGGGCTGAACCTGCAACTTTCCATGCAAAGCAGCA
TTTACTAACAGCTCCTTGACTTATAGCATGGTCATAAGTCACCCGATATATTGCAAGCGC
CTCATTGAATATTTCATGCAACGGCCTTGTACTATTCTCAAGGTCCTCAGCACCACCATA
CAGAATCTACAAATGGGGAAAAGCAGTGAGCAGAACAGGCTCTGGTAAAATGTTTTGTTC
ATAATCCGGACACTTAAGTCTGAAGTCTCACCTCTTTATACTTTCTGAAGACCTTATCAG
CAGCATTATTCTTGCTGTCTCGATCATTGTCCTGCATGGCAGAGCTCATTTCACTCCTGT
AATGCTGGTGGTGTTCCCTCCATTTCCTCAAGCACTCCTCAGGGACTTCGACATCGAACA
TGGGAAGTTTCTTGACTTCTGAAGAGAGGTACAGAGGAAAAATAGCAAGTCAAAAACTTA
TGGACAGGAGCTTTAATAACCAGCTAATATTAAAAATACTTTTATCACACCTTTGATAGA
AGCATCTTCTAATTGATAGGCGTTCACTGTGTCATAAATTAATCCCAAAATGGACGTTGA
TTTGTACGAGTTTACCCTTTCCATGTAATGAGGGAACTGATTCGACTTCAATTCTCCAGG
AATTACCACCTGTTACTCAGAAGTTAAATCAAAGTTTCAAGGCACAGCCAAATCACTTGA
AAGGAAGATGTACTTCAAAGATTAAGGATCATGCAAACTGTAAATAACTAGCTACTGATT
TCCTATATCGTAAAACAGGAGGAGGATGTGAATGTTCTTCACTCCATGGAAACTAAACAA
AGGGTGAACTGAAGACAGACAACGAGTTCCAAACAAATGTAGCAGAACAAATCAAAAGAA
ACGAAGAGTACCCTTTTCCTAAACCAAACACCATATGTTTAATTGCATACAATAGGTACA
CCCACTTATAATAACGACATACTGGAAGAAAGTAAAAATTAACACCAAATCCCTATTGAT
ACATCCTATTACAAAGCTGAAGCAAAAAAAACCAGAACTAACCTTTCCACCTTTTTTTGG
TGCATCTAGAGCTTCGTAGTATAAATCAACCAACCGCAGCATGTTTGCCTTCACACGGGC
TTTCTCACTATTACTACTATCTCCTAGAATTAACAACCGATCCATCTTAGCCAGCCAGCT
ATCAGATGCCTCACTCATTGCAAAGCTGCAACAGATGAAATTGTTTGTGCACCAGAAACA
TAAGATTCACACAGTGGATGAAGTGCTAAATCTGTAGAACAAATGTAATACAAATAATAA
CACAAGAATAAACAGTACTGTTAAGTGTGAATCATAGCCAGAGAATGCTGTCTCAGTTTC
AACAACAAACAGAGATATCCATCATCCAATACCATATCAAGAAGAATGGAAACCATTCAA
CTTGATTTATAAAAGTGGGAAGTTAATATTTTAATTTGGGCCCGATAAATAAGCATAGCA
ATAATTACATACACCAGAAAACAAATTACATTAAGGTTCAAGAATTACCTGATACTTTGT
AACAGTCAACAACTTACTAAATTTTAAAACGAAAAATTCTAATTCAAAGTTCAATTTTGC
CAATATATTTAATGAACTATGCTTTCGTTACATGCATTTTAGACAATATCAAAAGGTACT
ACTTAGGCTAAAAGCATTACAAGATTGAGCAAATAGTAACTACAACGCATCAGGAACCTA
ATTAAAGCCAGAATTTTAATGCAATACAACGCAAATGATTATAAATAGAATCAAATGCAT
ACCTGGGTTCAAACCTAGTTTTCAAGAATAGTTTAATGAGCGCATCCTCTATATCATTAG
GCAAAAGCTCACTGAGTTTAGTACTTGCAATTTTTGGAGTTGATGATGAAGCTTTGATCC
AAGGGTTGCTCGGTTTAAAACATTCCAAAAGCTGAAATAATTCCAATAATAAGTGCTAAA
TACAAAAGGGAAACTAGATAACACCAATTAATTATGAAATACAATCACATAAGAACTTTG
GCATATTTGGTATTCTAACACCTCATGTGCTGAAGTATTAGGAGTCAAAGTTTTTCTTCT
CGAACCAGTTCAATAGGTAAAGAGACTACAAAACAGGAGCTCAGCTTTTGGAAAGACCCA
AGTGACAAATTATTTCATTGACATCTTTCCAACATGATCTCACATCAGTATGGAAACAAT
TTAAGTGCAATCAAGCCACTTCAATCAATGTCATGCCCGAATCTTTTCAAATCCCTTTTT
TTTATCATGAAAAGGTATAATAAACCTTAATAAAATGGATATCTATTAAGGACAAAATAG
AAAAACTGATAGTTAAGAGGTGTGATAAACAAAAAAATTTCCAATTCCATGCATAAATTG
GTTAAGCATTTCTAGAGGGGATGTGCACGTCAAATTTTCAAAATAATGATAGAGTAACCC
CGATTAAGGTAAATGCCAACCTGAGGGTTTCTTGAGACCCAATAGAGATCACCGTCAAAA
TCTCCACCACCCATTTCATCAGCCACAGAACGTGGACCTTTGCAAGAGAAGAATATAGCA
TATTTGGCATTTCCGACAACATATTCTAACTCCTTCACGTACCTGGCCTTTAAAACATGG
ATATCACCAAAGTGCAAACCTGGATGCCGGTACACTAGTACCTCTCCTGACATTTGTCCG
CTGTCACTGCACACATCATTGGGCCGAAAAGAGGCCTCAAGCTATAAGTAAACTATATTT
ATTGACACTGAACTACACATAGATGAAGAACTAACATAAGATAATAAAGAAAGAAAATAT
GTATAGTAACACCTTCAGTAAAGAGATACAATTAAGCAAATACAAATCATACAATACCAT
ATTATACCATATACTAGAAACAGTTCTACATGGAACTATTAGTTCATATATAATTTTTTT
TTTTTGGGGTAAATAGTTCATAATTCATTAGAACATAATATACATTAGTACCACTATAAT
TTTCAAAGCAAGAAAATAACAAAATTTGTACAGCATAACCATATAATACGATCTTATGGT
TATGGCATAGATCAAAGAATTTCTGTGTTAGTTGTAGGTTGGATAAATTTTTTAACTAAA
CTACAAATATTGCGATTACAGATTGCTTCCAATACAAGTTATAACTTTACACCTTTAATC
TAAGTACCATGTCTCACATAGAGATAACCACGCAAATGCATTCCTTCTATTACACAAGTT
TTAATTCAAGCAACTGTATTTTATAGCTAATGGGGCATGGACCAAAGAAATGAGGAAATT
ATTGTGCTATGCAATAAAAAGACATATAATTAATCTAGCTACAGGATAACAGATGGTAAA
CATATCATCAAATTCTTGAATGGATTTTTAACAGGAGAGAAAAAAATGCCAGAAATCATA
CATACAGGATAACGCAAACTTCATCTCTTTCCAGAATCCCTGTTGGATCAGTTGTCCCCA
TCAACATATAACTCTGAGGACTACAAATTTTGCCTTTTCTAAGACTCTTATTTTCCTCTT
TCTTTAGAATTGACAGACGATATTGCAAATATGATTCTTCAAGAGGAATACCAGAAAGGA
TCATTTTTACCGAACTGTAATCATCATCCATCTCACCATGGTTATAGGCAACTGAAAATA
CAGAAAATGATGGAAGGAAACCCATCAATAAATTCGAAATAGTGAAAGAGAAATAAGTGG
AACATAAATGAAATAGGAAATGGCTAGAATGTTATTTAACCCATGGACAGATACCAAAGC
AAGAAATTGGCTGCCAATTTGACCCCAAATGATTCAAAAGGAAAGAAAAAGTTACGATGA
GTTCTAAGCACTATCAGCTTCACACCTTTGAATGCTGCACGCATACTGCAGAAAACACCA
TGAGTATCTTCCAGATCTTTCATAAGTAACCCCATAAAGTACTCTTTCGGCACCCCTCCA
TGACATAGAAGTGCAATTAAATGCCTCGAAAAATATGTATTCCTATGTGATTTGCTGGAA
GATGAAAACTTTTAAGTTAAAAATTACACCTTCAACAGTAAAATAATATAAACAGCCCAG
CACCTGGCACTGGCCCTGTACTTGAAATTCTCAATTAATTTATGCTAAAATGTAATATCG
TGTCCTTTTCTTTTATCATTTTTTCAATGTTAACCTTGAGAAAAGGTATCTAGTGATATG
CTAATAAATGCAAATAAGTAATAACCAAGTTGACGCAGGACAACTGATTCTGAATCAACT
GCAGGGGGTAAAAGCAATACAAATTACGCAAAGATAAGTTCTAAATAATGGATATACCTT
ACTTTGACTATTTCCAACGAATTCACTGTTTGATCATCTGAAATCGTTGGATCTCTCTCA
ACTTTAACCATTGATGGTCGAATCTGGATTGTTTTCGGTGGCAGCTACAATGTTTGACAC
TTACAATATTAGAAAATAAGAAAATGAAGAAAATACTATTAGTCAGAACTATTCCTTAAG
TTTTTCATTACTATCAAGCATGAACCTGTTATTAGGGTTGTATTATCTCAGTTCCATTCA
GTAATGATGAGGGCATTGTACAAGAGAATGACAGAAACCATACCGTTTTATTGATCAGAA
AGGTTCCCTTCACAGCACGGCCTTTGTAAAAAAGTCGGAACTGCAAGAGCAAAGGCTACA
GGAGAGAAGAGACAGAAGGAAAACAAAAGCAAAGGGAAATCAGTTGCAAGCAAGATAAGC
CATGCACAGAGAAGAGTAGAAGACATTAGCATTTTGGATTAGGAAATGGAGAAATTAAGA
AAACATGGAGTTGTGAGCCAAAAATTCAGAGAGACTCGACCCTTGACACAGAGGGAAGGA
GAAAGAAAATATAGTCAGTTCCTAGGAAAAAACATAGAGAAATTACAATTGCAGAAGGCA
GAGAGTCACACAGGCAGAGCAAGACTCTTGCGCATTATGCATACCAAGTTTTTGGCTGCG
TAACAGACTAATTTATACAAGCTGTTATACATATGTAAGTTTTAGCTGCATTTTTGCTAG
ATTATTATTCATATCCAGTAACTTGATACTACATTTTTATGCAAACATGTATTTCAAAAT
CTCTATTGTCAAATGCAAATGACGTTGAGGATAAATCAACTATGAGGTTAGTTAATATTT
ATTATTGCCATGCTTTAACCTTAATTTTAAATTACCTAAAACATAGAATCACAAACCTCA
ATGTACTCCTTACTGATATAGTCTCCTTTGAGTAAATCCTTCGGACAGAGTAAAGCCAAA
TCCTCAGATATGAATCCAGTTCCATCTGTATGTATAAGAGGCTTTCCATCTCTATAGATA
CGATTACCAGATTCATCCTGTAGTTTACACACACAAAAAAAAGAAGAAAAGAATAGACTG
CATTTTTAAACGGAAAAAATGAAACAAAGAAAAGGACATATAAGTACAAATAGGAAATGC
AACATCCATTAAAAAGATTCAGGATCATACAAGACAATACTCATCATCAATGTCCTCAAC
CTTTACAAGTGACCAATCTACTACTAAGCTCTCTGTCTTTGACAAAATGAGTGAAAACCT
GAATTCCCAAGAAAGATGGTACTTTAGAATCTTTATGGAAAATTACTTCTATACAGCATT
AGAAAAGAAATTTTTGAGTAAAAAATAATTACATACCTAGCCATGTAGTTTGACACACTA
GACACAGTATGTGCATGCATAAAAATGCATCTTGTTTCGTGAATTTTTCTGTTAGAGAAC
TTATAATCTCCACTCCTGTCAATTGCGGCATTAGAGCCCACACGAATAAAGTAACACTTC
ACAGGTGATGAAGTTGGGTTTTTCTTCTTTTCTTGATTGCCACCATCTTTGAACACTGAT
TCAAAACCATGTCAATGATCAATTCAGCTAGAGTGCTCAACAACTCAATAAAAAGAACAG
AACATGTTCATGTATCCAAATACAGGTTAAAACTTCACCTGGGAGAACGGTTTAAATAAC
ATTAAATCAGTTTCTGAATATCGAATCCCAAGTCTAAACCATGTGGTAATTCTAAATCCT
ATTTCTAGCATGTGAAGCTGACCAAAAAAAAAAATCATATTAACTATCCAGCTTTAAGAA
TGCCAGAGCATTTAAGAGCAAGTGAGCCTCAGAAGACATTTTTCTAATACCATCAGTGAC
GGAGTATAAAGAAATGTATCTGCATATGTGTTGATGCACAGAAGAAAAATGAAGTGAAAA
AGACCCTCAAACACCTTAGCCTTGTTCCGGTTGTTCGGATGGTTTTGAAACCGTACATAT
ATGCATGCATGTCTCCCTGTGTGACCATTGTAACACGGAAAAGATAACCTACAATGATTT
AACAAATTGTTCTTTTTTCACTCAAGCATGCATTGTATGAATATTCTATTTCATAGGAGG
TAATTATACTTATGAGCCAATCAAGACAGGTAGAAGAGAGAAACAAAGCCAAAAGTGGTT
AGTGAAGTAAAACATTTTTAAAATTGGACATTCAAAATTCACCATATTAAGGCATGAAAG
ACATACCAAAGAACCGATATCGATGCAAACCTACAAGAATCCCTTCTCTTGCGACCTTGC
TATAGTTGGCATAATTATGTTCTTTAATGGCAGTTGGAACTTTCTCAGTCACCACATCGG
AAAATTTCACCATTAAAACATTGTCATCTCCCAAAACTTTCTGCAGGAGAGTTCTTTTTG
TGTTGTTTAGACAGGGTCCCTGAAGGAAATAACAATTTATCACTTACACAACATCTGCAA
AATGACCGGTCAACACTGGCAACAGAAACATTATGATATTACCAAAAGACCAGTGGAAAT
TGCTTGTATTTATAGTATACATATTAGGTTCCGCATGTTGCTGAGCTGTAAAATTCAAAC
AAGCAATAAAAGAAAAAATCCATTTTCCAGAAAGGAACTGCAGACAGCTGATTACAATTT
GCCGGTGAGGGTTTGCCACTACAACACATGTTTTGCAAAAATGAATTGCTATCAATTGGC
ACTCATGAAATCAAATCTTAAAGGTACAAAGTTTCTAAATACTTTTTAATGGGGTAAGAT
TCAAACGTGAAACCTCCCACAAGACCTAATCAGAAGATCTGATTCCTTCCGTGGACCCAC
AGGTATGACTGATAAGGCAATATCAGGTTTTACTGATACTGTGATACCTAATTTCATGAT
TGCATGTTAAACTCTGATTACCTACACTACAGATTCTGTCAGTAAATTAACTATTTCTCC
TTGTGAGCAGGCAATTATGCATAGGCTAGCACATGATTGTGTGTGATTACACGTATACTG
GGGGGTAGATGTGCAAACCTTGAATTTGTAGCTCCCATCCACAGAGACTTCACAATGATA
GACGTATGTTTTTCCAGAATCCCAATCAAAAGTCTGCAGCACATCGCCAACATGAAAGGG
TCATTGAGCACATGTAGTAATGGATACGAGGTTGGATAATGCCAGTAATAAAGACACCAT
CAATGAGTTTTTTTTTTATAGGTTTTTTTTATAATAATTATAATTAAAAAAAGGTAAGCT
ATCAGTGTTGGGGTAGATTTACCCTTCCTTGAAATCTCAAGACCTTCCAAACTGTGTAAC
AAGTTAATAATTAATTTTGGGACCTTTAAGTTAACCACGTGAAGTCTAGTACTACTTAAC
AAAACTTAAAAATAAAAATAAAAACGAGCAAAATGGTTTTTAACAGAATAGTTGGAAAAT
TATTAAATTTCTTCTCAGTAAGAATGGAATTTTAGATGAAGATAACTGGCTATGCAAACT
CATTCCTACTCTCTAATCTGACAGGAAATGGCATCATTACTAGATACTAATTTACTTATT
CATCCATTTATGTGTACTTGAAGGGGATTGCCATGATTAATTCAAGCAGGGTTGCTAAGC
TCCAATGATCAGAGTGTAAAGATATTCTGTAGCAAACTACCCAAATATTTTGAAATTCTT
GAATTGTTAGTCTTAGCGAACATGGATACAATTCCAATTTTCTTTCCAGGAACTAAAAAC
AAGTAGAGCAGGACAAGAGTCAAAACCAATTAGCAAAGATTATGGTAATCCACTAATTTA
TAGATAAACAAGAATTGAGAATGATCATCACCGGGTGTCGGTCTTTCGTGCTGATACAGT
TCCGACCCAAAGCTTCCCAAACTCTCGTCTCAAACAGTTGCATCGGCAAATCTTTCCAGC
TCCTAATAGTCTCCGGCTCTAGAACTTTTTTTAACTTATTTCTGAAAAAAATAAATAAAT
AAATAGACATCCAAAAGCAGGTAAACGAACAATGTAATCTAAGAGGAAATGCAGAAGTAG
AACCAAATAAGCCACAGAAGGAGAGAGGAAAGCAAAAAAGGAACAAACTTTCTCATACCC
TCCAGCGTAATTCAATATTAGGAATTGTCTCCTGAACTCAAGTTCGCCCAGAGCTTCTAA
TTGTGCCTGCCCATTGTCTCCAGGTTGGTCTACTGAGGAATTAGTGGAAGTCTCACCTGT
ACCAACACACACTAGATAGTTAATCACAACGAATGAAAAGCATTCCATTGAGAAAGTGAA
AAAAAAAAAAAAAAAAAAAAAAAAACCTTGAGGAAAAGGTTGAGGTAGAGGCAGAGGGTC
CTTAAAAAGTCGAACAGGAGTAATAGTTGAAGGAGGAGCAGATGATGGGCCTTGATACGG
ATAAACACGGAGAACTTTTGAAGGTGAGGCAGAGGAATAGGAATAAGGTGGCCTCAACCC
TCCATGGTCTCCAGGTTGCTCTGTAACTTCCATTCTTACTGAGAAGAAATTTAATTTCAA
GGATATTTAGAACTAGATAGATATCAGCAACATGACTTCCTATACCCACTTATCTTTCGG
GAGTATATTTATGCACTTGCTCATGATCATGGTTTAAATAGATCGGTTTTGTTGAAAAAT
CTAAAACTGAAAAGAAATTTTATAATTTTTATGAAAATTGAATAATAGTGTAAACTAAAT
AAAATTATGATTTAAAGGCATCCATTAAACACCAAGATATGTAAAGGATTAGTAAAGCTT
GTTTGATATTCAACTTTAATTCAACTTTTTAAACTCAAAAACATAATTTGAATTTAAAAC
AAAGAAAACCTGCTTAGTATATTTATTTTTAAAAACTCAAACTCAAGAGCAACTAAAAAC
CATCCCAATTATTAAAATAAAAAAATATCTGTTTTTTTTTTTTTTTTAACAACCCACAAG
TTTTCAAATTTTTAAGATTTAAAAACAGTTTTTAAGTTGTATACCAAACAAGTTTTTGAA
TTTTAAAAATATATTTAATAACTCCTTGTTTTTAAAAAAAATCAAAGTTTGAATAGGATA
CCAGACGCCCCTAATAATTTGACCATGAAAATGAAAACAGGAGGCGTAATGAGAGAATCA
GATTTTCTTACTGAGATTAATCAAAATGAAAACAGAAAAGCCCATGAACATGAAATAAAG
TGAAGTAAAAAAATCTGACCTTTATGAACCGGAGGCGTAATGGGAGAAGCAGACAATTGG
GTTTGTAGAAGAGAAGCAGGGTCGGACTTTGAAGGAGAGGGAGAAGGAGAGGCACAATGA
TATTGTGGTTTCTCACGGATCATCCAAGTGATTAAGCCACCGAGGGTTTTGATAGTTCTC
CATTCGGCGATTTCACGGAGGAGTTGGAGGGCCTTCTCCTCGCTCAGAAAACTCAGCCTC
AGTCTGACGTTTTGGTCTGGCTGGGGTTGCTTTCTGTCGTTACAAATTTGGTTAAGCAAA
TCCTCCACCGACGGAGGCAGAGCAATGTGCGGTTGCTGTTGTGGTTGTGGCTGTAGACAA
ACGTTGGCCATGACCGTCTGGGGGGGCTCGATCGTGCTGCTGTGAAAGCAGTTGATAGAT
GAAGATAAATGATTGGCGGCATCCTCCATCTGTGGGTGACTGCGTTTCACGTTCAAATTG
CTGTGATGATGCATTTTTTTACACTACCATGAGCCAGCCCACAATCATAAACTTTCGACT
AAATGGCTTTTTTTGTTTTTTTTTTGGGTCTGAAAACTTTCTACTAAATGGTAAGTCTCA
AGTTTCAAGCTTCTATAAACCAAATACCAAAAAGTTTCAAGCTTTTATGGGGATATACGA
GATTTTCCCTGACAGAAGGTTCCTACTTCGGACCAGATTTTTGATGGAGCTACTTACACT
ATTTGCTGTGCTTGGATTGACATGTCACTCAACTCTAGTTACTCTCTCTCACTCAAGGAT
CCTCTACCTTTTTATAATCAAGGAAATGCCTCCTCATCGACTCTGACTCACCATCACAGT
GGACTTCACACAGTCTCTTGTTTTTCCTTATAATTTTGGCAAAGTTTTCTTTTTTTGCTA
TAAAAGAATTTTGGTTTGTACATGTTAGACGAAGCTCCATTTTTGGACT
>chr7:18114727-18131436 A0892 MDHC_LG7 P2
TAAATGACGACTTTCAAACGCATGAACAAGATCACCAAATGCGAGGAGTGGGGCGTAGGA
GCTGTTCTCCAATCCAATAAGTGAAATCCCTTCCCAATAACAGGTTACGCATTACATGAT
ACATCTCTCACAATAACAAGTCACGTGATACGTAGCTGTGAAAGAGACACCGTATAGTAT
CATGTTCAAATTTTTTTTGAGGAATCTAAGCATTTGACCAATGGAAGCAATAAAATTGCA
AGAAACAATATAAGCTGTAAATGGATTTCAATTACATGAACTGATCACATGGTGGGAGGT
GGAGCTGGGGATAATACAATTAGCATATTTATTTGAATTTAGAAACAGAGGGCTTACAAG
CATCTCCTTAACTCATTTTAAGCACCATCGTCACCAAGTGACATAACACAACAGTAATAA
AAACACCATGCATCTTCAGAAAACACCCATTTAAAAAGAAGTTTGATATTAAACTTCTAA
AATGTGGAGCAACACACTGTTCAACGGTAGTTTCGATACACAGGGCTGTACATGCAACTC
TCAGCATACTTCACAAGATTCTCAGGACGGGGGAGACGTGTAGCCAGGCCTACAAAGCAT
ACGATGAAAACGAATTACAAATGGATGGAAGAAGTGGACATTGTTTTTGGGTCAGAACTC
AGAATATACCAAAGAAAAGAAATATATAAAAAAGGCTCACCAAGTTCATATGCCTTAGCA
GCTACGTTAGCAGCTATATGGGCAGAAATCTTTCTGATGTTGGAAAATGGTGGATAAATC
AGCCCTTTCTCAAAATACTCCTCTGAAACTTCCCCCGCCAACGATTCCGCTGTTTTTAGG
AGATGAACCAAAAAGTTGAAGAAAGAGTAAATGCAAAAGTCAATGTCTTGCCAACTAAAC
CTCCTATATTACAGTTGATAGATTTGTGTTTGGCCTGTTTTGACAACATAATGCCATTCA
AGTTCTAAATTCTATGTTTTTTCAAAATCAAACCATTCTGAATGTGAAGTCTACTTACAG
GCTGCCAGAAGCATATCATTGTGCACACGGATTGCGCCAGAGATAACCAAACCGAGACCA
AATCCAGGGAAAATGTAAGCATTGTTGGACTGCATTGAAAAGGAAAGCAAAAAATCTCAG
TCATTGATACTAAACTCATGGTTTTAAACTTGGTCTTAATACTGTGAGATTATATTTGTA
TAACCTGGCCAGGAACATAAACTTTGCCATTGTATTCAACAGGATCAAATGGACTTCCGC
TGGCAAAAATTGCGCGTCCCTAGCAAATGAAAGCAGGACAAGAAACATGGAAGAAAAGTT
AGCTTCACTGCATAAATGGAGTACTCAAACATTCTATTTATTGTATCACCTTGTGCTATA
AATCTCCAAGCAAGTAATGACAGAGTAGATGTAAAAATAAATGTTATACCTTACTCCAAG
TATAAGCTTCTTCAGCAGTACATTCAGACTGAGACGTCGGGTTGGAAAGAGCCAAAATGA
GAGGTTTCTGCATCATTCATTTCTCAATGTCAATAAAACAGATGCTCAAAATGTTATCCA
ACATGAACAAGACGATAGGCAGGGGATGGATGTAAGAGAAAGTGAGGAGTACCTCATTGA
AGGAGGATACTGCCTCAATCACTTCCTTTGTAAACGTTCTTCCAACACCGGATGATCCAA
TAAGAACTGTTGGTTTAATTGCCTGATCAAGTATGAAGGGAGAATAAAAAACAAGTATAA
CCAAATAATTATGCATCAAAATTCAAAAAATAAACTTGAATTGTTTGGTTCATACCTTGA
CAGCATCAAGGAGATTATCAATGGGTTCATGTTCGTGAGCCCAAGGCTTCTTAAACTGTT
GAAGAGAATCTTTGCGAGAGCTAACAATTAATCCCTGCAAAAATGATTCATGTGCTTAAT
GAAGTTTGAGAGAAAGTAAGAAAACTTAAAAATGAAAGTCAGAATCTTTATCGAGCATGC
TACCCCACCTTTGAATCAACAAGCCAGATCTTCTTACGGGTCTCTTCCACAGGAGTTTTT
GTCTACAAGAGACAAAACAAAATAAACGAAGGAAGATCATTGATAAATCATGACCAGAAG
TCCTTAACATCTCAGTTTGACAATTACATTAACCAGAGATAGCGTGCATCTGATTGTAAA
AAGTTAATACCTTTTGTGAGATCTCAAGAGCTATTAGCTCTGCAATACCCGTCCCAGCCT
ACAATCATGAGCAACAGCAGGATGAGAATTATATATTAGAGTTAGATTATTCTTAGTTCT
CCTTAGTTAAGGACATGATAAGCCAGCAATATGTAGTGAAGACAGAAATCCATGAAAAAT
TCCTTACTTCCCCAGCACCAAGGAACAAAAACTTGTGCTCGGACAGGCTACCACCAACCA
ACCTCAGTGCTGCCACAACTCCTGCAAGAACTACAGCAGCTGTTCCCTGAAACAAGGAAA
CAATAGGTCAGGGGGAAACTAAACAAAGTGTACAAGCCGTAAAGGCTAAAGGGCAAGCTC
AAAAGTGATCTACTGTGTACTTGTATGTCATCATTGAAGACAAGATGAGTCCTCCTATAT
TTTTCAAGCAGCTGGAAAGCATTGTGGTTTGCAAAATCTTCAAACTGCACATTTCAATTC
AAAGGGACAAGACAATCTCAGAACTACATGAAAATTTTATACTCTGGAAATCCTACGAAT
ATATTTTATACTCTGGAAATCCTACGAATATATAGGATGTTATTTAAGAAGCAACCTGAA
TGACAACTTTTTCCCCATAATTCTGCTTGACAGCACTCATGAACTCATCTAAAAGATCAG
CATACTCCTGCAGGTAGTGTCAAAAATCTCTCATCATTAAATTAAAATTTATAGTTCTTA
ATTACATAACTAAACTAAACTAAACTAGAGACAAACTAGGGTACGGTAGAAGCTACAAAC
CTTCCCAGTTGTCCTCTTTTGTCGAAGTCCAATATAGAACTCATCCTCCAGCAACTGCTT
ATTATTTGTCCCAACATCAATGGTTATAGGCAAACACTGCAGAAGAAAGTCCAAAGAATT
CTTAATTAAATGAAATTTACATGCTGTGATATCAAACAAGAATTTAAATTTCAATCCTTC
CTTAATTTCCAATGCAACACCTTGATATTAAAATTTACAAATAAAGGTAAACCTCATGGT
TTTGAAGAAAGTTAGCAATGATTAGTAACAAGTAAATAGGAAAATCCTTACCGCTGAGGG
ACGAACTCCTCCAAGCGCTGTGTACAGAGCCAACTTCCCTACCGGAATTCCCATCCCCTG
AAACATGTCCAACAATGCCATGTGAGGGCAAGTTACTTAACCACTTGAGGGTTATTTTAC
TTTTACCAAAAGATACTCATAATTTAAAGAAAGTGATTCAAACTTGTTACCTGACAACCT
AGGTCGCCAAGTCCCAAAATACGCTCACCATCAGTCACAACAATAACTTGAACAGTCCTT
TCAGGCCAGTTCTTCAATACCTCAAGAACTTTGCCCCTGTAAAAGTTGAAGGATTTGTCA
TGTCATCAGAACTTTATGTTGAGAAAACCGAAAAATCACGGTGTAAAGAAATAGTCATAC
TTCTCTTTCAGGCTTATGTAAAGACCCTGAGGGCGCCTGAAGATGCTTCCGAATTTCTGG
CAAGCCTCACCAACAGTTGGAGTGTAGACAATTGGGAGCAATTCCTCCACATTATCAATG
AGAAGTTTGTAGAACAGCCTCTCATTCCTCTCCTGTTAACCAAAGGAAACTGAATGATTC
TCTCTACATCCTTGTTCCAAAGACAAGCAACTCCGCAAAATAGTAAGACAAGTCCCCATT
GTCATTTAACACATTGCAGGGATAAATAACACACTTGAAATAGTGTCCATGAATCTTTAT
GCTAAACCGATACAGGTAAACAGAAAAAACTACCTGGAGCTCTGTCAGAGCCATATATTT
CTGCAGTGGGACTTGATATTGTCGGATAGTGTTCATCAACTTCTTCTCCTGGTTAACAAA
TTTTGGGGGAAAAACATAAAAAATAAACAAGAAGTCAACATTTACCCCAAAAAGTCAACG
ACTGATGTTCTTGATGAATGAAACAACTGAGCTATGCCATTTTAGACTATCACCACAACA
CCCTAAAAGCTTAAATTAACCATGCCATGAATACTAAGCAAAGCAGAAGGACTAAATTAA
ATTAATGGAAACCTGAAGTTGTTGAGAGCAAGTTGCTGGAGGCAGAAGACCACGCAAGTA
ATGGGCGTCCCTCTCTTTCTCCGTAAATGCAAGCCCTTTATTGTACTGGGGATCTCTCAG
CAAAGAATATCCACTGCATCAAGAGATTCAAATTCCACCAAAAAAATTTGTAATTTAACT
TAAAAAAAATTAGAAGTATCAAAGTTTTTACAGGTTTAAGTAAAGCATCCAAAAAGTAGA
ACAGAGATTTTGTTTGGTGAAAAAAGAGAAAAAATTACAACTTGGGTTGCAAGCTAGAAT
TATAAAACAATCAGGTGAAAAGTAGTGACCTGGCGACGGAGTAAGTCCAAGGGGTGACAA
GCTGGTCCTCGGTGGCAGTGTCCTCACCGTAGATGTCCTCAACGCCGCCACCAACAACGG
CGGATTTGGGGTCAAAGTCAAGCACAGAAGCCTTTTCCCCCAACTCCTTGAAGGCGCTCT
CCATTCTTCTAAGTGACCCAATTAACAGCTGAGGATCAGCAACACTCTTTCTCTTACAAT
TACAACACAGAAAACAGAGTGATCGCTGGAGCTCAAAGCCAGTAGTGAGAGAAGAAGCAG
AAGATGCAGTGATCTGTTTTTGAGCTGCAACTCTGTTTTAATAACAAAGCAAACAAACAA
GAACCCATGTTACATGTACACCAAAGGCAAGACAAGACTTATGGCTTTTTTCACATTAAA
AAGTCTAAAAGGAAATGGAAATTAAAGGTAGGGTCATTTTCAATTTAACTAATCATCTTT
TTCTCTTTGTTTAATTATTTAGAGAGAGAAAGAGAGAAAAGAAAAAACGTATAGACGGAG
GAGAAGTGTGAAACTTTCTTGTTCAATATGCATGTGGAGGTGGTGGAGATGAATGATACG
ATTGATTTGGGTGAGTGGGTTCTTTTGAAGGAGATCATTACGCAAAATATCGAGATTAGT
GGTTGGTAGGGAAATGGATACGAATAGGATGGAAGAGAGAGATAGAGACATGGTTTTTTG
TCTATGTTCGGCGGTGGAGTTGGTGGAAGAGAGAAGATAGAAGGAGACAATAGTTGCAGA
CAGTGAGAGATTGGGCTGTTGATTTGGATAATGAAGATTATTGAACAGACGTGTCCAATG
GTGGGGCCCTCACATGCACACCTGCCTCTCAATGCCAGTGCTGTATGTAGTATATGCCTT
GATTCTAAAATAAATATTTGTAACGGACAAAGTTTTGTTTATATTTCTATTTGGCATGTT
ATGCCGGTACTTCTTTTTTTTTAATACGAGTGATAGTTTAAATTATAAAATGAGGGATTT
TTCTCATACACTACACTATCAAAGTGCTATAAATGATCAGACCCAAAAAAGAAAAAAAAA
GTGCTATAAATGATAATGTATAAAGATTGAAACTTGACATCACAAATCTGCAAATCCAAA
GACTTCATAATTCTTCTTCCCTTGTGAGCGTTTGACCAGCTTTTTCCTGGTGCTCACTGA
AATCAGATGAGGCTGAGGTTTGTGCAGGTTAAGACACGTATGGATTGAAGCATTGACATG
TGGTGAATGGTCGTGATTGTTGTGCCTACACGTCCTGTGAACAAACACATCCCAAGGTCC
CTATACACGTGAAGATTGAGAGCTCAGACGGCTCTGTGTCTAGTATTTATTTAGTATTTG
GATTTTTATTAATAATATTGGCTCCGTTTAGAGCACGGGAAGGTCTGTTTGTCTTATTAA
TATTATTCCAAGGTATTGAAAAATTACCAATTGGTCCTTTTACAGAGTAATGCAATTAAA
AATGTGACACTTATGTATATTTCTCCCAAGGAGAGAAACATTATTACCGTGTGAATGTCA
TTATTTTCTAAAACCCGCCCATACTTTCCTTTCTGTTTATAATGGTACGTGTGGACATCC
GGATGAGAAAATAACTATATATATATATACATATATATATATATGCAAACACGCGTTAAT
GTTACAATATAATACATACAACATTTCTTGACAATAATTACGGATATTATGGTACACCTA
AAATTTAATTTACACTAAGTCCTTCAAAACAGAGAATGAGACTTCAATAGTTCGGGCCCC
TTGTTTATTCCTATAATACTTGCAGAGGGCTGAACCTGCAACTTTCCATGCAAAGCAGCA
TTTACTAACAGCTCCTTGACTTATAGCATGGTCATAAGTCACCCGATATATTGCAAGCGC
CTCATTGAATATTTCATGCAACGGCCTTGTACTATTCTCAAGGTCCTCAGCACCACCATA
CAGAATCTACAAATGGGGAAAAGCAGTGAGCAGAACAGGCTCTGGTAAAATGTTTTGTTC
ATAATCCGGACACTTAAGTCTGAAGTCTCACCTCTTTATACTTTCTGAAGACCTTATCAG
CAGCATTATTCTTGCTGTCTCGATCATTGTCCTGCATGGCAGAGCTCATTTCACTCCTGT
AATGCTGGTGGTGTTCCCTCCATTTCCTCAAGCACTCCTCAGGGACTTCGACATCGAACA
TGGGAAGTTTCTTGACTTCTGAAGAGAGGTACAGAGGAAAAATAGCAAGTCAAAAACTTA
TGGACAGGAGCTTTAATAACCAGCTAATATTAAAAATACTTTTATCACACCTTTGATAGA
AGCATCTTCTAATTGATAGGCGTTCACTGTGTCATAAATTAATCCCAAAATGGACGTTGA
TTTGTACGAGTTTACCCTTTCCATGTAATGAGGGAACTGATTCGACTTCAATTCTCCAGG
AATTACCACCTGTTACTCAGAAGTTAAATCAAAGTTTCAAGGCACAGCCAAATCACTTGA
AAGGAAGATGTACTTCAAAGATTAAGGATCATGCAAACTGTAAATAACTAGCTACTGATT
TCCTATATCGTAAAACAGGAGGAGGATGTGAATGTTCTTCACTCCATGGAAACTAAACAA
AGGGTGAACTGAAGACAGACAACGAGTTCCAAACAAATGTAGCAGAACAAATCAAAAGAA
ACGAAGAGTACCCTTTTCCTAAACCAAACACCATATGTTTAATTGCATACAATAGGTACA
CCCACTTATAATAACGACATACTGGAAGAAAGTAAAAATTAACACCAAATCCCTATTGAT
ACATCCTATTACAAAGCTGAAGCAAAAAAAACCAGAACTAACCTTTCCACCTTTTTTTGG
TGCATCTAGAGCTTCGTAGTATAAATCAACCAACCGCAGCATGTTTGCCTTCACACGGGC
TTTCTCACTATTACTACTATCTCCTAGAATTAACAACCGATCCATCTTAGCCAGCCAGCT
ATCAGATGCCTCACTCATTGCAAAGCTGCAACAGATGAAATTGTTTGTGCACCAGAAACA
TAAGATTCACACAGTGGATGAAGTGCTAAATCTGTAGAACAAATGTAATACAAATAATAA
CACAAGAATAAACAGTACTGTTAAGTGTGAATCATAGCCAGAGAATGCTGTCTCAGTTTC
AACAACAAACAGAGATATCCATCATCCAATACCATATCAAGAAGAATGGAAACCATTCAA
CTTGATTTATAAAAGTGGGAAGTTAATATTTTAATTTGGGCCCGATAAATAAGCATAGCA
ATAATTACATACACCAGAAAACAAATTACATTAAGGTTCAAGAATTACCTGATACTTTGT
AACAGTCAACAACTTACTAAATTTTAAAACGAAAAATTCTAATTCAAAGTTCAATTTTGC
CAATATATTTAATGAACTATGCTTTCGTTACATGCATTTTAGACAATATCAAAAGGTACT
ACTTAGGCTAAAAGCATTACAAGATTGAGCAAATAGTAACTACAACGCATCAGGAACCTA
ATTAAAGCCAGAATTTTAATGCAATACAACGCAAATGATTATAAATAGAATCAAATGCAT
ACCTGGGTTCAAACCTAGTTTTCAAGAATAGTTTAATGAGCGCATCCTCTATATCATTAG
GCAAAAGCTCACTGGGTCTAGGACTCGCAACTTTTGGAGTTGATGATGAAGCTTCGATCC
AAGGTTCACTCGGTTTAAAACATTCCAAAAGCTGAAATAATTCCAATAATAAGTGCTAAA
TACAAAAGGGAAACTAGATAACACCAATTAATTATGAAATACAATCACATAAGAACTTTG
GCATATTTGGTATTCTAACACCTCATGTGCTGAAGTATTAGGAGTCAAAGTTTTTCTTCT
CGAACCAGTTCAATAGGTAAAGAGACTACAAAACAGGAGCTCAGCTTTTGGAAAGACCCA
AGTGACAAATTATTTCATTGACATCTTTCCAACATGATCTCACATCAGTATGGAAACAAT
TTAAGTGCAATCAAGCCACTTCAATCAATGTCATGCCCGAATCTTTTCAAATCCCTTTTT
TTTATCATGAAAAGGTATAATAAACCTTAATAAAATGGATATCTATTAAGGACAAAATAG
AAAAACTGATAGTTAAGAGGTGTGATAAACAAAAAAATTTCCAATTCCATGCATAAATTG
GTTAAGCATTTCTAGAGGGGATGTGCACGTCAAATTTTCAAAATAATGATAGAGTAACCC
CGATTAAGGTAAATGCCAACCTGAGGGTTTCTTGAGACCCAATAGAGATCACCGTCAAAA
TCTCCACCACCCATTTCATCAGCCACAGAACGTGGACCTTTGCAAGAGAAGAATATAGCA
TATTTGGCATTTCCGACAACATATTCTAACTCCTTCACGTACCTGGCCTTTAAAACATGG
ATATCACCAAAGTGCAAACCTGGATGCCGGTACACTAGTACCTCTCCTGACATTTGTCCG
CTGTCACTGCACACATCATTGGGCCGAAAAGAGGCCTCAAGCTATAAGTAAACTATATTT
ATTGACACTGAACTACACATAGATGAAGAACTAACATAAGATAATAAAGAAAGAAAATAT
GTATAGTAACACCTTCAGTAAAGAGATACAATTAAGCAAATACAAATCATACAATACCAT
ATTATACCATATACTAGAAACAGTTCTACATGGAACTATTAGTTCATATATAATTTTTTT
TTTTTGGGGTAAATAGTTCATAATTCATTAGAACATAATATACATTAGTACCACTATAAT
TTTCAAAGCAAGAAAATAACAAAATTTGTACAGCATAACCATATAATACGATCTTATGGT
TATGGCATAGATCAAAGAATTTCTGTGTTAGTTGTAGGTTGGATAAATTTTTTAACTAAA
CTACAAATATTGCGATTACAGATTGCTTCCAATACAAGTTATAACTTTACACCTTTAATC
TAAGTACCATGTCTCACATAGAGATAACCACGCAAATGCATTCCTTCTATTACACAAGTT
TTAATTCAAGCAACTGTATTTTATAGCTAATGGGGCATGGACCAAAGAAATGAGGAAATT
ATTGTGCTATGCAATAAAAAGACATATAATTAATCTAGCTACAGGATAACAGATGGTAAA
CATATCATCAAATTCTTGAATGGATTTTTAACAGGAGAGAAAAAAATGCCAGAAATCATA
CATACAGGATAACGCAAACTTCATCTCTTTCCAGAATCCCTGTTGGATCAGTTGTCCCCA
TCAACATATAACTCTGAGGACTACAAATTTTGCCTTTTCTAAGACTCTTATTTTCCTCTT
TCTTTAGAATTGACAGACGATATTGCAAATATGATTCTTCAAGAGGAATACCAGAAAGGA
TCATTTTTACCGAACTGTAATCATCATCCATCTCACCATGGTTATAGGCAACTGAAAATA
CAGAAAATGATGGAAGGAAACCCATCAATAAATTCGAAATAGTGAAAGAGAAATAAGTGG
AACATAAATGAAATAGGAAATGGCTAGAATGTTATTTAACCCATGGACAGATACCAAAGC
AAGAAATTGGCTGCCAATTTGACCCCAAATGATTCAAAAGGAAAGAAAAAGTTACGATGA
GTTCTAAGCACTATCAGCTTCACACCTTTGAATGCTGCACGCATACTGCAGAAAACACCA
TGAGTATCTTCCAGATCTTTCATAAGTAACCCCATAAAGTACTCTTTCGGCACCCCTCCA
TGACATAGAAGTGCAATTAAATGCCTCGAAAAATATGTATTCCTATGTGATTTGCTGGAA
GATGAAAACTTTTAAGTTAAAAATTACACCTTCAACAGTAAAATAATATAAACAGCCCAG
CACCTGGCACTGGCCCTGTACTTGAAATTCTCAATTAATTTATGCTAAAATGTAATATCG
TGTCCTTTTCTTTTATCATTTTTTCAATGTTAACCTTGAGAAAAGGTATCTAGTGATATG
CTAATAAATGCAAATAAGTAATAACCAAGTTGACGCAGGACAACTGATTCTGAATCAACT
GCAGGGGGTAAAAGCAATACAAATTACGCAAAGATAAGTTCTAAATAATGGATATACCTT
ACTTTGACTATTTCCAACGAATTCACTGTTTGATCATCTGAAATCGTTGGATCTCTCTCA
ACTTTAACCATTGATGGTCGAATCTGGATTGTTTTCGGTGGCAGCTACAATGTTTGACAC
TTACAATATTAGAAAATAAGAAAATGAAGAAAATACTATTAGTCAGAACTATTCCTTAAG
TTTTTCATTACTATCAAGCATGAACCTGTTATTAGGGTTGTATTATCTCAGTTCCATTCA
GTAATGATGAGGGCATTGTACAAGAGAATGACAGAAACCATACCGTTTTATTGATCAGAA
AGGTTCCCTTCACAGCACGGCCTTTGTAAAAAAGTCGGAACTGCAAGAGCAAAGGCTACA
GGAGAGAAGAGACAGAAGGAAAACAAAAGCAAAGGGAAATCAGTTGCAAGCAAGATAAGC
CATGCACAGAGAAGAGTAGAAGACATTAGCATTTTGGATTAGGAAATGGAGAAATTAAGA
AAACATGGAGTTGTGAGCCAAAAATTCAGAGAGACTCGACCCTTGACACAGAGGGAAGGA
GAAAGAAAATATAGTCAGTTCCTAGGAAAAAACATAGAGAAATTACAATTGCAGAAGGCA
GAGAGTCACACAGGCAGAGCAAGACTCTTGCGCATTATGCATACCAAGTTTTTGGCTGCG
TAACAGACTAATTTATACAAGCTGTTATACATATGTAAGTTTTAGCTGCATTTTTGCTAG
ATTATTATTCATATCCAGTAACTTGATACTACATTTTTATGCAAACATGTATTTCAAAAT
CTCTATTGTCAAATGCAAATGACGTTGAGGATAAATCAACTATGAGGTTAGTTAATATTT
ATTATTGCCATGCTTTAACCTTAATTTTAAATTACCTAAAACATAGAATCACAAACCTCA
ATGTACTCCTTACTGATATAGTCTCCTTTGAGTAAATCCTTCGGACAGAGTAAAGCCAAA
TCCTCAGATATGAATCCAGTTCCATCTGTATGTATAAGAGGCTTTCCATCTCTATAGATA
CGATTACCAGATTCATCCTGTAGTTTACACACACAAAAAAAAGAAGAAAAGAATAGACTG
CATTTTTAAACGGAAAAAATGAAACAAAGAAAAGGACATATAAGTACAAATAGGAAATGC
AACATCCATTAAAAAGATTCAGGATCATACAAGACAATACTCATCATCAATGTCCTCAAC
CTTTACAAGTGACCAATCTACTACTAAGCTCTCTGTCTTTGACAAAATGAGTGAAAACCT
GAATTCCCAAGAAAGATGGTACTTTAGAATCTTTATGGAAAATTACTTCTATACAGCATT
AGAAAAGAAATTTTTGAGTAAAAAATAATTACATACCTAGCCATGTAGTTTGACACACTA
GACACAGTATGTGCATGCATAAAAATGCATCTTGTTTCGTGAATTTTTCTGTTAGAGAAC
TTATAATCTCCACTCCTGTCAATTGCGGCATTAGAGCCCACACGAATAAAGTAACACTTC
ACAGGTGATGAAGTTGGGTTTTTCTTCTTTTCTTGATTGCCACCATCTTTGAACACTGAT
TCAAAACCATGTCAATGATCAATTCAGCTAGAGTGCTCAACAACTCAATAAAAAGAACAG
AACATGTTCATGTATCCAAATACAGGTTAAAACTTCACCTGGGAGAACGGTTTAAATAAC
ATTAAATCAGTTTCTGAATATCGAATCCCAAGTCTAAACCATGTGGTAATTCTAAATCCT
ATTTCTAGCATGTGAAGCTGACCAAAAAAAAAAATCATATTAACTATCCAGCTTTAAGAA
TGCCAGAGCATTTAAGAGCAAGTGAGCCTCAGAAGACATTTTTCTAATACCATCAGTGAC
GGAGTATAAAGAAATGTATCTGCATATGTGTTGATGCACAGAAGAAAAATGAAGTGAAAA
AGACCCTCAAACACCTTAGCCTTGTTCCGGTTGTTCGGATGGTTTTGAAACCGTACATAT
ATGCATGCATGTCTCCCTGTGTGACCATTGTAACACGGAAAAGATAACCTACAATGATTT
AACAAATTGTTCTTTTTTCACTCAAGCATGCATTGTATGAATATTCTATTTCATAGGAGG
TAATTATACTTATGAGCCAATCAAGACAGGTAGAAGAGAGAAACAAAGCCAAAAGTGGTT
AGTGAAGTAAAACATTTTTAAAATTGGACATTCAAAATTCACCATATTAAGGCATGAAAG
ACATACCAAAGAACCGATATCGATGCAAACCTACAAGAATCCCTTCTCTTGCGACCTTGC
TATAGTTGGCATAATTATGTTCTTTAATGGCAGTTGGAACTTTCTCAGTCACCACATCGG
AAAATTTCACCATTAAAACATTGTCATCTCCCAAAACTTTCTGCAGGAGAGTTCTTTTTG
TGTTGTTTAGACAGGGTCCCTGAAGGAAATAACAATTTATCACTTACACAACATCTGCAA
AATGACCGGTCAACACTGGCAACAGAAACATTATGATATTACCAAAAGACCAGTGGAAAT
TGCTTGTATTTATAGTATACATATTAGGTTCCGCATGTTGCTGAGCTGTAAAATTCAAAC
AAGCAATAAAAGAAAAAATCCATTTTCCAGAAAGGAACTGCAGACAGCTGATTACAATTT
GCCGGTGAGGGTTTGCCACTACAACACATGTTTTGCAAAAATGAATTGCTATCAATTGGC
ACTCATGAAATCAAATCTTAAAGGTACAAAGTTTCTAAATACTTTTTAATGGGGTAAGAT
TCAAACGTGAAACCTCCCACAAGACCTAATCAGAAGATCTGATTCCTTCCGTGGACCCAC
AGGTATGACTGATAAGGCAATATCAGGTTTTACTGATACTGTGATACCTAATTTCATGAT
TGCATGTTAAACTCTGATTACCTACACTACAGATTCTGTCAGTAAATTAACTATTTCTCC
TTGTGAGCAGGCAATTATGCATAGGCTAGCACATGATTGTGTGTGATTACACGTATACTG
GGGGGTAGATGTGCAAACCTTGAATTTGTAGCTCCCATCCACAGAGACTTCACAATGATA
GACGTATGTTTTTCCAGAATCCCAATCAAAAGTCTGCAGCACATCGCCAACATGAAAGGG
TCATTGAGCACATGTAGTAATGGATACGAGGTTGGATAATGCCAGTAATAAAGACACCAT
CAATGAGTTTTTTTTTTATAGGTTTTTTTTATAATAATTATAATTAAAAAAAGGTAAGCT
ATCAGTGTTGGGGTAGATTTACCCTTCCTTGAAATCTCAAGACCTTCCAAACTGTGTAAC
AAGTTAATAATTAATTTTGGGACCTTTAAGTTAACCACGTGAAGTCTAGTACTACTTAAC
AAAACTTAAAAATAAAAATAAAAACGAGCAAAATGGTTTTTAACAGAATAGTTGGAAAAT
TATTAAATTTCTTCTCAGTAAGAATGGAATTTTAGATGAAGATAACTGGCTATGCAAACT
CATTCCTACTCTCTAATCTGACAGGAAATGGCATCATTACTAGATACTAATTTACTTATT
CATCCATTTATGTGTACTTGAAGGGGATTGCCATGATTAATTCAAGCAGGGTTGCTAAGC
TCCAATGATCAGAGTGTAAAGATATTCTGTAGCAAACTACCCAAATATTTTGAAATTCTT
GAATTGTTAGTCTTAGCGAACATGGATACAATTCCAATTTTCTTTCCAGGAACTAAAAAC
AAGTAGAGCAGGACAAGAGTCAAAACCAATTAGCAAAGATTATGGTAATCCACTAATTTA
TAGATAAACAAGAATTGAGAATGATCATCACCGGGTGTCGGTCTTTCGTGCTGATACAGT
TCCGACCCAAAGCTTCCCAAACTCTCGTCTCAAACAGTTGCATCGGCAAATCTTTCCAGC
TCCTAATAGTCTCCGGCTCTAGAACTTTTTTTAACTTATTTCTGAAAAAAATAAATAAAT
AAATAGACATCCAAAAGCAGGTAAACGAACAATGTAATCTAAGAGGAAATGCAGAAGTAG
AACCAAATAAGCCACAGAAGGAGAGAGGAAAGCAAAAAAGGAACAAACTTTCTCATACCC
TCCAGCGTAATTCAATATTAGGAATTGTCTCCTGAACTCAAGTTCGCCCAGAGCTTCTAA
TTGTGCCTGCCCATTGTCTCCAGGTTGGTCTACTGAGGAATTAGTGGAAGTCTCACCTGT
ACCAACACACACTAGATAGTTAATCACAACGAATGAAAAGCATTCCATTGAGAAAGTGAA
AAAAAAAAAAAAAAAAAAAAAAAAACCTTGAGGAAAAGGTTGAGGTAGAGGCAGAGGGTC
CTTAAAAAGTCGAACAGGAGTAATAGTTGAAGGAGGAGCAGATGATGGGCCTTGATACGG
ATAAACACGGAGAACTTTTGAAGGTGAGGCAGAGGAATAGGAATAAGGTGGCCTCAACCC
TCCATGGTCTCCAGGTTGCTCTGTAACTTCCATTCTTACTGAGAAGAAATTTAATTTCAA
GGATATTTAGAACTAGATAGATATCAGCAACATGACTTCCTATACCCACTTATCTTTCGG
GAGTATATTTATGCACTTGCTCATGATCATGGTTTAAATAGATCGGTTTTGTTGAAAAAT
CTAAAACTGAAAAGAAATTTTATAATTTTTATGAAAATTGAATAATAGTGTAAACTAAAT
AAAATTATGATTTAAAGGCATCCATTAAACACCAAGATATGTAAAGGATTAGTAAAGCTT
GTTTGATATTCAACTTTAATTCAACTTTTTAAACTCAAAAACATAATTTGAATTTAAAAC
AAAGAAAACCTGCTTAGTATATTTATTTTTAAAAACTCAAACTCAAGAGCAACTAAAAAC
CATCCCAATTATTAAAATAAAAAAATATCTGTTTTTTTTTTTTTTTTAACAACCCACAAG
TTTTCAAATTTTTAAGATTTAAAAACAGTTTTTAAGTTGTATACCAAACAAGTTTTTGAA
TTTTAAAAATATATTTAATAACTCCTTGTTTTTAAAAAAAATCAAAGTTTGAATAGGATA
CCAGACGCCCCTAATAATTTGACCATGAAAATGAAAACAGGAGGCGTAATGAGAGAATCA
GATTTTCTTACTGAGATTAATCAAAATGAAAACAGAAAAGCCCATGAACATGAAATAAAG
TGAAGTAAAAAAATCTGACCTTTATGAACCGGAGGCGTAATGGGAGAAGCAGACAATTGG
GTTTGTAGAAGAGAAGCAGGGTCGGACTTTGAAGGAGAGGGAGAAGGAGAGGCACAATGA
TATTGTGGTTTCTCACGGATCATCCAAGTGATTAAGCCACCGAGGGTTTTGATAGTTCTC
CATTCGGCGATTTCACGGAGGAGTTGGAGGGCCTTCTCCTCGCTCAGAAAACTCAGCCTC
AGTCTGACGTTTTGGTCTGGCTGGGGTTGCTTTCTGTCGTTACAAATTTGGTTAAGCAAA
TCCTCCACCGACGGAGGCAGAGCAATGTGCGGTTGCTGTTGTGGTTGTGGCTGTAGACAA
ACGTTGGCCATGACCGTCTGGGGGGGCTCGATCGTGCTGCTGTGAAAGCAGTTGATAGAT
GAAGATAAATGATTGGCGGCATCCTCCATCTGTGGGTGACTGCGTTTCACGTTCAAATTG
CTGTGATGATGCATTTTTTTACACTACCATGAGCCAGCCCACAATCATAAACTTTCGACT
AAATGGCTTTTTTTGTTTTTTTTTTGGGTCTGAAAACTTTCTACTAAATGGTAAGTCTCA
AGTTTCAAGCTTCTATAAACCAAATACCAAAAAGTTTCAAGCTTTTATGGGGATATACGA
GATTTTCCCTGACAGAAGGTTCCTACTTCGGACCAGATTTTTGATGGAGCTACTTACACT
ATTTGCTGTGCTTGGATTGACATGTCACTCAACTCTAGTTACTCTCTCTCACTCAAGGAT
CCTCTACCTTTTTATAATCAAGGAAATGCCTCCTCATCGACTCTGACTCACCATCACAGT
GGACTTCACACAGTCTCTTGTTTTTCCTTATAATTTTGGCAAAGTTTTCTTTTTTTGCTA
TAAAAGAATTTTGGTTTGTACATGTTAGACGAAGCTCCATTTTTGGACT
>chr7:18114727-18131436 A1236 MDHC_LG7 P1
TAAATGACGACTTTCAAACGCATGAACAAGATCACCAAATGCGAGGAGTGGGGCGTAGGA
GCTGTTCTCCAATCCAATAAGTGAAATCCCTTCCCAATAACAGGTTACGCATTACATGAT
ACATCTCTCACAATAACAAGTCACGTGATACGTAGCTGTGAAAGAGACACCGTATAGTAT
CATGTTCAAATTTTTTTTGAGGAATCTAAGCATTTGACCAATGGAAGCAATAAAATTGCA
AGAAACAATATAAGCTGTAAATGGATTTCAATTACATGAACTGATCACATGGTGGGAGGT
GGAGCTGGGGATAATACAATTAGCATATTTATTTGAATTTAGAAACAGAGGGCTTACAAG
CATCTCCTTAACTCATTTTAAGCACCATCGTCACCAAGTGACATAACACAACAGTAATAA
AAACACCATGCATCTTCAGAAAACACCCATTTAAAAAGAAGTTTGATATTAAACTTCTAA
AATGTGGAGCAACACACTGTTCAACGGTAGTTTCGATACACAGGGCTGTACATGCAACTC
TCAGCATACTTCACAAGATTCTCAGGACGGGGGAGACGTGTAGCCAGGCCTACAAAGCAT
ACGATGAAAACGAATTACAAATGGATGGAAGAAGTGGACATTGTTTTTGGGTCAGAACTC
AGAATATACCAAAGAAAAGAAATATATAAAAAAGGCTCACCAAGTTCATATGCCTTAGCA
GCTACGTTAGCAGCTATATGGGCAGAAATCTTTCTGATGTTGGAAAATGGTGGATAAATC
AGCCCTTTCTCAAAATACTCCTCTGAAACTTCCCCCGCCAACGATTCCGCTGTTTTTAGG
AGATGAACCAAAAAGTTGAAGAAAGAGTAAATGCAAAAGTCAATGTCTTGCCAACTAAAC
CTCCTATATTACAGTTGATAGATTTGTGTTTGGCCTGTTTTGACAACATAATGCCATTCA
AGTTCTAAATTCTATGTTTTTTCAAAATCAAACCATTCTGAATGTGAAGTCTACTTACAG
GCTGCCAGAAGCATATCATTGTGCACACGGATTGCGCCAGAGATAACCAAACCGAGACCA
AATCCAGGGAAAATGTAAGCATTGTTGGACTGCATTGAAAAGGAAAGCAAAAAATCTCAG
TCATTGATACTAAACTCATGGTTTTAAACTTGGTCTTAATACTGTGAGATTATATTTGTA
TAACCTGGCCAGGAACATAAACTTTGCCATTGTATTCAACAGGATCAAATGGACTTCCGC
TGGCAAAAATTGCGCGTCCCTAGCAAATGAAAGCAGGACAAGAAACATGGAAGAAAAGTT
AGCTTCACTGCATAAATGGAGTACTCAAACATTCTATTTATTGTATCACCTTGTGCTATA
AATCTCCAAGCAAGTAATGACAGAGTAGATGTAAAAATAAATGTTATACCTTACTCCAAG
TATAAGCTTCTTCAGCAGTACATTCAGACTGAGACGTCGGGTTGGAAAGAGCCAAAATGA
GAGGTTTCTGCATCATTCATTTCTCAATGTCAATAAAACAGATGCTCAAAATGTTATCCA
ACATGAACAAGACGATAGGCAGGGGATGGATGTAAGAGAAAGTGAGGAGTACCTCATTGA
AGGAGGATACTGCCTCAATCACTTCCTTTGTAAACGTTCTTCCAACACCGGATGATCCAA
TAAGAACTGTTGGTTTAATTGCCTGATCAAGTATGAAGGGAGAATAAAAAACAAGTATAA
CCAAATAATTATGCATCAAAATTCAAAAAATAAACTTGAATTGTTTGGTTCATACCTTGA
CAGCATCAAGGAGATTATCAATGGGTTCATGTTCGTGAGCCCAAGGCTTCTTAAACTGTT
GAAGAGAATCTTTGCGAGAGCTAACAATTAATCCCTGCAAAAATGATTCATGTGCTTAAT
GAAGTTTGAGAGAAAGTAAGAAAACTTAAAAATGAAAGTCAGAATCTTTATCGAGCATGC
TACCCCACCTTTGAATCAACAAGCCAGATCTTCTTACGGGTCTCTTCCACAGGAGTTTTT
GTCTACAAGAGACAAAACAAAATAAACGAAGGAAGATCATTGATAAATCATGACCAGAAG
TCCTTAACATCTCAGTTTGACAATTACATTAACCAGAGATAGCGTGCATCTGATTGTAAA
AAGTTAATACCTTTTGTGAGATCTCAAGAGCTATTAGCTCTGCAATACCCGTCCCAGCCT
ACAATCATGAGCAACAGCAGGATGAGAATTATATATTAGAGTTAGATTATTCTTAGTTCT
CCTTAGTTAAGGACATGATAAGCCAGCAATATGTAGTGAAGACAGAAATCCATGAAAAAT
TCCTTACTTCCCCAGCACCAAGGAACAAAAACTTGTGCTCGGACAGGCTACCACCAACCA
ACCTCAGTGCTGCCACAACTCCTGCAAGAACTACAGCAGCTGTTCCCTGAAACAAGGAAA
CAATAGGTCAGGGGGAAACTAAACAAAGTGTACAAGCCGTAAAGGCTAAAGGGCAAGCTC
AAAAGTGATCTACTGTGTACTTGTATGTCATCATTGAAGACAAGATGAGTCCTCCTATAT
TTTTCAAGCAGCTGGAAAGCATTGTGGTTTGCAAAATCTTCAAACTGCACATTTCAATTC
AAAGGGACAAGACAATCTCAGAACTACATGAAAATTTTATACTCTGGAAATCCTACGAAT
ATATTTTATACTCTGGAAATCCTACGAATATATAGGATGTTATTTAAGAAGCAACCTGAA
TGACAACTTTTTCCCCATAATTCTGCTTGACAGCACTCATGAACTCATCTAAAAGATCAG
CATACTCCTGCAGGTAGTGTCAAAAATCTCTCATCATTAAATTAAAATTTATAGTTCTTA
ATTACATAACTAAACTAAACTAAACTAGAGACAAACTAGGGTACGGTAGAAGCTACAAAC
CTTCCCAGTTGTCCTCTTTTGTCGAAGTCCAATATAGAACTCATCCTCCAGCAACTGCTT
ATTATTTGTCCCAACATCAATGGTTATAGGCAAACACTGCAGAAGAAAGTCCAAAGAATT
CTTAATTAAATGAAATTTACATGCTGTGATATCAAACAAGAATTTAAATTTCAATCCTTC
CTTAATTTCCAATGCAACACCTTGATATTAAAATTTACAAATAAAGGTAAACCTCATGGT
TTTGAAGAAAGTTAGCAATGATTAGTAACAAGTAAATAGGAAAATCCTTACCGCTGAGGG
ACGAACTCCTCCAAGCGCTGTGTACAGAGCCAACTTCCCTACCGGAATTCCCATCCCCTG
AAACATGTCCAACAATGCCATGTGAGGGCAAGTTACTTAACCACTTGAGGGTTATTTTAC
TTTTACCAAAAGATACTCATAATTTAAAGAAAGTGATTCAAACTTGTTACCTGACAACCT
AGGTCGCCAAGTCCCAAAATACGCTCACCATCAGTCACAACAATAACTTGAACAGTCCTT
TCAGGCCAGTTCTTCAATACCTCAAGAACTTTGCCCCTGTAAAAGTTGAAGGATTTGTCA
TGTCATCAGAACTTTATGTTGAGAAAACCGAAAAATCACGGTGTAAAGAAATAGTCATAC
TTCTCTTTCAGGCTTATGTAAAGACCCTGAGGGCGCCTGAAGATGCTTCCGAATTTCTGG
CAAGCCTCACCAACAGTTGGAGTGTAGACAATTGGGAGCAATTCCTCCACATTATCAATG
AGAAGTTTGTAGAACAGCCTCTCATTCCTCTCCTGTTAACCAAAGGAAACTGAATGATTC
TCTCTACATCCTTGTTCCAAAGACAAGCAACTCCGCAAAATAGTAAGACAAGTCCCCATT
GTCATTTAACACATTGCAGGGATAAATAACACACTTGAAATAGTGTCCATGAATCTTTAT
GCTAAACCGATACAGGTAAACAGAAAAAACTACCTGGAGCTCTGTCAGAGCCATATATTT
CTGCAGTGGGACTTGATATTGTCGGATAGTGTTCATCAACTTCTTCTCCTGGTTAACAAA
TTTTGGGGGAAAAACATAAAAAATAAACAAGAAGTCAACATTTACCCCAAAAAGTCAACG
ACTGATGTTCTTGATGAATGAAACAACTGAGCTATGCCATTTTAGACTATCACCACAACA
CCCTAAAAGCTTAAATTAACCATGCCATGAATACTAAGCAAAGCAGAAGGACTAAATTAA
ATTAATGGAAACCTGAAGTTGTTGAGAGCAAGTTGCTGGAGGCAGAAGACCACGCAAGTA
ATGGGCGTCCCTCTCTTTCTCCGTAAATGCAAGCCCTTTATTGTACTGGGGATCTCTCAG
CAAAGAATATCCACTGCATCAAGAGATTCAAATTCCACCAAAAAAATTTGTAATTTAACT
TAAAAAAAATTAGAAGTATCAAAGTTTTTACAGGTTTAAGTAAAGCATCCAAAAAGTAGA
ACAGAGATTTTGTTTGGTGAAAAAAGAGAAAAAATTACAACTTGGGTTGCAAGCTAGAAT
TATAAAACAATCAGGTGAAAAGTAGTGACCTGGCGACGGAGTAAGTCCAAGGGGTGACAA
GCTGGTCCTCGGTGGCAGTGTCCTCACCGTAGATGTCCTCAACGCCGCCACCAACAACGG
CGGATTTGGGGTCAAAGTCAAGCACAGAAGCCTTTTCCCCCAACTCCTTGAAGGCGCTCT
CCATTCTTCTAAGTGACCCAATTAACAGCTGAGGATCAGCAACACTCTTTCTCTTACAAT
TACAACACAGAAAACAGAGTGATCGCTGGAGCTCAAAGCCAGTAGTGAGAGAAGAAGCAG
AAGATGCAGTGATCTGTTTTTGAGCTGCAACTCTGTTTTAATAACAAAGCAAACAAACAA
GAACCCATGTTACATGTACACCAAAGGCAAGACAAGACTTATGGCTTTTTTCACATTAAA
AAGTCTAAAAGGAAATGGAAATTAAAGGTAGGGTCATTTTCAATTTAACTAATCATCTTT
TTCTCTTTGTTTAATTATTTAGAGAGAGAAAGAGAGAAAAGAAAAAACGTATAGACGGAG
GAGAAGTGTGAAACTTTCTTGTTCAATATGCATGTGGAGGTGGTGGAGATGAATGATACG
ATTGATTTGGGTGAGTGGGTTCTTTTGAAGGAGATCATTACGCAAAATATCGAGATTAGT
GGTTGGTAGGGAAATGGATACGAATAGGATGGAAGAGAGAGATAGAGACATGGTTTTTTG
TCTATGTTCGGCGGTGGAGTTGGTGGAAGAGAGAAGATAGAAGGAGACAATAGTTGCAGA
CAGTGAGAGATTGGGCTGTTGATTTGGATAATGAAGATTATTGAACAGACGTGTCCAATG
GTGGGGCCCTCACATGCACACCTGCCTCTCAATGCCAGTGCTGTATGTAGTATATGCCTT
GATTCTAAAATAAATATTTGTAACGGACAAAGTTTTGTTTATATTTCTATTTGGCATGTT
ATGCCGGTACTTCTTTTTTTTTAATACGAGTGATAGTTTAAATTATAAAATGAGGGATTT
TTCTCATACACTACACTATCAAAGTGCTATAAATGATCAGACCCAAAAAAGAAAAAAAAA
GTGCTATAAATGATAATGTATAAAGATTGAAACTTGACATCACAAATCTGCAAATCCAAA
GACTTCATAATTCTTCTTCCCTTGTGAGCGTTTGACCAGCTTTTTCCTGGTGCTCACTGA
AATCAGATGAGGCTGAGGTTTGTGCAGGTTAAGACACGTATGGATTGAAGCATTGACATG
TGGTGAATGGTCGTGATTGTTGTGCCTACACGTCCTGTGAACAAACACATCCCAAGGTCC
CTATACACGTGAAGATTGAGAGCTCAGACGGCTCTGTGTCTAGTATTTATTTAGTATTTG
GATTTTTATTAATAATATTGGCTCCGTTTAGAGCACGGGAAGGTCTGTTTGTCTTATTAA
TATTATTCCAAGGTATTGAAAAATTACCAATTGGTCCTTTTACAGAGTAATGCAATTAAA
AATGTGACACTTATGTATATTTCTCCCAAGGAGAGAAACATTATTACCGTGTGAATGTCA
TTATTTTCTAAAACCCGCCCATACTTTCCTTTCTGTTTATAATGGTACGTGTGGACATCC
GGATGAGAAAATAACTATATATATATATACATATATATATATATGCAAACACGCGTTAAT
GTTACAATATAATACATACAACATTTCTTGACAATAATTACGGATATTATGGTACACCTA
AAATTTAATTTACACTAAGTCCTTCAAAACAGAGAATGAGACTTCAATAGTTCGGGCCCC
TTGTTTATTCCTATAATACTTGCAGAGGGCTGAACCTGCAACTTTCCATGCAAAGCAGCA
TTTACTAACAGCTCCTTGACTTATAGCATGGTCATAAGTCACCCGATATATTGCAAGCGC
CTCATTGAATATTTCATGCAACGGCCTTGTACTATTCTCAAGGTCCTCAGCACCACCATA
CAGAATCTACAAATGGGGAAAAGCAGTGAGCAGAACAGGCTCTGGTAAAATGTTTTGTTC
ATAATCCGGACACTTAAGTCTGAAGTCTCACCTCTTTATACTTTCTGAAGACCTTATCAG
CAGCATTATTCTTGCTGTCTCGATCATTGTCCTGCATGGCAGAGCTCATTTCACTCCTGT
AATGCTGGTGGTGTTCCCTCCATTTCCTCAAGCACTCCTCAGGGACTTCGACATCGAACA
TGGGAAGTTTCTTGACTTCTGAAGAGAGGTACAGAGGAAAAATAGCAAGTCAAAAACTTA
TGGACAGGAGCTTTAATAACCAGCTAATATTAAAAATACTTTTATCACACCTTTGATAGA
AGCATCTTCTAATTGATAGGCGTTCACTGTGTCATAAATTAATCCCAAAATGGACGTTGA
TTTGTACGAGTTTACCCTTTCCATGTAATGAGGGAACTGATTCGACTTCAATTCTCCAGG
AATTACCACCTGTTACTCAGAAGTTAAATCAAAGTTTCAAGGCACAGCCAAATCACTTGA
AAGGAAGATGTACTTCAAAGATTAAGGATCATGCAAACTGTAAATAACTAGCTACTGATT
TCCTATATCGTAAAACAGGAGGAGGATGTGAATGTTCTTCACTCCATGGAAACTAAACAA
AGGGTGAACTGAAGACAGACAACGAGTTCCAAACAAATGTAGCAGAACAAATCAAAAGAA
ACGAAGAGTACCCTTTTCCTAAACCAAACACCATATGTTTAATTGCATACAATAGGTACA
CCCACTTATAATAACGACATACTGGAAGAAAGTAAAAATTAACACCAAATCCCTATTGAT
ACATCCTATTACAAAGCTGAAGCAAAAAAAACCAGAACTAACCTTTCCACCTTTTTTTGG
TGCATCTAGAGCTTCGTAGTATAAATCAACCAACCGCAGCATGTTTGCCTTCACACGGGC
TTTCTCACTATTACTACTATCTCCTAGAATTAACAACCGATCCATCTTAGCCAGCCAGCT
ATCAGATGCCTCACTCATTGCAAAGCTGCAACAGATGAAATTGTTTGTGCACCAGAAACA
TAAGATTCACACAGTGGATGAAGTGCTAAATCTGTAGAACAAATGTAATACAAATAATAA
CACAAGAATAAACAGTACTGTTAAGTGTGAATCATAGCCAGAGAATGCTGTCTCAGTTTC
AACAACAAACAGAGATATCCATCATCCAATACCATATCAAGAAGAATGGAAACCATTCAA
CTTGATTTATAAAAGTGGGAAGTTAATATTTTAATTTGGGCCCGATAAATAAGCATAGCA
ATAATTACATACACCAGAAAACAAATTACATTAAGGTTCAAGAATTACCTGATACTTTGT
AACAGTCAACAACTTACTAAATTTTAAAACGAAAAATTCTAATTCAAAGTTCAATTTTGC
CAATATATTTAATGAACTATGCTTTCGTTACATGCATTTTAGACAATATCAAAAGGTACT
ACTTAGGCTAAAAGCATTACAAGATTGAGCAAATAGTAACTACAACGCATCAGGAACCTA
ATTAAAGCCAGAATTTTAATGCAATACAACGCAAATGATTATAAATAGAATCAAATGCAT
ACCTGGGTTCAAACCTAGTTTTCAAGAATAGTTTAATGAGCGCATCCTCTATATCATTAG
GCAAAAGCTCACTGGGTCTAGGACTCGCAACTTTTGGAGTTGATGATGAAGCTTCGATCC
AAGGTTCACTCGGTTTAAAACATTCCAAAAGCTGAAATAATTCCAATAATAAGTGCTAAA
TACAAAAGGGAAACTAGATAACACCAATTAATTATGAAATACAATCACATAAGAACTTTG
GCATATTTGGTATTCTAACACCTCATGTGCTGAAGTATTAGGAGTCAAAGTTTTTCTTCT
CGAACCAGTTCAATAGGTAAAGAGACTACAAAACAGGAGCTCAGCTTTTGGAAAGACCCA
AGTGACAAATTATTTCATTGACATCTTTCCAACATGATCTCACATCAGTATGGAAACAAT
TTAAGTGCAATCAAGCCACTTCAATCAATGTCATGCCCGAATCTTTTCAAATCCCTTTTT
TTTATCATGAAAAGGTATAATAAACCTTAATAAAATGGATATCTATTAAGGACAAAATAG
AAAAACTGATAGTTAAGAGGTGTGATAAACAAAAAAATTTCCAATTCCATGCATAAATTG
GTTAAGCATTTCTAGAGGGGATGTGCACGTCAAATTTTCAAAATAATGATAGAGTAACCC
CGATTAAGGTAAATGCCAACCTGAGGGTTTCTTGAGACCCAATAGAGATCACCGTCAAAA
TCTCCACCACCCATTTCATCAGCCACAGAACGTGGACCTTTGCAAGAGAAGAATATAGCA
TATTTGGCATTTCCGACAACATATTCTAACTCCTTCACGTACCTGGCCTTTAAAACATGG
ATATCACCAAAGTGCAAACCTGGATGCCGGTACACTAGTACCTCTCCTGACATTTGTCCG
CTGTCACTGCACACATCATTGGGCCGAAAAGAGGCCTCAAGCTATAAGTAAACTATATTT
ATTGACACTGAACTACACATAGATGAAGAACTAACATAAGATAATAAAGAAAGAAAATAT
GTATAGTAACACCTTCAGTAAAGAGATACAATTAAGCAAATACAAATCATACAATACCAT
ATTATACCATATACTAGAAACAGTTCTACATGGAACTATTAGTTCATATATAATTTTTTT
TTTTTGGGGTAAATAGTTCATAATTCATTAGAACATAATATACATTAGTACCACTATAAT
TTTCAAAGCAAGAAAATAACAAAATTTGTACAGCATAACCATATAATACGATCTTATGGT
TATGGCATAGATCAAAGAATTTCTGTGTTAGTTGTAGGTTGGATAAATTTTTTAACTAAA
CTACAAATATTGCGATTACAGATTGCTTCCAATACAAGTTATAACTTTACACCTTTAATC
TAAGTACCATGTCTCACATAGAGATAACCACGCAAATGCATTCCTTCTATTACACAAGTT
TTAATTCAAGCAACTGTATTTTATAGCTAATGGGGCATGGACCAAAGAAATGAGGAAATT
ATTGTGCTATGCAATAAAAAGACATATAATTAATCTAGCTACAGGATAACAGATGGTAAA
CATATCATCAAATTCTTGAATGGATTTTTAACAGGAGAGAAAAAAATGCCAGAAATCATA
CATACAGGATAACGCAAACTTCATCTCTTTCCAGAATCCCTGTTGGATCAGTTGTCCCCA
TCAACATATAACTCTGAGGACTACAAATTTTGCCTTTTCTAAGACTCTTATTTTCCTCTT
TCTTTAGAATTGACAGACGATATTGCAAATATGATTCTTCAAGAGGAATACCAGAAAGGA
TCATTTTTACCGAACTGTAATCATCATCCATCTCACCATGGTTATAGGCAACTGAAAATA
CAGAAAATGATGGAAGGAAACCCATCAATAAATTCGAAATAGTGAAAGAGAAATAAGTGG
AACATAAATGAAATAGGAAATGGCTAGAATGTTATTTAACCCATGGACAGATACCAAAGC
AAGAAATTGGCTGCCAATTTGACCCCAAATGATTCAAAAGGAAAGAAAAAGTTACGATGA
GTTCTAAGCACTATCAGCTTCACACCTTTGAATGCTGCACGCATACTGCAGAAAACACCA
TGAGTATCTTCCAGATCTTTCATAAGTAACCCCATAAAGTACTCTTTCGGCACCCCTCCA
TGACATAGAAGTGCAATTAAATGCCTCGAAAAATATGTATTCCTATGTGATTTGCTGGAA
GATGAAAACTTTTAAGTTAAAAATTACACCTTCAACAGTAAAATAATATAAACAGCCCAG
CACCTGGCACTGGCCCTGTACTTGAAATTCTCAATTAATTTATGCTAAAATGTAATATCG
TGTCCTTTTCTTTTATCATTTTTTCAATGTTAACCTTGAGAAAAGGTATCTAGTGATATG
CTAATAAATGCAAATAAGTAATAACCAAGTTGACGCAGGACAACTGATTCTGAATCAACT
GCAGGGGGTAAAAGCAATACAAATTACGCAAAGATAAGTTCTAAATAATGGATATACCTT
ACTTTGACTATTTCCAACGAATTCACTGTTTGATCATCTGAAATCGTTGGATCTCTCTCA
ACTTTAACCATTGATGGTCGAATCTGGATTGTTTTCGGTGGCAGCTACAATGTTTGACAC
TTACAATATTAGAAAATAAGAAAATGAAGAAAATACTATTAGTCAGAACTATTCCTTAAG
TTTTTCATTACTATCAAGCATGAACCTGTTATTAGGGTTGTATTATCTCAGTTCCATTCA
GTAATGATGAGGGCATTGTACAAGAGAATGACAGAAACCATACCGTTTTATTGATCAGAA
AGGTTCCCTTCACAGCACGGCCTTTGTAAAAAAGTCGGAACTGCAAGAGCAAAGGCTACA
GGAGAGAAGAGACAGAAGGAAAACAAAAGCAAAGGGAAATCAGTTGCAAGCAAGATAAGC
CATGCACAGAGAAGAGTAGAAGACATTAGCATTTTGGATTAGGAAATGGAGAAATTAAGA
AAACATGGAGTTGTGAGCCAAAAATTCAGAGAGACTCGACCCTTGACACAGAGGGAAGGA
GAAAGAAAATATAGTCAGTTCCTAGGAAAAAACATAGAGAAATTACAATTGCAGAAGGCA
GAGAGTCACACAGGCAGAGCAAGACTCTTGCGCATTATGCATACCAAGTTTTTGGCTGCG
TAACAGACTAATTTATACAAGCTGTTATACATATGTAAGTTTTAGCTGCATTTTTGCTAG
ATTATTATTCATATCCAGTAACTTGATACTACATTTTTATGCAAACATGTATTTCAAAAT
CTCTATTGTCAAATGCAAATGACGTTGAGGATAAATCAACTATGAGGTTAGTTAATATTT
ATTATTGCCATGCTTTAACCTTAATTTTAAATTACCTAAAACATAGAATCACAAACCTCA
ATGTACTCCTTACTGATATAGTCTCCTTTGAGTAAATCCTTCGGACAGAGTAAAGCCAAA
TCCTCAGATATGAATCCAGTTCCATCTGTATGTATAAGAGGCTTTCCATCTCTATAGATA
CGATTACCAGATTCATCCTGTAGTTTACACACACAAAAAAAAGAAGAAAAGAATAGACTG
CATTTTTAAACGGAAAAAATGAAACAAAGAAAAGGACATATAAGTACAAATAGGAAATGC
AACATCCATTAAAAAGATTCAGGATCATACAAGACAATACTCATCATCAATGTCCTCAAC
CTTTACAAGTGACCAATCTACTACTAAGCTCTCTGTCTTTGACAAAATGAGTGAAAACCT
GAATTCCCAAGAAAGATGGTACTTTAGAATCTTTATGGAAAATTACTTCTATACAGCATT
AGAAAAGAAATTTTTGAGTAAAAAATAATTACATACCTAGCCATGTAGTTTGACACACTA
GACACAGTATGTGCATGCATAAAAATGCATCTTGTTTCGTGAATTTTTCTGTTAGAGAAC
TTATAATCTCCACTCCTGTCAATTGCGGCATTAGAGCCCACACGAATAAAGTAACACTTC
ACAGGTGATGAAGTTGGGTTTTTCTTCTTTTCTTGATTGCCACCATCTTTGAACACTGAT
TCAAAACCATGTCAATGATCAATTCAGCTAGAGTGCTCAACAACTCAATAAAAAGAACAG
AACATGTTCATGTATCCAAATACAGGTTAAAACTTCACCTGGGAGAACGGTTTAAATAAC
ATTAAATCAGTTTCTGAATATCGAATCCCAAGTCTAAACCATGTGGTAATTCTAAATCCT
ATTTCTAGCATGTGAAGCTGACCAAAAAAAAAAATCATATTAACTATCCAGCTTTAAGAA
TGCCAGAGCATTTAAGAGCAAGTGAGCCTCAGAAGACATTTTTCTAATACCATCAGTGAC
GGAGTATAAAGAAATGTATCTGCATATGTGTTGATGCACAGAAGAAAAATGAAGTGAAAA
AGACCCTCAAACACCTTAGCCTTGTTCCGGTTGTTCGGATGGTTTTGAAACCGTACATAT
ATGCATGCATGTCTCCCTGTGTGACCATTGTAACACGGAAAAGATAACCTACAATGATTT
AACAAATTGTTCTTTTTTCACTCAAGCATGCATTGTATGAATATTCTATTTCATAGGAGG
TAATTATACTTATGAGCCAATCAAGACAGGTAGAAGAGAGAAACAAAGCCAAAAGTGGTT
AGTGAAGTAAAACATTTTTAAAATTGGACATTCAAAATTCACCATATTAAGGCATGAAAG
ACATACCAAAGAACCGATATCGATGCAAACCTACAAGAATCCCTTCTCTTGCGACCTTGC
TATAGTTGGCATAATTATGTTCTTTAATGGCAGTTGGAACTTTCTCAGTCACCACATCGG
AAAATTTCACCATTAAAACATTGTCATCTCCCAAAACTTTCTGCAGGAGAGTTCTTTTTG
TGTTGTTTAGACAGGGTCCCTGAAGGAAATAACAATTTATCACTTACACAACATCTGCAA
AATGACCGGTCAACACTGGCAACAGAAACATTATGATATTACCAAAAGACCAGTGGAAAT
TGCTTGTATTTATAGTATACATATTAGGTTCCGCATGTTGCTGAGCTGTAAAATTCAAAC
AAGCAATAAAAGAAAAAATCCATTTTCCAGAAAGGAACTGCAGACAGCTGATTACAATTT
GCCGGTGAGGGTTTGCCACTACAACACATGTTTTGCAAAAATGAATTGCTATCAATTGGC
ACTCATGAAATCAAATCTTAAAGGTACAAAGTTTCTAAATACTTTTTAATGGGGTAAGAT
TCAAACGTGAAACCTCCCACAAGACCTAATCAGAAGATCTGATTCCTTCCGTGGACCCAC
AGGTATGACTGATAAGGCAATATCAGGTTTTACTGATACTGTGATACCTAATTTCATGAT
TGCATGTTAAACTCTGATTACCTACACTACAGATTCTGTCAGTAAATTAACTATTTCTCC
TTGTGAGCAGGCAATTATGCATAGGCTAGCACATGATTGTGTGTGATTACACGTATACTG
GGGGGTAGATGTGCAAACCTTGAATTTGTAGCTCCCATCCACAGAGACTTCACAATGATA
GACGTATGTTTTTCCAGAATCCCAATCAAAAGTCTGCAGCACATCGCCAACATGAAAGGG
TCATTGAGCACATGTAGTAATGGATACGAGGTTGGATAATGCCAGTAATAAAGACACCAT
CAATGAGTTTTTTTTTTATAGGTTTTTTTTATAATAATTATAATTAAAAAAAGGTAAGCT
ATCAGTGTTGGGGTAGATTTACCCTTCCTTGAAATCTCAAGACCTTCCAAACTGTGTAAC
AAGTTAATAATTAATTTTGGGACCTTTAAGTTAACCACGTGAAGTCTAGTACTACTTAAC
AAAACTTAAAAATAAAAATAAAAACGAGCAAAATGGTTTTTAACAGAATAGTTGGAAAAT
TATTAAATTTCTTCTCAGTAAGAATGGAATTTTAGATGAAGATAACTGGCTATGCAAACT
CATTCCTACTCTCTAATCTGACAGGAAATGGCATCATTACTAGATACTAATTTACTTATT
CATCCATTTATGTGTACTTGAAGGGGATTGCCATGATTAATTCAAGCAGGGTTGCTAAGC
TCCAATGATCAGAGTGTAAAGATATTCTGTAGCAAACTACCCAAATATTTTGAAATTCTT
GAATTGTTAGTCTTAGCGAACATGGATACAATTCCAATTTTCTTTCCAGGAACTAAAAAC
AAGTAGAGCAGGACAAGAGTCAAAACCAATTAGCAAAGATTATGGTAATCCACTAATTTA
TAGATAAACAAGAATTGAGAATGATCATCACCGGGTGTCGGTCTTTCGTGCTGATACAGT
TCCGACCCAAAGCTTCCCAAACTCTCGTCTCAAACAGTTGCATCGGCAAATCTTTCCAGC
TCCTAATAGTCTCCGGCTCTAGAACTTTTTTTAACTTATTTCTGAAAAAAATAAATAAAT
AAATAGACATCCAAAAGCAGGTAAACGAACAATGTAATCTAAGAGGAAATGCAGAAGTAG
AACCAAATAAGCCACAGAAGGAGAGAGGAAAGCAAAAAAGGAACAAACTTTCTCATACCC
TCCAGCGTAATTCAATATTAGGAATTGTCTCCTGAACTCAAGTTCGCCCAGAGCTTCTAA
TTGTGCCTGCCCATTGTCTCCAGGTTGGTCTACTGAGGAATTAGTGGAAGTCTCACCTGT
ACCAACACACACTAGATAGTTAATCACAACGAATGAAAAGCATTCCATTGAGAAAGTGAA
AAAAAAAAAAAAAAAAAAAAAAAAACCTTGAGGAAAAGGTTGAGGTAGAGGCAGAGGGTC
CTTAAAAAGTCGAACAGGAGTAATAGTTGAAGGAGGAGCAGATGATGGGCCTTGATACGG
ATAAACACGGAGAACTTTTGAAGGTGAGGCAGAGGAATAGGAATAAGGTGGCCTCAACCC
TCCATGGTCTCCAGGTTGCTCTGTAACTTCCATTCTTACTGAGAAGAAATTTAATTTCAA
GGATATTTAGAACTAGATAGATATCAGCATGACTTCCTATACCCACTTATCTTTCGGGAG
TATATTTATGCACTTGCTCATGATCATGGTTTAAATAGATCGGTTTTGTTGAAAAATCTA
AAACTGAAAAGAAATTTTATAATTTTTATGAAAATTGAATAATAGTGTAAACTAAATAAA
ATTATGATTTAAAGGCATCCATTAAACACCAAGATATGTAAAGGATTAGTAAAGCTTGTT
TGATATTCAACTTTAATTCAACTTTTTAAACTCAAAAACATAATTTGAATTTAAAACAAA
GAAAACCTGCTTAGTATATTTATTTTTAAAAACTCAAACTCAAGAGCAACTAAAAACCAT
CCCAATTATTAAAATAAAAAAATATCTGTTTTTTTTTTTTTTTTAACAACCCACAAGTTT
TCAAATTTTTAAGATTTAAAAACAGTTTTTAAGTTGTATACCAAACAAGTTTTTGAATTT
TAAAAATATATTTAATAACTCCTTGTTTTTAAAAAAAATCAAAGTTTGAATAGGATACCA
GACGCCCCTAATAATTTGACCATGAAAATGAAAACAGGAGGCGTAATGAGAGAATCAGAT
TTTCTTACTGAGATTAATCAAAATGAAAACAGAAAAGCCCATGAACATGAAATAAAGTGA
AGTAAAAAAATCTGACCTTTATGAACCGGAGGCGTAATGGGAGAAGCAGACAATTGGGTT
TGTAGAAGAGAAGCAGGGTCGGACTTTGAAGGAGAGGGAGAAGGAGAGGCACAATGATAT
TGTGGTTTCTCACGGATCATCCAAGTGATTAAGCCACCGAGGGTTTTGATAGTTCTCCAT
TCGGCGATTTCACGGAGGAGTTGGAGGGCCTTCTCCTCGCTCAGAAAACTCAGCCTCAGT
CTGACGTTTTGGTCTGGCTGGGGTTGCTTTCTGTCGTTACAAATTTGGTTAAGCAAATCC
TCCACCGACGGAGGCAGAGCAATGTGCGGTTGCTGTTGTGGTTGTGGCTGTAGACAAACG
TTGGCCATGACCGTCTGGGGGGGCTCGATCGTGCTGCTGTGAAAGCAGTTGATAGATGAA
GATAAATGATTGGCGGCATCCTCCATCTGTGGGTGACTGCGTTTCACGTTCAAATTGCTG
TGATGATGCATTTTTTTACACTACCATGAGCCAGCCCACAATCATAAACTTTCGACTAAA
TGGCTTTTTTTGTTTTTTTTTTGGGTCTGAAAACTTTCTACTAAATGGTAAGTCTCAAGT
TTCAAGCTTCTATAAACCAAATACCAAAAAGTTTCAAGCTTTTATGGGGATATACGAGAT
TTTCCCTGACAGAAGGTTCCTACTTCGGACCAGATTTTTGATGGAGCTACTTACACTATT
TGCTGTGCTTGGATTGACATGTCACTCAACTCTAGTTACTCTCTCTCACTCAAGGATCCT
CTACCTTTTTATAATCAAGGAAATGCCTCCTCATCGACTCTGACTCACCATCACAGTGGA
CTTCACACAGTCTCTTGTTTTTCCTTATAATTTTGGCAAAGTTTTCTTTTTTTGCTATAA
AAGAATTTTGGTTTGTACATGTTAGACGAAGCTCCATTTTTGGACT
>chr7:18114727-18131436 A1236 MDHC_LG7 P2
TAAATGACGACTTTCAAACGCATGAACAAGATCACCAAATGCGAGGAGTGGGGCGTAGGA
GCTGTTCTCCAATCCAATAAGTGAAATCCCTTCCCAATAACAGGTTACGCATTACATGAT
ACATCTCTCACAATAACAAGTCACGTGATACGTAGCTGTGAAAGAGACACCGTATAGTAT
CATGTTCAAATTTTTTTTGAGGAATCTAAGCATTTGACCAATGGAAGCAATAAAATTGCA
AGAAACAATATAAGCTGTAAATGGATTTCAATTACATGAACTGATCACATGGTGGGAGGT
GGAGCTGGGGATAATACAATTAGCATATTTATTTGAATTTAGAAACAGAGGGCTTACAAG
CATCTCCTTAACTCATTTTAAGCACCATCGTCACCAAGTGACATAACACAACAGTAATAA
AAACACCATGCATCTTCAGAAAACACCCATTTAAAAAGAAGTTTGATATTAAACTTCTAA
AATGTGGAGCAACACACTGTTCAACGGTAGTTTCGATACACAGGGCTGTACATGCAACTC
TCAGCATACTTCACAAGATTCTCAGGACGGGGGAGACGTGTAGCCAGGCCTACAAAGCAT
ACGATGAAAACGAATTACAAATGGATGGAAGAAGTGGACATTGTTTTTGGGTCAGAACTC
AGAATATACCAAAGAAAAGAAATATATAAAAAAGGCTCACCAAGTTCATATGCCTTAGCA
GCTACGTTAGCAGCTATATGGGCAGAAATCTTTCTGATGTTGGAAAATGGTGGATAAATC
AGCCCTTTCTCAAAATACTCCTCTGAAACTTCCCCCGCCAACGATTCCGCTGTTTTTAGG
AGATGAACCAAAAAGTTGAAGAAAGAGTAAATGCAAAAGTCAATGTCTTGCCAACTAAAC
CTCCTATATTACAGTTGATAGATTTGTGTTTGGCCTGTTTTGACAACATAATGCCATTCA
AGTTCTAAATTCTATGTTTTTTCAAAATCAAACCATTCTGAATGTGAAGTCTACTTACAG
GCTGCCAGAAGCATATCATTGTGCACACGGATTGCGCCAGAGATAACCAAACCGAGACCA
AATCCAGGGAAAATGTAAGCATTGTTGGACTGCATTGAAAAGGAAAGCAAAAAATCTCAG
TCATTGATACTAAACTCATGGTTTTAAACTTGGTCTTAATACTGTGAGATTATATTTGTA
TAACCTGGCCAGGAACATAAACTTTGCCATTGTATTCAACAGGATCAAATGGACTTCCGC
TGGCAAAAATTGCGCGTCCCTAGCAAATGAAAGCAGGACAAGAAACATGGAAGAAAAGTT
AGCTTCACTGCATAAATGGAGTACTCAAACATTCTATTTATTGTATCACCTTGTGCTATA
AATCTCCAAGCAAGTAATGACAGAGTAGATGTAAAAATAAATGTTATACCTTACTCCAAG
TATAAGCTTCTTCAGCAGTACATTCAGACTGAGACGTCGGGTTGGAAAGAGCCAAAATGA
GAGGTTTCTGCATCATTCATTTCTCAATGTCAATAAAACAGATGCTCAAAATGTTATCCA
ACATGAACAAGACGATAGGCAGGGGATGGATGTAAGAGAAAGTGAGGAGTACCTCATTGA
AGGAGGATACTGCCTCAATCACTTCCTTTGTAAACGTTCTTCCAACACCGGATGATCCAA
TAAGAACTGTTGGTTTAATTGCCTGATCAAGTATGAAGGGAGAATAAAAAACAAGTATAA
CCAAATAATTATGCATCAAAATTCAAAAAATAAACTTGAATTGTTTGGTTCATACCTTGA
CAGCATCAAGGAGATTATCAATGGGTTCATGTTCGTGAGCCCAAGGCTTCTTAAACTGTT
GAAGAGAATCTTTGCGAGAGCTAACAATTAATCCCTGCAAAAATGATTCATGTGCTTAAT
GAAGTTTGAGAGAAAGTAAGAAAACTTAAAAATGAAAGTCAGAATCTTTATCGAGCATGC
TACCCCACCTTTGAATCAACAAGCCAGATCTTCTTACGGGTCTCTTCCACAGGAGTTTTT
GTCTACAAGAGACAAAACAAAATAAACGAAGGAAGATCATTGATAAATCATGACCAGAAG
TCCTTAACATCTCAGTTTGACAATTACATTAACCAGAGATAGCGTGCATCTGATTGTAAA
AAGTTAATACCTTTTGTGAGATCTCAAGAGCTATTAGCTCTGCAATACCCGTCCCAGCCT
ACAATCATGAGCAACAGCAGGATGAGAATTATATATTAGAGTTAGATTATTCTTAGTTCT
CCTTAGTTAAGGACATGATAAGCCAGCAATATGTAGTGAAGACAGAAATCCATGAAAAAT
TCCTTACTTCCCCAGCACCAAGGAACAAAAACTTGTGCTCGGACAGGCTACCACCAACCA
ACCTCAGTGCTGCCACAACTCCTGCAAGAACTACAGCAGCTGTTCCCTGAAACAAGGAAA
CAATAGGTCAGGGGGAAACTAAACAAAGTGTAAAAGCCGTAAAGGCTAAAGGGCAAGCTC
AAAAGTGATCTACTGTGTACTTGTATGTCATCATTGAAGACAAGATGAGTCCTCCTATAT
TTTTCAAGCAGCTGGAAAGCATTGTGGTTTGCAAAATCTTCAAACTGCACATTTCAATTC
AAAGGGACAAGACAATCTCAGAACTACATGAAAATTTTATACTCTGGAAATCCTACGAAT
ATATTTTATACTCTGGAAATCCTACGAATATATAGGATGTTATTTAAGAAGCAACCTGAA
TGACAACTTTTTCCCCATAATTCTGCTTGACAGCACTCATGAACTCATCTAAAAGATCAG
CATACTCCTGCAGGTAGTGTCAAAAATCTCTCATCATTAAATTAAAATTTATAGTTCTTA
ATTACATAACTAAACTAAACTAAACTAGAGACAAACTAGGGTACGGTAGAAGCTACAAAC
CTTCCCAGTTGTCCTCTTTTGTCGAAGTCCAATATAGAACTCATCCTCCAGCAACTGCTT
ATTATTTGTCCCAACATCAATGGTTATAGGCAAACACTGCAGAAGAAAGTCCAAAGAATT
CTTAATTAAATGAAATTTACATGCTGTGATATCAAACAAGAATTTAAATTTCAATCCTTC
CTTAATTTCCAATGCAACACCTTGATATTAAAATTTACAAATAAAGGTAAACCTCATGGT
TTTGAAGAAAGTTAGCAATGATTAGTAACAAGTAAATAGGAAAATCCTTACCGCTGAGGG
ACGAACTCCTCCAAGCGCTGTGTACAGAGCCAACTTCCCTACCGGAATTCCCATCCCCTG
AAACATGTCCAACAATGCCATGTGAGGGCAAGTTACTTAACCACTTGAGGGTTATTTTAC
TTTTACCAAAAGATACTCATAATTTAAAGAAAGTGATTCAAACTTGTTACCTGACAACCT
AGGTCGCCAAGTCCCAAAATACGCTCACCATCAGTCACAACAATAACTTGAACAGTCCTT
TCAGGCCAGTTCTTCAATACCTCAAGAACTTTGCCCCTGTAAAAGTTGAAGGATTTGTCA
TGTCATCAGAACTTTATGTTGAGAAAACCGAAAAATCACGGTGTAAAGAAATAGTCATAC
TTCTCTTTCAGGCTTATGTAAAGACCCTGAGGGCGCCTGAAGATGCTTCCGAATTTCTGG
CAAGCCTCACCAACAGTTGGAGTGTAGACAATTGGGAGCAATTCCTCCACATTATCAATG
AGAAGTTTGTAGAACAGCCTCTCATTCCTCTCCTGTTAACCAAAGGAAACTGAATGATTC
TCTCTACATCCTTGTTCCAAAGACAAGCAACTCCGCAAAATAGTAAGACAAGTCCCCATT
GTCATTTAACACATTGCAGGGATAAATAACACACTTGAAATAGTGTCCATGAATCTTTAT
GCTAAACCGATACAGGTAAACAGAAAAAACTACCTGGAGCTCTGTCAGAGCCATATATTT
CTGCAGTGGGACTTGATATTGTCGGATAGTGTTCATCAACTTCTTCTCCTGGTTAACAAA
TTTTGGGGGAAAAACATAAAAAATAAACAAGAAGTCAACATTTACCCCAAAAAGTCAACG
ACTGATGTTCTTGATGAATGAAACAACTGAGCTATGCCATTTTAGACTATCACCACAACA
CCCTAAAAGCTTAAATTAACCATGCCATGAATACTAAGCAAAGCAGAAGGACTAAATTAA
ATTAATGGAAACCTGAAGTTGTTGAGAGCAAGTTGCTGGAGGCAGAAGACCACGCAAGTA
ATGGGCGTCCCTCTCTTTCTCCGTAAATGCAAGCCCTTTATTGTACTGGGGATCTCTCAG
CAAAGAATATCCACTGCATCAAGAGATTCAAATTCCACCAAAAAAATTTGTAATTTAACT
TAAAAAAAATTAGAAGTATCAAAGTTTTTACAGGTTTAAGTAAAGCATCCAAAAAGTAGA
ACAGAGATTTTGTTTGGTGAAAAAAGAGAAAAAATTACAACTTGGGTTGCAAGCTAGAAT
TATAAAACAATCAGGTGAAAAGTAGTGACCTGGCGACGGAGTAAGTCCAAGGGGTGACAA
GCTGGTCCTCGGTGGCAGTGTCCTCACCGTAGATGTCCTCAACGCCGCCACCAACAACGG
CGGATTTGGGGTCAAAGTCAAGCACAGAAGCCTTTTCCCCCAACTCCTTGAAGGCGCTCT
CCATTCTTCTAAGTGACCCAATTAACAGCTGAGGATCAGCAACACTCTTTCTCTTACAAT
TACAACACAGAAAACAGAGTGATCGCTGGAGCTCAAAGCCAGTAGTGAGAGAAGAAGCAG
AAGATGCAGTGATCTGTTTTTGAGCTGCAACTCTGTTTTAATAACAAAGCAAACAAACAA
GAACCCATGTTACATGTACACCAAAGGCAAGACAAGACTTATGGCTTTTTTCACATTAAA
AAGTCTAAAAGGAAATGGAAATTAAAGGTAGGGTCATTTTCAATTTAACTAATCATCTTT
TTCTCTTTGTTTAATTATTTAGAGAGAGAAAGAGAGAAAAGAAAAAACGTATAGACGGAG
GAGAAGTGTGAAACTTTCTTGTTCAATATGCATGTGGAGGTGGTGGAGATGAATGATACG
ATTGATTTGGGTGAGTGGGTTCTTTTGAAGGAGATCATTACGCAAAATATCGAGATTAGT
GGTTGGTAGGGAAATGGATACGAATAGGATGGAAGAGAGAGATAGAGACATGGTTTTTTG
TCTATGTTCGGCGGTGGAGTTGGTGGAAGAGAGAAGATAGAAGGAGACAATAGTTGCAGA
CAGTGAGAGATTGGGCTGTTGATTTGGATAATGAAGATTATTGAACAGACGTGTCCAATG
GTGGGGCCCTCACATGCACACCTGCCTCTCAATGCCAGTGCTGTATGTAGTATATGCCTT
GATTCTAAAATAAATATTTGTAACGGACAAAGTTTTGTTTATATTTCTATTTGGCATGTT
ATGCCGGTACTTCTTTTTTTTTAATACGAGTGATAGTTTAAATTATAAAATGAGGGATTT
TTCTCATACACTACACTATCAAAGTGCTATAAATGATCAGACCCAAAAAAGAAAAAAAAA
GTGCTATAAATGATAATGTATAAAGATTGAAACTTGACATCACAAATCTGCAAATCCAAA
GACTTCATAATTCTTCTTCCCTTGTGAGCGTTTGACCAGCTTTTTCCTGGTGCTCACTGA
AATCAGATGAGGCTGAGGTTTGTGCAGGTTAAGACACGTATGGATTGAAGCATTGACATG
TGGTGAATGGTCGTGATTGTTGTGCCTACACGTCCTGTGAACAAACACATCCCAAGGTCC
CTATACACGTGAAGATTGAGAGCTCAGACGGCTCTGTGTCTAGTATTTATTTAGTATTTG
GATTTTTATTAATAATATTGGCTCCGTTTAGAGCACGGGAAGGTCTGTTTGTCTTATTAA
TATTATTCCAAGGTATTGAAAAATTACCAATTGGTCCTTTTACAGAGTAATGCAATTAAA
AATGTGACACTTATGTATATTTCTCCCAAGGAGAGAAACATTATTACCGTGTGAATGTCA
TTATTTTCTAAAACCCGCCCATACTTTCCTTTCTGTTTATAATGGTACGTGTGGACATCC
GGATGAGAAAATAACTATATATATATATACATATATATATATATGCAAACACGCGTTAAT
GTTACAATATAATACATACAACATTTCTTGACAATAATTACGGATATTATGGTACACCTA
AAATTTAATTTACACTAAGTCCTTCAAAACAGAGAATGAGACTTCAATAGTTCGGGCCCC
TTGTTTATTCCTATAATACTTGCAGAGGGCTGAACCTGCAACTTTCCATGCAAAGCAGCA
TTTACTAACAGCTCCTTGACTTATAGCATGGTCATAAGTCACCCGATATATTGCAAGCGC
CTCATTGAATATTTCATGCAACGGCCTTGTACTATTCTCAAGGTCCTCAGCACCACCATA
CAGAATCTACAAATGGGGAAAAGCAGTGAGCAGAACAGGCTCTGGTAAAATGTTTTGTTC
ATAATCCGGACACTTAAGTCTGAAGTCTCACCTCTTTATACTTTCTGAAGACCTTATCAG
CAGCATTATTCTTGCTGTCTCGATCATTGTCCTGCATGGCAGAGCTCATTTCACTCCTGT
AATGCTGGTGGTGTTCCCTCCATTTCCTCAAGCACTCCTCAGGGACTTCGACATCGAACA
TGGGAAGTTTCTTGACTTCTGAAGAGAGGTACAGAGGAAAAATAGCAAGTCAAAAACTTA
TGGACAGGAGCTTTAATAACCAGCTAATATTAAAAATACTTTTATCACACCTTTGATAGA
AGCATCTTCTAATTGATAGGCGTTCACTGTGTCATAAATTAATCCCAAAATGGACGTTGA
TTTGTACGAGTTTACCCTTTCCATGTAATGAGGGAACTGATTCGACTTCAATTCTCCAGG
AATTACCACCTGTTACTCAGAAGTTAAATCAAAGTTTCAAGGCACAGCCAAATCACTTGA
AAGGAAGATGTACTTCAAAGATTAAGGATCATGCAAACTGTAAATAACTAGCTACTGATT
TCCTATATCGTAAAACAGGAGGAGGATGTGAATGTTCTTCACTCCATGGAAACTAAACAA
AGGGTGAACTGAAGACAGACAACGAGTTCCAAACAAATGTAGCAGAACAAATCAAAAGAA
ACGAAGAGTACCCTTTTCCTAAACCAAACACCATATGTTTAATTGCATACAATAGGTACA
CCCACTTATAATAACGACATACTGGAAGAAAGTAAAAATTAACACCAAATCCCTATTGAT
ACATCCTATTACAAAGCTGAAGCAAAAAAAACCAGAACTAACCTTTCCACCTTTTTTTGG
TGCATCTAGAGCTTCGTAGTATAAATCAACCAACCGCAGCATGTTTGCCTTCACACGGGC
TTTCTCACTATTACTACTATCTCCTAGAATTAACAACCGATCCATCTTAGCCAGCCAGCT
ATCAGATGCCTCACTCATTGCAAAGCTGCAACAGATGAAATTGTTTGTGCACCAGAAACA
TAAGATTCACACAGTGGATGAAGTGCTAAATCTGTAGAACAAATGTAATACAAATAATAA
CACAAGAATAAACAGTACTGTTAAGTGTGAATCATAGCCAGAGAATGCTGTCTCAGTTTC
AACAACAAACAGAGATATCCATCATCCAATACCATATCAAGAAGAATGGAAACCATTCAA
CTTGATTTATAAAAGTGGGAAGTTAATATTTTAATTTGGGCCCGATAAATAAGCATAGCA
ATAATTACATACACCAGAAAACAAATTACATTAAGGTTCAAGAATTACCTGATACTTTGT
AACAGTCAACAACTTACTAAATTTTAAAACGAAAAATTCTAATTCAAAGTTCAATTTTGC
CAATATATTTAATGAACTATGCTTTCGTTACATGCATTTTAGACAATATCAAAAGGTACT
ACTTAGGCTAAAAGCATTACAAGATTGAGCAAATAGTAACTACAACGCATCAGGAACCTA
ATTAAAGCCAGAATTTTAATGCAATACAACGCAAATGATTATAAATAGAATCAAATGCAT
ACCTGGGTTCAAACCTAGTTTTCAAGAATAGTTTAATGAGCGCATCCTCTATATCATTAG
GCAAAAGCTCACTGGGTCTAGGACTCGCAACTTTTGGAGTTGATGATGAAGCTTCGATCC
AAGGTTCACTCGGTTTAAAACATTCCAAAAGCTGAAATAATTCCAATAATAAGTGCTAAA
TACAAAAGGGAAACTAGATAACACCAATTAATTATGAAATACAATCACATAAGAACTTTG
GCATATTTGGTATTCTAACACCTCATGTGCTGAAGTATTAGGAGTCAAAGTTTTTCTTCT
CGAACCAGTTCAATAGGTAAAGAGACTACAAAACAGGAGCTCAGCTTTTGGAAAGACCCA
AGTGACAAATTATTTCATTGACATCTTTCCAACATGATCTCACATCAGTATGGAAACAAT
TTAAGTGCAATCAAGCCACTTCAATCAATGTCATGCCCGAATCTTTTCAAATCCCTTTTT
TTTATCATGAAAAGGTATAATAAACCTTAATAAAATGGATATCTATTAAGGACAAAATAG
AAAAACTGATAGTTAAGAGGTGTGATAAACAAAAAAATTTCCAATTCCATGCATAAATTG
GTTAAGCATTTCTAGAGGGGATGTGCACGTCAAATTTTCAAAATAATGATAGAGTAACCC
CGATTAAGGTAAATGCCAACCTGAGGGTTTCTTGAGACCCAATAGAGATCACCGTCAAAA
TCTCCACCACCCATTTCATCAGCCACAGAACGTGGACCTTTGCAAGAGAAGAATATAGCA
TATTTGGCATTTCCGACAACATATTCTAACTCCTTCACGTACCTGGCCTTTAAAACATGG
ATATCACCAAAGTGCAAACCTGGATGCCGGTACACTAGTACCTCTCCTGACATTTGTCCG
CTGTCACTGCACACATCATTGGGCCGAAAAGAGGCCTCAAGCTATAAGTAAACTATATTT
ATTGACACTGAACTACACATAGATGAAGAACTAACATAAGATAATAAAGAAAGAAAATAT
GTATAGTAACACCTTCAGTAAAGAGATACAATTAAGCAAATACAAATCATACAATACCAT
ATTATACCATATACTAGAAACAGTTCTACATGGAACTATTAGTTCATATATAATTTTTTT
TTTTTGGGGTAAATAGTTCATAATTCATTAGAACATAATATACATTAGTACCACTATAAT
TTTCAAAGCAAGAAAATAACAAAATTTGTACAGCATAACCATATAATACGATCTTATGGT
TATGGCATAGATCAAAGAATTTCTGTGTTAGTTGTAGGTTGGATAAATTTTTTAACTAAA
CTACAAATATTGCGATTACAGATTGCTTCCAATACAAGTTATAACTTTACACCTTTAATC
TAAGTACCATGTCTCACATAGAGATAACCACGCAAATGCATTCCTTCTATTACACAAGTT
TTAATTCAAGCAACTGTATTTTATAGCTAATGGGGCATGGACCAAAGAAATGAGGAAATT
ATTGTGCTATGCAATAAAAAGACATATAATTAATCTAGCTACAGGATAACAGATGGTAAA
CATATCATCAAATTCTTGAATGGATTTTTAACAGGAGAGAAAAAAATGCCAGAAATCATA
CATACAGGATAACGCAAACTTCATCTCTTTCCAGAATCCCTGTTGGATCAGTTGTCCCCA
TCAACATATAACTCTGAGGACTACAAATTTTGCCTTTTCTAAGACTCTTATTTTCCTCTT
TCTTTAGAATTGACAGACGATATTGCAAATATGATTCTTCAAGAGGAATACCAGAAAGGA
TCATTTTTACCGAACTGTAATCATCATCCATCTCACCATGGTTATAGGCAACTGAAAATA
CAGAAAATGATGGAAGGAAACCCATCAATAAATTCGAAATAGTGAAAGAGAAATAAGTGG
AACATAAATGAAATAGGAAATGGCTAGAATGTTATTTAACCCATGGACAGATACCAAAGC
AAGAAATTGGCTGCCAATTTGACCCCAAATGATTCAAAAGGAAAGAAAAAGTTACGATGA
GTTCTAAGCACTATCAGCTTCACACCTTTGAATGCTGCACGCATACTGCAGAAAACACCA
TGAGTATCTTCCAGATCTTTCATAAGTAACCCCATAAAGTACTCTTTCGGCACCCCTCCA
TGACATAGAAGTGCAATTAAATGCCTCGAAAAATATGTATTCCTATGTGATTTGCTGGAA
GATGAAAACTTTTAAGTTAAAAATTACACCTTCAACAGTAAAATAATATAAACAGCCCAG
CACCTGGCACTGGCCCTGTACTTGAAATTCTCAATTAATTTATGCTAAAATGTAATATCG
TGTCCTTTTCTTTTATCATTTTTTCAATGTTAACCTTGAGAAAAGGTATCTAGTGATATG
CTAATAAATGCAAATAAGTAATAACCAAGTTGACGCAGGACAACTGATTCTGAATCAACT
GCAGGGGGTAAAAGCAATACAAATTACGCAAAGATAAGTTCTAAATAATGGATATACCTT
ACTTTGACTATTTCCAACGAATTCACTGTTTGATCATCTGAAATCGTTGGATCTCTCTCA
ACTTTAACCATTGATGGTCGAATCTGGATTGTTTTCGGTGGCAGCTACAATGTTTGACAC
TTACAATATTAGAAAATAAGAAAATGAAGAAAATACTATTAGTCAGAACTATTCCTTAAG
TTTTTCATTACTATCAAGCATGAACCTGTTATTAGGGTTGTATTATCTCAGTTCCATTCA
GTAATGATGAGGGCATTGTACAAGAGAATGACAGAAACCATACCGTTTTATTGATCAGAA
AGGTTCCCTTCACAGCACGGCCTTTGTAAAAAAGTCGGAACTGCAAGAGCAAAGGCTACA
GGAGAGAAGAGACAGAAGGAAAACAAAAGCAAAGGGAAATCAGTTGCAAGCAAGATAAGC
CATGCACAGAGAAGAGTAGAAGACATTAGCATTTTGGATTAGGAAATGGAGAAATTAAGA
AAACATGGAGTTGTGAGCCAAAAATTCAGAGAGACTCGACCCTTGACACAGAGGGAAGGA
GAAAGAAAATATAGTCAGTTCCTAGGAAAAAACATAGAGAAATTACAATTGCAGAAGGCA
GAGAGTCACACAGGCAGAGCAAGACTCTTGCGCATTATGCATACCAAGTTTTTGGCTGCG
TAACAGACTAATTTATACAAGCTGTTATACATATGTAAGTTTTAGCTGCATTTTTGCTAG
ATTATTATTCATATCCAGTAACTTGATACTACATTTTTATGCAAACATGTATTTCAAAAT
CTCTATTGTCAAATGCAAATGACGTTGAGGATAAATCAACTATGAGGTTAGTTAATATTT
ATTATTGCCATGCTTTAACCTTAATTTTAAATTACCTAAAACATAGAATCACAAACCTCA
ATGTACTCCTTACTGATATAGTCTCCTTTGAGTAAATCCTTCGGACAGAGTAAAGCCAAA
TCCTCAGATATGAATCCAGTTCCATCTGTATGTATAAGAGGCTTTCCATCTCTATAGATA
CGATTACCAGATTCATCCTGTAGTTTACACACACAAAAAAAAGAAGAAAAGAATAGACTG
CATTTTTAAACGGAAAAAATGAAACAAAGAAAAGGACATATAAGTACAAATAGGAAATGC
AACATCCATTAAAAAGATTCAGGATCATACAAGACAATACTCATCATCAATGTCCTCAAC
CTTTACAAGTGACCAATCTACTACTAAGCTCTCTGTCTTTGACAAAATGAGTGAAAACCT
GAATTCCCAAGAAAGATGGTACTTTAGAATCTTTATGGAAAATTACTTCTATACAGCATT
AGAAAAGAAATTTTTGAGTAAAAAATAATTACATACCTAGCCATGTAGTTTGACACACTA
GACACAGTATGTGCATGCATAAAAATGCATCTTGTTTCGTGAATTTTTCTGTTAGAGAAC
TTATAATCTCCACTCCTGTCAATTGCGGCATTAGAGCCCACACGAATAAAGTAACACTTC
ACAGGTGATGAAGTTGGGTTTTTCTTCTTTTCTTGATTGCCACCATCTTTGAACACTGAT
TCAAAACCATGTCAATGATCAATTCAGCTAGAGTGCTCAACAACTCAATAAAAAGAACAG
AACATGTTCATGTATCCAAATACAGGTTAAAACTTCACCTGGGAGAACGGTTTAAATAAC
ATTAAATCAGTTTCTGAATATCGAATCCCAAGTCTAAACCATGTGGTAATTCTAAATCCT
ATTTCTAGCATGTGAAGCTGACCAAAAAAAAAAATCATATTAACTATCCAGCTTTAAGAA
TGCCAGAGCATTTAAGAGCAAGTGAGCCTCAGAAGACATTTTTCTAATACCATCAGTGAC
GGAGTATAAAGAAATGTATCTGCATATGTGTTGATGCACAGAAGAAAAATGAAGTGAAAA
AGACCCTCAAACACCTTAGCCTTGTTCCGGTTGTTCGGATGGTTTTGAAACCGTACATAT
ATGCATGCATGTCTCCCTGTGTGACCATTGTAACACGGAAAAGATAACCTACAATGATTT
AACAAATTGTTCTTTTTTCACTCAAGCATGCATTGTATGAATATTCTATTTCATAGGAGG
TAATTATACTTATGAGCCAATCAAGACAGGTAGAAGAGAGAAACAAAGCCAAAAGTGGTT
AGTGAAGTAAAACATTTTTAAAATTGGACATTCAAAATTCACCATATTAAGGCATGAAAG
ACATACCAAAGAACCGATATCGATGCAAACCTACAAGAATCCCTTCTCTTGCGACCTTGC
TATAGTTGGCATAATTATGTTCTTTAATGGCAGTTGGAACTTTCTCAGTCACCACATCGG
AAAATTTCACCATTAAAACATTGTCATCTCCCAAAACTTTCTGCAGGAGAGTTCTTTTTG
TGTTGTTTAGACAGGGTCCCTGAAGGAAATAACAATTTATCACTTACACAACATCTGCAA
AATGACCGGTCAACACTGGCAACAGAAACATTATGATATTACCAAAAGACCAGTGGAAAT
TGCTTGTATTTATAGTATACATATTAGGTTCCGCATGTTGCTGAGCTGTAAAATTCAAAC
AAGCAATAAAAGAAAAAATCCATTTTCCAGAAAGGAACTGCAGACAGCTGATTACAATTT
GCCGGTGAGGGTTTGCCACTACAACACATGTTTTGCAAAAATGAATTGCTATCAATTGGC
ACTCATGAAATCAAATCTTAAAGGTACAAAGTTTCTAAATACTTTTTAATGGGGTAAGAT
TCAAACGTGAAACCTCCCACAAGACCTAATCAGAAGATCTGATTCCTTCCGTGGACCCAC
AGGTATGACTGATAAGGCAATATCAGGTTTTACTGATACTGTGATACCTAATTTCATGAT
TGCATGTTAAACTCTGATTACCTACACTACAGATTCTGTCAGTAAATTAACTATTTCTCC
TTGTGAGCAGGCAATTATGCATAGGCTAGCACATGATTGTGTGTGATTACACGTATACTG
GGGGGTAGATGTGCAAACCTTGAATTTGTAGCTCCCATCCACAGAGACTTCACAATGATA
GACGTATGTTTTTCCAGAATCCCAATCAAAAGTCTGCAGCACATCGCCAACATGAAAGGG
TCATTGAGCACATGTAGTAATGGATACGAGGTTGGATAATGCCAGTAATAAAGACACCAT
CAATGAGTTTTTTTTTTATAGGTTTTTTTTATAATAATTATAATTAAAAAAAGGTAAGCT
ATCAGTGTTGGGGTAGATTTACCCTTCCTTGAAATCTCAAGACCTTCCAAACTGTGTAAC
AAGTTAATAATTAATTTTGGGACCTTTAAGTTAACCACGTGAAGTCTAGTACTACTTAAC
AAAACTTAAAAATAAAAATAAAAACGAGCAAAATGGTTTTTAACAGAATAGTTGGAAAAT
TATTAAATTTCTTCTCAGTAAGAATGGAATTTTAGATGAAGATAACTGGCTATGCAAACT
CATTCCTACTCTCTAATCTGACAGGAAATGGCATCATTACTAGATACTAATTTACTTATT
CATCCATTTATGTGTACTTGAAGGGGATTGCCATGATTAATTCAAGCAGGGTTGCTAAGC
TCCAATGATCAGAGTGTAAAGATATTCTGTAGCAAACTACCCAAATATTTTGAAATTCTT
GAATTGTTAGTCTTAGCGAACATGGATACAATTCCAATTTTCTTTCCAGGAACTAAAAAC
AAGTAGAGCAGGACAAGAGTCAAAACCAATTAGCAAAGATTATGGTAATCCACTAATTTA
TAGATAAACAAGAATTGAGAATGATCATCACCGGGTGTCGGTCTTTCGTGCTGATACAGT
TCCGACCCAAAGCTTCCCAAACTCTCGTCTCAAACAGTTGCATCGGCAAATCTTTCCAGC
TCCTAATAGTCTCCGGCTCTAGAACTTTTTTTAACTTATTTCTGAAAAAAATAAATAAAT
AAATAGACATCCAAAAGCAGGTAAACGAACAATGTAATCTAAGAGGAAATGCAGAAGTAG
AACCAAATAAGCCACAGAAGGAGAGAGGAAAGCAAAAAAGGAACAAACTTTCTCATACCC
TCCAGCGTAATTCAATATTAGGAATTGTCTCCTGAACTCAAGTTCGCCCAGAGCTTCTAA
TTGTGCCTGCCCATTGTCTCCAGGTTGGTCTACTGAGGAATTAGTGGAAGTCTCACCTGT
ACCAACACACACTAGATAGTTAATCACAACGAATGAAAAGCATTCCATTGAGAAAGTGAA
AAAAAAAAAAAAAAAAAAAAAAAAACCTTGAGGAAAAGGTTGAGGTAGAGGCAGAGGGTC
CTTAAAAAGTCGAACAGGAGTAATAGTTGAAGGAGGAGCAGATGATGGGCCTTGATACGG
ATAAACACGGAGAACTTTTGAAGGTGAGGCAGAGGAATAGGAATAAGGTGGCCTCAACCC
TCCATGGTCTCCAGGTTGCTCTGTAACTTCCATTCTTACTGAGAAGAAATTTAATTTCAA
GGATATTTAGAACTAGATAGATATCAGCAACATGACTTCCTATACCCACTTATCTTTCGG
GAGTATATTTATGCACTTGCTCATGATCATGGTTTAAATAGATCGGTTTTGTTGAAAAAT
CTAAAACTGAAAAGAAATTTTATAATTTTTATGAAAATTGAATAATAGTGTAAACTAAAT
AAAATTATGATTTAAAGGCATCCATTAAACACCAAGATATGTAAAGGATTAGTAAAGCTT
GTTTGATATTCAACTTTAATTCAACTTTTTAAACTCAAAAACATAATTTGAATTTAAAAC
AAAGAAAACCTGCTTAGTATATTTATTTTTAAAAACTCAAACTCAAGAGCAACTAAAAAC
CATCCCAATTATTAAAATAAAAAAATATCTGTTTTTTTTTTTTTTTTAACAACCCACAAG
TTTTCAAATTTTTAAGATTTAAAAACAGTTTTTAAGTTGTATACCAAACAAGTTTTTGAA
TTTTAAAAATATATTTAATAACTCCTTGTTTTTAAAAAAAATCAAAGTTTGAATAGGATA
CCAGACGCCCCTAATAATTTGACCATGAAAATGAAAACAGGAGGCGTAATGAGAGAATCA
GATTTTCTTACTGAGATTAATCAAAATGAAAACAGAAAAGCCCATGAACATGAAATAAAG
TGAAGTAAAAAAATCTGACCTTTATGAACCGGAGGCGTAATGGGAGAAGCAGACAATTGG
GTTTGTAGAAGAGAAGCAGGGTCGGACTTTGAAGGAGAGGGAGAAGGAGAGGCACAATGA
TATTGTGGTTTCTCACGGATCATCCAAGTGATTAAGCCACCGAGGGTTTTGATAGTTCTC
CATTCGGCGATTTCACGGAGGAGTTGGAGGGCCTTCTCCTCGCTCAGAAAACTCAGCCTC
AGTCTGACGTTTTGGTCTGGCTGGGGTTGCTTTCTGTCGTTACAAATTTGGTTAAGCAAA
TCCTCCACCGACGGAGGCAGAGCAATGTGCGGTTGCTGTTGTGGTTGTGGCTGTAGACAA
ACGTTGGCCATGACCGTCTGGGGGGGCTCGATCGTGCTGCTGTGAAAGCAGTTGATAGAT
GAAGATAAATGATTGGCGGCATCCTCCATCTGTGGGTGACTGCGTTTCACGTTCAAATTG
CTGTGATGATGCATTTTTTTACACTACCATGAGCCAGCCCACAATCATAAACTTTCGACT
AAATGGCTTTTTTTGTTTTTTTTTTGGGTCTGAAAACTTTCTACTAAATGGTAAGTCTCA
AGTTTCAAGCTTCTATAAACCAAATACCAAAAAGTTTCAAGCTTTTATGGGGATATACGA
GATTTTCCCTGACAGAAGGTTCCTACTTCGGACCAGATTTTTGATGGAGCTACTTACACT
ATTTGCTGTGCTTGGATTGACATGTCACTCAACTCTAGTTACTCTCTCTCACTCAAGGAT
CCTCTACCTTTTTATAATCAAGGAAATGCCTCCTCATCGACTCTGACTCACCATCACAGT
GGACTTCACACAGTCTCTTGTTTTTCCTTATAATTTTGGCAAAGTTTTCTTTTTTTGCTA
TAAAAGAATTTTGGTTTGTACATGTTAGACGAAGCTCCATTTTTGGACT
>chr7:18114727-18131436 A1314 MDHC_LG7 P1
TAAATGACGACTTTCAAACGCATGAACAAGATCACCAAATGCGAGGAGTGGGGCGTAGGA
GCTGTTCTCCAATCCAATAAGTGAAATCCCTTCCCAATAACAGGTTACGCATTACATGAT
ACATCTCTCACAATAACAAGTCACGTGATACGTAGCTGTGAAAGAGACACCGTATAGTAT
CATGTTCAAATTTTTTTTGAGGAATCTAAGCATTTGACCAATGGAAGCAATAAAATTGCA
AGAAACAATATAAGCTGTAAATGGATTTCAATTACATGAACTGATCACATGGTGGGAGGT
GGAGCTGGGGATAATACAATTAGCATATTTATTTGAATTTAGAAACAGAGGGCTTACAAG
CATCTCCTTAACTCATTTTAAGCACCATCGTCACCAAGTGACATAACACAACAGTAATAA
AAACACCATGCATCTTCAGAAAACACCCATTTAAAAAGAAGTTTGATATTAAACTTCTAA
AATGTGGAGCAACACACTGTTCAACGGTAGTTTCGATACACAGGGCTGTACATGCAACTC
TCAGCATACTTCACAAGATTCTCAGGACGGGGGAGACGTGTAGCCAGGCCTACAAAGCAT
ACGATGAAAACGAATTACAAATGGATGGAAGAAGTGGACATTGTTTTTGGGTCAGAACTC
AGAATATACCAAAGAAAAGAAATATATAAAAAAGGCTCACCAAGTTCATATGCCTTAGCA
GCTACGTTAGCAGCTATATGGGCAGAAATCTTTCTGATGTTGGAAAATGGTGGATAAATC
AGCCCTTTCTCAAAATACTCCTCTGAAACTTCCCCCGCCAACGATTCCGCTGTTTTTAGG
AGATGAACCAAAAAGTTGAAGAAAGAGTAAATGCAAAAGTCAATGTCTTGCCAACTAAAC
CTCCTATATTACAGTTGATAGATTTGTGTTTGGCCTGTTTTGACAACATAATGCCATTCA
AGTTCTAAATTCTATGTTTTTTCAAAATCAAACCATTCTGAATGTGAAGTCTACTTACAG
GCTGCCAGAAGCATATCATTGTGCACACGGATTGCGCCAGAGATAACCAAACCGAGACCA
AATCCAGGGAAAATGTAAGCATTGTTGGACTGCATTGAAAAGGAAAGCAAAAAATCTCAG
TCATTGATACTAAACTCATGGTTTTAAACTTGGTCTTAATACTGTGAGATTATATTTGTA
TAACCTGGCCAGGAACATAAACTTTGCCATTGTATTCAACAGGATCAAATGGACTTCCGC
TGGCAAAAATTGCGCGTCCCTAGCAAATGAAAGCAGGACAAGAAACATGGAAGAAAAGTT
AGCTTCACTGCATAAATGGAGTACTCAAACATTCTATTTATTGTATCACCTTGTGCTATA
AATCTCCAAGCAAGTAATGACAGAGTAGATGTAAAAATAAATGTTATACCTTACTCCAAG
TATAAGCTTCTTCAGCAGTACATTCAGACTGAGACGTCGGGTTGGAAAGAGCCAAAATGA
GAGGTTTCTGCATCATTCATTTCTCAATGTCAATAAAACAGATGCTCAAAATGTTATCCA
ACATGAACAAGACGATAGGCAGGGGATGGATGTAAGAGAAAGTGAGGAGTACCTCATTGA
AGGAGGATACTGCCTCAATCACTTCCTTTGTAAACGTTCTTCCAACACCGGATGATCCAA
TAAGAACTGTTGGTTTAATTGCCTGATCAAGTATGAAGGGAGAATAAAAAACAAGTATAA
CCAAATAATTATGCATCAAAATTCAAAAAATAAACTTGAATTGTTTGGTTCATACCTTGA
CAGCATCAAGGAGATTATCAATGGGTTCATGTTCGTGAGCCCAAGGCTTCTTAAACTGTT
GAAGAGAATCTTTGCGAGAGCTAACAATTAATCCCTGCAAAAATGATTCATGTGCTTAAT
GAAGTTTGAGAGAAAGTAAGAAAACTTAAAAATGAAAGTCAGAATCTTTATCGAGCATGC
TACCCCACCTTTGAATCAACAAGCCAGATCTTCTTACGGGTCTCTTCCACAGGAGTTTTT
GTCTACAAGAGACAAAACAAAATAAACGAAGGAAGATCATTGATAAATCATGACCAGAAG
TCCTTAACATCTCAGTTTGACAATTACATTAACCAGAGATAGCGTGCATCTGATTGTAAA
AAGTTAATACCTTTTGTGAGATCTCAAGAGCTATTAGCTCTGCAATACCCGTCCCAGCCT
ACAATCATGAGCAACAGCAGGATGAGAATTATATATTAGAGTTAGATTATTCTTAGTTCT
CCTTAGTTAAGGACATGATAAGCCAGCAATATGTAGTGAAGACAGAAATCCATGAAAAAT
TCCTTACTTCCCCAGCACCAAGGAACAAAAACTTGTGCTCGGACAGGCTACCACCAACCA
ACCTCAGTGCTGCCACAACTCCTGCAAGAACTACAGCAGCTGTTCCCTGAAACAAGGAAA
CAATAGGTCAGGGGGAAACTAAACAAAGTGTACAAGCCGTAAAGGCTAAAGGGCAAGCTC
AAAAGTGATCTACTGTGTACTTGTATGTCATCATTGAAGACAAGATGAGTCCTCCTATAT
TTTTCAAGCAGCTGGAAAGCATTGTGGTTTGCAAAATCTTCAAACTGCACATTTCAATTC
AAAGGGACAAGACAATCTCAGAACTACATGAAAATTTTATACTCTGGAAATCCTACGAAT
ATATTTTATACTCTGGAAATCCTACGAATATATAGGATGTTATTTAAGAAGCAACCTGAA
TGACAACTTTTTCCCCATAATTCTGCTTGACAGCACTCATGAACTCATCTAAAAGATCAG
CATACTCCTGCAGGTAGTGTCAAAAATCTCTCATCATTAAATTAAAATTTATAGTTCTTA
ATTACATAACTAAACTAAACTAAACTAGAGACAAACTAGGGTACGGTAGAAGCTACAAAC
CTTCCCAGTTGTCCTCTTTTGTCGAAGTCCAATATAGAACTCATCCTCCAGCAACTGCTT
ATTATTTGTCCCAACATCAATGGTTATAGGCAAACACTGCAGAAGAAAGTCCAAAGAATT
CTTAATTAAATGAAATTTACATGCTGTGATATCAAACAAGAATTTAAATTTCAATCCTTC
CTTAATTTCCAATGCAACACCTTGATATTAAAATTTACAAATAAAGGTAAACCTCATGGT
TTTGAAGAAAGTTAGCAATGATTAGTAACAAGTAAATAGGAAAATCCTTACCGCTGAGGG
ACGAACTCCTCCAAGCGCTGTGTACAGAGCCAACTTCCCTACCGGAATTCCCATCCCCTG
AAACATGTCCAACAATGCCATGTGAGGGCAAGTTACTTAACCACTTGAGGGTTATTTTAC
TTTTACCAAAAGATACTCATAATTTAAAGAAAGTGATTCAAACTTGTTACCTGACAACCT
AGGTCGCCAAGTCCCAAAATACGCTCACCATCAGTCACAACAATAACTTGAACAGTCCTT
TCAGGCCAGTTCTTCAATACCTCAAGAACTTTGCCCCTGTAAAAGTTGAAGGATTTGTCA
TGTCATCAGAACTTTATGTTGAGAAAACCGAAAAATCACGGTGTAAAGAAATAGTCATAC
TTCTCTTTCAGGCTTATGTAAAGACCCTGAGGGCGCCTGAAGATGCTTCCGAATTTCTGG
CAAGCCTCACCAACAGTTGGAGTGTAGACAATTGGGAGCAATTCCTCCACATTATCAATG
AGAAGTTTGTAGAACAGCCTCTCATTCCTCTCCTGTTAACCAAAGGAAACTGAATGATTC
TCTCTACATCCTTGTTCCAAAGACAAGCAACTCCGCAAAATAGTAAGACAAGTCCCCATT
GTCATTTAACACATTGCAGGGATAAATAACACACTTGAAATAGTGTCCATGAATCTTTAT
GCTAAACCGATACAGGTAAACAGAAAAAACTACCTGGAGCTCTGTCAGAGCCATATATTT
CTGCAGTGGGACTTGATATTGTCGGATAGTGTTCATCAACTTCTTCTCCTGGTTAACAAA
TTTTGGGGGAAAAACATAAAAAATAAACAAGAAGTCAACATTTACCCCAAAAAGTCAACG
ACTGATGTTCTTGATGAATGAAACAACTGAGCTATGCCATTTTAGACTATCACCACAACA
CCCTAAAAGCTTAAATTAACCATGCCATGAATACTAAGCAAAGCAGAAGGACTAAATTAA
ATTAATGGAAACCTGAAGTTGTTGAGAGCAAGTTGCTGGAGGCAGAAGACCACGCAAGTA
ATGGGCGTCCCTCTCTTTCTCCGTAAATGCAAGCCCTTTATTGTACTGGGGATCTCTCAG
CAAAGAATATCCACTGCATCAAGAGATTCAAATTCCACCAAAAAAATTTGTAATTTAACT
TAAAAAAAATTAGAAGTATCAAAGTTTTTACAGGTTTAAGTAAAGCATCCAAAAAGTAGA
ACAGAGATTTTGTTTGGTGAAAAAAGAGAAAAAATTACAACTTGGGTTGCAAGCTAGAAT
TATAAAACAATCAGGTGAAAAGTAGTGACCTGGCGACGGAGTAAGTCCAAGGGGTGACAA
GCTGGTCCTCGGTGGCAGTGTCCTCACCGTAGATGTCCTCAACGCCGCCACCAACAACGG
CGGATTTGGGGTCAAAGTCAAGCACAGAAGCCTTTTCCCCCAACTCCTTGAAGGCGCTCT
CCATTCTTCTAAGTGACCCAATTAACAGCTGAGGATCAGCAACACTCTTTCTCTTACAAT
TACAACACAGAAAACAGAGTGATCGCTGGAGCTCAAAGCCAGTAGTGAGAGAAGAAGCAG
AAGATGCAGTGATCTGTTTTTGAGCTGCAACTCTGTTTTAATAACAAAGCAAACAAACAA
GAACCCATGTTACATGTACACCAAAGGCAAGACAAGACTTATGGCTTTTTTCACATTAAA
AAGTCTAAAAGGAAATGGAAATTAAAGGTAGGGTCATTTTCAATTTAACTAATCATCTTT
TTCTCTTTGTTTAATTATTTAGAGAGAGAAAGAGAGAAAAGAAAAAACGTATAGACGGAG
GAGAAGTGTGAAACTTTCTTGTTCAATATGCATGTGGAGGTGGTGGAGATGAATGATACG
ATTGATTTGGGTGAGTGGGTTCTTTTGAAGGAGATCATTACGCAAAATATCGAGATTAGT
GGTTGGTAGGGAAATGGATACGAATAGGATGGAAGAGAGAGATAGAGACATGGTTTTTTG
TCTATGTTCGGCGGTGGAGTTGGTGGAAGAGAGAAGATAGAAGGAGACAATAGTTGCAGA
CAGTGAGAGATTGGGCTGTTGATTTGGATAATGAAGATTATTGAACAGACGTGTCCAATG
GTGGGGCCCTCACATGCACACCTGCCTCTCAATGCCAGTGCTGTATGTAGTATATGCCTT
GATTCTAAAATAAATATTTGTAACGGACAAAGTTTTGTTTATATTTCTATTTGGCATGTT
ATGCCGGTACTTCTTTTTTTTTAATACGAGTGATAGTTTAAATTATAAAATGAGGGATTT
TTCTCATACACTACACTATCAAAGTGCTATAAATGATCAGACCCAAAAAAGAAAAAAAAA
GTGCTATAAATGATAATGTATAAAGATTGAAACTTGACATCACAAATCTGCAAATCCAAA
GACTTCATAATTCTTCTTCCCTTGTGAGCGTTTGACCAGCTTTTTCCTGGTGCTCACTGA
AATCAGATGAGGCTGAGGTTTGTGCAGGTTAAGACACGTATGGATTGAAGCATTGACATG
TGGTGAATGGTCGTGATTGTTGTGCCTACACGTCCTGTGAACAAACACATCCCAAGGTCC
CTATACACGTGAAGATTGAGAGCTCAGACGGCTCTGTGTCTAGTATTTATTTAGTATTTG
GATTTTTATTAATAATATTGGCTCCGTTTAGAGCACGGGAAGGTCTGTTTGTCTTATTAA
TATTATTCCAAGGTATTGAAAAATTACCAATTGGTCCTTTTACAGAGTAATGCAATTAAA
AATGTGACACTTATGTATATTTCTCCCAAGGAGAGAAACATTATTACCGTGTGAATGTCA
TTATTTTCTAAAACCCGCCCATACTTTCCTTTCTGTTTATAATGGTACGTGTGGACATCC
GGATGAGAAAATAACTATATATATATATACATATATATATATATGCAAACACGCGTTAAT
GTTACAATATAATACATACAACATTTCTTGACAATAATTACGGATATTATGGTACACCTA
AAATTTAATTTACACTAAGTCCTTCAAAACAGAGAATGAGACTTCAATAGTTCGGGCCCC
TTGTTTATTCCTATAATACTTGCAGAGGGCTGAACCTGCAACTTTCCATGCAAAGCAGCA
TTTACTAACAGCTCCTTGACTTATAGCATGGTCATAAGTCACCCGATATATTGCAAGCGC
CTCATTGAATATTTCATGCAACGGCCTTGTACTATTCTCAAGGTCCTCAGCACCACCATA
CAGAATCTACAAATGGGGAAAAGCAGTGAGCAGAACAGGCTCTGGTAAAATGTTTTGTTC
ATAATCCGGACACTTAAGTCTGAAGTCTCACCTCTTTATACTTTCTGAAGACCTTATCAG
CAGCATTATTCTTGCTGTCTCGATCATTGTCCTGCATGGCAGAGCTCATTTCACTCCTGT
AATGCTGGTGGTGTTCCCTCCATTTCCTCAAGCACTCCTCAGGGACTTCGACATCGAACA
TGGGAAGTTTCTTGACTTCTGAAGAGAGGTACAGAGGAAAAATAGCAAGTCAAAAACTTA
TGGACAGGAGCTTTAATAACCAGCTAATATTAAAAATACTTTTATCACACCTTTGATAGA
AGCATCTTCTAATTGATAGGCGTTCACTGTGTCATAAATTAATCCCAAAATGGACGTTGA
TTTGTACGAGTTTACCCTTTCCATGTAATGAGGGAACTGATTCGACTTCAATTCTCCAGG
AATTACCACCTGTTACTCAGAAGTTAAATCAAAGTTTCAAGGCACAGCCAAATCACTTGA
AAGGAAGATGTACTTCAAAGATTAAGGATCATGCAAACTGTAAATAACTAGCTACTGATT
TCCTATATCGTAAAACAGGAGGAGGATGTGAATGTTCTTCACTCCATGGAAACTAAACAA
AGGGTGAACTGAAGACAGACAACGAGTTCCAAACAAATGTAGCAGAACAAATCAAAAGAA
ACGAAGAGTACCCTTTTCCTAAACCAAACACCATATGTTTAATTGCATACAATAGGTACA
CCCACTTATAATAACGACATACTGGAAGAAAGTAAAAATTAACACCAAATCCCTATTGAT
ACATCCTATTACAAAGCTGAAGCAAAAAAAACCAGAACTAACCTTTCCACCTTTTTTTGG
TGCATCTAGAGCTTCGTAGTATAAATCAACCAACCGCAGCATGTTTGCCTTCACACGGGC
TTTCTCACTATTACTACTATCTCCTAGAATTAACAACCGATCCATCTTAGCCAGCCAGCT
ATCAGATGCCTCACTCATTGCAAAGCTGCAACAGATGAAATTGTTTGTGCACCAGAAACA
TAAGATTCACACAGTGGATGAAGTGCTAAATCTGTAGAACAAATGTAATACAAATAATAA
CACAAGAATAAACAGTACTGTTAAGTGTGAATCATAGCCAGAGAATGCTGTCTCAGTTTC
AACAACAAACAGAGATATCCATCATCCAATACCATATCAAGAAGAATGGAAACCATTCAA
CTTGATTTATAAAAGTGGGAAGTTAATATTTTAATTTGGGCCCGATAAATAAGCATAGCA
ATAATTACATACACCAGAAAACAAATTACATTAAGGTTCAAGAATTACCTGATACTTTGT
AACAGTCAACAACTTACTAAATTTTAAAACGAAAAATTCTAATTCAAAGTTCAATTTTGC
CAATATATTTAATGAACTATGCTTTCGTTACATGCATTTTAGACAATATCAAAAGGTACT
ACTTAGGCTAAAAGCATTACAAGATTGAGCAAATAGTAACTACAACGCATCAGGAACCTA
ATTAAAGCCAGAATTTTAATGCAATACAACGCAAATGATTATAAATAGAATCAAATGCAT
ACCTGGGTTCAAACCTAGTTTTCAAGAATAGTTTAATGAGCGCATCCTCTATATCATTAG
GCAAAAGCTCACTGGGTCTAGGACTCGCAACTTTTGGAGTTGATGATGAAGCTTCGATCC
AAGGTTCACTCGGTTTAAAACATTCCAAAAGCTGAAATAATTCCAATAATAAGTGCTAAA
TACAAAAGGGAAACTAGATAACACCAATTAATTATGAAATACAATCACATAAGAACTTTG
GCATATTTGGTATTCTAACACCTCATGTGCTGAAGTATTAGGAGTCAAAGTTTTTCTTCT
CGAACCAGTTCAATAGGTAAAGAGACTACAAAACAGGAGCTCAGCTTTTGGAAAGACCCA
AGTGACAAATTATTTCATTGACATCTTTCCAACATGATCTCACATCAGTATGGAAACAAT
TTAAGTGCAATCAAGCCACTTCAATCAATGTCATGCCCGAATCTTTTCAAATCCCTTTTT
TTTATCATGAAAAGGTATAATAAACCTTAATAAAATGGATATCTATTAAGGACAAAATAG
AAAAACTGATAGTTAAGAGGTGTGATAAACAAAAAAATTTCCAATTCCATGCATAAATTG
GTTAAGCATTTCTAGAGGGGATGTGCACGTCAAATTTTCAAAATAATGATAGAGTAACCC
CGATTAAGGTAAATGCCAACCTGAGGGTTTCTTGAGACCCAATAGAGATCACCGTCAAAA
TCTCCACCACCCATTTCATCAGCCACAGAACGTGGACCTTTGCAAGAGAAGAATATAGCA
TATTTGGCATTTCCGACAACATATTCTAACTCCTTCACGTACCTGGCCTTTAAAACATGG
ATATCACCAAAGTGCAAACCTGGATGCCGGTACACTAGTACCTCTCCTGACATTTGTCCG
CTGTCACTGCACACATCATTGGGCCGAAAAGAGGCCTCAAGCTATAAGTAAACTATATTT
ATTGACACTGAACTACACATAGATGAAGAACTAACATAAGATAATAAAGAAAGAAAATAT
GTATAGTAACACCTTCAGTAAAGAGATACAATTAAGCAAATACAAATCATACAATACCAT
ATTATACCATATACTAGAAACAGTTCTACATGGAACTATTAGTTCATATATAATTTTTTT
TTTTTGGGGTAAATAGTTCATAATTCATTAGAACATAATATACATTAGTACCACTATAAT
TTTCAAAGCAAGAAAATAACAAAATTTGTACAGCATAACCATATAATACGATCTTATGGT
TATGGCATAGATCAAAGAATTTCTGTGTTAGTTGTAGGTTGGATAAATTTTTTAACTAAA
CTACAAATATTGCGATTACAGATTGCTTCCAATACAAGTTATAACTTTACACCTTTAATC
TAAGTACCATGTCTCACATAGAGATAACCACGCAAATGCATTCCTTCTATTACACAAGTT
TTAATTCAAGCAACTGTATTTTATAGCTAATGGGGCATGGACCAAAGAAATGAGGAAATT
ATTGTGCTATGCAATAAAAAGACATATAATTAATCTAGCTACAGGATAACAGATGGTAAA
CATATCATCAAATTCTTGAATGGATTTTTAACAGGAGAGAAAAAAATGCCAGAAATCATA
CATACAGGATAACGCAAACTTCATCTCTTTCCAGAATCCCTGTTGGATCAGTTGTCCCCA
TCAACATATAACTCTGAGGACTACAAATTTTGCCTTTTCTAAGACTCTTATTTTCCTCTT
TCTTTAGAATTGACAGACGATATTGCAAATATGATTCTTCAAGAGGAATACCAGAAAGGA
TCATTTTTACCGAACTGTAATCATCATCCATCTCACCATGGTTATAGGCAACTGAAAATA
CAGAAAATGATGGAAGGAAACCCATCAATAAATTCGAAATAGTGAAAGAGAAATAAGTGG
AACATAAATGAAATAGGAAATGGCTAGAATGTTATTTAACCCATGGACAGATACCAAAGC
AAGAAATTGGCTGCCAATTTGACCCCAAATGATTCAAAAGGAAAGAAAAAGTTACGATGA
GTTCTAAGCACTATCAGCTTCACACCTTTGAATGCTGCACGCATACTGCAGAAAACACCA
TGAGTATCTTCCAGATCTTTCATAAGTAACCCCATAAAGTACTCTTTCGGCACCCCTCCA
TGACATAGAAGTGCAATTAAATGCCTCGAAAAATATGTATTCCTATGTGATTTGCTGGAA
GATGAAAACTTTTAAGTTAAAAATTACACCTTCAACAGTAAAATAATATAAACAGCCCAG
CACCTGGCACTGGCCCTGTACTTGAAATTCTCAATTAATTTATGCTAAAATGTAATATCG
TGTCCTTTTCTTTTATCATTTTTTCAATGTTAACCTTGAGAAAAGGTATCTAGTGATATG
CTAATAAATGCAAATAAGTAATAACCAAGTTGACGCAGGACAACTGATTCTGAATCAACT
GCAGGGGGTAAAAGCAATACAAATTACGCAAAGATAAGTTCTAAATAATGGATATACCTT
ACTTTGACTATTTCCAACGAATTCACTGTTTGATCATCTGAAATCGTTGGATCTCTCTCA
ACTTTAACCATTGATGGTCGAATCTGGATTGTTTTCGGTGGCAGCTACAATGTTTGACAC
TTACAATATTAGAAAATAAGAAAATGAAGAAAATACTATTAGTCAGAACTATTCCTTAAG
TTTTTCATTACTATCAAGCATGAACCTGTTATTAGGGTTGTATTATCTCAGTTCCATTCA
GTAATGATGAGGGCATTGTACAAGAGAATGACAGAAACCATACCGTTTTATTGATCAGAA
AGGTTCCCTTCACAGCACGGCCTTTGTAAAAAAGTCGGAACTGCAAGAGCAAAGGCTACA
GGAGAGAAGAGACAGAAGGAAAACAAAAGCAAAGGGAAATCAGTTGCAAGCAAGATAAGC
CATGCACAGAGAAGAGTAGAAGACATTAGCATTTTGGATTAGGAAATGGAGAAATTAAGA
AAACATGGAGTTGTGAGCCAAAAATTCAGAGAGACTCGACCCTTGACACAGAGGGAAGGA
GAAAGAAAATATAGTCAGTTCCTAGGAAAAAACATAGAGAAATTACAATTGCAGAAGGCA
GAGAGTCACACAGGCAGAGCAAGACTCTTGCGCATTATGCATACCAAGTTTTTGGCTGCG
TAACAGACTAATTTATACAAGCTGTTATACATATGTAAGTTTTAGCTGCATTTTTGCTAG
ATTATTATTCATATCCAGTAACTTGATACTACATTTTTATGCAAACATGTATTTCAAAAT
CTCTATTGTCAAATGCAAATGACGTTGAGGATAAATCAACTATGAGGTTAGTTAATATTT
ATTATTGCCATGCTTTAACCTTAATTTTAAATTACCTAAAACATAGAATCACAAACCTCA
ATGTACTCCTTACTGATATAGTCTCCTTTGAGTAAATCCTTCGGACAGAGTAAAGCCAAA
TCCTCAGATATGAATCCAGTTCCATCTGTATGTATAAGAGGCTTTCCATCTCTATAGATA
CGATTACCAGATTCATCCTGTAGTTTACACACACAAAAAAAAGAAGAAAAGAATAGACTG
CATTTTTAAACGGAAAAAATGAAACAAAGAAAAGGACATATAAGTACAAATAGGAAATGC
AACATCCATTAAAAAGATTCAGGATCATACAAGACAATACTCATCATCAATGTCCTCAAC
CTTTACAAGTGACCAATCTACTACTAAGCTCTCTGTCTTTGACAAAATGAGTGAAAACCT
GAATTCCCAAGAAAGATGGTACTTTAGAATCTTTATGGAAAATTACTTCTATACAGCATT
AGAAAAGAAATTTTTGAGTAAAAAATAATTACATACCTAGCCATGTAGTTTGACACACTA
GACACAGTATGTGCATGCATAAAAATGCATCTTGTTTCGTGAATTTTTCTGTTAGAGAAC
TTATAATCTCCACTCCTGTCAATTGCGGCATTAGAGCCCACACGAATAAAGTAACACTTC
ACAGGTGATGAAGTTGGGTTTTTCTTCTTTTCTTGATTGCCACCATCTTTGAACACTGAT
TCAAAACCATGTCAATGATCAATTCAGCTAGAGTGCTCAACAACTCAATAAAAAGAACAG
AACATGTTCATGTATCCAAATACAGGTTAAAACTTCACCTGGGAGAACGGTTTAAATAAC
ATTAAATCAGTTTCTGAATATCGAATCCCAAGTCTAAACCATGTGGTAATTCTAAATCCT
ATTTCTAGCATGTGAAGCTGACCAAAAAAAAAAATCATATTAACTATCCAGCTTTAAGAA
TGCCAGAGCATTTAAGAGCAAGTGAGCCTCAGAAGACATTTTTCTAATACCATCAGTGAC
GGAGTATAAAGAAATGTATCTGCATATGTGTTGATGCACAGAAGAAAAATGAAGTGAAAA
AGACCCTCAAACACCTTAGCCTTGTTCCGGTTGTTCGGATGGTTTTGAAACCGTACATAT
ATGCATGCATGTCTCCCTGTGTGACCATTGTAACACGGAAAAGATAACCTACAATGATTT
AACAAATTGTTCTTTTTTCACTCAAGCATGCATTGTATGAATATTCTATTTCATAGGAGG
TAATTATACTTATGAGCCAATCAAGACAGGTAGAAGAGAGAAACAAAGCCAAAAGTGGTT
AGTGAAGTAAAACATTTTTAAAATTGGACATTCAAAATTCACCATATTAAGGCATGAAAG
ACATACCAAAGAACCGATATCGATGCAAACCTACAAGAATCCCTTCTCTTGCGACCTTGC
TATAGTTGGCATAATTATGTTCTTTAATGGCAGTTGGAACTTTCTCAGTCACCACATCGG
AAAATTTCACCATTAAAACATTGTCATCTCCCAAAACTTTCTGCAGGAGAGTTCTTTTTG
TGTTGTTTAGACAGGGTCCCTGAAGGAAATAACAATTTATCACTTACACAACATCTGCAA
AATGACCGGTCAACACTGGCAACAGAAACATTATGATATTACCAAAAGACCAGTGGAAAT
TGCTTGTATTTATAGTATACATATTAGGTTCCGCATGTTGCTGAGCTGTAAAATTCAAAC
AAGCAATAAAAGAAAAAATCCATTTTCCAGAAAGGAACTGCAGACAGCTGATTACAATTT
GCCGGTGAGGGTTTGCCACTACAACACATGTTTTGCAAAAATGAATTGCTATCAATTGGC
ACTCATGAAATCAAATCTTAAAGGTACAAAGTTTCTAAATACTTTTTAATGGGGTAAGAT
TCAAACGTGAAACCTCCCACAAGACCTAATCAGAAGATCTGATTCCTTCCGTGGACCCAC
AGGTATGACTGATAAGGCAATATCAGGTTTTACTGATACTGTGATACCTAATTTCATGAT
TGCATGTTAAACTCTGATTACCTACACTACAGATTCTGTCAGTAAATTAACTATTTCTCC
TTGTGAGCAGGCAATTATGCATAGGCTAGCACATGATTGTGTGTGATTACACGTATACTG
GGGGGTAGATGTGCAAACCTTGAATTTGTAGCTCCCATCCACAGAGACTTCACAATGATA
GACGTATGTTTTTCCAGAATCCCAATCAAAAGTCTGCAGCACATCGCCAACATGAAAGGG
TCATTGAGCACATGTAGTAATGGATACGAGGTTGGATAATGCCAGTAATAAAGACACCAT
CAATGAGTTTTTTTTTTATAGGTTTTTTTTATAATAATTATAATTAAAAAAAGGTAAGCT
ATCAGTGTTGGGGTAGATTTACCCTTCCTTGAAATCTCAAGACCTTCCAAACTGTGTAAC
AAGTTAATAATTAATTTTGGGACCTTTAAGTTAACCACGTGAAGTCTAGTACTACTTAAC
AAAACTTAAAAATAAAAATAAAAACGAGCAAAATGGTTTTTAACAGAATAGTTGGAAAAT
TATTAAATTTCTTCTCAGTAAGAATGGAATTTTAGATGAAGATAACTGGCTATGCAAACT
CATTCCTACTCTCTAATCTGACAGGAAATGGCATCATTACTAGATACTAATTTACTTATT
CATCCATTTATGTGTACTTGAAGGGGATTGCCATGATTAATTCAAGCAGGGTTGCTAAGC
TCCAATGATCAGAGTGTAAAGATATTCTGTAGCAAACTACCCAAATATTTTGAAATTCTT
GAATTGTTAGTCTTAGCGAACATGGATACAATTCCAATTTTCTTTCCAGGAACTAAAAAC
AAGTAGAGCAGGACAAGAGTCAAAACCAATTAGCAAAGATTATGGTAATCCACTAATTTA
TAGATAAACAAGAATTGAGAATGATCATCACCGGGTGTCGGTCTTTCGTGCTGATACAGT
TCCGACCCAAAGCTTCCCAAACTCTCGTCTCAAACAGTTGCATCGGCAAATCTTTCCAGC
TCCTAATAGTCTCCGGCTCTAGAACTTTTTTTAACTTATTTCTGAAAAAAATAAATAAAT
AAATAGACATCCAAAAGCAGGTAAACGAACAATGTAATCTAAGAGGAAATGCAGAAGTAG
AACCAAATAAGCCACAGAAGGAGAGAGGAAAGCAAAAAAGGAACAAACTTTCTCATACCC
TCCAGCGTAATTCAATATTAGGAATTGTCTCCTGAACTCAAGTTCGCCCAGAGCTTCTAA
TTGTGCCTGCCCATTGTCTCCAGGTTGGTCTACTGAGGAATTAGTGGAAGTCTCACCTGT
ACCAACACACACTAGATAGTTAATCACAACGAATGAAAAGCATTCCATTGAGAAAGTGAA
AAAAAAAAAAAAAAAAAAAAAAAAACCTTGAGGAAAAGGTTGAGGTAGAGGCAGAGGGTC
CTTAAAAAGTCGAACAGGAGTAATAGTTGAAGGAGGAGCAGATGATGGGCCTTGATACGG
ATAAACACGGAGAACTTTTGAAGGTGAGGCAGAGGAATAGGAATAAGGTGGCCTCAACCC
TCCATGGTCTCCAGGTTGCTCTGTAACTTCCATTCTTACTGAGAAGAAATTTAATTTCAA
GGATATTTAGAACTAGATAGATATCAGCATGACTTCCTATACCCACTTATCTTTCGGGAG
TATATTTATGCACTTGCTCATGATCGTGGTTTTGTTGAAAAATCTAAAACTGAAAAGAAA
TTTTATAATTTTTATGAAAATTGAATAATAGTGTAAACTAAATAAAATTATGATTTAAAG
GCATCCATTAAACACCAAGATATGTAAAGGATTAGTAAAGCTTGTTTGATATTCAACTTT
AATTCAACTTTTTAAACTCAAAAACATAATTTGAATTTAAAACAAAGAAAACCTGCTTAG
TATATTTATTTTTAAAAACTCAAACTCAAGAGCAACTAAAAACCATCCCAATTATTAAAA
TAAAAAAATATCTGTTTTTTTTTTTTTTTTAACAACCCACAAGTTTTCAAATTTTTAAGA
TTTAAAAACAGTTTTTAAGTTGTATACCAAACAAGTTTTTGAATTTTAAAAATATATTTA
ATAACTCCTTGTTTTTAAAAAAAATCAAAGTTTGAATAGGATACCAGACGCCCCTAATAA
TTTGACCATGAAAATGAAAACAGGAGGCGTAATGAGAGAATCAGATTTTCTTACTGAGAT
TAATCAAAATGAAAACAGAAAAGCCCATGAACATGAAATAAAGTGAAGTAAAAAAATCTG
ACCTTTATGAACCGGAGGCGTAATGGGAGAAGCAGACAATTGGGTTTGTAGAAGAGAAGC
AGGGTCGGACTTTGAAGGAGAGGGAGAAGGAGAGGCACAATGATATTGTGGTTTCTCACG
GATCATCCAAGTGATTAAGCCACCGAGGGTTTTGATAGTTCTCCATTCGGCGATTTCACG
GAGGAGTTGGAGGGCCTTCTCCTCGCTCAGAAAACTCAGCCTCAGTCTGACGTTTTGGTC
TGGCTGGGGTTGCTTTCTGTCGTTACAAATTTGGTTAAGCAAATCCTCCACCGACGGAGG
CAGAGCAATGTGCGGTTGCTGTTGTGGTTGTGGCTGTAGACAAACGTTGGCCATGACCGT
CTGGGGGGGCTCGATCGTGCTGCTGTGAAAGCAGTTGATAGATGAAGATAAATGATTGGC
GGCATCCTCCATCTGTGGGTGACTGCGTTTCACGTTCAAATTGCTGTGATGATGCATTTT
TTTACACTACCATGAGCCAGCCCACAATCATAAACTTTCGACTAAATGGCTTTTTTTGTT
TTTTTTTTGGGTCTGAAAACTTTCTACTAAATGGTAAGTCTCAAGTTTCAAGCTTCTATA
AACCAAATACCAAAAAGTTTCAAGCTTTTATGGGGATATACGAGATTTTCCCTGACAGAA
GGTTCCTACTTCGGACCAGATTTTTGATGGAGCTACTTACACTATTTGCTGTGCTTGGAT
TGACATGTCACTCAACTCTAGTTACTCTCTCTCACTCAAGGATCCTCTACCTTTTTATAA
TCAAGGAAATGCCTCCTCATCGACTCTGACTCACCATCACAGTGGACTTCACACAGTCTC
TTGTTTTTCCTTATAATTTTGGCAAAGTTTTCTTTTTTTGCTATAAAAGAATTTTGGTTT
GTACATGTTAGACGAAGCTCCATTTTTGGACT
>chr7:18114727-18131436 A1314 MDHC_LG7 P2
TAAATGACGACTTTCAAACGCATGAACAAGATCACCAAATGCGAGGAGTGGGGCGTAGGA
GCTGTTCTCCAATCCAATAAGTGAAATCCCTTCCCAATAACAGGTTACGCATTACATGAT
ACATCTCTCACAATAACAAGTCACGTGATACGTAGCTGTGAAAGAGACACCGTATAGTAT
CATGTTCAAATTTTTTTTGAGGAATCTAAGCATTTGACCAATGGAAGCAATAAAATTGCA
AGAAACAATATAAGCTGTAAATGGATTTCAATTACATGAACTGATCACATGGTGGGAGGT
GGAGCTGGGGATAATACAATTAGCATATTTATTTGAATTTAGAAACAGAGGGCTTACAAG
CATCTCCTTAACTCATTTTAAGCACCATCGTCACCAAGTGACATAACACAACAGTAATAA
AAACACCATGCATCTTCAGAAAACACCCATTTAAAAAGAAGTTTGATATTAAACTTCTAA
AATGTGGAGCAACACACTGTTCAACGGTAGTTTCGATACACAGGGCTGTACATGCAACTC
TCAGCATACTTCACAAGATTCTCAGGACGGGGGAGACGTGTAGCCAGGCCTACAAAGCAT
ACGATGAAAACGAATTACAAATGGATGGAAGAAGTGGACATTGTTTTTGGGTCAGAACTC
AGAATATACCAAAGAAAAGAAATATATAAAAAAGGCTCACCAAGTTCATATGCCTTAGCA
GCTACGTTAGCAGCTATATGGGCAGAAATCTTTCTGATGTTGGAAAATGGTGGATAAATC
AGCCCTTTCTCAAAATACTCCTCTGAAACTTCCCCCGCCAACGATTCCGCTGTTTTTAGG
AGATGAACCAAAAAGTTGAAGAAAGAGTAAATGCAAAAGTCAATGTCTTGCCAACTAAAC
CTCCTATATTACAGTTGATAGATTTGTGTTTGGCCTGTTTTGACAACATAATGCCATTCA
AGTTCTAAATTCTATGTTTTTTCAAAATCAAACCATTCTGAATGTGAAGTCTACTTACAG
GCTGCCAGAAGCATATCATTGTGCACACGGATTGCGCCAGAGATAACCAAACCGAGACCA
AATCCAGGGAAAATGTAAGCATTGTTGGACTGCATTGAAAAGGAAAGCAAAAAATCTCAG
TCATTGATACTAAACTCATGGTTTTAAACTTGGTCTTAATACTGTGAGATTATATTTGTA
TAACCTGGCCAGGAACATAAACTTTGCCATTGTATTCAACAGGATCAAATGGACTTCCGC
TGGCAAAAATTGCGCGTCCCTAGCAAATGAAAGCAGGACAAGAAACATGGAAGAAAAGTT
AGCTTCACTGCATAAATGGAGTACTCAAACATTCTATTTATTGTATCACCTTGTGCTATA
AATCTCCAAGCAAGTAATGACAGAGTAGATGTAAAAATAAATGTTATACCTTACTCCAAG
TATAAGCTTCTTCAGCAGTACATTCAGACTGAGACGTCGGGTTGGAAAGAGCCAAAATGA
GAGGTTTCTGCATCATTCATTTCTCAATGTCAATAAAACAGATGCTCAAAATGTTATCCA
ACATGAACAAGACGATAGGCAGGGGATGGATGTAAGAGAAAGTGAGGAGTACCTCATTGA
AGGAGGATACTGCCTCAATCACTTCCTTTGTAAACGTTCTTCCAACACCGGATGATCCAA
TAAGAACTGTTGGTTTAATTGCCTGATCAAGTATGAAGGGAGAATAAAAAACAAGTATAA
CCAAATAATTATGCATCAAAATTCAAAAAATAAACTTGAATTGTTTGGTTCATACCTTGA
CAGCATCAAGGAGATTATCAATGGGTTCATGTTCGTGAGCCCAAGGCTTCTTAAACTGTT
GAAGAGAATCTTTGCGAGAGCTAACAATTAATCCCTGCAAAAATGATTCATGTGCTTAAT
GAAGTTTGAGAGAAAGTAAGAAAACTTAAAAATGAAAGTCAGAATCTTTATCGAGCATGC
TACCCCACCTTTGAATCAACAAGCCAGATCTTCTTACGGGTCTCTTCCACAGGAGTTTTT
GTCTACAAGAGACAAAACAAAATAAACGAAGGAAGATCATTGATAAATCATGACCAGAAG
TCCTTAACATCTCAGTTTGACAATTACATTAACCAGAGATAGCGTGCATCTGATTGTAAA
AAGTTAATACCTTTTGTGAGATCTCAAGAGCTATTAGCTCTGCAATACCCGTCCCAGCCT
ACAATCATGAGCAACAGCAGGATGAGAATTATATATTAGAGTTAGATTATTCTTAGTTCT
CCTTAGTTAAGGACATGATAAGCCAGCAATATGTAGTGAAGACAGAAATCCATGAAAAAT
TCCTTACTTCCCCAGCACCAAGGAACAAAAACTTGTGCTCGGACAGGCTACCACCAACCA
ACCTCAGTGCTGCCACAACTCCTGCAAGAACTACAGCAGCTGTTCCCTGAAACAAGGAAA
CAATAGGTCAGGGGGAAACTAAACAAAGTGTACAAGCCGTAAAGGCTAAAGGGCAAGCTC
AAAAGTGATCTACTGTGTACTTGTATGTCATCATTGAAGACAAGATGAGTCCTCCTATAT
TTTTCAAGCAGCTGGAAAGCATTGTGGTTTGCAAAATCTTCAAACTGCACATTTCAATTC
AAAGGGACAAGACAATCTCAGAACTACATGAAAATTTTATACTCTGGAAATCCTACGAAT
ATATTTTATACTCTGGAAATCCTACGAATATATAGGATGTTATTTAAGAAGCAACCTGAA
TGACAACTTTTTCCCCATAATTCTGCTTGACAGCACTCATGAACTCATCTAAAAGATCAG
CATACTCCTGCAGGTAGTGTCAAAAATCTCTCATCATTAAATTAAAATTTATAGTTCTTA
ATTACATAACTAAACTAAACTAAACTAGAGACAAACTAGGGTACGGTAGAAGCTACAAAC
CTTCCCAGTTGTCCTCTTTTGTCGAAGTCCAATATAGAACTCATCCTCCAGCAACTGCTT
ATTATTTGTCCCAACATCAATGGTTATAGGCAAACACTGCAGAAGAAAGTCCAAAGAATT
CTTAATTAAATGAAATTTACATGCTGTGATATCAAACAAGAATTTAAATTTCAATCCTTC
CTTAATTTCCAATGCAACACCTTGATATTAAAATTTACAAATAAAGGTAAACCTCATGGT
TTTGAAGAAAGTTAGCAATGATTAGTAACAAGTAAATAGGAAAATCCTTACCGCTGAGGG
ACGAACTCCTCCAAGCGCTGTGTACAGAGCCAACTTCCCTACCGGAATTCCCATCCCCTG
AAACATGTCCAACAATGCCATGTGAGGGCAAGTTACTTAACCACTTGAGGGTTATTTTAC
TTTTACCAAAAGATACTCATAATTTAAAGAAAGTGATTCAAACTTGTTACCTGACAACCT
AGGTCGCCAAGTCCCAAAATACGCTCACCATCAGTCACAACAATAACTTGAACAGTCCTT
TCAGGCCAGTTCTTCAATACCTCAAGAACTTTGCCCCTGTAAAAGTTGAAGGATTTGTCA
TGTCATCAGAACTTTATGTTGAGAAAACCGAAAAATCACGGTGTAAAGAAATAGTCATAC
TTCTCTTTCAGGCTTATGTAAAGACCCTGAGGGCGCCTGAAGATGCTTCCGAATTTCTGG
CAAGCCTCACCAACAGTTGGAGTGTAGACAATTGGGAGCAATTCCTCCACATTATCAATG
AGAAGTTTGTAGAACAGCCTCTCATTCCTCTCCTGTTAACCAAAGGAAACTGAATGATTC
TCTCTACATCCTTGTTCCAAAGACAAGCAACTCCGCAAAATAGTAAGACAAGTCCCCATT
GTCATTTAACACATTGCAGGGATAAATAACACACTTGAAATAGTGTCCATGAATCTTTAT
GCTAAACCGATACAGGTAAACAGAAAAAACTACCTGGAGCTCTGTCAGAGCCATATATTT
CTGCAGTGGGACTTGATATTGTCGGATAGTGTTCATCAACTTCTTCTCCTGGTTAACAAA
TTTTGGGGGAAAAACATAAAAAATAAACAAGAAGTCAACATTTACCCCAAAAAGTCAACG
ACTGATGTTCTTGATGAATGAAACAACTGAGCTATGCCATTTTAGACTATCACCACAACA
CCCTAAAAGCTTAAATTAACCATGCCATGAATACTAAGCAAAGCAGAAGGACTAAATTAA
ATTAATGGAAACCTGAAGTTGTTGAGAGCAAGTTGCTGGAGGCAGAAGACCACGCAAGTA
ATGGGCGTCCCTCTCTTTCTCCGTAAATGCAAGCCCTTTATTGTACTGGGGATCTCTCAG
CAAAGAATATCCACTGCATCAAGAGATTCAAATTCCACCAAAAAAATTTGTAATTTAACT
TAAAAAAAATTAGAAGTATCAAAGTTTTTACAGGTTTAAGTAAAGCATCCAAAAAGTAGA
ACAGAGATTTTGTTTGGTGAAAAAAGAGAAAAAATTACAACTTGGGTTGCAAGCTAGAAT
TATAAAACAATCAGGTGAAAAGTAGTGACCTGGCGACGGAGTAAGTCCAAGGGGTGACAA
GCTGGTCCTCGGTGGCAGTGTCCTCACCGTAGATGTCCTCAACGCCGCCACCAACAACGG
CGGATTTGGGGTCAAAGTCAAGCACAGAAGCCTTTTCCCCCAACTCCTTGAAGGCGCTCT
CCATTCTTCTAAGTGACCCAATTAACAGCTGAGGATCAGCAACACTCTTTCTCTTACAAT
TACAACACAGAAAACAGAGTGATCGCTGGAGCTCAAAGCCAGTAGTGAGAGAAGAAGCAG
AAGATGCAGTGATCTGTTTTTGAGCTGCAACTCTGTTTTAATAACAAAGCAAACAAACAA
GAACCCATGTTACATGTACACCAAAGGCAAGACAAGACTTATGGCTTTTTTCACATTAAA
AAGTCTAAAAGGAAATGGAAATTAAAGGTAGGGTCATTTTCAATTTAACTAATCATCTTT
TTCTCTTTGTTTAATTATTTAGAGAGAGAAAGAGAGAAAAGAAAAAACGTATAGACGGAG
GAGAAGTGTGAAACTTTCTTGTTCAATATGCATGTGGAGGTGGTGGAGATGAATGATACG
ATTGATTTGGGTGAGTGGGTTCTTTTGAAGGAGATCATTACGCAAAATATCGAGATTAGT
GGTTGGTAGGGAAATGGATACGAATAGGATGGAAGAGAGAGATAGAGACATGGTTTTTTG
TCTATGTTCGGCGGTGGAGTTGGTGGAAGAGAGAAGATAGAAGGAGACAATAGTTGCAGA
CAGTGAGAGATTGGGCTGTTGATTTGGATAATGAAGATTATTGAACAGACGTGTCCAATG
GTGGGGCCCTCACATGCACACCTGCCTCTCAATGCCAGTGCTGTATGTAGTATATGCCTT
GATTCTAAAATAAATATTTGTAACGGACAAAGTTTTGTTTATATTTCTATTTGGCATGTT
ATGCCGGTACTTCTTTTTTTTTAATACGAGTGATAGTTTAAATTATAAAATGAGGGATTT
TTCTCATACACTACACTATCAAAGTGCTATAAATGATCAGACCCAAAAAAGAAAAAAAAA
GTGCTATAAATGATAATGTATAAAGATTGAAACTTGACATCACAAATCTGCAAATCCAAA
GACTTCATAATTCTTCTTCCCTTGTGAGCGTTTGACCAGCTTTTTCCTGGTGCTCACTGA
AATCAGATGAGGCTGAGGTTTGTGCAGGTTAAGACACGTATGGATTGAAGCATTGACATG
TGGTGAATGGTCGTGATTGTTGTGCCTACACGTCCTGTGAACAAACACATCCCAAGGTCC
CTATACACGTGAAGATTGAGAGCTCAGACGGCTCTGTGTCTAGTATTTATTTAGTATTTG
GATTTTTATTAATAATATTGGCTCCGTTTAGAGCACGGGAAGGTCTGTTTGTCTTATTAA
TATTATTCCAAGGTATTGAAAAATTACCAATTGGTCCTTTTACAGAGTAATGCAATTAAA
AATGTGACACTTATGTATATTTCTCCCAAGGAGAGAAACATTATTACCGTGTGAATGTCA
TTATTTTCTAAAACCCGCCCATACTTTCCTTTCTGTTTATAATGGTACGTGTGGACATCC
GGATGAGAAAATAACTATATATATATATACATATATATATATATGCAAACACGCGTTAAT
GTTACAATATAATACATACAACATTTCTTGACAATAATTACGGATATTATGGTACACCTA
AAATTTAATTTACACTAAGTCCTTCAAAACAGAGAATGAGACTTCAATAGTTCGGGCCCC
TTGTTTATTCCTATAATACTTGCAGAGGGCTGAACCTGCAACTTTCCATGCAAAGCAGCA
TTTACTAACAGCTCCTTGACTTATAGCATGGTCATAAGTCACCCGATATATTGCAAGCGC
CTCATTGAATATTTCATGCAACGGCCTTGTACTATTCTCAAGGTCCTCAGCACCACCATA
CAGAATCTACAAATGGGGAAAAGCAGTGAGCAGAACAGGCTCTGGTAAAATGTTTTGTTC
ATAATCCGGACACTTAAGTCTGAAGTCTCACCTCTTTATACTTTCTGAAGACCTTATCAG
CAGCATTATTCTTGCTGTCTCGATCATTGTCCTGCATGGCAGAGCTCATTTCACTCCTGT
AATGCTGGTGGTGTTCCCTCCATTTCCTCAAGCACTCCTCAGGGACTTCGACATCGAACA
TGGGAAGTTTCTTGACTTCTGAAGAGAGGTACAGAGGAAAAATAGCAAGTCAAAAACTTA
TGGACAGGAGCTTTAATAACCAGCTAATATTAAAAATACTTTTATCACACCTTTGATAGA
AGCATCTTCTAATTGATAGGCGTTCACTGTGTCATAAATTAATCCCAAAATGGACGTTGA
TTTGTACGAGTTTACCCTTTCCATGTAATGAGGGAACTGATTCGACTTCAATTCTCCAGG
AATTACCACCTGTTACTCAGAAGTTAAATCAAAGTTTCAAGGCACAGCCAAATCACTTGA
AAGGAAGATGTACTTCAAAGATTAAGGATCATGCAAACTGTAAATAACTAGCTACTGATT
TCCTATATCGTAAAACAGGAGGAGGATGTGAATGTTCTTCACTCCATGGAAACTAAACAA
AGGGTGAACTGAAGACAGACAACGAGTTCCAAACAAATGTAGCAGAACAAATCAAAAGAA
ACGAAGAGTACCCTTTTCCTAAACCAAACACCATATGTTTAATTGCATACAATAGGTACA
CCCACTTATAATAACGACATACTGGAAGAAAGTAAAAATTAACACCAAATCCCTATTGAT
ACATCCTATTACAAAGCTGAAGCAAAAAAAACCAGAACTAACCTTTCCACCTTTTTTTGG
TGCATCTAGAGCTTCGTAGTATAAATCAACCAACCGCAGCATGTTTGCCTTCACACGGGC
TTTCTCACTATTACTACTATCTCCTAGAATTAACAACCGATCCATCTTAGCCAGCCAGCT
ATCAGATGCCTCACTCATTGCAAAGCTGCAACAGATGAAATTGTTTGTGCACCAGAAACA
TAAGATTCACACAGTGGATGAAGTGCTAAATCTGTAGAACAAATGTAATACAAATAATAA
CACAAGAATAAACAGTACTGTTAAGTGTGAATCATAGCCAGAGAATGCTGTCTCAGTTTC
AACAACAAACAGAGATATCCATCATCCAATACCATATCAAGAAGAATGGAAACCATTCAA
CTTGATTTATAAAAGTGGGAAGTTAATATTTTAATTTGGGCCCGATAAATAAGCATAGCA
ATAATTACATACACCAGAAAACAAATTACATTAAGGTTCAAGAATTACCTGATACTTTGT
AACAGTCAACAACTTACTAAATTTTAAAACGAAAAATTCTAATTCAAAGTTCAATTTTGC
CAATATATTTAATGAACTATGCTTTCGTTACATGCATTTTAGACAATATCAAAAGGTACT
ACTTAGGCTAAAAGCATTACAAGATTGAGCAAATAGTAACTACAACGCATCAGGAACCTA
ATTAAAGCCAGAATTTTAATGCAATACAACGCAAATGATTATAAATAGAATCAAATGCAT
ACCTGGGTTCAAACCTAGTTTTCAAGAATAGTTTAATGAGCGCATCCTCTATATCATTAG
GCAAAAGCTCACTGGGTCTAGGACTCGCAACTTTTGGAGTTGATGATGAAGCTTCGATCC
AAGGTTCACTCGGTTTAAAACATTCCAAAAGCTGAAATAATTCCAATAATAAGTGCTAAA
TACAAAAGGGAAACTAGATAACACCAATTAATTATGAAATACAATCACATAAGAACTTTG
GCATATTTGGTATTCTAACACCTCATGTGCTGAAGTATTAGGAGTCAAAGTTTTTCTTCT
CGAACCAGTTCAATAGGTAAAGAGACTACAAAACAGGAGCTCAGCTTTTGGAAAGACCCA
AGTGACAAATTATTTCATTGACATCTTTCCAACATGATCTCACATCAGTATGGAAACAAT
TTAAGTGCAATCAAGCCACTTCAATCAATGTCATGCCCGAATCTTTTCAAATCCCTTTTT
TTTATCATGAAAAGGTATAATAAACCTTAATAAAATGGATATCTATTAAGGACAAAATAG
AAAAACTGATAGTTAAGAGGTGTGATAAACAAAAAAATTTCCAATTCCATGCATAAATTG
GTTAAGCATTTCTAGAGGGGATGTGCACGTCAAATTTTCAAAATAATGATAGAGTAACCC
CGATTAAGGTAAATGCCAACCTGAGGGTTTCTTGAGACCCAATAGAGATCACCGTCAAAA
TCTCCACCACCCATTTCATCAGCCACAGAACGTGGACCTTTGCAAGAGAAGAATATAGCA
TATTTGGCATTTCCGACAACATATTCTAACTCCTTCACGTACCTGGCCTTTAAAACATGG
ATATCACCAAAGTGCAAACCTGGATGCCGGTACACTAGTACCTCTCCTGACATTTGTCCG
CTGTCACTGCACACATCATTGGGCCGAAAAGAGGCCTCAAGCTATAAGTAAACTATATTT
ATTGACACTGAACTACACATAGATGAAGAACTAACATAAGATAATAAAGAAAGAAAATAT
GTATAGTAACACCTTCAGTAAAGAGATACAATTAAGCAAATACAAATCATACAATACCAT
ATTATACCATATACTAGAAACAGTTCTACATGGAACTATTAGTTCATATATAATTTTTTT
TTTTTGGGGTAAATAGTTCATAATTCATTAGAACATAATATACATTAGTACCACTATAAT
TTTCAAAGCAAGAAAATAACAAAATTTGTACAGCATAACCATATAATACGATCTTATGGT
TATGGCATAGATCAAAGAATTTCTGTGTTAGTTGTAGGTTGGATAAATTTTTTAACTAAA
CTACAAATATTGCGATTACAGATTGCTTCCAATACAAGTTATAACTTTACACCTTTAATC
TAAGTACCATGTCTCACATAGAGATAACCACGCAAATGCATTCCTTCTATTACACAAGTT
TTAATTCAAGCAACTGTATTTTATAGCTAATGGGGCATGGACCAAAGAAATGAGGAAATT
ATTGTGCTATGCAATAAAAAGACATATAATTAATCTAGCTACAGGATAACAGATGGTAAA
CATATCATCAAATTCTTGAATGGATTTTTAACAGGAGAGAAAAAAATGCCAGAAATCATA
CATACAGGATAACGCAAACTTCATCTCTTTCCAGAATCCCTGTTGGATCAGTTGTCCCCA
TCAACATATAACTCTGAGGACTACAAATTTTGCCTTTTCTAAGACTCTTATTTTCCTCTT
TCTTTAGAATTGACAGACGATATTGCAAATATGATTCTTCAAGAGGAATACCAGAAAGGA
TCATTTTTACCGAACTGTAATCATCATCCATCTCACCATGGTTATAGGCAACTGAAAATA
CAGAAAATGATGGAAGGAAACCCATCAATAAATTCGAAATAGTGAAAGAGAAATAAGTGG
AACATAAATGAAATAGGAAATGGCTAGAATGTTATTTAACCCATGGACAGATACCAAAGC
AAGAAATTGGCTGCCAATTTGACCCCAAATGATTCAAAAGGAAAGAAAAAGTTACGATGA
GTTCTAAGCACTATCAGCTTCACACCTTTGAATGCTGCACGCATACTGCAGAAAACACCA
TGAGTATCTTCCAGATCTTTCATAAGTAACCCCATAAAGTACTCTTTCGGCACCCCTCCA
TGACATAGAAGTGCAATTAAATGCCTCGAAAAATATGTATTCCTATGTGATTTGCTGGAA
GATGAAAACTTTTAAGTTAAAAATTACACCTTCAACAGTAAAATAATATAAACAGCCCAG
CACCTGGCACTGGCCCTGTACTTGAAATTCTCAATTAATTTATGCTAAAATGTAATATCG
TGTCCTTTTCTTTTATCATTTTTTCAATGTTAACCTTGAGAAAAGGTATCTAGTGATATG
CTAATAAATGCAAATAAGTAATAACCAAGTTGACGCAGGACAACTGATTCTGAATCAACT
GCAGGGGGTAAAAGCAATACAAATTACGCAAAGATAAGTTCTAAATAATGGATATACCTT
ACTTTGACTATTTCCAACGAATTCACTGTTTGATCATCTGAAATCGTTGGATCTCTCTCA
ACTTTAACCATTGATGGTCGAATCTGGATTGTTTTCGGTGGCAGCTACAATGTTTGACAC
TTACAATATTAGAAAATAAGAAAATGAAGAAAATACTATTAGTCAGAACTATTCCTTAAG
TTTTTCATTACTATCAAGCATGAACCTGTTATTAGGGTTGTATTATCTCAGTTCCATTCA
GTAATGATGAGGGCATTGTACAAGAGAATGACAGAAACCATACCGTTTTATTGATCAGAA
AGGTTCCCTTCACAGCACGGCCTTTGTAAAAAAGTCGGAACTGCAAGAGCAAAGGCTACA
GGAGAGAAGAGACAGAAGGAAAACAAAAGCAAAGGGAAATCAGTTGCAAGCAAGATAAGC
CATGCACAGAGAAGAGTAGAAGACATTAGCATTTTGGATTAGGAAATGGAGAAATTAAGA
AAACATGGAGTTGTGAGCCAAAAATTCAGAGAGACTCGACCCTTGACACAGAGGGAAGGA
GAAAGAAAATATAGTCAGTTCCTAGGAAAAAACATAGAGAAATTACAATTGCAGAAGGCA
GAGAGTCACACAGGCAGAGCAAGACTCTTGCGCATTATGCATACCAAGTTTTTGGCTGCG
TAACAGACTAATTTATACAAGCTGTTATACATATGTAAGTTTTAGCTGCATTTTTGCTAG
ATTATTATTCATATCCAGTAACTTGATACTACATTTTTATGCAAACATGTATTTCAAAAT
CTCTATTGTCAAATGCAAATGACGTTGAGGATAAATCAACTATGAGGTTAGTTAATATTT
ATTATTGCCATGCTTTAACCTTAATTTTAAATTACCTAAAACATAGAATCACAAACCTCA
ATGTACTCCTTACTGATATAGTCTCCTTTGAGTAAATCCTTCGGACAGAGTAAAGCCAAA
TCCTCAGATATGAATCCAGTTCCATCTGTATGTATAAGAGGCTTTCCATCTCTATAGATA
CGATTACCAGATTCATCCTGTAGTTTACACACACAAAAAAAAGAAGAAAAGAATAGACTG
CATTTTTAAACGGAAAAAATGAAACAAAGAAAAGGACATATAAGTACAAATAGGAAATGC
AACATCCATTAAAAAGATTCAGGATCATACAAGACAATACTCATCATCAATGTCCTCAAC
CTTTACAAGTGACCAATCTACTACTAAGCTCTCTGTCTTTGACAAAATGAGTGAAAACCT
GAATTCCCAAGAAAGATGGTACTTTAGAATCTTTATGGAAAATTACTTCTATACAGCATT
AGAAAAGAAATTTTTGAGTAAAAAATAATTACATACCTAGCCATGTAGTTTGACACACTA
GACACAGTATGTGCATGCATAAAAATGCATCTTGTTTCGTGAATTTTTCTGTTAGAGAAC
TTATAATCTCCACTCCTGTCAATTGCGGCATTAGAGCCCACACGAATAAAGTAACACTTC
ACAGGTGATGAAGTTGGGTTTTTCTTCTTTTCTTGATTGCCACCATCTTTGAACACTGAT
TCAAAACCATGTCAATGATCAATTCAGCTAGAGTGCTCAACAACTCAATAAAAAGAACAG
AACATGTTCATGTATCCAAATACAGGTTAAAACTTCACCTGGGAGAACGGTTTAAATAAC
ATTAAATCAGTTTCTGAATATCGAATCCCAAGTCTAAACCATGTGGTAATTCTAAATCCT
ATTTCTAGCATGTGAAGCTGACCAAAAAAAAAAATCATATTAACTATCCAGCTTTAAGAA
TGCCAGAGCATTTAAGAGCAAGTGAGCCTCAGAAGACATTTTTCTAATACCATCAGTGAC
GGAGTATAAAGAAATGTATCTGCATATGTGTTGATGCACAGAAGAAAAATGAAGTGAAAA
AGACCCTCAAACACCTTAGCCTTGTTCCGGTTGTTCGGATGGTTTTGAAACCGTACATAT
ATGCATGCATGTCTCCCTGTGTGACCATTGTAACACGGAAAAGATAACCTACAATGATTT
AACAAATTGTTCTTTTTTCACTCAAGCATGCATTGTATGAATATTCTATTTCATAGGAGG
TAATTATACTTATGAGCCAATCAAGACAGGTAGAAGAGAGAAACAAAGCCAAAAGTGGTT
AGTGAAGTAAAACATTTTTAAAATTGGACATTCAAAATTCACCATATTAAGGCATGAAAG
ACATACCAAAGAACCGATATCGATGCAAACCTACAAGAATCCCTTCTCTTGCGACCTTGC
TATAGTTGGCATAATTATGTTCTTTAATGGCAGTTGGAACTTTCTCAGTCACCACATCGG
AAAATTTCACCATTAAAACATTGTCATCTCCCAAAACTTTCTGCAGGAGAGTTCTTTTTG
TGTTGTTTAGACAGGGTCCCTGAAGGAAATAACAATTTATCACTTACACAACATCTGCAA
AATGACCGGTCAACACTGGCAACAGAAACATTATGATATTACCAAAAGACCAGTGGAAAT
TGCTTGTATTTATAGTATACATATTAGGTTCCGCATGTTGCTGAGCTGTAAAATTCAAAC
AAGCAATAAAAGAAAAAATCCATTTTCCAGAAAGGAACTGCAGACAGCTGATTACAATTT
GCCGGTGAGGGTTTGCCACTACAACACATGTTTTGCAAAAATGAATTGCTATCAATTGGC
ACTCATGAAATCAAATCTTAAAGGTACAAAGTTTCTAAATACTTTTTAATGGGGTAAGAT
TCAAACGTGAAACCTCCCACAAGACCTAATCAGAAGATCTGATTCCTTCCGTGGACCCAC
AGGTATGACTGATAAGGCAATATCAGGTTTTACTGATACTGTGATACCTAATTTCATGAT
TGCATGTTAAACTCTGATTACCTACACTACAGATTCTGTCAGTAAATTAACTATTTCTCC
TTGTGAGCAGGCAATTATGCATAGGCTAGCACATGATTGTGTGTGATTACACGTATACTG
GGGGGTAGATGTGCAAACCTTGAATTTGTAGCTCCCATCCACAGAGACTTCACAATGATA
GACGTATGTTTTTCCAGAATCCCAATCAAAAGTCTGCAGCACATCGCCAACATGAAAGGG
TCATTGAGCACATGTAGTAATGGATACGAGGTTGGATAATGCCAGTAATAAAGACACCAT
CAATGAGTTTTTTTTTTATAGGTTTTTTTTATAATAATTATAATTAAAAAAAGGTAAGCT
ATCAGTGTTGGGGTAGATTTACCCTTCCTTGAAATCTCAAGACCTTCCAAACTGTGTAAC
AAGTTAATAATTAATTTTGGGACCTTTAAGTTAACCACGTGAAGTCTAGTACTACTTAAC
AAAACTTAAAAATAAAAATAAAAACGAGCAAAATGGTTTTTAACAGAATAGTTGGAAAAT
TATTAAATTTCTTCTCAGTAAGAATGGAATTTTAGATGAAGATAACTGGCTATGCAAACT
CATTCCTACTCTCTAATCTGACAGGAAATGGCATCATTACTAGATACTAATTTACTTATT
CATCCATTTATGTGTACTTGAAGGGGATTGCCATGATTAATTCAAGCAGGGTTGCTAAGC
TCCAATGATCAGAGTGTAAAGATATTCTGTAGCAAACTACCCAAATATTTTGAAATTCTT
GAATTGTTAGTCTTAGCGAACATGGATACAATTCCAATTTTCTTTCCAGGAACTAAAAAC
AAGTAGAGCAGGACAAGAGTCAAAACCAATTAGCAAAGATTATGGTAATCCACTAATTTA
TAGATAAACAAGAATTGAGAATGATCATCACCGGGTGTCGGTCTTTCGTGCTGATACAGT
TCCGACCCAAAGCTTCCCAAACTCTCGTCTCAAACAGTTGCATCGGCAAATCTTTCCAGC
TCCTAATAGTCTCCGGCTCTAGAACTTTTTTTAACTTATTTCTGAAAAAAATAAATAAAT
AAATAGACATCCAAAAGCAGGTAAACGAACAATGTAATCTAAGAGGAAATGCAGAAGTAG
AACCAAATAAGCCACAGAAGGAGAGAGGAAAGCAAAAAAGGAACAAACTTTCTCATACCC
TCCAGCGTAATTCAATATTAGGAATTGTCTCCTGAACTCAAGTTCGCCCAGAGCTTCTAA
TTGTGCCTGCCCATTGTCTCCAGGTTGGTCTACTGAGGAATTAGTGGAAGTCTCACCTGT
ACCAACACACACTAGATAGTTAATCACAACGAATGAAAAGCATTCCATTGAGAAAGTGAA
AAAAAAAAAAAAAAAAAAAAAAAAACCTTGAGGAAAAGGTTGAGGTAGAGGCAGAGGGTC
CTTAAAAAGTCGAACAGGAGTAATAGTTGAAGGAGGAGCAGATGATGGGCCTTGATACGG
ATAAACACGGAGAACTTTTGAAGGTGAGGCAGAGGAATAGGAATAAGGTGGCCTCAACCC
TCCATGGTCTCCAGGTTGCTCTGTAACTTCCATTCTTACTGAGAAGAAATTTAATTTCAA
GGATATTTAGAACTAGATAGATATCAGCAACATGACTTCCTATACCCACTTATCTTTCGG
GAGTATATTTATGCACTTGCTCATGATCATGGTTTAAATAGATCGGTTTTGTTGAAAAAT
CTAAAACTGAAAAGAAATTTTATAATTTTTATGAAAATTGAATAATAGTGTAAACTAAAT
AAAATTATGATTTAAAGGCATCCATTAAACACCAAGATATGTAAAGGATTAGTAAAGCTT
GTTTGATATTCAACTTTAATTCAACTTTTTAAACTCAAAAACATAATTTGAATTTAAAAC
AAAGAAAACCTGCTTAGTATATTTATTTTTAAAAACTCAAACTCAAGAGCAACTAAAAAC
CATCCCAATTATTAAAATAAAAAAATATCTGTTTTTTTTTTTTTTTTAACAACCCACAAG
TTTTCAAATTTTTAAGATTTAAAAACAGTTTTTAAGTTGTATACCAAACAAGTTTTTGAA
TTTTAAAAATATATTTAATAACTCCTTGTTTTTAAAAAAAATCAAAGTTTGAATAGGATA
CCAGACGCCCCTAATAATTTGACCATGAAAATGAAAACAGGAGGCGTAATGAGAGAATCA
GATTTTCTTACTGAGATTAATCAAAATGAAAACAGAAAAGCCCATGAACATGAAATAAAG
TGAAGTAAAAAAATCTGACCTTTATGAACCGGAGGCGTAATGGGAGAAGCAGACAATTGG
GTTTGTAGAAGAGAAGCAGGGTCGGACTTTGAAGGAGAGGGAGAAGGAGAGGCACAATGA
TATTGTGGTTTCTCACGGATCATCCAAGTGATTAAGCCACCGAGGGTTTTGATAGTTCTC
CATTCGGCGATTTCACGGAGGAGTTGGAGGGCCTTCTCCTCGCTCAGAAAACTCAGCCTC
AGTCTGACGTTTTGGTCTGGCTGGGGTTGCTTTCTGTCGTTACAAATTTGGTTAAGCAAA
TCCTCCACCGACGGAGGCAGAGCAATGTGCGGTTGCTGTTGTGGTTGTGGCTGTAGACAA
ACGTTGGCCATGACCGTCTGGGGGGGCTCGATCGTGCTGCTGTGAAAGCAGTTGATAGAT
GAAGATAAATGATTGGCGGCATCCTCCATCTGTGGGTGACTGCGTTTCACGTTCAAATTG
CTGTGATGATGCATTTTTTTACACTACCATGAGCCAGCCCACAATCATAAACTTTCGACT
AAATGGCTTTTTTTGTTTTTTTTTTGGGTCTGAAAACTTTCTACTAAATGGTAAGTCTCA
AGTTTCAAGCTTCTATAAACCAAATACCAAAAAGTTTCAAGCTTTTATGGGGATATACGA
GATTTTCCCTGACAGAAGGTTCCTACTTCGGACCAGATTTTTGATGGAGCTACTTACACT
ATTTGCTGTGCTTGGATTGACATGTCACTCAACTCTAGTTACTCTCTCTCACTCAAGGAT
CCTCTACCTTTTTATAATCAAGGAAATGCCTCCTCATCGACTCTGACTCACCATCACAGT
GGACTTCACACAGTCTCTTGTTTTTCCTTATAATTTTGGCAAAGTTTTCTTTTTTTGCTA
TAAAAGAATTTTGGTTTGTACATGTTAGACGAAGCTCCATTTTTGGACT
>chr7:18114727-18131436 A1343 MDHC_LG7 P1
TAAATGACGACTTTCAAACGCATGAACAAGATCACCAAATGCGAGGAGTGGGGCGTAGGA
GCTGTTCTCCAATCCAATAAGTGAAATCCCTTCCCAATAACAGGTTACGCATTACATGAT
ACATCTCTCACAATAACAAGTCACGTGATACGTAGCTGTGAAAGAGACACCGTATAGTAT
CATGTTCAAATTTTTTTTGAGGAATCTAAGCATTTGACCAATGGAAGCAATAAAATTGCA
AGAAACAATATAAGCTGTAAATGGATTTCAATTACATGAACTGATCACATGGTGGGAGGT
GGAGCTGGGGATAATACAATTAGCATATTTATTTGAATTTAGAAACAGAGGGCTTACAAG
CATCTCCTTAACTCATTTTAAGCACCATCGTCACCAAGTGACATAACACAACAGTAATAA
AAACACCATGCATCTTCAGAAAACACCCATTTAAAAAGAAGTTTGATATTAAACTTCTAA
AATGTGGAGCAACACACTGTTCAACGGTAGTTTCGATACACAGGGCTGTACATGCAACTC
TCAGCATACTTCACAAGATTCTCAGGACGGGGGAGACGTGTAGCCAGGCCTACAAAGCAT
ACGATGAAAACGAATTACAAATGGATGGAAGAAGTGGACATTGTTTTTGGGTCAGAACTC
AGAATATACCAAAGAAAAGAAATATATAAAAAAGGCTCACCAAGTTCATATGCCTTAGCA
GCTACGTTAGCAGCTATATGGGCAGAAATCTTTCTGATGTTGGAAAATGGTGGATAAATC
AGCCCTTTCTCAAAATACTCCTCTGAAACTTCCCCCGCCAACGATTCCGCTGTTTTTAGG
AGATGAACCAAAAAGTTGAAGAAAGAGTAAATGCAAAAGTCAATGTCTTGCCAACTAAAC
CTCCTATATTACAGTTGATAGATTTGTGTTTGGCCTGTTTTGACAACATAATGCCATTCA
AGTTCTAAATTCTATGTTTTTTCAAAATCAAACCATTCTGAATGTGAAGTCTACTTACAG
GCTGCCAGAAGCATATCATTGTGCACACGGATTGCGCCAGAGATAACCAAACCGAGACCA
AATCCAGGGAAAATGTAAGCATTGTTGGACTGCATTGAAAAGGAAAGCAAAAAATCTCAG
TCATTGATACTAAACTCATGGTTTTAAACTTGGTCTTAATACTGTGAGATTATATTTGTA
TAACCTGGCCAGGAACATAAACTTTGCCATTGTATTCAACAGGATCAAATGGACTTCCGC
TGGCAAAAATTGCGCGTCCCTAGCAAATGAAAGCAGGACAAGAAACATGGAAGAAAAGTT
AGCTTCACTGCATAAATGGAGTACTCAAACATTCTATTTATTGTATCACCTTGTGCTATA
AATCTCCAAGCAAGTAATGACAGAGTAGATGTAAAAATAAATGTTATACCTTACTCCAAG
TATAAGCTTCTTCAGCAGTACATTCAGACTGAGACGTCGGGTTGGAAAGAGCCAAAATGA
GAGGTTTCTGCATCATTCATTTCTCAATGTCAATAAAACAGATGCTCAAAATGTTATCCA
ACATGAACAAGACGATAGGCAGGGGATGGATGTAAGAGAAAGTGAGGAGTACCTCATTGA
AGGAGGATACTGCCTCAATCACTTCCTTTGTAAACGTTCTTCCAACACCGGATGATCCAA
TAAGAACTGTTGGTTTAATTGCCTGATCAAGTATGAAGGGAGAATAAAAAACAAGTATAA
CCAAATAATTATGCATCAAAATTCAAAAAATAAACTTGAATTGTTTGGTTCATACCTTGA
CAGCATCAAGGAGATTATCAATGGGTTCATGTTCGTGAGCCCAAGGCTTCTTAAACTGTT
GAAGAGAATCTTTGCGAGAGCTAACAATTAATCCCTGCAAAAATGATTCATGTGCTTAAT
GAAGTTTGAGAGAAAGTAAGAAAACTTAAAAATGAAAGTCAGAATCTTTATCGAGCATGC
TACCCCACCTTTGAATCAACAAGCCAGATCTTCTTACGGGTCTCTTCCACAGGAGTTTTT
GTCTACAAGAGACAAAACAAAATAAACGAAGGAAGATCATTGATAAATCATGACCAGAAG
TCCTTAACATCTCAGTTTGACAATTACATTAACCAGAGATAGCGTGCATCTGATTGTAAA
AAGTTAATACCTTTTGTGAGATCTCAAGAGCTATTAGCTCTGCAATACCCGTCCCAGCCT
ACAATCATGAGCAACAGCAGGATGAGAATTATATATTAGAGTTAGATTATTCTTAGTTCT
CCTTAGTTAAGGACATGATAAGCCAGCAATATGTAGTGAAGACAGAAATCCATGAAAAAT
TCCTTACTTCCCCAGCACCAAGGAACAAAAACTTGTGCTCGGACAGGCTACCACCAACCA
ACCTCAGTGCTGCCACAACTCCTGCAAGAACTACAGCAGCTGTTCCCTGAAACAAGGAAA
CAATAGGTCAGGGGGAAACTAAACAAAGTGTACAAGCCGTAAAGGCTAAAGGGCAAGCTC
AAAAGTGATCTACTGTGTACTTGTATGTCATCATTGAAGACAAGATGAGTCCTCCTATAT
TTTTCAAGCAGCTGGAAAGCATTGTGGTTTGCAAAATCTTCAAACTGCACATTTCAATTC
AAAGGGACAAGACAATCTCAGAACTACATGAAAATTTTATACTCTGGAAATCCTACGAAT
ATATTTTATACTCTGGAAATCCTACGAATATATAGGATGTTATTTAAGAAGCAACCTGAA
TGACAACTTTTTCCCCATAATTCTGCTTGACAGCACTCATGAACTCATCTAAAAGATCAG
CATACTCCTGCAGGTAGTGTCAAAAATCTCTCATCATTAAATTAAAATTTATAGTTCTTA
ATTACATAACTAAACTAAACTAAACTAGAGACAAACTAGGGTACGGTAGAAGCTACAAAC
CTTCCCAGTTGTCCTCTTTTGTCGAAGTCCAATATAGAACTCATCCTCCAGCAACTGCTT
ATTATTTGTCCCAACATCAATGGTTATAGGCAAACACTGCAGAAGAAAGTCCAAAGAATT
CTTAATTAAATGAAATTTACATGCTGTGATATCAAACAAGAATTTAAATTTCAATCCTTC
CTTAATTTCCAATGCAACACCTTGATATTAAAATTTACAAATAAAGGTAAACCTCATGGT
TTTGAAGAAAGTTAGCAATGATTAGTAACAAGTAAATAGGAAAATCCTTACCGCTGAGGG
ACGAACTCCTCCAAGCGCTGTGTACAGAGCCAACTTCCCTACCGGAATTCCCATCCCCTG
AAACATGTCCAACAATGCCATGTGAGGGCAAGTTACTTAACCACTTGAGGGTTATTTTAC
TTTTACCAAAAGATACTCATAATTTAAAGAAAGTGATTCAAACTTGTTACCTGACAACCT
AGGTCGCCAAGTCCCAAAATACGCTCACCATCAGTCACAACAATAACTTGAACAGTCCTT
TCAGGCCAGTTCTTCAATACCTCAAGAACTTTGCCCCTGTAAAAGTTGAAGGATTTGTCA
TGTCATCAGAACTTTATGTTGAGAAAACCGAAAAATCACGGTGTAAAGAAATAGTCATAC
TTCTCTTTCAGGCTTATGTAAAGACCCTGAGGGCGCCTGAAGATGCTTCCGAATTTCTGG
CAAGCCTCACCAACAGTTGGAGTGTAGACAATTGGGAGCAATTCCTCCACATTATCAATG
AGAAGTTTGTAGAACAGCCTCTCATTCCTCTCCTGTTAACCAAAGGAAACTGAATGATTC
TCTCTACATCCTTGTTCCAAAGACAAGCAACTCCGCAAAATAGTAAGACAAGTCCCCATT
GTCATTTAACACATTGCAGGGATAAATAACACACTTGAAATAGTGTCCATGAATCTTTAT
GCTAAACCGATACAGGTAAACAGAAAAAACTACCTGGAGCTCTGTCAGAGCCATATATTT
CTGCAGTGGGACTTGATATTGTCGGATAGTGTTCATCAACTTCTTCTCCTGGTTAACAAA
TTTTGGGGGAAAAACATAAAAAATAAACAAGAAGTCAACATTTACCCCAAAAAGTCAACG
ACTGATGTTCTTGATGAATGAAACAACTGAGCTATGCCATTTTAGACTATCACCACAACA
CCCTAAAAGCTTAAATTAACCATGCCATGAATACTAAGCAAAGCAGAAGGACTAAATTAA
ATTAATGGAAACCTGAAGTTGTTGAGAGCAAGTTGCTGGAGGCAGAAGACCACGCAAGTA
ATGGGCGTCCCTCTCTTTCTCCGTAAATGCAAGCCCTTTATTGTACTGGGGATCTCTCAG
CAAAGAATATCCACTGCATCAAGAGATTCAAATTCCACCAAAAAAATTTGTAATTTAACT
TAAAAAAAATTAGAAGTATCAAAGTTTTTACAGGTTTAAGTAAAGCATCCAAAAAGTAGA
ACAGAGATTTTGTTTGGTGAAAAAAGAGAAAAAATTACAACTTGGGTTGCAAGCTAGAAT
TATAAAACAATCAGGTGAAAAGTAGTGACCTGGCGACGGAGTAAGTCCAAGGGGTGACAA
GCTGGTCCTCGGTGGCAGTGTCCTCACCGTAGATGTCCTCAACGCCGCCACCAACAACGG
CGGATTTGGGGTCAAAGTCAAGCACAGAAGCCTTTTCCCCCAACTCCTTGAAGGCGCTCT
CCATTCTTCTAAGTGACCCAATTAACAGCTGAGGATCAGCAACACTCTTTCTCTTACAAT
TACAACACAGAAAACAGAGTGATCGCTGGAGCTCAAAGCCAGTAGTGAGAGAAGAAGCAG
AAGATGCAGTGATCTGTTTTTGAGCTGCAACTCTGTTTTAATAACAAAGCAAACAAACAA
GAACCCATGTTACATGTACACCAAAGGCAAGACAAGACTTATGGCTTTTTTCACATTAAA
AAGTCTAAAAGGAAATGGAAATTAAAGGTAGGGTCATTTTCAATTTAACTAATCATCTTT
TTCTCTTTGTTTAATTATTTAGAGAGAGAAAGAGAGAAAAGAAAAAACGTATAGACGGAG
GAGAAGTGTGAAACTTTCTTGTTCAATATGCATGTGGAGGTGGTGGAGATGAATGATACG
ATTGATTTGGGTGAGTGGGTTCTTTTGAAGGAGATCATTACGCAAAATATCGAGATTAGT
GGTTGGTAGGGAAATGGATACGAATAGGATGGAAGAGAGAGATAGAGACATGGTTTTTTG
TCTATGTTCGGCGGTGGAGTTGGTGGAAGAGAGAAGATAGAAGGAGACAATAGTTGCAGA
CAGTGAGAGATTGGGCTGTTGATTTGGATAATGAAGATTATTGAACAGACGTGTCCAATG
GTGGGGCCCTCACATGCACACCTGCCTCTCAATGCCAGTGCTGTATGTAGTATATGCCTT
GATTCTAAAATAAATATTTGTAACGGACAAAGTTTTGTTTATATTTCTATTTGGCATGTT
ATGCCGGTACTTCTTTTTTTTTAATACGAGTGATAGTTTAAATTATAAAATGAGGGATTT
TTCTCATACACTACACTATCAAAGTGCTATAAATGATCAGACCCAAAAAAGAAAAAAAAA
GTGCTATAAATGATAATGTATAAAGATTGAAACTTGACATCACAAATCTGCAAATCCAAA
GACTTCATAATTCTTCTTCCCTTGTGAGCGTTTGACCAGCTTTTTCCTGGTGCTCACTGA
AATCAGATGAGGCTGAGGTTTGTGCAGGTTAAGACACGTATGGATTGAAGCATTGACATG
TGGTGAATGGTCGTGATTGTTGTGCCTACACGTCCTGTGAACAAACACATCCCAAGGTCC
CTATACACGTGAAGATTGAGAGCTCAGACGGCTCTGTGTCTAGTATTTATTTAGTATTTG
GATTTTTATTAATAATATTGGCTCCGTTTAGAGCACGGGAAGGTCTGTTTGTCTTATTAA
TATTATTCCAAGGTATTGAAAAATTACCAATTGGTCCTTTTACAGAGTAATGCAATTAAA
AATGTGACACTTATGTATATTTCTCCCAAGGAGAGAAACATTATTACCGTGTGAATGTCA
TTATTTTCTAAAACCCGCCCATACTTTCCTTTCTGTTTATAATGGTACGTGTGGACATCC
GGATGAGAAAATAACTATATATATATATACATATATATATATATGCAAACACGCGTTAAT
GTTACAATATAATACATACAACATTTCTTGACAATAATTACGGATATTATGGTACACCTA
AAATTTAATTTACACTAAGTCCTTCAAAACAGAGAATGAGACTTCAATAGTTCGGGCCCC
TTGTTTATTCCTATAATACTTGCAGAGGGCTGAACCTGCAACTTTCCATGCAAAGCAGCA
TTTACTAACAGCTCCTTGACTTATAGCATGGTCATAAGTCACCCGATATATTGCAAGCGC
CTCATTGAATATTTCATGCAACGGCCTTGTACTATTCTCAAGGTCCTCAGCACCACCATA
CAGAATCTACAAATGGGGAAAAGCAGTGAGCAGAACAGGCTCTGGTAAAATGTTTTGTTC
ATAATCCGGACACTTAAGTCTGAAGTCTCACCTCTTTATACTTTCTGAAGACCTTATCAG
CAGCATTATTCTTGCTGTCTCGATCATTGTCCTGCATGGCAGAGCTCATTTCACTCCTGT
AATGCTGGTGGTGTTCCCTCCATTTCCTCAAGCACTCCTCAGGGACTTCGACATCGAACA
TGGGAAGTTTCTTGACTTCTGAAGAGAGGTACAGAGGAAAAATAGCAAGTCAAAAACTTA
TGGACAGGAGCTTTAATAACCAGCTAATATTAAAAATACTTTTATCACACCTTTGATAGA
AGCATCTTCTAATTGATAGGCGTTCACTGTGTCATAAATTAATCCCAAAATGGACGTTGA
TTTGTACGAGTTTACCCTTTCCATGTAATGAGGGAACTGATTCGACTTCAATTCTCCAGG
AATTACCACCTGTTACTCAGAAGTTAAATCAAAGTTTCAAGGCACAGCCAAATCACTTGA
AAGGAAGATGTACTTCAAAGATTAAGGATCATGCAAACTGTAAATAACTAGCTACTGATT
TCCTATATCGTAAAACAGGAGGAGGATGTGAATGTTCTTCACTCCATGGAAACTAAACAA
AGGGTGAACTGAAGACAGACAACGAGTTCCAAACAAATGTAGCAGAACAAATCAAAAGAA
ACGAAGAGTACCCTTTTCCTAAACCAAACACCATATGTTTAATTGCATACAATAGGTACA
CCCACTTATAATAACGACATACTGGAAGAAAGTAAAAATTAACACCAAATCCCTATTGAT
ACATCCTATTACAAAGCTGAAGCAAAAAAAACCAGAACTAACCTTTCCACCTTTTTTTGG
TGCATCTAGAGCTTCGTAGTATAAATCAACCAACCGCAGCATGTTTGCCTTCACACGGGC
TTTCTCACTATTACTACTATCTCCTAGAATTAACAACCGATCCATCTTAGCCAGCCAGCT
ATCAGATGCCTCACTCATTGCAAAGCTGCAACAGATGAAATTGTTTGTGCACCAGAAACA
TAAGATTCACACAGTGGATGAAGTGCTAAATCTGTAGAACAAATGTAATACAAATAATAA
CACAAGAATAAACAGTACTGTTAAGTGTGAATCATAGCCAGAGAATGCTGTCTCAGTTTC
AACAACAAACAGAGATATCCATCATCCAATACCATATCAAGAAGAATGGAAACCATTCAA
CTTGATTTATAAAAGTGGGAAGTTAATATTTTAATTTGGGCCCGATAAATAAGCATAGCA
ATAATTACATACACCAGAAAACAAATTACATTAAGGTTCAAGAATTACCTGATACTTTGT
AACAGTCAACAACTTACTAAATTTTAAAACGAAAAATTCTAATTCAAAGTTCAATTTTGC
CAATATATTTAATGAACTATGCTTTCGTTACATGCATTTTAGACAATATCAAAAGGTACT
ACTTAGGCTAAAAGCATTACAAGATTGAGCAAATAGTAACTACAACGCATCAGGAACCTA
ATTAAAGCCAGAATTTTAATGCAATACAACGCAAATGATTATAAATAGAATCAAATGCAT
ACCTGGGTTCAAACCTAGTTTTCAAGAATAGTTTAATGAGCGCATCCTCTATATCATTAG
GCAAAAGCTCACTGGGTCTAGGACTCGCAACTTTTGGAGTTGATGATGAAGCTTCGATCC
AAGGTTCACTCGGTTTAAAACATTCCAAAAGCTGAAATAATTCCAATAATAAGTGCTAAA
TACAAAAGGGAAACTAGATAACACCAATTAATTATGAAATACAATCACATAAGAACTTTG
GCATATTTGGTATTCTAACACCTCATGTGCTGAAGTATTAGGAGTCAAAGTTTTTCTTCT
CGAACCAGTTCAATAGGTAAAGAGACTACAAAACAGGAGCTCAGCTTTTGGAAAGACCCA
AGTGACAAATTATTTCATTGACATCTTTCCAACATGATCTCACATCAGTATGGAAACAAT
TTAAGTGCAATCAAGCCACTTCAATCAATGTCATGCCCGAATCTTTTCAAATCCCTTTTT
TTTATCATGAAAAGGTATAATAAACCTTAATAAAATGGATATCTATTAAGGACAAAATAG
AAAAACTGATAGTTAAGAGGTGTGATAAACAAAAAAATTTCCAATTCCATGCATAAATTG
GTTAAGCATTTCTAGAGGGGATGTGCACGTCAAATTTTCAAAATAATGATAGAGTAACCC
CGATTAAGGTAAATGCCAACCTGAGGGTTTCTTGAGACCCAATAGAGATCACCGTCAAAA
TCTCCACCACCCATTTCATCAGCCACAGAACGTGGACCTTTGCAAGAGAAGAATATAGCA
TATTTGGCATTTCCGACAACATATTCTAACTCCTTCACGTACCTGGCCTTTAAAACATGG
ATATCACCAAAGTGCAAACCTGGATGCCGGTACACTAGTACCTCTCCTGACATTTGTCCG
CTGTCACTGCACACATCATTGGGCCGAAAAGAGGCCTCAAGCTATAAGTAAACTATATTT
ATTGACACTGAACTACACATAGATGAAGAACTAACATAAGATAATAAAGAAAGAAAATAT
GTATAGTAACACCTTCAGTAAAGAGATACAATTAAGCAAATACAAATCATACAATACCAT
ATTATACCATATACTAGAAACAGTTCTACATGGAACTATTAGTTCATATATAATTTTTTT
TTTTTGGGGTAAATAGTTCATAATTCATTAGAACATAATATACATTAGTACCACTATAAT
TTTCAAAGCAAGAAAATAACAAAATTTGTACAGCATAACCATATAATACGATCTTATGGT
TATGGCATAGATCAAAGAATTTCTGTGTTAGTTGTAGGTTGGATAAATTTTTTAACTAAA
CTACAAATATTGCGATTACAGATTGCTTCCAATACAAGTTATAACTTTACACCTTTAATC
TAAGTACCATGTCTCACATAGAGATAACCACGCAAATGCATTCCTTCTATTACACAAGTT
TTAATTCAAGCAACTGTATTTTATAGCTAATGGGGCATGGACCAAAGAAATGAGGAAATT
ATTGTGCTATGCAATAAAAAGACATATAATTAATCTAGCTACAGGATAACAGATGGTAAA
CATATCATCAAATTCTTGAATGGATTTTTAACAGGAGAGAAAAAAATGCCAGAAATCATA
CATACAGGATAACGCAAACTTCATCTCTTTCCAGAATCCCTGTTGGATCAGTTGTCCCCA
TCAACATATAACTCTGAGGACTACAAATTTTGCCTTTTCTAAGACTCTTATTTTCCTCTT
TCTTTAGAATTGACAGACGATATTGCAAATATGATTCTTCAAGAGGAATACCAGAAAGGA
TCATTTTTACCGAACTGTAATCATCATCCATCTCACCATGGTTATAGGCAACTGAAAATA
CAGAAAATGATGGAAGGAAACCCATCAATAAATTCGAAATAGTGAAAGAGAAATAAGTGG
AACATAAATGAAATAGGAAATGGCTAGAATGTTATTTAACCCATGGACAGATACCAAAGC
AAGAAATTGGCTGCCAATTTGACCCCAAATGATTCAAAAGGAAAGAAAAAGTTACGATGA
GTTCTAAGCACTATCAGCTTCACACCTTTGAATGCTGCACGCATACTGCAGAAAACACCA
TGAGTATCTTCCAGATCTTTCATAAGTAACCCCATAAAGTACTCTTTCGGCACCCCTCCA
TGACATAGAAGTGCAATTAAATGCCTCGAAAAATATGTATTCCTATGTGATTTGCTGGAA
GATGAAAACTTTTAAGTTAAAAATTACACCTTCAACAGTAAAATAATATAAACAGCCCAG
CACCTGGCACTGGCCCTGTACTTGAAATTCTCAATTAATTTATGCTAAAATGTAATATCG
TGTCCTTTTCTTTTATCATTTTTTCAATGTTAACCTTGAGAAAAGGTATCTAGTGATATG
CTAATAAATGCAAATAAGTAATAACCAAGTTGACGCAGGACAACTGATTCTGAATCAACT
GCAGGGGGTAAAAGCAATACAAATTACGCAAAGATAAGTTCTAAATAATGGATATACCTT
ACTTTGACTATTTCCAACGAATTCACTGTTTGATCATCTGAAATCGTTGGATCTCTCTCA
ACTTTAACCATTGATGGTCGAATCTGGATTGTTTTCGGTGGCAGCTACAATGTTTGACAC
TTACAATATTAGAAAATAAGAAAATGAAGAAAATACTATTAGTCAGAACTATTCCTTAAG
TTTTTCATTACTATCAAGCATGAACCTGTTATTAGGGTTGTATTATCTCAGTTCCATTCA
GTAATGATGAGGGCATTGTACAAGAGAATGACAGAAACCATACCGTTTTATTGATCAGAA
AGGTTCCCTTCACAGCACGGCCTTTGTAAAAAAGTCGGAACTGCAAGAGCAAAGGCTACA
GGAGAGAAGAGACAGAAGGAAAACAAAAGCAAAGGGAAATCAGTTGCAAGCAAGATAAGC
CATGCACAGAGAAGAGTAGAAGACATTAGCATTTTGGATTAGGAAATGGAGAAATTAAGA
AAACATGGAGTTGTGAGCCAAAAATTCAGAGAGACTCGACCCTTGACACAGAGGGAAGGA
GAAAGAAAATATAGTCAGTTCCTAGGAAAAAACATAGAGAAATTACAATTGCAGAAGGCA
GAGAGTCACACAGGCAGAGCAAGACTCTTGCGCATTATGCATACCAAGTTTTTGGCTGCG
TAACAGACTAATTTATACAAGCTGTTATACATATGTAAGTTTTAGCTGCATTTTTGCTAG
ATTATTATTCATATCCAGTAACTTGATACTACATTTTTATGCAAACATGTATTTCAAAAT
CTCTATTGTCAAATGCAAATGACGTTGAGGATAAATCAACTATGAGGTTAGTTAATATTT
ATTATTGCCATGCTTTAACCTTAATTTTAAATTACCTAAAACATAGAATCACAAACCTCA
ATGTACTCCTTACTGATATAGTCTCCTTTGAGTAAATCCTTCGGACAGAGTAAAGCCAAA
TCCTCAGATATGAATCCAGTTCCATCTGTATGTATAAGAGGCTTTCCATCTCTATAGATA
CGATTACCAGATTCATCCTGTAGTTTACACACACAAAAAAAAGAAGAAAAGAATAGACTG
CATTTTTAAACGGAAAAAATGAAACAAAGAAAAGGACATATAAGTACAAATAGGAAATGC
AACATCCATTAAAAAGATTCAGGATCATACAAGACAATACTCATCATCAATGTCCTCAAC
CTTTACAAGTGACCAATCTACTACTAAGCTCTCTGTCTTTGACAAAATGAGTGAAAACCT
GAATTCCCAAGAAAGATGGTACTTTAGAATCTTTATGGAAAATTACTTCTATACAGCATT
AGAAAAGAAATTTTTGAGTAAAAAATAATTACATACCTAGCCATGTAGTTTGACACACTA
GACACAGTATGTGCATGCATAAAAATGCATCTTGTTTCGTGAATTTTTCTGTTAGAGAAC
TTATAATCTCCACTCCTGTCAATTGCGGCATTAGAGCCCACACGAATAAAGTAACACTTC
ACAGGTGATGAAGTTGGGTTTTTCTTCTTTTCTTGATTGCCACCATCTTTGAACACTGAT
TCAAAACCATGTCAATGATCAATTCAGCTAGAGTGCTCAACAACTCAATAAAAAGAACAG
AACATGTTCATGTATCCAAATACAGGTTAAAACTTCACCTGGGAGAACGGTTTAAATAAC
ATTAAATCAGTTTCTGAATATCGAATCCCAAGTCTAAACCATGTGGTAATTCTAAATCCT
ATTTCTAGCATGTGAAGCTGACCAAAAAAAAAAATCATATTAACTATCCAGCTTTAAGAA
TGCCAGAGCATTTAAGAGCAAGTGAGCCTCAGAAGACATTTTTCTAATACCATCAGTGAC
GGAGTATAAAGAAATGTATCTGCATATGTGTTGATGCACAGAAGAAAAATGAAGTGAAAA
AGACCCTCAAACACCTTAGCCTTGTTCCGGTTGTTCGGATGGTTTTGAAACCGTACATAT
ATGCATGCATGTCTCCCTGTGTGACCATTGTAACACGGAAAAGATAACCTACAATGATTT
AACAAATTGTTCTTTTTTCACTCAAGCATGCATTGTATGAATATTCTATTTCATAGGAGG
TAATTATACTTATGAGCCAATCAAGACAGGTAGAAGAGAGAAACAAAGCCAAAAGTGGTT
AGTGAAGTAAAACATTTTTAAAATTGGACATTCAAAATTCACCATATTAAGGCATGAAAG
ACATACCAAAGAACCGATATCGATGCAAACCTACAAGAATCCCTTCTCTTGCGACCTTGC
TATAGTTGGCATAATTATGTTCTTTAATGGCAGTTGGAACTTTCTCAGTCACCACATCGG
AAAATTTCACCATTAAAACATTGTCATCTCCCAAAACTTTCTGCAGGAGAGTTCTTTTTG
TGTTGTTTAGACAGGGTCCCTGAAGGAAATAACAATTTATCACTTACACAACATCTGCAA
AATGACCGGTCAACACTGGCAACAGAAACATTATGATATTACCAAAAGACCAGTGGAAAT
TGCTTGTATTTATAGTATACATATTAGGTTCCGCATGTTGCTGAGCTGTAAAATTCAAAC
AAGCAATAAAAGAAAAAATCCATTTTCCAGAAAGGAACTGCAGACAGCTGATTACAATTT
GCCGGTGAGGGTTTGCCACTACAACACATGTTTTGCAAAAATGAATTGCTATCAATTGGC
ACTCATGAAATCAAATCTTAAAGGTACAAAGTTTCTAAATACTTTTTAATGGGGTAAGAT
TCAAACGTGAAACCTCCCACAAGACCTAATCAGAAGATCTGATTCCTTCCGTGGACCCAC
AGGTATGACTGATAAGGCAATATCAGGTTTTACTGATACTGTGATACCTAATTTCATGAT
TGCATGTTAAACTCTGATTACCTACACTACAGATTCTGTCAGTAAATTAACTATTTCTCC
TTGTGAGCAGGCAATTATGCATAGGCTAGCACATGATTGTGTGTGATTACACGTATACTG
GGGGGTAGATGTGCAAACCTTGAATTTGTAGCTCCCATCCACAGAGACTTCACAATGATA
GACGTATGTTTTTCCAGAATCCCAATCAAAAGTCTGCAGCACATCGCCAACATGAAAGGG
TCATTGAGCACATGTAGTAATGGATACGAGGTTGGATAATGCCAGTAATAAAGACACCAT
CAATGAGTTTTTTTTTTATAGGTTTTTTTTATAATAATTATAATTAAAAAAAGGTAAGCT
ATCAGTGTTGGGGTAGATTTACCCTTCCTTGAAATCTCAAGACCTTCCAAACTGTGTAAC
AAGTTAATAATTAATTTTGGGACCTTTAAGTTAACCACGTGAAGTCTAGTACTACTTAAC
AAAACTTAAAAATAAAAATAAAAACGAGCAAAATGGTTTTTAACAGAATAGTTGGAAAAT
TATTAAATTTCTTCTCAGTAAGAATGGAATTTTAGATGAAGATAACTGGCTATGCAAACT
CATTCCTACTCTCTAATCTGACAGGAAATGGCATCATTACTAGATACTAATTTACTTATT
CATCCATTTATGTGTACTTGAAGGGGATTGCCATGATTAATTCAAGCAGGGTTGCTAAGC
TCCAATGATCAGAGTGTAAAGATATTCTGTAGCAAACTACCCAAATATTTTGAAATTCTT
GAATTGTTAGTCTTAGCGAACATGGATACAATTCCAATTTTCTTTCCAGGAACTAAAAAC
AAGTAGAGCAGGACAAGAGTCAAAACCAATTAGCAAAGATTATGGTAATCCACTAATTTA
TAGATAAACAAGAATTGAGAATGATCATCACCGGGTGTCGGTCTTTCGTGCTGATACAGT
TCCGACCCAAAGCTTCCCAAACTCTCGTCTCAAACAGTTGCATCGGCAAATCTTTCCAGC
TCCTAATAGTCTCCGGCTCTAGAACTTTTTTTAACTTATTTCTGAAAAAAATAAATAAAT
AAATAGACATCCAAAAGCAGGTAAACGAACAATGTAATCTAAGAGGAAATGCAGAAGTAG
AACCAAATAAGCCACAGAAGGAGAGAGGAAAGCAAAAAAGGAACAAACTTTCTCATACCC
TCCAGCGTAATTCAATATTAGGAATTGTCTCCTGAACTCAAGTTCGCCCAGAGCTTCTAA
TTGTGCCTGCCCATTGTCTCCAGGTTGGTCTACTGAGGAATTAGTGGAAGTCTCACCTGT
ACCAACACACACTAGATAGTTAATCACAACGAATGAAAAGCATTCCATTGAGAAAGTGAA
AAAAAAAAAAAAAAAAAAAAAAAAACCTTGAGGAAAAGGTTGAGGTAGAGGCAGAGGGTC
CTTAAAAAGTCGAACAGGAGTAATAGTTGAAGGAGGAGCAGATGATGGGCCTTGATACGG
ATAAACACGGAGAACTTTTGAAGGTGAGGCAGAGGAATAGGAATAAGGTGGCCTCAACCC
TCCATGGTCTCCAGGTTGCTCTGTAACTTCCATTCTTACTGAGAAGAAATTTAATTTCAA
GGATATTTAGAACTAGATAGATATCAGCAACATGACTTCCTATACCCACTTATCTTTCGG
GAGTATATTTATGCACTTGCTCATGATCGTGGTTTTGTTGAAAAATCTAAAACTGAAAAG
AAATTTTATAATTTTTATGAAAATTGAATAATAGTGTAAACTAAATAAAATTATGATTTA
AAGGCATCCATTAAACACCAAGATATGTAAAGGATTAGTAAAGCTTGTTTGATATTCAAC
TTTAATTCAACTTTTTAAACTCAAAAACATAATTTGAATTTAAAACAAAGAAAACCTGCT
TAGTATATTTATTTTTAAAAACTCAAACTCAAGAGCAACTAAAAACCATCCCAATTATTA
AAATAAAAAAATATCTGTTTTTTTTTTTTTTTTAACAACCCACAAGTTTTCAAATTTTTA
AGATTTAAAAACAGTTTTTAAGTTGTATACCAAACAAGTTTTTGAATTTTAAAAATATAT
TTAATAACTCCTTGTTTTTAAAAAAAATCAAAGTTTGAATAGGATACCAGACGCCCCTAA
TAATTTGACCATGAAAATGAAAACAGGAGGCGTAATGAGAGAATCAGATTTTCTTACTGA
GATTAATCAAAATGAAAACAGAAAAGCCCATGAACATGAAATAAAGTGAAGTAAAAAAAT
CTGACCTTTATGAACCGGAGGCGTAATGGGAGAAGCAGACAATTGGGTTTGTAGAAGAGA
AGCAGGGTCGGACTTTGAAGGAGAGGGAGAAGGAGAGGCACAATGATATTGTGGTTTCTC
ACGGATCATCCAAGTGATTAAGCCACCGAGGGTTTTGATAGTTCTCCATTCGGCGATTTC
ACGGAGGAGTTGGAGGGCCTTCTCCTCGCTCAGAAAACTCAGCCTCAGTCTGACGTTTTG
GTCTGGCTGGGGTTGCTTTCTGTCGTTACAAATTTGGTTAAGCAAATCCTCCACCGACGG
AGGCAGAGCAATGTGCGGTTGCTGTTGTGGTTGTGGCTGTAGACAAACGTTGGCCATGAC
CGTCTGGGGGGGCTCGATCGTGCTGCTGTGAAAGCAGTTGATAGATGAAGATAAATGATT
GGCGGCATCCTCCATCTGTGGGTGACTGCGTTTCACGTTCAAATTGCTGTGATGATGCAT
TTTTTTACACTACCATGAGCCAGCCCACAATCATAAACTTTCGACTAAATGGCTTTTTTT
GTTTTTTTTTTGGGTCTGAAAACTTTCTACTAAATGGTAAGTCTCAAGTTTCAAGCTTCT
ATAAACCAAATACCAAAAAGTTTCAAGCTTTTATGGGGATATACGAGATTTTCCCTGACA
GAAGGTTCCTACTTCGGACCAGATTTTTGATGGAGCTACTTACACTATTTGCTGTGCTTG
GATTGACATGTCACTCAACTCTAGTTACTCTCTCTCACTCAAGGATCCTCTACCTTTTTA
TAATCAAGGAAATGCCTCCTCATCGACTCTGACTCACCATCACAGTGGACTTCACACAGT
CTCTTGTTTTTCCTTATAATTTTGGCAAAGTTTTCTTTTTTTGCTATAAAAGAATTTTGG
TTTGTACATGTTAGACGAAGCTCCATTTTTGGACT
>chr7:18114727-18131436 A1343 MDHC_LG7 P2
TAAATGACGACTTTCAAACGCATGAACAAGATCACCAAATGCGAGGAGTGGGGCGTAGGA
GCTGTTCTCCAATCCAATAAGTGAAATCCCTTCCCAATAACAGGTTACGCATTACATGAT
ACATCTCTCACAATAACAAGTCACGTGATACGTAGCTGTGAAAGAGACACCGTATAGTAT
CATGTTCAAATTTTTTTTGAGGAATCTAAGCATTTGACCAATGGAAGCAATAAAATTGCA
AGAAACAATATAAGCTGTAAATGGATTTCAATTACATGAACTGATCACATGGTGGGAGGT
GGAGCTGGGGATAATACAATTAGCATATTTATTTGAATTTAGAAACAGAGGGCTTACAAG
CATCTCCTTAACTCATTTTAAGCACCATCGTCACCAAGTGACATAACACAACAGTAATAA
AAACACCATGCATCTTCAGAAAACACCCATTTAAAAAGAAGTTTGATATTAAACTTCTAA
AATGTGGAGCAACACACTGTTCAACGGTAGTTTCGATACACAGGGCTGTACATGCAACTC
TCAGCATACTTCACAAGATTCTCAGGACGGGGGAGACGTGTAGCCAGGCCTACAAAGCAT
ACGATGAAAACGAATTACAAATGGATGGAAGAAGTGGACATTGTTTTTGGGTCAGAACTC
AGAATATACCAAAGAAAAGAAATATATAAAAAAGGCTCACCAAGTTCATATGCCTTAGCA
GCTACGTTAGCAGCTATATGGGCAGAAATCTTTCTGATGTTGGAAAATGGTGGATAAATC
AGCCCTTTCTCAAAATACTCCTCTGAAACTTCCCCCGCCAACGATTCCGCTGTTTTTAGG
AGATGAACCAAAAAGTTGAAGAAAGAGTAAATGCAAAAGTCAATGTCTTGCCAACTAAAC
CTCCTATATTACAGTTGATAGATTTGTGTTTGGCCTGTTTTGACAACATAATGCCATTCA
AGTTCTAAATTCTATGTTTTTTCAAAATCAAACCATTCTGAATGTGAAGTCTACTTACAG
GCTGCCAGAAGCATATCATTGTGCACACGGATTGCGCCAGAGATAACCAAACCGAGACCA
AATCCAGGGAAAATGTAAGCATTGTTGGACTGCATTGAAAAGGAAAGCAAAAAATCTCAG
TCATTGATACTAAACTCATGGTTTTAAACTTGGTCTTAATACTGTGAGATTATATTTGTA
TAACCTGGCCAGGAACATAAACTTTGCCATTGTATTCAACAGGATCAAATGGACTTCCGC
TGGCAAAAATTGCGCGTCCCTAGCAAATGAAAGCAGGACAAGAAACATGGAAGAAAAGTT
AGCTTCACTGCATAAATGGAGTACTCAAACATTCTATTTATTGTATCACCTTGTGCTATA
AATCTCCAAGCAAGTAATGACAGAGTAGATGTAAAAATAAATGTTATACCTTACTCCAAG
TATAAGCTTCTTCAGCAGTACATTCAGACTGAGACGTCGGGTTGGAAAGAGCCAAAATGA
GAGGTTTCTGCATCATTCATTTCTCAATGTCAATAAAACAGATGCTCAAAATGTTATCCA
ACATGAACAAGACGATAGGCAGGGGATGGATGTAAGAGAAAGTGAGGAGTACCTCATTGA
AGGAGGATACTGCCTCAATCACTTCCTTTGTAAACGTTCTTCCAACACCGGATGATCCAA
TAAGAACTGTTGGTTTAATTGCCTGATCAAGTATGAAGGGAGAATAAAAAACAAGTATAA
CCAAATAATTATGCATCAAAATTCAAAAAATAAACTTGAATTGTTTGGTTCATACCTTGA
CAGCATCAAGGAGATTATCAATGGGTTCATGTTCGTGAGCCCAAGGCTTCTTAAACTGTT
GAAGAGAATCTTTGCGAGAGCTAACAATTAATCCCTGCAAAAATGATTCATGTGCTTAAT
GAAGTTTGAGAGAAAGTAAGAAAACTTAAAAATGAAAGTCAGAATCTTTATCGAGCATGC
TACCCCACCTTTGAATCAACAAGCCAGATCTTCTTACGGGTCTCTTCCACAGGAGTTTTT
GTCTACAAGAGACAAAACAAAATAAACGAAGGAAGATCATTGATAAATCATGACCAGAAG
TCCTTAACATCTCAGTTTGACAATTACATTAACCAGAGATAGCGTGCATCTGATTGTAAA
AAGTTAATACCTTTTGTGAGATCTCAAGAGCTATTAGCTCTGCAATACCCGTCCCAGCCT
ACAATCATGAGCAACAGCAGGATGAGAATTATATATTAGAGTTAGATTATTCTTAGTTCT
CCTTAGTTAAGGACATGATAAGCCAGCAATATGTAGTGAAGACAGAAATCCATGAAAAAT
TCCTTACTTCCCCAGCACCAAGGAACAAAAACTTGTGCTCGGACAGGCTACCACCAACCA
ACCTCAGTGCTGCCACAACTCCTGCAAGAACTACAGCAGCTGTTCCCTGAAACAAGGAAA
CAATAGGTCAGGGGGAAACTAAACAAAGTGTACAAGCCGTAAAGGCTAAAGGGCAAGCTC
AAAAGTGATCTACTGTGTACTTGTATGTCATCATTGAAGACAAGATGAGTCCTCCTATAT
TTTTCAAGCAGCTGGAAAGCATTGTGGTTTGCAAAATCTTCAAACTGCACATTTCAATTC
AAAGGGACAAGACAATCTCAGAACTACATGAAAATTTTATACTCTGGAAATCCTACGAAT
ATATTTTATACTCTGGAAATCCTACGAATATATAGGATGTTATTTAAGAAGCAACCTGAA
TGACAACTTTTTCCCCATAATTCTGCTTGACAGCACTCATGAACTCATCTAAAAGATCAG
CATACTCCTGCAGGTAGTGTCAAAAATCTCTCATCATTAAATTAAAATTTATAGTTCTTA
ATTACATAACTAAACTAAACTAAACTAGAGACAAACTAGGGTACGGTAGAAGCTACAAAC
CTTCCCAGTTGTCCTCTTTTGTCGAAGTCCAATATAGAACTCATCCTCCAGCAACTGCTT
ATTATTTGTCCCAACATCAATGGTTATAGGCAAACACTGCAGAAGAAAGTCCAAAGAATT
CTTAATTAAATGAAATTTACATGCTGTGATATCAAACAAGAATTTAAATTTCAATCCTTC
CTTAATTTCCAATGCAACACCTTGATATTAAAATTTACAAATAAAGGTAAACCTCATGGT
TTTGAAGAAAGTTAGCAATGATTAGTAACAAGTAAATAGGAAAATCCTTACCGCTGAGGG
ACGAACTCCTCCAAGCGCTGTGTACAGAGCCAACTTCCCTACCGGAATTCCCATCCCCTG
AAACATGTCCAACAATGCCATGTGAGGGCAAGTTACTTAACCACTTGAGGGTTATTTTAC
TTTTACCAAAAGATACTCATAATTTAAAGAAAGTGATTCAAACTTGTTACCTGACAACCT
AGGTCGCCAAGTCCCAAAATACGCTCACCATCAGTCACAACAATAACTTGAACAGTCCTT
TCAGGCCAGTTCTTCAATACCTCAAGAACTTTGCCCCTGTAAAAGTTGAAGGATTTGTCA
TGTCATCAGAACTTTATGTTGAGAAAACCGAAAAATCACGGTGTAAAGAAATAGTCATAC
TTCTCTTTCAGGCTTATGTAAAGACCCTGAGGGCGCCTGAAGATGCTTCAGAATTTCTGG
CAAGCCTCACCAACAGTTGGAGTGTAGACAATTGGGAGCAATTCCTCCACATTATCAATG
AGAAGTTTGTAGAACAGCCTCTCATTCCTCTCCTGTTAACCAAAGGAAACTGAATGATTC
TCTCTACATCCTTGTTCCAAAGACAAGCAACTCCGCAAAATAGTAAGACAAGTCCCCATT
GTCATTTAACACATTGCAGGGATAAATAACACACTTGAAATAGTGTCCATGAATCTTTAT
GCTAAACCGATACAGGTAAACAGAAAAAACTACCTGGAGCTCTGTCAGAGCCATATATTT
CTGCAGTGGGACTTGATATTGTCGGATAGTGTTCATCAACTTCTTCTCCTGGTTAACAAA
TTTTGGGGGAAAAACATAAAAAATAAACAAGAAGTCAACATTTACCCCAAAAAGTCAACG
ACTGATGTTCTTGATGAATGAAACAACTGAGCTATGCCATTTTAGACTATCACCACAACA
CCCTAAAAGCTTAAATTAACCATGCCATGAATACTAAGCAAAGCAGAAGGACTAAATTAA
ATTAATGGAAACCTGAAGTTGTTGAGAGCAAGTTGCTGGAGGCAGAAGACCACGCAAGTA
ATGGGCGTCCCTCTCTTTCTCCGTAAATGCAAGCCCTTTATTGTACTGGGGATCTCTCAG
CAAAGAATATCCACTGCATCAAGAGATTCAAATTCCACCAAAAAAATTTGTAATTTAACT
TAAAAAAAATTAGAAGTATCAAAGTTTTTACAGGTTTAAGTAAAGCATCCAAAAAGTAGA
ACAGAGATTTTGTTTGGTGAAAAAAGAGAAAAAATTACAACTTGGGTTGCAAGCTAGAAT
TATAAAACAATCAGGTGAAAAGTAGTGACCTGGCGACGGAGTAAGTCCAAGGGGTGACAA
GCTGGTCCTCGGTGGCAGTGTCCTCACCGTAGATGTCCTCAACGCCGCCACCAACAACGG
CGGATTTGGGGTCAAAGTCAAGCACAGAAGCCTTTTCCCCCAACTCCTTGAAGGCGCTCT
CCATTCTTCTAAGTGACCCAATTAACAGCTGAGGATCAGCAACACTCTTTCTCTTACAAT
TACAACACAGAAAACAGAGTGATCGCTGGAGCTCAAAGCCAGTAGTGAGAGAAGAAGCAG
AAGATGCAGTGATCTGTTTTTGAGCTGCAACTCTGTTTTAATAACAAAGCAAACAAACAA
GAACCCATGTTACATGTACACCAAAGGCAAGACAAGACTTATGGCTTTTTTCACATTAAA
AAGTCTAAAAGGAAATGGAAATTAAAGGTAGGGTCATTTTCAATTTAACTAATCATCTTT
TTCTCTTTGTTTAATTATTTAGAGAGAGAAAGAGAGAAAAGAAAAAACGTATAGACGGAG
GAGAAGTGTGAAACTTTCTTGTTCAATATGCATGTGGAGGTGGTGGAGATGAATGATACG
ATTGATTTGGGTGAGTGGGTTCTTTTGAAGGAGATCATTACGCAAAATATCGAGATTAGT
GGTTGGTAGGGAAATGGATACGAATAGGATGGAAGAGAGAGATAGAGACATGGTTTTTTG
TCTATGTTCGGCGGTGGAGTTGGTGGAAGAGAGAAGATAGAAGGAGACAATAGTTGCAGA
CAGTGAGAGATTGGGCTGTTGATTTGGATAATGAAGATTATTGAACAGACGTGTCCAATG
GTGGGGCCCTCACATGCACACCTGCCTCTCAATGCCAGTGCTGTATGTAGTATATGCCTT
GATTCTAAAATAAATATTTGTAACGGACAAAGTTTTGTTTATATTTCTATTTGGCATGTT
ATGCCGGTACTTCTTTTTTTTTAATACGAGTGATAGTTTAAATTATAAAATGAGGGATTT
TTCTCATACACTACACTATCAAAGTGCTATAAATGATCAGACCCAAAAAAGAAAAAAAAA
GTGCTATAAATGATAATGTATAAAGATTGAAACTTGACATCACAAATCTGCAAATCCAAA
GACTTCATAATTCTTCTTCCCTTGTGAGCGTTTGACCAGCTTTTTCCTGGTGCTCACTGA
AATCAGATGAGGCTGAGGTTTGTGCAGGTTAAGACACGTATGGATTGAAGCATTGACATG
TGGTGAATGGTCGTGATTGTTGTGCCTACACGTCCTGTGAACAAACACATCCCAAGGTCC
CTATACACGTGAAGATTGAGAGCTCAGACGGCTCTGTGTCTAGTATTTATTTAGTATTTG
GATTTTTATTAATAATATTGGCTCCGTTTAGAGCACGGGAAGGTCTGTTTGTCTTATTAA
TATTATTCCAAGGTATTGAAAAATTACCAATTGGTCCTTTTACAGAGTAATGCAATTAAA
AATGTGACACTTATGTATATTTCTCCCAAGGAGAGAAACATTATTACCGTGTGAATGTCA
TTATTTTCTAAAACCCGCCCATACTTTCCTTTCTGTTTATAATGGTACGTGTGGACATCC
GGATGAGAAAATAACTATATATATATATACATATATATATATATGCAAACACGCGTTAAT
GTTACAATATAATACATACAACATTTCTTGACAATAATTACGGATATTATGGTACACCTA
AAATTTAATTTACACTAAGTCCTTCAAAACAGAGAATGAGACTTCAATAGTTCGGGCCCC
TTGTTTATTCCTATAATACTTGCAGAGGGCTGAACCTGCAACTTTCCATGCAAAGCAGCA
TTTACTAACAGCTCCTTGACTTATAGCATGGTCATAAGTCACCCGATATATTGCAAGCGC
CTCATTGAATATTTCATGCAACGGCCTTGTACTATTCTCAAGGTCCTCAGCACCACCATA
CAGAATCTACAAATGGGGAAAAGCAGTGAGCAGAACAGGCTCTGGTAAAATGTTTTGTTC
ATAATCCGGACACTTAAGTCTGAAGTCTCACCTCTTTATACTTTCTGAAGACCTTATCAG
CAGCATTATTCTTGCTGTCTCGATCATTGTCCTGCATGGCAGAGCTCATTTCACTCCTGT
AATGCTGGTGGTGTTCCCTCCATTTCCTCAAGCACTCCTCAGGGACTTCGACATCGAACA
TGGGAAGTTTCTTGACTTCTGAAGAGAGGTACAGAGGAAAAATAGCAAGTCAAAAACTTA
TGGACAGGAGCTTTAATAACCAGCTAATATTAAAAATACTTTTATCACACCTTTGATAGA
AGCATCTTCTAATTGATAGGCGTTCACTGTGTCATAAATTAATCCCAAAATGGACGTTGA
TTTGTACGAGTTTACCCTTTCCATGTAATGAGGGAACTGATTCGACTTCAATTCTCCAGG
AATTACCACCTGTTACTCAGAAGTTAAATCAAAGTTTCAAGGCACAGCCAAATCACTTGA
AAGGAAGATGTACTTCAAAGATTAAGGATCATGCAAACTGTAAATAACTAGCTACTGATT
TCCTATATCGTAAAACAGGAGGAGGATGTGAATGTTCTTCACTCCATGGAAACTAAACAA
AGGGTGAACTGAAGACAGACAACGAGTTCCAAACAAATGTAGCAGAACAAATCAAAAGAA
ACGAAGAGTACCCTTTTCCTAAACCAAACACCATATGTTTAATTGCATACAATAGGTACA
CCCACTTATAATAACGACATACTGGAAGAAAGTAAAAATTAACACCAAATCCCTATTGAT
ACATCCTATTACAAAGCTGAAGCAAAAAAAACCAGAACTAACCTTTCCACCTTTTTTTGG
TGCATCTAGAGCTTCGTAGTATAAATCAACCAACCGCAGCATGTTTGCCTTCACACGGGC
TTTCTCACTATTACTACTATCTCCTAGAATTAACAACCGATCCATCTTAGCCAGCCAGCT
ATCAGATGCCTCACTCATTGCAAAGCTGCAACAGATGAAACTGTTTGTGCACCAGAAACA
TAAGATTCACACAGTGGATGAAGTGCTAAATCTGTAGAACAAATGTAATACAAATAATAA
CACAAGAATAAACAGTACTGTTAAGTGTGAATCATAGCCAGAGAATGCTGTCTCAGTTTC
AACAACAAACAGAGATATCCATCATCCAATACCATATCAAGAAGAATGGAAACCATTCAA
CTTGATTTATAAAAGTGGGAAGTTAATATTTTAATTTGGGCCCGATAAATAAGCATAGCA
ATAATTACATACACCAGAAAACAAATTACATTAAGGTTCAAGAATTACCTGATACTTTGT
AACAGTCAACAACTTACTAAATTTTAAAACGAAAAATTCTAATTCAAAGTTCAATTTTGC
CAATATATTTAATGAACTATGCTTTCGTTACATGCATTTTAGACAATATCAAAAGGTACT
ACTTAGGCTAAAAGCATTACAAGATTGAGCAAATAGTAACTACAACGCATCAGGAACCTA
ATTAAAGCCAGAATTTTAATGCAATACAACGCAAATGATTATAAATAGAATCAAATGCAT
ACCTGGGTTCAAACCTAGTTTTCAAGAATAGTTTAATGAGCGCATCCTCTATATCATTAG
GCAAAAGCTCACTGGGTCTAGGACTCGCAACTTTTGGAGTTGATGATGAAGCTTCGATCC
AAGGTTCACTCGGTTTAAAACATTCCAAAAGCTGAAATAATTCCAATAATAAGTGCTAAA
TACAAAAGGGAAACTAGATAACACCAATTAATTATGAAATACAATCACATAAGAACTTTG
GCATATTTGGTATTCTAACACCTCATGTGCTGAAGTATTAGGAGTCAAAGTTTTTCTTCT
CGAACCAGTTCAATAGGTAAAGAGACTACAAAACAGGAGCTCAGCTTTTGGAAAGACCCA
AGTGACAAATTATTTCATTGACATCTTTCCAACATGATCTCACATCAGTATGGAAACAAT
TTAAGTGCAATCAAGCCACTTCAATCAATGTCATGCCCGAATCTTTTCAAATCCCTTTTT
TTTATCATGAAAAGGTATAATAAACCTTAATAAAATGGATATCTATTAAGGACAAAATAG
AAAAACTGATAGTTAAGAGGTGTGATAAACAAAAAAATTTCCAATTCCATGCATAAATTG
GTTAAGCATTTCTAGAGGGGATGTGCACGTCAAATTTTCAAAATAATGATAGAGTAACCC
CGATTAAGGTAAATGCCAACCTGAGGGTTTCTTGAGACCCAATAGAGATCACCGTCAAAA
TCTCCACCACCCATTTCATCAGCCACAGAACGTGGACCTTTGCAAGAGAAGAATATAGCA
TATTTGGCATTTCCGACAACATATTCTAACTCCTTCACGTACCTGGCCTTTAAAACATGG
ATATCACCAAAGTGCAAACCTGGATGCCGGTACACTAGTACCTCTCCTGACATTTGTCCG
CTGTCACTGCACACATCATTGGGCCGAAAAGAGGCCTCAAGCTATAAGTAAACTATATTT
ATTGACACTGAACTACACATAGATGAAGAACTAACATAAGATAATAAAGAAAGAAAATAT
GTATAGTAACACCTTCAGTAAAGAGATACAATTAAGCAAATACAAATCATACAATACCAT
ATTATACCATATACTAGAAACAGTTCTACATGGAACTATTAGTTCATATATAATTTTTTT
TTTTTGGGGTAAATAGTTCATAATTCATTAGAACATAATATACATTAGTACCACTATAAT
TTTCAAAGCAAGAAAATAACAAAATTTGTACAGCATAACCATATAATACGATCTTATGGT
TATGGCATAGATCAAAGAATTTCTGTGTTAGTTGTAGGTTGGATAAATTTTTTAACTAAA
CTACAAATATTGCGATTACAGATTGCTTCCAATACAAGTTATAACTTTACACCTTTAATC
TAAGTACCATGTCTCACATAGAGATAACCACGCAAATGCATTCCTTCTATTACACAAGTT
TTAATTCAAGCAACTGTATTTTATAGCTAATGGGGCATGGACCAAAGAAATGAGGAAATT
ATTGTGCTATGCAATAAAAAGACATATAATTAATCTAGCTACAGGATAACAGATGGTAAA
CATATCATCAAATTCTTGAATGGATTTTTAACAGGAGAGAAAAAAATGCCAGAAATCATA
CATACAGGATAACGCAAACTTCATCTCTTTCCAGAATCCCTGTTGGATCAGTTGTCCCCA
TCAACATATAACTCTGAGGACTACAAATTTTGCCTTTTCTAAGACTCTTATTTTCCTCTT
TCTTTAGAATTGACAGACGATATTGCAAATATGATTCTTCAAGAGGAATACCAGAAAGGA
TCATTTTTACCGAACTGTAATCATCATCCATCTCACCATGGTTATAGGCAACTGAAAATA
CAGAAAATGATGGAAGGAAACCCATCAATAAATTCGAAATAGTGAAAGAGAAATAAGTGG
AACATAAATGAAATAGGAAATGGCTAGAATGTTATTTAACCCATGGACAGATACCAAAGC
AAGAAATTGGCTGCCAATTTGACCCCAAATGATTCAAAAGGAAAGAAAAAGTTACGATGA
GTTCTAAGCACTATCAGCTTCACACCTTTGAATGCTGCACGCATACTGCAGAAAACACCA
TGAGTATCTTCCAGATCTTTCATAAGTAACCCCATAAAGTACTCTTTCGGCACCCCTCCA
TGACATAGAAGTGCAATTAAATGCCTCGAAAAATATGTATTCCTATGTGATTTGCTGGAA
GATGAAAACTTTTAAGTTAAAAATTACACCTTCAACAGTAAAATAATATAAACAGCCCAG
CACCTGGCACTGGCCCTGTACTTGAAATTCTCAATTAATTTATGCTAAAATGTAATATCG
TGTCCTTTTCTTTTATCATTTTTTCAATGTTAACCTTGAGAAAAGGTATCTAGTGATATG
CTAATAAATGCAAATAAGTAATAACCAAGTTGACGCAGGACAACTGATTCTGAATCAACT
GCAGGGGGTAAAAGCAATACAAATTACGCAAAGATAAGTTCTAAATAATGGATATACCTT
ACTTTGACTATTTCCAACGAATTCACTGTTTGATCATCTGAAATCGTTGGATCTCTCTCA
ACTTTAACCATTGATGGTCGAATCTGGATTGTTTTCGGTGGCAGCTACAATGTTTGACAC
TTACAATATTAGAAAATAAGAAAATGAAGAAAATACTATTAGTCAGAACTATTCCTTAAG
TTTTTCATTACTATCAAGCATGAACCTGTTATTAGGGTTGTATTATCTCAGTTCCATTCA
GTAATGATGAGGGCATTGTACAAGAGAATGACAGAAACCATACCGTTTTATTGATCAGAA
AGGTTCCCTTCACAGCACGGCCTTTGTAAAAAAGTCGGAACTGCAAGAGCAAAGGCTACA
GGAGAGAAGAGACAGAAGGAAAACAAAAGCAAAGGGAAATCAGTTGCAAGCAAGATAAGC
CATGCACAGAGAAGAGTAGAAGACATTAGCATTTTGGATTAGGAAATGGAGAAATTAAGA
AAACATGGAGTTGTGAGCCAAAAATTCAGAGAGACTCGACCCTTGACACAGAGGGAAGGA
GAAAGAAAATATAGTCAGTTCCTAGGAAAAAACATAGAGAAATTACAATTGCAGAAGGCA
GAGAGTCACACAGGCAGAGCAAGACTCTTGCGCATTATGCATACCAAGTTTTTGGCTGCG
TAACAGACTAATTTATACAAGCTGTTATACATATGTAAGTTTTAGCTGCATTTTTGCTAG
ATTATTATTCATATCCAGTAACTTGATACTACATTTTTATGCAAACATGTATTTCAAAAT
CTCTATTGTCAAATGCAAATGACGTTGAGGATAAATCAACTATGAGGTTAGTTAATATTT
ATTATTGCCATGCTTTAACCTTAATTTTAAATTACCTAAAACATAGAATCACAAACCTCA
ATGTACTCCTTACTGATATAGTCTCCTTTGAGTAAATCCTTCGGACAGAGTAAAGCCAAA
TCCTCAGATATGAATCCAGTTCCATCTGTATGTATAAGAGGCTTTCCATCTCTATAGATA
CGATTACCAGATTCATCCTGTAGTTTACACACACAAAAAAAAGAAGAAAAGAATAGACTG
CATTTTTAAACGGAAAAAATGAAACAAAGAAAAGGACATATAAGTACAAATAGGAAATGC
AACATCCATTAAAAAGATTCAGGATCATACAAGACAATACTCATCATCAATGTCCTCAAC
CTTTACAAGTGACCAATCTACTACTAAGCTCTCTGTCTTTGACAAAATGAGTGAAAACCT
GAATTCCCAAGAAAGATGGTACTTTAGAATCTTTATGGAAAATTACTTCTATACAGCATT
AGAAAAGAAATTTTTGAGTAAAAAATAATTACATACCTAGCCATGTAGTTTGACACACTA
GACACAGTATGTGCATGCATAAAAATGCATCTTGTTTCGTGAATTTTTCTGTTAGAGAAC
TTATAATCTCCACTCCTGTCAATTGCGGCATTAGAGCCCACACGAATAAAGTAACACTTC
ACAGGTGATGAAGTTGGGTTTTTCTTCTTTTCTTGATTGCCACCATCTTTGAACACTGAT
TCAAAACCATGTCAATGATCAATTCAGCTAGAGTGCTCAACAACTCAATAAAAAGAACAG
AACATGTTCATGTATCCAAATACAGGTTAAAACTTCACCTGGGAGAACGGTTTAAATAAC
ATTAAATCAGTTTCTGAATATCGAATCCCAAGTCTAAACCATGTGGTAATTCTAAATCCT
ATTTCTAGCATGTGAAGCTGACCAAAAAAAAAAATCATATTAACTATCCAGCTTTAAGAA
TGCCAGAGCATTTAAGAGCAAGTGAGCCTCAGAAGACATTTTTCTAATACCATCAGTGAC
GGAGTATAAAGAAATGTATCTGCATATGTGTTGATGCACAGAAGAAAAATGAAGTGAAAA
AGACCCTCAAACACCTTAGCCTTGTTCCGGTTGTTCGGATGGTTTTGAAACCGTACATAT
ATGCATGCATGTCTCCCTGTGTGACCATTGTAACACGGAAAAGATAACCTACAATGATTT
AACAAATTGTTCTTTTTTCACTCAAGCATGCATTGTATGAATATTCTATTTCATAGGAGG
TAATTATACTTATGAGCCAATCAAGACAGGTAGAAGAGAGAAACAAAGCCAAAAGTGGTT
AGTGAAGTAAAACATTTTTAAAATTGGACATTCAAAATTCACCATATTAAGGCATGAAAG
ACATACCAAAGAACCGATATCGATGCAAACCTACAAGAATCCCTTCTCTTGCGACCTTGC
TATAGTTGGCATAATTATGTTCTTTAATGGCAGTTGGAACTTTCTCAGTCACCACATCGG
AAAATTTCACCATTAAAACATTGTCATCTCCCAAAACTTTCTGCAGGAGAGTTCTTTTTG
TGTTGTTTAGACAGGGTCCCTGAAGGAAATAACAATTTATCACTTACACAACATCTGCAA
AATGACCGGTCAACACTGGCAACAGAAACATTATGATATTACCAAAAGACCAGTGGAAAT
TGCTTGTATTTATAGTATACATATTAGGTTCCGCATGTTGCTGAGCTGTAAAATTCAAAC
AAGCAATAAAAGAAAAAATCCATTTTCCAGAAAGGAACTGCAGACAGCTGATTACAATTT
GCCGGTGAGGGTTTGCCACTACAACACATGTTTTGCAAAAATGAATTGCTATCAATTGGC
ACTCATGAAATCAAATCTTAAAGGTACAAAGTTTCTAAATACTTTTTAATGGGGTAAGAT
TCAAACGTGAAACCTCCCACAAGACCTAATCAGAAGATCTGATTCCTTCCGTGGACCCAC
AGGTATGACTGATAAGGCAATATCAGGTTTTACTGATACTGTGATACCTAATTTCATGAT
TGCATGTTAAACTCTGATTACCTACACTACAGATTCTGTCAGTAAATTAACTATTTCTCC
TTGTGAGCAGGCAATTATGCATAGGCTAGCACATGATTGTGTGTGATTACACGTATACTG
GGGGGTAGATGTGCAAACCTTGAATTTGTAGCTCCCATCCACAGAGACTTCACAATGATA
GACGTATGTTTTTCCAGAATCCCAATCAAAAGTCTGCAGCACATCGCCAACATGAAAGGG
TCATTGAGCACATGTAGTAATGGATACGAGGTTGGATAATGCCAGTAATAAAGACACCAT
CAATGAGTTTTTTTTTTATAGGTTTTTTTTATAATAATTATAATTAAAAAAAGGTAAGCT
ATCAGTGTTGGGGTAGATTTACCCTTCCTTGAAATCTCAAGACCTTCCAAACTGTGTAAC
AAGTTAATAATTAATTTTGGGACCTTTAAGTTAACCACGTGAAGTCTAGTACTACTTAAC
AAAACTTAAAAATAAAAATAAAAACGAGCAAAATGGTTTTTAACAGAATAGTTGGAAAAT
TATTAAATTTCTTCTCAGTAAGAATGGAATTTTAGATGAAGATAACTGGCTATGCAAACT
CATTCCTACTCTCTAATCTGACAGGAAATGGCATCATTACTAGATACTAATTTACTTATT
CATCCATTTATGTGTACTTGAAGGGGATTGCCATGATTAATTCAAGCAGGGTTGCTAAGC
TCCAATGATCAGAGTGTAAAGATATTCTGTAGCAAACTACCCAAATATTTTGAAATTCTT
GAATTGTTAGTCTTAGCGAACATGGATACAATTCCAATTTTCTTTCCAGGAACTAAAAAC
AAGTAGAGCAGGACAAGAGTCAAAACCAATTAGCAAAGATTATGGTAATCCACTAATTTA
TAGATAAACAAGAATTGAGAATGATCATCACCGGGTGTCGGTCTTTCGTGCTGATACAGT
TCCGACCCAAAGCTTCCCAAACTCTCGTCTCAAACAGTTGCATCGGCAAATCTTTCCAGC
TCCTAATAGTCTCCGGCTCTAGAACTTTTTTTAACTTATTTCTGAAAAAAATAAATAAAT
AAATAGACATCCAAAAGCAGGTAAACGAACAATGTAATCTAAGAGGAAATGCAGAAGTAG
AACCAAATAAGCCACAGAAGGAGAGAGGAAAGCAAAAAAGGAACAAACTTTCTCATACCC
TCCAGCGTAATTCAATATTAGGAATTGTCTCCTGAACTCAAGTTCGCCCAGAGCTTCTAA
TTGTGCCTGCCCATTGTCTCCAGGTTGGTCTACTGAGGAATTAGTGGAAGTCTCACCTGT
ACCAACACACACTAGATAGTTAATCACAACGAATGAAAAGCATTCCATTGAGAAAGTGAA
AAAAAAAAAAAAAAAAAAAAAAAAACCTTGAGGAAAAGGTTGAGGTAGAGGCAGAGGGTC
CTTAAAAAGTCGAACAGGAGTAATAGTTGAAGGAGGAGCAGATGATGGGCCTTGATACGG
ATAAACACGGAGAACTTTTGAAGGTGAGGCAGAGGAATAGGAATAAGGTGGCCTCAACCC
TCCATGGTCTCCAGGTTGCTCTGTAACTTCCATTCTTACTGAGAAGAAATTTAATTTCAA
GGATATTTAGAACTAGATAGATATCAGCATGACTTCCTATACCCACTTATCTTTCGGGAG
TATATTTATGCACTTGCTCATGATCATGGTTTAAATAGATCGGTTTTGTTGAAAAATCTA
AAACTGAAAAGAAATTTTATAATTTTTATGAAAATTGAATAATAGTGTAAACTAAATAAA
ATTATGATTTAAAGGCATCCATTAAACACCAAGATATGTAAAGGATTAGTAAAGCTTGTT
TGATATTCAACTTTAATTCAACTTTTTAAACTCAAAAACATAATTTGAATTTAAAACAAA
GAAAACCTGCTTAGTATATTTATTTTTAAAAACTCAAACTCAAGAGCAACTAAAAACCAT
CCCAATTATTAAAATAAAAAAATATCTGTTTTTTTTTTTTTTTTAACAACCCACAAGTTT
TCAAATTTTTAAGATTTAAAAACAGTTTTTAAGTTGTATACCAAACAAGTTTTTGAATTT
TAAAAATATATTTAATAACTCCTTGTTTTTAAAAAAAATCAAAGTTTGAATAGGATACCA
GACGCCCCTAATAATTTGACCATGAAAATGAAAACAGGAGGCGTAATGAGAGAATCAGAT
TTTCTTACTGAGATTAATCAAAATGAAAACAGAAAAGCCCATGAACATGAAATAAAGTGA
AGTAAAAAAATCTGACCTTTATGAACCGGAGGCGTAATGGGAGAAGCAGACAATTGGGTT
TGTAGAAGAGAAGCAGGGTCGGACTTTGAAGGAGAGGGAGAAGGAGAGGCACAATGATAT
TGTGGTTTCTCACGGATCATCCAAGTGATTAAGCCACCGAGGGTTTTGATAGTTCTCCAT
TCGGCGATTTCACGGAGGAGTTGGAGGGCCTTCTCCTCGCTCAGAAAACTCAGCCTCAGT
CTGACGTTTTGGTCTGGCTGGGGTTGCTTTCTGTCGTTACAAATTTGGTTAAGCAAATCC
TCCACCGACGGAGGCAGAGCAATGTGCGGTTGCTGTTGTGGTTGTGGCTGTAGACAAACG
TTGGCCATGACCGTCTGGGGGGGCTCGATCGTGCTGCTGTGAAAGCAGTTGATAGATGAA
GATAAATGATTGGCGGCATCCTCCATCTGTGGGTGACTGCGTTTCACGTTCAAATTGCTG
TGATGATGCATTTTTTTACACTACCATGAGCCAGCCCACAATCATAAACTTTCGACTAAA
TGGCTTTTTTTGTTTTTTTTTTGGGTCTGAAAACTTTCTACTAAATGGTAAGTCTCAAGT
TTCAAGCTTCTATAAACCAAATACCAAAAAGTTTCAAGCTTTTATGGGGATATACGAGAT
TTTCCCTGACAGAAGGTTCCTACTTCGGACCAGATTTTTGATGGAGCTACTTACACTATT
TGCTGTGCTTGGATTGACATGTCACTCAACTCTAGTTACTCTCTCTCACTCAAGGATCCT
CTACCTTTTTATAATCAAGGAAATGCCTCCTCATCGACTCTGACTCACCATCACAGTGGA
CTTCACACAGTCTCTTGTTTTTCCTTATAATTTTGGCAAAGTTTTCTTTTTTTGCTATAA
AAGAATTTTGGTTTGTACATGTTAGACGAAGCTCCATTTTTGGACT
>chr7:18114727-18131436 A1711 MDHC_LG7 P1
TAAATGACGACTTTCAAACGCATGAACAAGATCACCAAATGCGAGGAGTGGGGCGTAGGA
GCTGTTCTCCAATCCAATAAGTGAAATCCCTTCCCAATAACAGGTTACGCATTACATGAT
ACATCTCTCACAATAACAAGTCACGTGATACGTAGCTGTGAAAGAGACACCGTATAGTAT
CATGTTCAAATTTTTTTTGAGGAATCTAAGCATTTGACCAATGGAAGCAATAAAATTGCA
AGAAACAATATAAGCTGTAAATGGATTTCAATTACATGAACTGATCACATGGTGGGAGGT
GGAGCTGGGGATAATACAATTAGCATATTTATTTGAATTTAGAAACAGAGGGCTTACAAG
CATCTCCTTAACTCATTTTAAGCACCATCGTCACCAAGTGACATAACACAACAGTAATAA
AAACACCATGCATCTTCAGAAAACACCCATTTAAAAAGAAGTTTGATATTAAACTTCTAA
AATGTGGAGCAACACACTGTTCAACGGTAGTTTCGATACACAGGGCTGTACATGCAACTC
TCAGCATACTTCACAAGATTCTCAGGACGGGGGAGACGTGTAGCCAGGCCTACAAAGCAT
ACGATGAAAACGAATTACAAATGGATGGAAGAAGTGGACATTGTTTTTGGGTCAGAACTC
AGAATATACCAAAGAAAAGAAATATATAAAAAAGGCTCACCAAGTTCATATGCCTTAGCA
GCTACGTTAGCAGCTATATGGGCAGAAATCTTTCTGATGTTGGAAAATGGTGGATAAATC
AGCCCTTTCTCAAAATACTCCTCTGAAACTTCCCCCGCCAACGATTCCGCTGTTTTTAGG
AGATGAACCAAAAAGTTGAAGAAAGAGTAAATGCAAAAGTCAATGTCTTGCCAACTAAAC
CTCCTATATTACAGTTGATAGATTTGTGTTTGGCCTGTTTTGACAACATAATGCCATTCA
AGTTCTAAATTCTATGTTTTTTCAAAATCAAACCATTCTGAATGTGAAGTCTACTTACAG
GCTGCCAGAAGCATATCATTGTGCACACGGATTGCGCCAGAGATAACCAAACCGAGACCA
AATCCAGGGAAAATGTAAGCATTGTTGGACTGCATTGAAAAGGAAAGCAAAAAATCTCAG
TCATTGATACTAAACTCATGGTTTTAAACTTGGTCTTAATACTGTGAGATTATATTTGTA
TAACCTGGCCAGGAACATAAACTTTGCCATTGTATTCAACAGGATCAAATGGACTTCCGC
TGGCAAAAATTGCGCGTCCCTAGCAAATGAAAGCAGGACAAGAAACATGGAAGAAAAGTT
AGCTTCACTGCATAAATGGAGTACTCAAACATTCTATTTATTGTATCACCTTGTGCTATA
AATCTCCAAGCAAGTAATGACAGAGTAGATGTAAAAATAAATGTTATACCTTACTCCAAG
TATAAGCTTCTTCAGCAGTACATTCAGACTGAGACGTCGGGTTGGAAAGAGCCAAAATGA
GAGGTTTCTGCATCATTCATTTCTCAATGTCAATAAAACAGATGCTCAAAATGTTATCCA
ACATGAACAAGACGATAGGCAGGGGATGGATGTAAGAGAAAGTGAGGAGTACCTCATTGA
AGGAGGATACTGCCTCAATCACTTCCTTTGTAAACGTTCTTCCAACACCGGATGATCCAA
TAAGAACTGTTGGTTTAATTGCCTGATCAAGTATGAAGGGAGAATAAAAAACAAGTATAA
CCAAATAATTATGCATCAAAATTCAAAAAATAAACTTGAATTGTTTGGTTCATACCTTGA
CAGCATCAAGGAGATTATCAATGGGTTCATGTTCGTGAGCCCAAGGCTTCTTAAACTGTT
GAAGAGAATCTTTGCGAGAGCTAACAATTAATCCCTGCAAAAATGATTCATGTGCTTAAT
GAAGTTTGAGAGAAAGTAAGAAAACTTAAAAATGAAAGTCAGAATCTTTATCGAGCATGC
TACCCCACCTTTGAATCAACAAGCCAGATCTTCTTACGGGTCTCTTCCACAGGAGTTTTT
GTCTACAAGAGACAAAACAAAATAAACGAAGGAAGATCATTGATAAATCATGACCAGAAG
TCCTTAACATCTCAGTTTGACAATTACATTAACCAGAGATAGCGTGCATCTGATTGTAAA
AAGTTAATACCTTTTGTGAGATCTCAAGAGCTATTAGCTCTGCAATACCCGTCCCAGCCT
ACAATCATGAGCAACAGCAGGATGAGAATTATATATTAGAGTTAGATTATTCTTAGTTCT
CCTTAGTTAAGGACATGATAAGCCAGCAATATGTAGTGAAGACAGAAATCCATGAAAAAT
TCCTTACTTCCCCAGCACCAAGGAACAAAAACTTGTGCTCGGACAGGCTACCACCAACCA
ACCTCAGTGCTGCCACAACTCCTGCAAGAACTACAGCAGCTGTTCCCTGAAACAAGGAAA
CAATAGGTCAGGGGGAAACTAAACAAAGTGTACAAGCCGTAAAGGCTAAAGGGCAAGCTC
AAAAGTGATCTACTGTGTACTTGTATGTCATCATTGAAGACAAGATGAGTCCTCCTATAT
TTTTCAAGCAGCTGGAAAGCATTGTGGTTTGCAAAATCTTCAAACTGCACATTTCAATTC
AAAGGGACAAGACAATCTCAGAACTACATGAAAATTTTATACTCTGGAAATCCTACGAAT
ATATTTTATACTCTGGAAATCCTACGAATATATAGGATGTTATTTAAGAAGCAACCTGAA
TGACAACTTTTTCCCCATAATTCTGCTTGACAGCACTCATGAACTCATCTAAAAGATCAG
CATACTCCTGCAGGTAGTGTCAAAAATCTCTCATCATTAAATTAAAATTTATAGTTCTTA
ATTACATAACTAAACTAAACTAAACTAGAGACAAACTAGGGTACGGTAGAAGCTACAAAC
CTTCCCAGTTGTCCTCTTTTGTCGAAGTCCAATATAGAACTCATCCTCCAGCAACTGCTT
ATTATTTGTCCCAACATCAATGGTTATAGGCAAACACTGCAGAAGAAAGTCCAAAGAATT
CTTAATTAAATGAAATTTACATGCTGTGATATCAAACAAGAATTTAAATTTCAATCCTTC
CTTAATTTCCAATGCAACACCTTGATATTAAAATTTACAAATAAAGGTAAACCTCATGGT
TTTGAAGAAAGTTAGCAATGATTAGTAACAAGTAAATAGGAAAATCCTTACCGCTGAGGG
ACGAACTCCTCCAAGCGCTGTGTACAGAGCCAACTTCCCTACCGGAATTCCCATCCCCTG
AAACATGTCCAACAATGCCATGTGAGGGCAAGTTACTTAACCACTTGAGGGTTATTTTAC
TTTTACCAAAAGATACTCATAATTTAAAGAAAGTGATTCAAACTTGTTACCTGACAACCT
AGGTCGCCAAGTCCCAAAATACGCTCACCATCAGTCACAACAATAACTTGAACAGTCCTT
TCAGGCCAGTTCTTCAATACCTCAAGAACTTTGCCCCTGTAAAAGTTGAAGGATTTGTCA
TGTCATCAGAACTTTATGTTGAGAAAACCGAAAAATCACGGTGTAAAGAAATAGTCATAC
TTCTCTTTCAGGCTTATGTAAAGACCCTGAGGGCGCCTGAAGATGCTTCCGAATTTCTGG
CAAGCCTCACCAACAGTTGGAGTGTAGACAATTGGGAGCAATTCCTCCACATTATCAATG
AGAAGTTTGTAGAACAGCCTCTCATTCCTCTCCTGTTAACCAAAGGAAACTGAATGATTC
TCTCTACATCCTTGTTCCAAAGACAAGCAACTCCGCAAAATAGTAAGACAAGTCCCCATT
GTCATTTAACACATTGCAGGGATAAATAACACACTTGAAATAGTGTCCATGAATCTTTAT
GCTAAACCGATACAGGTAAACAGAAAAAACTACCTGGAGCTCTGTCAGAGCCATATATTT
CTGCAGTGGGACTTGATATTGTCGGATAGTGTTCATCAACTTCTTCTCCTGGTTAACAAA
TTTTGGGGGAAAAACATAAAAAATAAACAAGAAGTCAACATTTACCCCAAAAAGTCAACG
ACTGATGTTCTTGATGAATGAAACAACTGAGCTATGCCATTTTAGACTATCACCACAACA
CCCTAAAAGCTTAAATTAACCATGCCATGAATACTAAGCAAAGCAGAAGGACTAAATTAA
ATTAATGGAAACCTGAAGTTGTTGAGAGCAAGTTGCTGGAGGCAGAAGACCACGCAAGTA
ATGGGCGTCCCTCTCTTTCTCCGTAAATGCAAGCCCTTTATTGTACTGGGGATCTCTCAG
CAAAGAATATCCACTGCATCAAGAGATTCAAATTCCACCAAAAAAATTTGTAATTTAACT
TAAAAAAAATTAGAAGTATCAAAGTTTTTACAGGTTTAAGTAAAGCATCCAAAAAGTAGA
ACAGAGATTTTGTTTGGTGAAAAAAGAGAAAAAATTACAACTTGGGTTGCAAGCTAGAAT
TATAAAACAATCAGGTGAAAAGTAGTGACCTGGCGACGGAGTAAGTCCAAGGGGTGACAA
GCTGGTCCTCGGTGGCAGTGTCCTCACCGTAGATGTCCTCAACGCCGCCACCAACAACGG
CGGATTTGGGGTCAAAGTCAAGCACAGAAGCCTTTTCCCCCAACTCCTTGAAGGCGCTCT
CCATTCTTCTAAGTGACCCAATTAACAGCTGAGGATCAGCAACACTCTTTCTCTTACAAT
TACAACACAGAAAACAGAGTGATCGCTGGAGCTCAAAGCCAGTAGTGAGAGAAGAAGCAG
AAGATGCAGTGATCTGTTTTTGAGCTGCAACTCTGTTTTAATAACAAAGCAAACAAACAA
GAACCCATGTTACATGTACACCAAAGGCAAGACAAGACTTATGGCTTTTTTCACATTAAA
AAGTCTAAAAGGAAATGGAAATTAAAGGTAGGGTCATTTTCAATTTAACTAATCATCTTT
TTCTCTTTGTTTAATTATTTAGAGAGAGAAAGAGAGAAAAGAAAAAACGTATAGACGGAG
GAGAAGTGTGAAACTTTCTTGTTCAATATGCATGTGGAGGTGGTGGAGATGAATGATACG
ATTGATTTGGGTGAGTGGGTTCTTTTGAAGGAGATCATTACGCAAAATATCGAGATTAGT
GGTTGGTAGGGAAATGGATACGAATAGGATGGAAGAGAGAGATAGAGACATGGTTTTTTG
TCTATGTTCGGCGGTGGAGTTGGTGGAAGAGAGAAGATAGAAGGAGACAATAGTTGCAGA
CAGTGAGAGATTGGGCTGTTGATTTGGATAATGAAGATTATTGAACAGACGTGTCCAATG
GTGGGGCCCTCACATGCACACCTGCCTCTCAATGCCAGTGCTGTATGTAGTATATGCCTT
GATTCTAAAATAAATATTTGTAACGGACAAAGTTTTGTTTATATTTCTATTTGGCATGTT
ATGCCGGTACTTCTTTTTTTTTAATACGAGTGATAGTTTAAATTATAAAATGAGGGATTT
TTCTCATACACTACACTATCAAAGTGCTATAAATGATCAGACCCAAAAAAGAAAAAAAAA
GTGCTATAAATGATAATGTATAAAGATTGAAACTTGACATCACAAATCTGCAAATCCAAA
GACTTCATAATTCTTCTTCCCTTGTGAGCGTTTGACCAGCTTTTTCCTGGTGCTCACTGA
AATCAGATGAGGCTGAGGTTTGTGCAGGTTAAGACACGTATGGATTGAAGCATTGACATG
TGGTGAATGGTCGTGATTGTTGTGCCTACACGTCCTGTGAACAAACACATCCCAAGGTCC
CTATACACGTGAAGATTGAGAGCTCAGACGGCTCTGTGTCTAGTATTTATTTAGTATTTG
GATTTTTATTAATAATATTGGCTCCGTTTAGAGCACGGGAAGGTCTGTTTGTCTTATTAA
TATTATTCCAAGGTATTGAAAAATTACCAATTGGTCCTTTTACAGAGTAATGCAATTAAA
AATGTGACACTTATGTATATTTCTCCCAAGGAGAGAAACATTATTACCGTGTGAATGTCA
TTATTTTCTAAAACCCGCCCATACTTTCCTTTCTGTTTATAATGGTACGTGTGGACATCC
GGATGAGAAAATAACTATATATATATATACATATATATATATATGCAAACACGCGTTAAT
GTTACAATATAATACATACAACATTTCTTGACAATAATTACGGATATTATGGTACACCTA
AAATTTAATTTACACTAAGTCCTTCAAAACAGAGAATGAGACTTCAATAGTTCGGGCCCC
TTGTTTATTCCTATAATACTTGCAGAGGGCTGAACCTGCAACTTTCCATGCAAAGCAGCA
TTTACTAACAGCTCCTTGACTTATAGCATGGTCATAAGTCACCCGATATATTGCAAGCGC
CTCATTGAATATTTCATGCAACGGCCTTGTACTATTCTCAAGGTCCTCAGCACCACCATA
CAGAATCTACAAATGGGGAAAAGCAGTGAGCAGAACAGGCTCTGGTAAAATGTTTTGTTC
ATAATCCGGACACTTAAGTCTGAAGTCTCACCTCTTTATACTTTCTGAAGACCTTATCAG
CAGCATTATTCTTGCTGTCTCGATCATTGTCCTGCATGGCAGAGCTCATTTCACTCCTGT
AATGCTGGTGGTGTTCCCTCCATTTCCTCAAGCACTCCTCAGGGACTTCGACATCGAACA
TGGGAAGTTTCTTGACTTCTGAAGAGAGGTACAGAGGAAAAATAGCAAGTCAAAAACTTA
TGGACAGGAGCTTTAATAACCAGCTAATATTAAAAATACTTTTATCACACCTTTGATAGA
AGCATCTTCTAATTGATAGGCGTTCACTGTGTCATAAATTAATCCCAAAATGGACGTTGA
TTTGTACGAGTTTACCCTTTCCATGTAATGAGGGAACTGATTCGACTTCAATTCTCCAGG
AATTACCACCTGTTACTCAGAAGTTAAATCAAAGTTTCAAGGCACAGCCAAATCACTTGA
AAGGAAGATGTACTTCAAAGATTAAGGATCATGCAAACTGTAAATAACTAGCTACTGATT
TCCTATATCGTAAAACAGGAGGAGGATGTGAATGTTCTTCACTCCATGGAAACTAAACAA
AGGGTGAACTGAAGACAGACAACGAGTTCCAAACAAATGTAGCAGAACAAATCAAAAGAA
ACGAAGAGTACCCTTTTCCTAAACCAAACACCATATGTTTAATTGCATACAATAGGTACA
CCCACTTATAATAACGACATACTGGAAGAAAGTAAAAATTAACACCAAATCCCTATTGAT
ACATCCTATTACAAAGCTGAAGCAAAAAAAACCAGAACTAACCTTTCCACCTTTTTTTGG
TGCATCTAGAGCTTCGTAGTATAAATCAACCAACCGCAGCATGTTTGCCTTCACACGGGC
TTTCTCACTATTACTACTATCTCCTAGAATTAACAACCGATCCATCTTAGCCAGCCAGCT
ATCAGATGCCTCACTCATTGCAAAGCTGCAACAGATGAAATTGTTTGTGCACCAGAAACA
TAAGATTCACACAGTGGATGAAGTGCTAAATCTGTAGAACAAATGTAATACAAATAATAA
CACAAGAATAAACAGTACTGTTAAGTGTGAATCATAGCCAGAGAATGCTGTCTCAGTTTC
AACAACAAACAGAGATATCCATCATCCAATACCATATCAAGAAGAATGGAAACCATTCAA
CTTGATTTATAAAAGTGGGAAGTTAATATTTTAATTTGGGCCCGATAAATAAGCATAGCA
ATAATTACATACACCAGAAAACAAATTACATTAAGGTTCAAGAATTACCTGATACTTTGT
AACAGTCAACAACTTACTAAATTTTAAAACGAAAAATTCTAATTCAAAGTTCAATTTTGC
CAATATATTTAATGAACTATGCTTTCGTTACATGCATTTTAGACAATATCAAAAGGTACT
ACTTAGGCTAAAAGCATTACAAGATTGAGCAAATAGTAACTACAACGCATCAGGAACCTA
ATTAAAGCCAGAATTTTAATGCAATACAACGCAAATGATTATAAATAGAATCAAATGCAT
ACCTGGGTTCAAACCTAGTTTTCAAGAATAGTTTAATGAGCGCATCCTCTATATCATTAG
GCAAAAGCTCACTGGGTCTAGGACTCGCAACTTTTGGAGTTGATGATGAAGCTTCGATCC
AAGGTTCACTCGGTTTAAAACATTCCAAAAGCTGAAATAATTCCAATAATAAGTGCTAAA
TACAAAAGGGAAACTAGATAACACCAATTAATTATGAAATACAATCACATAAGAACTTTG
GCATATTTGGTATTCTAACACCTCATGTGCTGAAGTATTAGGAGTCAAAGTTTTTCTTCT
CGAACCAGTTCAATAGGTAAAGAGACTACAAAACAGGAGCTCAGCTTTTGGAAAGACCCA
AGTGACAAATTATTTCATTGACATCTTTCCAACATGATCTCACATCAGTATGGAAACAAT
TTAAGTGCAATCAAGCCACTTCAATCAATGTCATGCCCGAATCTTTTCAAATCCCTTTTT
TTTATCATGAAAAGGTATAATAAACCTTAATAAAATGGATATCTATTAAGGACAAAATAG
AAAAACTGATAGTTAAGAGGTGTGATAAACAAAAAAATTTCCAATTCCATGCATAAATTG
GTTAAGCATTTCTAGAGGGGATGTGCACGTCAAATTTTCAAAATAATGATAGAGTAACCC
CGATTAAGGTAAATGCCAACCTGAGGGTTTCTTGAGACCCAATAGAGATCACCGTCAAAA
TCTCCACCACCCATTTCATCAGCCACAGAACGTGGACCTTTGCAAGAGAAGAATATAGCA
TATTTGGCATTTCCGACAACATATTCTAACTCCTTCACGTACCTGGCCTTTAAAACATGG
ATATCACCAAAGTGCAAACCTGGATGCCGGTACACTAGTACCTCTCCTGACATTTGTCCG
CTGTCACTGCACACATCATTGGGCCGAAAAGAGGCCTCAAGCTATAAGTAAACTATATTT
ATTGACACTGAACTACACATAGATGAAGAACTAACATAAGATAATAAAGAAAGAAAATAT
GTATAGTAACACCTTCAGTAAAGAGATACAATTAAGCAAATACAAATCATACAATACCAT
ATTATACCATATACTAGAAACAGTTCTACATGGAACTATTAGTTCATATATAATTTTTTT
TTTTTGGGGTAAATAGTTCATAATTCATTAGAACATAATATACATTAGTACCACTATAAT
TTTCAAAGCAAGAAAATAACAAAATTTGTACAGCATAACCATATAATACGATCTTATGGT
TATGGCATAGATCAAAGAATTTCTGTGTTAGTTGTAGGTTGGATAAATTTTTTAACTAAA
CTACAAATATTGCGATTACAGATTGCTTCCAATACAAGTTATAACTTTACACCTTTAATC
TAAGTACCATGTCTCACATAGAGATAACCACGCAAATGCATTCCTTCTATTACACAAGTT
TTAATTCAAGCAACTGTATTTTATAGCTAATGGGGCATGGACCAAAGAAATGAGGAAATT
ATTGTGCTATGCAATAAAAAGACATATAATTAATCTAGCTACAGGATAACAGATGGTAAA
CATATCATCAAATTCTTGAATGGATTTTTAACAGGAGAGAAAAAAATGCCAGAAATCATA
CATACAGGATAACGCAAACTTCATCTCTTTCCAGAATCCCTGTTGGATCAGTTGTCCCCA
TCAACATATAACTCTGAGGACTACAAATTTTGCCTTTTCTAAGACTCTTATTTTCCTCTT
TCTTTAGAATTGACAGACGATATTGCAAATATGATTCTTCAAGAGGAATACCAGAAAGGA
TCATTTTTACCGAACTGTAATCATCATCCATCTCACCATGGTTATAGGCAACTGAAAATA
CAGAAAATGATGGAAGGAAACCCATCAATAAATTCGAAATAGTGAAAGAGAAATAAGTGG
AACATAAATGAAATAGGAAATGGCTAGAATGTTATTTAACCCATGGACAGATACCAAAGC
AAGAAATTGGCTGCCAATTTGACCCCAAATGATTCAAAAGGAAAGAAAAAGTTACGATGA
GTTCTAAGCACTATCAGCTTCACACCTTTGAATGCTGCACGCATACTGCAGAAAACACCA
TGAGTATCTTCCAGATCTTTCATAAGTAACCCCATAAAGTACTCTTTCGGCACCCCTCCA
TGACATAGAAGTGCAATTAAATGCCTCGAAAAATATGTATTCCTATGTGATTTGCTGGAA
GATGAAAACTTTTAAGTTAAAAATTACACCTTCAACAGTAAAATAATATAAACAGCCCAG
CACCTGGCACTGGCCCTGTACTTGAAATTCTCAATTAATTTATGCTAAAATGTAATATCG
TGTCCTTTTCTTTTATCATTTTTTCAATGTTAACCTTGAGAAAAGGTATCTAGTGATATG
CTAATAAATGCAAATAAGTAATAACCAAGTTGACGCAGGACAACTGATTCTGAATCAACT
GCAGGGGGTAAAAGCAATACAAATTACGCAAAGATAAGTTCTAAATAATGGATATACCTT
ACTTTGACTATTTCCAACGAATTCACTGTTTGATCATCTGAAATCGTTGGATCTCTCTCA
ACTTTAACCATTGATGGTCGAATCTGGATTGTTTTCGGTGGCAGCTACAATGTTTGACAC
TTACAATATTAGAAAATAAGAAAATGAAGAAAATACTATTAGTCAGAACTATTCCTTAAG
TTTTTCATTACTATCAAGCATGAACCTGTTATTAGGGTTGTATTATCTCAGTTCCATTCA
GTAATGATGAGGGCATTGTACAAGAGAATGACAGAAACCATACCGTTTTATTGATCAGAA
AGGTTCCCTTCACAGCACGGCCTTTGTAAAAAAGTCGGAACTGCAAGAGCAAAGGCTACA
GGAGAGAAGAGACAGAAGGAAAACAAAAGCAAAGGGAAATCAGTTGCAAGCAAGATAAGC
CATGCACAGAGAAGAGTAGAAGACATTAGCATTTTGGATTAGGAAATGGAGAAATTAAGA
AAACATGGAGTTGTGAGCCAAAAATTCAGAGAGACTCGACCCTTGACACAGAGGGAAGGA
GAAAGAAAATATAGTCAGTTCCTAGGAAAAAACATAGAGAAATTACAATTGCAGAAGGCA
GAGAGTCACACAGGCAGAGCAAGACTCTTGCGCATTATGCATACCAAGTTTTTGGCTGCG
TAACAGACTAATTTATACAAGCTGTTATACATATGTAAGTTTTAGCTGCATTTTTGCTAG
ATTATTATTCATATCCAGTAACTTGATACTACATTTTTATGCAAACATGTATTTCAAAAT
CTCTATTGTCAAATGCAAATGACGTTGAGGATAAATCAACTATGAGGTTAGTTAATATTT
ATTATTGCCATGCTTTAACCTTAATTTTAAATTACCTAAAACATAGAATCACAAACCTCA
ATGTACTCCTTACTGATATAGTCTCCTTTGAGTAAATCCTTCGGACAGAGTAAAGCCAAA
TCCTCAGATATGAATCCAGTTCCATCTGTATGTATAAGAGGCTTTCCATCTCTATAGATA
CGATTACCAGATTCATCCTGTAGTTTACACACACAAAAAAAAGAAGAAAAGAATAGACTG
CATTTTTAAACGGAAAAAATGAAACAAAGAAAAGGACATATAAGTACAAATAGGAAATGC
AACATCCATTAAAAAGATTCAGGATCATACAAGACAATACTCATCATCAATGTCCTCAAC
CTTTACAAGTGACCAATCTACTACTAAGCTCTCTGTCTTTGACAAAATGAGTGAAAACCT
GAATTCCCAAGAAAGATGGTACTTTAGAATCTTTATGGAAAATTACTTCTATACAGCATT
AGAAAAGAAATTTTTGAGTAAAAAATAATTACATACCTAGCCATGTAGTTTGACACACTA
GACACAGTATGTGCATGCATAAAAATGCATCTTGTTTCGTGAATTTTTCTGTTAGAGAAC
TTATAATCTCCACTCCTGTCAATTGCGGCATTAGAGCCCACACGAATAAAGTAACACTTC
ACAGGTGATGAAGTTGGGTTTTTCTTCTTTTCTTGATTGCCACCATCTTTGAACACTGAT
TCAAAACCATGTCAATGATCAATTCAGCTAGAGTGCTCAACAACTCAATAAAAAGAACAG
AACATGTTCATGTATCCAAATACAGGTTAAAACTTCACCTGGGAGAACGGTTTAAATAAC
ATTAAATCAGTTTCTGAATATCGAATCCCAAGTCTAAACCATGTGGTAATTCTAAATCCT
ATTTCTAGCATGTGAAGCTGACCAAAAAAAAAAATCATATTAACTATCCAGCTTTAAGAA
TGCCAGAGCATTTAAGAGCAAGTGAGCCTCAGAAGACATTTTTCTAATACCATCAGTGAC
GGAGTATAAAGAAATGTATCTGCATATGTGTTGATGCACAGAAGAAAAATGAAGTGAAAA
AGACCCTCAAACACCTTAGCCTTGTTCCGGTTGTTCGGATGGTTTTGAAACCGTACATAT
ATGCATGCATGTCTCCCTGTGTGACCATTGTAACACGGAAAAGATAACCTACAATGATTT
AACAAATTGTTCTTTTTTCACTCAAGCATGCATTGTATGAATATTCTATTTCATAGGAGG
TAATTATACTTATGAGCCAATCAAGACAGGTAGAAGAGAGAAACAAAGCCAAAAGTGGTT
AGTGAAGTAAAACATTTTTAAAATTGGACATTCAAAATTCACCATATTAAGGCATGAAAG
ACATACCAAAGAACCGATATCGATGCAAACCTACAAGAATCCCTTCTCTTGCGACCTTGC
TATAGTTGGCATAATTATGTTCTTTAATGGCAGTTGGAACTTTCTCAGTCACCACATCGG
AAAATTTCACCATTAAAACATTGTCATCTCCCAAAACTTTCTGCAGGAGAGTTCTTTTTG
TGTTGTTTAGACAGGGTCCCTGAAGGAAATAACAATTTATCACTTACACAACATCTGCAA
AATGACCGGTCAACACTGGCAACAGAAACATTATGATATTACCAAAAGACCAGTGGAAAT
TGCTTGTATTTATAGTATACATATTAGGTTCCGCATGTTGCTGAGCTGTAAAATTCAAAC
AAGCAATAAAAGAAAAAATCCATTTTCCAGAAAGGAACTGCAGACAGCTGATTACAATTT
GCCGGTGAGGGTTTGCCACTACAACACATGTTTTGCAAAAATGAATTGCTATCAATTGGC
ACTCATGAAATCAAATCTTAAAGGTACAAAGTTTCTAAATACTTTTTAATGGGGTAAGAT
TCAAACGTGAAACCTCCCACAAGACCTAATCAGAAGATCTGATTCCTTCCGTGGACCCAC
AGGTATGACTGATAAGGCAATATCAGGTTTTACTGATACTGTGATACCTAATTTCATGAT
TGCATGTTAAACTCTGATTACCTACACTACAGATTCTGTCAGTAAATTAACTATTTCTCC
TTGTGAGCAGGCAATTATGCATAGGCTAGCACATGATTGTGTGTGATTACACGTATACTG
GGGGGTAGATGTGCAAACCTTGAATTTGTAGCTCCCATCCACAGAGACTTCACAATGATA
GACGTATGTTTTTCCAGAATCCCAATCAAAAGTCTGCAGCACATCGCCAACATGAAAGGG
TCATTGAGCACATGTAGTAATGGATACGAGGTTGGATAATGCCAGTAATAAAGACACCAT
CAATGAGTTTTTTTTTTATAGGTTTTTTTTATAATAATTATAATTAAAAAAAGGTAAGCT
ATCAGTGTTGGGGTAGATTTACCCTTCCTTGAAATCTCAAGACCTTCCAAACTGTGTAAC
AAGTTAATAATTAATTTTGGGACCTTTAAGTTAACCACGTGAAGTCTAGTACTACTTAAC
AAAACTTAAAAATAAAAATAAAAACGAGCAAAATGGTTTTTAACAGAATAGTTGGAAAAT
TATTAAATTTCTTCTCAGTAAGAATGGAATTTTAGATGAAGATAACTGGCTATGCAAACT
CATTCCTACTCTCTAATCTGACAGGAAATGGCATCATTACTAGATACTAATTTACTTATT
CATCCATTTATGTGTACTTGAAGGGGATTGCCATGATTAATTCAAGCAGGGTTGCTAAGC
TCCAATGATCAGAGTGTAAAGATATTCTGTAGCAAACTACCCAAATATTTTGAAATTCTT
GAATTGTTAGTCTTAGCGAACATGGATACAATTCCAATTTTCTTTCCAGGAACTAAAAAC
AAGTAGAGCAGGACAAGAGTCAAAACCAATTAGCAAAGATTATGGTAATCCACTAATTTA
TAGATAAACAAGAATTGAGAATGATCATCACCGGGTGTCGGTCTTTCGTGCTGATACAGT
TCCGACCCAAAGCTTCCCAAACTCTCGTCTCAAACAGTTGCATCGGCAAATCTTTCCAGC
TCCTAATAGTCTCCGGCTCTAGAACTTTTTTTAACTTATTTCTGAAAAAAATAAATAAAT
AAATAGACATCCAAAAGCAGGTAAACGAACAATGTAATCTAAGAGGAAATGCAGAAGTAG
AACCAAATAAGCCACAGAAGGAGAGAGGAAAGCAAAAAAGGAACAAACTTTCTCATACCC
TCCAGCGTAATTCAATATTAGGAATTGTCTCCTGAACTCAAGTTCGCCCAGAGCTTCTAA
TTGTGCCTGCCCATTGTCTCCAGGTTGGTCTACTGAGGAATTAGTGGAAGTCTCACCTGT
ACCAACACACACTAGATAGTTAATCACAACGAATGAAAAGCATTCCATTGAGAAAGTGAA
AAAAAAAAAAAAAAAAAAAAAAAAACCTTGAGGAAAAGGTTGAGGTAGAGGCAGAGGGTC
CTTAAAAAGTCGAACAGGAGTAATAGTTGAAGGAGGAGCAGATGATGGGCCTTGATACGG
ATAAACACGGAGAACTTTTGAAGGTGAGGCAGAGGAATAGGAATAAGGTGGCCTCAACCC
TCCATGGTCTCCAGGTTGCTCTGTAACTTCCATTCTTACTGAGAAGAAATTTAATTTCAA
GGATATTTAGAACTAGATAGATATCAGCATGACTTCCTATACCCACTTATCTTTCGGGAG
TATATTTATGCACTTGCTCATGATCGTGGTTTTGTTGAAAAATCTAAAACTGAAAAGAAA
TTTTATAATTTTTATGAAAATTGAATAATAGTGTAAACTAAATAAAATTATGATTTAAAG
GCATCCATTAAACACCAAGATATGTAAAGGATTAGTAAAGCTTGTTTGATATTCAACTTT
AATTCAACTTTTTAAACTCAAAAACATAATTTGAATTTAAAACAAAGAAAACCTGCTTAG
TATATTTATTTTTAAAAACTCAAACTCAAGAGCAACTAAAAACCATCCCAATTATTAAAA
TAAAAAAATATCTGTTTTTTTTTTTTTTTTAACAACCCACAAGTTTTCAAATTTTTAAGA
TTTAAAAACAGTTTTTAAGTTGTATACCAAACAAGTTTTTGAATTTTAAAAATATATTTA
ATAACTCCTTGTTTTTAAAAAAAATCAAAGTTTGAATAGGATACCAGACGCCCCTAATAA
TTTGACCATGAAAATGAAAACAGGAGGCGTAATGAGAGAATCAGATTTTCTTACTGAGAT
TAATCAAAATGAAAACAGAAAAGCCCATGAACATGAAATAAAGTGAAGTAAAAAAATCTG
ACCTTTATGAACCGGAGGCGTAATGGGAGAAGCAGACAATTGGGTTTGTAGAAGAGAAGC
AGGGTCGGACTTTGAAGGAGAGGGAGAAGGAGAGGCACAATGATATTGTGGTTTCTCACG
GATCATCCAAGTGATTAAGCCACCGAGGGTTTTGATAGTTCTCCATTCGGCGATTTCACG
GAGGAGTTGGAGGGCCTTCTCCTCGCTCAGAAAACTCAGCCTCAGTCTGACGTTTTGGTC
TGGCTGGGGTTGCTTTCTGTCGTTACAAATTTGGTTAAGCAAATCCTCCACCGACGGAGG
CAGAGCAATGTGCGGTTGCTGTTGTGGTTGTGGCTGTAGACAAACGTTGGCCATGACCGT
CTGGGGGGGCTCGATCGTGCTGCTGTGAAAGCAGTTGATAGATGAAGATAAATGATTGGC
GGCATCCTCCATCTGTGGGTGACTGCGTTTCACGTTCAAATTGCTGTGATGATGCATTTT
TTTACACTACCATGAGCCAGCCCACAATCATAAACTTTCGACTAAATGGCTTTTTTTGTT
TTTTTTTTGGGTCTGAAAACTTTCTACTAAATGGTAAGTCTCAAGTTTCAAGCTTCTATA
AACCAAATACCAAAAAGTTTCAAGCTTTTATGGGGATATACGAGATTTTCCCTGACAGAA
GGTTCCTACTTCGGACCAGATTTTTGATGGAGCTACTTACACTATTTGCTGTGCTTGGAT
TGACATGTCACTCAACTCTAGTTACTCTCTCTCACTCAAGGATCCTCTACCTTTTTATAA
TCAAGGAAATGCCTCCTCATCGACTCTGACTCACCATCACAGTGGACTTCACACAGTCTC
TTGTTTTTCCTTATAATTTTGGCAAAGTTTTCTTTTTTTGCTATAAAAGAATTTTGGTTT
GTACATGTTAGACGAAGCTCCATTTTTGGACT
>chr7:18114727-18131436 A1711 MDHC_LG7 P2
TAAATGACGACTTTCAAACGCATGAACAAGATCACCAAATGCGAGGAGTGGGGCGTAGGA
GCTGTTCTCCAATCCAATAAGTGAAATCCCTTCCCAATAACAGGTTACGCATTACATGAT
ACATCTCTCACAATAACAAGTCACGTGATACGTAGCTGTGAAAGAGACACCGTATAGTAT
CATGTTCAAATTTTTTTTGAGGAATCTAAGCATTTGACCAATGGAAGCAATAAAATTGCA
AGAAACAATATAAGCTGTAAATGGATTTCAATTACATGAACTGATCACATGGTGGGAGGT
GGAGCTGGGGATAATACAATTAGCATATTTATTTGAATTTAGAAACAGAGGGCTTACAAG
CATCTCCTTAACTCATTTTAAGCACCATCGTCACCAAGTGACATAACACAACAGTAATAA
AAACACCATGCATCTTCAGAAAACACCCATTTAAAAAGAAGTTTGATATTAAACTTCTAA
AATGTGGAGCAACACACTGTTCAACGGTAGTTTCGATACACAGGGCTGTACATGCAACTC
TCAGCATACTTCACAAGATTCTCAGGACGGGGGAGACGTGTAGCCAGGCCTACAAAGCAT
ACGATGAAAACGAATTACAAATGGATGGAAGAAGTGGACATTGTTTTTGGGTCAGAACTC
AGAATATACCAAAGAAAAGAAATATATAAAAAAGGCTCACCAAGTTCATATGCCTTAGCA
GCTACGTTAGCAGCTATATGGGCAGAAATCTTTCTGATGTTGGAAAATGGTGGATAAATC
AGCCCTTTCTCAAAATACTCCTCTGAAACTTCCCCCGCCAACGATTCCGCTGTTTTTAGG
AGATGAACCAAAAAGTTGAAGAAAGAGTAAATGCAAAAGTCAATGTCTTGCCAACTAAAC
CTCCTATATTACAGTTGATAGATTTGTGTTTGGCCTGTTTTGACAACATAATGCCATTCA
AGTTCTAAATTCTATGTTTTTTCAAAATCAAACCATTCTGAATGTGAAGTCTACTTACAG
GCTGCCAGAAGCATATCATTGTGCACACGGATTGCGCCAGAGATAACCAAACCGAGACCA
AATCCAGGGAAAATGTAAGCATTGTTGGACTGCATTGAAAAGGAAAGCAAAAAATCTCAG
TCATTGATACTAAACTCATGGTTTTAAACTTGGTCTTAATACTGTGAGATTATATTTGTA
TAACCTGGCCAGGAACATAAACTTTGCCATTGTATTCAACAGGATCAAATGGACTTCCGC
TGGCAAAAATTGCGCGTCCCTAGCAAATGAAAGCAGGACAAGAAACATGGAAGAAAAGTT
AGCTTCACTGCATAAATGGAGTACTCAAACATTCTATTTATTGTATCACCTTGTGCTATA
AATCTCCAAGCAAGTAATGACAGAGTAGATGTAAAAATAAATGTTATACCTTACTCCAAG
TATAAGCTTCTTCAGCAGTACATTCAGACTGAGACGTCGGGTTGGAAAGAGCCAAAATGA
GAGGTTTCTGCATCATTCATTTCTCAATGTCAATAAAACAGATGCTCAAAATGTTATCCA
ACATGAACAAGACGATAGGCAGGGGATGGATGTAAGAGAAAGTGAGGAGTACCTCATTGA
AGGAGGATACTGCCTCAATCACTTCCTTTGTAAACGTTCTTCCAACACCGGATGATCCAA
TAAGAACTGTTGGTTTAATTGCCTGATCAAGTATGAAGGGAGAATAAAAAACAAGTATAA
CCAAATAATTATGCATCAAAATTCAAAAAATAAACTTGAATTGTTTGGTTCATACCTTGA
CAGCATCAAGGAGATTATCAATGGGTTCATGTTCGTGAGCCCAAGGCTTCTTAAACTGTT
GAAGAGAATCTTTGCGAGAGCTAACAATTAATCCCTGCAAAAATGATTCATGTGCTTAAT
GAAGTTTGAGAGAAAGTAAGAAAACTTAAAAATGAAAGTCAGAATCTTTATCGAGCATGC
TACCCCACCTTTGAATCAACAAGCCAGATCTTCTTACGGGTCTCTTCCACAGGAGTTTTT
GTCTACAAGAGACAAAACAAAATAAACGAAGGAAGATCATTGATAAATCATGACCAGAAG
TCCTTAACATCTCAGTTTGACAATTACATTAACCAGAGATAGCGTGCATCTGATTGTAAA
AAGTTAATACCTTTTGTGAGATCTCAAGAGCTATTAGCTCTGCAATACCCGTCCCAGCCT
ACAATCATGAGCAACAGCAGGATGAGAATTATATATTAGAGTTAGATTATTCTTAGTTCT
CCTTAGTTAAGGACATGATAAGCCAGCAATATGTAGTGAAGACAGAAATCCATGAAAAAT
TCCTTACTTCCCCAGCACCAAGGAACAAAAACTTGTGCTCGGACAGGCTACCACCAACCA
ACCTCAGTGCTGCCACAACTCCTGCAAGAACTACAGCAGCTGTTCCCTGAAACAAGGAAA
CAATAGGTCAGGGGGAAACTAAACAAAGTGTACAAGCCGTAAAGGCTAAAGGGCAAGCTC
AAAAGTGATCTACTGTGTACTTGTATGTCATCATTGAAGACAAGATGAGTCCTCCTATAT
TTTTCAAGCAGCTGGAAAGCATTGTGGTTTGCAAAATCTTCAAACTGCACATTTCAATTC
AAAGGGACAAGACAATCTCAGAACTACATGAAAATTTTATACTCTGGAAATCCTACGAAT
ATATTTTATACTCTGGAAATCCTACGAATATATAGGATGTTATTTAAGAAGCAACCTGAA
TGACAACTTTTTCCCCATAATTCTGCTTGACAGCACTCATGAACTCATCTAAAAGATCAG
CATACTCCTGCAGGTAGTGTCAAAAATCTCTCATCATTAAATTAAAATTTATAGTTCTTA
ATTACATAACTAAACTAAACTAAACTAGAGACAAACTAGGGTACGGTAGAAGCTACAAAC
CTTCCCAGTTGTCCTCTTTTGTCGAAGTCCAATATAGAACTCATCCTCCAGCAACTGCTT
ATTATTTGTCCCAACATCAATGGTTATAGGCAAACACTGCAGAAGAAAGTCCAAAGAATT
CTTAATTAAATGAAATTTACATGCTGTGATATCAAACAAGAATTTAAATTTCAATCCTTC
CTTAATTTCCAATGCAACACCTTGATATTAAAATTTACAAATAAAGGTAAACCTCATGGT
TTTGAAGAAAGTTAGCAATGATTAGTAACAAGTAAATAGGAAAATCCTTACCGCTGAGGG
ACGAACTCCTCCAAGCGCTGTGTACAGAGCCAACTTCCCTACCGGAATTCCCATCCCCTG
AAACATGTCCAACAATGCCATGTGAGGGCAAGTTACTTAACCACTTGAGGGTTATTTTAC
TTTTACCAAAAGATACTCATAATTTAAAGAAAGTGATTCAAACTTGTTACCTGACAACCT
AGGTCGCCAAGTCCCAAAATACGCTCACCATCAGTCACAACAATAACTTGAACAGTCCTT
TCAGGCCAGTTCTTCAATACCTCAAGAACTTTGCCCCTGTAAAAGTTGAAGGATTTGTCA
TGTCATCAGAACTTTATGTTGAGAAAACCGAAAAATCACGGTGTAAAGAAATAGTCATAC
TTCTCTTTCAGGCTTATGTAAAGACCCTGAGGGCGCCTGAAGATGCTTCCGAATTTCTGG
CAAGCCTCACCAACAGTTGGAGTGTAGACAATTGGGAGCAATTCCTCCACATTATCAATG
AGAAGTTTGTAGAACAGCCTCTCATTCCTCTCCTGTTAACCAAAGGAAACTGAATGATTC
TCTCTACATCCTTGTTCCAAAGACAAGCAACTCCGCAAAATAGTAAGACAAGTCCCCATT
GTCATTTAACACATTGCAGGGATAAATAACACACTTGAAATAGTGTCCATGAATCTTTAT
GCTAAACCGATACAGGTAAACAGAAAAAACTACCTGGAGCTCTGTCAGAGCCATATATTT
CTGCAGTGGGACTTGATATTGTCGGATAGTGTTCATCAACTTCTTCTCCTGGTTAACAAA
TTTTGGGGGAAAAACATAAAAAATAAACAAGAAGTCAACATTTACCCCAAAAAGTCAACG
ACTGATGTTCTTGATGAATGAAACAACTGAGCTATGCCATTTTAGACTATCACCACAACA
CCCTAAAAGCTTAAATTAACCATGCCATGAATACTAAGCAAAGCAGAAGGACTAAATTAA
ATTAATGGAAACCTGAAGTTGTTGAGAGCAAGTTGCTGGAGGCAGAAGACCACGCAAGTA
ATGGGCGTCCCTCTCTTTCTCCGTAAATGCAAGCCCTTTATTGTACTGGGGATCTCTCAG
CAAAGAATATCCACTGCATCAAGAGATTCAAATTCCACCAAAAAAATTTGTAATTTAACT
TAAAAAAAATTAGAAGTATCAAAGTTTTTACAGGTTTAAGTAAAGCATCCAAAAAGTAGA
ACAGAGATTTTGTTTGGTGAAAAAAGAGAAAAAATTACAACTTGGGTTGCAAGCTAGAAT
TATAAAACAATCAGGTGAAAAGTAGTGACCTGGCGACGGAGTAAGTCCAAGGGGTGACAA
GCTGGTCCTCGGTGGCAGTGTCCTCACCGTAGATGTCCTCAACGCCGCCACCAACAACGG
CGGATTTGGGGTCAAAGTCAAGCACAGAAGCCTTTTCCCCCAACTCCTTGAAGGCGCTCT
CCATTCTTCTAAGTGACCCAATTAACAGCTGAGGATCAGCAACACTCTTTCTCTTACAAT
TACAACACAGAAAACAGAGTGATCGCTGGAGCTCAAAGCCAGTAGTGAGAGAAGAAGCAG
AAGATGCAGTGATCTGTTTTTGAGCTGCAACTCTGTTTTAATAACAAAGCAAACAAACAA
GAACCCATGTTACATGTACACCAAAGGCAAGACAAGACTTATGGCTTTTTTCACATTAAA
AAGTCTAAAAGGAAATGGAAATTAAAGGTAGGGTCATTTTCAATTTAACTAATCATCTTT
TTCTCTTTGTTTAATTATTTAGAGAGAGAAAGAGAGAAAAGAAAAAACGTATAGACGGAG
GAGAAGTGTGAAACTTTCTTGTTCAATATGCATGTGGAGGTGGTGGAGATGAATGATACG
ATTGATTTGGGTGAGTGGGTTCTTTTGAAGGAGATCATTACGCAAAATATCGAGATTAGT
GGTTGGTAGGGAAATGGATACGAATAGGATGGAAGAGAGAGATAGAGACATGGTTTTTTG
TCTATGTTCGGCGGTGGAGTTGGTGGAAGAGAGAAGATAGAAGGAGACAATAGTTGCAGA
CAGTGAGAGATTGGGCTGTTGATTTGGATAATGAAGATTATTGAACAGACGTGTCCAATG
GTGGGGCCCTCACATGCACACCTGCCTCTCAATGCCAGTGCTGTATGTAGTATATGCCTT
GATTCTAAAATAAATATTTGTAACGGACAAAGTTTTGTTTATATTTCTATTTGGCATGTT
ATGCCGGTACTTCTTTTTTTTTAATACGAGTGATAGTTTAAATTATAAAATGAGGGATTT
TTCTCATACACTACACTATCAAAGTGCTATAAATGATCAGACCCAAAAAAGAAAAAAAAA
GTGCTATAAATGATAATGTATAAAGATTGAAACTTGACATCACAAATCTGCAAATCCAAA
GACTTCATAATTCTTCTTCCCTTGTGAGCGTTTGACCAGCTTTTTCCTGGTGCTCACTGA
AATCAGATGAGGCTGAGGTTTGTGCAGGTTAAGACACGTATGGATTGAAGCATTGACATG
TGGTGAATGGTCGTGATTGTTGTGCCTACACGTCCTGTGAACAAACACATCCCAAGGTCC
CTATACACGTGAAGATTGAGAGCTCAGACGGCTCTGTGTCTAGTATTTATTTAGTATTTG
GATTTTTATTAATAATATTGGCTCCGTTTAGAGCACGGGAAGGTCTGTTTGTCTTATTAA
TATTATTCCAAGGTATTGAAAAATTACCAATTGGTCCTTTTACAGAGTAATGCAATTAAA
AATGTGACACTTATGTATATTTCTCCCAAGGAGAGAAACATTATTACCGTGTGAATGTCA
TTATTTTCTAAAACCCGCCCATACTTTCCTTTCTGTTTATAATGGTACGTGTGGACATCC
GGATGAGAAAATAACTATATATATATATACATATATATATATATGCAAACACGCGTTAAT
GTTACAATATAATACATACAACATTTCTTGACAATAATTACGGATATTATGGTACACCTA
AAATTTAATTTACACTAAGTCCTTCAAAACAGAGAATGAGACTTCAATAGTTCGGGCCCC
TTGTTTATTCCTATAATACTTGCAGAGGGCTGAACCTGCAACTTTCCATGCAAAGCAGCA
TTTACTAACAGCTCCTTGACTTATAGCATGGTCATAAGTCACCCGATATATTGCAAGCGC
CTCATTGAATATTTCATGCAACGGCCTTGTACTATTCTCAAGGTCCTCAGCACCACCATA
CAGAATCTACAAATGGGGAAAAGCAGTGAGCAGAACAGGCTCTGGTAAAATGTTTTGTTC
ATAATCCGGACACTTAAGTCTGAAGTCTCACCTCTTTATACTTTCTGAAGACCTTATCAG
CAGCATTATTCTTGCTGTCTCGATCATTGTCCTGCATGGCAGAGCTCATTTCACTCCTGT
AATGCTGGTGGTGTTCCCTCCATTTCCTCAAGCACTCCTCAGGGACTTCGACATCGAACA
TGGGAAGTTTCTTGACTTCTGAAGAGAGGTACAGAGGAAAAATAGCAAGTCAAAAACTTA
TGGACAGGAGCTTTAATAACCAGCTAATATTAAAAATACTTTTATCACACCTTTGATAGA
AGCATCTTCTAATTGATAGGCGTTCACTGTGTCATAAATTAATCCCAAAATGGACGTTGA
TTTGTACGAGTTTACCCTTTCCATGTAATGAGGGAACTGATTCGACTTCAATTCTCCAGG
AATTACCACCTGTTACTCAGAAGTTAAATCAAAGTTTCAAGGCACAGCCAAATCACTTGA
AAGGAAGATGTACTTCAAAGATTAAGGATCATGCAAACTGTAAATAACTAGCTACTGATT
TCCTATATCGTAAAACAGGAGGAGGATGTGAATGTTCTTCACTCCATGGAAACTAAACAA
AGGGTGAACTGAAGACAGACAACGAGTTCCAAACAAATGTAGCAGAACAAATCAAAAGAA
ACGAAGAGTACCCTTTTCCTAAACCAAACACCATATGTTTAATTGCATACAATAGGTACA
CCCACTTATAATAACGACATACTGGAAGAAAGTAAAAATTAACACCAAATCCCTATTGAT
ACATCCTATTACAAAGCTGAAGCAAAAAAAACCAGAACTAACCTTTCCACCTTTTTTTGG
TGCATCTAGAGCTTCGTAGTATAAATCAACCAACCGCAGCATGTTTGCCTTCACACGGGC
TTTCTCACTATTACTACTATCTCCTAGAATTAACAACCGATCCATCTTAGCCAGCCAGCT
ATCAGATGCCTCACTCATTGCAAAGCTGCAACAGATGAAATTGTTTGTGCACCAGAAACA
TAAGATTCACACAGTGGATGAAGTGCTAAATCTGTAGAACAAATGTAATACAAATAATAA
CACAAGAATAAACAGTACTGTTAAGTGTGAATCATAGCCAGAGAATGCTGTCTCAGTTTC
AACAACAAACAGAGATATCCATCATCCAATACCATATCAAGAAGAATGGAAACCATTCAA
CTTGATTTATAAAAGTGGGAAGTTAATATTTTAATTTGGGCCCGATAAATAAGCATAGCA
ATAATTACATACACCAGAAAACAAATTACATTAAGGTTCAAGAATTACCTGATACTTTGT
AACAGTCAACAACTTACTAAATTTTAAAACGAAAAATTCTAATTCAAAGTTCAATTTTGC
CAATATATTTAATGAACTATGCTTTCGTTACATGCATTTTAGACAATATCAAAAGGTACT
ACTTAGGCTAAAAGCATTACAAGATTGAGCAAATAGTAACTACAACGCATCAGGAACCTA
ATTAAAGCCAGAATTTTAATGCAATACAACGCAAATGATTATAAATAGAATCAAATGCAT
ACCTGGGTTCAAACCTAGTTTTCAAGAATAGTTTAATGAGCGCATCCTCTATATCATTAG
GCAAAAGCTCACTGGGTCTAGGACTCGCAACTTTTGGAGTTGATGATGAAGCTTCGATCC
AAGGTTCACTCGGTTTAAAACATTCCAAAAGCTGAAATAATTCCAATAATAAGTGCTAAA
TACAAAAGGGAAACTAGATAACACCAATTAATTATGAAATACAATCACATAAGAACTTTG
GCATATTTGGTATTCTAACACCTCATGTGCTGAAGTATTAGGAGTCAAAGTTTTTCTTCT
CGAACCAGTTCAATAGGTAAAGAGACTACAAAACAGGAGCTCAGCTTTTGGAAAGACCCA
AGTGACAAATTATTTCATTGACATCTTTCCAACATGATCTCACATCAGTATGGAAACAAT
TTAAGTGCAATCAAGCCACTTCAATCAATGTCATGCCCGAATCTTTTCAAATCCCTTTTT
TTTATCATGAAAAGGTATAATAAACCTTAATAAAATGGATATCTATTAAGGACAAAATAG
AAAAACTGATAGTTAAGAGGTGTGATAAACAAAAAAATTTCCAATTCCATGCATAAATTG
GTTAAGCATTTCTAGAGGGGATGTGCACGTCAAATTTTCAAAATAATGATAGAGTAACCC
CGATTAAGGTAAATGCCAACCTGAGGGTTTCTTGAGACCCAATAGAGATCACCGTCAAAA
TCTCCACTACCCATTTCGTCAGCTACAGATTGTGGGCCTGTGCAAGGGAAGGATATAGTA
TATTTGGTATTTTCGACAACACATTCTAACTCCTTCACGTACCCTGCCTTTAAAACATGA
ATATCACCACCTTGCAAACCTGGGGGCCCGTACACTAATACCTCTCCTGACATTTGTCCG
CTGTCACTGCACACATCATTGGGCCGAAAAGAGGCCTCAAGCTATAAGTAAACTATATTT
ATTGACACTGAACTACACATAGATGAAGAACTAACATAAGATAATAAAGAAAGAAAATAT
GTATAGTAACACCTTCAGTAAAGAGATACAATTAAGCAAATACAAATCATACAATACCAT
ATTATACCATATACTAGAAACAGTTCTACATGGAACTATTAGTTCATATATAATTTTTTT
TTTTTGGGGTAAATAGTTCATAATTCATTAGAACATAATATACATTAGTACCACTATAAT
TTTCAAAGCAAGAAAATAACAAAATTTGTACAGCATAACCATATAATACGATCTTATGGT
TATGGCATAGATCAAAGAATTTCTGTGTTAGTTGTAGGTTGGATAAATTTTTTAACTAAA
CTACAAATATTGCGATTACAGATTGCTTCCAATACAAGTTATAACTTTACACCTTTAATC
TAAGTACCATGTCTCACATAGAGATAACCACGCAAATGCATTCCTTCTATTACACAAGTT
TTAATTCAAGCAACTGTATTTTATAGCTAATGGGGCATGGACCAAAGAAATGAGGAAATT
ATTGTGCTATGCAATAAAAAGACATATAATTAATCTAGCTACAGGATAACAGATGGTAAA
CATATCATCAAATTCTTGAATGGATTTTTAACAGGAGAGAAAAAAATGCCAGAAATCATA
CATACAGGATAACGCAAACTTCATCTCTTTCCAGAATCCCTGTTGGATCAGTTGTCCCCA
TCAACATATAACTCTGAGGACTACAAATTTTGCCTCTTCTAAGACTGTTATTTTCCTTTT
TCATTAGAATTTGACAGACGATATTTTAAATATGATTCTTCAAGAGGAATACCAGAAAGG
ATCATTTTTACCGAACTGTAATCATCATCCATCTCACCATGGTTATAGGCAACTGAAAAT
ACAGAAAATGATGGAAGGAAACCCATCAATAAATTCGAAATAGTGAAAGAGAAATAAGTG
GAACATAAATGAAATAGGAAATGGCTAGAATGTTATTTAACCCATGGACAGATACCAAAG
CAAGAAATTGGCTGCCAATTTGACCCCAAATGATTCAAAAGGAAAGAAAAAGTTACGATG
AGTTCTAAGCACTATCAGCTTCACACCTTTGAATGCTGCACGCATACTGCAGAAAACACC
ATGAGTATCTTCCAGATCTTTCATAAGTAACCCCATAAAGTACTCTTTCGGCACCCCTCC
ATGACATAGAAGTGCAATTAAATGCCTCGAAAAATATGTATTCCTATGTGATTTGCTGGA
AGATGAAAACTTTTAAGTTAAAAATTACACCTTCAACAGTAAAATAATATAAACAGCCCA
GCACCTGGCACTGGCCCTGTACTTGAAATTCTCAATTAATTTATGCTAAAATGTAATATC
GTGTCCTTTTCTTTTATCATTTTTTCAATGTTAACCTTGAGAAAAGGTATCTAGTGATAT
GCTAATAAATGCAAATAAGTAATAACCAAGTTGACGCAGGACAACTGATTCTGAATCAAC
TGCAGGGGGTAAAAGCAATACAAATTACGCAAAGATAAGTTCTAAATAATGGATATACCT
TACTTTGACTATTTCCAACGAATTCACTGTTTGATCATCTGAAATCGTTGGATCTCTCTC
AACTTTAACCATTGATGGTCGAATCTGGATTGTTTTCGGTGGCAGCTACAATGTTTGACA
CTTACAATATTAGAAAATAAGAAAATGAAGAAAATACTATTAGTCAGAACTATTCCTTAA
GTTTTTCATTACTATCAAGCATGAACCTGTTATTAGGGTTGTATTATCTCAGTTCCATTC
AGTAATGATGAGGGCATTGTACAAGAGAATGACAGAAACCATACCGTTTTATTGATCAGA
AAGGTTCCCTTCACAGCACGGCCTTTGTAAAAAAGTCGGAACTGCAAGAGCAAAGGCTAC
AGGAGAGAAGAGACAGAAGGAAAACAAAAGCAAAGGGAAATCAGTTGCAAGCAAGATAAG
CCATGCACAGAGAAGAGTAGAAGACATTAGCATTTTGGATTAGGAAATGGAGAAATTAAG
AAAACATGGAGTTGTGAGCCAAAAATTCAGAGAGACTCGACCCTTGACACAGAGGGAAGG
AGAAAGAAAATATAGTCAGTTCCTAGGAAAAAACATAGAGAAATTACAATTGCAGAAGGC
AGAGAGTCACACAGGCAGAGCAAGACTCTTGCGCATTATGCATACCAAGTTTTTGGCTGC
GTAACAGACTAATTTATACAAGCTGTTATACATATGTAAGTTTTAGCTGCATTTTTGCTA
GATTATTATTCATATCCAGTAACTTGATACTACATTTTTATGCAAACATGTATTTCAAAA
TCTCTATTGTCAAATGCAAATGACGTTGAGGATAAATCAACTATGAGGTTAGTTAATATT
TATTATTGCCATGCTTTAACCTTAATTTTAAATTACCTAAAACATAGAATCACAAACCTC
AATGTACTCCTTACTGATATAGTCTCCTTTGAGTAAATCCTTCGGACAGAGTAAAGCCAA
ATCCTCAGATATGAATCCAGTTCCATCTGTATGTATAAGAGGCTTTCCATCTCTATAGAT
ACGATTACCAGATTCATCCTGTAGTTTACACACACAAAAAAAAGAAGAAAAGAATAGACT
GCATTTTTAAACGGAAAAAATGAAACAAAGAAAAGGACATATAAGTACAAATAGGAAATG
CAACATCCATTAAAAAGATTCAGGATCATACAAGACAATACTCATCATCAATGTCCTCAA
CCTTTACAAGTGACCAATCTACTACTAAGCTCTCTGTCTTTGACAAAATGAGTGAAAACC
TGAATTCCCAAGAAAGATGGTACTTTAGAATCTTTATGGAAAATTACTTCTATACAGCAT
TAGAAAAGAAATTTTTGAGTAAAAAATAATTACATACCTAGCCATGTAGTTTGACACACT
AGACACAGTATGTGCATGCATAAAAATGCATCTTGTTTCGTGAATTTTTCTGTTAGAGAA
CTTATAATCTCCACTCCTGTCAATTGCGGCATTAGAGCCCACACGAATAAAGTAACACTT
CACAGGTGATGAAGTTGGGTTTTTCTTCTTTTCTTGATTGCCACCATCTTTGAACACTGA
TTCAAAACCATGTCAATGATCAATTCAGCTAGAGTGCTCAACAACTCAATAAAAAGAACA
GAACATGTTCATGTATCCAAATACAGGTTAAAACTTCACCTGGGAGAACGGTTTAAATAA
CATTAAATCAGTTTCTGAATATCGAATCCCAAGTCTAAACCATGTGGTAATTCTAAATCC
TATTTCTAGCATGTGAAGCTGACCAAAAAAAAAAATCATATTAACTATCCAGCTTTAAGA
ATGCCAGAGCATTTAAGAGCAAGTGAGCCTCAGAAGACATTTTTCTAATACCATCAGTGA
CGGAGTATAAAGAAATGTATCTGCATATGTGTTGATGCACAGAAGAAAAATGAAGTGAAA
AAGACCCTCAAACACCTTAGCCTTGTTCCGGTTGTTCGGATGGTTTTGAAACCGTACATA
TATGCATGCATGTCTCCCTGTGTGACCATTGTAACACGGAAAAGATAACCTACAATGATT
TAACAAATTGTTCTTTTTTCACTCAAGCATGCATTGTATGAATATTCTATTTCATAGGAG
GTAATTATACTTATGAGCCAATCAAGACAGGTAGAAGAGAGAAACAAAGCCAAAAGTGGT
TAGTGAAGTAAAACATTTTTAAAATTGGACATTCAAAATTCACCATATTAAGGCATGAAA
GACATACCAAAGAACCGATATCGATGCAAACCTACAAGAATCCCTTCTCTTGCGACCTTG
CTATAGTTGGCATAATTATGTTCTTTAATGGCAGTTGGAACTTTCTCAGTCACCACATCG
GAAAATTTCACCATTAAAACATTGTCATCTCCCAAAACTTTCTGCAGGAGAGTTCTTTTT
GTGTTGTTTAGACAGGGTCCCTGAAGGAAATAACAATTTATCACTTACACAACATCTGCA
AAATGACCGGTCAACACTGGCAACAGAAACATTATGATATTACCAAAAGACCAGTGGAAA
TTGCTTGTATTTATAGTATACATATTAGGTTCCGCATGTTGCTGAGCTGTAAAATTCAAA
CAAGCAATAAAAGAAAAAATCCATTTTCCAGAAAGGAACTGCAGACAGCTGATTACAATT
TGCCGGTGAGGGTTTGCCACTACAACACATGTTTTGCAAAAATGAATTGCTATCAATTGG
CACTCATGAAATCAAATCTTAAAGGTACAAAGTTTCTAAATACTTTTTAATGGGGTAAGA
TTCAAACGTGAAACCTCCCACAAGACCTAATCAGAAGATCTGATTCCTTCCGTGGACCCA
CAGGTATGACTGATAAGGCAATATCAGGTTTTACTGATACTGTGATACCTAATTTCATGA
TTGCATGTTAAACTCTGATTACCTACACTACAGATTCTGTCAGTAAATTAACTATTTCTC
CTTGTGAGCAGGCAATTATGCATAGGCTAGCACATGATTGTGTGTGATTACACGTATACT
GGGGGGTAGATGTGCAAACCTTGAATTTGTAGCTCCCATCCACAGAGACTTCACAATGAT
AGACGTATGTTTTTCCAGAATCCCAATCAAAAGTCTGCAGCACATCGCCAACATGAAAGG
GTCATTGAGCACATGTAGTAATGGATACGAGGTTGGATAATGCCAGTAATAAAGACACCA
TCAATGAGTTTTTTTTTTATAGGTTTTTTTTATAATAATTATAATTAAAAAAAGGTAAGC
TATCAGTGTTGGGGTAGATTTACCCTTCCTTGAAATCTCAAGACCTTCCAAACTGTGTAA
CAAGTTAATAATTAATTTTGGGACCTTTAAGTTAACCACGTGAAGTCTAGTACTACTTAA
CAAAACTTAAAAATAAAAATAAAAACGAGCAAAATGGTTTTTAACAGAATAGTTGGAAAA
TTATTAAATTTCTTCTCAGTAAGAATGGAATTTTAGATGAAGATAACTGGCTATGCAAAC
TCATTCCTACTCTCTAATCTGACAGGAAATGGCATCATTACTAGATACTAATTTACTTAT
TCATCCATTTATGTGTACTTGAAGGGGATTGCCATGATTAATTCAAGCAGGGTTGCTAAG
CTCCAATGATCAGAGTGTAAAGATATTCTGTAGCAAACTACCCAAATATTTTGAAATTCT
TGAATTGTTAGTCTTAGCGAACATGGATACAATTCCAATTTTCTTTCCAGGAACTAAAAA
CAAGTAGAGCAGGACAAGAGTCAAAACCAATTAGCAAAGATTATGGTAATCCACTAATTT
ATAGATAAACAAGAATTGAGAATGATCATCACCGGGTGTCGGTCTTTCGTGCTGATACAG
TTCCGACCCAAAGCTTCCCAAACTCTCGTCTCAAACAGTTGCATCGGCAAATCTTTCCAG
CTCCTAATAGTCTCCGGCTCTAGAACTTTTTTTAACTTATTTCTGAAAAAAATAAATAAA
TAAATAGACATCCAAAAGCAGGTAAACGAACAATGTAATCTAAGAGGAAATGCAGAAGTA
GAACCAAATAAGCCACAGAAGGAGAGAGGAAAGCAAAAAAGGAACAAACTTTCTCATACC
CTCCAGCGTAATTCAATATTAGGAATTGTCTCCTGAACTCAAGTTCGCCCAGAGCTTCTA
ATTGTGCCTGCCCATTGTCTCCAGGTTGGTCTACTGAGGAATTAGTGGAAGTCTCACCTG
TACCAACACACACTAGATAGTTAATCACAACGAATGAAAAGCATTCCATTGAGAAAGTGA
AAAAAAAAAAAAAAAAAAAAAAAAAACCTTGAGGAAAAGGTTGAGGTAGAGGCAGAGGGT
CCTTAAAAAGTCGAACAGGAGTAATAGTTGAAGGAGGAGCAGATGATGGGCCTTGATACG
GATAAACACGGAGAACTTTTGAAGGTGAGGCAGAGGAATAGGAATAAGGTGGCCTCAACC
CTCCATGGTCTCCAGGTTGCTCTGTAACTTCCATTCTTACTGAGAAGAAATTTAATTTCA
AGGATATTTAGAACTAGATAGATATCAGCATGACTTCCTATACCCACTTATCTTTCGGGA
GTATATTTATGCACTTGCTCATGATCATGGTTTTGTTGAAAAATCTAAAACTGAAAAGAA
ATTTTATAATTTTTATGAAAATTGAATAATAGTGTAAACTAAATAAAATTATGATTTAAA
GGCATCCATTAAACACCAAGATATGTAAAGGATTAGTAAAGCTTGTTTGATATTCAACTT
TAATTCAACTTTTTAAACTCAAAAACATAATTTGAATTTAAAACAAAGAAAACCTGCTTA
GTATATTTATTTTTAAAAACTCAAACTCAAGAGCAACTAAAAACCATCCCAATTATTAAA
ATAAAAAAATATCTGTTTTTTTTTTTTTTTTAACAACCCACAAGTTTTCAAATTTTTAAG
ATTTAAAAACAGTTTTTAAGTTGTATACCAAACAAGTTTTTGAATTTTAAAAATATATTT
AATAACTCCTTGTTTTTAAAAAAAATCAAAGTTTGAATAGGATACCAGACGCCCCTAATA
ATTTGACCATGAAAATGAAAACAGGAGGCGTAATGAGAGAATCAGATTTTCTTACTGAGA
TTAATCAAAATGAAAACAGAAAAGCCCATGAACATGAAATAAAGTGAAGTAAAAAAATCT
GACCTTTATGAACCGGAGGCGTAATGGGAGAAGCAGACAATTGGGTTTGTAGAAGAGAAG
CAGGGTCGGACTTTGAAGGAGAGGGAGAAGGAGAGGCACAATGATATTGTGGTTTCTCAC
GGATCATCCAAGTGATTAAGCCACCGAGGGTTTTGATAGTTCTCCATTCGGCGATTTCAC
GGAGGAGTTGGAGGGCCTTCTCCTCGCTCAGAAAACTCAGCCTCAGTCTGACGTTTTGGT
CTGGCTGGGGTTGCTTTCTGTCGTTACAAATTTGGTTAAGCAAATCCTCCACCGACGGAG
GCAGAGCAATGTGCGGTTGCTGTTGTGGTTGTGGCTGTAGACAAACGTTGGCCATGACCG
TCTGGGGGGGCTCGATCGTGCTGCTGTGAAAGCAGTTGATAGATGAAGATAAATGATTGG
CGGCATCCTCCATCTGTGGGTGACTGCGTTTCACGTTCAAATTGCTGTGATGATGCATTT
TTTTACACTACCATGAGCCAGCCCACAATCATAAACTTTCGACTAAATGGCTTTTTTTGT
TTTTTTTTTGGGTCTGAAAACTTTCTACTAAATGGTAAGTCTCAAGTTTCAAGCTTCTAT
AAACCAAATACCAAAAAGTTTCAAGCTTTTATGGGGATATACGAGATTTTCCCTGACAGA
AGGTTCCTACTTCGGACCAGATTTTTGATGGAGCTACTTACACTATTTGCTGTGCTTGGA
TTGACATGTCACTCAACTCTAGTTACTCTCTCTCACTCAAGGATCCTCTACCTTTTTATA
ATCAAGGAAATGCCTCCTCATCGACTCTGACTCACCATCACAGTGGACTTCACACAGTCT
CTTGTTTTTCCTTATAATTTTGGCAAAGTTTTCTTTTTTTGCTATAAAAGAATTTTGGTT
TGTACATGTTAGACGAAGCTCCATTTTTGGACT
>chr7:18114727-18131436 A1727 MDHC_LG7 P1
TAAATGACGACTTTCAAACGCATGAACAAGATCACCAAATGCGAGGAGTGGGGCGTAGGA
GCTGTTCTCCAATCCAATAAGTGAAATCCCTTCCCAATAACAGGTTACGCATTACATGAT
ACATCTCTCACAATAACAAGTCACGTGATACGTAGCTGTGAAAGAGACACCGTATAGTAT
CATGTTCAAATTTTTTTTGAGGAATCTAAGCATTTGACCAATGGAAGCAATAAAATTGCA
AGAAACAATATAAGCTGTAAATGGATTTCAATTACATGAACTGATCACATGGTGGGAGGT
GGAGCTGGGGATAATACAATTAGCATATTTATTTGAATTTAGAAACAGAGGGCTTACAAG
CATCTCCTTAACTCATTTTAAGCACCATCGTCACCAAGTGACATAACACAACAGTAATAA
AAACACCATGCATCTTCAGAAAACACCCATTTAAAAAGAAGTTTGATATTAAACTTCTAA
AATGTGGAGCAACACACTGTTCAACGGTAGTTTCGATACACAGGGCTGTACATGCAACTC
TCAGCATACTTCACAAGATTCTCAGGACGGGGGAGACGTGTAGCCAGGCCTACAAAGCAT
ACGATGAAAACGAATTACAAATGGATGGAAGAAGTGGACATTGTTTTTGGGTCAGAACTC
AGAATATACCAAAGAAAAGAAATATATAAAAAAGGCTCACCAAGTTCATATGCCTTAGCA
GCTACGTTAGCAGCTATATGGGCAGAAATCTTTCTGATGTTGGAAAATGGTGGATAAATC
AGCCCTTTCTCAAAATACTCCTCTGAAACTTCCCCCGCCAACGATTCCGCTGTTTTTAGG
AGATGAACCAAAAAGTTGAAGAAAGAGTAAATGCAAAAGTCAATGTCTTGCCAACTAAAC
CTCCTATATTACAGTTGATAGATTTGTGTTTGGCCTGTTTTGACAACATAATGCCATTCA
AGTTCTAAATTCTATGTTTTTTCAAAATCAAACCATTCTGAATGTGAAGTCTACTTACAG
GCTGCCAGAAGCATATCATTGTGCACACGGATTGCGCCAGAGATAACCAAACCGAGACCA
AATCCAGGGAAAATGTAAGCATTGTTGGACTGCATTGAAAAGGAAAGCAAAAAATCTCAG
TCATTGATACTAAACTCATGGTTTTAAACTTGGTCTTAATACTGTGAGATTATATTTGTA
TAACCTGGCCAGGAACATAAACTTTGCCATTGTATTCAACAGGATCAAATGGACTTCCGC
TGGCAAAAATTGTGCGTCCCTAGCAAATGAAAGCAGGACAAGAAACATGGAAGAAAAGTT
AGCTTCACTGCATAAATGGAGTACTCAAACATTCTATTTATTGTATCACCTTGTGCTATA
AATCTCCAAGCAAGTAATGACAGAGTATATGTAAAAATAAATGTTATACCTTACTCCAAG
TATAAGCTTCTTCAGCAGTACATTCAGACTGAGACGTCGGGTTGGAAAGAGCCAAAATGA
GAGGTTTCTGCATCATTCATTTCTCAATGTCAATAAAACAGATGCTCAAAATGTTATCCA
ACATGAACAAGACGATAGGCAGGGGATGGATGTAAGAGAAAGTGAGGAGTACCTCATTGA
AGGAGGATACTGCCTCAATCACTTCCTTTGTAAACGTTCTTCCAACACCGGATGATCCAA
TAAGAACTGTTGGTTTAATTGCCTGATCAAGTATGAAGGGAGAATAAAAAACAAGTATAA
CCAAATAATTATGCATCAAAATTCAAAAAATAAACTTGAATTGTTTGGTTCATACCTTGA
CAGCATCAAGGAGATTATCAATGGGTTCATGTTCGTGAGCCCAAGGCTTCTTAAACTGTT
GAAGAGAATCTTTGCGAGAGCTAACAATTAATCCCTGCAAAAATGATTCATGTGCTTAAT
GAAGTTTGAGAGAAAGTAAGAAAACTTAAAAATGAAAGTCAGAATCTTTATCGAGCATGC
TACCCCACCTTTGAATCAACAAGCCAGATCTTCTTACGGGTCTCTTCCACAGGAGTTTTT
GTCTACAAGAGACAAAACAAAATAAACGAAGGAAGATCATTGATAAATCATGACCAGAAG
TCCTTAACATCTCAGTTTGACAATTACATTAACCAGAGATAGCGTGCATCTGATTGTAAA
AAGTTAATACCTTTTGTGAGATCTCAAGAGCTATTAGCTCTGCAATACCCGTCCCAGCCT
ACAATCATGAGCAACAGCAGGATGAGAATTATATATTAGAGTTAGATTATTCTTAGTTCT
CCTTAGTTAAGGACATGATAAGCCAGCAATATGTAGTGAAGACAGAAATCCATGAAAAAT
TCCTTACTTCCCCAGCACCAAGGAACAAAAACTTGTGCTCGGACAGGCTACCACCAACCA
ACCTCAGTGCTGCCACAACTCCTGCAAGAACTACAGCAGCTGTTCCCTGAAACAAGGAAA
CAATAGGTCAGGGGGAAACTAAACAAAGTGTACAAGCCGTAAAGGCTAAAGGGCAAGCTC
AAAAGTGATCTACTGTGTACTTGTATGTCATCATTGAAGACAAGATGAGTCCTCCTATAT
TTTTCAAGCAGCTGGAAAGCATTGTGGTTTGCAAAATCTTCAAACTGCACATTTCAATTC
AAAGGGACAAGACAATCTCAGAACTACATGAAAATTTTATACTCTGGAAATCCTACGAAT
ATATTTTATACTCTGGAAATCCTACGAATATATAGGATGTTATTTAAGAAGCAACCTGAA
TGACAACTTTTTCCCCATAATTCTGCTTGACAGCACTCATGAACTCATCTAAAAGATCAG
CATACTCCTGCAGGTAGTGTCAAAAATCTCTCATCATTAAATTAAAATTTATAGTTCTTA
ATTACATAACTAAACTAAACTAAACTAGAGACAAACTAGGGTACGGTAGAAGCTACAAAC
CTTCCCAGTTGTCCTCTTTTGTCGAAGTCCAATATAGAACTCATCCTCCAGCAACTGCTT
ATTATTTGTCCCAACATCAATGGTTATAGGCAAACACTGCAGAAGAAAGTCCAAAGAATT
CTTAATTAAATGAAATTTACATGCTGTGATATCAAACAAGAATTTAAATTTCAATCCTTC
CTTAATTTCCAATGCAACACCTTGATATTAAAATTTACAAATAAAGGTAAACCTCATGGT
TTTGAAGAAAGTTAGCAATGATTAGTAACAAGTAAATAGGAAAATCCTTACCGCTGAGGG
ACGAACTCCTCCAAGCGCTGTGTACAGAGCCAACTTCCCTACCGGAATTCCCATCCCCTG
AAACATGTCCAACAATGCCATGTGAGGGCAAGTTACTTAACCACTTGAGGGTTATTTTAC
TTTTACCAAAAGATACTCATAATTTAAAGAAAGTGATTCAAACTTGTTACCTGACAACCT
AGGTCGCCAAGTCCCAAAATACGCTCACCATCAGTCACAACAATAACTTGAACAGTCCTT
TCAGGCCAGTTCTTCAATACCTCAAGAACTTTGCCCCTGTAAAAGTTGAAGGATTTGTCA
TGTCATCAGAACTTTATGTTGAGAAAACCGAAAAATCACGGTGTAAAGAAATAGTCATAC
TTCTCTTTCAGGCTTATGTAAAGACCCTGAGGGCGCCTGAAGATGCTTCCGAATTTCTGG
CAAGCCTCACCAACAGTTGGAGTGTAGACAATTGGGAGCAATTCCTCCACATTATCAATG
AGAAGTTTGTAGAACAGCCTCTCATTCCTCTCCTGTTAACCAAAGGAAACTGAATGATTC
TCTCTACATCCTTGTTCCAAAGACAAGCAACTCCGCAAAATAGTAAGACAAGTCCCCATT
GTCATTTAACACATTGCAGGGATAAATAACACACTTGAAATAGTGTCCATGAATCTTTAT
GCTAAACCGATACAGGTAAACAGAAAAAACTACCTGGAGCTCTGTCAGAGCCATATATTT
CTGCAGTGGGACTTGATATTGTCGGATAGTGTTCATCAACTTCTTCTCCTGGTTAACAAA
TTTTGGGGGAAAAACATAAAAAATAAACAAGAAGTCAACATTTACCCCAAAAAGTCAACG
ACTGATGTTCTTGATGAATGAAACAACTGAGCTATGCCATTTTAGACTATCACCACAACA
CCCTAAAAGCTTAAATTAACCATGCCATGAATACTAAGCAAAGCAGAAGGACTAAATTAA
ATTAATGGAAACCTGAAGTTGTTGAGAGCAAGTTGCTGGAGGCAGAAGACCACGCAAGTA
ATGGGCGTCCCTCTCTTTCTCCGTAAATGCAAGCCCTTTATTGTACTGGGGATCTCTCAG
CAAAGAATATCCACTGCATCAAGAGATTCAAATTCCACCAAAAAAATTTGTAATTTAACT
TAAAAAAAATTAGAAGTATCAAAGTTTTTACAGGTTTAAGTAAAGCATCCAAAAAGTAGA
ACAGAGATTTTGTTTGGTGAAAAAAGAGAAAAAATTACAACTTGGGTTGCAAGCTAGAAT
TATAAAACAATCAGGTGAAAAGTAGTGACCTGGCGACGGAGTAAGTCCAAGGGGTGACAA
GCTGGTCCTCGGTGGCAGTGTCCTCACCGTAGATGTCCTCAACGCCGCCACCAACAACGG
CGGATTTGGGGTCAAAGTCAAGCACAGAAGCCTTTTCCCCCAACTCCTTGAAGGCGCTCT
CCATTCTTCTAAGTGACCCAATTAACAGCTGAGGATCAGCAACACTCTTTCTCTTACAAT
TACAACACAGAAAACAGAGTGATCGCTGGAGCTCAAAGCCAGTAGTGAGAGAAGAAGCAG
AAGATGCAGTGATCTGTTTTTGAGCTGCAACTCTGTTTTAATAACAAAGCAAACAAACAA
GAACCCATGTTACATGTACACCAAAGGCAAGACAAGACTTATGGCTTTTTTCACATTAAA
AAGTCTAAAAGGAAATGGAAATTAAAGGTAGGGTCATTTTCAATTTAACTAATCATCTTT
TTCTCTTTGTTTAATTATTTAGAGAGAGAAAGAGAGAAAAGAAAAAACGTATAGACGGAG
GAGAAGTGTGAAACTTTCTTGTTCAATATGCATGTGGAGGTGGTGGAGATGAATGATACG
ATTGATTTGGGTGAGTGGGTTCTTTTGAAGGAGATCATTACGCAAAATATCGAGATTAGT
GGTTGGTAGGGAAATGGATACGAATAGGATGGAAGAGAGAGATAGAGACATGGTTTTTTG
TCTATGTTCGGCGGTGGAGTTGGTGGAAGAGAGAAGATAGAAGGAGACAATAGTTGCAGA
CAGTGAGAGATTGGGTTTTTGATTTGGATAATGAAGATTATTGAACAGACGTGTCCAATG
GTGGGGCCCTCACATGCACACCTGCCTCTCAATGCCAGTGCTGTATGTAGTATATGCCTT
GATTCTAAAATAAATATTTGTAACGGACAAAGTTTTGTTTATATTTCGATTTGGCATGTT
ATGCCGATACTTCTCTTTTTTTTAATACGAGCGATAATTTAAATTATAAAATGAGGGATT
TTTCTCATACACTACACTATCAAAGTGCTATAAATGATCAGACCCAAAAAAGAAAAAAAA
AGTGCTATAAATGATAATGTATAAAGATTGAAACTTGACATCACAAATCTGCAAATCCAA
AGACTTCATAATTCTTCTTCCCTTGTGAGCGTTTGACCAGCTTTTTCCTGGTGCTCACTG
AAATCAGATGAGGCTGAGGTTTGTGCAGGTTAAGACACGTATGGATTGAAGCATTGACAT
GTGGTGAATGGTCGTGATTGTTGTGCCTACACGTCCTGTGAACAAACACATCCCAAGGTC
CCTATACACGTGAAGATTGAGAGCTCAGACGGCTCTGTGTCTAGTATTTATTTAGTATTT
GGATTTTTATTAATAATATTGGCTCCGTTTAGAGCACGGGAAGGTCTGTTTGTCTTATTA
ATATTATTCCAAGGTATTGAAAAATTACCAATTGGTCCTTTTACAGAGTAATGCAATTAA
AAATGTGACACTTATGTATATTTCTCCCAAGGAGAGAAACATTATTACCGTGTGAATGTC
ATTATTTTCTAAAACCCGCCCATACTTTCCTTTCTGTTTATAATGGTACGTGTGGACATC
CGGATGAGAAAATAACTATATATATATACATATATATATATATATATATATGCATACACG
CGTTAATGTTACAATATAATACATACAACATTTCTTGACAATAATTACGGATATTATGGT
ACACCTAAAATTTAATTTACACTAAGTCCTTCAAAACAGAGAATGAGACTTCAATAGTTC
GGGCCCCTTGTTTATTCCTATAATACTTGCAGAGGGCTGAACCTGCAACTTTCCATGCAA
AGCAGCATTTACTAACAGCTCCTTGACTTATAGCATGGTCATAAGTCACCCGATATATTG
CAAGCGCCTCATTGAATATTTCATGCAACGGCCTTGTACTATTCTCAAGGTCCTCAGCAC
CACCATACAGAATCTACAAATGGGGAAAAGCAGTGAGCAGAACAGGCTCTGGTAAAATGT
TTTGTTCATAATCCGGACACTTAAGTCTGAAGTCTCACCTCTTTATACTTTCTGAAGACC
TTATCAGCAGCATTATTCTTGCTGTCTCGATCATTGTCCTGCATGGCAGAGCTCATTTCA
CTCCTGTAATGCTGGTGGTGTTCCCTCCATTTCCTCAAGCACTCCTCAGGGACTTCGACA
TCGAACATGGGAAGTTTCTTGACTTCTGAAGAGAGGTACAGAGGAAAAATAGCAAGTCAA
AAACTTATGGACAGGAGCTTTAATAACCAGCTAATATTAAAAATACTTTTATCACACCTT
TGATAGAAGCATCTTCTAATTGATAGGCGTTCACTGTGTCATAAATTAATCCCAAAATGG
ACGTTGATTTGTACGAGTTTACCCTTTCCATGTAATGAGGGAACTGATTCGACTTCAATT
CTCCAGGAATTACCACCTGTTACTCAGAAGTTAAATCAAAGTTTCAAGGCACAGCCAAAT
CACTTGAAAGGAAGATGTACTTCAAAGATTAAGGATCATGCAAACTGTAAATAACTAGCT
ACTGATTTCCTATATCGTAAAACAGGAGGAGGATGTGAATGTTCTTCACTCCATGGAAAC
TAAACAAAGGGTGAACTGAAGACAGACAACGAGTTCCAAACAAATGTAGCAGAACAAATC
AAAAGAAACGAAGAGTACCCTTTTCCTAAACCAAACACCATATGTTTAATTGCATACAAT
AGGTACACCCACTTATAATAACGACATACTGGAAGAAAGTAAAAATTAACACCAAATCCC
TATTGATACATCCTATTACAAAGCTGAAGCAAAAAAAACCAGAACTAACCTTTCCACCTT
TTTTTGGTGCATCTAGAGCTTCGTAGTATAAATCAACCAACCGCAGCATGTTTGCCTTCA
CACGGGCTTTCTCACTATTACTACTATCTCCTAGAATTAACAACCGATCCATCTTAGCCA
GCCAGCTATCAGATGCCTCACTCATTGCAAAGCTGCAACAGATGAAATTGTTTGTGCACC
AGAAACATAAGATTCACACAGTGGATGAAGTGCTAAATCTGTAGAACAAATGTAATACAA
ATAATAACACAAGAATAAACAGTACTGTTAAGTGTGAATCATAGCCAGAGAATGCTGTCT
CAGTTTCAACAACAAACAGAGATATCCATCATCCAATACCATATCAAGAAGAATGGAAAC
CATTCAACTTGATTTATAAAAGTGGGAAGTTAATATTTTAATTTGGGCCCGATAAATAAG
[truncated: 3,840,671 more chars]
