# Supplementary material for: Population genomics of apricots unravels domestication history and adaptive events
Source: Nat Commun. 2021 Jun 25;12:3956. doi: 10.1038/s41467-021-24283-6 (PMC8233370; doi:10.1038/s41467-021-24283-6)
Supplement: Supplementary file 29 — Source Data [file 41467_2021_24283_MOESM29_ESM.zip › Source_data_folder_Groppi_et_al/Source_data_file_Groppi_et_al revised.xlsx]

## Sheet: Figure 1d
Source data file Figure 1d: Structural variants identified in 'Stella', CH320_5 and CH264_4 genomes in comparison with Marouch #14 reference genome
Legend at the bottom of the sheet
SmapEntryID	QryContigID	RefcontigID1	RefcontigID2	QryStartPos	QryEndPos	RefStartPos	RefEndPos	Confidence	Type	XmapID1	XmapID2	LinkID	QryStartIdx	QryEndIdx	RefStartIdx	RefEndIdx	Zygosity	Genotype	GenotypeGroup	RawConfidence	RawConfidenceLeft	RawConfidenceRight	RawConfidenceCenter	SVsize	SVfreq	orientation	Genome	Qry_chro
1	1	1	1	139506	143540	148616	153110	-1	deletion	2	2	-1	31	32	29	30	heterozygous	1	-1	6.1	37.55	15.42	6.1	460.4	0.5	NA	Stella	1
2	1	1	1	200223	285452	209767	264826	0.99	insertion	2	2	-1	49	68	46	55	heterozygous	1	-1	5.39	51.1	5.39	51.79	30170	0.5	NA	Stella	1
3	1	1	1	330754	420343	311164	417541	1	deletion	2	3	-1	75	90	62	84	heterozygous	1	-1	29.73	51.79	43.28	29.73	16787.2	0.92	NA	Stella	1
4	1	1	1	591218	610707	588319	604952	1	insertion	3	3	-1	127	129	120	122	heterozygous	1	-1	9.98	28.71	9.98	32.79	2856.3	0.5	NA	Stella	1
5	1	1	1	637439	678140	632107	691109	1	deletion	3	3	-1	135	140	127	135	heterozygous	1	-1	10.78	29.58	10.78	43.28	18301.2	0.5	NA	Stella	1
6	1	1	1	781621	803658	794944	905538	1	deletion	3	3	-1	155	159	148	164	heterozygous	1	-1	9.05	34.56	9.05	43.28	88557.2	0.5	NA	Stella	1
7	1	1	1	1994893	2.2356e+06	2204712	2424429	1	insertion	6	7	-1	435	487	429	474	homozygous	1	-1	11.14	19.43	96.03	11.14	20987.5	0.5	NA	Stella	1
8	1	1	1	2.30852e+06	2.33722e+06	2497256	2545160	1	deletion	7	7	-1	508	510	492	495	heterozygous	1	-1	22.38	22.38	69.23	96.03	19201.8	0.333	NA	Stella	1
9	1	1	1	2402283	2.44652e+06	2610728	2.67378e+06	1	deletion	7	7	-1	534	541	516	523	unknown	-1	1	41.11	41.11	51.4	96.03	18813.6	0.333	NA	Stella	1
10	1	1	1	2517229	2580441	2744289	2.78689e+06	1	insertion	7	7	-1	553	569	533	540	heterozygous	1	-1	44.64	48.31	44.64	96.03	20608.5	0.333	NA	Stella	1
11	1	1	1	2589939	2.59955e+06	2796435	2.80667e+06	0.85	deletion	7	7	-1	573	575	544	548	heterozygous	1	-1	2.93	46.7	40.21	2.93	632.4	0.333	NA	Stella	1
12	1	1	1	2.62188e+06	2.62473e+06	2829111	2839253	1	deletion	7	7	-1	581	582	553	557	heterozygous	1	2	40.45	50.47	40.45	60.7	7297.2	0.333	NA	Stella	1
13	1	1	1	2.66233e+06	2.67753e+06	2876965	2890843	1	insertion	7	7	-1	593	596	568	570	heterozygous	1	-1	9.27	61.13	29.7	9.27	1328.6	0.333	NA	Stella	1
14	1	1	1	2723977	2.81448e+06	2936931	3039844	1	deletion	7	7	-1	603	623	577	594	unknown	-1	3	17.29	65.62	27.45	17.29	12409.7	0.486	NA	Stella	1
15	1	1	1	2.84915e+06	2.87416e+06	3074616	3110120	1	deletion	7	7	-1	630	636	601	611	unknown	-1	3	28.34	63.89	28.34	36.64	10486.2	0.5	NA	Stella	1
16	13	1	1	2297967	2.37483e+06	2587628	2668798	1	deletion	9	9	-1	519	532	511	521	unknown	-1	1	3.13	11.17	25.08	3.13	4302.3	0.333	NA	CH264_4	1
17	13	1	1	2.30656e+06	2.37483e+06	2.59646e+06	2668798	1	deletion	9	9	-1	524	532	515	521	unknown	-1	1	3.13	12.43	29.69	3.13	4059.9	0.333	NA	CH264_4	1
18	13	1	1	2.53287e+06	2.53688e+06	2.82764e+06	2839253	1	deletion	9	9	-1	567	569	552	557	heterozygous	1	2	14.99	14.99	26.6	46.77	7608.5	0.333	NA	CH264_4	1
19	13	1	1	2635701	3.12031e+06	2936931	3431234	0.9	deletion	9	11	-1	591	707	577	672	unknown	-1	3	1.01	46.77	30.02	1.01	9689.9	0.558	NA	CH264_4	1
20	21	1	1	4.41154e+06	4422240	3930335	3943418	1	deletion	12	12	-1	951	956	784	789	unknown	-1	4	8.63	8.63	15.2	23.93	2378.2	0.333	NA	CH320_5	1
21	21	1	1	4.48576e+06	4.49212e+06	4.01452e+06	4023748	1	deletion	12	12	-1	980	981	809	812	heterozygous	1	-1	7.13	15.8	7.13	21.92	2857.1	0.333	NA	CH320_5	1
22	21	1	1	4.50311e+06	76851.7	3918438	5971850	-1	complex	12	18	-1	986	7	778	1165	unknown	-1	-1	-1	23.93	23.77	-1	-1	-1	NA	CH320_5	1
23	13	1	1	3.62262e+06	3.639e+06	3930335	3943418	1	insertion	13	13	-1	828	835	784	789	unknown	-1	4	7.08	7.08	17.51	27.75	3291.4	0.333	NA	CH264_4	1
24	13	1	1	3.65068e+06	3.65621e+06	3955232	3961143	-1	deletion	13	13	-1	840	841	794	795	heterozygous	1	-1	2.22	7.35	13.36	2.22	378.5	0.333	NA	CH264_4	1
25	13	1	1	3.73559e+06	3.76145e+06	4041817	4072724	1	deletion	13	13	-1	866	872	818	826	homozygous	1	-1	12.1	12.4	12.41	27.75	5041.6	1	NA	CH264_4	1
26	1	1	1	4.07297e+06	4.12924e+06	4381386	4434220	0.99	insertion	15	15	-1	912	920	886	893	heterozygous	1	-1	1.94	1.94	141.91	4.63	3436.7	0.5	NA	Stella	1
27	1	1	1	4.08092e+06	4.11927e+06	4.38934e+06	4423852	1	insertion	15	15	-1	914	918	888	891	heterozygous	1	-1	5.9	5.9	143.02	10.9	3828.1	0.5	NA	Stella	1
28	1	1	1	4.13474e+06	4142890	4439568	4448857	0.98	deletion	15	15	-1	922	926	895	898	heterozygous	1	-1	3.7	3.7	140.32	14.43	1139.8	0.333	NA	Stella	1
29	1	1	1	4.21144e+06	4.22319e+06	4.51687e+06	4527864	0.5	insertion	15	15	-1	943	944	913	914	heterozygous	1	-1	3.95	6.15	140.58	3.95	751.9	0.333	NA	Stella	1
30	1	1	1	4.24799e+06	4.26207e+06	4552658	4567519	0.85	deletion	15	15	-1	951	952	921	922	heterozygous	1	-1	2.16	13.6	131.15	2.16	781.1	0.333	NA	Stella	1
31	1	1	1	4366997	4.44781e+06	4673339	4702593	1	insertion	15	15	-1	966	984	934	938	heterozygous	1	-1	21.47	21.47	130.3	155.92	51562.2	0.333	NA	Stella	1
32	1	1	1	4.49931e+06	4.53705e+06	4754021	4796639	1	deletion	15	15	-1	990	1001	944	952	heterozygous	1	-1	15.12	24.1	120.57	15.12	4883.1	0.333	NA	Stella	1
33	1	1	1	4.50513e+06	4.51473e+06	4759833	4.77446e+06	1	deletion	15	15	-1	992	993	946	948	heterozygous	1	-1	26.39	26.39	121.8	124.65	5027.7	0.333	NA	Stella	1
34	1	1	1	4.65756e+06	4.66144e+06	4.91758e+06	4.92024e+06	1	insertion	15	15	-1	1027	1029	973	976	heterozygous	1	-1	23.52	25.5	119.57	23.53	1225.6	0.333	NA	Stella	1
35	1	1	1	4.81871e+06	4.85035e+06	5076380	5119802	1	deletion	15	15	-1	1068	1076	1010	1018	heterozygous	1	-1	45.01	45.01	104.98	87.16	11779	0.333	NA	Stella	1
36	1	1	1	4.89068e+06	4.9281e+06	5160041	5206372	1	deletion	15	15	-1	1087	1095	1027	1033	heterozygous	1	-1	43.14	50.23	99.51	43.14	8910.2	0.333	NA	Stella	1
37	1	1	1	4.97761e+06	5.03661e+06	5255888	5280068	0.99	insertion	15	15	-1	1108	1121	1046	1050	heterozygous	1	-1	62.81	62.81	88.09	155.92	34820.4	0.312	NA	Stella	1
38	1	1	1	5.05675e+06	5.05844e+06	5300317	5316446	1	deletion	15	15	-1	1128	1129	1058	1061	unknown	-1	5	63.22	63.22	85.55	155.92	14437.9	0.333	NA	Stella	1
39	1	1	1	5.14791e+06	5.15663e+06	5405399	5410325	1	insertion	15	15	-1	1146	1147	1080	1081	unknown	-1	6	71.21	76.62	71.21	155.92	3794.5	0.333	NA	Stella	1
40	1	1	1	5.38674e+06	5.39271e+06	5640010	5675618	1	deletion	15	15	-1	1194	1196	1121	1126	unknown	-1	7	28.6	121.36	28.6	155.92	29641.2	0.6	NA	Stella	1
41	1	1	1	5.51513e+06	5.69517e+06	5798533	6497135	0.99	deletion	15	22	-1	1225	1270	1150	1263	heterozygous	1	7	11.15	155.92	11.15	661.93	518563	0.536	NA	Stella	1
42	21	1	1	5.92641e+06	5.94663e+06	5302115	5314756	1	insertion	17	17	-1	1286	1289	1059	1060	unknown	-1	5	8.01	8.01	54.44	61.35	7581.8	0.333	NA	CH320_5	1
43	21	1	1	6.03727e+06	6.04503e+06	5405399	5410325	1	insertion	17	17	-1	1309	1310	1080	1081	unknown	-1	6	23.76	23.76	38	61.35	2831.9	0.333	NA	CH320_5	1
44	21	1	1	6060375	6065125	5425643	5430047	-1	insertion	17	17	-1	1315	1317	1086	1087	heterozygous	1	-1	2.94	27.01	34.22	2.94	346	0.333	NA	CH320_5	1
45	21	1	1	6.11598e+06	6136089	5480869	5504019	1	deletion	17	17	-1	1329	1331	1097	1101	heterozygous	1	-1	19.36	34.21	28.47	19.36	3037.3	0.333	NA	CH320_5	1
46	21	1	1	6.29198e+06	76851.7	5280068	5971850	-1	complex	17	18	-1	1354	7	1050	1165	unknown	-1	-1	-1	61.35	23.77	-1	-1	-1	NA	CH320_5	1
47	21	1	1	6.29198e+06	6.68166e+06	5660315	6036728	0.99	insertion	17	20	-1	1354	1369	1124	1176	heterozygous	2	7	1.92	61.35	63.65	1.92	13265.9	0.662	NA	CH320_5	1
48	21	1	1	127903	141224	5.73875e+06	5754077	1	deletion	18	18	-1	17	23	1137	1141	heterozygous	1	-1	6.07	14.31	20.71	6.07	2003.1	0.5	NA	CH320_5	1
49	21	1	1	204619	294685	5817228	5869761	0.99	insertion	18	18	-1	33	50	1151	1155	unknown	-1	7	15.73	25.03	15.73	23.77	37533.1	1	NA	CH320_5	1
50	21	1	1	396898	6.68166e+06	5687454	6364589	-1	complex	18	20	-1	59	1369	1127	1239	unknown	-1	-1	-1	23.77	63.65	-1	-1	-1	NA	CH320_5	1
51	12	1	1	333926	350641	6143706	6.15411e+06	1	insertion	19	19	-1	64	74	1197	1199	unknown	-1	7	20.38	45.24	20.38	61.78	6310.1	0.5	NA	Stella	12
52	12	1	1	333927	369337	6143706	6172494	1	insertion	19	19	-1	64	79	1197	1204	unknown	-1	7	18.55	43.56	18.55	61.78	6622.4	0.5	NA	Stella	12
53	12	1	1	377984	416673	6181166	6215284	1	insertion	19	19	-1	83	90	1208	1215	heterozygous	1	7	18.71	47.22	18.72	20.67	4570.5	0.5	NA	Stella	12
54	12	1	1	555949	565417	6353429	6361699	1	insertion	19	19	-1	117	118	1237	1238	unknown	-1	7	4.69	59.41	4.69	19.76	1198	0.333	NA	Stella	12
55	21	1	1	6.85313e+06	6863643	6.20788e+06	6215284	1	insertion	20	20	-1	1412	1415	1214	1215	heterozygous	2	7	16.87	46.79	16.87	63.65	3115.6	0.5	NA	CH320_5	1
56	21	1	1	6.92727e+06	6.96117e+06	6278770	6309748	1	insertion	20	20	-1	1421	1432	1221	1229	unknown	-1	7	5.61	51.66	13.46	5.61	2918.5	0.474	NA	CH320_5	1
57	21	1	1	7.01661e+06	7193507	6364589	6497135	0.99	insertion	20	23	-1	1442	1484	1239	1263	heterozygous	1	7	63.65	63.65	100.43	134.21	44347.1	0.471	NA	CH320_5	1
58	13	1	1	6.13252e+06	6.39757e+06	6391111	6530018	1	insertion	21	24	-1	1315	1383	1245	1272	heterozygous	2	7	11.36	13.84	11.37	989.01	126145	0.478	NA	CH264_4	1
59	1	1	1	5.74674e+06	5.88944e+06	6548634	6709412	1	deletion	22	25	-1	1287	1315	1278	1306	heterozygous	1	8	11.15	11.15	213.1	15.23	18082.6	0.69	NA	Stella	1
60	21	1	1	7.24506e+06	7.27034e+06	6548634	6566496	1	insertion	23	23	-1	1501	1510	1278	1282	unknown	-1	8	16	16	73.46	100.43	7418	0.455	NA	CH320_5	1
61	21	1	1	7.45213e+06	7.47321e+06	6747871	6.75127e+06	1	insertion	23	23	-1	1546	1553	1314	1315	heterozygous	1	8	40.59	40.59	48.6	100.43	17681.8	0.5	NA	CH320_5	1
62	21	1	1	7.53744e+06	7.55529e+06	6.81523e+06	6828742	1	insertion	23	23	-1	1571	1577	1329	1333	heterozygous	1	9	39.56	49.59	39.56	100.43	4339.8	0.333	NA	CH320_5	1
63	21	1	1	7.65343e+06	7.70753e+06	6926164	6.9642e+06	1	insertion	23	23	-1	1598	1613	1352	1359	unknown	-1	10	23.11	67.19	23.11	100.43	16054.5	0.444	NA	CH320_5	1
64	21	1	1	7.7976e+06	7.87275e+06	7054308	7117362	1	insertion	23	23	-1	1628	1642	1373	1383	unknown	-1	10	10.08	80.18	10.08	39.46	12098.6	0.5	NA	CH320_5	1
65	21	1	1	7.95577e+06	8.17968e+06	7199571	7293718	1	insertion	23	27	-1	1652	1696	1394	1412	heterozygous	1	11	98.77	100.43	98.78	2158.01	129764	0.905	NA	CH320_5	1
66	13	1	1	6.45928e+06	6.62299e+06	6592915	6762079	0.95	deletion	24	26	-1	1400	1437	1288	1318	heterozygous	2	8	1.33	11.37	24.19	1.33	5458.3	0.674	NA	CH264_4	1
67	1	1	1	5.92833e+06	5.96932e+06	6747871	6.75127e+06	0.99	insertion	25	25	-1	1323	1331	1314	1315	heterozygous	2	8	11.25	11.25	198.59	213.1	37598.5	0.5	NA	Stella	1
68	1	1	1	6.03294e+06	6.07736e+06	6.81523e+06	6866971	1	deletion	25	25	-1	1349	1355	1329	1337	heterozygous	2	9	19.22	20.04	189.25	19.29	7321.4	0.333	NA	Stella	1
69	1	1	1	6.38893e+06	6.5145e+06	7178443	7293986	1	insertion	25	25	-1	1413	1433	1392	1413	heterozygous	1	11	8.7	90.69	119.65	8.7	10030.6	0.815	NA	Stella	1
70	1	1	1	6.65023e+06	6.65645e+06	7429684	7.46862e+06	1	deletion	25	25	-1	1459	1462	1436	1443	unknown	-1	11	93.6	116.44	93.6	213.1	32717.6	0.5	NA	Stella	1
71	1	1	1	7.02677e+06	7.17791e+06	7838725	7980432	1	insertion	25	31	-1	1542	1578	1514	1542	homozygous	1	12	5.33	213.1	120.16	5.33	9441.8	0.5	NA	Stella	1
72	13	1	1	6677565	6.73384e+06	6816416	6868931	1	insertion	26	26	-1	1454	1465	1330	1338	heterozygous	1	9	4.33	12.52	18.13	4.33	3764.7	0.333	NA	CH264_4	1
73	13	1	1	6.79234e+06	7.66102e+06	6927384	7762004	0.99	insertion	26	28	-1	1480	1637	1353	1495	heterozygous	2	11	2.77	24.19	15.37	2.77	34061.4	0.528	NA	CH264_4	1
74	21	1	1	8.41058e+06	8.45109e+06	7523821	7570991	1	deletion	27	27	-1	1749	1757	1458	1467	heterozygous	1	-1	23.25	46.39	56.44	23.25	6652.3	0.5	NA	CH320_5	1
75	21	1	1	8.71905e+06	8.86932e+06	7838725	7980432	1	insertion	27	30	-1	1809	1847	1514	1542	homozygous	1	12	4.39	98.78	62.62	4.39	8571.2	0.5	NA	CH320_5	1
76	21	1	1	9.11615e+06	9.2724e+06	8227098	8346687	0.99	insertion	30	32	-1	1915	1944	1603	1623	heterozygous	1	13	62.62	62.62	87.91	112.6	36660	0.875	NA	CH320_5	1
77	1	1	1	7424055	7.46997e+06	8227098	8231779	0.99	insertion	31	31	-1	1646	1655	1603	1604	heterozygous	2	13	50.44	69.65	50.44	120.16	41235.1	0.5	NA	Stella	1
78	1	1	1	7.57561e+06	7583387	8337381	8346687	0.99	deletion	31	31	-1	1673	1674	1621	1623	heterozygous	2	13	26.79	89.02	28.69	26.8	1529.1	0.75	NA	Stella	1
79	1	1	1	7613396	7.61675e+06	8376695	8380599	0.9	deletion	31	31	-1	1681	1682	1629	1630	heterozygous	1	-1	10.98	92.75	24.62	10.98	547.9	0.5	NA	Stella	1
80	1	1	1	7.70069e+06	7.80215e+06	8465082	8572404	0.99	deletion	31	31	-1	1703	1726	1647	1667	heterozygous	1	14	3.45	103.14	17.12	3.45	5854.7	0.5	NA	Stella	1
81	1	1	1	7.83686e+06	7.852e+06	8607488	8620664	1	insertion	31	31	-1	1733	1737	1674	1676	unknown	-1	15	13.88	104.45	13.88	23.65	1962.6	0.333	NA	Stella	1
82	1	1	1	7.90143e+06	8.01698e+06	8670603	8767296	1	insertion	31	31	-1	1749	1768	1685	1696	heterozygous	1	16	11.1	109.38	11.1	45.44	18862.2	0.333	NA	Stella	1
83	1	1	1	8.04594e+06	8.04997e+06	8796508	8.80869e+06	1	deletion	31	31	-1	1776	1777	1704	1706	heterozygous	1	17	7.94	110.06	7.94	120.16	8145.9	0.333	NA	Stella	1
84	1	1	1	8.08009e+06	8.09413e+06	8838671	8850753	1	insertion	31	31	-1	1781	1784	1711	1714	heterozygous	1	18	4.41	109.97	4.41	27.71	1956.9	0.333	NA	Stella	1
85	1	1	1	8105824	8.19661e+06	8862417	8941370	1	insertion	31	31	-1	1786	1806	1716	1732	heterozygous	1	19	9.63	110.73	9.63	26.44	11836.5	0.472	NA	Stella	1
86	1	1	1	8244697	8.26112e+06	8989468	9000080	1	insertion	31	31	-1	1812	1813	1739	1740	heterozygous	1	20	6.95	110.64	6.95	120.16	5808.4	0.333	NA	Stella	1
87	21	1	1	9.49021e+06	9.49894e+06	8565331	8572404	1	insertion	32	32	-1	1995	1996	1666	1667	heterozygous	2	14	40.66	45.08	40.66	50.77	1663.5	0.5	NA	CH320_5	1
88	21	1	1	9.59686e+06	9.61823e+06	8670603	8688841	1	insertion	32	32	-1	2018	2019	1685	1686	heterozygous	1	16	22.55	63.25	22.55	33.07	3130.5	0.333	NA	CH320_5	1
89	21	1	1	9685634	9.69729e+06	8756279	8767296	0.44	insertion	32	32	-1	2030	2031	1695	1696	heterozygous	1	16	2.51	67.41	15.88	2.51	636.4	0.333	NA	CH320_5	1
90	21	1	1	9.72608e+06	9.73011e+06	8796508	8.80869e+06	1	deletion	32	32	-1	2039	2040	1704	1706	heterozygous	1	17	12.96	73.36	12.96	87.91	8144.9	0.333	NA	CH320_5	1
91	21	1	1	9.7599e+06	9773956	8838671	8850753	1	insertion	32	32	-1	2045	2048	1711	1714	heterozygous	1	18	6.74	76.01	6.74	28.16	1971.9	0.333	NA	CH320_5	1
92	21	1	1	9.78567e+06	9.80996e+06	8862417	8884543	1	insertion	32	32	-1	2050	2057	1716	1722	heterozygous	2	19	10.19	76.7	10.69	10.35	2162.4	0.467	NA	CH320_5	1
93	21	1	1	9.83574e+06	9.87612e+06	8910081	8.94137e+06	1	insertion	32	32	-1	2061	2068	1726	1732	heterozygous	2	19	10.79	76.9	10.79	28.49	9089.8	0.467	NA	CH320_5	1
94	21	1	1	9.92426e+06	9.94069e+06	8989468	9000080	1	insertion	32	32	-1	2074	2075	1739	1740	heterozygous	1	20	7.8	78.13	7.8	87.91	5818.4	0.333	NA	CH320_5	1
95	21	1	1	9.95198e+06	1.00372e+07	9011445	9100766	0.99	deletion	32	32	-1	2080	2090	1745	1755	heterozygous	1	-1	2.19	80.66	7.19	2.19	4108	0.478	NA	CH320_5	1
96	13	1	1	8.59583e+06	8.67066e+06	8620664	8688841	1	insertion	33	33	-1	1861	1875	1676	1686	heterozygous	2	16	10.77	11.11	12.32	11.06	6647.4	0.333	NA	CH264_4	1
97	13	1	1	8703936	8.77866e+06	8722223	8.80869e+06	1	deletion	33	33	-1	1882	1896	1691	1706	heterozygous	2	17	10.04	10.04	13.78	21.86	11737.2	0.333	NA	CH264_4	1
98	21	1	1	1.06722e+07	1.06756e+07	9706597	9710295	-1	deletion	36	36	-1	2239	2240	1886	1887	unknown	-1	21	1.12	19.58	149.62	1.12	241.8	0.333	NA	CH320_5	1
99	21	1	1	1.06985e+07	1.07387e+07	9.73281e+06	9802974	1	deletion	36	36	-1	2242	2255	1889	1908	homozygous	1	22	22.03	22.03	153.99	65.88	29879.6	0.488	NA	CH320_5	1
100	21	1	1	1.0841e+07	1.0883e+07	9905905	9943752	1	insertion	36	36	-1	2276	2288	1926	1935	heterozygous	1	-1	13.46	37.75	136.79	13.46	4111.6	0.333	NA	CH320_5	1
101	21	1	1	10971773	1.09801e+07	10032889	10042058	0.9	deletion	36	36	-1	2300	2301	1946	1947	heterozygous	1	-1	6.59	44.94	127.42	6.59	794.7	0.333	NA	CH320_5	1
102	21	1	1	1.10277e+07	1.10511e+07	10089266	10115713	1	deletion	36	36	-1	2308	2310	1954	1956	heterozygous	1	-1	14.67	51.92	121.14	14.67	3024.2	0.333	NA	CH320_5	1
103	21	1	1	1.11253e+07	1.11574e+07	10189852	10194483	1	insertion	36	36	-1	2336	2347	1978	1979	heterozygous	1	-1	68.78	68.78	105.78	187.8	27456.3	0.333	NA	CH320_5	1
104	21	1	1	1.12219e+07	1.12789e+07	10259022	10318880	0.99	deletion	36	36	-1	2360	2373	1993	2003	unknown	-1	23	2.13	79.97	94.59	2.13	2820.7	0.333	NA	CH320_5	1
105	21	1	1	1.13603e+07	1.14599e+07	1.03997e+07	10508463	1	deletion	36	36	-1	2394	2413	2018	2033	homozygous	1	24	8.51	88.83	86.35	8.51	9223.4	0.485	NA	CH320_5	1
106	21	1	1	1.17028e+07	1.1766e+07	1.07516e+07	10817940	0.99	deletion	36	36	-1	2476	2486	2070	2080	unknown	-1	25	2.25	101.98	64.91	2.25	3074.4	0.333	NA	CH320_5	1
107	21	1	1	1.17487e+07	1.1766e+07	10796884	1.08179e+07	1	deletion	36	36	-1	2485	2486	2078	2080	unknown	-1	25	23.99	104.05	68.73	23.99	3671.1	0.333	NA	CH320_5	1
108	21	1	1	1.18787e+07	1.18927e+07	10930951	10941931	1	insertion	36	36	-1	2512	2513	2100	2101	unknown	-1	26	65	107.46	65	83.74	3081.9	0.333	NA	CH320_5	1
109	21	1	1	1.20092e+07	1.20363e+07	11058756	11084637	0.99	insertion	36	36	-1	2536	2537	2124	2125	heterozygous	1	-1	2.18	129.79	38.61	2.18	1287.2	0.333	NA	CH320_5	1
110	21	1	1	1.20771e+07	1.21224e+07	11124762	1.118e+07	1	deletion	36	36	-1	2543	2554	2130	2142	heterozygous	1	27	36.98	134.09	40.79	36.98	9906.1	0.333	NA	CH320_5	1
111	21	1	1	1.20771e+07	1.21265e+07	11124762	11183918	1	deletion	36	36	-1	2543	2557	2130	2144	heterozygous	1	27	32.19	128.62	40	32.19	9763.7	0.333	NA	CH320_5	1
112	21	1	1	1.21553e+07	1.22178e+07	11212745	11310251	1	deletion	36	36	-1	2566	2578	2152	2168	heterozygous	1	28	37.16	138.97	37.16	153.92	34963.4	0.333	NA	CH320_5	1
113	21	1	1	1.23851e+07	12532693	11477007	11591732	0.99	insertion	36	41	-1	2617	2653	2202	2220	unknown	-1	29	58.41	187.8	58.41	98.18	32846.5	0.633	NA	CH320_5	1
114	1	1	1	8921752	8.93135e+06	9647886	9657998	0.55	deletion	37	37	-1	1964	1965	1875	1877	heterozygous	1	-1	1.63	4.96	300.82	1.63	514.9	0.333	NA	Stella	1
115	1	1	1	8967457	8.98046e+06	9694172	9706597	0.42	insertion	37	37	-1	1974	1976	1885	1886	unknown	-1	21	1.07	12.07	292.42	1.07	578.2	0.333	NA	Stella	1
116	1	1	1	9.00671e+06	9.047e+06	9.73281e+06	9802974	1	deletion	37	37	-1	1979	1991	1889	1908	homozygous	1	22	13.58	13.58	297.21	66.29	29880.7	0.488	NA	Stella	1
117	1	1	1	9.49014e+06	9.51102e+06	10246477	10265320	1	insertion	37	37	-1	2082	2089	1990	1995	unknown	-1	23	12.66	113.66	195.11	12.66	2039.2	0.333	NA	Stella	1
118	1	1	1	9.56458e+06	9.58123e+06	10318880	10341692	1	deletion	37	37	-1	2098	2099	2003	2004	heterozygous	2	23	84.28	119.35	188.05	84.28	6153.4	0.4	NA	Stella	1
119	1	1	1	9.6744e+06	9.71012e+06	10434966	10479685	1	deletion	37	37	-1	2123	2131	2025	2030	homozygous	1	24	47.74	140.2	168.93	47.74	8996.4	0.5	NA	Stella	1
120	1	1	1	9.8522e+06	9.87237e+06	10622046	10643354	0.98	deletion	37	37	-1	2149	2154	2045	2048	heterozygous	1	-1	2.5	151.1	152.71	2.5	1137.2	0.333	NA	Stella	1
121	1	1	1	1.00104e+07	1.0035e+07	10780843	10812110	1	deletion	37	37	-1	2197	2202	2074	2079	unknown	-1	25	53.37	163.05	145.77	53.37	6680.4	0.333	NA	Stella	1
122	1	1	1	1.01294e+07	1.01936e+07	10907076	10965246	1	insertion	37	37	-1	2227	2236	2098	2105	unknown	-1	26	12.33	165.87	143.32	12.33	5998.7	0.333	NA	Stella	1
123	1	1	1	1.02694e+07	1.028e+07	11040360	11052439	0.99	deletion	37	37	-1	2253	2254	2120	2122	heterozygous	1	-1	14.09	171.25	136.24	14.09	1419.2	0.333	NA	Stella	1
124	1	1	1	1.03542e+07	1.04035e+07	11124762	11183918	1	deletion	37	37	-1	2263	2278	2130	2144	heterozygous	1	27	32.7	174.56	135.32	32.7	9839.8	0.333	NA	Stella	1
125	1	1	1	1.04323e+07	1.05002e+07	11212745	11315690	1	deletion	37	37	-1	2287	2300	2152	2170	heterozygous	1	28	132.55	178.47	132.55	138.44	35004	0.333	NA	Stella	1
126	1	1	1	1.05747e+07	1.05856e+07	11390100	1.14005e+07	-1	insertion	37	37	-1	2322	2325	2190	2191	heterozygous	1	-1	1.19	195	110.36	1.19	469.1	0.333	NA	Stella	1
127	1	1	1	1.06616e+07	1.07274e+07	11477007	11514002	1	insertion	37	37	-1	2337	2356	2202	2209	heterozygous	2	29	107.62	202.89	107.62	316.18	28794.7	0.889	NA	Stella	1
128	1	1	1	1.08769e+07	1.08941e+07	11665512	11685202	1	deletion	37	37	-1	2394	2395	2237	2238	heterozygous	1	30	17.9	206.7	100.54	17.9	2504.1	0.5	NA	Stella	1
129	1	1	1	1.13828e+07	11486389	12173789	12272925	0.99	insertion	37	45	-1	2489	2513	2321	2343	unknown	-1	31	2.25	316.18	29.53	2.25	4439.6	0.92	NA	Stella	1
130	13	1	1	1.1696e+07	1.18091e+07	11650949	11987855	0.97	deletion	40	44	-1	2512	2529	2235	2292	heterozygous	1	30	11.35	11.9	11.49	530.16	223858	0.468	NA	CH264_4	1
131	21	1	1	12593154	1.26846e+07	11650949	1.17327e+07	1	insertion	41	41	-1	2673	2693	2235	2246	heterozygous	2	30	8.22	8.23	44.16	9.64	9660.4	0.48	NA	CH320_5	1
132	21	1	1	1.29137e+07	1.2991e+07	11960812	12006957	0.99	insertion	41	41	-1	2736	2750	2287	2294	unknown	-1	30	9.23	43.79	9.23	58.41	31181	0.296	NA	CH320_5	1
133	21	1	1	12539005	1.26717e+07	11597863	1.16324e+07	-1	duplication_inverted	41	42	-1	2656	2688	2223	2229	unknown	-1	-1	2.58	2.63	44.81	3.58	34552.5	0.25	NA	CH320_5	1
134	21	1	1	1.29137e+07	1.3169e+07	11960812	12040427	1	insertion	41	43	-1	2736	2786	2287	2302	unknown	-1	30	58.41	58.41	67.49	2.67878e+06	175715	0.271	NA	CH320_5	1
135	21	1	1	1.32497e+07	1.33002e+07	12121814	12166745	1	insertion	43	43	-1	2799	2806	2313	2320	unknown	-1	31	17.61	27.52	43.25	17.61	5537	0.5	NA	CH320_5	1
136	13	1	1	1.19121e+07	1.20678e+07	12091492	12275751	1	deletion	44	46	-1	2548	2577	2309	2344	heterozygous	2	31	11.49	11.49	15.85	28.88	28533.3	0.679	NA	CH264_4	1
137	1	1	1	1.15733e+07	11588933	12359865	12373943	1	insertion	45	45	-1	2527	2528	2359	2360	heterozygous	1	-1	12.98	14.23	13.96	13.06	1574.9	0.4	NA	Stella	1
138	1	1	1	1.16265e+07	1.16819e+07	12411528	12438870	1	insertion	45	45	-1	2537	2549	2369	2374	homozygous	1	-1	7.73	23.39	7.73	29.53	27979.1	1	NA	Stella	1
139	1	1	1	1.17083e+07	1.18623e+07	12465870	12727697	1	deletion	45	48	-1	2556	2600	2381	2443	homozygous	1	-1	29.53	29.53	135.22	203.93	107870	0.667	NA	Stella	1
140	21	1	1	1.41152e+07	1.41324e+07	12876734	12898232	1	deletion	47	47	-1	2986	2990	2471	2475	heterozygous	1	-1	34.86	34.86	44.73	46.72	4349.1	0.5	NA	CH320_5	1
141	21	1	1	1.42943e+07	1.43119e+07	13059776	1.30886e+07	1	deletion	47	47	-1	3029	3033	2508	2514	heterozygous	1	-1	11.57	68.49	11.57	76.03	11198.3	0.5	NA	CH320_5	1
142	1	1	1	1.23286e+07	1.23473e+07	13193885	13195286	1	insertion	48	48	-1	2707	2712	2536	2537	homozygous	1	-1	22.24	122.49	22.24	135.22	17330.9	0.667	NA	Stella	1
143	1	1	1	1.24023e+07	1.24528e+07	13250780	13284446	1	insertion	48	48	-1	2727	2743	2551	2557	heterozygous	1	-1	14.22	131.77	14.22	135.22	16819	0.5	NA	Stella	1
144	1	1	1	1.24709e+07	1.24867e+07	13302449	1.33151e+07	1	insertion	48	48	-1	2748	2752	2562	2563	heterozygous	1	-1	11.81	132.21	11.81	70.48	3208.5	0.5	NA	Stella	1
145	21	1	1	1.48299e+07	1.49895e+07	13637904	13749577	0.99	insertion	50	53	-1	3138	3169	2632	2651	heterozygous	1	32	7.78	7.78	9.65	220.65	47921.1	0.542	NA	CH320_5	1
146	1	1	1	1.29276e+07	1.29475e+07	13722524	13743867	0.98	deletion	51	51	-1	2855	2856	2646	2647	unknown	-1	32	4.5	4.77	12.7	4.83	1485.4	0.5	NA	Stella	1
147	1	1	1	1.29669e+07	1.31755e+07	13763184	14016318	1	deletion	51	54	-1	2865	2906	2656	2701	unknown	-1	33	13.3	13.3	164.32	37.32	44492.8	0.639	NA	Stella	1
148	21	1	1	1.5149e+07	1.52797e+07	13892690	14016318	1	insertion	53	55	-1	3204	3233	2678	2701	unknown	-1	33	3.9	9.65	107.22	3.9	7100.8	0.889	NA	CH320_5	1
149	1	1	1	1.34413e+07	1.34851e+07	1.42818e+07	1.42833e+07	0.99	insertion	54	54	-1	2964	2974	2755	2756	heterozygous	1	34	71.46	71.46	92.74	164.32	42340.2	0.333	NA	Stella	1
150	1	1	1	1.36904e+07	1.37512e+07	14488330	1.45459e+07	1	insertion	54	54	-1	3020	3037	2795	2804	heterozygous	1	35	3.33	110.68	53	3.33	3213	0.333	NA	Stella	1
151	1	1	1	1.38012e+07	1.38275e+07	1.45963e+07	14602353	1	insertion	54	54	-1	3046	3056	2813	2815	unknown	-1	36	47.26	116.27	47.26	164.32	20224.2	0.333	NA	Stella	1
152	1	1	1	1.38545e+07	1.38691e+07	14629373	14643248	0.44	insertion	54	54	-1	3061	3064	2821	2824	unknown	-1	37	2.54	115.93	40.43	2.54	779.3	0.333	NA	Stella	1
153	1	1	1	1.38624e+07	1.38691e+07	1.46373e+07	14643248	0.44	insertion	54	54	-1	3062	3064	2822	2824	unknown	-1	37	2.54	115.25	42.42	2.54	748.8	0.333	NA	Stella	1
154	1	1	1	1.39943e+07	1.40023e+07	14768611	14776179	-1	insertion	54	54	-1	3100	3101	2855	2856	heterozygous	1	38	2.21	150.88	8.09	2.21	451.1	0.333	NA	Stella	1
155	1	1	1	1.40204e+07	1.48465e+07	14794383	15535481	1	insertion	54	60	-1	3107	3262	2862	2998	heterozygous	1	39	16.52	164.32	293.88	16.52	85037.5	0.95	NA	Stella	1
156	21	1	1	1.53426e+07	1.53664e+07	14078942	14104099	0.98	deletion	55	55	-1	3251	3253	2717	2718	heterozygous	1	-1	2.59	19.75	95.05	2.59	1339.9	0.333	NA	CH320_5	1
157	21	1	1	1.53992e+07	1.54049e+07	14136803	14144483	0.99	deletion	55	55	-1	3260	3262	2725	2726	heterozygous	1	-1	28.84	28.84	88.6	61.11	1944.4	0.5	NA	CH320_5	1
158	21	1	1	1.54933e+07	1.5522e+07	14232640	14324425	1	deletion	55	55	-1	3280	3287	2745	2763	heterozygous	1	34	45.7	45.7	76.2	107.22	63073.8	0.333	NA	CH320_5	1
159	21	1	1	1.56032e+07	1.56098e+07	1.44056e+07	14412777	0.87	deletion	55	55	-1	3303	3307	2779	2781	unknown	-1	40	5.17	55.68	62.31	5.17	589.3	0.333	NA	CH320_5	1
160	21	1	1	1.56849e+07	1.57259e+07	14488330	1.45459e+07	1	deletion	55	55	-1	3324	3335	2795	2804	heterozygous	2	35	53.12	66.66	53.12	99.04	16614.5	0.333	NA	CH320_5	1
161	21	1	1	15857985	1.58741e+07	14677988	14685574	1	insertion	55	55	-1	3367	3372	2831	2832	unknown	-1	41	23.7	94.43	23.7	107.22	8564.2	0.333	NA	CH320_5	1
162	21	1	1	1.58938e+07	1.591e+07	14705294	14723853	1	deletion	55	55	-1	3379	3386	2838	2843	unknown	-1	41	16.82	97.95	17.05	17.22	2323.7	0.333	NA	CH320_5	1
163	21	1	1	1.59347e+07	1.59396e+07	14748689	14753967	-1	deletion	55	55	-1	3391	3392	2848	2849	unknown	-1	38	3.55	102.08	14.17	3.55	411.9	0.333	NA	CH320_5	1
164	21	1	1	1.59542e+07	15962158	14768611	14776179	-1	insertion	55	55	-1	3399	3400	2855	2856	heterozygous	1	38	1.24	106.61	7.09	1.24	382	0.333	NA	CH320_5	1
165	13	1	1	1.42312e+07	1.42674e+07	14232640	14288320	1	deletion	56	56	-1	3055	3066	2745	2757	heterozygous	2	34	7.01	7.01	26.46	50.3	19556.1	0.333	NA	CH264_4	1
166	13	1	1	1.43322e+07	1.4336e+07	14353023	14357085	-1	deletion	56	56	-1	3076	3078	2767	2768	heterozygous	1	-1	1.58	6.07	22.73	1.58	274.6	0.333	NA	CH264_4	1
167	13	1	1	1.43656e+07	1.4387e+07	14386336	1.44056e+07	1	insertion	56	56	-1	3086	3092	2776	2779	unknown	-1	40	12.59	12.77	19.08	13.06	2115.1	0.333	NA	CH264_4	1
168	13	1	1	1.44256e+07	1.45144e+07	14443802	1.45459e+07	1	deletion	56	56	-1	3102	3122	2788	2804	heterozygous	2	35	15.98	17.6	15.99	20.35	13354.2	0.333	NA	CH264_4	1
169	13	1	1	1.4565e+07	1.45732e+07	1.45963e+07	14602353	1	insertion	56	56	-1	3131	3138	2813	2815	unknown	-1	36	7.42	24.33	7.42	50.3	2200.7	0.333	NA	CH264_4	1
170	13	1	1	14600124	1.46261e+07	14629373	14661579	1	deletion	56	56	-1	3143	3149	2821	2825	unknown	-1	37	7.35	24.81	7.35	43.77	6236.5	0.333	NA	CH264_4	1
171	13	1	1	1.46425e+07	1.46755e+07	14677988	14705294	1	insertion	56	56	-1	3156	3170	2831	2838	unknown	-1	41	7.44	25.3	7.44	50.3	5742.9	0.333	NA	CH264_4	1
172	13	1	1	1.47077e+07	1.47404e+07	14737334	14776179	1	deletion	56	56	-1	3179	3189	2845	2856	heterozygous	2	38	7.97	24.84	7.97	29.02	6126.3	0.333	NA	CH264_4	1
173	13	1	1	1.47584e+07	1.55972e+07	14794383	15211071	0.91	insertion	56	58	-1	3195	3364	2862	2939	heterozygous	1	39	39.89	50.3	39.89	1231.88	422104	0.9	NA	CH264_4	1
174	21	1	1	1.61449e+07	1.6553e+07	14968095	15535481	1	deletion	57	59	-1	3447	3514	2896	2998	heterozygous	2	39	14.56	14.66	15.27	95.18	159282	0.976	NA	CH320_5	1
175	13	1	1	1.56337e+07	1.56604e+07	15247558	15282738	0.99	deletion	58	58	-1	3367	3368	2942	2945	heterozygous	2	39	5.49	5.49	37.63	39.89	8563.1	1	NA	CH264_4	1
176	13	1	1	15708135	1.57235e+07	15330292	1.53372e+07	1	insertion	58	58	-1	3381	3385	2958	2959	heterozygous	2	39	19.6	19.6	23.64	39.89	8461.2	1	NA	CH264_4	1
177	21	1	1	1.66698e+07	1.68606e+07	15645630	15857079	1	deletion	59	61	-1	3536	3538	3022	3051	unknown	-1	42	11.6	15.27	14.18	11.6	20632.1	0.937	NA	CH320_5	1
178	1	1	1	1.48822e+07	1.49247e+07	15571290	15607138	1	insertion	60	60	-1	3268	3274	3004	3012	heterozygous	1	-1	8.97	8.97	298.33	40.02	6637.9	0.5	NA	Stella	1
179	1	1	1	1.49801e+07	1.49977e+07	15662800	15683990	1	deletion	60	60	-1	3284	3286	3023	3024	heterozygous	2	42	17.03	17.03	288.76	33.82	3654.9	1	NA	Stella	1
180	1	1	1	1.50367e+07	1.51469e+07	15722989	15857079	1	deletion	60	60	-1	3294	3309	3030	3051	unknown	-1	42	18.17	18.17	290.7	37.82	23819.1	0.957	NA	Stella	1
181	1	1	1	1.59328e+07	1.59894e+07	16642652	16651602	0.99	insertion	60	60	-1	3470	3483	3190	3191	homozygous	1	-1	116.63	191.88	116.63	293.88	47588.8	1	NA	Stella	1
182	1	1	1	1.63437e+07	1.638e+07	17005798	17030697	1	insertion	60	60	-1	3571	3579	3271	3277	heterozygous	1	-1	16.96	290.55	16.96	245.43	11415	0.5	NA	Stella	1
183	1	1	1	1.64331e+07	1.64362e+07	1.70835e+07	17090291	1	deletion	60	60	-1	3591	3592	3287	3290	homozygous	1	-1	10.15	295.65	10.15	31.9	3667.3	0.8	NA	Stella	1
184	1	1	1	1.64748e+07	1.6569e+07	17129243	17250033	1	deletion	60	65	-1	3605	3626	3301	3325	homozygous	1	-1	38.5	293.88	38.5	57.97	26575.3	0.9	NA	Stella	1
185	21	1	1	17860866	1.78676e+07	16759872	16762525	1	insertion	62	62	-1	3764	3765	3214	3215	heterozygous	1	-1	14.19	16.38	14.19	29.14	4032.2	0.5	NA	CH320_5	1
186	21	1	1	1.79315e+07	1.80165e+07	16826286	16893231	1	insertion	62	63	-1	3781	3807	3229	3245	heterozygous	1	-1	21.1	29.14	21.1	86.64	18048.9	0.895	NA	CH320_5	1
187	21	1	1	1.80454e+07	1.80554e+07	16922241	16934252	1	deletion	63	63	-1	3812	3813	3249	3250	heterozygous	1	-1	5.72	5.72	13.59	21.1	2042.7	0.5	NA	CH320_5	1
188	1	1	1	1.65895e+07	1.66192e+07	17270501	17292856	1	insertion	65	65	-1	3634	3641	3333	3338	heterozygous	1	-1	11.63	11.63	23.81	38.5	7357.8	0.5	NA	Stella	1
189	1	1	1	1.66452e+07	1.66486e+07	17318830	17327678	1	deletion	65	65	-1	3647	3648	3344	3347	heterozygous	1	-1	14.97	14.97	19.32	38.5	5410.8	0.5	NA	Stella	1
190	1	1	1	1.66452e+07	16661344	17318830	17340386	1	deletion	65	65	-1	3647	3651	3344	3351	heterozygous	1	-1	12.89	12.89	16.65	38.5	5415.8	0.5	NA	Stella	1
191	1	1	1	1.67169e+07	1.68028e+07	17395848	1.74516e+07	0.99	insertion	65	65	-1	3663	3681	3361	3374	heterozygous	1	-1	17	17	20.22	38.5	30089	0.5	NA	Stella	1
192	1	1	1	1.68305e+07	1.68601e+07	17479295	17500752	1	insertion	65	65	-1	3691	3697	3384	3386	homozygous	1	-1	12.47	22.54	12.47	38.5	8166.8	1	NA	Stella	1
193	21	1	1	1.91089e+07	19169130	17943365	17993876	1	insertion	67	67	-1	4080	4094	3484	3493	heterozygous	1	-1	12.31	16.38	12.31	25.25	9699.2	0.5	NA	CH320_5	1
194	21	1	1	1.92178e+07	2.33509e+07	18042214	20144034	1	insertion	67	74	-1	4104	4890	3502	3928	heterozygous	1	43	17.15	25.25	17.15	1122.09	2.03129e+06	0.934	NA	CH320_5	1
195	13	1	1	1.80656e+07	2.03847e+07	18025850	18467131	1	insertion	68	70	-1	3939	4450	3501	3610	homozygous	1	43	17.16	22.36	17.16	21732.7	1.8779e+06	0.714	NA	CH264_4	1
196	1	1	1	1.74941e+07	17500998	18472290	18480288	0.98	deletion	69	69	-1	3847	3848	3611	3612	unknown	-1	43	4.21	4.21	16.47	16.82	1087.6	0.5	NA	Stella	1
197	13	1	1	2.043e+07	20629112	18512563	18629646	1	insertion	70	71	-1	4463	4505	3623	3647	heterozygous	2	43	15.56	17.16	15.57	588.73	82052.2	0.75	NA	CH264_4	1
198	21	1	1	2.35494e+07	2.36251e+07	20335357	20393174	1	insertion	74	75	-1	4931	4941	3960	3968	heterozygous	1	-1	10.36	17.15	10.36	113.35	17835.9	0.818	NA	CH320_5	1
199	21	1	1	2.42396e+07	2.42531e+07	20947205	20956609	1	insertion	77	77	-1	5103	5106	4090	4091	heterozygous	1	-1	13.54	13.54	16.01	29.76	4068.6	0.5	NA	CH320_5	1
200	21	1	1	2.42798e+07	2.42901e+07	20983402	20991732	1	insertion	77	77	-1	5117	5118	4101	4102	heterozygous	1	-1	6.77	22.21	6.77	29.76	1963.5	0.5	NA	CH320_5	1
201	1	1	1	2.10404e+07	21063122	22014701	22032077	1	insertion	80	80	-1	4615	4620	4297	4298	heterozygous	1	-1	13.74	13.74	258.81	106.69	5320.4	0.5	NA	Stella	1
202	1	1	1	2.13225e+07	2.13343e+07	22290943	22324950	1	deletion	80	80	-1	4678	4681	4350	4359	homozygous	1	-1	21.67	21.67	252.34	245.09	22201.5	1	NA	Stella	1
203	1	1	1	2.13634e+07	2.14404e+07	22353852	22436152	0.99	deletion	80	80	-1	4692	4707	4369	4382	homozygous	1	-1	4.72	23.62	250.52	4.72	5290.2	1	NA	Stella	1
204	1	1	1	2.21924e+07	2.22113e+07	23189090	23211377	1	deletion	80	80	-1	4866	4870	4521	4525	heterozygous	1	44	25.7	186.38	86.59	25.7	3357	0.333	NA	Stella	1
205	1	1	1	2.22543e+07	2.22685e+07	23254249	23266077	1	insertion	80	80	-1	4874	4875	4529	4530	heterozygous	1	45	43.32	187.87	83.85	43.32	2384	0.333	NA	Stella	1
206	1	1	1	2.25164e+07	2.25261e+07	23513907	23529969	1	deletion	80	80	-1	4931	4933	4580	4583	heterozygous	1	46	25.45	247.22	25.45	176.09	6352.8	0.333	NA	Stella	1
207	1	1	1	2.25913e+07	2.26016e+07	2.35954e+07	23608674	1	deletion	80	80	-1	4950	4954	4599	4604	heterozygous	1	47	8.07	259.79	8.07	53.98	2960.9	0.5	NA	Stella	1
208	1	1	1	2.26164e+07	2.26324e+07	23623418	2.3625e+07	1	insertion	80	80	-1	4958	4960	4608	4609	heterozygous	1	-1	9.66	262.88	9.66	245.09	14502.4	0.5	NA	Stella	1
209	1	1	1	2.26754e+07	2.26916e+07	2.36682e+07	23689900	1	deletion	80	80	-1	4966	4970	4614	4619	heterozygous	1	48	9.34	263.81	9.34	16.23	5436.9	0.5	NA	Stella	1
210	1	1	1	2.27602e+07	2.2762e+07	23759144	23762008	0.99	deletion	80	80	-1	4984	4985	4630	4631	heterozygous	1	-1	5.53	266.13	5.53	64.58	1100.9	0.333	NA	Stella	1
211	21	1	1	2.61362e+07	2.61419e+07	22721805	22727952	-1	deletion	81	81	-1	5510	5513	4429	4430	heterozygous	1	-1	3.72	57.8	254.17	3.72	468.4	0.333	NA	CH320_5	1
212	21	1	1	2.62195e+07	2.62221e+07	22805620	22810030	0.99	deletion	81	81	-1	5537	5538	4453	4454	heterozygous	1	-1	82.23	82.23	229.32	113.75	1804.3	0.333	NA	CH320_5	1
213	21	1	1	26247521	2.627e+07	22835459	22867778	1	deletion	81	81	-1	5543	5544	4459	4460	heterozygous	1	-1	85.73	85.73	226.16	107.93	9794.7	0.333	NA	CH320_5	1
214	21	1	1	2.64134e+07	2.64588e+07	23012139	23032659	1	insertion	81	81	-1	5583	5592	4488	4491	homozygous	1	-1	97.02	97.02	216.97	286.35	24826.7	0.5	NA	CH320_5	1
215	21	1	1	2.6611e+07	2.66352e+07	23185957	23211377	0.99	deletion	81	81	-1	5625	5630	4520	4525	heterozygous	1	44	1.89	106.15	206.77	1.89	1202.7	0.333	NA	CH320_5	1
216	21	1	1	2.66782e+07	2.66925e+07	23254249	23266077	1	insertion	81	81	-1	5634	5635	4529	4530	heterozygous	1	45	46.66	107.52	204.05	46.66	2472.1	0.333	NA	CH320_5	1
217	21	1	1	2.68747e+07	2.68909e+07	23446982	23471480	1	deletion	81	81	-1	5673	5675	4563	4567	heterozygous	1	49	131.35	143.88	168.85	131.35	8238.7	0.333	NA	CH320_5	1
218	21	1	1	2.69727e+07	2.69813e+07	23553318	23563078	0.99	deletion	81	81	-1	5698	5702	4587	4590	heterozygous	2	46	12.46	158.58	149.36	12.46	1111.5	0.333	NA	CH320_5	1
219	21	1	1	2.70166e+07	2.70298e+07	23598481	23604825	1	insertion	81	81	-1	5713	5717	4601	4602	heterozygous	2	47	143.45	168.92	143.45	286.35	6889.4	0.5	NA	CH320_5	1
220	21	1	1	2.70984e+07	2.71192e+07	23673425	23704296	1	deletion	81	81	-1	5733	5735	4616	4620	heterozygous	2	48	126.87	182.32	130.5	126.87	10135.9	0.5	NA	CH320_5	1
221	21	1	1	2.72164e+07	2.72271e+07	23801502	23811613	0.42	insertion	81	81	-1	5754	5759	4638	4642	heterozygous	1	-1	1.96	198.3	109.29	1.96	545.8	0.5	NA	CH320_5	1
222	21	1	1	2.72541e+07	2.72857e+07	23838308	23863817	1	insertion	81	81	-1	5765	5772	4648	4654	heterozygous	1	-1	66.02	203.72	109.64	66.02	6080	0.467	NA	CH320_5	1
223	21	1	1	2.73058e+07	2.73515e+07	23883960	23926094	1	insertion	81	81	-1	5776	5786	4658	4664	heterozygous	1	50	7.73	203.84	109.56	7.73	3507.9	0.333	NA	CH320_5	1
224	21	1	1	2.74255e+07	2.74345e+07	24000426	24010646	0.99	deletion	81	81	-1	5802	5803	4680	4683	heterozygous	1	51	12.68	220.74	91.26	12.68	1209.2	0.333	NA	CH320_5	1
225	21	1	1	2.75066e+07	2.75239e+07	24083896	24098606	1	insertion	81	81	-1	5820	5824	4699	4701	unknown	-1	52	33.81	231.05	81.44	33.81	2583	0.333	NA	CH320_5	1
226	21	1	1	2.75775e+07	2.75956e+07	2.41528e+07	24174045	1	deletion	81	81	-1	5832	5837	4709	4712	unknown	-1	53	5.67	238.1	74.69	5.67	3254.8	0.333	NA	CH320_5	1
227	21	1	1	2.76848e+07	2.76939e+07	24263357	24272044	-1	insertion	81	81	-1	5856	5857	4728	4729	heterozygous	1	-1	1.24	252.94	55.08	1.24	423.8	0.333	NA	CH320_5	1
228	21	1	1	2.77397e+07	2.77433e+07	24317747	24331315	1	deletion	81	81	-1	5864	5865	4736	4738	unknown	-1	54	49.01	263.19	49.01	286.35	9962.7	0.333	NA	CH320_5	1
229	21	1	1	2.78334e+07	2.78417e+07	24421069	24430545	0.99	deletion	81	81	-1	5887	5889	4760	4762	heterozygous	1	-1	14.09	281.97	30.15	14.09	1146.7	0.333	NA	CH320_5	1
230	21	1	1	2.78991e+07	2.79472e+07	24489558	24531784	1	insertion	81	81	-1	5895	5910	4767	4778	heterozygous	1	-1	22.13	282.06	26.14	22.13	5823.4	0.333	NA	CH320_5	1
231	21	1	1	27906190	2.79241e+07	2.44967e+07	24508752	1	insertion	81	81	-1	5896	5901	4768	4772	heterozygous	1	-1	29.6	283.43	29.6	252.16	5898.8	0.333	NA	CH320_5	1
232	21	1	1	2.80961e+07	2.82e+07	24680334	24751521	0.99	insertion	81	86	-1	5949	5981	4817	4831	heterozygous	1	-1	33.23	286.35	33.23	251.44	32647.8	0.6	NA	CH320_5	1
233	13	1	1	2.43273e+07	2.43361e+07	23189090	23197465	-1	insertion	83	83	-1	5267	5268	4521	4522	heterozygous	2	44	1.43	6.93	18.57	1.43	427.6	0.333	NA	CH264_4	1
234	13	1	1	2.43422e+07	2.44382e+07	23203658	23283873	1	insertion	83	83	-1	5269	5284	4523	4533	heterozygous	2	45	7.54	7.54	24.06	34.5	15837.9	0.333	NA	CH264_4	1
235	13	1	1	2.44661e+07	2.44976e+07	23311673	23340506	1	insertion	83	83	-1	5291	5293	4540	4541	heterozygous	1	-1	9.55	10.04	19.12	9.72	2707	0.333	NA	CH264_4	1
236	13	1	1	2.45519e+07	2.46205e+07	23394898	23475804	1	deletion	83	83	-1	5302	5320	4549	4568	heterozygous	2	49	14.81	17	14.81	27.66	12348.6	0.333	NA	CH264_4	1
237	13	1	1	2.46589e+07	2.47027e+07	23513907	23563078	1	deletion	83	83	-1	5334	5345	4580	4590	heterozygous	1	46	8.48	22.53	8.48	13.48	5313.2	0.333	NA	CH264_4	1
238	1	1	1	2.29133e+07	2.29588e+07	23883960	23926094	1	insertion	85	85	-1	5021	5031	4658	4664	heterozygous	1	50	6.07	6.08	916.88	7.49	3456.9	0.333	NA	Stella	1
239	1	1	1	2.30328e+07	2.30418e+07	24000426	24010646	0.98	deletion	85	85	-1	5047	5049	4680	4683	heterozygous	1	51	4.06	20.91	900.95	4.06	1196.3	0.333	NA	Stella	1
240	1	1	1	2.31042e+07	2.31654e+07	24072546	24126761	1	insertion	85	85	-1	5061	5071	4695	4705	unknown	-1	52	19.8	25.73	897.61	19.8	7051.8	0.333	NA	Stella	1
241	1	1	1	2.31914e+07	2.32076e+07	24152757	2.4174e+07	1	deletion	85	85	-1	5075	5078	4709	4712	unknown	-1	53	25.75	25.75	896.46	59.75	5057.4	0.333	NA	Stella	1
242	1	1	1	2.33465e+07	2.33626e+07	24312547	24317747	1	insertion	85	85	-1	5104	5106	4735	4736	unknown	-1	54	50.53	50.53	871.29	874.99	10913.2	0.333	NA	Stella	1
243	1	1	1	2.38483e+07	2.38526e+07	24803469	24819599	1	deletion	85	85	-1	5225	5226	4840	4846	unknown	-1	55	169.97	169.97	752.35	608.89	11802.3	0.5	NA	Stella	1
244	1	1	1	2.39679e+07	23985915	24934278	24951327	0.44	insertion	85	85	-1	5259	5260	4873	4874	heterozygous	1	-1	2.42	189.3	728.77	2.42	918.4	0.5	NA	Stella	1
245	1	1	1	2.3992e+07	2.40211e+07	24957458	25025084	1	deletion	85	85	-1	5262	5268	4876	4887	heterozygous	1	56	191.16	191.16	733.37	387.8	38528.5	0.75	NA	Stella	1
246	1	1	1	2.40363e+07	2.40729e+07	2.50398e+07	2.50718e+07	1	insertion	85	85	-1	5273	5283	4892	4898	heterozygous	1	-1	24.74	189.65	733.28	24.74	4688.6	0.5	NA	Stella	1
247	1	1	1	2.42492e+07	2.42866e+07	25248141	25283518	1	insertion	85	85	-1	5324	5328	4936	4940	unknown	-1	57	3.18	236.22	686.11	3.18	1994.7	0.312	NA	Stella	1
248	1	1	1	2.43651e+07	2.4381e+07	2.53623e+07	25380286	0.99	deletion	85	85	-1	5339	5342	4952	4956	heterozygous	1	58	2.27	242.58	679.63	2.27	2096.5	0.333	NA	Stella	1
249	1	1	1	2.45669e+07	2.46712e+07	25565958	25660065	1	insertion	85	85	-1	5385	5402	4991	5001	heterozygous	1	59	12.39	256.64	667.07	12.39	10175.1	0.458	NA	Stella	1
250	1	1	1	2.47082e+07	24722900	25697403	25710289	1	insertion	85	85	-1	5411	5413	5011	5013	heterozygous	1	60	14.88	257.67	664.05	14.88	1850.3	0.333	NA	Stella	1
251	1	1	1	2.47382e+07	2.47417e+07	25725574	25730588	0.99	deletion	85	85	-1	5418	5419	5018	5020	heterozygous	1	61	66.65	260.23	661.17	66.65	1485.8	0.333	NA	Stella	1
252	1	1	1	2.48164e+07	2.48389e+07	25806659	25827091	1	insertion	85	85	-1	5434	5437	5035	5038	heterozygous	1	62	10.65	271.99	650.09	10.65	2031.2	0.333	NA	Stella	1
253	1	1	1	24945527	2.49839e+07	25933986	25994060	1	deletion	85	85	-1	5456	5459	5055	5062	heterozygous	1	63	155.62	278.7	644.6	155.62	21699.7	0.5	NA	Stella	1
254	1	1	1	2.50209e+07	2.50272e+07	26031005	26048160	1	deletion	85	85	-1	5471	5472	5074	5078	homozygous	1	64	284.65	284.65	637.46	444.5	10779.8	0.5	NA	Stella	1
255	1	1	1	2.52171e+07	2.52523e+07	26237960	26276013	1	deletion	85	85	-1	5509	5516	5112	5122	heterozygous	1	65	6.1	329.58	588.67	6.1	2849.7	0.5	NA	Stella	1
256	1	1	1	2.52211e+07	2.52263e+07	2.6242e+07	2.62494e+07	1	deletion	85	85	-1	5511	5512	5114	5116	heterozygous	1	65	6.1	329.68	589.22	6.1	2255.5	0.5	NA	Stella	1
257	1	1	1	2.52577e+07	2.52662e+07	26281417	26309942	1	deletion	85	85	-1	5518	5519	5124	5128	homozygous	1	66	331.15	331.15	591.36	413.27	20026.6	0.5	NA	Stella	1
258	1	1	1	2.53679e+07	2.54607e+07	2.64122e+07	26514412	1	deletion	85	85	-1	5541	5560	5146	5164	heterozygous	1	67	8.09	340.98	583	8.09	9405.9	0.5	NA	Stella	1
259	1	1	1	2.53679e+07	2.54891e+07	26412228	26544263	1	deletion	85	85	-1	5541	5565	5146	5168	heterozygous	1	67	8.09	334.7	581.55	8.09	10866.2	0.5	NA	Stella	1
260	1	1	1	2.56442e+07	2.56554e+07	26698321	26710118	0.55	deletion	85	85	-1	5597	5599	5196	5197	heterozygous	1	68	1.32	364.08	554.42	1.32	550.9	0.5	NA	Stella	1
261	1	1	1	2.63966e+07	2.64409e+07	27453469	27504680	1	deletion	85	85	-1	5761	5771	5339	5348	unknown	-1	69	14.83	512.97	410.33	14.83	6937	0.333	NA	Stella	1
262	1	1	1	2.64514e+07	2.64711e+07	27515258	27536210	0.98	deletion	85	85	-1	5772	5777	5349	5355	heterozygous	1	-1	3.66	508.29	408.14	3.66	1300.5	0.333	NA	Stella	1
263	1	1	1	2.65982e+07	2.66009e+07	27662870	27666609	0.99	deletion	85	85	-1	5812	5813	5383	5384	heterozygous	1	70	42.47	530.29	390.79	42.47	1008.3	0.333	NA	Stella	1
264	1	1	1	2.66633e+07	2.66695e+07	27728975	27734836	-1	insertion	85	85	-1	5827	5828	5397	5398	heterozygous	1	-1	1.57	545.27	372.88	1.57	339.9	0.333	NA	Stella	1
265	1	1	1	2.67183e+07	2.67293e+07	2.77843e+07	27792689	1	insertion	85	85	-1	5836	5838	5408	5409	unknown	-1	71	59.85	552.17	369.27	59.85	2502.7	0.333	NA	Stella	1
266	1	1	1	2.69396e+07	2.69607e+07	28003310	28025512	0.98	deletion	85	85	-1	5874	5878	5441	5445	unknown	-1	72	2.04	592.51	325.35	2.04	1093.6	0.333	NA	Stella	1
267	1	1	1	27061929	2.70725e+07	28127139	28141327	1	deletion	85	85	-1	5901	5905	5464	5467	heterozygous	1	-1	68.43	609.08	313.2	68.43	3589.2	0.333	NA	Stella	1
268	1	1	1	2.75557e+07	2.75636e+07	28624931	28632367	-1	insertion	85	85	-1	6008	6009	5565	5566	heterozygous	1	-1	2.74	719.84	199.34	2.74	478	0.333	NA	Stella	1
269	1	1	1	2.75983e+07	2.76132e+07	28667012	28677882	1	insertion	85	85	-1	6013	6015	5570	5571	unknown	-1	73	38.36	724.32	197.19	38.36	3995.5	0.333	NA	Stella	1
270	1	1	1	2.78123e+07	2.78244e+07	28876628	28894226	1	deletion	85	85	-1	6059	6061	5610	5611	unknown	-1	74	112.85	766.12	155.46	112.85	5537.4	0.333	NA	Stella	1
271	1	1	1	2.83296e+07	2.83494e+07	29398757	29431411	1	deletion	85	85	-1	6185	6188	5714	5715	heterozygous	1	75	42.55	879.52	42.55	182.96	12871.4	0.333	NA	Stella	1
272	1	1	1	2.84143e+07	2.8419e+07	29496305	29501701	0.9	deletion	85	85	-1	6209	6211	5732	5733	unknown	-1	76	12.41	886.8	34.57	12.41	701	0.333	NA	Stella	1
273	1	1	1	2.86794e+07	28696949	29762444	29768188	1	insertion	85	85	-1	6259	6264	5776	5777	heterozygous	1	77	20.79	901.46	20.79	874.99	11765.1	0.286	NA	Stella	1
274	1	1	1	2.88241e+07	2.88305e+07	29894813	29901588	-1	deletion	85	85	-1	6292	6293	5798	5799	heterozygous	1	-1	1.51	911.61	6.45	1.51	370.9	0.333	NA	Stella	1
275	1	1	1	2.88441e+07	2.90051e+07	29915248	30067969	1	insertion	85	93	-1	6299	6326	5804	5828	unknown	-1	78	3.53	874.99	66.62	3.53	8247	0.481	NA	Stella	1
276	21	1	1	2.82459e+07	2.82536e+07	24797464	24802536	1	insertion	86	86	-1	5991	5993	4838	4839	heterozygous	1	-1	7.91	7.91	23.34	33.23	2627.9	0.5	NA	CH320_5	1
277	21	1	1	2.82604e+07	2.8271e+07	2.48093e+07	24813620	1	insertion	86	86	-1	5997	5999	4843	4844	unknown	-1	55	8.96	8.96	22.45	33.23	6316.6	0.5	NA	CH320_5	1
278	21	1	1	2.82604e+07	2.82767e+07	24809275	24819599	1	insertion	86	86	-1	5997	6001	4843	4846	unknown	-1	55	4.94	4.94	21.78	33.23	6001.3	0.5	NA	CH320_5	1
279	21	1	1	2.83184e+07	2.8331e+07	24861225	24872799	1	insertion	86	86	-1	6017	6020	4858	4860	heterozygous	1	-1	8.29	18.19	13.48	8.29	1078	0.5	NA	CH320_5	1
280	21	1	1	2.83657e+07	2.83838e+07	24907506	24926840	0.98	deletion	86	86	-1	6028	6029	4869	4870	heterozygous	1	-1	3.87	19.66	9.83	3.87	1258.5	0.5	NA	CH320_5	1
281	21	1	1	2.84267e+07	2.85294e+07	24969927	25031690	0.99	insertion	86	87	-1	6041	6068	4879	4889	heterozygous	2	56	33.23	33.23	61.02	523.94	40897	0.846	NA	CH320_5	1
282	21	1	1	2.8694e+07	2.86956e+07	25196702	25199126	0.9	deletion	87	87	-1	6107	6108	4924	4925	heterozygous	1	-1	18.42	45.9	18.42	42.77	866	0.4	NA	CH320_5	1
283	21	1	1	2.87511e+07	2.88035e+07	25254637	25254637	1	insertion	87	89	-1	6122	6123	4938	4938	unknown	-1	57	61.02	61.02	516.8	237267	52384.2	0.25	NA	CH320_5	1
284	13	1	1	2.63548e+07	2.64377e+07	25300925	25380286	0.99	insertion	88	88	-1	5724	5735	4945	4956	heterozygous	1	58	1.99	20.9	10.69	1.99	3572.6	0.333	NA	CH264_4	1
285	13	1	1	2.64868e+07	2.64949e+07	25429144	25436435	0.82	insertion	88	88	-1	5750	5752	4968	4969	heterozygous	1	-1	8.2	21.46	8.23	9.31	767.1	0.333	NA	CH264_4	1
286	13	1	1	26525335	2.65389e+07	2.5467e+07	25476954	1	insertion	88	88	-1	5760	5762	4977	4978	unknown	-1	79	6.5	23.32	6.5	36.57	3617.1	0.333	NA	CH264_4	1
287	13	1	1	2.65921e+07	2.67256e+07	25530387	25656035	1	insertion	88	90	-1	5772	5804	4986	5000	heterozygous	2	59	4.75	36.57	29.45	4.75	7947.6	0.469	NA	CH264_4	1
288	21	1	1	2.8911e+07	2.89244e+07	2.53623e+07	25379468	1	deletion	89	89	-1	6140	6142	4952	4955	heterozygous	2	58	15.24	20.05	544.57	15.24	3692	0.333	NA	CH320_5	1
289	21	1	1	2.90061e+07	2.90214e+07	25460944	25476954	0.55	deletion	89	89	-1	6166	6169	4975	4978	unknown	-1	79	1.2	37.48	521.55	1.2	692.3	0.333	NA	CH320_5	1
290	21	1	1	2.91115e+07	2.92102e+07	25565958	25656035	1	insertion	89	89	-1	6184	6201	4991	5000	heterozygous	1	59	10.83	49.28	516.95	10.83	8640.5	0.476	NA	CH320_5	1
291	21	1	1	2.92365e+07	2.9268e+07	2.56824e+07	25710289	1	insertion	89	89	-1	6208	6215	5007	5013	heterozygous	2	60	11.16	49.38	516	11.16	3632.4	0.333	NA	CH320_5	1
292	21	1	1	2.92833e+07	2.92868e+07	25725574	25730588	0.99	deletion	89	89	-1	6220	6221	5018	5020	heterozygous	1	61	50.92	50.92	513.12	66.74	1486.8	0.333	NA	CH320_5	1
293	21	1	1	2.93737e+07	2.93762e+07	25818380	25820327	0.82	insertion	89	89	-1	6237	6239	5036	5037	heterozygous	1	62	24.73	63.34	500.66	24.73	620.6	0.333	NA	CH320_5	1
294	21	1	1	2.94138e+07	2.95072e+07	25857514	2.59731e+07	1	deletion	89	89	-1	6248	6264	5046	5057	homozygous	1	63	44.05	71.35	495.53	44.05	22169.3	0.5	NA	CH320_5	1
295	21	1	1	2.95138e+07	2.95338e+07	25979828	26005088	1	deletion	89	89	-1	6268	6270	5061	5063	heterozygous	2	63	37.71	69.03	495.48	37.71	5295.4	0.5	NA	CH320_5	1
296	21	1	1	2.95544e+07	2.96268e+07	26025705	26107178	1	deletion	89	89	-1	6277	6297	5071	5091	homozygous	1	64	14.54	71.94	487.58	14.54	9051.1	0.5	NA	CH320_5	1
297	21	1	1	2.95598e+07	2.96206e+07	26031005	2.6101e+07	1	deletion	89	89	-1	6281	6296	5074	5090	homozygous	1	64	19.69	74.55	491.91	19.69	9188.2	0.5	NA	CH320_5	1
298	21	1	1	2.96647e+07	2.97412e+07	26146053	26230885	1	deletion	89	89	-1	6300	6315	5094	5110	heterozygous	1	-1	11.37	74.21	492.21	11.37	8345.5	0.5	NA	CH320_5	1
299	21	1	1	2.97483e+07	29771754	26237960	26262509	0.97	deletion	89	89	-1	6318	6324	5112	5120	heterozygous	2	65	1.56	72.05	488.42	1.56	1090.1	0.5	NA	CH320_5	1
300	21	1	1	29771754	2.97806e+07	26262509	26271831	-1	deletion	89	89	-1	6324	6325	5120	5121	heterozygous	2	65	1.51	72.02	488.5	1.51	472.4	0.5	NA	CH320_5	1
301	21	1	1	2.97892e+07	29798613	26280264	26309942	1	deletion	89	89	-1	6327	6328	5123	5128	homozygous	1	66	73	73	492.26	422.7	20243	0.5	NA	CH320_5	1
302	21	1	1	2.98926e+07	2.99888e+07	2.64039e+07	26514412	1	deletion	89	89	-1	6348	6365	5145	5164	heterozygous	2	67	14.61	86.78	480.02	14.61	14248.6	0.5	NA	CH320_5	1
303	21	1	1	2.98926e+07	3.00174e+07	26403923	26544263	1	deletion	89	89	-1	6348	6370	5145	5168	heterozygous	2	67	14.61	82.72	478.54	14.61	15488.9	0.5	NA	CH320_5	1
304	21	1	1	3.01324e+07	3.01395e+07	26660922	26665318	1	insertion	89	89	-1	6397	6399	5190	5191	heterozygous	1	-1	37.59	98.2	465.89	37.59	2742.6	0.5	NA	CH320_5	1
305	21	1	1	30172555	3.01827e+07	26698321	26710118	0.99	deletion	89	89	-1	6405	6406	5196	5197	heterozygous	2	68	20.71	100.54	463.2	20.71	1665.6	0.5	NA	CH320_5	1
306	21	1	1	30219922	3.02512e+07	26747203	26787622	1	deletion	89	89	-1	6418	6422	5208	5213	heterozygous	1	-1	47.9	106.77	458.6	47.9	9173.2	0.5	NA	CH320_5	1
307	21	1	1	3.03306e+07	3.03427e+07	26866975	26877745	1	insertion	89	89	-1	6439	6444	5229	5233	heterozygous	1	-1	16.23	122.73	438.71	16.23	1368.7	0.5	NA	CH320_5	1
308	21	1	1	3.03696e+07	3.03735e+07	26904455	26914538	1	deletion	89	89	-1	6450	6451	5238	5241	heterozygous	1	-1	38.14	125.99	438.44	38.14	6230.6	0.5	NA	CH320_5	1
309	21	1	1	3.05125e+07	3.05224e+07	27053482	27059267	1	insertion	89	89	-1	6472	6473	5261	5263	heterozygous	1	-1	147.85	147.85	416.31	193.58	4156.3	0.333	NA	CH320_5	1
310	21	1	1	3.05547e+07	30579848	27091867	27115622	1	insertion	89	89	-1	6481	6484	5270	5273	heterozygous	1	-1	3.09	151.83	412.86	3.09	1362.9	0.333	NA	CH320_5	1
311	21	1	1	3.06355e+07	3.06416e+07	27171725	27174629	1	insertion	89	89	-1	6500	6503	5286	5287	heterozygous	1	-1	161.26	161.26	403.03	516.8	3132.8	0.333	NA	CH320_5	1
312	21	1	1	3.06919e+07	3.07112e+07	2.72246e+07	27237534	1	insertion	89	89	-1	6509	6510	5294	5295	heterozygous	1	-1	165.08	165.08	398.87	171.22	6312.8	0.333	NA	CH320_5	1
313	21	1	1	3.06919e+07	3.07183e+07	27224578	27245529	1	insertion	89	89	-1	6509	6514	5294	5299	heterozygous	1	-1	77.3	162.22	398.25	77.3	5428.7	0.333	NA	CH320_5	1
314	21	1	1	30830759	3.08585e+07	27358082	27376039	1	insertion	89	89	-1	6539	6546	5319	5324	heterozygous	1	-1	186.34	186.34	379.3	344.23	9833.6	0.333	NA	CH320_5	1
315	21	1	1	3.09029e+07	30917444	27420764	27432413	1	insertion	89	89	-1	6551	6552	5329	5330	heterozygous	1	-1	64.19	188.47	375.33	64.19	2851.2	0.333	NA	CH320_5	1
316	21	1	1	3.09471e+07	3.09536e+07	27462101	27469846	0.99	deletion	89	89	-1	6563	6565	5341	5342	unknown	-1	69	21.65	194.32	369.71	21.65	1185.8	0.333	NA	CH320_5	1
317	21	1	1	3.10808e+07	3.11515e+07	2.75982e+07	27639611	1	insertion	89	89	-1	6594	6611	5371	5376	heterozygous	1	-1	218.7	218.7	348.17	516.8	29195.7	0.333	NA	CH320_5	1
318	21	1	1	31174768	3.11775e+07	27662870	27666609	0.99	deletion	89	89	-1	6619	6620	5383	5384	heterozygous	1	70	42.55	219.41	344.31	42.55	1009.3	0.333	NA	CH320_5	1
319	21	1	1	3.11931e+07	3.11954e+07	27682157	27684264	-1	insertion	89	89	-1	6623	6624	5387	5388	heterozygous	1	-1	2.1	219.99	341.63	2.1	234.5	0.333	NA	CH320_5	1
320	21	1	1	3.12082e+07	3.12125e+07	27697023	27702977	0.99	deletion	89	89	-1	6626	6627	5390	5391	heterozygous	1	-1	60.77	221.15	342.6	60.77	1609.2	0.333	NA	CH320_5	1
321	21	1	1	3.12906e+07	3.13063e+07	2.77817e+07	27792689	1	insertion	89	89	-1	6642	6645	5407	5409	unknown	-1	71	138.43	224.29	340.37	138.43	4784.7	0.333	NA	CH320_5	1
322	21	1	1	3.13918e+07	3.13995e+07	27878932	27881929	1	insertion	89	89	-1	6656	6659	5418	5419	heterozygous	1	-1	229.89	229.89	334.47	516.8	4740.9	0.333	NA	CH320_5	1
323	21	1	1	31438404	3.14392e+07	27920312	27928805	1	deletion	89	89	-1	6670	6671	5429	5431	heterozygous	1	-1	236.3	236.3	328.02	516.8	7729.5	0.333	NA	CH320_5	1
324	21	1	1	3.14963e+07	31551890	27985885	28029903	1	insertion	89	89	-1	6681	6682	5440	5446	unknown	-1	72	81.6	244.98	319.97	81.6	11554.2	0.333	NA	CH320_5	1
325	21	1	1	3.21783e+07	3.22014e+07	28655865	28677882	1	insertion	89	89	-1	6812	6815	5568	5571	unknown	-1	73	2.45	386.36	173.23	2.45	1162.7	0.333	NA	CH320_5	1
326	21	1	1	3.22599e+07	3.2265e+07	28736079	28740943	-1	insertion	89	89	-1	6828	6829	5582	5583	heterozygous	1	-1	1.74	399.31	161.72	1.74	311.3	0.333	NA	CH320_5	1
327	21	1	1	32372691	3.23806e+07	28847583	2.8857e+07	0.99	deletion	89	89	-1	6849	6852	5602	5604	heterozygous	1	-1	25.15	419.39	145.13	25.15	1504.5	0.333	NA	CH320_5	1
328	21	1	1	3.23945e+07	3.24103e+07	28871139	28894226	1	deletion	89	89	-1	6857	6859	5609	5611	unknown	-1	74	117.46	420.93	143.66	117.46	7340	0.333	NA	CH320_5	1
329	21	1	1	3.29133e+07	3.29342e+07	29396975	29431411	1	deletion	89	89	-1	6984	6985	5713	5715	heterozygous	1	75	40.44	524.12	40.44	183.3	13563.8	0.333	NA	CH320_5	1
330	21	1	1	3.29996e+07	3.30153e+07	29496305	2.9511e+07	1	insertion	89	89	-1	7005	7012	5732	5736	unknown	-1	76	5.25	537.7	27.47	5.25	1107.5	0.333	NA	CH320_5	1
331	21	1	1	3.30246e+07	3.30456e+07	29520377	29540441	0.42	insertion	89	89	-1	7017	7018	5740	5741	heterozygous	1	-1	1.81	535.71	24.14	1.81	958.3	0.333	NA	CH320_5	1
332	21	1	1	3.31594e+07	3.31837e+07	29654200	29680747	1	deletion	89	89	-1	7042	7046	5760	5764	heterozygous	1	-1	4.58	555.06	4.58	7.7	2245.6	0.333	NA	CH320_5	1
333	21	1	1	3.31952e+07	3.31999e+07	29692414	29699676	1	deletion	89	89	-1	7047	7048	5765	5767	heterozygous	1	-1	8.96	555.12	8.96	115.84	2548	0.333	NA	CH320_5	1
334	21	1	1	3.32684e+07	3.32806e+07	29768188	29768188	1	insertion	89	92	-1	7057	7060	5777	5777	heterozygous	1	77	516.8	516.8	967.94	12779.3	12234.8	0.25	NA	CH320_5	1
335	13	1	1	2.67674e+07	2.67819e+07	25697403	25710289	1	insertion	90	90	-1	5816	5818	5011	5013	heterozygous	1	60	9.8	9.92	15.64	10.43	1568.2	0.333	NA	CH264_4	1
336	13	1	1	2.67972e+07	2.68683e+07	25725574	25770430	1	insertion	90	90	-1	5823	5836	5018	5027	heterozygous	2	61	12.48	12.48	15.63	29.45	26271	0.333	NA	CH264_4	1
337	13	1	1	2.69046e+07	26921428	25806659	25827091	1	deletion	90	90	-1	5844	5845	5035	5038	heterozygous	2	62	9.57	15.96	9.57	29.45	3586.3	0.333	NA	CH264_4	1
338	21	1	1	3.33845e+07	3.33926e+07	2.98722e+07	29879787	-1	insertion	92	92	-1	7079	7080	5795	5796	heterozygous	1	-1	2.54	19.24	1052	2.54	474.6	0.333	NA	CH320_5	1
339	21	1	1	3.35264e+07	33553146	30013705	30041918	0.98	deletion	92	92	-1	7103	7111	5818	5825	unknown	-1	78	2.57	53.7	1015.83	2.57	1483.1	0.5	NA	CH320_5	1
340	21	1	1	3.36109e+07	3.36172e+07	30099160	30104112	1	insertion	92	92	-1	7122	7123	5835	5836	heterozygous	1	-1	53.02	56.19	1017.18	53.02	1318	0.333	NA	CH320_5	1
341	21	1	1	3.36584e+07	3.3669e+07	30145284	30156723	0.9	deletion	92	92	-1	7129	7130	5842	5843	unknown	-1	80	3.87	61.67	1010.7	3.87	771.2	0.333	NA	CH320_5	1
342	21	1	1	3.37999e+07	3.38113e+07	30287676	30299933	0.9	deletion	92	92	-1	7153	7155	5866	5869	heterozygous	1	-1	3.64	85.96	982.78	3.64	799.7	0.333	NA	CH320_5	1
343	21	1	1	3.39219e+07	3.39308e+07	30412011	30423147	1	deletion	92	92	-1	7174	7177	5885	5887	heterozygous	1	81	43.77	101.85	972.34	43.77	2269.4	0.333	NA	CH320_5	1
344	21	1	1	3.42136e+07	3.42425e+07	30706156	30727447	1	insertion	92	92	-1	7225	7232	5934	5938	unknown	-1	82	146.54	154.87	920.22	146.54	7573.3	0.333	NA	CH320_5	1
345	21	1	1	3.47154e+07	3.4721e+07	31201185	31209464	1	deletion	92	92	-1	7333	7334	6034	6035	heterozygous	1	-1	10.81	270.28	803.15	10.81	2748.5	0.4	NA	CH320_5	1
346	21	1	1	3.47359e+07	3.47697e+07	3.12242e+07	31259775	0.98	deletion	92	92	-1	7337	7345	6037	6044	heterozygous	1	-1	2.18	269.41	799.25	2.18	1720.1	0.5	NA	CH320_5	1
347	21	1	1	3.4783e+07	3.4817e+07	31273067	31303678	1	insertion	92	92	-1	7348	7355	6047	6053	homozygous	1	-1	13.33	275.4	799.68	13.33	3329.5	0.875	NA	CH320_5	1
348	21	1	1	3.49205e+07	3.50137e+07	31407050	31506235	0.99	deletion	92	92	-1	7369	7384	6067	6081	homozygous	1	83	4.24	292.51	783.39	4.24	6002	0.5	NA	CH320_5	1
349	21	1	1	35325515	3.53502e+07	31818740	31877687	1	deletion	92	92	-1	7450	7457	6138	6152	heterozygous	1	-1	355	355	721.79	404.6	34310.4	0.5	NA	CH320_5	1
350	21	1	1	3.54058e+07	3.54146e+07	31933532	31943062	0.87	deletion	92	92	-1	7473	7477	6164	6168	heterozygous	1	-1	5.25	362.37	707.59	5.25	746.4	0.5	NA	CH320_5	1
351	21	1	1	3.55309e+07	3.56061e+07	32059978	32139091	1	deletion	92	92	-1	7509	7527	6198	6213	heterozygous	1	84	2.7	387.82	688.09	2.7	3924.4	0.5	NA	CH320_5	1
352	21	1	1	3.58858e+07	3.5892e+07	3.24184e+07	3.24235e+07	1	insertion	92	92	-1	7578	7581	6258	6260	heterozygous	1	-1	16.46	439.7	633.34	16.46	1187.5	0.333	NA	CH320_5	1
353	21	1	1	3.59939e+07	3.60052e+07	32524663	32537089	0.99	deletion	92	92	-1	7602	7605	6278	6282	unknown	-1	85	8.78	459.75	609.5	8.78	1172.9	0.333	NA	CH320_5	1
354	21	1	1	3.60526e+07	3.60714e+07	32584540	32604828	0.99	deletion	92	92	-1	7612	7613	6289	6292	heterozygous	1	86	5.81	469.97	603.89	5.81	1535.1	0.333	NA	CH320_5	1
355	21	1	1	36283486	3.62877e+07	32816407	32821516	0.9	deletion	92	92	-1	7663	7664	6337	6338	heterozygous	1	-1	24.17	515.28	558.08	24.17	921.3	0.333	NA	CH320_5	1
356	21	1	1	3.63322e+07	3.63368e+07	32865885	32870746	-1	deletion	92	92	-1	7675	7676	6347	6348	unknown	-1	87	1.7	522.22	548.46	1.7	309.1	0.333	NA	CH320_5	1
357	21	1	1	3.65223e+07	3.6528e+07	3.30569e+07	33065030	1	deletion	92	92	-1	7709	7710	6378	6380	heterozygous	1	88	33.23	556.58	517.14	33.23	2448.5	0.333	NA	CH320_5	1
358	21	1	1	3.65348e+07	3.65421e+07	33071820	33079620	-1	deletion	92	92	-1	7712	7713	6382	6383	heterozygous	1	89	1.81	555.08	515.49	1.81	433.3	0.333	NA	CH320_5	1
359	21	1	1	3.66163e+07	3.66413e+07	33153815	33180993	1	deletion	92	92	-1	7739	7744	6406	6409	heterozygous	1	90	6.53	577.78	496.81	6.53	2131.1	0.333	NA	CH320_5	1
360	21	1	1	36892880	36935243	33431706	3.34813e+07	1	deletion	92	92	-1	7784	7792	6449	6457	heterozygous	1	-1	23.58	619.66	455.78	23.58	7197.9	0.333	NA	CH320_5	1
361	21	1	1	3.7079e+07	3.71062e+07	33625834	33649343	1	insertion	92	92	-1	7818	7819	6484	6485	heterozygous	1	91	28.28	645.41	428.07	28.28	3703.2	0.333	NA	CH320_5	1
362	21	1	1	3.7125e+07	3.71487e+07	33668109	33689979	1	insertion	92	92	-1	7823	7826	6489	6492	heterozygous	1	-1	7.11	647.26	422.41	7.11	1801	0.333	NA	CH320_5	1
363	21	1	1	3.72355e+07	3.72394e+07	33776519	3.37811e+07	0.9	deletion	92	92	-1	7847	7849	6510	6512	heterozygous	1	92	3.32	669.52	400.33	3.32	753.8	0.333	NA	CH320_5	1
364	21	1	1	3.73089e+07	3.73313e+07	33850452	33875765	1	deletion	92	92	-1	7859	7864	6522	6528	heterozygous	1	-1	9.16	682.25	392.67	9.16	2857.8	0.333	NA	CH320_5	1
365	21	1	1	3.74028e+07	3.74475e+07	33947170	34011011	1	deletion	92	92	-1	7878	7883	6541	6551	heterozygous	1	93	106.31	694.49	381.35	106.31	19063.6	0.333	NA	CH320_5	1
366	21	1	1	3.74786e+07	37511369	34042084	34076529	0.98	deletion	92	92	-1	7892	7897	6560	6563	unknown	-1	94	2.2	697.39	374.13	2.2	1676.2	0.444	NA	CH320_5	1
367	21	1	1	3.75359e+07	3.755e+07	34100997	34120968	1	deletion	92	92	-1	7903	7906	6569	6572	unknown	-1	94	98.65	705.24	369.28	98.65	5849.1	0.444	NA	CH320_5	1
368	21	1	1	3.77185e+07	3.77755e+07	34289185	34339984	1	insertion	92	92	-1	7936	7954	6598	6608	unknown	-1	95	17.03	737	338.84	17.03	6156.1	0.333	NA	CH320_5	1
369	21	1	1	3.78784e+07	37905867	34443144	34473231	1	deletion	92	92	-1	7975	7977	6626	6628	unknown	-1	96	8.45	754.28	319.75	8.45	2642.6	0.333	NA	CH320_5	1
370	21	1	1	3.80104e+07	3.80256e+07	34577433	34586682	1	insertion	92	92	-1	8001	8002	6648	6649	heterozygous	1	-1	297.38	776.2	297.38	425.39	5942.6	0.333	NA	CH320_5	1
371	21	1	1	3.84893e+07	3.85383e+07	35052161	35084513	1	insertion	92	92	-1	8104	8111	6739	6744	unknown	-1	97	211.52	864.06	211.52	216	16714.1	0.333	NA	CH320_5	1
372	21	1	1	3.85697e+07	3.8578e+07	35115841	35127389	1	deletion	92	92	-1	8118	8122	6751	6755	heterozygous	1	-1	83.84	868.08	206.58	83.84	3226.7	0.333	NA	CH320_5	1
373	21	1	1	3.87704e+07	38780280	35320319	35331490	0.99	deletion	92	92	-1	8159	8160	6788	6790	heterozygous	1	-1	12.62	905.22	168.45	12.62	1257.7	0.333	NA	CH320_5	1
374	21	1	1	38895542	3.88987e+07	35446799	35449425	0.82	insertion	92	92	-1	8180	8181	6809	6810	heterozygous	1	-1	17.8	921.47	151.87	17.8	577	0.333	NA	CH320_5	1
375	21	1	1	3.91828e+07	3.91978e+07	35733579	35749285	0.55	deletion	92	92	-1	8245	8247	6871	6872	unknown	-1	98	1.26	993.9	76.51	1.26	691.5	0.5	NA	CH320_5	1
376	21	1	1	39272667	39283645	3.58239e+07	35836944	1	deletion	92	92	-1	8264	8265	6885	6887	unknown	-1	99	7.48	1007.41	64.9	7.48	2105.2	0.333	NA	CH320_5	1
377	21	1	1	3.94961e+07	3.95395e+07	36049635	36081934	1	insertion	92	92	-1	8318	8323	6934	6935	heterozygous	1	-1	12.75	1061.74	12.75	139.44	11107.5	0.5	NA	CH320_5	1
378	21	1	1	3.96248e+07	4.01996e+07	36167528	36186491	1	insertion	92	101	-1	8339	8446	6950	6952	heterozygous	1	-1	526.29	967.94	526.29	993229	555915	0.6	NA	CH320_5	1
379	21	1	1	3.96248e+07	4.00297e+07	36167528	36385856	1	insertion	92	102	-1	8339	8412	6950	6982	heterozygous	1	100	12.74	967.94	12.74	877.08	186653	0.5	NA	CH320_5	1
380	1	1	1	2.90606e+07	2.90708e+07	30123372	30132999	0.44	insertion	93	93	-1	6340	6341	5838	5839	heterozygous	1	-1	2.44	10.38	41.58	2.44	563.5	0.333	NA	Stella	1
381	1	1	1	2.9083e+07	2.90889e+07	30145284	30165117	1	deletion	93	93	-1	6344	6345	5842	5844	unknown	-1	80	12.72	12.72	42.47	66.62	13920.3	0.333	NA	Stella	1
382	1	1	1	2.91254e+07	29138927	30201464	30211215	1	insertion	93	93	-1	6354	6355	5853	5854	heterozygous	1	-1	16.1	16.1	38.35	66.62	3764.6	0.333	NA	Stella	1
383	1	1	1	29230423	2.92374e+07	30302695	30310001	-1	deletion	93	93	-1	6373	6374	5870	5871	heterozygous	1	-1	1.18	20.01	30.93	1.18	367.6	0.333	NA	Stella	1
384	1	1	1	2.9269e+07	2.93184e+07	30341644	30385843	1	insertion	93	93	-1	6381	6385	5878	5880	heterozygous	1	-1	13.31	30.08	25.34	13.31	5201.3	0.333	NA	Stella	1
385	1	1	1	2.93445e+07	2.93529e+07	30412011	30423147	1	deletion	93	93	-1	6392	6395	5885	5887	heterozygous	1	81	24.95	30.23	24.95	65.48	2764.7	0.333	NA	Stella	1
386	1	1	1	2.94831e+07	2.96355e+07	30552726	30602817	1	insertion	93	94	-1	6414	6444	5906	5912	heterozygous	1	-1	66.62	66.62	105.23	4979.51	102319	0.437	NA	Stella	1
387	1	1	1	2.96997e+07	2.97034e+07	30667569	30671006	-1	insertion	94	94	-1	6463	6464	5927	5928	heterozygous	1	-1	1.17	15.27	76.02	1.17	236.3	0.333	NA	Stella	1
388	1	1	1	2.97386e+07	2.9775e+07	30706156	3.07509e+07	1	deletion	94	94	-1	6470	6478	5934	5945	unknown	-1	82	21.12	21.12	75.56	28.43	8309.9	0.333	NA	Stella	1
389	1	1	1	29738634	2.98042e+07	30706156	30778680	1	deletion	94	94	-1	6470	6487	5934	5952	unknown	-1	82	10.76	20.55	74.19	10.76	6966.5	0.333	NA	Stella	1
390	1	1	1	2.98435e+07	29849129	30817909	30818607	1	insertion	94	94	-1	6494	6498	5957	5958	heterozygous	1	-1	23.76	23.76	71.44	105.23	4978.6	0.333	NA	Stella	1
391	1	1	1	2.99503e+07	2.99561e+07	30919719	30925887	-1	deletion	94	94	-1	6521	6522	5980	5981	heterozygous	1	-1	1.9	47.63	44.22	1.9	371.3	0.333	NA	Stella	1
392	1	1	1	2.99592e+07	2.99662e+07	30928965	30936426	-1	deletion	94	94	-1	6523	6524	5982	5983	heterozygous	1	-1	2.31	47.52	44.64	2.31	452.6	0.333	NA	Stella	1
393	1	1	1	2.99796e+07	3.00044e+07	30949813	30973521	0.96	insertion	94	94	-1	6526	6528	5985	5987	heterozygous	1	-1	1.41	48.75	43.86	1.41	1022.7	0.333	NA	Stella	1
394	1	1	1	3.01138e+07	3.01283e+07	31083194	31095708	1	insertion	94	94	-1	6550	6555	6008	6012	heterozygous	1	-1	20.25	75.52	20.25	27.54	2014.2	0.333	NA	Stella	1
395	1	1	1	3.01907e+07	3.02083e+07	31158697	31169541	1	insertion	94	94	-1	6565	6568	6022	6024	heterozygous	1	-1	11.84	83.61	11.84	105.23	6834.2	0.333	NA	Stella	1
396	1	1	1	3.04394e+07	3.05408e+07	31397959	31506235	0.99	deletion	95	95	-1	6618	6634	6066	6081	homozygous	1	83	4.72	21.45	333.67	4.72	6877.8	0.5	NA	Stella	1
397	1	1	1	3.09872e+07	3.09919e+07	31952798	31960082	1	deletion	95	95	-1	6732	6733	6169	6170	heterozygous	1	-1	114	131.71	220.84	114	2534	0.5	NA	Stella	1
398	1	1	1	3.11284e+07	3.11832e+07	32097207	32157565	1	deletion	95	95	-1	6768	6787	6200	6216	heterozygous	2	84	9.92	158.61	196.55	9.92	5597.3	0.472	NA	Stella	1
399	1	1	1	3.12714e+07	3.13203e+07	32245758	32297334	1	deletion	95	95	-1	6797	6800	6225	6231	heterozygous	1	-1	2.71	165.79	188.03	2.71	2740.9	0.333	NA	Stella	1
400	1	1	1	3.14805e+07	3.15085e+07	32458979	32484736	1	insertion	95	95	-1	6842	6844	6267	6271	heterozygous	1	-1	8.06	184.98	163.48	8.06	2227.7	0.333	NA	Stella	1
401	1	1	1	3.1549e+07	3.15531e+07	32524663	32529668	0.9	deletion	95	95	-1	6852	6854	6278	6281	unknown	-1	85	20.25	187.76	159.97	20.25	836.4	0.333	NA	Stella	1
402	1	1	1	31564610	3.15787e+07	32540676	32555379	0.55	deletion	95	95	-1	6856	6857	6284	6285	heterozygous	1	-1	1.22	185.76	162.81	1.22	647.1	0.333	NA	Stella	1
403	1	1	1	3.16078e+07	3.16263e+07	32584540	32604828	0.99	deletion	95	95	-1	6861	6862	6289	6292	heterozygous	1	86	8.05	192	160.99	8.05	1774.3	0.333	NA	Stella	1
404	1	1	1	3.17386e+07	3.17685e+07	32715397	32739561	1	insertion	95	95	-1	6890	6895	6317	6320	heterozygous	1	-1	66.83	204.94	148.93	66.83	5802	0.333	NA	Stella	1
405	1	1	1	3.18954e+07	3.18999e+07	32865885	32870746	-1	deletion	95	95	-1	6927	6928	6347	6348	unknown	-1	87	4	220.24	131.88	4	409.2	0.333	NA	Stella	1
406	1	1	1	3.20359e+07	3.2041e+07	33006656	33016100	1	deletion	95	95	-1	6949	6950	6370	6371	heterozygous	1	-1	111.71	240.92	111.71	213.06	4287.7	0.333	NA	Stella	1
407	1	1	1	3.20751e+07	3.20871e+07	3.30503e+07	33065030	1	deletion	95	95	-1	6956	6960	6376	6380	heterozygous	1	88	37.54	243.47	104.81	37.54	2724.9	0.333	NA	Stella	1
408	1	1	1	3.20819e+07	3.20871e+07	33056914	3.3065e+07	1	deletion	95	95	-1	6959	6960	6378	6380	heterozygous	1	88	108.12	244.75	108.12	110.63	2881.4	0.333	NA	Stella	1
409	1	1	1	3.20939e+07	3.21013e+07	33071820	33079620	-1	deletion	95	95	-1	6962	6963	6382	6383	heterozygous	1	89	1.13	243.21	105.79	1.13	381.3	0.333	NA	Stella	1
410	1	1	1	3.21476e+07	3.2165e+07	33125946	33138668	1	insertion	95	95	-1	6977	6984	6396	6401	heterozygous	1	-1	93.56	260.63	93.56	154.16	4766.1	0.333	NA	Stella	1
411	1	1	1	3.2185e+07	3.21999e+07	33158549	33175298	0.99	deletion	95	95	-1	6992	6993	6407	6408	heterozygous	1	90	12.87	260.71	91.81	12.87	1838.6	0.333	NA	Stella	1
412	1	1	1	3.23003e+07	3.23218e+07	33275983	33292018	1	insertion	95	95	-1	7012	7017	6427	6428	heterozygous	1	-1	68.96	284.41	68.96	128.1	5456.6	0.333	NA	Stella	1
413	1	1	1	3.23545e+07	3.23856e+07	33324691	33349024	1	insertion	95	95	-1	7020	7029	6431	6435	heterozygous	1	-1	69.59	284.7	69.59	89.29	6742.7	0.333	NA	Stella	1
414	1	1	1	3.26609e+07	3.26881e+07	33625834	33649343	1	insertion	95	95	-1	7082	7083	6484	6485	heterozygous	1	91	27.35	309.03	43.57	27.35	3643.2	0.333	NA	Stella	1
415	1	1	1	32816253	3.28201e+07	33776519	3.37811e+07	0.9	deletion	95	95	-1	7110	7112	6510	6512	heterozygous	1	92	3.38	333.67	15.31	3.38	755.8	0.333	NA	Stella	1
416	1	1	1	3.29374e+07	3.29417e+07	33898894	33902868	-1	insertion	95	95	-1	7140	7141	6534	6535	heterozygous	1	-1	3.1	339.69	11.54	3.1	333.7	0.333	NA	Stella	1
417	1	1	1	3.29738e+07	3.30293e+07	33934904	34011011	1	deletion	95	95	-1	7146	7155	6540	6551	heterozygous	1	93	10.43	344.9	10.43	87.8	20640.9	0.333	NA	Stella	1
418	1	1	1	3.30603e+07	3.32037e+07	34042084	34120968	1	insertion	95	98	-1	7163	7188	6560	6572	unknown	-1	94	263.15	313.46	263.15	801.66	64553.9	0.464	NA	Stella	1
419	13	1	1	3.16144e+07	3.16237e+07	31536897	31546841	0.9	deletion	96	96	-1	6841	6843	6087	6089	heterozygous	1	-1	3.61	6.1	51.26	3.61	669.1	0.333	NA	CH264_4	1
420	13	1	1	3.18221e+07	3.18267e+07	31745285	31750322	-1	deletion	96	96	-1	6873	6876	6119	6120	heterozygous	1	-1	4.58	35.88	21.35	4.58	440.1	0.333	NA	CH264_4	1
421	1	1	1	3.33223e+07	3.33378e+07	34239534	34245115	1	insertion	98	98	-1	7210	7213	6592	6593	heterozygous	1	-1	29.24	29.24	230.39	263.15	9895.8	0.333	NA	Stella	1
422	1	1	1	3.33822e+07	3.34375e+07	34289185	34333227	1	insertion	98	98	-1	7218	7233	6598	6605	unknown	-1	95	32.31	32.31	228.92	77.07	11243	0.333	NA	Stella	1
423	1	1	1	3.35194e+07	3.35639e+07	34415647	34473231	1	deletion	98	98	-1	7252	7257	6622	6628	unknown	-1	96	43.56	43.56	217.21	61.66	13120.8	0.333	NA	Stella	1
424	1	1	1	33638434	3.36521e+07	34547327	34561668	0.55	deletion	98	98	-1	7278	7280	6646	6647	heterozygous	1	-1	1.84	52.87	203.64	1.84	717.4	0.333	NA	Stella	1
425	1	1	1	3.37895e+07	3.38651e+07	3.46997e+07	3.47791e+07	0.99	deletion	98	98	-1	7306	7328	6670	6686	heterozygous	1	-1	2.19	74.93	186.51	2.19	3830.6	0.425	NA	Stella	1
426	1	1	1	3.41094e+07	3.41265e+07	35023790	35042200	0.99	deletion	98	98	-1	7380	7386	6732	6735	heterozygous	1	-1	5.35	124.4	130.12	5.35	1352.2	0.333	NA	Stella	1
427	1	1	1	34119736	3.41265e+07	3.50345e+07	35042200	0.99	deletion	98	98	-1	7382	7386	6733	6735	heterozygous	1	-1	5.35	123.36	133.94	5.35	1026.7	0.333	NA	Stella	1
428	1	1	1	3.41364e+07	3.4141e+07	35052161	35056461	-1	insertion	98	98	-1	7390	7391	6739	6740	unknown	-1	97	1.16	126.47	129.23	1.16	269.9	0.333	NA	Stella	1
429	1	1	1	34149719	3.41827e+07	35065160	35088155	1	insertion	98	98	-1	7392	7397	6741	6745	unknown	-1	97	127	127	133.46	218.45	9955.9	0.333	NA	Stella	1
430	1	1	1	3.44789e+07	3.44804e+07	35385008	35386757	-1	deletion	98	98	-1	7455	7456	6797	6798	heterozygous	1	-1	3.02	180.5	77.15	3.02	253.1	0.333	NA	Stella	1
431	1	1	1	3.47244e+07	3.4758e+07	3.56307e+07	35658276	1	insertion	98	98	-1	7509	7517	6849	6853	heterozygous	1	-1	6.67	253.81	6.67	54.62	5976.8	0.333	NA	Stella	1
432	1	1	1	3.47854e+07	3.4926e+07	35685705	35801179	1	insertion	98	100	-1	7525	7556	6859	6880	unknown	-1	98	56.68	263.15	917.45	56.68	25128.1	0.478	NA	Stella	1
433	1	1	1	3.49462e+07	3.49747e+07	35821342	35853314	1	deletion	100	100	-1	7560	7565	6884	6888	unknown	-1	99	6.31	6.31	956.75	13.55	3523.9	0.333	NA	Stella	1
434	1	1	1	3.53464e+07	3.53685e+07	36225127	36241650	1	insertion	100	100	-1	7651	7652	6959	6960	heterozygous	2	100	49.1	84.1	877.75	49.1	5614	0.5	NA	Stella	1
435	1	1	1	3.53905e+07	3.54023e+07	36263644	36272335	1	insertion	100	100	-1	7657	7659	6965	6966	heterozygous	2	100	35.75	87.42	874.62	35.75	3059.4	0.5	NA	Stella	1
436	1	1	1	35461277	3.54667e+07	36331367	36339900	1	deletion	100	100	-1	7667	7668	6974	6975	heterozygous	2	100	96.2	96.2	865.53	129.79	3087.5	0.5	NA	Stella	1
437	1	1	1	3.60831e+07	3.62272e+07	36956306	3.70886e+07	1	insertion	100	100	-1	7796	7817	7092	7110	heterozygous	1	-1	8.21	248.89	715.78	8.21	11705	0.333	NA	Stella	1
438	1	1	1	3.65848e+07	3.65933e+07	37445389	37448937	1	insertion	100	100	-1	7892	7894	7172	7173	heterozygous	1	-1	314.13	314.13	647.99	917.45	4958.4	0.333	NA	Stella	1
439	1	1	1	3.70962e+07	3.71143e+07	37951558	37989245	1	deletion	100	100	-1	7991	7994	7262	7268	heterozygous	1	101	317.34	434.87	528.83	317.34	19558.4	0.333	NA	Stella	1
440	1	1	1	3.74579e+07	3.74589e+07	38333931	38347240	1	deletion	100	100	-1	8073	8074	7341	7343	heterozygous	1	-1	467.46	494.98	467.46	917.45	12311.4	0.5	NA	Stella	1
441	1	1	1	3.75023e+07	3.75029e+07	38390685	38414209	1	deletion	100	100	-1	8084	8085	7351	7358	heterozygous	1	-1	463.42	500.02	463.42	917.45	23003.6	0.5	NA	Stella	1
442	1	1	1	37549292	3.75914e+07	38460364	38491860	1	insertion	100	100	-1	8102	8112	7373	7377	heterozygous	1	-1	134.5	509.66	454	134.5	10642.7	0.333	NA	Stella	1
443	1	1	1	3.8175e+07	3.81873e+07	39075318	39086728	0.44	insertion	100	100	-1	8232	8234	7484	7485	heterozygous	1	-1	2.24	639.45	322.49	2.24	915.9	0.333	NA	Stella	1
444	1	1	1	38523048	3.86286e+07	39423165	3.9493e+07	0.99	insertion	100	100	-1	8304	8326	7547	7560	heterozygous	1	102	263.5	702.1	263.5	310.14	35665.3	1	NA	Stella	1
445	1	1	1	3.86531e+07	3.86566e+07	39517572	39524355	1	deletion	100	100	-1	8334	8335	7566	7567	unknown	-1	102	78.9	700.93	260.81	78.9	3212.7	0.4	NA	Stella	1
446	1	1	1	3.87686e+07	3.87719e+07	39636721	39640266	-1	deletion	100	100	-1	8372	8374	7598	7599	heterozygous	1	103	1.16	723.04	236.48	1.16	238.9	0.5	NA	Stella	1
447	1	1	1	3.87972e+07	3.8804e+07	3.9666e+07	39676185	1	deletion	100	100	-1	8376	8378	7601	7602	heterozygous	1	103	117.97	724.62	237.43	117.97	3422.2	0.5	NA	Stella	1
448	1	1	1	3.88221e+07	3.88364e+07	39694241	39734343	1	deletion	100	100	-1	8383	8388	7607	7614	heterozygous	1	104	236.87	727.39	236.87	492.42	25811.9	0.5	NA	Stella	1
449	1	1	1	3.90214e+07	3.9031e+07	39921977	39931143	-1	insertion	100	100	-1	8429	8431	7649	7650	heterozygous	1	105	1.54	741.27	218.13	1.54	468.1	0.5	NA	Stella	1
450	1	1	1	3.90661e+07	3.90843e+07	39966137	39985251	0.55	deletion	100	100	-1	8435	8443	7654	7657	heterozygous	1	105	1.14	746.16	216.86	1.14	890.5	0.5	NA	Stella	1
451	1	1	1	3.90931e+07	3.91129e+07	39993983	40012678	1	insertion	100	100	-1	8448	8451	7661	7664	heterozygous	1	-1	3.32	744.56	211.76	3.32	1125.6	0.5	NA	Stella	1
452	1	1	1	3.91047e+07	3.91129e+07	40005382	4.00127e+07	0.5	insertion	100	100	-1	8449	8451	7662	7664	heterozygous	1	-1	3.32	744.24	213.66	3.32	909.5	0.5	NA	Stella	1
453	1	1	1	3.91725e+07	3.91835e+07	40072051	40083879	0.9	deletion	100	100	-1	8460	8463	7672	7675	homozygous	1	106	3.66	750.39	207.08	3.66	777	0.5	NA	Stella	1
454	1	1	1	3.91835e+07	3.91992e+07	40083879	40100347	0.55	deletion	100	100	-1	8463	8464	7675	7676	homozygous	1	106	1.83	750.37	207.86	1.83	808.1	0.5	NA	Stella	1
455	1	1	1	3.93655e+07	3.9368e+07	40266410	4.02687e+07	-1	insertion	100	100	-1	8502	8504	7707	7708	heterozygous	1	-1	1.54	784.87	175.09	1.54	221.1	0.5	NA	Stella	1
456	1	1	1	39400501	3.94299e+07	40301212	40319407	1	insertion	100	100	-1	8510	8512	7714	7716	heterozygous	1	107	171.05	791.64	171.05	432.18	11155.6	0.5	NA	Stella	1
457	1	1	1	3.99305e+07	3.99942e+07	40820126	40889386	1	deletion	100	100	-1	8636	8642	7825	7830	homozygous	1	-1	7.33	922.44	40.88	7.33	5546.6	0.857	NA	Stella	1
458	1	1	1	4.00325e+07	40083845	40927263	40986550	1	deletion	100	100	-1	8649	8663	7837	7846	homozygous	1	-1	20.93	923.94	40.1	20.93	7914.4	0.714	NA	Stella	1
459	1	1	1	4.01431e+07	4.01616e+07	41045787	41066003	0.99	deletion	100	100	-1	8675	8677	7857	7860	heterozygous	1	108	8.05	932.41	24.13	8.05	1768.3	0.8	NA	Stella	1
460	1	1	1	4.01647e+07	4.01798e+07	41069131	41095745	1	deletion	100	100	-1	8679	8680	7862	7863	heterozygous	1	108	29.49	932.62	29.49	178.16	11558.5	1	NA	Stella	1
461	1	1	1	4.02262e+07	4.02295e+07	41142413	41146428	0.9	deletion	100	100	-1	8691	8693	7873	7874	heterozygous	1	108	19.48	939.8	22.13	19.48	721.9	1	NA	Stella	1
462	1	1	1	4.02911e+07	4.04073e+07	41207760	41315402	1	insertion	100	113	-1	8712	8737	7891	7913	heterozygous	1	109	7.45	917.45	63.95	7.45	8553.6	0.92	NA	Stella	1
463	21	1	1	4.04227e+07	4.0443e+07	36409058	36415139	1	insertion	101	101	-1	8484	8487	6988	6989	heterozygous	1	-1	50.67	50.67	451.28	526.29	14292.9	0.25	NA	CH320_5	1
464	21	1	1	4.04888e+07	4.04945e+07	3.64608e+07	36468542	1	deletion	101	101	-1	8502	8503	7002	7003	heterozygous	1	-1	4.47	58.16	442.77	4.47	2004.5	0.333	NA	CH320_5	1
465	21	1	1	4.07019e+07	40708811	36675323	36681673	0.82	insertion	101	101	-1	8544	8545	7039	7040	heterozygous	1	-1	6.71	96.89	403.98	6.71	600.4	0.333	NA	CH320_5	1
466	21	1	1	4.07842e+07	4.0879e+07	36756998	36810115	0.99	insertion	101	101	-1	8566	8582	7058	7063	heterozygous	1	-1	113.98	113.98	390.58	526.29	41671.1	0.333	NA	CH320_5	1
467	21	1	1	4.09457e+07	4.09947e+07	36876826	36935115	1	deletion	101	101	-1	8599	8607	7080	7088	heterozygous	1	-1	30.16	126.92	376.14	30.16	9317	0.333	NA	CH320_5	1
468	21	1	1	4.1324e+07	4.13294e+07	37264447	37271213	0.99	deletion	101	101	-1	8669	8670	7139	7140	heterozygous	1	-1	34.02	156.25	344.66	34.02	1323.6	0.333	NA	CH320_5	1
469	21	1	1	4.16266e+07	4.16287e+07	37568332	37570152	-1	insertion	101	101	-1	8734	8735	7196	7197	unknown	-1	110	2.62	210.09	289.23	2.62	243.3	0.5	NA	CH320_5	1
470	21	1	1	4.16788e+07	4.16817e+07	37620340	37623582	-1	deletion	101	101	-1	8746	8747	7208	7209	unknown	-1	110	3.92	224.51	276.05	3.92	330.2	0.5	NA	CH320_5	1
471	21	1	1	4.1879e+07	4.19096e+07	37821167	3.78541e+07	1	deletion	101	101	-1	8780	8784	7239	7243	unknown	-1	111	5.06	264.96	237.19	5.06	2282.1	0.333	NA	CH320_5	1
472	21	1	1	4.19371e+07	4.19468e+07	37882352	37891682	-1	insertion	101	101	-1	8787	8788	7246	7247	unknown	-1	101	1.41	262.47	235.03	1.41	463.2	0.333	NA	CH320_5	1
473	21	1	1	4.19502e+07	4.20021e+07	37895050	37980128	1	deletion	101	101	-1	8790	8804	7249	7266	heterozygous	2	101	181.68	264.58	240.08	181.68	33155.1	0.333	NA	CH320_5	1
474	21	1	1	4.21149e+07	4.21448e+07	38094231	38127417	1	deletion	101	101	-1	8832	8836	7293	7296	heterozygous	1	-1	11.27	283.17	218.89	11.27	3325.1	0.333	NA	CH320_5	1
475	21	1	1	4.22427e+07	4.22694e+07	38225072	38248428	1	insertion	101	101	-1	8867	8872	7322	7323	unknown	-1	112	23.26	302.35	199.34	23.26	3346.9	0.333	NA	CH320_5	1
476	21	1	1	4.25591e+07	4.25777e+07	38538465	38554550	1	insertion	101	101	-1	8941	8948	7386	7390	heterozygous	1	-1	19.02	379.05	123.35	19.02	2468.8	0.333	NA	CH320_5	1
477	21	1	1	42687906	4.27408e+07	38664322	38708766	1	insertion	101	101	-1	8973	8984	7412	7416	heterozygous	1	-1	42.75	396.32	106.53	42.75	8466.5	0.333	NA	CH320_5	1
478	21	1	1	4.2818e+07	4.28776e+07	38786014	38874540	1	deletion	101	101	-1	9000	9010	7431	7444	heterozygous	1	-1	96.74	407.47	96.74	127.61	28915.2	0.483	NA	CH320_5	1
479	21	1	1	4.2934e+07	4.30484e+07	38930308	38933954	1	insertion	101	101	-1	9019	9025	7452	7453	heterozygous	1	-1	96.65	409.78	96.65	526.29	110740	0.4	NA	CH320_5	1
480	21	1	1	4.35251e+07	4.00297e+07	36186491	39410609	-1	complex	101	102	-1	9118	8412	6952	7544	unknown	-1	-1	-1	526.29	12.74	-1	-1	-1	NA	CH320_5	1
481	21	1	1	4.35251e+07	4.36773e+07	39410609	39524355	0.99	insertion	101	109	-1	9118	9151	7544	7567	heterozygous	1	102	126.65	526.29	126.65	137.28	38503.5	0.774	NA	CH320_5	1
482	13	1	1	3.75879e+07	3.7713e+07	37526531	37666874	1	deletion	104	105	-1	8034	8060	7188	7214	unknown	-1	110	14.28	29.26	68.66	14.28	15313.8	0.482	NA	CH264_4	1
483	13	1	1	3.78669e+07	37916901	37821167	37877063	1	deletion	105	105	-1	8087	8095	7239	7244	unknown	-1	111	13.08	25.39	43.92	13.08	5936.3	0.333	NA	CH264_4	1
484	13	1	1	3.79316e+07	3.79871e+07	37891682	37985795	1	deletion	105	105	-1	8099	8114	7247	7267	heterozygous	2	101	25.49	25.49	39.94	68.66	38623.8	0.333	NA	CH264_4	1
485	13	1	1	3.79413e+07	3.79871e+07	3.79017e+07	37985795	1	deletion	105	105	-1	8104	8114	7252	7267	heterozygous	2	101	26.21	26.21	45.08	68.66	38340.1	0.333	NA	CH264_4	1
486	13	1	1	3.80504e+07	3.80531e+07	3.80505e+07	38052481	0.5	insertion	105	105	-1	8130	8132	7283	7285	heterozygous	1	-1	3.17	32.67	31.48	3.17	682.6	0.333	NA	CH264_4	1
487	13	1	1	3.82252e+07	3.82498e+07	38225072	38248428	1	insertion	105	105	-1	8172	8174	7322	7323	unknown	-1	112	2.6	49.94	15.19	2.6	1254.6	0.333	NA	CH264_4	1
488	13	1	1	3.90291e+07	3.90319e+07	38985594	38988590	-1	deletion	107	107	-1	8329	8330	7465	7466	heterozygous	1	-1	1.78	17.46	30.03	1.78	248.3	0.333	NA	CH264_4	1
489	13	1	1	3.91444e+07	3.9262e+07	3.91018e+07	39212463	1	insertion	107	107	-1	8355	8370	7488	7504	heterozygous	1	-1	3.84	42.2	10.35	3.84	6961.4	0.333	NA	CH264_4	1
490	13	1	1	3.92797e+07	39346800	39229905	39307584	1	deletion	107	107	-1	8375	8388	7509	7522	heterozygous	1	-1	10.27	42.32	10.27	22.09	10612.5	0.333	NA	CH264_4	1
491	13	1	1	3.94346e+07	3.95613e+07	39395452	39508894	1	insertion	107	108	-1	8413	8437	7541	7563	heterozygous	2	102	16.48	52.3	20.03	16.48	13337.3	0.793	NA	CH264_4	1
492	21	1	1	4.37162e+07	4.37283e+07	3.95632e+07	3.95715e+07	1	insertion	109	109	-1	9161	9165	7577	7579	heterozygous	1	-1	15.11	15.11	98.19	126.65	3712	0.333	NA	CH320_5	1
493	21	1	1	4.37607e+07	4.38422e+07	39604641	39676185	1	insertion	109	109	-1	9175	9197	7589	7602	heterozygous	2	103	15.54	15.54	99.58	22.79	9935.6	0.5	NA	CH320_5	1
494	21	1	1	4.38603e+07	4.39033e+07	39694241	39741324	1	deletion	109	109	-1	9202	9212	7607	7616	heterozygous	2	104	7.96	15.87	98.5	7.96	4051.6	0.5	NA	CH320_5	1
495	21	1	1	4.40023e+07	4.40297e+07	3.98402e+07	39858658	1	insertion	109	109	-1	9236	9244	7638	7639	heterozygous	1	-1	33.98	33.98	79.54	59.78	8985.9	0.5	NA	CH320_5	1
496	21	1	1	4.40927e+07	4.41599e+07	39921977	39985251	1	insertion	109	109	-1	9255	9266	7649	7657	heterozygous	2	105	4.33	40.16	74.19	4.33	3979.6	0.5	NA	CH320_5	1
497	21	1	1	4.42284e+07	4.42369e+07	40053734	40061792	-1	insertion	109	109	-1	9279	9280	7668	7670	heterozygous	1	-1	2.14	46.73	64.75	2.14	468.4	0.5	NA	CH320_5	1
498	21	1	1	4.4259e+07	4.42747e+07	40083879	40100347	0.55	deletion	109	109	-1	9285	9286	7675	7676	homozygous	1	106	1.57	50.34	58.25	1.57	769.1	0.5	NA	CH320_5	1
499	21	1	1	4.44885e+07	4.45195e+07	40313580	40319407	1	insertion	109	109	-1	9332	9334	7715	7716	heterozygous	2	107	31.28	82.34	31.28	126.65	25185.7	0.5	NA	CH320_5	1
500	21	1	1	4.4529e+07	44545595	40328953	40346285	0.55	deletion	109	109	-1	9336	9337	7719	7720	heterozygous	1	-1	1.33	78.04	30.24	1.33	764.5	0.5	NA	CH320_5	1
501	21	1	1	4.46629e+07	4.47167e+07	40463773	4.05087e+07	1	insertion	109	109	-1	9375	9389	7755	7765	heterozygous	1	-1	7.07	107.68	7.07	22.79	8814.2	0.5	NA	CH320_5	1
502	21	1	1	4.53664e+07	4.55119e+07	41045787	41154121	0.99	insertion	111	112	-1	9523	9548	7857	7875	heterozygous	2	108	18.1	18.1	76.93	141.12	37186.2	0.905	NA	CH320_5	1
503	21	1	1	4.55703e+07	45628163	41212494	41250348	1	insertion	112	112	-1	9568	9580	7892	7897	heterozygous	2	109	18.59	18.59	39.44	76.93	20041.7	1	NA	CH320_5	1
504	21	1	1	4.56416e+07	4.57218e+07	41263868	41315402	1	insertion	112	112	-1	9584	9600	7901	7913	heterozygous	2	109	17.53	17.53	41.38	76.93	28725.9	0.929	NA	CH320_5	1
505	21	1	1	4.57335e+07	4.57449e+07	4.13271e+07	41336817	1	insertion	112	112	-1	9604	9606	7917	7918	heterozygous	1	-1	15.89	15.89	39.86	29.58	1659.7	0.5	NA	CH320_5	1
506	21	1	1	4.58182e+07	4.58348e+07	41410132	41421264	1	insertion	112	112	-1	9620	9622	7932	7934	heterozygous	1	113	27.77	27.93	28.29	76.93	5470.5	0.5	NA	CH320_5	1
507	21	1	1	4.58638e+07	4.58771e+07	41450511	41496708	1	deletion	112	112	-1	9629	9631	7942	7949	heterozygous	1	113	27.27	30.68	27.27	76.93	32900.6	0.5	NA	CH320_5	1
508	21	1	1	4.59111e+07	4.59338e+07	41530946	41547036	1	insertion	112	112	-1	9638	9645	7956	7957	homozygous	1	114	22.74	33.77	22.74	76.93	6641.4	0.5	NA	CH320_5	1
509	21	1	1	4.59582e+07	4.60043e+07	41571337	41620714	1	deletion	112	112	-1	9651	9658	7963	7970	heterozygous	1	115	4.68	37.49	19.72	4.68	3238.8	0.5	NA	CH320_5	1
510	21	1	1	4.60114e+07	4.60295e+07	41627609	41646768	0.98	deletion	112	112	-1	9660	9661	7972	7973	heterozygous	1	116	2.53	33.57	18.94	2.53	1037.5	0.5	NA	CH320_5	1
511	21	1	1	4.6052e+07	4.61409e+07	41669639	41780184	1	deletion	112	112	-1	9665	9674	7977	7993	heterozygous	1	-1	21.45	37.03	21.45	46.07	21696.7	0.5	NA	CH320_5	1
512	21	1	1	4.61946e+07	46207327	41834398	41847827	0.55	deletion	112	112	-1	9687	9688	8005	8006	homozygous	1	117	1.99	46.65	5.74	1.99	695.9	0.5	NA	CH320_5	1
513	21	1	1	4.62571e+07	4.65923e+07	4.18981e+07	42029685	-1	inversion	112	114	514	9699	9771	8013	8038	homozygous	1	-1	-1	76.93	30.78	-1	181090	0.96	NA	CH320_5	1
514	21	1	-1	4.67764e+07	-1	42210775	-1	-1	inversion_partial	114	-1	513	9810	-1	8074	-1	homozygous	-1	-1	-1	-1	-1	-1	181090	0.96	NA	CH320_5	1
515	1	1	1	4.05024e+07	4.05212e+07	41410132	41513589	1	deletion	113	113	-1	8755	8756	7932	7951	heterozygous	2	113	21.49	21.49	34.65	63.95	84709.1	0.5	NA	Stella	1
516	1	1	1	4.05385e+07	4.05614e+07	41530946	41547036	1	insertion	113	113	-1	8761	8767	7956	7957	homozygous	1	114	19.46	19.46	32.8	63.95	6819.5	0.5	NA	Stella	1
517	1	1	1	4.05857e+07	4.06055e+07	41571337	41595115	1	deletion	113	113	-1	8773	8776	7963	7967	homozygous	1	115	23.2	23.2	29.23	31.1	3921.4	0.5	NA	Stella	1
518	1	1	1	4.06273e+07	4.06312e+07	41617126	41620714	-1	insertion	113	113	-1	8778	8779	7969	7970	heterozygous	2	115	2.36	21.23	28.04	2.36	290.5	0.5	NA	Stella	1
519	1	1	1	4.06381e+07	4.06641e+07	41627609	41655266	0.98	deletion	113	113	-1	8781	8782	7972	7974	heterozygous	2	116	3.34	22.06	28.2	3.34	1620.5	0.5	NA	Stella	1
520	1	1	1	4.08438e+07	4.08564e+07	41834398	41847827	0.85	deletion	113	113	-1	8807	8808	8005	8006	homozygous	1	117	2.5	31.69	17.02	2.5	753	0.5	NA	Stella	1
521	1	1	1	4.09804e+07	4.09884e+07	41973307	41979895	1	insertion	113	113	-1	8836	8837	8023	8025	homozygous	1	-1	14.34	37.2	14.34	42.17	1439.1	1	NA	Stella	1
522	21	1	1	4.67306e+07	4.67469e+07	42059191	42077032	0.99	deletion	114	114	-1	9799	9803	8044	8047	heterozygous	1	-1	7.52	8.35	20.19	7.59	1531.7	0.5	NA	CH320_5	1
523	21	1	1	4.66245e+07	4.66326e+07	42175238	42178788	1	insertion	114	114	-1	9777	9778	8067	8068	heterozygous	1	-1	8.45	19.14	8.45	30.78	4588.2	0.5	NA	CH320_5	1
524	1	1	1	4.15459e+07	4.15507e+07	42434967	42442203	1	deletion	117	117	-1	8950	8953	8110	8112	heterozygous	1	-1	7.02	7.02	63.69	32.31	2405.9	0.5	NA	Stella	1
525	1	1	1	4.16048e+07	4.17085e+07	42495734	42668558	1	deletion	117	117	-1	8968	8984	8128	8148	homozygous	1	-1	19.56	19.56	55.78	74.84	69152.3	0.84	NA	Stella	1
526	1	1	1	4.19251e+07	4.1986e+07	42881930	4.29031e+07	0.99	insertion	117	117	-1	9018	9024	8180	8181	homozygous	1	118	18.06	54.28	18.06	74.84	39733	0.4	NA	Stella	1
527	1	1	1	4.19251e+07	4.19943e+07	42881930	42911140	0.99	insertion	117	117	-1	9018	9030	8180	8186	homozygous	1	118	15.15	50.69	15.15	74.84	39978.8	0.412	NA	Stella	1
528	1	1	1	4.20469e+07	4.20564e+07	42963222	42968515	1	insertion	117	117	-1	9046	9047	8199	8200	heterozygous	1	-1	5.66	64.35	5.66	74.84	4163	0.5	NA	Stella	1
529	1	1	1	4.21304e+07	4.22269e+07	43043424	43106334	0.99	insertion	117	120	-1	9058	9082	8210	8224	heterozygous	1	119	10.68	74.84	10.68	340.36	33578.1	0.882	NA	Stella	1
530	21	1	1	4.73078e+07	4.74742e+07	42693959	42755439	1	insertion	118	118	-1	9914	9919	8154	8155	heterozygous	1	-1	11.81	11.81	18.16	28.23	104922	0.5	NA	CH320_5	1
531	21	1	1	4.75153e+07	47523599	42796864	42827490	1	deletion	118	118	-1	9930	9931	8165	8173	heterozygous	1	-1	10.7	15.88	10.7	28.23	22320.7	0.5	NA	CH320_5	1
532	21	1	1	4.7579e+07	4.76277e+07	42881930	42904983	1	insertion	118	119	-1	9938	9943	8180	8183	homozygous	1	118	28.23	28.23	57.94	1705.06	25659.9	0.364	NA	CH320_5	1
533	21	1	1	4.77208e+07	4.77471e+07	42997064	43020737	1	insertion	119	119	-1	9969	9970	8205	8206	heterozygous	1	-1	12.64	20.67	34.76	12.64	2576.6	0.5	NA	CH320_5	1
534	21	1	1	4.77806e+07	4.78536e+07	43054104	43106334	1	insertion	119	119	-1	9977	9998	8212	8224	heterozygous	2	119	24.15	24.15	34.46	57.94	20731.3	0.929	NA	CH320_5	1
535	21	1	1	4.7906e+07	4.79905e+07	43158659	43208098	0.99	insertion	119	119	-1	10011	10018	8235	8241	heterozygous	1	120	27.4	31.06	27.4	57.94	35046.5	0.636	NA	CH320_5	1
536	1	1	1	4.22915e+07	4.241e+07	43170905	43235481	1	insertion	120	121	-1	9096	9122	8238	8247	heterozygous	2	120	10.68	10.68	92.15	833.25	53908.1	0.833	NA	Stella	1
537	1	1	1	4.24347e+07	4.25021e+07	4.32604e+07	43341908	1	deletion	121	121	-1	9130	9142	8255	8264	heterozygous	1	-1	11.07	11.07	88.07	35.82	14141.8	0.476	NA	Stella	1
538	1	1	1	4.26513e+07	4.26541e+07	43491055	43493648	-1	insertion	121	121	-1	9176	9177	8296	8297	heterozygous	1	-1	1.54	51.17	42.66	1.54	227.8	0.5	NA	Stella	1
539	1	1	1	42694187	4.27664e+07	4.35339e+07	43593633	1	insertion	121	121	-1	9187	9199	8306	8316	heterozygous	1	-1	37.83	61.28	37.83	50.17	12388.2	0.5	NA	Stella	1
540	1	1	1	4.29396e+07	4.29867e+07	43766130	4.38226e+07	1	deletion	121	121	-1	9234	9236	8347	8355	heterozygous	1	-1	14.26	83.78	14.26	25.56	9369.6	0.5	NA	Stella	1
541	1	1	1	4.29955e+07	4.30073e+07	43831337	43844107	0.88	deletion	121	121	-1	9238	9241	8357	8361	heterozygous	1	-1	4.65	80.56	11.14	4.65	914.5	0.5	NA	Stella	1
542	1	1	1	4.30012e+07	4.30073e+07	43836962	4.38441e+07	0.98	deletion	121	121	-1	9239	9241	8358	8361	heterozygous	1	-1	4.65	80.01	13.02	4.65	1054.9	0.5	NA	Stella	1
543	1	1	1	4.30419e+07	4.30534e+07	43879517	43890490	0.44	insertion	121	121	-1	9247	9248	8367	8368	heterozygous	1	-1	2.04	81.8	11.85	2.04	591.3	0.5	NA	Stella	1
544	1	1	1	4.31277e+07	4.32936e+07	43965377	4.41208e+07	1	insertion	121	123	-1	9271	9302	8386	8411	heterozygous	1	-1	5.5	92.15	28.09	5.5	10482.6	0.929	NA	Stella	1
545	1	1	1	4.33141e+07	4.33806e+07	44141822	44217477	0.99	deletion	123	123	-1	9308	9324	8417	8435	heterozygous	1	-1	5.56	5.56	25.42	17.32	9170.9	0.5	NA	Stella	1
546	1	1	1	4.34906e+07	4.35178e+07	44328032	44354216	0.92	insertion	123	123	-1	9356	9358	8459	8461	heterozygous	1	-1	1.08	21.3	4.53	1.08	1027.2	0.5	NA	Stella	1
547	2	2	2	3.9078e+06	4.06601e+06	126424	279229	0.97	insertion	125	127	-1	852	877	26	50	unknown	-1	121	1.54	18.01	25.14	1.54	5402.2	0.481	NA	Stella	2
548	2	2	2	3.9078e+06	333247	40757	956140	-1	complex	125	130	-1	852	62	5	184	unknown	-1	-1	-1	18.01	18.85	-1	-1	-1	NA	Stella	2
549	2	2	2	3.9078e+06	912247	40757	1626168	-1	complex	125	136	-1	852	185	5	337	unknown	-1	-1	-1	18.01	32.78	-1	-1	-1	NA	Stella	2
550	2	2	2	3.9078e+06	3.1584e+06	40757	4353405	-1	complex	125	146	-1	852	670	5	862	unknown	-1	-1	-1	18.01	25.42	-1	-1	-1	NA	Stella	2
551	2	2	2	3.8219e+06	3.79211e+06	40757	5762776	-1	translocation_intrachr	125	153	-1	829	824	5	1134	homozygous	1	-1	-1	18.01	42.36	-1	-1	0.543	+/+	Stella	2
552	22	2	2	921234	928980	75106	84004	0.99	deletion	126	126	-1	203	205	14	16	heterozygous	1	-1	6.77	6.77	18.51	15.76	1152.1	0.333	NA	CH320_5	2
553	22	2	2	947788	1088970	102803	235832	1	insertion	126	126	-1	211	224	22	39	unknown	-1	121	4.1	10.1	17.22	4.1	8153.5	0.439	NA	CH320_5	2
554	22	2	2	1159986	1.16862e+06	306500	317109	0.99	deletion	126	126	-1	240	242	56	59	unknown	-1	122	12.11	12.14	13.35	31.24	1974.5	0.333	NA	CH320_5	2
555	22	2	2	1.22637e+06	1.46634e+06	374931	652080	1	deletion	126	128	-1	252	297	70	131	heterozygous	1	123	21.84	31.24	22.86	21.89	37178.9	0.549	NA	CH320_5	2
556	22	2	2	1.22637e+06	493154	40757	4503093	-1	complex	126	147	-1	252	113	5	891	unknown	-1	-1	-1	31.24	38.91	-1	-1	-1	NA	CH320_5	2
557	2	2	2	4.08855e+06	4.09833e+06	301772	313004	0.99	deletion	127	127	-1	882	884	55	58	unknown	-1	122	7.66	7.66	23.03	17.07	1454.8	0.333	NA	Stella	2
558	2	2	2	4.13386e+06	4.1387e+06	348584	353081	-1	insertion	127	127	-1	893	894	65	66	heterozygous	1	-1	2.94	11.22	17.21	2.94	350.1	0.333	NA	Stella	2
559	2	2	2	4.19937e+06	4.2103e+06	413769	423837	0.42	insertion	127	127	-1	905	909	77	81	unknown	-1	123	1.7	24.93	1.7	6.59	859.9	0.5	NA	Stella	2
560	2	2	2	4.2103e+06	4.23702e+06	423837	452725	1	deletion	127	127	-1	909	916	81	86	unknown	-1	123	4.58	25.48	6	4.59	2161.7	0.5	NA	Stella	2
561	2	2	2	4.2571e+06	333247	279229	956140	-1	complex	127	130	-1	922	62	50	184	unknown	-1	-1	-1	25.14	18.85	-1	-1	-1	NA	Stella	2
562	2	2	2	4.2571e+06	912247	279229	1626168	-1	complex	127	136	-1	922	185	50	337	unknown	-1	-1	-1	25.14	32.78	-1	-1	-1	NA	Stella	2
563	2	2	2	4.2571e+06	4.68233e+06	472539	3217976	0.99	deletion	127	143	-1	922	1019	91	627	heterozygous	2	123	25.14	25.14	54.22	858.4	2.3202e+06	0.561	NA	Stella	2
564	2	2	2	4.2571e+06	3.1584e+06	279229	4353405	-1	complex	127	146	-1	922	670	50	862	unknown	-1	-1	-1	25.14	25.42	-1	-1	-1	NA	Stella	2
565	2	2	2	4.06601e+06	3.79211e+06	279229	5762776	-1	translocation_intrachr	127	153	-1	877	824	50	1134	heterozygous	1	-1	-1	25.14	42.36	-1	-1	0.554	+/+	Stella	2
566	22	2	2	1.54613e+06	1.64331e+06	732660	800542	1	insertion	128	128	-1	306	321	140	151	heterozygous	2	123	9.59	9.59	19.03	22.86	29294	0.5	NA	CH320_5	2
567	22	2	2	1.66522e+06	1.68269e+06	823779	842216	0.85	deletion	128	128	-1	328	331	159	160	heterozygous	2	123	2.28	7.47	16.6	2.28	966.9	0.5	NA	CH320_5	2
568	22	2	2	1.73818e+06	1904928	897603	1041172	1	insertion	128	131	-1	345	374	174	203	heterozygous	2	123	10.78	22.86	10.78	31.26	23175.7	0.632	NA	CH320_5	2
569	22	2	2	1.73818e+06	493154	652080	4503093	-1	complex	128	147	-1	345	113	131	891	unknown	-1	-1	-1	22.86	38.91	-1	-1	-1	NA	CH320_5	2
570	14	2	2	1.6466e+06	1.67784e+06	760977	778296	1	insertion	129	129	-1	302	304	144	145	heterozygous	1	123	9.44	9.44	14.41	28.2	13916.7	0.5	NA	CH264_4	2
571	14	2	2	1.69705e+06	1.81153e+06	797699	864362	0.99	insertion	129	129	-1	309	326	150	163	heterozygous	1	123	10.92	10.92	16.44	28.2	47821.5	0.5	NA	CH264_4	2
572	14	2	2	1.86571e+06	1.87586e+06	918479	928080	0.44	insertion	129	129	-1	339	340	176	177	heterozygous	1	123	2.08	17.48	2.99	2.14	551.4	0.5	NA	CH264_4	2
573	14	2	2	1.8817e+06	2.19977e+06	933929	1207895	0.99	insertion	129	132	-1	342	413	179	232	heterozygous	1	123	23.98	28.2	23.98	31.4	44112.5	0.966	NA	CH264_4	2
574	22	2	2	2.02284e+06	2.15474e+06	1164042	1232518	1	insertion	131	133	-1	397	428	223	240	heterozygous	1	123	10.78	10.78	14.53	1025.98	63416.6	0.909	NA	CH320_5	2
575	14	2	2	2.23978e+06	2.24531e+06	1247803	1253664	-1	deletion	132	132	-1	424	425	242	243	unknown	-1	123	1.38	13.02	11.58	1.38	328.5	0.5	NA	CH264_4	2
576	14	2	2	2.26195e+06	2.27249e+06	1270239	1279937	0.82	insertion	132	132	-1	430	434	247	251	unknown	-1	123	6.77	16.2	9.26	6.77	842.7	0.417	NA	CH264_4	2
577	14	2	2	2.26761e+06	2.60204e+06	1275855	1310551	1	insertion	132	134	-1	432	506	250	259	heterozygous	2	123	23.98	23.98	50.4	12179	299739	0.345	NA	CH264_4	2
578	22	2	2	2.23089e+06	2.3415e+06	1306070	1436706	1	deletion	133	135	-1	449	471	258	290	heterozygous	1	123	14.53	14.53	17.07	28.14	20024.9	0.868	NA	CH320_5	2
579	22	2	2	2.23089e+06	493154	1232518	4503093	-1	complex	133	147	-1	449	113	240	891	unknown	-1	-1	-1	14.53	38.91	-1	-1	-1	NA	CH320_5	2
580	14	2	2	2634139	2.63708e+06	1342587	1346159	0.9	deletion	134	134	-1	521	523	271	272	heterozygous	1	123	16.57	25.78	17.29	16.67	633.1	1	NA	CH264_4	2
581	14	2	2	2.67861e+06	2.68683e+06	1387765	1391625	1	insertion	134	134	-1	531	534	279	280	heterozygous	1	123	13.17	30.24	13.17	50.4	4356.2	1	NA	CH264_4	2
582	14	2	2	2.7052e+06	2.72494e+06	1409949	1415124	1	insertion	134	134	-1	538	541	284	285	heterozygous	1	123	12.21	31.65	12.21	50.4	14563.5	1	NA	CH264_4	2
583	14	2	2	2.89366e+06	3.05457e+06	1585155	1784098	1	deletion	134	137	-1	583	608	326	361	heterozygous	1	123	18.71	50.4	18.71	44	38033	0.565	NA	CH264_4	2
584	22	2	2	2.50754e+06	2687694	1.60786e+06	1835548	1	deletion	135	138	-1	517	543	334	369	heterozygous	1	123	14.66	17.07	14.66	52.51	47538.4	0.867	NA	CH320_5	2
585	22	2	2	2.50754e+06	493154	1436706	4503093	-1	complex	135	147	-1	517	113	290	891	unknown	-1	-1	-1	17.07	38.91	-1	-1	-1	NA	CH320_5	2
586	2	2	2	946587	972332	1471153	1495896	0.93	insertion	136	136	-1	194	196	300	303	heterozygous	1	-1	1.17	7.29	25.42	1.17	1002.3	0.333	NA	Stella	2
587	2	2	2	1.02333e+06	1.02719e+06	1547048	1554120	1	deletion	136	136	-1	209	211	315	317	heterozygous	1	-1	15.7	15.71	18.07	32.78	3207.6	0.333	NA	Stella	2
588	14	2	2	3.14868e+06	3.80118e+06	1878211	2442764	1	insertion	137	140	-1	627	737	379	453	heterozygous	1	123	18.71	18.71	38.9	29.73	87946.4	0.909	NA	CH264_4	2
589	22	2	2	2.74466e+06	493154	1835548	4503093	-1	complex	138	147	-1	554	113	369	891	unknown	-1	-1	-1	14.66	38.91	-1	-1	-1	NA	CH320_5	2
590	14	2	2	3877659	3.92419e+06	2518802	2586854	1	deletion	140	140	-1	766	770	480	492	heterozygous	1	123	12.81	28.21	12.81	38.9	21516.6	0.5	NA	CH264_4	2
591	14	2	2	4.00014e+06	4.03836e+06	2662571	2697534	1	insertion	140	140	-1	784	790	506	513	heterozygous	1	123	9.52	29.7	10.46	9.58	3257.2	0.5	NA	CH264_4	2
592	14	2	2	4.07474e+06	4.08521e+06	2733936	2757566	1	deletion	140	140	-1	795	799	518	525	heterozygous	1	123	8.37	32.05	8.37	38.9	13161.4	0.5	NA	CH264_4	2
593	22	2	2	4.61251e+06	4636867	3251769	3271555	1	insertion	142	142	-1	890	891	632	633	heterozygous	1	-1	8.11	8.11	15.18	25.05	4575.4	0.333	NA	CH320_5	2
594	22	2	2	4.67898e+06	4.68712e+06	3313720	3320284	1	insertion	142	142	-1	899	900	641	642	unknown	-1	124	6.69	16.47	6.69	18.52	1578.2	0.333	NA	CH320_5	2
595	22	2	2	4.71564e+06	4.71816e+06	3.34873e+06	3351468	-1	deletion	142	142	-1	906	907	647	648	heterozygous	1	124	1.17	17.5	2.61	1.19	217.9	0.5	NA	CH320_5	2
596	22	2	2	4.72828e+06	4.95894e+06	3361469	3575370	1	insertion	142	144	-1	911	962	651	697	heterozygous	1	125	7.55	25.05	37.45	7.55	16757.1	0.959	NA	CH320_5	2
597	22	2	2	4.72828e+06	493154	3217976	4503093	-1	complex	142	147	-1	911	113	627	891	unknown	-1	-1	-1	25.05	38.91	-1	-1	-1	NA	CH320_5	2
598	2	2	2	4.75039e+06	4797873	3288020	3353484	1	deletion	143	143	-1	1027	1035	638	649	unknown	-1	124	8.49	8.49	34.17	54.22	17980.9	0.364	NA	Stella	2
599	2	2	2	4.81949e+06	4.85225e+06	3375107	3.39876e+06	1	insertion	143	143	-1	1042	1051	655	664	heterozygous	2	125	8.98	8.98	33.21	54.22	9105.4	1	NA	Stella	2
600	2	2	2	4.86415e+06	4.89029e+06	3410679	3.43492e+06	0.97	insertion	143	143	-1	1056	1061	669	674	heterozygous	2	125	1.47	8.58	32.84	1.47	1899	1	NA	Stella	2
601	2	2	2	4.91444e+06	4.98217e+06	3458768	3575370	1	deletion	143	143	-1	1065	1077	678	697	heterozygous	2	125	9.09	9.09	35.33	54.22	48866.1	0.952	NA	Stella	2
602	2	2	2	5.01923e+06	5.02625e+06	3612675	3659918	1	deletion	143	143	-1	1085	1090	704	717	heterozygous	1	-1	9.02	9.02	34.48	54.22	40221.6	0.5	NA	Stella	2
603	2	2	2	5100833	5.10671e+06	3734510	3777375	1	deletion	143	143	-1	1106	1108	733	745	homozygous	1	126	16.76	26.17	16.76	54.22	36986.3	0.5	NA	Stella	2
604	2	2	2	5165468	3.1584e+06	3217976	4353405	-1	complex	143	146	-1	1121	670	627	862	unknown	-1	-1	-1	54.22	25.42	-1	-1	-1	NA	Stella	2
605	2	2	2	5165468	3.61294e+06	3217976	5762776	-1	complex	143	153	-1	1121	783	627	1134	unknown	-1	-1	-1	54.22	42.36	-1	-1	-1	NA	Stella	2
606	2	2	2	5165468	7.16452e+06	3836476	6487322	-1	inversion	143	157	607	1121	1588	757	1247	heterozygous	1	-1	-1	54.22	298.88	-1	1606215	0.589	NA	Stella	2
607	2	2	-1	8806490	-1	8093537	-1	-1	inversion_partial	157	-1	606	1948	-1	1562	-1	heterozygous	-1	-1	-1	-1	-1	-1	1606215	0.589	NA	Stella	2
608	22	2	2	5.05323e+06	5.10649e+06	3669960	3712458	1	insertion	144	144	-1	993	1005	720	728	heterozygous	1	-1	14.74	14.78	15.78	37.45	10761.7	0.5	NA	CH320_5	2
609	22	2	2	5.14062e+06	5.15819e+06	3746598	3804156	1	deletion	144	144	-1	1015	1018	737	749	homozygous	1	126	11.4	20	11.4	37.45	39991.9	0.5	NA	CH320_5	2
610	22	2	2	5.1903e+06	5.2691e+06	3836476	3851771	1	insertion	144	144	-1	1027	1038	757	759	homozygous	1	-1	9.06	23.15	9.06	37.45	63501	0.75	NA	CH320_5	2
611	22	2	2	5.32043e+06	5.51919e+06	3903021	3978113	1	insertion	144	145	-1	1045	1085	765	778	homozygous	1	-1	37.45	37.45	84.77	3246.59	123665	1	NA	CH320_5	2
612	22	2	2	5.32043e+06	493154	3575370	4503093	-1	complex	144	147	-1	1045	113	697	891	unknown	-1	-1	-1	37.45	38.91	-1	-1	-1	NA	CH320_5	2
613	22	2	2	5.53526e+06	5.54138e+06	3994199	3.99969e+06	0.82	insertion	145	145	-1	1093	1094	785	786	heterozygous	1	-1	5.17	5.17	62.43	9.63	633.4	1	NA	CH320_5	2
614	22	2	2	5568066	5.65531e+06	4026239	4118089	1	deletion	145	145	-1	1100	1122	791	808	homozygous	1	-1	2.83	7.44	62.9	2.83	4610.7	0.947	NA	CH320_5	2
615	22	2	2	5.76383e+06	5.76746e+06	4226711	4230872	0.9	deletion	145	145	-1	1151	1152	833	834	heterozygous	1	127	9.58	30.77	36.82	9.58	533.7	0.5	NA	CH320_5	2
616	22	2	2	5.835e+06	5.83863e+06	4298141	4301521	-1	insertion	145	145	-1	1168	1169	848	849	heterozygous	1	-1	1.46	45.76	19.01	1.46	247.3	0.5	NA	CH320_5	2
617	22	2	2	5.88548e+06	5.91923e+06	4348105	4.45046e+06	1	deletion	145	145	-1	1180	1195	859	882	heterozygous	1	128	17.4	55.68	17.4	84.77	68609.4	0.462	NA	CH320_5	2
618	22	2	2	5951582	5.95712e+06	4482662	4517503	1	deletion	145	145	-1	1202	1203	888	892	heterozygous	1	128	15.45	53.99	15.45	84.77	29304.5	0.556	NA	CH320_5	2
619	22	2	2	6.03619e+06	6.04636e+06	4595808	4605273	0.5	insertion	145	145	-1	1215	1217	901	904	heterozygous	1	128	3.77	58.93	3.84	4.6	703.4	1	NA	CH320_5	2
620	22	2	2	6.05384e+06	6058802	4612798	4617383	-1	insertion	145	145	-1	1218	1220	905	906	heterozygous	1	128	3.47	60.87	6.8	3.47	375.1	1	NA	CH320_5	2
621	22	2	2	6.08189e+06	493154	3978113	4640481	-1	complex	145	147	-1	1227	113	778	912	unknown	-1	-1	-1	84.77	38.91	-1	-1	-1	NA	CH320_5	2
622	2	2	2	3.21864e+06	3.27031e+06	4178382	4226711	1	insertion	146	146	-1	688	698	825	833	heterozygous	2	127	5.23	14.95	10.91	5.23	3337.7	0.5	NA	Stella	2
623	2	2	2	3.39934e+06	3.61294e+06	4353405	5583544	0.99	deletion	146	153	-1	730	783	862	1098	heterozygous	2	128	25.42	25.42	42.36	820.46	1.01654e+06	0.514	NA	Stella	2
624	2	2	2	5.76006e+06	5.83804e+06	5015472	5.08761e+06	1	insertion	148	148	-1	1256	1264	982	992	heterozygous	1	-1	7.54	20.01	14.54	7.54	5844.9	0.333	NA	Stella	2
625	2	2	2	5.76006e+06	5.85392e+06	5015472	5103498	1	insertion	148	148	-1	1256	1273	982	1001	heterozygous	1	-1	5.06	15.15	13.49	5.06	5835.5	0.333	NA	Stella	2
626	2	2	2	5.87875e+06	5931002	5128199	5.16409e+06	1	insertion	148	148	-1	1281	1301	1008	1022	heterozygous	1	-1	8.93	26.63	8.93	33.03	16364.6	0.333	NA	Stella	2
627	2	2	2	5.96192e+06	6.21099e+06	5195093	5450656	0.91	deletion	148	152	-1	1309	1365	1029	1078	unknown	-1	128	1.03	33.03	17.64	1.03	6488.2	0.808	NA	Stella	2
628	2	2	2	5.96192e+06	3.61294e+06	4931471	5762776	-1	complex	148	153	-1	1309	783	967	1134	unknown	-1	-1	-1	33.03	42.36	-1	-1	-1	NA	Stella	2
629	22	2	2	6.80961e+06	7.50513e+06	5347346	6114331	1	deletion	151	155	-1	1374	1506	1059	1179	heterozygous	1	128	7.07	7.07	122.48	11.15	71461.3	0.981	NA	CH320_5	2
630	2	2	2	6.28843e+06	3.61294e+06	5450656	5762776	-1	complex	152	153	-1	1377	783	1078	1134	unknown	-1	-1	-1	17.64	42.36	-1	-1	-1	NA	Stella	2
631	2	2	2	6.28843e+06	8.91995e+06	5528126	5843250	-1	inversion	152	154	632	1377	1974	1090	1140	homozygous	1	-1	-1	17.64	38.99	-1	348234	1	NA	Stella	2
632	2	2	-1	9.23062e+06	-1	6191484	-1	-1	inversion_partial	154	-1	631	2033	-1	1190	-1	homozygous	-1	-1	-1	-1	-1	-1	348234	1	NA	Stella	2
633	2	2	2	6.28843e+06	6.5404e+06	5528126	6181703	1	deletion	152	156	-1	1377	1420	1090	1185	heterozygous	2	128	17.64	17.64	46.63	453.78	401602	0.913	NA	Stella	2
634	2	2	2	3.79211e+06	8.91995e+06	5583544	6191484	-1	complex	153	154	-1	824	1974	1098	1190	unknown	-1	-1	-1	42.36	38.99	-1	-1	-1	NA	Stella	2
635	2	2	2	3.79211e+06	6.5404e+06	5762776	6181703	1	insertion	153	156	-1	824	1420	1134	1185	heterozygous	2	128	42.36	42.36	46.63	37101.2	2.32936e+06	0.855	NA	Stella	2
636	2	2	2	9.12874e+06	9.16548e+06	5908480	5.96335e+06	1	deletion	154	154	-1	2009	2022	1151	1157	heterozygous	2	128	17.33	17.34	19.24	38.99	18126.3	1	NA	Stella	2
637	2	2	2	9.05692e+06	9074766	6017319	6030344	1	insertion	154	154	-1	1999	2002	1164	1167	heterozygous	2	128	12.81	22.26	12.81	38.99	4825.3	1	NA	Stella	2
638	2	2	2	8929687	8.96838e+06	6119049	6181703	1	deletion	154	154	-1	1979	1982	1180	1185	heterozygous	1	-1	6.39	29.72	6.39	38.99	23963.5	0.462	NA	Stella	2
639	2	2	2	6.73613e+06	8.91995e+06	6191484	6191484	-1	inversion	154	156	640	1466	1974	1190	1190	heterozygous	1	-1	-1	38.99	46.63	-1	230184	0.333	NA	Stella	2
640	2	2	-1	6.55024e+06	-1	6421668	-1	-1	inversion_partial	156	-1	639	1426	-1	1236	-1	heterozygous	-1	-1	-1	-1	-1	-1	230184	0.333	NA	Stella	2
641	2	2	2	8806490	8.91995e+06	6191484	6487322	1	deletion	154	157	-1	1948	1974	1190	1247	heterozygous	1	129	38.99	38.99	298.88	456.33	182374	0.542	NA	Stella	2
642	2	2	2	6.95191e+06	8.91995e+06	6191484	7.11519e+06	-1	inversion	154	159	643	1526	1974	1190	1376	heterozygous	1	-1	-1	38.99	12.44	-1	38927.5	0.511	NA	Stella	2
643	2	2	-1	6.91319e+06	-1	7154118	-1	-1	inversion_partial	159	-1	642	1516	-1	1386	-1	heterozygous	-1	-1	-1	-1	-1	-1	38927.5	0.511	NA	Stella	2
644	2	2	2	9.23062e+06	9.63112e+06	6191484	8524514	-1	inversion	154	165	645	2033	2134	1190	1645	homozygous	1	-1	-1	38.99	40.74	-1	348234	0.499	NA	Stella	2
645	2	2	-1	8.91995e+06	-1	5843250	-1	-1	inversion_partial	154	-1	644	1974	-1	1140	-1	homozygous	-1	-1	-1	-1	-1	-1	348234	0.499	NA	Stella	2
646	22	2	2	7.87807e+06	7.91154e+06	6487322	6.54611e+06	1	deletion	155	155	-1	1580	1587	1247	1258	heterozygous	2	129	34.25	87.84	34.25	122.48	25320.3	0.5	NA	CH320_5	2
647	22	2	2	7.94895e+06	8.00701e+06	6.58373e+06	6.63984e+06	0.91	insertion	155	155	-1	1595	1617	1265	1279	heterozygous	2	129	1.06	87.42	29.34	1.06	1960.8	0.5	NA	CH320_5	2
648	22	2	2	7.95618e+06	7.99105e+06	6.59111e+06	6623448	1	insertion	155	155	-1	1598	1613	1267	1275	heterozygous	2	129	3.58	91.16	30.14	3.58	2530.3	0.5	NA	CH320_5	2
649	22	2	2	8.03861e+06	8.05174e+06	6671867	6.68175e+06	1	insertion	155	155	-1	1623	1625	1285	1286	heterozygous	2	129	25.92	93.63	25.92	112.36	3246.8	0.5	NA	CH320_5	2
650	22	2	2	8.06212e+06	8.07801e+06	6692169	6705111	1	insertion	155	155	-1	1629	1630	1290	1291	heterozygous	2	129	24.41	94.83	24.41	56.12	2952.1	0.5	NA	CH320_5	2
651	22	2	2	8.21803e+06	8.44869e+06	6845931	6856852	1	insertion	155	158	-1	1671	1722	1325	1326	heterozygous	2	129	77.96	122.48	77.96	435425	219741	0.5	NA	CH320_5	2
652	2	2	2	6.6629e+06	6.66414e+06	6304237	6349551	1	deletion	156	156	-1	1447	1448	1210	1220	heterozygous	1	-1	18.31	32.25	18.31	46.63	44079.2	0.5	NA	Stella	2
653	2	2	2	6.73613e+06	6.91319e+06	6421668	7.11519e+06	0.99	deletion	156	159	-1	1466	1516	1236	1376	heterozygous	1	129	12.44	46.63	12.44	666.22	516463	0.516	NA	Stella	2
654	2	2	2	8.74839e+06	8.75793e+06	6.53591e+06	6.54611e+06	0.9	deletion	157	157	-1	1931	1934	1257	1258	heterozygous	1	129	3.35	9.46	284.42	3.35	662	0.5	NA	Stella	2
655	2	2	2	8.68789e+06	8.71103e+06	6.58373e+06	6605531	1	insertion	157	157	-1	1918	1923	1265	1268	heterozygous	1	129	3.62	13.78	276.63	3.62	1342.2	0.5	NA	Stella	2
656	2	2	2	8601340	8.62257e+06	6671867	6714554	1	deletion	157	157	-1	1895	1897	1285	1293	heterozygous	1	129	18.49	18.49	277.02	298.88	21454.5	0.5	NA	Stella	2
657	2	2	2	8.41686e+06	8.45907e+06	6856852	6864974	0.99	insertion	157	157	-1	1848	1855	1326	1327	heterozygous	1	129	46.67	46.67	249.03	298.88	34084.7	0.5	NA	Stella	2
658	2	2	2	8.18289e+06	8.20868e+06	7073069	7.16441e+06	1	deletion	157	157	-1	1795	1799	1373	1390	heterozygous	1	129	105.55	105.55	192.51	298.88	65554.2	0.321	NA	Stella	2
659	2	2	2	8.08343e+06	8.09961e+06	7247933	7.26165e+06	1	insertion	157	157	-1	1776	1778	1407	1408	heterozygous	1	-1	34.68	121.85	171.94	34.68	2462.7	0.5	NA	Stella	2
660	2	2	2	7.70294e+06	7.71968e+06	7625298	7630228	1	insertion	157	157	-1	1699	1703	1470	1471	heterozygous	1	130	98.29	196.2	98.29	298.88	11813.6	0.5	NA	Stella	2
661	2	2	2	7.66656e+06	7.67477e+06	7658394	7668319	0.98	deletion	157	157	-1	1692	1693	1477	1479	heterozygous	1	-1	4.31	200.27	93.48	4.31	1711.8	0.5	NA	Stella	2
662	2	2	2	7.65016e+06	7.67477e+06	7658394	7684733	0.98	deletion	157	157	-1	1687	1693	1477	1483	heterozygous	1	-1	4.31	197.09	92.5	4.31	1722.4	0.5	NA	Stella	2
663	2	2	2	7.52249e+06	7.55063e+06	7784208	7787345	1	insertion	157	157	-1	1666	1671	1498	1499	heterozygous	1	131	73.11	222.05	73.11	298.88	25005.8	0.5	NA	Stella	2
664	2	2	2	7.29425e+06	7376654	7933115	7963752	1	insertion	157	157	-1	1619	1634	1529	1534	homozygous	1	132	36.97	260.53	36.97	298.88	51762.2	0.5	NA	Stella	2
665	22	2	2	8.46846e+06	8.47335e+06	6876822	6882021	-1	deletion	158	158	-1	1725	1726	1329	1330	heterozygous	2	129	1.23	4.59	75.35	1.23	305.9	0.5	NA	CH320_5	2
666	22	2	2	8.66463e+06	8.69564e+06	7073069	7102681	0.99	insertion	158	158	-1	1773	1775	1373	1374	heterozygous	2	129	1.99	62.97	16.48	1.99	1404.7	0.5	NA	CH320_5	2
667	22	2	2	8699277	8.72006e+06	7106427	7.11519e+06	1	insertion	158	158	-1	1776	1784	1375	1376	heterozygous	2	129	21.07	63.24	21.07	77.96	12021.7	0.4	NA	CH320_5	2
668	22	2	2	8754445	8.75665e+06	7149706	7.15472e+06	1	deletion	158	158	-1	1791	1796	1383	1387	heterozygous	2	129	16.55	67.76	16.55	77.96	2810.1	0.263	NA	CH320_5	2
669	22	2	2	8.74882e+06	8.89324e+06	7144106	7212820	-1	duplication	158	160	-1	1790	1840	1382	1401	unknown	-1	-1	-1	77.96	44.25	-1	68714	0.308	NA	CH320_5	2
670	22	2	2	9.02462e+06	9.16563e+06	7344554	7423856	1	insertion	160	161	-1	1864	1905	1424	1437	heterozygous	1	-1	44.25	44.25	136.1	724.72	61703.3	0.875	NA	CH320_5	2
671	22	2	2	9.31649e+06	9.34423e+06	7574582	7603893	0.98	deletion	161	161	-1	1937	1938	1465	1466	heterozygous	1	-1	2.7	37.42	92.25	2.7	1566.4	0.5	NA	CH320_5	2
672	22	2	2	9360423	9.36398e+06	7620083	7625298	0.99	deletion	161	161	-1	1941	1942	1469	1470	heterozygous	2	130	41.44	41.44	91.77	79.56	1662.7	0.5	NA	CH320_5	2
673	22	2	2	9.45148e+06	9472540	7713050	7719471	1	insertion	161	161	-1	1960	1962	1487	1488	heterozygous	1	-1	60.99	60.99	73.08	136.1	14636.3	0.5	NA	CH320_5	2
674	22	2	2	9.5058e+06	9.5121e+06	7752978	7787345	1	deletion	161	161	-1	1968	1970	1494	1499	heterozygous	2	131	64.55	64.55	70.8	136.1	28060	0.5	NA	CH320_5	2
675	22	2	2	9.68299e+06	9.74748e+06	7958615	7963752	1	insertion	161	161	-1	2006	2016	1533	1534	homozygous	1	132	37.51	99.2	37.51	136.1	59351.9	0.5	NA	CH320_5	2
676	22	2	2	9.86415e+06	9.87936e+06	8.07946e+06	8093537	1	insertion	161	161	-1	2042	2045	1559	1562	unknown	-1	133	6.39	114.77	14.44	6.39	1141.1	0.333	NA	CH320_5	2
677	22	2	2	9.93663e+06	1.01489e+07	8150829	8177285	1	insertion	161	163	-1	2063	2126	1577	1583	heterozygous	1	133	21.09	136.1	21.09	58041.5	185794	1	NA	CH320_5	2
678	14	2	2	1.17119e+07	1.17204e+07	7983925	8021770	1	deletion	162	162	-1	2463	2464	1543	1548	heterozygous	1	-1	7.19	7.19	14.31	19.16	29388.5	0.333	NA	CH264_4	2
679	14	2	2	1.17922e+07	1.62483e+07	8093537	9266477	1	insertion	162	170	-1	2479	3157	1562	1768	heterozygous	2	133	19.12	19.16	20.24	9403.25	3.28311e+06	0.681	NA	CH264_4	2
680	14	2	2	1.17922e+07	1.3485e+07	8093537	9527685	1	insertion	162	172	-1	2479	2591	1562	1819	heterozygous	2	133	12.66	19.16	12.66	40.04	258628	0.543	NA	CH264_4	2
681	22	2	2	1.01992e+07	1.02181e+07	8227136	8249811	1	deletion	163	163	-1	2137	2138	1594	1596	heterozygous	1	133	8.88	15.99	8.88	21.09	3685.9	1	NA	CH320_5	2
682	22	2	2	1.02671e+07	1.04401e+07	8298668	8520632	1	deletion	163	164	-1	2147	2189	1603	1644	heterozygous	1	133	19.89	21.09	19.92	58.67	49000.4	1	NA	CH320_5	2
683	22	2	2	1.05279e+07	1.46511e+07	8608163	8801483	1	insertion	164	166	-1	2207	2712	1659	1679	heterozygous	2	133	19.91	19.92	21.65	495762	3.92992e+06	0.913	NA	CH320_5	2
684	22	2	2	1.05279e+07	1.1492e+07	8608163	9182864	0.91	insertion	164	168	-1	2207	2338	1659	1748	heterozygous	2	133	19.92	19.92	31.78	551.51	389381	0.712	NA	CH320_5	2
685	2	2	2	9.7149e+06	9.74151e+06	8608163	8646135	1	deletion	165	165	-1	2150	2153	1659	1664	heterozygous	1	133	19.62	20.49	19.68	40.74	11370.1	0.857	NA	Stella	2
686	2	2	2	9.81353e+06	9.9149e+06	8718017	8801483	1	insertion	165	165	-1	2162	2180	1670	1679	heterozygous	1	133	19.03	22.46	19.03	40.74	17903.2	0.909	NA	Stella	2
687	2	2	2	9.94932e+06	9.96683e+06	8835910	8848798	1	insertion	165	165	-1	2190	2193	1688	1689	heterozygous	1	133	11.31	27.87	11.31	40.74	4618.1	0.5	NA	Stella	2
688	2	2	2	1.00018e+07	1.01473e+07	8884092	9182864	1	deletion	165	169	-1	2201	2221	1697	1748	heterozygous	1	133	40.74	40.74	95.09	316.22	153298	0.875	NA	Stella	2
689	22	2	2	1.46856e+07	1.47031e+07	8835910	8848798	1	insertion	166	166	-1	2721	2725	1688	1689	heterozygous	1	133	11.38	13.54	11.39	21.65	4646.1	0.5	NA	CH320_5	2
690	22	2	2	1.47381e+07	1.48681e+07	8884092	8961719	1	insertion	166	167	-1	2733	2762	1697	1710	heterozygous	1	133	11.83	21.65	11.83	545.17	52392.4	0.667	NA	CH320_5	2
691	22	2	2	1.47381e+07	1.1492e+07	8801483	9292110	-1	complex	166	168	-1	2733	2338	1679	1775	unknown	-1	-1	-1	21.65	31.78	-1	-1	-1	NA	CH320_5	2
692	22	2	2	1.46511e+07	1.42718e+07	8801483	14365294	-1	translocation_intrachr	166	194	-1	2712	2638	1679	2742	heterozygous	1	-1	-1	21.65	14.6	-1	-1	0.503	+/+	CH320_5	2
693	22	2	2	1.49359e+07	1.50397e+07	9005120	9326764	0.97	deletion	167	171	-1	2776	2803	1721	1783	heterozygous	2	133	11.83	11.83	46.27	550.87	217859	0.451	NA	CH320_5	2
694	22	2	2	1.16011e+07	1.50397e+07	9292110	9326764	1	insertion	168	171	-1	2367	2803	1775	1783	heterozygous	2	133	31.78	31.78	46.27	1.14476e+07	3.40396e+06	0.45	NA	CH320_5	2
695	22	2	2	1.16011e+07	1.42154e+07	9292110	14308888	0.99	deletion	168	194	-1	2367	2618	1775	2726	heterozygous	2	133	14.6	31.78	14.6	276.77	2.40245e+06	0.501	NA	CH320_5	2
696	2	2	2	1.02564e+07	1.02935e+07	9292110	9.31773e+06	1	insertion	169	169	-1	2249	2257	1775	1781	heterozygous	1	133	35.65	35.65	71.09	95.09	11534	0.467	NA	Stella	2
697	14	2	2	1.62744e+07	1.63385e+07	9292110	9385170	1	deletion	170	170	-1	3164	3181	1775	1791	heterozygous	1	133	8.78	8.78	14.38	20.24	28929.4	0.386	NA	CH264_4	2
698	14	2	2	1.63513e+07	1.64027e+07	9397937	9.43114e+06	1	insertion	170	170	-1	3187	3193	1797	1802	unknown	-1	133	9.5	9.5	12.23	20.24	18180.8	0.333	NA	CH264_4	2
699	14	2	2	1.64386e+07	1.3485e+07	9266477	9561070	-1	complex	170	172	-1	3205	2591	1768	1830	unknown	-1	-1	-1	20.24	12.66	-1	-1	-1	NA	CH264_4	2
700	22	2	2	1.51806e+07	1.52332e+07	9466859	9512153	1	insertion	171	171	-1	2834	2840	1812	1816	unknown	-1	133	15.93	34.22	15.93	30.52	7305.3	0.455	NA	CH320_5	2
701	22	2	2	1.52961e+07	1.55648e+07	9574910	9643676	1	insertion	171	173	-1	2862	2919	1835	1846	homozygous	1	-1	24.51	46.27	24.51	10115.9	199943	0.667	NA	CH320_5	2
702	22	2	2	1.52961e+07	1.42154e+07	9326764	14365294	-1	complex	171	194	-1	2862	2618	1783	2742	unknown	-1	-1	-1	46.27	14.6	-1	-1	-1	NA	CH320_5	2
703	22	2	2	1.56137e+07	1.56224e+07	9692521	9706265	1	deletion	173	173	-1	2929	2930	1854	1856	heterozygous	1	-1	10.28	10.28	13.32	24.51	5027.5	0.5	NA	CH320_5	2
704	22	2	2	1.56642e+07	1.57016e+07	9747127	9802157	1	deletion	173	173	-1	2940	2953	1863	1877	heterozygous	1	-1	4.41	15.55	4.41	24.51	17636.3	0.5	NA	CH320_5	2
705	22	2	2	1.56785e+07	1.57016e+07	9.76142e+06	9802157	1	deletion	173	173	-1	2950	2953	1872	1877	heterozygous	1	-1	6.7	18.32	6.7	24.51	17641.5	0.5	NA	CH320_5	2
706	22	2	2	1.5729e+07	1.59239e+07	9830177	10202722	1	deletion	173	175	-1	2960	2994	1884	1944	homozygous	1	-1	24.51	24.51	47.27	271.1	177630	0.667	NA	CH320_5	2
707	22	2	2	1.5729e+07	1.42154e+07	9643676	14365294	-1	complex	173	194	-1	2960	2618	1846	2742	unknown	-1	-1	-1	24.51	14.6	-1	-1	-1	NA	CH320_5	2
708	22	2	2	1.60268e+07	1.61345e+07	10305028	10370560	0.99	insertion	175	175	-1	3016	3034	1963	1971	unknown	-1	133	22.89	22.9	25.04	47.27	42226.3	0.333	NA	CH320_5	2
709	22	2	2	1.61601e+07	1.62381e+07	10396174	10451704	1	insertion	175	175	-1	3038	3053	1975	1986	unknown	-1	133	20.9	20.9	26.24	47.27	22472.4	0.333	NA	CH320_5	2
710	22	2	2	1.62549e+07	1.63029e+07	10468528	10505347	1	insertion	175	175	-1	3064	3070	1995	1998	unknown	-1	133	22.31	23.34	22.36	47.27	11251.5	0.333	NA	CH320_5	2
711	22	2	2	1.63951e+07	1.42154e+07	10202722	14365294	-1	complex	175	194	-1	3094	2618	1944	2742	unknown	-1	-1	-1	47.27	14.6	-1	-1	-1	NA	CH320_5	2
712	14	2	2	1.73323e+07	1.73666e+07	10249315	10291552	1	deletion	176	176	-1	3362	3366	1954	1960	unknown	-1	133	7.2	7.2	25.61	34.95	7976.3	0.333	NA	CH264_4	2
713	14	2	2	1.73886e+07	1.74054e+07	10313510	10329453	0.44	insertion	176	176	-1	3370	3373	1964	1967	unknown	-1	133	2.41	7.62	24.46	2.41	864.6	0.333	NA	CH264_4	2
714	14	2	2	1.74724e+07	1.75623e+07	10396174	10513029	1	deletion	176	176	-1	3382	3404	1975	2001	unknown	-1	133	14.12	14.12	19.78	34.95	26988.1	0.333	NA	CH264_4	2
715	14	2	2	17660344	18263288	10611457	11118113	1	insertion	176	181	-1	3430	3553	2025	2118	heterozygous	2	133	16.99	34.95	16.99	43.9	96288	0.729	NA	CH264_4	2
716	9	2	2	617259	630480	10820927	10833550	0.42	insertion	178	178	-1	137	138	2073	2074	heterozygous	1	133	1.44	23.79	4.81	1.44	597.4	1	NA	Stella	9
717	2	2	2	1.14064e+07	1.14268e+07	11144461	11171455	1	deletion	180	180	-1	2491	2493	2124	2129	unknown	-1	133	6.31	15.39	6.31	26.36	6612.1	0.333	NA	Stella	2
718	2	2	2	1.1437e+07	1.14742e+07	11181718	11255944	1	deletion	180	180	-1	2497	2504	2133	2144	unknown	-1	133	8.31	15.59	8.31	26.36	37003.4	0.333	NA	Stella	2
719	2	2	2	1.14949e+07	1.15548e+07	11276517	1.13455e+07	1	deletion	180	180	-1	2508	2529	2148	2163	heterozygous	2	133	9.35	13.95	9.35	19.79	9055.9	0.762	NA	Stella	2
720	2	2	2	1.15904e+07	1.17021e+07	11381108	11446292	0.99	insertion	180	183	-1	2537	2563	2170	2183	heterozygous	2	133	26.36	26.36	143.25	608.72	46511.8	0.875	NA	Stella	2
721	14	2	2	1.83936e+07	1.86986e+07	11290295	11520069	1	insertion	181	184	-1	3577	3651	2149	2207	heterozygous	1	133	15.08	16.99	15.09	122.45	75215.2	0.621	NA	CH264_4	2
722	2	2	2	1.18127e+07	1.19165e+07	1.15573e+07	11695566	1	deletion	183	183	-1	2604	2624	2218	2240	unknown	-1	133	30.55	30.55	126.93	60.21	34423.8	0.434	NA	Stella	2
723	2	2	2	1.24493e+07	13190879	12227673	12334608	1	insertion	183	186	-1	2753	2894	2353	2371	heterozygous	1	133	27.31	143.25	27.31	42225.1	634684	1	NA	Stella	2
724	22	2	2	1.75372e+07	1.75732e+07	11810849	11868343	1	deletion	185	185	-1	3351	3359	2262	2268	heterozygous	1	-1	8.62	20.14	8.62	25.55	21416.1	0.5	NA	CH320_5	2
725	22	2	2	1.76131e+07	1.42154e+07	11695566	14365294	-1	complex	185	194	-1	3368	2618	2240	2742	unknown	-1	-1	-1	25.55	14.6	-1	-1	-1	NA	CH320_5	2
726	2	2	2	1.33524e+07	1.37563e+07	12496159	13265850	1	deletion	186	189	-1	2923	3035	2397	2548	heterozygous	1	133	27.31	27.31	44.6	271.8	365802	0.952	NA	Stella	2
727	22	2	2	1.86551e+07	1.42154e+07	12647305	14365294	-1	complex	187	194	-1	3617	2618	2426	2742	unknown	-1	-1	-1	14.19	14.6	-1	-1	-1	NA	CH320_5	2
728	14	2	2	20305476	2.03746e+07	13294360	13311145	1	insertion	188	188	-1	4006	4022	2554	2560	heterozygous	2	133	11.42	11.42	14.9	26.92	52387.8	0.333	NA	CH264_4	2
729	14	2	2	2.04441e+07	2.0545e+07	13381100	13461212	1	insertion	188	188	-1	4039	4055	2575	2587	heterozygous	2	133	9.87	15.37	9.87	26.92	20763.9	0.325	NA	CH264_4	2
730	2	2	2	13771657	1.37914e+07	13281289	13303066	1	deletion	189	189	-1	3040	3044	2552	2556	heterozygous	1	133	4.16	4.16	32.67	9.07	2003.5	0.333	NA	Stella	2
731	2	2	2	1.37852e+07	1.37914e+07	13294360	1.33031e+07	1	deletion	189	189	-1	3042	3044	2554	2556	heterozygous	1	133	5.56	5.56	36.07	44.6	2481.3	0.333	NA	Stella	2
732	2	2	2	1.3839e+07	13904151	13350927	13368168	0.99	insertion	189	189	-1	3060	3073	2570	2571	unknown	-1	133	11.92	11.92	32.19	44.6	47926.3	0.333	NA	Stella	2
733	2	2	2	1.39971e+07	1.40969e+07	13461212	13487792	1	insertion	189	191	-1	3090	3109	2587	2593	heterozygous	1	133	12	44.6	12	464341	73172.2	0.25	NA	Stella	2
734	2	2	2	1.42119e+07	14249874	13589051	13709632	1	deletion	191	192	-1	3125	3131	2606	2629	heterozygous	1	133	12	12	160.03	562.12	82568.9	0.923	NA	Stella	2
735	2	2	2	1.44164e+07	1.45235e+07	13878751	13969683	1	insertion	192	192	-1	3159	3180	2655	2669	heterozygous	1	133	17.39	17.39	141.53	37.7	16169.9	0.682	NA	Stella	2
736	2	2	2	14438265	1.45235e+07	13899899	1.39697e+07	1	insertion	192	192	-1	3164	3180	2660	2669	heterozygous	1	133	20.24	20.24	145.53	37.7	15412.1	0.833	NA	Stella	2
737	2	2	2	1.49804e+07	1.50662e+07	14428123	14524783	1	deletion	192	192	-1	3271	3290	2753	2768	heterozygous	1	134	14.88	111.19	47.92	14.88	10828.6	1	NA	Stella	2
738	2	2	2	1.49978e+07	1.50662e+07	14445583	14524783	1	deletion	192	192	-1	3276	3290	2757	2768	heterozygous	1	134	14.88	113.85	51.75	14.88	10821.7	1	NA	Stella	2
739	2	2	2	1.51086e+07	15117935	14567171	14596330	1	deletion	192	192	-1	3306	3307	2782	2789	heterozygous	1	135	39.46	125.18	39.46	160.03	19845.1	0.5	NA	Stella	2
740	2	2	2	1.51975e+07	1.51996e+07	14675848	1.47166e+07	1	deletion	192	192	-1	3330	3334	2812	2822	heterozygous	1	136	18.09	148.13	18.09	160.03	38628.2	1	NA	Stella	2
741	2	2	2	1.52636e+07	1.54768e+07	14780695	14791062	1	insertion	192	197	-1	3351	3423	2837	2838	heterozygous	1	136	160.03	160.03	250.04	406948	202803	0.667	NA	Stella	2
742	22	2	2	1.99839e+07	1.42154e+07	13969683	14365294	-1	complex	193	194	-1	3881	2618	2669	2742	unknown	-1	-1	-1	15.17	14.6	-1	-1	-1	NA	CH320_5	2
743	22	2	2	1.99839e+07	20412889	14146025	14544244	0.99	insertion	193	195	-1	3881	3959	2706	2774	heterozygous	2	134	7.61	15.17	22.09	7.61	30756.8	0.784	NA	CH320_5	2
744	22	2	2	1.42718e+07	20412889	14308888	14640039	-1	complex	194	195	-1	2638	3959	2726	2807	unknown	-1	-1	-1	14.6	22.09	-1	-1	-1	NA	CH320_5	2
745	22	2	2	2.04494e+07	2.04497e+07	1.45809e+07	14596330	1	deletion	195	195	-1	3969	3970	2784	2789	heterozygous	2	135	9.64	9.65	12.19	22.09	15167.4	0.5	NA	CH320_5	2
746	22	2	2	2.04614e+07	2.04717e+07	14607964	14613505	1	insertion	195	195	-1	3976	3982	2794	2796	heterozygous	1	-1	9.72	9.72	12.04	22.09	4751.5	0.5	NA	CH320_5	2
747	22	2	2	2.04894e+07	2.04935e+07	14631160	14635070	-1	insertion	195	195	-1	3990	3991	2804	2805	heterozygous	1	-1	1.2	15.33	2.11	1.26	254.6	0.5	NA	CH320_5	2
748	22	2	2	2.04985e+07	2.05693e+07	14640039	14791062	1	deletion	195	196	-1	3993	4015	2807	2838	heterozygous	2	136	22.09	22.09	57.19	338.08	80178.1	0.941	NA	CH320_5	2
749	22	2	2	2.05998e+07	20633827	1.48217e+07	14857184	0.96	deletion	196	196	-1	4020	4025	2843	2848	heterozygous	1	137	1.41	7.31	53.46	1.41	1460.9	0.5	NA	CH320_5	2
750	22	2	2	2.08069e+07	20819932	15030382	15044783	0.99	deletion	196	196	-1	4053	4054	2874	2875	heterozygous	1	-1	9.44	29.32	30.04	9.44	1385.8	0.333	NA	CH320_5	2
751	22	2	2	2.09156e+07	2.09256e+07	15140454	15149513	0.82	insertion	196	196	-1	4072	4077	2890	2893	heterozygous	1	-1	10.5	43.02	12.75	10.51	965.4	0.333	NA	CH320_5	2
752	22	2	2	2.09183e+07	20925590	1.51429e+07	1.51495e+07	0.82	insertion	196	196	-1	4074	4077	2891	2893	heterozygous	1	-1	10.51	40.63	15.91	10.51	715.3	0.333	NA	CH320_5	2
753	2	2	2	1.5531e+07	1.55422e+07	14845283	14857184	0.85	deletion	197	197	-1	3433	3434	2847	2848	heterozygous	2	137	2.13	12.04	220.89	2.13	641.9	0.5	NA	Stella	2
754	2	2	2	1.5601e+07	1.56059e+07	1.4916e+07	14918389	1	insertion	197	197	-1	3442	3444	2854	2855	heterozygous	1	-1	9.03	16.43	219.64	9.03	2552	0.5	NA	Stella	2
755	2	2	2	1.56181e+07	1.56267e+07	14930669	14939940	0.9	deletion	197	197	-1	3447	3450	2858	2861	heterozygous	1	-1	3.16	16.35	215.37	3.16	598.5	0.364	NA	Stella	2
756	2	2	2	1.56751e+07	1.56894e+07	14988122	15009933	1	deletion	197	197	-1	3455	3456	2868	2869	heterozygous	1	-1	20.98	20.98	215.01	138.46	7537	0.333	NA	Stella	2
757	2	2	2	1.61835e+07	1.62361e+07	15505207	1.55138e+07	0.99	insertion	197	197	-1	3583	3599	2986	2987	heterozygous	1	-1	92.39	146.39	92.39	250.04	43937.8	0.5	NA	Stella	2
758	2	2	2	16479918	1.64835e+07	15758257	15762115	-1	deletion	197	197	-1	3643	3644	3025	3026	homozygous	1	-1	2.39	181.34	52.46	2.39	301.7	1	NA	Stella	2
759	2	2	2	1.65005e+07	1.65124e+07	15779189	15803885	1	deletion	197	197	-1	3650	3651	3031	3036	homozygous	1	-1	51.5	185.43	51.5	250.04	12847.5	1	NA	Stella	2
760	2	2	2	1.65954e+07	16732330	15887278	15890278	1	insertion	197	197	-1	3664	3671	3051	3052	homozygous	1	-1	44.89	197.44	44.89	250.04	133949	1	NA	Stella	2
761	2	2	2	1.68114e+07	1.6827e+07	15969326	15984029	0.44	insertion	197	197	-1	3687	3688	3064	3065	heterozygous	1	-1	2.73	200.58	32.62	2.73	841.8	0.5	NA	Stella	2
762	2	2	2	1.69382e+07	1.69626e+07	16094486	16122596	1	deletion	197	197	-1	3698	3702	3075	3081	heterozygous	1	-1	19.61	210.35	26.86	19.61	3688.5	0.5	NA	Stella	2
763	2	2	2	1.70587e+07	1.71244e+07	16219704	16268466	1	insertion	197	197	-1	3720	3736	3099	3110	heterozygous	1	138	14.51	224.14	14.51	144.44	16992.7	0.333	NA	Stella	2
764	2	2	2	1.71473e+07	1.7301e+07	16291355	16426197	1	insertion	197	197	-1	3740	3765	3114	3133	heterozygous	1	-1	8.36	223.46	8.36	23.45	18862.4	0.377	NA	Stella	2
765	2	2	2	1.71579e+07	1.72731e+07	1.63018e+07	16398052	1	insertion	197	197	-1	3742	3760	3117	3129	heterozygous	1	-1	14.2	224.62	14.2	45.75	18968	0.406	NA	Stella	2
766	2	2	2	1.7301e+07	1.73189e+07	16426197	16441826	1	insertion	197	197	-1	3765	3768	3133	3135	heterozygous	1	-1	13.93	222.61	13.93	22.84	2261.3	0.333	NA	Stella	2
767	2	2	2	1.73806e+07	1.75257e+07	16503792	16566658	1	insertion	197	203	-1	3787	3814	3149	3154	heterozygous	1	-1	18.47	250.04	18.47	2046.48	82243.9	0.429	NA	Stella	2
768	22	2	2	2.21866e+07	22368223	15994327	16067520	1	insertion	200	200	-1	4268	4286	3067	3073	heterozygous	1	-1	11.47	11.47	85.27	94.11	108463	0.5	NA	CH320_5	2
769	22	2	2	2.24684e+07	2.24848e+07	16167881	16185203	0.85	deletion	200	200	-1	4300	4301	3089	3090	heterozygous	1	139	2.23	12.57	74.5	2.23	921.6	0.333	NA	CH320_5	2
770	22	2	2	2.25194e+07	2.25858e+07	16219704	16268466	1	insertion	200	200	-1	4309	4326	3099	3110	heterozygous	1	138	21.43	21.43	71.59	94.11	17612.1	0.333	NA	CH320_5	2
771	22	2	2	2.29558e+07	2.31946e+07	16639706	16914416	1	deletion	200	205	-1	4398	4455	3175	3230	homozygous	1	-1	20.78	94.11	46.99	20.78	35898.7	0.571	NA	CH320_5	2
772	14	2	2	2.3147e+07	2.31634e+07	16167881	16185203	0.85	deletion	201	201	-1	4631	4632	3089	3090	heterozygous	1	139	2.05	9.03	16.11	2.05	885.6	0.333	NA	CH264_4	2
773	22	2	2	2.32013e+07	2.32152e+07	16921201	1.69344e+07	0.42	insertion	205	205	-1	4458	4459	3232	3233	heterozygous	1	-1	1.48	1.84	41.48	1.73	656.3	0.5	NA	CH320_5	2
774	22	2	2	2.32775e+07	2.3374e+07	1.69967e+07	1.70996e+07	0.99	deletion	205	205	-1	4478	4501	3250	3269	heterozygous	1	-1	4.15	17.2	32.37	4.15	6386.4	0.488	NA	CH320_5	2
775	14	2	2	2.4836e+07	2.48419e+07	17692698	17699519	0.87	deletion	207	207	-1	4981	4983	3383	3386	heterozygous	1	-1	5.57	5.57	12.11	13.08	899.2	0.333	NA	CH264_4	2
776	2	2	2	1.87465e+07	18766790	17720160	17741277	0.55	deletion	208	208	-1	4072	4073	3390	3392	heterozygous	1	-1	1.18	15.73	8.08	1.18	875.2	0.333	NA	Stella	2
777	2	2	2	1.88234e+07	1.88608e+07	17797485	17831488	1	insertion	208	208	-1	4083	4094	3400	3406	heterozygous	1	-1	8.97	19.44	8.97	11.56	3445.7	0.5	NA	Stella	2
778	22	2	2	2.50179e+07	2.52023e+07	17901723	18154748	1	deletion	209	210	-1	4857	4908	3422	3469	homozygous	1	-1	30.46	30.46	155.32	88.5	68619.2	0.667	NA	CH320_5	2
779	22	2	2	25297375	2.53323e+07	18249461	18286143	0.98	deletion	210	210	-1	4930	4936	3489	3494	heterozygous	1	-1	2.14	18.51	146.1	2.14	1755.9	0.5	NA	CH320_5	2
780	22	2	2	2.53702e+07	25388960	18324517	18340056	1	insertion	210	210	-1	4948	4951	3506	3507	heterozygous	1	-1	24.33	24.33	139.34	48.46	3241.9	0.333	NA	CH320_5	2
781	22	2	2	2.56574e+07	2.57042e+07	18609370	18650880	1	insertion	210	210	-1	5007	5013	3555	3560	heterozygous	1	-1	18.84	74.84	89.92	18.84	5294.7	0.333	NA	CH320_5	2
782	22	2	2	2.59409e+07	2.59453e+07	18888126	18893786	0.99	deletion	210	210	-1	5064	5065	3603	3604	heterozygous	1	-1	37.52	107.89	55.22	37.52	1218.2	0.333	NA	CH320_5	2
783	22	2	2	2.59683e+07	2.59762e+07	18916817	1.89258e+07	0.96	deletion	210	210	-1	5070	5072	3609	3611	heterozygous	1	-1	1.43	111.42	50.38	1.43	1038.5	0.333	NA	CH320_5	2
784	22	2	2	2.59762e+07	2.59817e+07	1.89258e+07	18932696	0.99	deletion	210	210	-1	5072	5074	3610	3614	heterozygous	1	-1	5.54	108.26	50.42	5.54	1412	0.333	NA	CH320_5	2
785	22	2	2	2.60109e+07	2.60173e+07	18961466	18967103	0.82	insertion	210	210	-1	5078	5079	3618	3619	heterozygous	1	-1	12.86	112.66	50.43	12.86	734	0.333	NA	CH320_5	2
786	22	2	2	26029807	2.6033e+07	18979736	18982744	-1	insertion	210	210	-1	5085	5086	3625	3626	heterozygous	1	-1	1.26	116.45	43.64	1.26	228.1	0.333	NA	CH320_5	2
787	22	2	2	26050215	2.60563e+07	1.90002e+07	1.90132e+07	1	deletion	210	210	-1	5091	5093	3630	3635	heterozygous	1	-1	45.66	118.6	45.66	98.85	6924.8	0.333	NA	CH320_5	2
788	22	2	2	2.6092e+07	2.61186e+07	19048790	19069633	1	insertion	210	210	-1	5107	5109	3648	3649	heterozygous	1	-1	35.53	128.07	35.53	86.89	5723.8	0.333	NA	CH320_5	2
789	22	2	2	2.62619e+07	2.63747e+07	19212481	19448087	1	deletion	210	213	-1	5142	5166	3678	3707	heterozygous	1	-1	70.1	155.32	70.1	326.21	122808	0.937	NA	CH320_5	2
790	22	2	2	2.64557e+07	2.64678e+07	19529452	19540610	0.82	insertion	213	213	-1	5187	5188	3727	3728	unknown	-1	140	5.62	20.92	36.9	5.62	878.6	0.333	NA	CH320_5	2
791	22	2	2	2.65184e+07	2.65408e+07	19591371	19608281	1	insertion	213	213	-1	5199	5207	3738	3742	heterozygous	1	-1	29.41	29.54	29.99	70.1	5479.3	0.333	NA	CH320_5	2
792	22	2	2	2.6585e+07	2.65901e+07	19652251	19660606	1	deletion	213	213	-1	5218	5219	3752	3755	heterozygous	1	141	28.88	29.33	29.07	70.1	3281.7	0.333	NA	CH320_5	2
793	22	2	2	2.67497e+07	26803101	19820294	19850958	1	insertion	213	213	-1	5257	5276	3787	3800	heterozygous	1	-1	20.83	40.33	20.83	70.1	22731.8	0.4	NA	CH320_5	2
794	22	2	2	2.68406e+07	2.68744e+07	19888492	19917913	1	insertion	213	213	-1	5286	5292	3808	3813	heterozygous	1	142	16.5	42.94	16.5	25.22	4356.4	0.5	NA	CH320_5	2
795	22	2	2	2.69023e+07	2.69114e+07	19945835	19952514	1	insertion	213	213	-1	5296	5297	3817	3818	heterozygous	1	142	14.21	43.67	14.21	70.1	2446.8	0.5	NA	CH320_5	2
796	14	2	2	2.65833e+07	2.66056e+07	19529452	19540610	1	insertion	214	214	-1	5346	5348	3727	3728	unknown	-1	140	17.1	17.1	34.7	63.35	11147.1	0.333	NA	CH264_4	2
797	14	2	2	26678328	2.67249e+07	19613082	19662902	1	deletion	214	214	-1	5366	5379	3745	3756	heterozygous	1	141	4.59	34.38	18.94	4.59	3238.5	0.333	NA	CH264_4	2
798	14	2	2	2.67679e+07	26809391	1.97063e+07	19759719	1	deletion	214	214	-1	5387	5392	3762	3769	heterozygous	1	-1	19.98	33.1	19.98	55.53	11952	0.333	NA	CH264_4	2
799	14	2	2	2.67679e+07	2.68174e+07	19706266	19768303	1	deletion	214	214	-1	5387	5395	3762	3773	heterozygous	1	-1	19.47	28.23	19.47	43.42	12500.6	0.333	NA	CH264_4	2
800	14	2	2	2.69355e+07	27020831	19888492	19977006	0.96	deletion	214	214	-1	5437	5451	3808	3823	heterozygous	2	142	1.37	38.5	14.98	1.37	3207.9	0.432	NA	CH264_4	2
801	14	2	2	27085499	2.71032e+07	20041972	20054953	1	insertion	214	214	-1	5465	5466	3835	3836	heterozygous	1	-1	7.51	43.71	7.51	63.35	4742.2	0.5	NA	CH264_4	2
802	14	2	2	2.71295e+07	2.71726e+07	20081270	20111660	1	insertion	214	214	-1	5470	5480	3840	3845	heterozygous	1	143	7.55	45.72	7.55	63.35	12761.3	0.5	NA	CH264_4	2
803	2	2	2	2.08829e+07	2.08853e+07	19966942	19969872	0.55	deletion	215	215	-1	4555	4556	3820	3822	unknown	-1	142	1.56	1.58	145.56	2.84	542.5	0.333	NA	Stella	2
804	2	2	2	2.09965e+07	2.10193e+07	20081270	20147472	1	deletion	215	215	-1	4576	4584	3840	3855	heterozygous	2	143	20.52	20.52	135.07	147.89	43398.6	0.516	NA	Stella	2
805	2	2	2	2.11422e+07	2.12069e+07	20270545	20329735	1	insertion	215	215	-1	4614	4629	3884	3892	heterozygous	1	-1	10.02	54.49	99.46	10.02	5520	0.474	NA	Stella	2
806	2	2	2	2.14188e+07	21457658	20542378	20585618	1	deletion	215	215	-1	4685	4694	3944	3954	heterozygous	1	-1	11.91	103.93	49.85	11.91	4415.4	0.333	NA	Stella	2
807	2	2	2	2.15231e+07	2.15293e+07	20650779	20675184	1	deletion	215	215	-1	4708	4711	3967	3971	homozygous	1	-1	42.76	110.74	42.76	147.89	18201.1	0.455	NA	Stella	2
808	2	2	2	2.15416e+07	2.15753e+07	20687531	2.07172e+07	1	insertion	215	215	-1	4715	4720	3975	3981	heterozygous	1	-1	19.84	110.55	42.72	19.84	4004.8	0.333	NA	Stella	2
809	2	2	2	2.15894e+07	2.16514e+07	20731395	20795879	0.96	deletion	215	215	-1	4727	4745	3987	4002	heterozygous	1	-1	1.39	110.65	43.52	1.39	2451.7	0.333	NA	Stella	2
810	2	2	2	21711732	2.17333e+07	2.08555e+07	20878769	0.99	deletion	215	215	-1	4759	4762	4013	4016	heterozygous	1	-1	5.59	113.27	34.98	5.59	1717.8	0.333	NA	Stella	2
811	2	2	2	2.17774e+07	21874251	20922946	21005988	1	insertion	215	215	-1	4774	4791	4026	4039	heterozygous	1	-1	29.18	125.39	29.18	32.42	13816.3	0.333	NA	Stella	2
812	2	2	2	2.20366e+07	2.20475e+07	21169965	21180346	0.42	insertion	215	215	-1	4826	4828	4067	4068	heterozygous	1	-1	1.62	130.48	18.93	1.62	525.9	0.333	NA	Stella	2
813	2	2	2	22654015	2.26658e+07	21793674	2.18064e+07	0.55	deletion	223	223	-1	5001	5002	4210	4212	unknown	-1	144	1.5	25.25	13.51	1.5	888.8	0.333	NA	Stella	2
814	2	2	2	2.27112e+07	2.27569e+07	21851546	21921591	1	deletion	223	226	-1	5013	5030	4223	4247	unknown	-1	145	36.45	36.45	171.12	144.42	24358.1	0.481	NA	Stella	2
815	22	2	2	28802665	28872135	21699363	21763740	1	insertion	225	225	-1	5820	5826	4196	4203	heterozygous	1	-1	6.98	7.48	144.49	7.15	5093	0.333	NA	CH320_5	2
816	22	2	2	2.88102e+07	28872135	2.17072e+07	21763740	1	insertion	225	225	-1	5822	5826	4198	4203	heterozygous	1	-1	8.45	8.54	148.72	9.21	5386.1	0.333	NA	CH320_5	2
817	22	2	2	2.89e+07	2.89026e+07	21791321	21793674	-1	insertion	225	225	-1	5834	5835	4209	4210	unknown	-1	144	1.22	8.99	144.17	1.22	224.6	0.333	NA	CH320_5	2
818	22	2	2	2.8961e+07	2.90364e+07	21851546	21876916	0.99	insertion	225	225	-1	5848	5862	4223	4230	unknown	-1	145	23.25	23.25	136.62	173.19	49969.7	0.471	NA	CH320_5	2
819	22	2	2	2.90512e+07	2.90905e+07	21891749	21939966	1	deletion	225	225	-1	5869	5874	4237	4249	unknown	-1	145	21.19	21.19	136.69	39.68	8845.1	0.448	NA	CH320_5	2
820	22	2	2	2.91406e+07	2.91422e+07	21989550	21991377	-1	deletion	225	225	-1	5881	5883	4255	4256	heterozygous	1	146	2.11	23.59	131.13	2.11	228	0.333	NA	CH320_5	2
821	22	2	2	29254081	2.92603e+07	22103143	22110952	0.99	deletion	225	225	-1	5905	5906	4276	4278	unknown	-1	147	5.7	45.5	110.59	5.7	1626.1	0.333	NA	CH320_5	2
822	22	2	2	2.92821e+07	2.92992e+07	22133153	22151433	0.98	deletion	225	225	-1	5911	5912	4283	4286	homozygous	1	148	3.9	47.41	108.84	3.9	1177.2	0.5	NA	CH320_5	2
823	22	2	2	2.93392e+07	2.94205e+07	22190929	22226533	0.99	insertion	225	225	-1	5918	5941	4291	4305	heterozygous	1	149	49.43	49.43	110.78	173.19	45730.5	0.5	NA	CH320_5	2
824	22	2	2	2.94364e+07	2.94517e+07	22242410	22258635	0.85	deletion	225	225	-1	5944	5946	4308	4309	heterozygous	1	149	2.68	45.5	108.71	2.68	912.3	0.5	NA	CH320_5	2
825	22	2	2	2.94596e+07	2.9544e+07	22266600	22286536	1	insertion	225	225	-1	5949	5959	4312	4316	unknown	-1	149	46.97	46.97	113.15	173.19	64447.4	0.385	NA	CH320_5	2
826	22	2	2	2.96214e+07	2.96584e+07	22364549	22403017	0.93	deletion	225	225	-1	5977	5985	4329	4338	heterozygous	1	-1	1.13	50.93	101.8	1.13	1451.5	0.333	NA	CH320_5	2
827	22	2	2	2.98113e+07	2.99104e+07	22557325	2.26437e+07	1	insertion	225	225	-1	6021	6033	4371	4380	heterozygous	1	150	25.9	75.05	83.26	25.9	12751.3	0.333	NA	CH320_5	2
828	22	2	2	3.00863e+07	3.00927e+07	22819473	22824638	1	insertion	225	225	-1	6061	6062	4405	4407	unknown	-1	151	20.02	105.3	50.77	20.02	1230.1	0.333	NA	CH320_5	2
829	22	2	2	3.03757e+07	3.04084e+07	23107747	23126754	1	insertion	225	228	-1	6113	6176	4454	4457	heterozygous	1	152	29.23	173.19	29.23	602.46	13731.7	0.571	NA	CH320_5	2
830	2	2	2	2.2759e+07	2.27745e+07	21923663	21939966	0.55	deletion	226	226	-1	5031	5032	4248	4249	unknown	-1	145	1.14	1.32	186.04	1.59	766.2	0.333	NA	Stella	2
831	2	2	2	2.28235e+07	2.28251e+07	21989550	21991377	-1	deletion	226	226	-1	5040	5042	4255	4256	heterozygous	1	146	2.02	3.31	186.6	2.04	226	0.333	NA	Stella	2
832	2	2	2	2.29258e+07	2.29385e+07	22092145	22105998	0.99	deletion	226	226	-1	5057	5063	4271	4277	unknown	-1	147	6.74	20.23	166.14	6.74	1151	0.333	NA	Stella	2
833	2	2	2	2.29655e+07	2.29826e+07	22133153	22151433	0.98	deletion	226	226	-1	5069	5070	4283	4286	homozygous	1	148	4.3	32.39	159.11	4.3	1225.2	0.5	NA	Stella	2
834	2	2	2	2.30371e+07	2.31284e+07	2.22059e+07	22275988	1	insertion	226	226	-1	5082	5104	4297	4314	heterozygous	2	149	43.51	43.51	144.95	108.98	21178.3	0.486	NA	Stella	2
835	2	2	2	23046835	2.31284e+07	2.22165e+07	22275988	1	insertion	226	226	-1	5090	5104	4304	4314	heterozygous	2	149	46.97	46.97	147.1	146.74	22071.2	0.478	NA	Stella	2
836	2	2	2	2.34499e+07	2.35365e+07	2.25979e+07	2.26437e+07	0.99	insertion	226	226	-1	5174	5188	4374	4380	heterozygous	2	150	88.69	105.98	88.69	171.12	40767.2	0.333	NA	Stella	2
837	2	2	2	23990600	2.40411e+07	23096690	23126754	1	insertion	226	229	-1	5268	5380	4451	4457	heterozygous	1	152	171.12	171.12	202.65	544.06	20409	0.5	NA	Stella	2
838	14	2	2	2.96057e+07	2.96323e+07	22449294	22474345	1	insertion	227	227	-1	6099	6102	4347	4350	heterozygous	1	-1	3.26	21.98	141.13	3.26	1462.8	0.333	NA	CH264_4	2
839	14	2	2	2.97561e+07	2.98353e+07	2.25979e+07	2.26437e+07	0.99	insertion	227	227	-1	6125	6138	4374	4380	heterozygous	2	150	46.87	46.87	118.57	167.68	33367.2	0.333	NA	CH264_4	2
840	14	2	2	2.98687e+07	2.9871e+07	22677074	22679133	-1	insertion	227	227	-1	6142	6143	4384	4385	heterozygous	1	-1	2.04	46.11	113.88	2.04	231.5	0.333	NA	CH264_4	2
841	14	2	2	2.99807e+07	2.99984e+07	22787724	22806404	0.85	deletion	227	227	-1	6158	6159	4398	4400	heterozygous	1	-1	2.11	58.71	101.88	2.11	948.8	0.333	NA	CH264_4	2
842	14	2	2	3.00138e+07	3.00169e+07	22821792	22824638	-1	insertion	227	227	-1	6166	6167	4406	4407	unknown	-1	151	1.57	63.69	95.76	1.57	236	0.333	NA	CH264_4	2
843	14	2	2	3.00462e+07	3.00788e+07	22853819	22887840	0.96	deletion	227	227	-1	6171	6173	4412	4414	heterozygous	1	-1	1.44	66.16	93.58	1.44	1414.3	0.333	NA	CH264_4	2
844	14	2	2	3.0103e+07	3.01117e+07	22912142	22921518	0.88	deletion	227	227	-1	6183	6184	4422	4423	heterozygous	1	-1	4.08	70.06	91.46	4.08	665.5	0.333	NA	CH264_4	2
845	14	2	2	3.0288e+07	3.03231e+07	23096690	23126754	1	insertion	227	227	-1	6216	6228	4451	4457	heterozygous	2	152	21.08	82.74	81.44	21.08	4997.2	0.5	NA	CH264_4	2
846	14	2	2	3.0376e+07	3.03815e+07	23179408	23183811	1	insertion	227	227	-1	6244	6245	4471	4472	heterozygous	1	-1	43.19	93.72	68.43	43.19	1110.5	0.333	NA	CH264_4	2
847	14	2	2	3.0417e+07	3.04309e+07	23219252	23227361	1	insertion	227	227	-1	6250	6251	4477	4478	heterozygous	1	-1	64.6	97.75	64.6	167.68	5826.8	0.333	NA	CH264_4	2
848	14	2	2	30504082	3.06043e+07	23300081	23411444	1	deletion	227	227	-1	6265	6278	4493	4502	heterozygous	1	153	11.9	102.1	62.56	11.9	11143.5	0.476	NA	CH264_4	2
849	14	2	2	3.06197e+07	3.06491e+07	23426890	23449165	1	insertion	227	227	-1	6286	6289	4510	4513	unknown	-1	154	57.83	105.54	57.83	117.32	7084.6	0.333	NA	CH264_4	2
850	14	2	2	3.06963e+07	3.07307e+07	23496374	23522657	1	insertion	227	227	-1	6306	6319	4526	4530	heterozygous	1	-1	53.73	110.44	53.73	74.3	8109.9	0.333	NA	CH264_4	2
851	14	2	2	3.08999e+07	3.09434e+07	23692908	23732682	1	insertion	227	227	-1	6354	6360	4562	4567	unknown	-1	155	9.73	136.46	27.28	9.73	3696.5	0.333	NA	CH264_4	2
852	14	2	2	3.09559e+07	3.09766e+07	23745121	23764826	1	insertion	227	227	-1	6362	6368	4569	4574	heterozygous	1	-1	2.35	133.69	24.73	2.35	1034.1	0.333	NA	CH264_4	2
853	14	2	2	3.10735e+07	31083301	23861336	23870565	0.42	insertion	227	227	-1	6394	6395	4595	4596	heterozygous	1	-1	1.83	157.59	2.03	2.26	530.2	0.333	NA	CH264_4	2
854	14	2	2	3.10958e+07	3.12748e+07	23882800	24001642	1	insertion	227	231	-1	6399	6415	4599	4621	unknown	-1	156	68.74	167.68	68.74	307.9	60232.5	0.479	NA	CH264_4	2
855	2	2	2	2.41512e+07	2.41839e+07	23236479	23276704	1	deletion	229	229	-1	5407	5410	4482	4487	heterozygous	1	-1	29.7	29.7	156.9	39.93	7446.2	0.4	NA	Stella	2
856	2	2	2	2.42455e+07	2.42867e+07	23338505	23411444	1	deletion	229	229	-1	5423	5428	4497	4502	heterozygous	2	153	36.59	36.59	151.3	202.65	31762.9	0.462	NA	Stella	2
857	2	2	2	2.43022e+07	2.43155e+07	23426890	23439595	0.42	insertion	229	229	-1	5436	5437	4510	4511	unknown	-1	154	1.74	41.1	140.72	1.74	635.5	0.333	NA	Stella	2
858	2	2	2	2.45674e+07	24612502	23692908	23732682	1	insertion	229	229	-1	5493	5501	4562	4567	unknown	-1	155	21.15	91.7	95.25	21.15	5371.6	0.333	NA	Stella	2
859	2	2	2	2.4662e+07	2.46658e+07	23781371	23784911	-1	insertion	229	229	-1	5514	5515	4578	4579	heterozygous	1	-1	1.22	94.71	87.34	1.22	241.4	0.333	NA	Stella	2
860	2	2	2	2.4702e+07	2.47192e+07	23820636	2.38362e+07	1	insertion	229	229	-1	5525	5528	4589	4590	heterozygous	1	-1	12.61	98.87	86.79	12.61	1699.4	0.333	NA	Stella	2
861	2	2	2	2.47554e+07	2.47926e+07	23872609	23983504	1	deletion	229	229	-1	5535	5540	4597	4619	unknown	-1	156	85.69	104.66	85.69	202.65	73618.4	0.469	NA	Stella	2
862	2	2	2	2.50048e+07	2.5117e+07	24195317	24259378	0.99	insertion	229	229	-1	5598	5619	4667	4679	unknown	-1	157	38.15	151.45	38.15	202.65	48129.1	0.333	NA	Stella	2
863	2	2	2	2.52225e+07	2.52492e+07	24364957	24383594	1	insertion	229	229	-1	5639	5641	4699	4700	unknown	-1	158	15.87	169.88	15.87	202.65	8059.9	0.333	NA	Stella	2
864	2	2	2	2.53366e+07	2.65413e+07	24472309	25658920	-1	inversion	229	238	865	5661	5902	4717	4932	homozygous	1	-1	-1	202.65	17.36	-1	43341	0.365	NA	Stella	2
865	2	2	-1	2.65847e+07	-1	25702261	-1	-1	inversion_partial	238	-1	864	5916	-1	4946	-1	homozygous	-1	-1	-1	-1	-1	-1	43341	0.365	NA	Stella	2
866	14	2	2	31291573	3.12938e+07	24018239	24022232	0.99	deletion	231	231	-1	6420	6421	4626	4627	heterozygous	1	-1	6.66	6.66	54.89	68.74	1728.6	0.333	NA	CH264_4	2
867	14	2	2	3.13199e+07	3.13569e+07	24048416	24094860	1	deletion	231	231	-1	6430	6439	4637	4644	heterozygous	1	-1	13.16	13.16	50.52	48.06	9382.5	0.333	NA	CH264_4	2
868	14	2	2	3.1464e+07	31545720	24202061	24276445	1	insertion	231	231	-1	6466	6480	4669	4682	unknown	-1	157	11.52	34.16	29.9	11.52	7382.8	0.333	NA	CH264_4	2
869	14	2	2	3.16535e+07	3.16836e+07	2.43836e+07	24407405	1	insertion	231	231	-1	6497	6504	4700	4705	unknown	-1	158	11.19	52.1	11.19	68.74	6229.9	0.333	NA	CH264_4	2
870	14	2	2	3.16535e+07	31692415	24383594	24416462	1	insertion	231	231	-1	6497	6509	4700	4709	unknown	-1	158	9.37	48.6	9.37	39.29	6032.6	0.333	NA	CH264_4	2
871	14	2	2	3.17488e+07	3.1902e+07	24472309	2.46437e+07	1	deletion	231	232	-1	6519	6561	4717	4753	homozygous	1	-1	13.62	68.74	24.14	13.62	18211.4	0.4	NA	CH264_4	2
872	14	2	2	3.19745e+07	3.19912e+07	24716473	24734381	0.98	deletion	232	232	-1	6572	6577	4765	4769	heterozygous	1	159	3.89	14.42	12.46	3.89	1154.4	0.333	NA	CH264_4	2
873	14	2	2	3.20282e+07	3.21199e+07	24771395	24843019	1	insertion	232	235	-1	6589	6613	4781	4803	unknown	-1	160	24.14	24.14	93.62	93.2	20018.1	0.479	NA	CH264_4	2
874	22	2	2	3.20913e+07	3.20939e+07	24718311	24722190	0.99	deletion	233	233	-1	6530	6531	4766	4767	heterozygous	1	159	18.64	18.64	45.04	72.7	1336.4	0.333	NA	CH320_5	2
875	22	2	2	3.21435e+07	32146966	24772080	24775767	-1	deletion	233	233	-1	6547	6548	4782	4783	unknown	-1	160	1.21	28.75	32.37	1.21	268.8	0.5	NA	CH320_5	2
876	22	2	2	3.21609e+07	3.21978e+07	24789722	24820368	1	insertion	233	233	-1	6555	6565	4789	4797	unknown	-1	160	30.15	30.15	35.65	48.55	6251.4	0.5	NA	CH320_5	2
877	22	2	2	3.22741e+07	3.22775e+07	24897082	24899698	0.82	insertion	233	233	-1	6583	6584	4812	4813	heterozygous	1	-1	28.38	32.27	31.39	28.38	717.1	0.333	NA	CH320_5	2
878	22	2	2	3.23133e+07	3.23251e+07	24935486	24946690	0.44	insertion	233	233	-1	6591	6595	4820	4822	unknown	-1	161	2.37	39.04	25.52	2.37	632.5	0.333	NA	CH320_5	2
879	22	2	2	3.2362e+07	3.238e+07	24983255	25000422	0.42	insertion	233	233	-1	6597	6599	4824	4826	heterozygous	1	-1	1.75	38.06	24.67	1.75	826.4	0.333	NA	CH320_5	2
880	14	2	2	3.22116e+07	3.22135e+07	24935486	24937592	-1	deletion	235	235	-1	6632	6633	4820	4821	unknown	-1	161	1.86	16.9	64.92	1.86	226.8	0.333	NA	CH264_4	2
881	14	2	2	3.24881e+07	3.2508e+07	25212932	25234053	0.98	deletion	235	235	-1	6682	6684	4859	4861	heterozygous	1	-1	2.65	51.12	32.8	2.65	1152.3	0.5	NA	CH264_4	2
882	14	2	2	3.25256e+07	3.25633e+07	2.52514e+07	2.5291e+07	0.99	deletion	235	235	-1	6687	6700	4864	4873	heterozygous	1	-1	1.97	51.27	34.95	1.97	1857.7	0.5	NA	CH264_4	2
883	14	2	2	3.25807e+07	3.26293e+07	25308520	25345716	1	insertion	235	235	-1	6709	6716	4881	4887	heterozygous	1	-1	35.49	50.69	35.49	93.62	11356.7	0.467	NA	CH264_4	2
884	14	2	2	3.26609e+07	32675637	2.53775e+07	25388556	1	insertion	235	235	-1	6725	6727	4894	4895	heterozygous	1	-1	32.21	52.32	32.21	93.62	3681.8	0.333	NA	CH264_4	2
885	14	2	2	3.28531e+07	3.28863e+07	25566081	25586880	1	insertion	235	237	-1	6747	6751	4916	4919	heterozygous	1	-1	15.72	93.62	15.72	2043.31	12381	0.267	NA	CH264_4	2
886	22	2	2	3.28028e+07	3.28782e+07	25424940	25474478	1	insertion	236	236	-1	6686	6698	4899	4904	heterozygous	1	-1	13.26	13.26	233.47	196.96	25817.7	0.333	NA	CH320_5	2
887	22	2	2	3.29547e+07	3.29662e+07	25550869	25561800	0.42	insertion	236	236	-1	6706	6707	4912	4913	heterozygous	1	-1	1.97	20.18	220.73	1.97	582.3	0.333	NA	CH320_5	2
888	22	2	2	3.31723e+07	33204266	25765439	2.57946e+07	1	insertion	236	236	-1	6762	6765	4965	4968	heterozygous	1	-1	4.12	63.58	181.32	4.12	2784.4	0.364	NA	CH320_5	2
889	22	2	2	3.33139e+07	3.33316e+07	25903615	25920233	0.97	insertion	236	236	-1	6789	6790	4985	4987	heterozygous	1	-1	1.59	76.61	163.44	1.59	1074.2	0.333	NA	CH320_5	2
890	22	2	2	33696820	3.3706e+07	26286792	26291313	1	insertion	236	236	-1	6856	6859	5044	5045	heterozygous	1	-1	95.76	148.74	95.76	196.96	4624.8	0.333	NA	CH320_5	2
891	22	2	2	3.3754e+07	3.38105e+07	2.63394e+07	26386757	1	insertion	236	236	-1	6867	6876	5053	5059	heterozygous	1	-1	42.03	156.68	89.27	42.03	9126.7	0.437	NA	CH320_5	2
892	22	2	2	3.38999e+07	3.39081e+07	26475941	26483658	-1	insertion	236	236	-1	6891	6895	5072	5075	heterozygous	1	-1	2.31	164.6	75.47	2.31	464.2	0.333	NA	CH320_5	2
893	22	2	2	3.39378e+07	3.39527e+07	26513382	26532244	1	deletion	236	236	-1	6905	6907	5082	5086	heterozygous	1	-1	50.02	167.31	72.74	50.02	3958.6	0.333	NA	CH320_5	2
894	22	2	2	34015590	3.40439e+07	26595495	26622415	0.99	insertion	236	236	-1	6916	6919	5093	5096	heterozygous	1	162	2.27	171.33	68.07	2.27	1354.9	0.333	NA	CH320_5	2
895	22	2	2	34059778	3.40781e+07	26638278	26655739	0.42	insertion	236	236	-1	6926	6929	5101	5104	unknown	-1	163	1.78	177.18	62.39	1.78	843.6	0.333	NA	CH320_5	2
896	22	2	2	3.40925e+07	34096006	26670192	26673935	-1	deletion	236	236	-1	6935	6936	5111	5112	heterozygous	1	164	1.01	184.58	56.01	1.01	237.8	0.333	NA	CH320_5	2
897	22	2	2	3.4189e+07	3.41944e+07	2.67666e+07	26772712	0.88	deletion	236	236	-1	6947	6948	5122	5124	unknown	-1	165	4.59	197.7	41.52	4.59	692.7	0.333	NA	CH320_5	2
898	22	2	2	3.4189e+07	3.42005e+07	26766607	26778978	0.88	deletion	236	236	-1	6947	6950	5122	5125	unknown	-1	165	4.59	197.1	42.81	4.59	884.7	0.333	NA	CH320_5	2
899	22	2	2	3.43148e+07	3.43252e+07	26892610	26899469	1	insertion	236	236	-1	6969	6971	5144	5145	heterozygous	1	-1	21.91	222.38	21.91	196.96	3605.6	0.333	NA	CH320_5	2
900	2	2	2	2.65847e+07	2.65935e+07	25702261	25765439	-1	inversion	238	239	901	5916	5917	4946	4965	heterozygous	1	-1	-1	17.36	175.46	-1	43341	0.909	NA	Stella	2
901	2	2	-1	2.65413e+07	-1	25658920	-1	-1	inversion_partial	238	-1	900	5902	-1	4932	-1	heterozygous	-1	-1	-1	-1	-1	-1	43341	0.909	NA	Stella	2
902	2	2	2	2.6785e+07	2.68118e+07	25957518	25985661	0.98	deletion	239	239	-1	5953	5955	4995	4997	heterozygous	1	-1	1.82	35.26	151.18	1.82	1300	0.333	NA	Stella	2
903	2	2	2	2.68169e+07	2.68769e+07	25990682	2.60467e+07	1	insertion	239	239	-1	5957	5968	4999	5005	heterozygous	1	-1	5.87	35.65	154.3	5.87	4056.5	0.333	NA	Stella	2
904	2	2	2	2.70771e+07	2.70848e+07	26246651	26253927	-1	insertion	239	239	-1	6006	6007	5039	5040	heterozygous	1	-1	1.4	74.05	110.73	1.4	382.9	0.333	NA	Stella	2
905	2	2	2	2.74263e+07	2.74546e+07	26595495	26622415	0.99	insertion	239	239	-1	6070	6073	5093	5096	heterozygous	1	162	2.28	132.23	51.32	2.28	1357.9	0.333	NA	Stella	2
906	2	2	2	2.74705e+07	2.74895e+07	26638278	26655739	1	insertion	239	239	-1	6081	6085	5101	5104	unknown	-1	163	7.69	137.1	46.85	7.69	1510	0.333	NA	Stella	2
907	2	2	2	2.7504e+07	2.75075e+07	26670192	26673935	-1	deletion	239	239	-1	6091	6092	5111	5112	heterozygous	1	164	1.05	138.43	46.33	1.05	239.8	0.333	NA	Stella	2
908	2	2	2	2.75872e+07	2.76056e+07	2.67529e+07	26772712	0.98	deletion	239	239	-1	6102	6103	5121	5124	unknown	-1	165	3.77	146.98	37.82	3.77	1411.4	0.333	NA	Stella	2
909	2	2	2	2.75872e+07	2.76117e+07	26752910	26778978	0.98	deletion	239	239	-1	6102	6105	5121	5125	unknown	-1	165	3.77	144.92	39.11	3.77	1611.5	0.333	NA	Stella	2
910	3	3	3	335565	345281	80277	92587	1	deletion	242	242	-1	66	68	11	13	heterozygous	1	166	7.32	7.32	28.23	34.29	2593.8	0.333	NA	Stella	3
911	3	3	3	424401	424401	221688	458996	-1	inversion	242	246	912	78	78	37	66	heterozygous	1	-1	-1	34.29	126.45	-1	221442	0.714	NA	Stella	3
912	3	3	-1	205466	-1	245.5	-1	-1	inversion_partial	242	-1	911	39	-1	1	-1	heterozygous	-1	-1	-1	-1	-1	-1	221442	0.714	NA	Stella	3
913	3	3	3	424401	2.37734e+07	245.5	16043190	-1	complex	242	319	-1	78	5182	1	3176	unknown	-1	-1	-1	34.29	59.18	-1	-1	-1	NA	Stella	3
914	15	3	3	965964	980316	87510	92587	1	insertion	243	243	-1	167	169	12	13	heterozygous	2	166	5.74	5.74	28.44	33.62	9275.1	0.333	NA	CH264_4	3
915	15	3	3	1.09994e+06	1.13559e+06	211646	241925	1	insertion	243	243	-1	195	198	36	39	heterozygous	1	167	6.44	28.23	6.44	9	5374.4	0.4	NA	CH264_4	3
916	15	3	3	1.09994e+06	1172591	211646	278401	1	insertion	243	243	-1	195	205	36	42	heterozygous	1	167	4.7	24.74	4.7	9	5894	0.437	NA	CH264_4	3
917	23	3	3	33213	51790.8	71371	92587	1	deletion	244	244	-1	8	10	10	13	heterozygous	1	166	5.05	5.05	59.07	17.19	2638.2	0.333	NA	CH320_5	3
918	23	3	3	180465	204591	221688	243404	1	insertion	244	244	-1	35	39	37	40	heterozygous	2	167	11.59	32.15	32.27	11.59	2409.2	0.444	NA	CH320_5	3
919	23	3	3	297211	305564	335448	342254	1	insertion	244	244	-1	55	57	52	54	homozygous	1	-1	14.32	35.87	24.23	14.32	1546.6	1	NA	CH320_5	3
920	23	3	3	297211	317271	335448	353440	1	insertion	244	244	-1	55	58	52	56	homozygous	1	-1	14.32	33.29	26.51	14.32	2067.7	1	NA	CH320_5	3
921	23	3	3	354943	509454	391267	458996	1	insertion	244	244	-1	66	81	62	66	homozygous	1	-1	30.03	38.75	30.03	60.3	86781.9	0.714	NA	CH320_5	3
922	23	3	3	600470	1.08834e+06	550145	710789	0.91	insertion	244	247	-1	104	194	88	117	unknown	-1	168	6.66	60.3	6.66	4976.79	327222	0.732	NA	CH320_5	3
923	15	3	3	1.44744e+06	1.47277e+06	550145	574422	0.97	insertion	245	245	-1	254	256	88	90	unknown	-1	168	1.48	14.15	6.51	1.48	1060.1	0.429	NA	CH264_4	3
924	15	3	3	1.50967e+06	1742372	610953	857392	1	deletion	245	248	-1	264	309	96	145	heterozygous	2	168	3.97	19.72	31.64	3.97	13734.6	0.82	NA	CH264_4	3
925	3	3	3	696724	733705	731127	778450	1	deletion	246	246	-1	139	148	123	132	heterozygous	2	168	40.45	80.63	40.45	46.38	10341.6	0.833	NA	Stella	3
926	3	3	3	765578	843933	810400	857392	0.99	insertion	246	246	-1	157	174	140	145	heterozygous	2	168	36.88	85.13	36.88	126.45	31362.6	0.75	NA	Stella	3
927	3	3	3	969816	975824	983466	988496	0.82	insertion	246	246	-1	206	209	174	175	heterozygous	1	169	17.05	102.18	17.05	27.48	978.8	0.333	NA	Stella	3
928	3	3	3	1.02932e+06	1.06746e+06	1042564	1.07292e+06	1	insertion	246	246	-1	219	227	185	191	heterozygous	1	-1	5.95	109.09	5.95	77.12	7785.7	0.412	NA	Stella	3
929	3	3	3	1.05355e+06	1.06241e+06	1.06695e+06	1067885	1	insertion	246	246	-1	222	223	188	189	homozygous	1	-1	6.94	112.12	6.94	126.45	7929.5	0.5	NA	Stella	3
930	3	3	3	1.06241e+06	1106363	1067885	1082978	-1	duplication	246	250	-1	223	244	189	196	unknown	-1	-1	-1	126.45	51.58	-1	15093	0.5	NA	Stella	3
931	23	3	3	1.1175e+06	1243610	740146	857392	1	insertion	247	249	-1	203	233	124	145	heterozygous	1	168	6.41	6.66	28.01	6.77	8862.4	0.88	NA	CH320_5	3
932	15	3	3	1.77027e+06	1800746	885435	921962	1	deletion	248	248	-1	318	323	153	160	unknown	-1	170	10.69	10.69	21.59	31.64	6055.7	0.333	NA	CH264_4	3
933	15	3	3	1.86194e+06	1.87323e+06	983466	993101	1	insertion	248	248	-1	338	340	174	176	heterozygous	2	169	13.67	17.48	13.67	29.16	1657.1	0.333	NA	CH264_4	3
934	23	3	3	1267275	1.31923e+06	881093	921962	1	insertion	249	249	-1	239	252	151	160	unknown	-1	170	8.91	8.91	19.54	28.01	11084.9	0.333	NA	CH320_5	3
935	23	3	3	1.37203e+06	1.40267e+06	974692	1003331	1	insertion	249	249	-1	264	270	171	177	heterozygous	2	169	4.69	11.7	15.85	4.69	2001.4	0.333	NA	CH320_5	3
936	3	3	3	1.12881e+06	1.16612e+06	1105431	1128294	1	insertion	250	250	-1	248	252	200	202	homozygous	1	-1	13.82	13.82	41.48	51.58	14454.6	1	NA	Stella	3
937	3	3	3	1.32905e+06	2548802	1291967	1293628	1	insertion	250	252	-1	278	552	228	229	heterozygous	1	-1	31.89	51.58	31.89	1.28761e+08	1.21809e+06	0.333	NA	Stella	3
938	3	3	3	1.33071e+06	1.34359e+06	1293628	1626506	1	deletion	250	255	-1	279	284	229	309	heterozygous	1	-1	51.58	51.58	120.62	1109.3	320002	0.596	NA	Stella	3
939	3	3	3	2.66332e+06	2.66643e+06	1407960	1410135	0.42	insertion	252	252	-1	583	584	254	255	heterozygous	1	-1	1.42	28.7	6.11	1.42	941	0.333	NA	Stella	3
940	3	3	3	2.68035e+06	1.34359e+06	1291967	2166010	-1	complex	252	255	-1	588	284	228	413	unknown	-1	-1	-1	31.89	120.62	-1	-1	-1	NA	Stella	3
941	3	3	3	2.68035e+06	1.9748e+06	1291967	5965789	-1	complex	252	271	-1	588	421	228	1132	unknown	-1	-1	-1	31.89	39.62	-1	-1	-1	NA	Stella	3
942	3	3	3	2.68035e+06	2.34921e+06	1291967	6203399	-1	complex	252	273	-1	588	492	228	1190	unknown	-1	-1	-1	31.89	34.29	-1	-1	-1	NA	Stella	3
943	15	3	3	2.56395e+06	2.95468e+06	1773852	2088387	1	insertion	254	257	-1	485	563	330	392	heterozygous	1	-1	15.88	17.29	15.89	70.75	76187.6	0.778	NA	CH264_4	3
944	3	3	3	1.88209e+06	1.9748e+06	2166010	5744186	0.99	deletion	255	271	-1	404	421	413	1098	heterozygous	1	171	39.62	120.62	39.62	1140.13	3.48547e+06	0.412	NA	Stella	3
945	15	3	3	5.06602e+06	5.0809e+06	4054844	4072638	1	deletion	263	263	-1	981	982	749	750	unknown	-1	171	5.81	5.81	14.1	13.01	2914.6	0.333	NA	CH264_4	3
946	15	3	3	5.13861e+06	5591691	4130341	4531096	1	insertion	263	266	-1	997	1101	764	840	heterozygous	1	171	6.55	13.01	6.55	20.91	52326.1	0.562	NA	CH264_4	3
947	3	3	3	4.59314e+06	4.65052e+06	4075363	4099472	0.99	insertion	264	264	-1	978	979	751	752	heterozygous	1	-1	8.82	8.82	60.36	67.64	33263.4	0.333	NA	Stella	3
948	3	3	3	4.71703e+06	4.73211e+06	4167040	4.18147e+06	0.42	insertion	264	264	-1	1002	1005	772	776	heterozygous	1	171	1.29	11.94	51.01	1.29	647.1	1	NA	Stella	3
949	3	3	3	4.92697e+06	4.96289e+06	4376214	4387266	1	insertion	264	264	-1	1053	1059	812	813	heterozygous	2	171	17.79	51.8	17.79	67.64	24865.8	0.5	NA	Stella	3
950	3	3	3	5.04423e+06	5.08253e+06	4469064	4485314	1	insertion	264	264	-1	1071	1082	823	829	heterozygous	2	171	12.12	58.39	12.12	67.64	22058.3	0.5	NA	Stella	3
951	3	3	3	5.15671e+06	5.3025e+06	4559703	4695336	1	insertion	264	268	-1	1102	1129	847	873	heterozygous	1	171	6.7	67.64	123.13	6.7	10153.4	0.4	NA	Stella	3
952	3	3	3	5.15671e+06	1.9748e+06	4.0368e+06	5965789	-1	complex	264	271	-1	1102	421	745	1132	unknown	-1	-1	-1	67.64	39.62	-1	-1	-1	NA	Stella	3
953	3	3	3	5.15671e+06	2.34921e+06	4.0368e+06	6203399	-1	complex	264	273	-1	1102	492	745	1190	unknown	-1	-1	-1	67.64	34.29	-1	-1	-1	NA	Stella	3
954	23	3	3	4.91758e+06	4.92699e+06	4256185	4261920	1	insertion	265	265	-1	992	993	788	790	heterozygous	2	171	6.22	6.22	24.42	38.9	3677	0.5	NA	CH320_5	3
955	23	3	3	4982394	4.99095e+06	4317189	4.32628e+06	0.85	deletion	265	265	-1	1007	1009	802	803	heterozygous	2	171	2.47	13.29	15.72	2.47	540.1	0.5	NA	CH320_5	3
956	23	3	3	5.04023e+06	5.09237e+06	4376214	4406857	1	insertion	265	265	-1	1018	1029	812	816	heterozygous	2	171	10.66	22.1	10.66	38.9	21499	0.5	NA	CH320_5	3
957	23	3	3	5.14942e+06	5.1953e+06	4464238	4485314	1	insertion	265	265	-1	1036	1049	822	829	heterozygous	2	171	12.74	20.48	12.74	38.9	24806.1	0.5	NA	CH320_5	3
958	23	3	3	5.2369e+06	5241369	4526894	4531096	-1	insertion	265	265	-1	1058	1059	839	840	heterozygous	2	171	1.25	18.91	8.21	1.25	263.8	0.4	NA	CH320_5	3
959	15	3	3	5620043	5.90654e+06	4559703	4855251	0.96	deletion	266	269	-1	1109	1171	847	912	unknown	-1	171	1.45	6.55	45.16	1.45	9053.5	0.488	NA	CH264_4	3
960	3	3	3	5.34103e+06	5.34766e+06	4734243	4747933	1	deletion	268	268	-1	1142	1143	882	884	unknown	-1	171	7.18	7.18	119.35	123.13	7064.8	0.5	NA	Stella	3
961	3	3	3	5.37525e+06	5.44591e+06	4.77562e+06	4855251	1	deletion	268	268	-1	1151	1169	891	912	unknown	-1	171	11.37	11.63	117.26	11.71	8961.3	0.489	NA	Stella	3
962	3	3	3	5.51608e+06	5.53916e+06	4925893	4951733	1	deletion	268	268	-1	1181	1183	923	926	unknown	-1	171	12.61	16.43	110.39	12.61	2752.4	0.333	NA	Stella	3
963	3	3	3	5.6651e+06	5.67291e+06	5077214	5086777	0.99	deletion	268	268	-1	1211	1213	953	955	unknown	-1	171	33.9	43.36	83.24	33.9	1753.1	0.333	NA	Stella	3
964	3	3	3	5.86688e+06	5.87432e+06	5280319	5292909	1	deletion	268	268	-1	1256	1257	996	999	heterozygous	1	-1	30.79	95.84	30.79	123.13	5155.3	0.5	NA	Stella	3
965	3	3	3	5949858	5.96191e+06	5.37e+06	5379219	1	insertion	268	268	-1	1280	1284	1018	1020	heterozygous	1	-1	31.75	95.2	31.75	96.59	2836.1	0.333	NA	Stella	3
966	3	3	3	6.01854e+06	6.06694e+06	5436242	5455788	1	insertion	268	268	-1	1294	1304	1029	1034	heterozygous	1	-1	28.62	100.25	28.62	123.13	28850.7	0.333	NA	Stella	3
967	3	3	3	6.11034e+06	6.13823e+06	5498205	5521745	1	insertion	268	268	-1	1315	1322	1043	1048	heterozygous	1	-1	28.64	99.01	28.64	39.26	4352.7	0.333	NA	Stella	3
968	3	3	3	6158192	6.17785e+06	5541757	5562428	0.99	deletion	268	268	-1	1327	1329	1052	1054	heterozygous	1	-1	1.96	98.24	26.87	1.96	1012.5	0.333	NA	Stella	3
969	3	3	3	6.18959e+06	6.19268e+06	5574149	5577536	-1	deletion	268	268	-1	1331	1332	1056	1057	heterozygous	1	-1	2.74	98.1	26.35	2.74	297	0.333	NA	Stella	3
970	3	3	3	6.20015e+06	6.26283e+06	5585013	5.63245e+06	1	insertion	268	268	-1	1334	1347	1059	1064	heterozygous	1	-1	29.91	98.49	29.91	70.29	15242.1	0.333	NA	Stella	3
971	3	3	3	6.20015e+06	6.27955e+06	5585013	5648893	1	insertion	268	268	-1	1334	1355	1059	1071	heterozygous	1	-1	25.94	97.01	25.94	70.29	15523.3	0.333	NA	Stella	3
972	3	3	3	6.30114e+06	6.30944e+06	5670672	5679393	-1	deletion	268	268	-1	1361	1366	1076	1081	heterozygous	1	-1	1.15	100.63	21.3	1.15	416.7	0.333	NA	Stella	3
973	3	3	3	6.39681e+06	1.9748e+06	4695336	5965789	-1	complex	268	271	-1	1386	421	873	1132	unknown	-1	-1	-1	123.13	39.62	-1	-1	-1	NA	Stella	3
974	3	3	3	6.39681e+06	2.34921e+06	4695336	6203399	-1	complex	268	273	-1	1386	492	873	1190	unknown	-1	-1	-1	123.13	34.29	-1	-1	-1	NA	Stella	3
975	3	3	3	6.39681e+06	6.6226e+06	5766812	6260593	0.97	deletion	268	275	-1	1386	1436	1099	1202	heterozygous	1	172	38.62	123.13	38.62	354.02	267987	0.511	NA	Stella	3
976	15	3	3	5.95249e+06	5.969e+06	4900974	4916559	0.5	insertion	269	269	-1	1178	1179	918	919	unknown	-1	171	3	8.26	29.95	3	918.5	0.333	NA	CH264_4	3
977	15	3	3	5.97326e+06	6006705	4920826	4959144	1	deletion	269	269	-1	1182	1186	922	927	unknown	-1	171	10.73	10.73	31.27	18.68	4876.8	0.333	NA	CH264_4	3
978	15	3	3	6.03714e+06	6.0897e+06	4989386	5.02779e+06	1	insertion	269	269	-1	1193	1199	933	937	unknown	-1	171	13.33	13.33	29.15	45.16	14164.5	0.333	NA	CH264_4	3
979	15	3	3	6136177	6.14332e+06	5074064	5083701	1	deletion	269	269	-1	1214	1215	952	954	unknown	-1	171	15.71	25.19	15.71	45.16	2489.5	0.333	NA	CH264_4	3
980	15	3	3	6.16957e+06	6.17749e+06	5109795	5117209	0.5	insertion	269	269	-1	1223	1225	962	963	unknown	-1	171	3.17	32.38	7.67	3.17	502	0.333	NA	CH264_4	3
981	3	3	3	2.19597e+06	2.34921e+06	5965789	6097251	1	insertion	271	273	-1	460	492	1132	1159	heterozygous	1	172	32.86	39.62	34.29	32.88	21778.1	0.667	NA	Stella	3
982	23	3	3	6.67616e+06	6.86603e+06	5965789	6124111	0.99	insertion	272	274	-1	1382	1405	1132	1163	heterozygous	2	172	12.19	12.19	24.08	47.69	31551.3	0.75	NA	CH320_5	3
983	3	3	3	2.40798e+06	2.41488e+06	6156181	6.17235e+06	1	deletion	273	273	-1	509	511	1177	1181	heterozygous	1	172	13.75	23.3	13.75	34.29	9267.1	0.5	NA	Stella	3
984	3	3	3	2.44593e+06	6.6226e+06	6203399	6260593	1	insertion	273	275	-1	520	1436	1190	1202	homozygous	1	-1	34.29	34.29	38.62	6.19976e+06	4.11948e+06	0.875	NA	Stella	3
985	23	3	3	6.89812e+06	6.90708e+06	6156181	6.17235e+06	1	deletion	274	274	-1	1418	1419	1177	1181	heterozygous	2	172	11.25	16.8	11.25	24.08	7206.8	0.5	NA	CH320_5	3
986	3	3	3	6.64876e+06	6655463	6286992	6300244	1	deletion	275	275	-1	1443	1445	1208	1213	homozygous	1	-1	6.02	6.02	26.83	38.62	6547.8	1	NA	Stella	3
987	3	3	3	6.69135e+06	6.70488e+06	6.33561e+06	6.34605e+06	1	insertion	275	275	-1	1451	1454	1218	1220	homozygous	1	-1	6.45	6.45	25.73	25.58	3098.5	1	NA	Stella	3
988	3	3	3	6.77053e+06	6.82195e+06	6411677	6.47461e+06	1	deletion	275	275	-1	1470	1482	1232	1242	homozygous	1	-1	11.99	11.99	22.15	38.62	11523.3	1	NA	Stella	3
989	3	3	3	6.88537e+06	6.89649e+06	6537139	6547081	1	insertion	275	275	-1	1496	1502	1253	1254	homozygous	1	-1	13.1	16.98	15.42	13.1	1180	1	NA	Stella	3
990	3	3	3	6.93132e+06	6937882	6582102	6587484	1	insertion	275	275	-1	1511	1512	1263	1264	homozygous	1	-1	6.57	25.05	6.57	37.41	1175.2	1	NA	Stella	3
991	3	3	3	6.96399e+06	7.08958e+06	6614157	6713803	1	insertion	275	276	-1	1518	1547	1270	1289	homozygous	1	-1	22.59	38.62	22.59	81.11	25946.6	1	NA	Stella	3
992	3	3	3	7173030	7.22257e+06	6797014	6841227	1	insertion	276	276	-1	1565	1582	1304	1315	homozygous	1	-1	9.18	16.63	9.18	16.82	5330.4	1	NA	Stella	3
993	3	3	3	7.25974e+06	7.49711e+06	6878324	7.02474e+06	1	insertion	276	277	-1	1593	1631	1325	1355	homozygous	1	-1	22.59	22.59	70.29	462.89	90957.9	1	NA	Stella	3
994	3	3	3	7.53983e+06	7.62218e+06	7067344	7157129	1	deletion	277	277	-1	1640	1653	1363	1379	homozygous	1	-1	8.01	9.42	75.14	8.03	7439.8	1	NA	Stella	3
995	3	3	3	7.63205e+06	7.68405e+06	7166978	7197699	1	insertion	277	277	-1	1660	1670	1385	1386	homozygous	1	-1	9.76	9.76	74.09	70.29	21275	1	NA	Stella	3
996	3	3	3	7750725	7.76048e+06	7264204	7274532	0.85	deletion	277	277	-1	1681	1684	1397	1402	homozygous	1	-1	2.21	20.52	56.85	2.21	576.8	1	NA	Stella	3
997	3	3	3	7.79979e+06	7.84414e+06	7.31187e+06	7401866	1	deletion	277	277	-1	1685	1699	1403	1420	homozygous	1	-1	21.72	21.72	64.54	70.29	45643.7	1	NA	Stella	3
998	3	3	3	7.86925e+06	7.88587e+06	7427009	7.44737e+06	1	deletion	277	277	-1	1704	1708	1425	1430	homozygous	1	-1	21.08	21.08	62.31	38.51	3747	1	NA	Stella	3
999	3	3	3	8.04666e+06	8.08906e+06	7607878	7665133	1	deletion	277	277	-1	1752	1758	1470	1483	unknown	-1	173	15.31	69.15	15.31	70.29	14854.1	0.333	NA	Stella	3
1000	3	3	3	8.11088e+06	8145212	7686860	7719782	0.95	insertion	277	277	-1	1766	1772	1491	1498	unknown	-1	174	1.27	74.12	9.49	1.27	1405.8	0.333	NA	Stella	3
1001	3	3	3	8.17475e+06	8.19137e+06	7749254	7759332	1	insertion	277	277	-1	1778	1784	1503	1507	unknown	-1	175	8.34	75.25	8.34	70.29	6543.5	0.333	NA	Stella	3
1002	3	3	3	8205198	8.31485e+06	7773182	7795425	1	insertion	277	280	-1	1790	1817	1513	1518	heterozygous	1	-1	70.29	70.29	92.49	18027.3	87405.5	0.667	NA	Stella	3
1003	15	3	3	9.07748e+06	9.08257e+06	7575137	7579089	1	insertion	278	278	-1	1896	1897	1462	1463	heterozygous	1	-1	15.38	15.39	17.14	40.95	1139.2	0.333	NA	CH264_4	3
1004	15	3	3	9.11181e+06	9.1417e+06	7607878	7658543	1	deletion	278	278	-1	1904	1909	1470	1481	unknown	-1	173	15.96	19.16	15.96	40.95	20779.1	0.333	NA	CH264_4	3
1005	15	3	3	9.16191e+06	9.16351e+06	7678695	7728260	1	deletion	278	278	-1	1916	1917	1488	1500	unknown	-1	174	13.02	22.62	13.02	40.95	47966.9	0.333	NA	CH264_4	3
1006	15	3	3	9.19186e+06	9.19423e+06	7.75665e+06	7759332	-1	deletion	278	278	-1	1923	1926	1506	1507	unknown	-1	175	3.73	24.64	8.33	3.73	302	0.333	NA	CH264_4	3
1007	3	3	3	8.63336e+06	8.648e+06	8113582	8118129	1	insertion	280	280	-1	1894	1898	1588	1589	heterozygous	1	-1	23.28	68.33	23.28	92.49	10095.3	0.333	NA	Stella	3
1008	3	3	3	8.68245e+06	8.68898e+06	8152819	8159859	0.9	deletion	280	280	-1	1903	1905	1595	1596	unknown	-1	176	3.56	68.95	21.69	3.56	503.9	0.333	NA	Stella	3
1009	3	3	3	8.75699e+06	8.8259e+06	8228025	8254512	0.99	insertion	280	280	-1	1920	1943	1610	1617	unknown	-1	177	10.56	84.06	10.56	92.49	42421.7	0.258	NA	Stella	3
1010	3	3	3	8.84536e+06	8.85873e+06	8273940	8282345	1	insertion	280	280	-1	1948	1951	1622	1625	unknown	-1	178	8.83	82.91	8.83	92.49	4963.5	0.333	NA	Stella	3
1011	23	3	3	9.47667e+06	9.48234e+06	8057786	8.06388e+06	-1	deletion	281	281	-1	1956	1958	1575	1576	heterozygous	1	-1	3	4.7	23.57	3.01	427.9	0.5	NA	CH320_5	3
1012	23	3	3	9.54107e+06	9.61182e+06	8122540	8196409	0.99	deletion	281	281	-1	1973	1984	1590	1603	unknown	-1	176	1.86	19.79	11.19	1.86	3119.2	0.333	NA	CH320_5	3
1013	23	3	3	9.64342e+06	9.71004e+06	8228025	8255016	0.99	insertion	281	283	-1	1991	2015	1610	1618	unknown	-1	177	17.36	27.14	17.36	14914.9	39637.2	0.257	NA	CH320_5	3
1014	23	3	3	9.71232e+06	9.72878e+06	8257290	8276202	1	deletion	283	283	-1	2016	2019	1619	1623	unknown	-1	178	9.88	9.88	13.57	17.36	2448.6	0.333	NA	CH320_5	3
1015	23	3	3	9.76737e+06	9.93951e+06	8314668	8495411	0.99	deletion	283	284	-1	2037	2067	1638	1672	homozygous	1	-1	2.82	17.36	6.64	2.82	8599.9	0.75	NA	CH320_5	3
1016	3	3	3	9.5569e+06	9.72131e+06	8998980	9098083	1	insertion	285	287	-1	2126	2160	1764	1780	homozygous	1	-1	15.43	15.43	46.34	520.27	65307.2	0.667	NA	Stella	3
1017	3	3	3	9.80853e+06	9.81632e+06	9185808	9189662	1	insertion	287	287	-1	2174	2178	1795	1796	homozygous	1	-1	20.15	20.22	21.01	46.34	3935.9	1	NA	Stella	3
1018	3	3	3	9.84463e+06	9867055	9218111	9261684	1	deletion	287	287	-1	2189	2196	1804	1818	homozygous	1	-1	21.32	21.91	21.45	46.34	21152.8	1	NA	Stella	3
1019	3	3	3	9.87446e+06	9903402	9269104	9314611	1	deletion	287	287	-1	2200	2209	1822	1830	heterozygous	1	-1	20.67	20.68	22.35	46.34	16566.7	1	NA	Stella	3
1020	3	3	3	9.94888e+06	9.96204e+06	9360193	9381153	1	deletion	287	287	-1	2219	2220	1840	1842	heterozygous	1	179	12.74	28.35	12.74	46.34	7795.6	0.5	NA	Stella	3
1021	3	3	3	9.94888e+06	9972779	9360193	9391883	1	deletion	287	287	-1	2219	2224	1840	1845	heterozygous	1	179	11.48	24.85	11.48	46.34	7788.9	0.5	NA	Stella	3
1022	3	3	3	1.00167e+07	1.01292e+07	9435690	9567947	1	deletion	287	289	-1	2230	2261	1851	1880	heterozygous	1	179	26.57	46.34	52.75	26.57	19695.7	0.937	NA	Stella	3
1023	23	3	3	1.06222e+07	1.06927e+07	9.33241e+06	9454205	1	deletion	288	288	-1	2229	2239	1838	1856	heterozygous	2	179	7.73	7.73	70.96	64.6	51284.4	0.576	NA	CH320_5	3
1024	23	3	3	1.09233e+07	1.09349e+07	9684725	9694237	1	insertion	288	288	-1	2296	2300	1906	1910	homozygous	1	180	10.9	60.02	10.9	47.23	2050.3	0.5	NA	CH320_5	3
1025	23	3	3	1.09465e+07	1.09537e+07	9705774	9712676	-1	insertion	288	288	-1	2303	2304	1912	1913	homozygous	1	181	1.13	59.48	11.3	1.13	349.6	0.5	NA	CH320_5	3
1026	23	3	3	1.09569e+07	1.1053e+07	9715930	9808167	0.99	insertion	288	288	-1	2305	2325	1914	1933	heterozygous	1	182	1.87	60.16	16.79	1.87	3819.9	0.5	NA	CH320_5	3
1027	23	3	3	1.10695e+07	1.10922e+07	9824751	9845040	1	insertion	288	288	-1	2327	2332	1935	1941	heterozygous	1	-1	12.04	58.13	12.04	15.91	2436.4	0.5	NA	CH320_5	3
1028	23	3	3	1.10812e+07	1.10922e+07	9836481	9845040	1	insertion	288	288	-1	2331	2332	1940	1941	heterozygous	1	-1	13.75	60.55	13.75	64.6	2468	0.5	NA	CH320_5	3
1029	23	3	3	1.1115e+07	1.11228e+07	9.86823e+06	9878200	1	deletion	288	288	-1	2339	2342	1948	1950	heterozygous	1	183	10.24	64.84	10.24	19.35	2172.2	0.75	NA	CH320_5	3
1030	23	3	3	1.11662e+07	1.48752e+07	9921427	10097344	1	insertion	288	291	-1	2350	2607	1959	1987	heterozygous	1	183	53.71	64.6	53.71	483870	3.53312e+06	0.929	NA	CH320_5	3
1031	3	3	3	1.02462e+07	1.02577e+07	9684725	9694237	1	insertion	289	289	-1	2291	2295	1906	1910	homozygous	1	180	30.05	37.05	30.05	46.43	2033.3	0.5	NA	Stella	3
1032	3	3	3	1.02693e+07	1.02766e+07	9705774	9712676	-1	insertion	289	289	-1	2298	2299	1912	1913	homozygous	1	181	1.37	36.42	30.79	1.37	366.6	0.5	NA	Stella	3
1033	3	3	3	1.03206e+07	1.03423e+07	9756741	9779655	0.98	deletion	289	289	-1	2308	2314	1921	1926	heterozygous	2	182	2.64	47.12	24.79	2.64	1240.3	0.5	NA	Stella	3
1034	3	3	3	10430520	1.05445e+07	9868226	10038019	1	deletion	289	290	-1	2339	2361	1948	1976	heterozygous	2	183	52.75	52.75	176.74	129.74	55822.8	0.929	NA	Stella	3
1035	3	3	3	1.09585e+07	1.098e+07	10451809	10457219	1	insertion	290	290	-1	2485	2489	2084	2085	heterozygous	1	184	51.61	132.5	51.61	176.74	16042.6	1	NA	Stella	3
1036	3	3	3	1.10387e+07	1.1052e+07	10515935	10523678	1	insertion	290	290	-1	2506	2509	2101	2103	heterozygous	1	184	34.33	149.5	34.33	176.74	5530.4	0.5	NA	Stella	3
1037	3	3	3	1.11724e+07	1.14268e+07	10644172	11029511	1	deletion	290	297	-1	2533	2574	2126	2194	heterozygous	1	185	66.24	176.74	66.24	139.06	130969	0.526	NA	Stella	3
1038	23	3	3	1.48935e+07	1.48977e+07	1.01158e+07	1.01214e+07	0.99	deletion	291	291	-1	2611	2612	1991	1993	heterozygous	1	-1	6.04	6.04	59	19.09	1431.3	0.5	NA	CH320_5	3
1039	23	3	3	1.49166e+07	14931628	1.01406e+07	10151531	1	insertion	291	291	-1	2619	2622	1999	2000	heterozygous	1	-1	10.24	10.24	57.53	53.71	4091	0.5	NA	CH320_5	3
1040	23	3	3	1.49905e+07	1.50527e+07	10210513	10289902	1	deletion	291	291	-1	2635	2658	2011	2030	heterozygous	1	-1	20.47	20.47	50.02	53.71	17164.6	0.5	NA	CH320_5	3
1041	23	3	3	15196821	1.47467e+07	10097344	10444697	-1	complex	291	293	-1	2711	2564	1987	2083	unknown	-1	-1	-1	53.71	12.52	-1	-1	-1	NA	CH320_5	3
1042	23	3	3	15196821	1.58293e+07	10433900	10465396	1	insertion	291	294	-1	2711	2818	2079	2086	heterozygous	2	184	40.02	53.71	40.02	430981	601005	0.533	NA	CH320_5	3
1043	23	3	3	1.47793e+07	1.58293e+07	10444697	10465396	1	insertion	293	294	-1	2577	2818	2083	2086	heterozygous	2	184	12.52	12.52	40.02	2.87522e+06	1.02936e+06	0.667	NA	CH320_5	3
1044	23	3	3	1.47793e+07	1.52046e+07	10444697	10633301	1	insertion	293	295	-1	2577	2712	2083	2124	heterozygous	2	184	12.52	12.52	25.86	1889.83	236712	0.506	NA	CH320_5	3
1045	23	3	3	1.58677e+07	1.59115e+07	1.05037e+07	10523678	1	insertion	294	294	-1	2830	2842	2098	2103	heterozygous	2	184	12.72	12.72	26.85	40.02	23793.2	0.5	NA	CH320_5	3
1046	23	3	3	15970127	1.59837e+07	10582374	10601210	1	deletion	294	294	-1	2856	2857	2114	2116	heterozygous	1	-1	17.93	19.34	17.95	40.02	5309.4	0.5	NA	CH320_5	3
1047	23	3	3	16026860	1.61119e+07	10644172	10769556	1	deletion	294	294	-1	2868	2880	2126	2149	heterozygous	2	185	12.44	28.51	12.44	40.02	40323.1	0.522	NA	CH320_5	3
1048	23	3	3	1.61473e+07	1.61592e+07	10804120	10816820	0.9	deletion	294	294	-1	2887	2890	2155	2158	unknown	-1	185	3.04	24.25	7.86	3.04	770.4	0.5	NA	CH320_5	3
1049	23	3	3	16169025	1.52046e+07	10465396	10826608	-1	complex	294	295	-1	2896	2712	2086	2164	unknown	-1	-1	-1	40.02	25.86	-1	-1	-1	NA	CH320_5	3
1050	23	3	3	1.53297e+07	1.64006e+07	10758202	11054457	1	insertion	295	298	-1	2736	2933	2146	2200	heterozygous	2	185	18.27	25.86	18.27	8203.42	774602	0.619	NA	CH320_5	3
1051	3	3	3	1.15786e+07	1.1606e+07	11180486	11222084	1	deletion	297	297	-1	2608	2609	2223	2226	homozygous	1	-1	31.99	31.99	37.71	66.24	14203.6	1	NA	Stella	3
1052	3	3	3	1.17387e+07	1.18249e+07	11355413	11405640	0.99	insertion	297	297	-1	2635	2650	2249	2254	homozygous	1	-1	15.06	56.99	15.06	66.24	36033.7	1	NA	Stella	3
1053	3	3	3	1.18799e+07	1.20562e+07	11460650	11580280	1	insertion	297	299	-1	2661	2703	2264	2284	homozygous	1	-1	58.41	66.24	58.41	268.56	56625.7	1	NA	Stella	3
1054	3	3	3	12289596	1.23032e+07	11813866	11826673	0.5	insertion	299	299	-1	2756	2759	2331	2335	homozygous	1	-1	3.8	61.37	6.47	3.8	845.7	1	NA	Stella	3
1055	3	3	3	1.23281e+07	1.25166e+07	11851597	11989832	1	insertion	299	300	-1	2765	2803	2340	2363	homozygous	1	-1	39.67	58.41	39.67	158.7	50287.5	1	NA	Stella	3
1056	3	3	3	1.25905e+07	1.27217e+07	12063557	12174261	1	insertion	300	300	-1	2814	2835	2373	2389	homozygous	1	-1	14.56	14.56	33.93	39.67	20485.1	1	NA	Stella	3
1057	3	3	3	1.28249e+07	1.28871e+07	12277263	12336917	0.99	insertion	300	300	-1	2860	2871	2413	2421	homozygous	1	-1	1.83	36.73	10.4	1.83	2559.4	1	NA	Stella	3
1058	3	3	3	1.29292e+07	1.31652e+07	12379116	12599801	1	insertion	300	304	-1	2883	2950	2430	2481	heterozygous	1	-1	5.91	39.67	12.51	5.91	15228.5	0.591	NA	Stella	3
1059	23	3	3	1.86175e+07	1.88049e+07	12643607	12674096	1	insertion	303	305	-1	3268	3294	2491	2496	homozygous	1	-1	11.59	11.7	12.21	31346.5	156977	0.545	NA	CH320_5	3
1060	15	3	3	1.78357e+07	1.79057e+07	14641325	14721387	1	deletion	315	315	-1	3798	3812	2904	2918	heterozygous	1	-1	6.52	6.52	12.98	18.34	9972.6	0.441	NA	CH264_4	3
1061	15	3	3	1.7839e+07	1.79057e+07	14644521	1.47214e+07	1	deletion	315	315	-1	3800	3812	2906	2918	heterozygous	1	-1	7	7	18.3	19.89	10163.4	0.433	NA	CH264_4	3
1062	15	3	3	1.79392e+07	1.7947e+07	1.47551e+07	14762436	-1	insertion	315	315	-1	3821	3822	2927	2928	heterozygous	1	186	2.98	13.31	7.78	2.98	485.4	0.333	NA	CH264_4	3
1063	15	3	3	1.79803e+07	1.82053e+07	14795925	1.50134e+07	0.98	insertion	315	317	-1	3829	3868	2936	2962	unknown	-1	187	1.62	27.21	26.41	1.62	7498.1	0.482	NA	CH264_4	3
1064	23	3	3	2.4608e+07	24615705	1.47551e+07	14762436	-1	insertion	316	316	-1	4120	4121	2927	2928	heterozygous	1	186	1.62	15.84	400.31	1.62	399.4	0.333	NA	CH320_5	3
1065	23	3	3	2.47412e+07	2.47459e+07	14887772	14892938	-1	deletion	316	316	-1	4142	4143	2946	2947	unknown	-1	187	3.81	24.89	393.69	3.81	417	0.5	NA	CH320_5	3
1066	23	3	3	2.47761e+07	2.48038e+07	14923189	14960903	1	deletion	316	316	-1	4148	4152	2951	2956	unknown	-1	187	26.84	26.84	394.02	84.01	10060.5	0.5	NA	CH320_5	3
1067	23	3	3	2.4866e+07	2.48825e+07	15023014	15026820	1	insertion	316	316	-1	4165	4166	2965	2966	heterozygous	1	-1	27.37	27.37	392.3	410.86	12695.5	0.333	NA	CH320_5	3
1068	23	3	3	2.49956e+07	2.49967e+07	1.51399e+07	15160583	1	deletion	316	316	-1	4197	4199	2995	3002	unknown	-1	188	61.65	61.65	359.47	410.86	19562.4	0.421	NA	CH320_5	3
1069	23	3	3	2.50965e+07	2.50989e+07	15260917	15263764	-1	deletion	316	316	-1	4218	4219	3020	3021	heterozygous	1	-1	8.75	70.9	348.23	8.75	438.5	0.333	NA	CH320_5	3
1070	23	3	3	2.51637e+07	25175861	15328374	15341136	0.55	deletion	316	316	-1	4231	4232	3033	3035	heterozygous	1	-1	1.2	80.97	336.17	1.2	572.3	0.5	NA	CH320_5	3
1071	23	3	3	25305398	2.53094e+07	1.54699e+07	15479340	1	deletion	316	316	-1	4251	4254	3055	3057	homozygous	1	-1	103.53	103.53	316.61	344.5	5440	1	NA	CH320_5	3
1072	23	3	3	2.54152e+07	2.54412e+07	15585022	15656213	1	deletion	316	316	-1	4278	4287	3079	3095	heterozygous	1	189	124.51	124.51	298.73	410.86	45230.5	0.309	NA	CH320_5	3
1073	23	3	3	2.55034e+07	2.55255e+07	15717907	15732060	1	insertion	316	316	-1	4302	4306	3108	3112	unknown	-1	190	129.32	129.32	291.35	357.45	7997	0.333	NA	CH320_5	3
1074	23	3	3	2.55909e+07	2.55937e+07	15797855	15800372	-1	insertion	316	316	-1	4320	4321	3125	3126	heterozygous	1	-1	2.09	141.34	275.96	2.09	254.8	0.333	NA	CH320_5	3
1075	23	3	3	2.56181e+07	2.56443e+07	15824959	15842941	1	insertion	316	316	-1	4329	4336	3132	3135	heterozygous	1	-1	145.29	145.29	275.51	239.77	8222.6	0.333	NA	CH320_5	3
1076	23	3	3	2.58452e+07	2.59261e+07	16043883	16058322	1	insertion	316	316	-1	4383	4388	3177	3179	heterozygous	1	191	189.67	189.67	233.34	410.86	66434.3	0.5	NA	CH320_5	3
1077	23	3	3	2.60348e+07	26053433	16167003	16202511	1	deletion	316	316	-1	4409	4414	3198	3205	heterozygous	1	191	208.85	208.85	212.54	240.43	16866.2	0.615	NA	CH320_5	3
1078	23	3	3	2.61611e+07	2.61816e+07	16311948	16333943	0.99	deletion	316	316	-1	4441	4444	3230	3233	heterozygous	1	191	5.04	213.8	206.34	5.04	1556	0.667	NA	CH320_5	3
1079	23	3	3	2.63838e+07	2.64176e+07	16536284	16553234	1	insertion	316	316	-1	4480	4490	3264	3268	heterozygous	1	-1	181.66	239.79	181.66	410.86	16800.4	0.333	NA	CH320_5	3
1080	23	3	3	2.64379e+07	2.6441e+07	16573563	16576940	-1	deletion	316	316	-1	4495	4496	3274	3275	unknown	-1	192	3.67	239.22	179.36	3.67	328.1	0.333	NA	CH320_5	3
1081	23	3	3	2.6492e+07	2.66086e+07	16627914	16727475	1	insertion	316	316	-1	4507	4521	3285	3294	heterozygous	1	193	34.86	248.41	173.55	34.86	17015.9	0.5	NA	CH320_5	3
1082	23	3	3	2.66449e+07	2.66724e+07	16763713	16795075	1	deletion	316	316	-1	4529	4534	3302	3305	heterozygous	1	194	18.01	253.44	163.79	18.01	3937.6	0.5	NA	CH320_5	3
1083	23	3	3	2.69007e+07	2.69314e+07	17022140	17042183	1	insertion	316	316	-1	4568	4572	3334	3335	heterozygous	1	-1	137.02	283.17	137.02	332.7	10746.5	0.333	NA	CH320_5	3
1084	23	3	3	2.70037e+07	2.70491e+07	17114565	17143255	1	insertion	316	316	-1	4580	4585	3341	3343	heterozygous	1	195	135.12	285.73	135.12	397.97	16673.7	0.333	NA	CH320_5	3
1085	23	3	3	2.71324e+07	2.71384e+07	17226778	17233784	0.99	deletion	316	316	-1	4605	4606	3361	3362	heterozygous	1	196	18.77	297.31	121.85	18.77	1024.2	0.333	NA	CH320_5	3
1086	23	3	3	2.71782e+07	2.71903e+07	17273757	17284268	1	insertion	316	316	-1	4614	4618	3369	3372	heterozygous	1	197	22.69	298.06	117.34	22.69	1569.7	0.333	NA	CH320_5	3
1087	23	3	3	2.71841e+07	2.71903e+07	17279310	1.72843e+07	1	insertion	316	316	-1	4616	4618	3370	3372	unknown	-1	197	22.69	295.2	120.51	22.69	1211.4	0.333	NA	CH320_5	3
1088	23	3	3	2.73236e+07	2.73929e+07	17417424	17467749	1	insertion	316	316	-1	4641	4649	3395	3406	heterozygous	1	-1	109.03	312.86	109.03	168.38	18926.9	0.333	NA	CH320_5	3
1089	23	3	3	2.74282e+07	2.74309e+07	17503797	17510682	1	deletion	316	316	-1	4658	4659	3414	3415	heterozygous	1	198	103.27	316.03	103.27	332.51	4126.3	0.333	NA	CH320_5	3
1090	23	3	3	2.74761e+07	2.74772e+07	17555697	17558228	0.99	deletion	316	316	-1	4669	4670	3425	3426	heterozygous	1	-1	92.31	326.87	92.31	109.29	1402.2	0.333	NA	CH320_5	3
1091	23	3	3	2.76399e+07	2.76437e+07	17721350	17725465	-1	deletion	316	316	-1	4713	4714	3464	3465	heterozygous	1	-1	1.07	345.25	70.66	1.07	251.6	0.333	NA	CH320_5	3
1092	23	3	3	2.77162e+07	2.77298e+07	17797169	17812835	1	deletion	316	316	-1	4737	4740	3481	3482	unknown	-1	199	18.18	354.4	65.28	18.18	2051.3	0.333	NA	CH320_5	3
1093	23	3	3	2.77514e+07	2.77591e+07	17834554	17841886	-1	insertion	316	316	-1	4745	4746	3485	3486	heterozygous	1	-1	1.52	352.26	63.8	1.52	393.9	0.333	NA	CH320_5	3
1094	23	3	3	27882571	2.78991e+07	17965553	17983146	0.98	deletion	316	316	-1	4777	4778	3515	3516	unknown	-1	200	3.23	380.97	36.1	3.23	1053.5	0.333	NA	CH320_5	3
1095	23	3	3	2.79181e+07	2.79705e+07	18002215	18092007	1	deletion	316	316	-1	4783	4787	3521	3526	heterozygous	1	201	35.62	386.42	35.62	208.24	37452.8	0.333	NA	CH320_5	3
1096	23	3	3	2.80344e+07	28067300	18155950	18181816	1	insertion	316	316	-1	4801	4805	3540	3544	unknown	-1	202	19.95	400.68	19.95	86.22	7033.8	0.333	NA	CH320_5	3
1097	23	3	3	2.8079e+07	2.81063e+07	18193585	1.82137e+07	1	insertion	316	316	-1	4810	4826	3549	3558	unknown	-1	203	19.74	401.85	19.74	121.41	7091.4	0.333	NA	CH320_5	3
1098	23	3	3	2.82e+07	1.98119e+07	14708458	18307132	-1	complex	316	320	-1	4845	3505	2915	3577	unknown	-1	-1	-1	410.86	18.66	-1	-1	-1	NA	CH320_5	3
1099	15	3	3	1.83318e+07	1.83318e+07	15139932	15159615	1	deletion	317	318	-1	3905	3905	2995	3001	unknown	-1	188	11.47	26.41	11.47	1146.19	19683	0.437	NA	CH264_4	3
1100	3	3	3	2.38196e+07	2.38839e+07	15585022	1.5618e+07	0.99	insertion	319	319	-1	5193	5212	3079	3087	heterozygous	2	189	11.16	11.16	35.89	59.18	31227.2	0.333	NA	Stella	3
1101	3	3	3	2.3904e+07	23921252	15638028	15653242	1	insertion	319	319	-1	5218	5220	3092	3093	unknown	-1	189	9.6	9.6	34.3	18.66	2001.9	0.25	NA	Stella	3
1102	3	3	3	2.39714e+07	2.40018e+07	15703168	15732060	1	insertion	319	319	-1	5236	5242	3107	3112	unknown	-1	190	2.55	20.64	24.41	2.55	1513.3	0.333	NA	Stella	3
1103	3	3	3	2.40268e+07	24052174	15756899	15778468	1	insertion	319	319	-1	5247	5251	3117	3120	heterozygous	1	-1	18.31	22.01	18.31	35.81	3823.1	0.333	NA	Stella	3
1104	3	3	3	2.40401e+07	24052174	1.57707e+07	15778468	1	insertion	319	319	-1	5250	5251	3119	3120	heterozygous	1	-1	21.18	22.49	21.21	59.18	4323.4	0.333	NA	Stella	3
1105	3	3	3	2.41571e+07	2.41676e+07	15884527	15893361	1	insertion	319	319	-1	5287	5290	3150	3152	heterozygous	1	-1	7.53	36.83	7.53	34.56	1653.6	0.5	NA	Stella	3
1106	3	3	3	2.41868e+07	2.42078e+07	1.59127e+07	16011504	1	deletion	319	319	-1	5295	5296	3157	3170	heterozygous	1	-1	9	39	9	59.18	77766.7	0.333	NA	Stella	3
1107	3	3	3	2.42394e+07	1.61888e+07	15539261	16139833	-1	complex	319	322	-1	5302	3615	3070	3194	unknown	-1	-1	-1	59.18	28.78	-1	-1	-1	NA	Stella	3
1108	3	3	3	2.42394e+07	2.4372e+07	16043190	16185110	0.99	deletion	319	323	-1	5302	5332	3176	3201	heterozygous	2	191	5.18	59.18	11.55	5.18	9325	0.553	NA	Stella	3
1109	3	3	3	2.42394e+07	1.63862e+07	15539261	18311324	-1	complex	319	324	-1	5302	3646	3070	3579	unknown	-1	-1	-1	59.18	261.35	-1	-1	-1	NA	Stella	3
1110	3	3	3	2.42394e+07	1.88249e+07	15539261	19035598	-1	complex	319	330	-1	5302	4143	3070	3716	unknown	-1	-1	-1	59.18	43.72	-1	-1	-1	NA	Stella	3
1111	3	3	3	2.42394e+07	1.92532e+07	15539261	19289093	-1	complex	319	332	-1	5302	4235	3070	3764	unknown	-1	-1	-1	59.18	17.41	-1	-1	-1	NA	Stella	3
1112	3	3	3	2.42394e+07	1.95621e+07	15539261	19971250	-1	complex	319	334	-1	5302	4304	3070	3913	unknown	-1	-1	-1	59.18	85.86	-1	-1	-1	NA	Stella	3
1113	3	3	3	2.42394e+07	2.03098e+07	15539261	20543190	-1	complex	319	335	-1	5302	4481	3070	4026	unknown	-1	-1	-1	59.18	66.31	-1	-1	-1	NA	Stella	3
1114	3	3	3	2.42394e+07	2.09369e+07	15539261	22804560	-1	complex	319	340	-1	5302	4623	3070	4444	unknown	-1	-1	-1	59.18	343.89	-1	-1	-1	NA	Stella	3
1115	23	3	3	1.98396e+07	1.99191e+07	15607174	15618037	1	insertion	320	320	-1	3516	3531	3086	3087	heterozygous	1	189	8.89	15.95	8.89	18.66	68674.4	0.333	NA	CH320_5	3
1116	23	3	3	1.99391e+07	19953514	15638028	15653242	0.85	deletion	320	320	-1	3538	3540	3092	3093	unknown	-1	189	2.14	13.26	5.45	2.14	794.9	0.25	NA	CH320_5	3
1117	3	3	3	1.62009e+07	1.6207e+07	1.59127e+07	15929228	1	deletion	322	322	-1	3619	3620	3157	3159	heterozygous	1	-1	5.31	5.31	19.81	28.78	10405.2	0.333	NA	Stella	3
1118	3	3	3	1.62802e+07	1.62957e+07	16002527	16081753	1	deletion	322	322	-1	3630	3632	3169	3187	heterozygous	2	191	11.59	17.09	11.59	28.78	63659.1	0.413	NA	Stella	3
1119	3	3	3	1.63538e+07	1.63862e+07	16139833	16329168	1	deletion	322	324	-1	3639	3646	3194	3232	heterozygous	2	191	28.78	28.78	261.35	824.53	156954	0.709	NA	Stella	3
1120	3	3	3	1.6409e+07	1.6414e+07	16351825	16356558	-1	insertion	324	324	-1	3653	3654	3238	3239	heterozygous	1	-1	1.09	4.95	257.32	1.09	272.2	0.5	NA	Stella	3
1121	3	3	3	1.65671e+07	1.65884e+07	1.65101e+07	16526096	1	insertion	324	324	-1	3676	3680	3260	3261	unknown	-1	204	29.87	29.87	236.51	127.2	5355	0.333	NA	Stella	3
1122	3	3	3	1.66357e+07	1.66383e+07	16573563	16576940	0.9	deletion	324	324	-1	3693	3694	3274	3275	unknown	-1	192	23.66	40.28	225.3	23.66	726.3	0.333	NA	Stella	3
1123	3	3	3	1.66775e+07	1.6709e+07	16616092	16654473	1	deletion	324	324	-1	3704	3706	3284	3287	heterozygous	2	193	38.48	46.86	219.77	38.48	6955.1	0.444	NA	Stella	3
1124	3	3	3	1.67637e+07	1.67809e+07	16709363	16727475	0.85	deletion	324	324	-1	3711	3712	3293	3294	heterozygous	2	193	2.11	47.94	214.39	2.11	923.1	0.5	NA	Stella	3
1125	3	3	3	1.68166e+07	1.69892e+07	16763713	16914274	1	insertion	324	324	-1	3720	3743	3302	3317	heterozygous	2	194	25.59	54.48	214.56	25.59	21979.3	0.471	NA	Stella	3
1126	3	3	3	1.7021e+07	1.70379e+07	16946673	16962455	1	insertion	324	324	-1	3749	3750	3322	3323	heterozygous	1	-1	4.65	52.25	212.65	4.65	1106.7	0.333	NA	Stella	3
1127	3	3	3	1.71909e+07	17237369	17114565	17143255	1	insertion	324	324	-1	3771	3776	3341	3343	heterozygous	1	195	69.5	69.5	197.82	261.35	17763.4	0.333	NA	Stella	3
1128	3	3	3	1.73209e+07	1.73269e+07	17226778	17233784	0.9	deletion	324	324	-1	3795	3796	3361	3362	heterozygous	1	196	17.27	86.21	179.38	17.27	985.2	0.333	NA	Stella	3
1129	3	3	3	1.73669e+07	1.73791e+07	17273757	17284268	1	insertion	324	324	-1	3803	3807	3369	3372	unknown	-1	197	26.01	87.98	173.86	26.01	1675.7	0.333	NA	Stella	3
1130	3	3	3	1.73729e+07	17379108	17279310	1.72843e+07	1	insertion	324	324	-1	3805	3807	3370	3372	heterozygous	1	197	26.01	85.11	177.06	26.01	1267.6	0.333	NA	Stella	3
1131	3	3	3	1.74496e+07	1.74561e+07	17355104	1.73628e+07	0.98	deletion	324	324	-1	3821	3822	3385	3387	heterozygous	1	-1	2.38	99.29	163.6	2.38	1251.4	0.333	NA	Stella	3
1132	3	3	3	1.75917e+07	1.76001e+07	1.74976e+07	17510682	1	deletion	324	324	-1	3850	3854	3412	3415	heterozygous	1	198	15.53	119.31	147.51	15.53	4584.8	0.333	NA	Stella	3
1133	3	3	3	17767851	1.77823e+07	17678662	1.76856e+07	1	insertion	324	324	-1	3899	3903	3452	3454	heterozygous	1	-1	125.32	141.46	125.32	261.35	7502.4	0.5	NA	Stella	3
1134	3	3	3	1.78443e+07	1.78556e+07	17747428	17757227	1	insertion	324	324	-1	3922	3923	3469	3470	unknown	-1	205	26.43	151.2	114.42	26.43	1588.2	0.333	NA	Stella	3
1135	3	3	3	1.78956e+07	1.79101e+07	1.77972e+07	1.78133e+07	0.98	deletion	324	324	-1	3939	3942	3481	3483	unknown	-1	199	4.28	154.46	109.58	4.28	1619.6	0.333	NA	Stella	3
1136	3	3	3	1.80986e+07	1.81444e+07	18002215	18080563	1	deletion	324	324	-1	3986	3988	3521	3524	heterozygous	1	201	67.94	199.8	67.94	207.05	32599	0.333	NA	Stella	3
1137	3	3	3	1.83761e+07	1.85542e+07	18311324	18483449	0.97	insertion	324	328	-1	4046	4085	3579	3611	homozygous	1	-1	1.51	261.35	9.81	1.51	5927.8	0.8	NA	Stella	3
1138	15	3	3	1.90961e+07	1.91429e+07	16466883	1.65101e+07	1	insertion	325	325	-1	4068	4074	3253	3260	unknown	-1	204	7.37	14.65	24.46	7.37	3578.1	0.333	NA	CH264_4	3
1139	15	3	3	1.9187e+07	1.91901e+07	16554674	16557958	-1	deletion	325	325	-1	4084	4086	3269	3270	heterozygous	1	-1	1.12	21.08	14.25	1.12	234.1	0.333	NA	CH264_4	3
1140	15	3	3	20368652	2.04111e+07	17747428	17784724	1	insertion	327	327	-1	4311	4325	3469	3476	unknown	-1	205	13.19	13.19	31.17	22.29	5173.9	0.333	NA	CH264_4	3
1141	15	3	3	2.05905e+07	2.06407e+07	17965553	18092007	1	deletion	327	327	-1	4373	4382	3515	3526	heterozygous	2	201	19.31	28.13	19.31	62.53	76238.2	0.333	NA	CH264_4	3
1142	15	3	3	2.0668e+07	2.06802e+07	18119341	18134061	1	deletion	327	327	-1	4390	4391	3533	3534	heterozygous	1	-1	14.42	27.83	14.42	33.4	2569.3	0.333	NA	CH264_4	3
1143	15	3	3	2.06971e+07	2.07018e+07	18150944	18155950	-1	deletion	327	327	-1	4397	4398	3539	3540	unknown	-1	202	1.56	29.94	9.4	1.56	307	0.333	NA	CH264_4	3
1144	15	3	3	2.07388e+07	2.07768e+07	18193585	18215826	1	insertion	327	327	-1	4405	4426	3549	3559	unknown	-1	203	11.38	33.76	11.38	62.53	15778.1	0.333	NA	CH264_4	3
1145	15	3	3	2.08019e+07	2.08556e+07	18240775	18267268	1	insertion	327	327	-1	4433	4445	3564	3568	heterozygous	1	-1	6.97	32.27	6.97	62.53	27191	0.333	NA	CH264_4	3
1146	15	3	3	2.08154e+07	2.08556e+07	1.82549e+07	18267268	1	insertion	327	327	-1	4437	4445	3567	3568	heterozygous	1	-1	10.61	33.63	10.61	62.53	27738.2	0.333	NA	CH264_4	3
1147	3	3	3	1.8607e+07	1.88249e+07	18546197	18737416	1	insertion	328	330	-1	4103	4143	3626	3658	heterozygous	1	206	9.81	9.81	43.72	23.47	26668.1	0.92	NA	Stella	3
1148	23	3	3	2.86647e+07	2.86823e+07	18682409	18701687	0.99	deletion	329	329	-1	4941	4944	3649	3651	heterozygous	2	206	7.71	7.84	40.47	8.3	1714.9	1	NA	CH320_5	3
1149	23	3	3	2.88703e+07	2.89317e+07	18889144	18943155	1	insertion	329	329	-1	4980	4996	3688	3698	unknown	-1	207	9.13	40.85	9.13	22.11	7416.9	0.333	NA	CH320_5	3
1150	23	3	3	2.89457e+07	2.90253e+07	18957156	19026749	1	insertion	329	329	-1	5000	5019	3702	3714	unknown	-1	208	3.41	40.27	3.41	24.45	10009.4	0.333	NA	CH320_5	3
1151	23	3	3	2.89669e+07	2.90008e+07	1.89789e+07	19002225	1	insertion	329	329	-1	5002	5012	3705	3708	unknown	-1	208	8.43	40.96	8.43	51.65	10573.2	0.333	NA	CH320_5	3
1152	23	3	3	2.9034e+07	2.91896e+07	19035598	19120418	1	insertion	329	333	-1	5022	5046	3716	3732	heterozygous	1	209	51.65	51.65	111.65	833.65	70770.6	0.773	NA	CH320_5	3
1153	3	3	3	1.88631e+07	1.88951e+07	18775252	18804639	1	insertion	330	330	-1	4147	4152	3662	3667	heterozygous	1	-1	5.74	5.74	41.19	8.84	2639.3	0.333	NA	Stella	3
1154	3	3	3	1.89793e+07	1.90173e+07	18889144	18933087	1	deletion	330	330	-1	4172	4178	3688	3695	unknown	-1	207	19.02	28.28	19.02	21.46	5965.9	0.333	NA	Stella	3
1155	3	3	3	1.90631e+07	1.90886e+07	18978947	19002225	1	insertion	330	330	-1	4188	4196	3705	3708	unknown	-1	208	9.52	36.98	9.92	9.73	2210.1	0.333	NA	Stella	3
1156	3	3	3	1.91222e+07	1.92532e+07	19035598	19103980	1	insertion	330	332	-1	4205	4235	3716	3731	heterozygous	1	209	17.41	43.72	17.41	1004.65	62668	0.842	NA	Stella	3
1157	3	3	3	1.92975e+07	1.93221e+07	19148934	19181676	1	deletion	332	332	-1	4245	4250	3738	3744	heterozygous	1	-1	6.85	6.85	12.12	17.41	8162.4	0.333	NA	Stella	3
1158	3	3	3	1.94277e+07	1.95621e+07	19289093	19408646	1	insertion	332	334	-1	4269	4304	3764	3786	unknown	-1	210	17.35	17.41	85.86	18.22	14766.1	0.479	NA	Stella	3
1159	23	3	3	2.9342e+07	2.93596e+07	19273719	19292327	0.85	deletion	333	333	-1	5080	5081	3763	3765	unknown	-1	210	2.42	37.96	66.32	2.42	993.8	0.375	NA	CH320_5	3
1160	23	3	3	2.93667e+07	2.93668e+07	19299497	19310275	1	deletion	333	333	-1	5083	5084	3767	3768	unknown	-1	210	38.05	38.05	67.88	111.65	10724	0.5	NA	CH320_5	3
1161	23	3	3	2.9383e+07	2.94209e+07	19326350	19408646	1	deletion	333	333	-1	5088	5096	3772	3786	unknown	-1	210	39.28	39.28	70.16	111.65	44333.9	0.484	NA	CH320_5	3
1162	23	3	3	2.95273e+07	29558601	19513769	19540513	1	insertion	333	333	-1	5120	5124	3811	3816	heterozygous	1	211	34.13	55.93	49.25	34.13	4600.9	0.333	NA	CH320_5	3
1163	23	3	3	2.95725e+07	2.9603e+07	1.95544e+07	19587707	1	deletion	333	333	-1	5127	5132	3819	3823	heterozygous	1	-1	8.04	57	49.89	8.04	2846.2	0.333	NA	CH320_5	3
1164	23	3	3	2.96314e+07	2.97238e+07	19616044	19717065	1	deletion	333	333	-1	5142	5159	3831	3847	unknown	-1	212	8.65	60.94	47.34	8.65	8652.5	0.333	NA	CH320_5	3
1165	23	3	3	2.97413e+07	2.97441e+07	19734618	19737723	-1	deletion	333	333	-1	5165	5166	3853	3854	heterozygous	1	-1	4.12	62.89	42.5	4.12	330.2	0.333	NA	CH320_5	3
1166	23	3	3	2.97739e+07	2.97925e+07	19767400	19784376	1	insertion	333	333	-1	5176	5184	3861	3866	heterozygous	1	-1	6.9	66.11	41.02	6.9	1576.8	0.333	NA	CH320_5	3
1167	23	3	3	2.98646e+07	2.9873e+07	19856582	19864589	-1	insertion	333	333	-1	5203	5205	3882	3883	unknown	-1	213	1.68	80.85	22.65	1.68	432.3	0.333	NA	CH320_5	3
1168	23	3	3	2.9873e+07	2.98751e+07	19864589	19866475	-1	insertion	333	333	-1	5205	5206	3883	3884	unknown	-1	213	1.44	78.66	24.11	1.44	207.3	0.333	NA	CH320_5	3
1169	23	3	3	2.99238e+07	2.99336e+07	19915393	1.99259e+07	0.85	deletion	333	333	-1	5220	5224	3896	3899	unknown	-1	214	2.25	87.75	18.82	2.25	707.1	0.333	NA	CH320_5	3
1170	23	3	3	2.99891e+07	3.01851e+07	19981257	20122402	1	insertion	333	336	-1	5240	5291	3915	3950	homozygous	1	-1	50.89	111.65	50.89	181.05	54841.2	0.667	NA	CH320_5	3
1171	3	3	3	1.95805e+07	19607678	1.94269e+07	1.94526e+07	0.92	insertion	334	334	-1	4313	4315	3794	3796	heterozygous	1	-1	1.11	8.92	69.44	1.11	1521.1	0.333	NA	Stella	3
1172	3	3	3	1.96303e+07	1.96408e+07	19475009	19482747	1	insertion	334	334	-1	4321	4322	3802	3803	heterozygous	1	-1	16.48	16.48	65.36	85.86	2733.6	0.333	NA	Stella	3
1173	3	3	3	1.96718e+07	1.9703e+07	19513769	19540513	1	insertion	334	334	-1	4329	4333	3811	3816	heterozygous	1	211	22.41	22.41	59.02	30.93	4384.7	0.333	NA	Stella	3
1174	3	3	3	1.98484e+07	1.99005e+07	19685998	19717065	1	insertion	334	334	-1	4366	4372	3843	3847	unknown	-1	212	37.46	46.56	37.46	85.86	21064	0.333	NA	Stella	3
1175	3	3	3	2.00408e+07	20051342	19856582	19866475	0.5	insertion	334	334	-1	4414	4417	3882	3884	unknown	-1	213	3.81	65.57	16.96	3.81	677.7	0.333	NA	Stella	3
1176	3	3	3	2.00605e+07	2.01116e+07	19875674	19921982	1	insertion	334	334	-1	4422	4433	3889	3898	unknown	-1	214	8.48	67.51	16.42	8.48	4783.4	0.333	NA	Stella	3
1177	3	3	3	2.01397e+07	2.01456e+07	19950037	19955545	-1	insertion	334	334	-1	4445	4446	3908	3909	heterozygous	1	-1	2.93	74.11	6.1	2.93	395.7	0.4	NA	Stella	3
1178	3	3	3	2.03808e+07	2.04194e+07	2.01938e+07	20246114	1	deletion	335	335	-1	4490	4497	3958	3963	heterozygous	1	215	8.54	8.54	60.29	50.74	13728.6	0.316	NA	Stella	3
1179	3	3	3	2.04442e+07	2.04549e+07	20270902	2.02805e+07	1	insertion	335	335	-1	4506	4509	3971	3973	heterozygous	1	216	12.92	13.01	54.51	13.64	1139.3	0.25	NA	Stella	3
1180	3	3	3	2.05018e+07	2.05446e+07	20327258	20367037	1	insertion	335	335	-1	4521	4529	3985	3989	heterozygous	1	217	6.02	25.09	43.24	6.02	2956.1	0.333	NA	Stella	3
1181	3	3	3	2.07214e+07	2.09369e+07	20543190	20845827	1	deletion	335	340	-1	4572	4623	4026	4087	heterozygous	1	218	66.31	66.31	343.89	99.73	87104.4	0.625	NA	Stella	3
1182	23	3	3	3.02564e+07	30312989	20193793	20246114	1	insertion	336	336	-1	5300	5310	3958	3963	heterozygous	1	215	7.35	8.81	37.21	7.36	4242.8	0.316	NA	CH320_5	3
1183	23	3	3	3.03377e+07	3.03485e+07	20270902	2.02805e+07	1	insertion	336	336	-1	5318	5320	3971	3973	heterozygous	1	216	10.05	10.05	34.74	18.8	1323.4	0.25	NA	CH320_5	3
1184	23	3	3	3.03655e+07	3.03694e+07	20297550	20300560	0.82	insertion	336	336	-1	5324	5326	3977	3978	unknown	-1	219	10.55	10.55	33.92	35.67	841.4	0.333	NA	CH320_5	3
1185	23	3	3	3.04178e+07	3.04642e+07	20349037	2.03802e+07	1	insertion	336	336	-1	5335	5349	3987	3997	heterozygous	1	217	19.9	19.9	27.04	50.89	15267.9	0.333	NA	CH320_5	3
1186	23	3	3	3.06128e+07	30619249	20529175	20535225	-1	insertion	336	336	-1	5375	5376	4021	4022	heterozygous	1	-1	2.65	35.89	6.41	2.65	407.1	0.333	NA	CH320_5	3
1187	23	3	3	3.06471e+07	3.08964e+07	20562860	20857855	1	deletion	336	341	-1	5386	5449	4029	4089	heterozygous	1	218	29.04	50.89	211.11	29.04	45638	0.5	NA	CH320_5	3
1188	15	3	3	23130504	2.32529e+07	20246114	2.02805e+07	1	insertion	337	338	-1	4957	4995	3963	3973	heterozygous	2	216	10.84	10.84	39.98	669838	88034.1	0.25	NA	CH264_4	3
1189	15	3	3	2.32695e+07	2.32812e+07	20297550	20307169	1	insertion	338	338	-1	4998	5001	3977	3979	unknown	-1	219	10.06	10.06	29.27	39.98	2051.4	0.333	NA	CH264_4	3
1190	15	3	3	2.33233e+07	2.33392e+07	20349037	20373306	1	deletion	338	338	-1	5009	5014	3987	3991	heterozygous	2	217	15.43	15.43	24.7	39.98	8358.9	0.333	NA	CH264_4	3
1191	15	3	3	2.33788e+07	2.3396e+07	20412570	20430501	0.55	deletion	338	338	-1	5031	5034	4002	4006	heterozygous	1	-1	1.52	18.39	15.6	1.52	819.2	0.333	NA	CH264_4	3
1192	15	3	3	2.34216e+07	23427244	20456050	20461289	-1	insertion	338	338	-1	5038	5039	4010	4011	heterozygous	1	-1	2.61	17.44	19.21	2.61	368.6	0.333	NA	CH264_4	3
1193	15	3	3	2.35092e+07	2.36902e+07	20543190	20845827	1	deletion	338	339	-1	5054	5106	4026	4087	heterozygous	2	218	39.98	39.98	101.05	194.31	121680	0.625	NA	CH264_4	3
1194	15	3	3	2.3792e+07	2.38227e+07	20948872	20981222	0.98	deletion	339	339	-1	5125	5133	4105	4114	heterozygous	1	-1	2.63	17.95	85.46	2.63	1697.6	0.333	NA	CH264_4	3
1195	15	3	3	2.38525e+07	2.3885e+07	21011041	2.10562e+07	1	deletion	339	339	-1	5141	5146	4121	4128	unknown	-1	220	21.2	21.2	82.37	88.27	12578	0.333	NA	CH264_4	3
1196	15	3	3	24090053	2.41057e+07	21260653	21275574	0.42	insertion	339	339	-1	5179	5180	4168	4169	heterozygous	1	221	1.98	53.03	45.23	1.98	760.9	0.333	NA	CH264_4	3
1197	15	3	3	2.41567e+07	2.41681e+07	2.1327e+07	2.13395e+07	0.98	deletion	339	339	-1	5192	5193	4179	4181	heterozygous	1	-1	3.84	64.78	32	3.84	1196.4	0.333	NA	CH264_4	3
1198	15	3	3	2.42731e+07	2.43072e+07	21445450	21476279	1	insertion	339	339	-1	5218	5222	4203	4205	heterozygous	1	222	10	87.77	14.76	10	3278.7	0.333	NA	CH264_4	3
1199	15	3	3	24364690	2.43676e+07	21533407	21536560	-1	deletion	339	339	-1	5233	5234	4216	4217	heterozygous	1	-1	1.31	94.43	4.16	1.31	234.2	0.333	NA	CH264_4	3
1200	15	3	3	2.43849e+07	2.46026e+07	21553820	21742818	1	insertion	339	342	-1	5240	5278	4221	4254	heterozygous	1	223	27.86	101.05	124.49	27.86	28735	0.486	NA	CH264_4	3
1201	3	3	3	21314048	2.13209e+07	21222924	21230119	-1	deletion	340	340	-1	4697	4698	4159	4160	heterozygous	1	-1	1.11	101.9	252.56	1.11	361.7	0.333	NA	Stella	3
1202	3	3	3	2.13513e+07	2.1367e+07	21260653	21275574	0.44	insertion	340	340	-1	4706	4707	4168	4169	heterozygous	1	221	2.17	112.59	242.19	2.17	785	0.333	NA	Stella	3
1203	3	3	3	2.13809e+07	2.14014e+07	21289596	21306074	1	insertion	340	340	-1	4713	4717	4175	4177	unknown	-1	224	68.85	119.21	239.69	68.85	4073	0.333	NA	Stella	3
1204	3	3	3	2.15409e+07	2.15689e+07	21445450	21475126	0.98	deletion	340	340	-1	4743	4745	4203	4204	heterozygous	1	222	3.25	154.37	201.58	3.25	1724.3	0.333	NA	Stella	3
1205	3	3	3	2.17014e+07	2.17154e+07	21607870	2.16203e+07	1	insertion	340	340	-1	4770	4773	4228	4231	heterozygous	1	223	3.46	183.87	172.93	3.46	1588.4	0.5	NA	Stella	3
1206	3	3	3	2.17963e+07	2.1812e+07	21700198	21718616	1	deletion	340	340	-1	4787	4793	4245	4248	heterozygous	2	223	18.07	189.49	169.7	18.07	2657	0.5	NA	Stella	3
1207	3	3	3	2.18977e+07	2.19194e+07	21804694	21825425	0.42	insertion	340	340	-1	4815	4819	4264	4267	unknown	-1	225	1.87	195.24	158.15	1.87	997.8	0.333	NA	Stella	3
1208	3	3	3	2.19194e+07	2.19297e+07	21825425	21835188	-1	insertion	340	340	-1	4819	4820	4267	4268	heterozygous	1	-1	1.22	193.93	160.33	1.22	462.5	0.333	NA	Stella	3
1209	3	3	3	2.20193e+07	2.20524e+07	21925666	21950095	1	insertion	340	340	-1	4841	4843	4288	4290	heterozygous	1	226	139.05	219.74	139.05	145.63	8629.9	0.333	NA	Stella	3
1210	3	3	3	2.21784e+07	2.21859e+07	22075965	22088019	1	deletion	340	340	-1	4872	4873	4317	4319	unknown	-1	227	118.51	239.8	118.51	147.4	4508.1	0.333	NA	Stella	3
1211	3	3	3	2.2219e+07	2.22281e+07	22121138	22131062	0.9	deletion	340	340	-1	4883	4884	4329	4330	heterozygous	1	-1	6.84	247.57	110.29	6.84	863.3	0.333	NA	Stella	3
1212	3	3	3	2.22622e+07	2.22722e+07	22165400	22174969	-1	insertion	340	340	-1	4892	4893	4336	4338	unknown	-1	228	1.4	250.14	106.07	1.4	472.4	0.333	NA	Stella	3
1213	3	3	3	2.2342e+07	2.23638e+07	22244301	22265145	0.42	insertion	340	340	-1	4915	4917	4356	4358	unknown	-1	229	1.63	260.22	96.29	1.63	957.8	0.333	NA	Stella	3
1214	3	3	3	2.24017e+07	2.24142e+07	22303080	22316835	0.99	deletion	340	340	-1	4923	4928	4364	4369	unknown	-1	230	7.48	264.24	89.65	7.48	1197	0.333	NA	Stella	3
1215	3	3	3	22404524	2.24085e+07	2.23059e+07	2.2311e+07	0.99	deletion	340	340	-1	4925	4926	4366	4368	unknown	-1	230	7.48	265.23	88.5	7.48	1046	0.333	NA	Stella	3
1216	3	3	3	2.24353e+07	22448768	22337767	22363578	1	deletion	340	340	-1	4933	4934	4374	4376	heterozygous	1	231	87.22	271.43	87.22	264.54	12301.4	0.333	NA	Stella	3
1217	3	3	3	2.24883e+07	2.25016e+07	22403145	22419126	1	deletion	340	340	-1	4942	4944	4384	4385	unknown	-1	232	31.15	278.52	79.71	31.15	2682.6	0.333	NA	Stella	3
1218	23	3	3	3.09165e+07	3.09292e+07	20877956	2.08913e+07	0.85	deletion	341	341	-1	5452	5454	4092	4093	heterozygous	1	-1	2	4.87	227.53	2	695.5	0.333	NA	CH320_5	3
1219	23	3	3	3.10513e+07	3.10634e+07	21013651	21033580	1	deletion	341	341	-1	5484	5485	4122	4125	unknown	-1	220	26.24	26.24	208.96	180.5	7880.4	0.333	NA	CH320_5	3
1220	23	3	3	3.12369e+07	3.12422e+07	21206222	21209991	1	insertion	341	341	-1	5511	5514	4155	4156	heterozygous	1	-1	20.26	49	185.92	20.26	1538.4	0.333	NA	CH320_5	3
1221	23	3	3	3.13314e+07	3.13506e+07	21299098	21320148	0.99	deletion	341	341	-1	5536	5537	4176	4178	unknown	-1	224	8.59	68.57	166.19	8.59	1892.9	0.333	NA	CH320_5	3
1222	23	3	3	31462076	3.15099e+07	21432992	21476279	1	insertion	341	341	-1	5560	5566	4202	4205	heterozygous	2	222	10.56	85.61	150.22	10.56	4552.4	0.333	NA	CH320_5	3
1223	23	3	3	3.15874e+07	3.16035e+07	21553820	21570709	0.55	deletion	341	341	-1	5582	5583	4221	4222	unknown	-1	223	1.8	95.14	135.8	1.8	821.8	0.4	NA	CH320_5	3
1224	23	3	3	3.16522e+07	3.1658e+07	21619403	21625923	0.9	deletion	341	341	-1	5592	5595	4230	4233	heterozygous	2	223	10.75	106	123.81	10.75	751.3	0.5	NA	CH320_5	3
1225	23	3	3	3.16842e+07	3.17241e+07	21652402	21662863	1	insertion	341	341	-1	5598	5602	4236	4237	unknown	-1	223	110.37	110.37	125.88	211.11	29428.3	0.5	NA	CH320_5	3
1226	23	3	3	3.17574e+07	3.18021e+07	21695750	2.17428e+07	0.99	deletion	341	341	-1	5607	5623	4243	4254	heterozygous	2	223	2.05	109.65	127.08	2.05	2418.3	0.48	NA	CH320_5	3
1227	23	3	3	31877075	3.18839e+07	21817937	21819307	1	insertion	341	341	-1	5638	5639	4265	4266	unknown	-1	225	82.98	113.4	121.22	82.98	5486.5	0.333	NA	CH320_5	3
1228	23	3	3	3.199e+07	3.20006e+07	21925666	21933359	1	insertion	341	341	-1	5663	5664	4288	4289	heterozygous	2	226	96.25	138.25	96.25	138.93	2919.7	0.333	NA	CH320_5	3
1229	23	3	3	3.20422e+07	3.20719e+07	21974297	22005602	0.98	deletion	341	341	-1	5673	5677	4297	4303	unknown	-1	233	2.19	140.28	89.57	2.19	1534.1	0.333	NA	CH320_5	3
1230	23	3	3	3.21173e+07	3.21212e+07	22051212	22054901	-1	insertion	341	341	-1	5688	5689	4312	4313	heterozygous	1	-1	1.02	153.4	77.71	1.02	236.5	0.333	NA	CH320_5	3
1231	23	3	3	3.21421e+07	3.2151e+07	2.2076e+07	2.20873e+07	1	deletion	341	341	-1	5693	5694	4317	4319	unknown	-1	227	9.55	158.58	73.32	9.55	2528.4	0.333	NA	CH320_5	3
1232	23	3	3	3.22097e+07	3.22539e+07	22146807	22171779	1	insertion	341	341	-1	5708	5718	4332	4337	unknown	-1	228	65.18	171.73	65.18	211.11	19248	0.333	NA	CH320_5	3
1233	23	3	3	3.23268e+07	3.23528e+07	22244301	22265145	1	insertion	341	341	-1	5738	5740	4356	4358	unknown	-1	229	51.18	184.02	51.18	70	5143.5	0.333	NA	CH320_5	3
1234	23	3	3	3.23905e+07	3.24064e+07	22303080	22316835	1	insertion	341	341	-1	5746	5751	4364	4369	unknown	-1	230	26.18	183.46	46.98	26.18	2144.1	0.333	NA	CH320_5	3
1235	23	3	3	3.23934e+07	3.24007e+07	2.23059e+07	2.2311e+07	1	insertion	341	341	-1	5748	5749	4366	4368	unknown	-1	230	26.18	186.82	45.84	26.18	2249.1	0.333	NA	CH320_5	3
1236	23	3	3	3.24273e+07	3.24408e+07	22337767	22363578	1	deletion	341	341	-1	5756	5757	4374	4376	heterozygous	1	231	44.48	190.73	44.48	95.06	12274.4	0.333	NA	CH320_5	3
1237	23	3	3	3.26054e+07	3.26538e+07	22528287	22562125	1	insertion	341	341	-1	5785	5795	4402	4407	unknown	-1	234	24.55	212.16	24.55	211.11	14561.7	0.333	NA	CH320_5	3
1238	23	3	3	3.26922e+07	3.26994e+07	22600417	22606874	0.82	insertion	341	341	-1	5805	5806	4415	4417	heterozygous	1	-1	11.16	215.27	19.44	11.16	777.6	0.333	NA	CH320_5	3
1239	23	3	3	3.274e+07	3.28111e+07	22647309	22728106	1	deletion	341	341	-1	5816	5828	4426	4432	unknown	-1	235	13.48	223.17	13.48	17.17	9741	0.333	NA	CH320_5	3
1240	15	3	3	24778256	2.47942e+07	21919794	21933359	1	insertion	342	342	-1	5316	5319	4287	4289	heterozygous	2	226	33.83	34.17	76.63	34.09	2405.1	0.333	NA	CH264_4	3
1241	15	3	3	2.48212e+07	2.48703e+07	2.19596e+07	22005602	1	insertion	342	342	-1	5324	5332	4293	4303	unknown	-1	233	4.58	36.32	71.2	4.58	3001.6	0.333	NA	CH264_4	3
1242	15	3	3	2.50454e+07	2.50504e+07	22181886	22186514	-1	insertion	342	342	-1	5371	5372	4340	4341	heterozygous	1	-1	2.68	63.68	44.55	2.68	345.2	0.333	NA	CH264_4	3
1243	15	3	3	25202741	2.52318e+07	22337767	22386192	1	deletion	342	342	-1	5404	5408	4374	4380	heterozygous	2	231	32.56	79.58	32.56	81.73	19317.6	0.333	NA	CH264_4	3
1244	15	3	3	2.52488e+07	2.52717e+07	22403145	22419126	1	insertion	342	342	-1	5412	5414	4384	4385	unknown	-1	232	31.34	79.18	31.34	124.49	6924.5	0.333	NA	CH264_4	3
1245	15	3	3	2.53383e+07	2.53445e+07	22485774	22489878	1	insertion	342	342	-1	5425	5426	4395	4396	heterozygous	1	-1	26.46	83.55	26.46	124.49	2008.9	0.333	NA	CH264_4	3
1246	15	3	3	2.53914e+07	2.54586e+07	22536238	2.25945e+07	1	insertion	342	342	-1	5435	5446	4405	4413	unknown	-1	234	27.02	85.19	27.06	28.07	8993.1	0.333	NA	CH264_4	3
1247	15	3	3	2.55116e+07	2.55551e+07	22647309	22722415	1	deletion	342	342	-1	5460	5463	4426	4431	unknown	-1	235	16.07	96.39	16.07	124.49	31615.4	0.333	NA	CH264_4	3
1248	4	4	4	649631	658388	704300	719662	1	deletion	343	343	-1	136	137	127	128	heterozygous	1	-1	112.66	156.21	112.66	208.6	6604.5	0.333	NA	Stella	4
1249	4	4	4	858644	893266	919594	944708	1	insertion	343	343	-1	178	184	164	168	heterozygous	1	-1	70.71	199.67	70.71	161.76	9507.4	0.333	NA	Stella	4
1250	4	4	4	995343	1.00713e+06	1046857	1060259	0.99	deletion	343	343	-1	207	208	191	192	heterozygous	1	-1	5.49	228.5	40.15	5.49	1615.5	0.333	NA	Stella	4
1251	4	4	4	1.17316e+06	1.1831e+06	1226216	1.23497e+06	1	insertion	343	343	-1	228	231	212	214	heterozygous	1	-1	11.61	257.8	11.61	17.38	1182.8	0.333	NA	Stella	4
1252	4	4	4	1.21951e+06	1.44936e+06	1271510	1406154	1	insertion	343	347	-1	239	291	222	242	homozygous	1	-1	240.38	261.37	240.38	599.58	95207.6	0.5	NA	Stella	4
1253	4	4	4	1.45298e+06	1.4692e+06	1409792	1426750	0.55	deletion	347	347	-1	292	293	243	244	heterozygous	1	-1	1.04	1.5	255.67	1.23	732.7	0.4	NA	Stella	4
1254	4	4	4	1.49385e+06	1.51227e+06	1451692	1469391	0.42	insertion	347	347	-1	303	306	251	254	unknown	-1	236	1.01	7.62	248.47	1.01	719.7	0.333	NA	Stella	4
1255	4	4	4	1.50333e+06	1.51227e+06	1.46121e+06	1469391	0.42	insertion	347	347	-1	304	306	252	254	heterozygous	1	236	1.01	6.94	250.39	1.01	761.1	0.333	NA	Stella	4
1256	4	4	4	1.58753e+06	1598757	1543920	1555699	0.55	deletion	347	347	-1	323	327	271	274	heterozygous	1	237	1.33	15.75	242.63	1.33	550.9	0.333	NA	Stella	4
1257	4	4	4	1.73691e+06	1.80084e+06	1693860	1755436	0.96	insertion	347	347	-1	357	367	300	309	heterozygous	1	-1	1.39	40.74	222.31	1.39	2351.5	0.333	NA	Stella	4
1258	4	4	4	1.87481e+06	1.98039e+06	1829766	1883253	1	insertion	347	347	-1	389	404	328	338	heterozygous	1	238	51.84	51.84	213.79	240.38	52092.9	0.333	NA	Stella	4
1259	4	4	4	2247381	2.31713e+06	2150837	2203700	1	insertion	347	347	-1	447	460	374	384	heterozygous	1	239	88.77	88.77	175.27	121.45	16888.2	0.333	NA	Stella	4
1260	4	4	4	2.33358e+06	2.36794e+06	2220192	2242438	1	insertion	347	347	-1	464	473	388	395	heterozygous	1	239	87.54	87.54	175.98	240.38	12118.8	0.333	NA	Stella	4
1261	4	4	4	2.38894e+06	2.40113e+06	2.26345e+06	2273108	1	insertion	347	347	-1	477	478	399	401	heterozygous	1	240	13.8	87.13	171.48	13.8	2535.6	0.333	NA	Stella	4
1262	4	4	4	2.54801e+06	2.55998e+06	2420148	2433129	0.99	deletion	347	347	-1	506	507	426	428	heterozygous	1	241	5.61	116.04	145.5	5.61	1003.4	0.333	NA	Stella	4
1263	4	4	4	2.69298e+06	2.70596e+06	2566789	2579140	0.42	insertion	347	347	-1	534	535	450	451	unknown	-1	242	1.89	138.51	119.57	1.89	637.2	0.333	NA	Stella	4
1264	4	4	4	2.79784e+06	2.81053e+06	2671556	2683499	0.5	insertion	347	347	-1	553	554	467	468	heterozygous	1	-1	3.28	153.54	105.97	3.28	752	0.333	NA	Stella	4
1265	4	4	4	2.91064e+06	2.93619e+06	2783046	2810138	0.98	deletion	347	347	-1	572	579	485	493	heterozygous	1	243	3.1	166.35	92.49	3.1	1541.8	0.333	NA	Stella	4
1266	4	4	4	2.94386e+06	2.96826e+06	2817817	2837205	1	insertion	347	347	-1	581	585	495	499	heterozygous	1	244	76.33	167.17	95.45	76.33	5009.5	0.333	NA	Stella	4
1267	4	4	4	3.04655e+06	3.05258e+06	2915202	2922410	0.99	deletion	347	347	-1	599	602	514	517	heterozygous	1	-1	24.09	181.36	76.97	24.09	1178.2	0.444	NA	Stella	4
1268	4	4	4	3.05825e+06	3.19144e+06	2928038	3076904	1	deletion	347	347	-1	605	627	520	542	heterozygous	1	245	13.27	184.47	80.09	13.27	15672.6	0.885	NA	Stella	4
1269	4	4	4	3.2073e+06	3.24064e+06	3092783	3128333	1	deletion	347	347	-1	631	640	546	554	unknown	-1	246	3.97	185.51	71.34	3.97	2204.9	0.333	NA	Stella	4
1270	4	4	4	3.34864e+06	3.43277e+06	3236366	3315150	1	insertion	347	347	-1	662	684	573	588	heterozygous	1	247	5.27	210.49	53.46	5.27	5347.3	0.889	NA	Stella	4
1271	4	4	4	3465863	3.48114e+06	3348358	3359938	1	insertion	347	347	-1	692	693	594	595	heterozygous	1	247	52.33	209.02	52.33	109.75	3695.7	1	NA	Stella	4
1272	4	4	4	3.59715e+06	3.60888e+06	3475976	3488408	0.85	deletion	347	347	-1	705	706	607	609	heterozygous	1	247	2.44	225.11	35.38	2.44	698.6	0.429	NA	Stella	4
1273	4	4	4	3.63969e+06	3.66812e+06	3519272	3529743	1	insertion	347	347	-1	711	712	614	615	heterozygous	1	248	32.41	229.56	32.41	240.38	17966	0.333	NA	Stella	4
1274	4	4	4	3.79755e+06	3.90741e+06	3659125	3700958	-1	inversion	347	354	1275	741	767	640	645	homozygous	1	249	-1	240.38	55.15	-1	597184	0.4	NA	Stella	4
1275	4	4	-1	4483710	-1	4298142	-1	-1	inversion_partial	354	-1	1274	894	-1	760	-1	homozygous	-1	-1	-1	-1	-1	-1	597184	0.4	NA	Stella	4
1276	16	4	4	1.63134e+06	1.65189e+06	1474052	1485632	1	insertion	348	348	-1	290	292	255	256	unknown	-1	250	9.26	9.26	104.22	150.41	8976	0.333	NA	CH264_4	4
1277	16	4	4	1.70578e+06	1.72519e+06	1539476	1.57119e+06	1	deletion	348	348	-1	307	312	270	277	heterozygous	1	237	17.73	17.73	97.13	150.41	12306.2	0.333	NA	CH264_4	4
1278	16	4	4	1748672	1.78861e+06	1594747	1612163	1	insertion	348	348	-1	317	326	281	286	heterozygous	1	-1	16.86	16.86	98.56	150.41	22517.3	0.333	NA	CH264_4	4
1279	16	4	4	1.8199e+06	1.8316e+06	1643106	1650136	1	insertion	348	348	-1	330	334	290	293	unknown	-1	251	15.7	15.7	98.37	150.41	4670.4	0.333	NA	CH264_4	4
1280	16	4	4	2.01121e+06	2040707	1829766	1837806	1	insertion	348	348	-1	376	381	328	330	heterozygous	2	238	35.6	35.6	79.12	150.41	21452.7	0.333	NA	CH264_4	4
1281	16	4	4	2.07182e+06	2.08772e+06	1868322	1883253	0.5	insertion	348	348	-1	386	387	336	338	unknown	-1	238	3.77	34.39	78.7	3.77	966.1	0.333	NA	CH264_4	4
1282	16	4	4	2.22206e+06	2.33553e+06	2017204	2105642	1	insertion	348	348	-1	418	431	365	368	unknown	-1	252	53.46	53.46	62	95.71	25023.9	0.333	NA	CH264_4	4
1283	16	4	4	2.38079e+06	2.38647e+06	2150837	2155029	1	insertion	348	348	-1	438	440	374	375	heterozygous	2	239	55.7	55.71	57.45	82.75	1483.6	0.333	NA	CH264_4	4
1284	16	4	4	2.40793e+06	2.44648e+06	2176754	2238359	1	deletion	348	348	-1	444	457	379	394	heterozygous	2	239	56.47	56.47	59.6	150.41	23054.6	0.333	NA	CH264_4	4
1285	16	4	4	2.47171e+06	2.5162e+06	2263452	2312794	1	deletion	348	348	-1	463	466	399	407	heterozygous	2	240	10.93	54.16	60.22	10.93	4855.8	0.333	NA	CH264_4	4
1286	16	4	4	2.54315e+06	2.62375e+06	2339520	2398598	1	insertion	348	348	-1	474	490	414	422	unknown	-1	253	56.7	56.7	59.13	150.41	21525.1	0.333	NA	CH264_4	4
1287	16	4	4	2.64527e+06	2.70025e+06	2420148	2450129	1	insertion	348	348	-1	494	499	426	430	heterozygous	2	241	55.8	55.8	59.38	150.41	24999.8	0.333	NA	CH264_4	4
1288	16	4	4	2.78845e+06	2.81527e+06	2538345	2566789	0.98	deletion	348	348	-1	521	523	449	450	heterozygous	2	242	3.14	65.3	45.54	3.14	1621	0.333	NA	CH264_4	4
1289	16	4	4	2.98471e+06	2.99504e+06	2736113	2747169	0.9	deletion	348	348	-1	555	556	479	480	heterozygous	1	-1	3.6	89.8	21.79	3.6	728.5	0.333	NA	CH264_4	4
1290	16	4	4	3.01834e+06	3.03404e+06	2770543	2783046	1	insertion	348	348	-1	558	560	482	485	unknown	-1	243	23.31	90.39	23.31	70.97	3194.9	0.333	NA	CH264_4	4
1291	16	4	4	3.03404e+06	3.05966e+06	2783046	2810138	0.98	deletion	348	348	-1	560	567	485	493	heterozygous	1	243	2.8	90.87	19.52	2.8	1478.8	0.333	NA	CH264_4	4
1292	16	4	4	3.14768e+06	3.1552e+06	2897692	2904771	-1	insertion	348	348	-1	583	584	511	512	heterozygous	1	-1	1.9	108.63	2.04	2.45	443.8	0.333	NA	CH264_4	4
1293	24	4	4	1.78302e+06	1.80165e+06	1451692	1469391	0.44	insertion	349	349	-1	332	335	251	254	unknown	-1	236	2.3	7.38	161.88	2.3	931.8	0.333	NA	CH320_5	4
1294	24	4	4	1.79272e+06	1.80165e+06	1.46121e+06	1.46939e+06	0.44	insertion	349	349	-1	333	335	252	254	heterozygous	1	236	2.3	6.71	163.79	2.3	746.4	0.333	NA	CH320_5	4
1295	24	4	4	1.80631e+06	1.81854e+06	1474052	1485632	0.44	insertion	349	349	-1	336	337	255	256	unknown	-1	250	2.38	7.98	163.83	2.38	651.8	0.333	NA	CH320_5	4
1296	24	4	4	1.87237e+06	1.91071e+06	1539476	1582374	1	deletion	349	349	-1	351	361	270	279	heterozygous	2	237	7.8	20.75	155.77	7.8	4556.7	0.333	NA	CH320_5	4
1297	24	4	4	1.96857e+06	1.97402e+06	1640269	1650136	1	deletion	349	349	-1	372	373	289	293	unknown	-1	251	28.24	28.24	146.92	169.37	4423.6	0.333	NA	CH320_5	4
1298	24	4	4	2.15291e+06	2.18033e+06	1829766	1837806	1	insertion	349	349	-1	416	420	328	330	heterozygous	2	238	57.4	57.4	118.72	169.37	19386.4	0.333	NA	CH320_5	4
1299	24	4	4	2.27513e+06	2.2775e+06	1932438	1935024	-1	deletion	349	349	-1	442	443	351	352	heterozygous	1	-1	1.05	72.7	98.56	1.05	208.5	0.333	NA	CH320_5	4
1300	24	4	4	2.35406e+06	2529946	2011768	2129211	1	insertion	349	349	-1	456	469	364	369	unknown	-1	252	85.71	85.71	93.01	169.37	58445.4	0.333	NA	CH320_5	4
1301	24	4	4	2.55156e+06	2.55723e+06	2150837	2155029	1	insertion	349	349	-1	474	475	374	375	heterozygous	2	239	81.4	84.97	89.46	81.4	1471.6	0.333	NA	CH320_5	4
1302	24	4	4	2579039	2.60819e+06	2176754	2.22785e+06	1	deletion	349	349	-1	479	482	379	389	heterozygous	2	239	86.96	86.96	89.84	169.37	21954.2	0.333	NA	CH320_5	4
1303	24	4	4	2.57904e+06	2.61685e+06	2176754	2.23631e+06	1	deletion	349	349	-1	479	487	379	393	heterozygous	2	239	84.28	84.28	86.64	159.03	21748.5	0.333	NA	CH320_5	4
1304	24	4	4	2.57904e+06	2.62279e+06	2176754	2242438	1	deletion	349	349	-1	479	489	379	395	heterozygous	2	239	83.57	83.57	87.67	133.08	21935.3	0.333	NA	CH320_5	4
1305	24	4	4	2.64379e+06	2.65599e+06	2.26345e+06	2273108	1	insertion	349	349	-1	493	494	399	401	heterozygous	1	240	14	90.15	81.64	14	2540.6	0.333	NA	CH320_5	4
1306	24	4	4	2.66671e+06	2.6826e+06	2.28404e+06	2299140	0.42	insertion	349	349	-1	496	497	402	403	unknown	-1	240	1.11	87.3	84.04	1.11	797	0.333	NA	CH320_5	4
1307	24	4	4	2.72277e+06	2.74199e+06	2339520	2352765	1	insertion	349	349	-1	509	512	414	415	unknown	-1	253	74.66	100.44	74.66	169.37	5980.2	0.333	NA	CH320_5	4
1308	24	4	4	2.74944e+06	2.78924e+06	2360230	2398598	0.92	insertion	349	349	-1	514	520	417	422	unknown	-1	253	1.09	100.22	70.38	1.09	1431.2	0.333	NA	CH320_5	4
1309	24	4	4	2810768	2.82294e+06	2420148	2433129	0.9	deletion	349	349	-1	524	525	426	428	heterozygous	1	241	3.31	102.96	71.54	3.31	811.3	0.333	NA	CH320_5	4
1310	24	4	4	2.85476e+06	2.86339e+06	2464640	2470896	1	insertion	349	349	-1	530	531	434	435	heterozygous	1	-1	18.26	104.47	70	18.26	2381.5	0.333	NA	CH320_5	4
1311	24	4	4	2899226	2.94939e+06	2506897	2538345	1	insertion	349	349	-1	540	552	444	449	unknown	-1	242	63.62	113.34	63.62	169.37	18714.8	0.333	NA	CH320_5	4
1312	24	4	4	3.20036e+06	3.21697e+06	2.78801e+06	2.80572e+06	0.98	deletion	349	349	-1	597	599	489	492	heterozygous	2	243	2.51	149.08	22.92	2.51	1101.1	0.333	NA	CH320_5	4
1313	24	4	4	3.22877e+06	3.25039e+06	2817817	2834670	1	insertion	349	349	-1	602	605	495	498	heterozygous	1	244	25.59	149.94	25.59	52.03	4771.7	0.333	NA	CH320_5	4
1314	24	4	4	3.3438e+06	3.58454e+06	2928038	3076904	1	insertion	349	351	-1	627	673	520	542	heterozygous	2	245	24.77	169.37	24.77	456.86	91875.5	0.885	NA	CH320_5	4
1315	24	4	4	3.63566e+06	3.65605e+06	3128333	3149565	0.55	deletion	351	351	-1	687	691	554	558	unknown	-1	246	1.03	13.78	16.93	1.03	844.1	0.333	NA	CH320_5	4
1316	24	4	4	3.75076e+06	3.9406e+06	3244390	3475976	1	deletion	351	352	-1	708	742	574	607	heterozygous	2	247	24.77	24.77	38.16	39.19	41739.7	0.944	NA	CH320_5	4
1317	24	4	4	3.98394e+06	4.10565e+06	3519272	3529743	1	insertion	352	352	-1	749	755	614	615	heterozygous	1	248	11.14	11.14	30.02	38.16	111240	0.333	NA	CH320_5	4
1318	24	4	4	4.23512e+06	4.30079e+06	3659125	3700958	-1	inversion	352	355	1319	787	800	640	645	homozygous	1	249	-1	38.16	61.75	-1	615829	0.4	NA	CH320_5	4
1319	24	4	-1	4.85631e+06	-1	4316787	-1	-1	inversion_partial	355	-1	1318	921	-1	761	-1	homozygous	-1	-1	-1	-1	-1	-1	615829	0.4	NA	CH320_5	4
1320	24	4	4	4.23512e+06	4.92308e+06	3659125	4394321	1	deletion	352	359	-1	787	933	640	774	heterozygous	1	254	5.67	38.16	98.24	5.67	47227.1	0.351	NA	CH320_5	4
1321	16	4	4	3.92593e+06	3.99366e+06	3519272	3538530	0.99	insertion	353	353	-1	722	728	614	616	heterozygous	2	248	6.29	6.29	28.26	33.2	48475.9	0.333	NA	CH264_4	4
1322	16	4	4	4.11409e+06	4.77268e+06	3659125	4352466	1	deletion	353	357	-1	756	904	640	768	heterozygous	1	254	3.71	33.2	106.29	3.71	34756.7	0.343	NA	CH264_4	4
1323	4	4	4	4.43471e+06	4.44663e+06	3737987	3747791	1	insertion	354	354	-1	882	883	654	655	heterozygous	2	254	7.32	7.32	31.33	46.62	2112.5	0.333	NA	Stella	4
1324	4	4	4	4.26411e+06	4.40111e+06	3781532	3947185	1	deletion	354	354	-1	856	877	660	681	heterozygous	2	254	10.56	10.56	31.88	35.78	28652.1	0.333	NA	Stella	4
1325	4	4	4	4.07056e+06	4.07791e+06	4134009	4141803	-1	deletion	354	354	-1	800	801	732	733	heterozygous	2	254	1.97	30.88	5.09	1.97	444.3	0.333	NA	Stella	4
1326	4	4	4	3.94094e+06	4.0305e+06	4182388	4264485	1	insertion	354	354	-1	775	790	741	753	heterozygous	2	254	5.53	35.6	5.53	8.34	7465.8	0.333	NA	Stella	4
1327	4	4	4	4483710	4.53876e+06	4298142	4390139	-1	inversion	354	358	1328	894	906	760	773	homozygous	1	255	-1	55.15	166.62	-1	597184	0.727	NA	Stella	4
1328	4	4	-1	3.90741e+06	-1	3700958	-1	-1	inversion_partial	354	-1	1327	767	-1	645	-1	homozygous	-1	-1	-1	-1	-1	-1	597184	0.727	NA	Stella	4
1329	24	4	4	4.81099e+06	4.82288e+06	3734513	3747791	0.99	deletion	355	355	-1	910	913	652	655	heterozygous	2	254	5.28	5.28	54.5	11.11	1385.5	0.333	NA	CH320_5	4
1330	24	4	4	4.76988e+06	4.7777e+06	3780857	3836011	1	deletion	355	355	-1	905	906	659	666	heterozygous	2	254	10.21	10.21	57	61.75	47334	0.333	NA	CH320_5	4
1331	24	4	4	4699996	4.74404e+06	3861832	3918857	1	deletion	355	355	-1	890	901	670	680	heterozygous	2	254	9.63	9.63	57.28	61.5	12977.1	0.333	NA	CH320_5	4
1332	24	4	4	4.63402e+06	4.644e+06	3974391	3982797	1	insertion	355	355	-1	879	881	688	692	heterozygous	2	254	10.61	10.62	51.92	12.29	1570.5	0.333	NA	CH320_5	4
1333	24	4	4	4.62687e+06	4.644e+06	3974391	3989850	1	insertion	355	355	-1	877	881	688	693	heterozygous	2	254	6.62	6.62	53.88	12.29	1669.9	0.333	NA	CH320_5	4
1334	24	4	4	4.54205e+06	4.55115e+06	4065794	4.07532e+06	-1	deletion	355	355	-1	859	860	711	712	heterozygous	2	254	1.01	18.7	41.92	1.01	432.7	0.333	NA	CH320_5	4
1335	24	4	4	4.85631e+06	4.92308e+06	4316787	4394321	-1	inversion	355	359	1336	921	933	761	774	homozygous	1	255	-1	61.75	98.24	-1	615829	0.727	NA	CH320_5	4
1336	24	4	-1	4.30079e+06	-1	3700958	-1	-1	inversion_partial	355	-1	1335	800	-1	645	-1	homozygous	-1	-1	-1	-1	-1	-1	615829	0.727	NA	CH320_5	4
1337	24	4	4	4.85631e+06	2.01502e+07	3700958	5341500	-1	complex	355	360	-1	921	4257	645	962	unknown	-1	-1	-1	61.75	67.6	-1	-1	-1	NA	CH320_5	4
1338	24	4	4	4.85631e+06	2.72172e+07	3700958	19579963	-1	complex	355	424	-1	921	4929	645	3740	unknown	-1	-1	-1	61.75	64.3	-1	-1	-1	NA	CH320_5	4
1339	24	4	4	4.85631e+06	2.76864e+07	3700958	19972119	-1	complex	355	427	-1	921	5054	645	3815	unknown	-1	-1	-1	61.75	51.44	-1	-1	-1	NA	CH320_5	4
1340	24	4	4	4.85631e+06	2.88167e+07	3700958	20897982	-1	complex	355	431	-1	921	5319	645	4025	unknown	-1	-1	-1	61.75	43.65	-1	-1	-1	NA	CH320_5	4
1341	24	4	4	4.85631e+06	3.25974e+07	3700958	2.24128e+07	-1	complex	355	436	-1	921	5637	645	4301	unknown	-1	-1	-1	61.75	150.55	-1	-1	-1	NA	CH320_5	4
1342	24	4	4	4.85631e+06	3.40255e+07	3700958	22760001	-1	complex	355	441	-1	921	5941	645	4372	unknown	-1	-1	-1	61.75	20.97	-1	-1	-1	NA	CH320_5	4
1343	24	4	4	4.85631e+06	34198702	3700958	22934859	-1	complex	355	442	-1	921	6000	645	4413	unknown	-1	-1	-1	61.75	15.62	-1	-1	-1	NA	CH320_5	4
1344	24	4	4	4.85631e+06	3.44842e+07	3700958	23144372	-1	complex	355	443	-1	921	6074	645	4454	unknown	-1	-1	-1	61.75	30	-1	-1	-1	NA	CH320_5	4
1345	24	4	4	4.85631e+06	3.46677e+07	3700958	23772466	-1	complex	355	445	-1	921	6124	645	4569	unknown	-1	-1	-1	61.75	68.12	-1	-1	-1	NA	CH320_5	4
1346	24	4	4	4.85631e+06	3.52042e+07	3700958	24170562	-1	complex	355	446	-1	921	6232	645	4643	unknown	-1	-1	-1	61.75	72.95	-1	-1	-1	NA	CH320_5	4
1347	24	4	4	4.85631e+06	3.64623e+07	3700958	2.43115e+07	-1	complex	355	448	-1	921	6482	645	4676	unknown	-1	-1	-1	61.75	42.04	-1	-1	-1	NA	CH320_5	4
1348	24	4	4	4.85631e+06	3.78967e+07	3700958	25144008	-1	complex	355	454	-1	921	6663	645	4839	unknown	-1	-1	-1	61.75	28.75	-1	-1	-1	NA	CH320_5	4
1349	16	4	4	4.86665e+06	4879821	4446158	4449260	1	insertion	357	357	-1	924	925	787	788	heterozygous	1	-1	21.36	21.36	72.91	106.29	10067.3	0.333	NA	CH264_4	4
1350	16	4	4	4.96919e+06	5.01022e+06	4538504	4572508	1	insertion	357	357	-1	951	956	811	816	unknown	-1	256	43.01	43.01	52.52	50.07	7030	0.333	NA	CH264_4	4
1351	16	4	4	5.09726e+06	5.10648e+06	4659313	4667866	0.82	insertion	357	357	-1	973	974	831	832	heterozygous	1	-1	5.11	57.84	36.02	5.11	674.8	0.333	NA	CH264_4	4
1352	16	4	4	5.16563e+06	5168357	4727548	4.73485e+06	1	deletion	357	357	-1	981	983	839	842	heterozygous	1	257	30.54	60.5	34.13	30.54	4573.2	0.333	NA	CH264_4	4
1353	16	4	4	5.25681e+06	5.2609e+06	4822555	4827535	0.9	deletion	357	357	-1	1004	1005	861	862	heterozygous	1	258	22.97	70.19	23.68	23.06	886.4	0.333	NA	CH264_4	4
1354	16	4	4	5.32403e+06	5.3405e+06	4.8901e+06	4907468	0.55	deletion	357	357	-1	1015	1017	872	874	heterozygous	1	259	1.25	75.9	13.55	1.25	886.6	0.333	NA	CH264_4	4
1355	16	4	4	5.32403e+06	5.34773e+06	4890105	4914831	0.94	deletion	357	357	-1	1015	1020	872	877	heterozygous	1	259	1.25	75.28	15.59	1.25	1022	0.333	NA	CH264_4	4
1356	16	4	4	5.37526e+06	5.43083e+06	4942160	4995604	0.95	insertion	357	357	-1	1029	1045	885	898	unknown	-1	260	1.32	84.76	11.49	1.32	2123.2	0.333	NA	CH264_4	4
1357	16	4	4	5.49176e+06	5738518	5056279	5453925	1	deletion	357	363	-1	1059	1106	910	976	heterozygous	1	261	11.54	106.29	11.54	173.23	150887	0.486	NA	CH264_4	4
1358	4	4	4	4.54864e+06	4.5539e+06	4400062	4405719	-1	deletion	358	358	-1	910	911	776	777	heterozygous	1	-1	2.38	3.41	171.52	2.43	395.6	0.333	NA	Stella	4
1359	4	4	4	4.70492e+06	4729913	4557059	4572508	1	insertion	358	358	-1	952	955	814	816	unknown	-1	256	42.96	42.96	134.76	166.62	9541.8	0.333	NA	Stella	4
1360	4	4	4	4.85754e+06	4.88505e+06	4700023	4746176	1	deletion	358	358	-1	975	980	836	843	heterozygous	1	257	60.2	60.2	118.69	147.47	18643.6	0.333	NA	Stella	4
1361	4	4	4	4.96628e+06	4.98259e+06	4827535	4840290	1	insertion	358	358	-1	1003	1004	862	863	heterozygous	2	258	65.6	65.6	111.08	85.02	3557.3	0.333	NA	Stella	4
1362	4	4	4	5.01061e+06	5017119	4868235	4874423	-1	insertion	358	358	-1	1011	1012	870	871	heterozygous	1	-1	1.03	71.41	101.66	1.03	317.1	0.333	NA	Stella	4
1363	4	4	4	5.03283e+06	5.0544e+06	4890105	4914831	1	deletion	358	358	-1	1014	1017	872	877	heterozygous	2	259	18.34	71.71	99.9	18.34	3153.3	0.333	NA	Stella	4
1364	4	4	4	5.49846e+06	5.50555e+06	5358934	5358934	1	insertion	358	362	-1	1116	1117	965	965	unknown	-1	261	43.57	166.62	43.57	4244.74	7094.5	0.333	NA	Stella	4
1365	24	4	4	4.99093e+06	4.99179e+06	4462493	4.46316e+06	-1	insertion	359	359	-1	951	953	792	793	heterozygous	1	-1	1.61	21.47	86.01	1.61	195	0.333	NA	CH320_5	4
1366	24	4	4	5.01958e+06	5.02155e+06	4490999	4492760	-1	insertion	359	359	-1	962	964	802	803	heterozygous	1	-1	1.69	31.92	75.3	1.69	213.3	0.333	NA	CH320_5	4
1367	24	4	4	5.23009e+06	5.28441e+06	4700023	4768633	1	deletion	359	359	-1	998	1010	836	851	heterozygous	2	257	42.6	68.94	42.6	51.59	14289.6	0.333	NA	CH320_5	4
1368	24	4	4	5.33835e+06	5.34249e+06	4822555	4827535	0.9	deletion	359	359	-1	1022	1023	861	862	heterozygous	1	258	20.38	69.06	39.64	20.38	836.4	0.333	NA	CH320_5	4
1369	24	4	4	5.40478e+06	5.42635e+06	4890105	4914831	1	deletion	359	359	-1	1034	1037	872	877	heterozygous	2	259	18.43	78.32	25.44	18.43	3161.3	0.333	NA	CH320_5	4
1370	24	4	4	5.49912e+06	5506396	4987272	4995604	0.99	deletion	359	359	-1	1057	1058	897	898	unknown	-1	260	13.2	95.49	13.22	14.78	1052.4	0.333	NA	CH320_5	4
1371	24	4	4	5.56725e+06	2.01502e+07	4394321	5341500	-1	complex	359	360	-1	1074	4257	774	962	unknown	-1	-1	-1	98.24	67.6	-1	-1	-1	NA	CH320_5	4
1372	24	4	4	5.56725e+06	5.76873e+06	5056279	5342839	1	deletion	359	361	-1	1074	1114	910	963	unknown	-1	261	79.91	98.24	79.91	106.07	85076.3	0.491	NA	CH320_5	4
1373	24	4	4	2.04494e+07	5.76873e+06	5.04245e+06	5957858	-1	complex	360	361	-1	4321	1114	906	1045	unknown	-1	-1	-1	67.6	79.91	-1	-1	-1	NA	CH320_5	4
1374	24	4	4	2.04494e+07	6.56526e+06	5.04245e+06	8047092	-1	complex	360	368	-1	4321	1257	906	1442	unknown	-1	-1	-1	67.6	254.22	-1	-1	-1	NA	CH320_5	4
1375	24	4	4	2.04494e+07	9.08364e+06	5.04245e+06	9211536	-1	complex	360	374	-1	4321	1802	906	1678	unknown	-1	-1	-1	67.6	91	-1	-1	-1	NA	CH320_5	4
1376	24	4	4	2.04494e+07	1.07738e+07	5.04245e+06	10178835	-1	complex	360	381	-1	4321	2169	906	1869	unknown	-1	-1	-1	67.6	19.85	-1	-1	-1	NA	CH320_5	4
1377	24	4	4	2.04494e+07	11434315	5.04245e+06	1.10411e+07	-1	complex	360	385	-1	4321	2306	906	2024	unknown	-1	-1	-1	67.6	20.65	-1	-1	-1	NA	CH320_5	4
1378	24	4	4	2.04494e+07	11729387	5.04245e+06	12177900	-1	complex	360	388	-1	4321	2367	906	2239	unknown	-1	-1	-1	67.6	126.39	-1	-1	-1	NA	CH320_5	4
1379	24	4	4	2.04494e+07	1.29133e+07	5.04245e+06	13668916	-1	complex	360	392	-1	4321	2611	906	2529	unknown	-1	-1	-1	67.6	177.51	-1	-1	-1	NA	CH320_5	4
1380	24	4	4	2.04494e+07	14447161	5.04245e+06	14309235	-1	complex	360	396	-1	4321	2927	906	2644	unknown	-1	-1	-1	67.6	89.42	-1	-1	-1	NA	CH320_5	4
1381	24	4	4	2.04494e+07	1.61071e+07	5.04245e+06	15530580	-1	complex	360	406	-1	4321	3270	906	2879	unknown	-1	-1	-1	67.6	44.68	-1	-1	-1	NA	CH320_5	4
1382	24	4	4	2.04494e+07	1.68859e+07	5.04245e+06	16154385	-1	complex	360	410	-1	4321	3479	906	3017	unknown	-1	-1	-1	67.6	31.45	-1	-1	-1	NA	CH320_5	4
1383	24	4	4	2.04494e+07	1.80153e+07	5.04245e+06	17235311	-1	complex	360	416	-1	4321	3729	906	3238	unknown	-1	-1	-1	67.6	14.57	-1	-1	-1	NA	CH320_5	4
1384	24	4	4	5.82387e+06	5.91603e+06	5397903	5444412	0.99	insertion	361	361	-1	1120	1133	969	975	unknown	-1	261	10.3	10.3	82.66	79.91	45651.4	0.5	NA	CH320_5	4
1385	24	4	4	6.32882e+06	6.33383e+06	5855969	5858624	1	insertion	361	361	-1	1195	1197	1029	1030	heterozygous	1	262	18.29	71.2	18.29	79.91	2354.1	0.25	NA	CH320_5	4
1386	24	4	4	6.43301e+06	6.56526e+06	5957858	5985650	1	insertion	361	368	-1	1214	1257	1045	1051	heterozygous	1	263	79.91	79.91	254.22	16655.6	104460	0.636	NA	CH320_5	4
1387	4	4	4	5.71967e+06	5.9349e+06	5572992	5673654	1	insertion	362	364	-1	1147	1177	994	1004	heterozygous	1	-1	35.06	43.57	35.06	1552.42	114571	0.846	NA	Stella	4
1388	4	4	4	6.11808e+06	6.12308e+06	5855969	5858624	1	insertion	364	364	-1	1206	1208	1029	1030	heterozygous	1	262	18.21	27.27	18.21	35.06	2338.1	0.25	NA	Stella	4
1389	4	4	4	6.22218e+06	6.33438e+06	5957858	5985650	1	insertion	364	367	-1	1225	1266	1045	1051	heterozygous	1	263	35.06	35.06	58.4	10876.4	84414.1	0.636	NA	Stella	4
1390	16	4	4	6.08523e+06	6.13508e+06	5798915	5827487	1	insertion	365	365	-1	1153	1162	1021	1024	heterozygous	1	-1	6.3	6.3	42.01	54.08	21279.6	0.333	NA	CH264_4	4
1391	16	4	4	6.14734e+06	6.16741e+06	5839624	5858624	0.9	insertion	365	365	-1	1166	1170	1028	1030	heterozygous	2	262	1.02	5.5	41.4	1.02	1071.8	0.25	NA	CH264_4	4
1392	16	4	4	6.19752e+06	6.21151e+06	5888489	5901020	1	insertion	365	365	-1	1179	1181	1038	1039	heterozygous	1	-1	11.05	11.05	35.27	13.78	1451.9	0.333	NA	CH264_4	4
1393	16	4	4	6.26828e+06	6.3725e+06	5957858	6003656	1	insertion	365	365	-1	1188	1205	1045	1054	heterozygous	2	263	15.94	15.94	34.74	54.08	58420	0.5	NA	CH264_4	4
1394	16	4	4	6.47322e+06	6.60989e+06	6.10391e+06	6189728	1	insertion	365	365	-1	1223	1245	1071	1080	unknown	-1	264	18.04	32.42	18.04	54.08	50849.5	0.333	NA	CH264_4	4
1395	16	4	4	6.6432e+06	6.64635e+06	6223174	6227477	0.99	deletion	365	365	-1	1255	1256	1088	1089	heterozygous	1	-1	14.63	31.38	14.63	48.12	1155	0.333	NA	CH264_4	4
1396	16	4	4	6.14067e+06	6.35013e+06	5832977	5858624	-1	duplication_inverted	365	366	-1	1163	1202	1025	1030	unknown	-1	-1	1.09	1.1	34.74	3.38	25647	0.25	NA	CH264_4	4
1397	4	4	4	6.67941e+06	6.84019e+06	6.33126e+06	6403622	1	insertion	367	370	-1	1325	1363	1104	1117	heterozygous	1	265	58.4	58.4	626.46	1786.65	88413.4	0.824	NA	Stella	4
1398	24	4	4	6.68474e+06	6.75838e+06	6.10391e+06	6189728	1	deletion	368	368	-1	1279	1290	1071	1080	unknown	-1	264	19.57	24.77	190.45	19.57	12187.5	0.333	NA	CH320_5	4
1399	24	4	4	6892071	6.92491e+06	6325971	6373656	1	deletion	368	368	-1	1315	1324	1102	1109	heterozygous	2	265	36.35	36.35	178.8	115.14	14845.2	0.667	NA	CH320_5	4
1400	24	4	4	7.06125e+06	7.07331e+06	6511006	6511609	1	insertion	368	368	-1	1352	1356	1137	1138	heterozygous	1	-1	52.05	52.05	161.75	254.22	11459.7	0.333	NA	CH320_5	4
1401	24	4	4	7.09919e+06	7.11831e+06	6537448	6603863	1	deletion	368	368	-1	1361	1364	1143	1155	unknown	-1	266	54.66	54.66	161.65	254.22	47299.8	0.333	NA	CH320_5	4
1402	24	4	4	7.17117e+06	7171397	6.65671e+06	6662369	1	deletion	368	368	-1	1376	1377	1166	1168	heterozygous	1	267	39.98	58.72	154.51	39.98	5430.4	0.333	NA	CH320_5	4
1403	24	4	4	7.17117e+06	7.19964e+06	6656712	6691639	1	deletion	368	368	-1	1376	1382	1166	1173	heterozygous	1	267	39.98	56.87	151.9	39.98	6459	0.333	NA	CH320_5	4
1404	24	4	4	7.24228e+06	7.29027e+06	6734503	6736391	0.99	insertion	368	368	-1	1399	1412	1186	1187	heterozygous	1	268	71.59	71.59	144.23	254.22	46105.4	0.333	NA	CH320_5	4
1405	24	4	4	7.33181e+06	7.33935e+06	6777539	6781440	1	insertion	368	368	-1	1419	1421	1193	1194	unknown	-1	269	71.51	71.51	141.65	254.22	3637.8	0.333	NA	CH320_5	4
1406	24	4	4	7.35834e+06	7.39688e+06	6800473	6835843	1	insertion	368	368	-1	1426	1432	1198	1204	unknown	-1	269	8.95	73.47	136.56	8.95	3172.4	0.333	NA	CH320_5	4
1407	24	4	4	7384896	7396881	6826645	6.83584e+06	1	insertion	368	368	-1	1431	1432	1203	1204	heterozygous	1	-1	8.95	74.63	138.19	8.95	2787.2	0.333	NA	CH320_5	4
1408	24	4	4	7.46493e+06	7.53072e+06	6903683	6952891	1	insertion	368	368	-1	1446	1455	1217	1225	heterozygous	1	270	82.77	82.77	132.51	135.04	16581.7	0.333	NA	CH320_5	4
1409	24	4	4	7.56344e+06	7591218	6985393	7029260	1	deletion	368	368	-1	1460	1462	1230	1235	heterozygous	1	271	83.53	83.53	130.87	159.71	16093.4	0.333	NA	CH320_5	4
1410	24	4	4	7.61886e+06	7.628e+06	7057046	7067384	0.99	deletion	368	368	-1	1468	1469	1240	1242	heterozygous	1	272	13.15	84.48	128.57	13.15	1200.2	0.333	NA	CH320_5	4
1411	24	4	4	7.64531e+06	7.69032e+06	7.08482e+06	7124313	1	insertion	368	368	-1	1476	1485	1248	1257	heterozygous	1	273	20.61	87.14	127.71	20.61	5517.4	0.333	NA	CH320_5	4
1412	24	4	4	7.64531e+06	7.70924e+06	7084820	7143453	1	insertion	368	368	-1	1476	1490	1248	1263	heterozygous	1	273	9.37	86.48	122.44	9.37	5296.5	0.333	NA	CH320_5	4
1413	24	4	4	7.80218e+06	7.80891e+06	7235835	7242232	-1	insertion	368	368	-1	1516	1517	1284	1285	heterozygous	1	-1	1.16	100.62	108.74	1.16	333.3	0.333	NA	CH320_5	4
1414	24	4	4	7.8658e+06	7.92345e+06	7.29898e+06	7381788	1	deletion	368	368	-1	1529	1534	1297	1303	heterozygous	1	274	91.47	117.77	97.5	91.47	25154.7	0.333	NA	CH320_5	4
1415	24	4	4	7.8658e+06	7.93271e+06	7298980	7391466	1	deletion	368	368	-1	1529	1536	1297	1305	heterozygous	1	274	91.47	112.21	96.88	91.47	25579.6	0.333	NA	CH320_5	4
1416	24	4	4	7.97553e+06	7.9804e+06	7434255	7439673	0.9	deletion	368	368	-1	1547	1549	1315	1316	heterozygous	1	-1	6.86	125.65	87.37	6.86	542.9	0.333	NA	CH320_5	4
1417	24	4	4	8.06674e+06	8.13754e+06	7526372	7599985	0.95	deletion	368	368	-1	1570	1583	1339	1349	unknown	-1	275	1.3	144.96	69.98	1.3	2812.1	0.333	NA	CH320_5	4
1418	24	4	4	8236755	8.26293e+06	7699308	7720320	1	insertion	368	368	-1	1609	1616	1370	1375	heterozygous	1	-1	54.09	160.38	54.09	69.48	5164.6	0.333	NA	CH320_5	4
1419	24	4	4	8.46841e+06	8.5883e+06	7925479	7971381	1	insertion	368	368	-1	1671	1679	1426	1428	heterozygous	1	-1	8.39	208.73	8.39	254.22	73990	0.333	NA	CH320_5	4
1420	24	4	4	8632995	8.63964e+06	8016490	8.02046e+06	1	insertion	368	368	-1	1684	1686	1433	1434	heterozygous	1	-1	5.72	207.4	5.72	27.64	2676.5	0.333	NA	CH320_5	4
1421	24	4	4	8.633e+06	8.65399e+06	8016490	8034628	1	insertion	368	368	-1	1684	1689	1433	1437	unknown	-1	276	5.63	203.96	5.63	27.64	2854.3	0.357	NA	CH320_5	4
1422	4	4	4	6.89658e+06	6.92471e+06	6461360	6486882	1	insertion	370	370	-1	1373	1376	1128	1131	heterozygous	1	-1	8.02	8.02	640.93	11.56	2610.8	0.333	NA	Stella	4
1423	4	4	4	6.96379e+06	7.01572e+06	6525954	6612641	1	deletion	370	370	-1	1387	1394	1142	1157	unknown	-1	266	19.36	19.36	632.05	192.34	34755.1	0.333	NA	Stella	4
1424	4	4	4	7.06571e+06	7.08232e+06	6662369	6685571	1	deletion	370	370	-1	1406	1408	1168	1171	heterozygous	1	267	22.29	22.29	626.65	91.45	6596.4	0.333	NA	Stella	4
1425	4	4	4	7125630	7176184	6728877	6734503	0.99	insertion	370	370	-1	1426	1440	1185	1186	heterozygous	1	268	30.35	30.35	620.63	626.46	44928	0.333	NA	Stella	4
1426	4	4	4	7.20677e+06	7.26403e+06	6765305	6824719	0.93	deletion	370	370	-1	1446	1456	1192	1201	unknown	-1	269	1.19	28.14	621.79	1.19	2155.7	0.333	NA	Stella	4
1427	4	4	4	7.34302e+06	7.40875e+06	6903683	6952891	1	insertion	370	370	-1	1472	1481	1217	1225	heterozygous	1	270	35.71	35.71	614.74	134.08	16522.6	0.333	NA	Stella	4
1428	4	4	4	7.44145e+06	7.46921e+06	6985393	7029260	1	deletion	370	370	-1	1486	1488	1230	1235	heterozygous	1	271	36.5	36.5	613.08	160.15	16112.4	0.333	NA	Stella	4
1429	4	4	4	7.49684e+06	7.50597e+06	7057046	7067384	0.99	deletion	370	370	-1	1494	1495	1240	1242	heterozygous	1	272	6.59	37.43	610.8	6.59	1203.2	0.333	NA	Stella	4
1430	4	4	4	7.52327e+06	7.56885e+06	7084820	7124313	1	insertion	370	370	-1	1502	1511	1248	1257	heterozygous	1	273	27.52	40.12	609.93	27.52	6082.9	0.333	NA	Stella	4
1431	4	4	4	7.52327e+06	7.58798e+06	7084820	7143453	1	insertion	370	370	-1	1502	1516	1248	1263	heterozygous	1	273	12.43	38.11	608.28	12.43	6069	0.333	NA	Stella	4
1432	4	4	4	7.66909e+06	7.67098e+06	7224291	7226855	0.9	deletion	370	370	-1	1535	1536	1280	1281	heterozygous	1	-1	25.15	53.05	594.86	25.15	672.8	0.333	NA	Stella	4
1433	4	4	4	7.74354e+06	7.80147e+06	7.29898e+06	7381788	1	deletion	370	370	-1	1553	1558	1297	1303	heterozygous	1	274	69.94	69.94	580.5	89.6	24882.5	0.333	NA	Stella	4
1434	4	4	4	7.74354e+06	7810713	7298980	7391466	1	deletion	370	370	-1	1553	1560	1297	1305	heterozygous	1	274	64.39	64.39	579.97	89.6	25316.4	0.333	NA	Stella	4
1435	4	4	4	8.00942e+06	8.02549e+06	7590355	7604860	1	insertion	370	370	-1	1607	1611	1348	1351	unknown	-1	275	12.12	121.76	524.18	12.12	1564.2	0.333	NA	Stella	4
1436	4	4	4	8.5206e+06	8.52352e+06	8.09991e+06	8103050	-1	deletion	370	370	-1	1729	1730	1457	1458	heterozygous	1	276	1.01	246.13	398.55	1.01	220.7	1	NA	Stella	4
1437	4	4	4	8.55017e+06	8.57524e+06	8129703	8156239	0.98	deletion	370	370	-1	1735	1744	1463	1473	heterozygous	1	-1	2.88	262.6	380.85	2.88	1467.1	0.333	NA	Stella	4
1438	4	4	4	8.58374e+06	8.59855e+06	8164702	8180255	0.55	deletion	370	370	-1	1748	1749	1476	1478	heterozygous	1	-1	1.67	262.79	383.37	1.67	746.6	0.333	NA	Stella	4
1439	4	4	4	8.70428e+06	8.73967e+06	8286474	8312240	1	insertion	370	370	-1	1774	1777	1503	1506	heterozygous	1	277	126.15	292.28	356.97	126.15	9616.4	1	NA	Stella	4
1440	4	4	4	9.12749e+06	9.15601e+06	8700858	8709404	1	insertion	370	370	-1	1866	1870	1584	1585	heterozygous	1	278	269.71	379.64	269.71	626.46	19970.1	0.5	NA	Stella	4
1441	4	4	4	10203330	1.03794e+07	9756681	9985724	1	deletion	370	380	-1	2102	2146	1788	1837	heterozygous	1	279	64.41	626.46	135.84	64.41	52982.4	0.758	NA	Stella	4
1442	16	4	4	8519253	8.6768e+06	8027567	8118482	1	insertion	371	372	-1	1636	1675	1436	1459	heterozygous	2	276	14.94	14.94	24.52	643.31	66628.8	0.727	NA	CH264_4	4
1443	16	4	4	8776593	8.77986e+06	8218589	8219881	1	insertion	372	372	-1	1701	1704	1486	1487	heterozygous	1	-1	6.97	17.22	6.97	16.28	1975.1	0.333	NA	CH264_4	4
1444	16	4	4	8.79478e+06	8.91626e+06	8234715	8572810	0.97	deletion	372	375	-1	1709	1733	1492	1555	heterozygous	2	277	22.42	24.52	22.42	492.96	216616	0.542	NA	CH264_4	4
1445	24	4	4	9.11859e+06	9.13133e+06	8.4043e+06	8417739	0.85	deletion	374	374	-1	1809	1813	1520	1521	unknown	-1	277	2.04	9.61	75.96	2.04	702.4	0.5	NA	CH320_5	4
1446	24	4	4	9.31957e+06	9.34334e+06	8607635	8629160	1	insertion	374	374	-1	1862	1864	1563	1565	heterozygous	1	-1	8.89	38.71	47.51	8.89	2245.1	0.333	NA	CH320_5	4
1447	24	4	4	9.40763e+06	9451988	8693114	8743596	1	deletion	374	374	-1	1882	1895	1582	1593	heterozygous	1	278	9.12	50.57	37.37	9.12	6121.9	0.5	NA	CH320_5	4
1448	24	4	4	9485159	9.50352e+06	8776815	8.79733e+06	1	deletion	374	374	-1	1904	1907	1601	1607	unknown	-1	278	5.48	50.74	36.05	5.48	2156.1	0.5	NA	CH320_5	4
1449	24	4	4	9.61733e+06	9650858	8911154	8927483	1	insertion	374	374	-1	1931	1940	1629	1634	unknown	-1	278	14.3	73.62	14.3	91	17195.2	0.5	NA	CH320_5	4
1450	24	4	4	9.67595e+06	9.7027e+06	8952558	8965972	1	insertion	374	374	-1	1944	1948	1638	1641	unknown	-1	278	13.69	73.49	13.69	91	13331.9	0.5	NA	CH320_5	4
1451	24	4	4	9.72113e+06	9.73088e+06	8984059	8994401	0.85	deletion	374	374	-1	1952	1953	1646	1647	unknown	-1	278	2.36	71.05	12.09	2.36	590.8	0.4	NA	CH320_5	4
1452	24	4	4	9.79313e+06	9.95133e+06	9056905	9189186	1	insertion	374	374	-1	1967	1983	1659	1671	unknown	-1	280	10.17	78.76	10.17	46.01	25919.2	0.481	NA	CH320_5	4
1453	16	4	4	8932763	8951775	8589342	8.59818e+06	1	insertion	375	375	-1	1737	1740	1559	1561	heterozygous	1	-1	6.01	6.01	20.27	22.42	10175.5	0.333	NA	CH264_4	4
1454	16	4	4	9.04275e+06	9.49855e+06	8688955	8994401	1	insertion	375	376	-1	1763	1870	1580	1647	heterozygous	2	278	7.94	22.42	7.94	291.12	150363	0.493	NA	CH264_4	4
1455	16	4	4	9.56041e+06	9.75436e+06	9056905	9.28467e+06	1	deletion	376	377	-1	1884	1922	1659	1696	unknown	-1	280	7.94	7.94	11.58	26.65	33809.6	0.623	NA	CH264_4	4
1456	16	4	4	9.83616e+06	9.96426e+06	9373039	9493872	1	insertion	377	379	-1	1935	1966	1710	1738	heterozygous	1	-1	4.27	11.58	46.94	4.27	7263.2	0.483	NA	CH264_4	4
1457	16	4	4	1.00104e+07	1.00194e+07	9540148	9549960	0.87	deletion	379	379	-1	1975	1977	1746	1749	heterozygous	1	-1	5.67	7.56	33.4	5.68	819.3	0.333	NA	CH264_4	4
1458	16	4	4	1.00464e+07	1.00556e+07	9577136	9585773	0.42	insertion	379	379	-1	1984	1986	1757	1758	heterozygous	1	-1	1.55	11.27	27.53	1.55	509.8	0.333	NA	CH264_4	4
1459	16	4	4	1.00783e+07	1.01043e+07	9608639	9628653	1	insertion	379	379	-1	1989	1990	1761	1763	heterozygous	1	-1	13.2	13.2	27.5	46.94	5959.5	0.333	NA	CH264_4	4
1460	16	4	4	1.01469e+07	1.01595e+07	9670790	9677099	1	insertion	379	379	-1	2001	2004	1772	1773	heterozygous	1	-1	19.06	19.06	21.84	46.94	6284	0.333	NA	CH264_4	4
1461	16	4	4	1.02543e+07	1.02733e+07	9771639	9789788	0.42	insertion	379	379	-1	2029	2030	1791	1792	unknown	-1	279	1.37	33.19	2.88	1.39	805	0.5	NA	CH264_4	4
1462	16	4	4	1.02766e+07	1.06683e+07	9793148	10125720	1	insertion	379	382	-1	2032	2113	1794	1860	heterozygous	2	279	5.61	46.94	5.61	38.32	59142.2	0.792	NA	CH264_4	4
1463	4	4	4	1.04191e+07	1.04928e+07	10025378	10070957	1	insertion	380	380	-1	2154	2167	1845	1852	heterozygous	1	279	12.55	12.55	128.73	135.84	28163.7	0.889	NA	Stella	4
1464	4	4	4	1.05366e+07	1.05495e+07	10114765	10125720	1	insertion	380	380	-1	2174	2178	1858	1860	unknown	-1	279	13.34	13.34	125.75	34.08	1980.2	0.429	NA	Stella	4
1465	4	4	4	1.0603e+07	1.06368e+07	1.01783e+07	1.02399e+07	1	deletion	380	380	-1	2186	2191	1868	1877	homozygous	1	-1	14.4	14.4	126.51	135.84	27873.7	0.714	NA	Stella	4
1466	4	4	4	1.10952e+07	1.10993e+07	1.06989e+07	10703194	-1	deletion	380	380	-1	2286	2288	1961	1962	heterozygous	1	-1	1.25	118.82	17.23	1.25	267.9	0.5	NA	Stella	4
1467	4	4	4	1.11425e+07	1.11704e+07	10746598	1.07599e+07	1	insertion	380	380	-1	2297	2302	1970	1972	heterozygous	1	-1	13.73	126	13.73	135.84	14586.2	0.5	NA	Stella	4
1468	4	4	4	1.12009e+07	1.1442e+07	10790511	11171629	1	deletion	380	386	-1	2312	2361	1982	2055	heterozygous	1	281	40.53	135.84	40.53	162.53	140074	0.971	NA	Stella	4
1469	24	4	4	1.14917e+07	11536831	10922207	11015244	1	deletion	385	385	-1	2317	2322	2004	2017	heterozygous	2	281	10.24	16.94	10.24	20.65	47920.4	1	NA	CH320_5	4
1470	24	4	4	1.15626e+07	11729387	1.10411e+07	11213171	0.94	deletion	385	388	-1	2329	2367	2024	2063	heterozygous	2	281	1.25	20.65	126.39	1.25	5348.8	0.769	NA	CH320_5	4
1471	4	4	4	1.15238e+07	1.15403e+07	11253450	11271643	0.98	deletion	386	386	-1	2379	2384	2071	2075	unknown	-1	282	3.03	19.56	17.27	3.03	1733.6	0.333	NA	Stella	4
1472	4	4	4	11579426	1.16564e+07	11310783	11394342	1	deletion	386	386	-1	2391	2403	2081	2096	heterozygous	1	283	7.14	22.6	15.39	7.14	6554.2	0.485	NA	Stella	4
1473	4	4	4	1.17049e+07	1.17428e+07	11442831	1.14856e+07	1	deletion	386	386	-1	2414	2419	2107	2111	heterozygous	1	-1	6.56	30.4	6.56	13.31	4775.7	0.5	NA	Stella	4
1474	24	4	4	1.17698e+07	1.18093e+07	11253450	11290652	1	insertion	388	388	-1	2377	2386	2071	2078	unknown	-1	282	4.07	8.61	118.6	4.07	2325	0.333	NA	CH320_5	4
1475	24	4	4	1.18657e+07	1.18927e+07	11346773	11371436	1	insertion	388	388	-1	2400	2403	2090	2093	heterozygous	2	283	10.21	18.98	107.39	10.21	2384.1	0.5	NA	CH320_5	4
1476	24	4	4	1.20593e+07	1.21213e+07	11537316	11602061	0.98	deletion	388	388	-1	2436	2443	2120	2125	homozygous	1	-1	1.81	32.07	94.91	1.81	2743.7	1	NA	CH320_5	4
1477	24	4	4	1.23384e+07	1.23488e+07	11817964	11823686	1	insertion	388	388	-1	2475	2476	2157	2158	heterozygous	1	-1	57.14	57.14	68.37	126.39	4682.6	0.333	NA	CH320_5	4
1478	24	4	4	1.23991e+07	1.24062e+07	11874443	11881868	-1	deletion	388	388	-1	2492	2493	2172	2173	heterozygous	1	-1	1.19	64.22	57.75	1.19	372.5	0.333	NA	CH320_5	4
1479	24	4	4	1.24801e+07	1.24978e+07	11956216	11978659	1	deletion	388	388	-1	2513	2514	2190	2191	heterozygous	1	-1	41.95	83.57	41.95	50.96	4731.8	0.333	NA	CH320_5	4
1480	24	4	4	1.26962e+07	1.29133e+07	12177900	12354299	0.99	insertion	388	392	-1	2559	2611	2239	2277	homozygous	1	-1	64.02	126.39	177.51	64.02	40718.6	0.667	NA	CH320_5	4
1481	24	4	4	1.29295e+07	1.30638e+07	12370124	12509934	0.99	deletion	392	392	-1	2617	2645	2283	2310	unknown	-1	284	1.83	6.73	162.4	1.83	5459.9	0.333	NA	CH320_5	4
1482	24	4	4	1.29578e+07	13045576	1.23988e+07	12491946	0.99	deletion	392	392	-1	2621	2642	2286	2307	unknown	-1	284	1.83	8.51	166.68	1.83	5352.4	0.333	NA	CH320_5	4
1483	24	4	4	1.3143e+07	1.31935e+07	12588206	12622914	1	insertion	392	392	-1	2658	2671	2322	2331	unknown	-1	285	17.45	17.45	157.62	177.51	15787	0.333	NA	CH320_5	4
1484	24	4	4	1.32435e+07	1.32514e+07	12672332	12677698	1	insertion	392	392	-1	2684	2686	2344	2345	heterozygous	1	-1	28.9	28.9	143.83	177.51	2591	0.5	NA	CH320_5	4
1485	24	4	4	1.32928e+07	1.33109e+07	12719023	12738509	0.99	deletion	392	392	-1	2696	2699	2355	2358	heterozygous	1	-1	5.06	39.56	128.48	5.06	1392.5	0.5	NA	CH320_5	4
1486	24	4	4	1.33127e+07	1.33383e+07	12740254	12748159	1	insertion	392	392	-1	2700	2707	2359	2363	heterozygous	1	-1	40.59	40.59	133.94	177.51	17695.2	0.5	NA	CH320_5	4
1487	24	4	4	1.35468e+07	1.35515e+07	12956878	12959719	1	insertion	392	392	-1	2750	2752	2399	2400	heterozygous	1	-1	81.57	81.57	91.13	177.51	1882	0.5	NA	CH320_5	4
1488	24	4	4	1.36006e+07	1.36144e+07	13008763	13034526	1	deletion	392	392	-1	2761	2765	2409	2415	heterozygous	1	-1	82.91	91.31	82.91	177.51	11918.2	0.5	NA	CH320_5	4
1489	24	4	4	13681675	1.37001e+07	13101724	13118678	1	insertion	392	392	-1	2782	2785	2430	2431	heterozygous	1	-1	8.26	106.35	66.51	8.26	1516.7	0.5	NA	CH320_5	4
1490	24	4	4	1.38335e+07	1.38362e+07	13251447	13253580	0.82	insertion	392	392	-1	2825	2826	2463	2464	heterozygous	1	286	18.43	115.03	57.31	18.43	556.7	0.333	NA	CH320_5	4
1491	24	4	4	1.40959e+07	1.41054e+07	13512098	13522087	-1	deletion	392	392	-1	2870	2871	2503	2504	heterozygous	1	287	1.44	136.48	32.55	1.44	492	0.5	NA	CH320_5	4
1492	24	4	4	1.41697e+07	1.41753e+07	13586371	13592366	-1	deletion	392	392	-1	2883	2884	2515	2516	unknown	-1	287	1.4	152.49	16.81	1.4	334.4	0.5	NA	CH320_5	4
1493	24	4	4	1.42523e+07	14447161	13668916	1.3766e+07	1	insertion	392	396	-1	2899	2927	2529	2544	heterozygous	1	288	89.42	177.51	89.42	1214.4	97742.9	0.842	NA	CH320_5	4
1494	4	4	4	1.27481e+07	1.28292e+07	12370124	12464197	1	deletion	393	393	-1	2638	2656	2283	2302	unknown	-1	284	8.4	8.4	278.55	22.44	12923.6	0.333	NA	Stella	4
1495	4	4	4	1.27777e+07	1.28292e+07	1.24001e+07	12464197	1	deletion	393	393	-1	2643	2656	2287	2302	unknown	-1	284	11.72	11.72	282.03	22.44	12556.5	0.333	NA	Stella	4
1496	4	4	4	1.29529e+07	1.29583e+07	12588206	12593256	-1	insertion	393	393	-1	2680	2683	2322	2323	unknown	-1	285	2.27	22.83	267.96	2.27	344.4	0.333	NA	Stella	4
1497	4	4	4	1.29752e+07	1.29895e+07	12609960	12622914	1	insertion	393	393	-1	2687	2691	2328	2331	unknown	-1	285	12.14	22.3	264.52	12.14	1411.1	0.333	NA	Stella	4
1498	4	4	4	1.37466e+07	13766829	13379808	13537695	1	deletion	393	393	-1	2863	2864	2484	2505	heterozygous	1	287	68.52	229.7	68.52	283.19	137681	0.5	NA	Stella	4
1499	4	4	4	1.39743e+07	1.39914e+07	13745182	1.3766e+07	1	deletion	393	393	-1	2905	2907	2542	2544	heterozygous	1	288	20.08	271.61	20.08	36.29	3809.6	0.6	NA	Stella	4
1500	4	4	4	1.40264e+07	1.40487e+07	1.38011e+07	13814716	1	insertion	393	393	-1	2916	2923	2553	2558	unknown	-1	289	19.62	273.23	19.62	283.19	8740.6	0.333	NA	Stella	4
1501	4	4	4	1.41116e+07	1.4239e+07	13877825	14018759	1	deletion	393	397	-1	2939	2964	2573	2597	heterozygous	1	290	11.01	283.19	12.3	11.04	13520.3	0.926	NA	Stella	4
1502	16	4	4	1.37611e+07	13763783	13251447	13253580	0.82	insertion	394	394	-1	2768	2769	2463	2464	heterozygous	1	286	11.6	15.01	11.6	17.49	550.7	0.333	NA	CH264_4	4
1503	16	4	4	1.37803e+07	1.37898e+07	13270060	13279156	-1	insertion	394	394	-1	2771	2773	2466	2467	heterozygous	1	-1	1.18	14.14	9.89	1.18	433	0.333	NA	CH264_4	4
1504	16	4	4	1.3861e+07	1.42152e+07	13349402	1.3766e+07	1	deletion	394	395	-1	2787	2833	2481	2544	heterozygous	2	288	17.29	21.32	17.29	27.33	62321	0.552	NA	CH264_4	4
1505	16	4	4	1.42527e+07	14257792	13804254	13809012	-1	insertion	395	395	-1	2842	2845	2554	2557	unknown	-1	289	1.5	5.39	16.23	1.5	295.2	0.333	NA	CH264_4	4
1506	16	4	4	1.43132e+07	1.45754e+07	13863924	14034525	1	insertion	395	398	-1	2860	2915	2571	2598	heterozygous	1	290	13.48	17.29	13.48	346.28	91651.2	0.8	NA	CH264_4	4
1507	24	4	4	1.45505e+07	14598619	13869022	13919539	0.99	deletion	396	396	-1	2957	2967	2572	2583	heterozygous	2	290	2.21	30.59	63.38	2.21	2380.5	0.857	NA	CH320_5	4
1508	24	4	4	1.48333e+07	1.48431e+07	14154461	14165505	0.99	deletion	396	396	-1	3008	3009	2619	2620	heterozygous	1	291	12.88	60.84	31.05	12.88	1256.8	1	NA	CH320_5	4
1509	24	4	4	1.49201e+07	1.49272e+07	14242549	14250088	-1	deletion	396	396	-1	3025	3027	2633	2634	heterozygous	1	291	2.22	74.61	15.9	2.22	450.5	1	NA	CH320_5	4
1510	4	4	4	1.43628e+07	1.45549e+07	14142890	14319783	1	insertion	397	401	-1	2987	3029	2615	2648	heterozygous	1	291	8.96	12.3	28.76	8.96	15204.7	0.81	NA	Stella	4
1511	16	4	4	1.46859e+07	1.48884e+07	14144513	14309235	0.99	insertion	398	399	-1	2938	2979	2616	2644	heterozygous	2	291	8	13.48	8	62.96	37718.3	0.935	NA	CH264_4	4
1512	4	4	4	14562472	1.45684e+07	14327358	1.43327e+07	0.42	insertion	401	401	-1	3031	3032	2650	2652	heterozygous	1	-1	1.7	3.07	21.08	1.72	515.5	0.333	NA	Stella	4
1513	4	4	4	1.4594e+07	1.46372e+07	14358297	14414295	1	deletion	401	401	-1	3037	3048	2657	2667	heterozygous	1	-1	9.56	9.56	21.97	28.76	12804.6	0.5	NA	Stella	4
1514	4	4	4	1.46517e+07	1.46709e+07	14428835	14447018	1	insertion	401	401	-1	3053	3057	2672	2674	heterozygous	1	-1	2.63	9.79	20.1	2.63	1052.2	0.5	NA	Stella	4
1515	4	4	4	1.47553e+07	1.49198e+07	14531194	14686390	1	insertion	401	403	-1	3077	3113	2694	2725	heterozygous	1	-1	4.34	28.76	82.5	4.34	9288.2	0.821	NA	Stella	4
1516	16	4	4	1.50659e+07	1.5085e+07	14488011	14502557	1	insertion	402	402	-1	3024	3026	2683	2685	heterozygous	1	-1	5.39	5.39	13.45	16.08	4565.1	0.333	NA	CH264_4	4
1517	4	4	4	1.49708e+07	1.50391e+07	14737633	14816799	1	deletion	403	403	-1	3122	3138	2734	2751	heterozygous	1	-1	9.13	9.13	68.43	22.38	10881.7	0.5	NA	Stella	4
1518	4	4	4	1.5059e+07	15067293	14836710	14849073	1	deletion	403	403	-1	3145	3146	2757	2760	heterozygous	1	-1	8.04	8.04	67.27	82.5	4066.7	0.5	NA	Stella	4
1519	4	4	4	1.52278e+07	1.52288e+07	1.50102e+07	1.51084e+07	1	deletion	403	403	-1	3179	3181	2789	2799	heterozygous	1	292	36.38	36.38	43.8	82.5	97202.9	0.917	NA	Stella	4
1520	4	4	4	1.53223e+07	1.53716e+07	15202316	15218446	0.99	insertion	403	403	-1	3198	3208	2811	2813	heterozygous	1	292	38.32	38.43	38.96	82.5	33091.2	0.6	NA	Stella	4
1521	4	4	4	1.54795e+07	1.55004e+07	15326406	15343587	1	insertion	403	403	-1	3234	3242	2836	2840	heterozygous	1	-1	15.38	60.95	15.38	53.98	3759.3	0.5	NA	Stella	4
1522	4	4	4	15575517	1.55996e+07	15417413	15440261	1	insertion	403	403	-1	3255	3260	2854	2859	heterozygous	1	-1	2.73	64.54	6.31	2.73	1253.3	0.5	NA	Stella	4
1523	4	4	4	1.56211e+07	1.57569e+07	15461722	15590448	1	insertion	403	407	-1	3262	3308	2861	2895	heterozygous	1	293	3.59	82.5	56.32	3.59	7078	0.952	NA	Stella	4
1524	16	4	4	1.55309e+07	1.57121e+07	14968906	15210427	1	deletion	404	405	-1	3113	3150	2785	2812	heterozygous	2	292	15.25	15.27	16.67	74.94	60264.2	0.8	NA	CH264_4	4
1525	24	4	4	1.62391e+07	1.62777e+07	15355944	15392027	1	insertion	406	406	-1	3303	3311	2843	2848	heterozygous	1	-1	5.02	31.7	12.54	5.02	2479.4	0.5	NA	CH320_5	4
1526	24	4	4	1.63531e+07	1.64014e+07	1.54673e+07	15504177	1	insertion	406	406	-1	3325	3336	2862	2868	heterozygous	2	293	9.8	35.05	9.8	44.68	11409.1	1	NA	CH320_5	4
1527	4	4	4	15791763	1.58515e+07	15625254	15662624	1	insertion	407	407	-1	3318	3328	2903	2908	heterozygous	1	-1	9.9	9.9	60.96	56.32	22408.9	0.5	NA	Stella	4
1528	4	4	4	1.58748e+07	1.58851e+07	15685324	15700919	1	deletion	407	407	-1	3337	3340	2917	2920	heterozygous	1	-1	13.93	13.93	55.27	53.91	5269.4	0.444	NA	Stella	4
1529	4	4	4	1.59073e+07	1.59389e+07	15723545	15753927	0.93	insertion	407	407	-1	3347	3359	2928	2938	heterozygous	1	-1	1.17	18.16	45.72	1.17	1197	0.333	NA	Stella	4
1530	4	4	4	1.59595e+07	1.60958e+07	15774612	15894733	1	insertion	407	407	-1	3362	3384	2941	2958	heterozygous	1	-1	20.7	23.4	48.06	20.71	16185.4	0.486	NA	Stella	4
1531	4	4	4	1.62561e+07	1.63462e+07	16054900	16107960	0.99	insertion	407	411	-1	3417	3447	2990	3003	unknown	-1	294	14.22	56.32	14.22	583.06	37088.1	0.467	NA	Stella	4
1532	24	4	4	1.69539e+07	1.69667e+07	15981577	15992151	1	insertion	410	410	-1	3488	3489	2973	2974	heterozygous	1	-1	8.9	8.9	26.97	31.45	2187.1	0.333	NA	CH320_5	4
1533	24	4	4	1.70296e+07	1.70885e+07	16054900	16121957	1	deletion	410	410	-1	3506	3524	2990	3009	unknown	-1	294	11.93	26.73	11.93	17.46	8173.7	0.417	NA	CH320_5	4
1534	24	4	4	1.71209e+07	17240527	16154385	1.63131e+07	1	deletion	410	412	-1	3532	3558	3017	3051	heterozygous	1	-1	10.39	31.45	10.39	72.59	39021.7	0.641	NA	CH320_5	4
1535	24	4	4	1.73493e+07	1.75997e+07	16405280	16631875	1	insertion	412	413	-1	3581	3625	3066	3097	homozygous	1	-1	9.53	10.39	9.59	13.51	23860.7	1	NA	CH320_5	4
1536	4	4	4	1.82107e+07	1.85838e+07	17976725	18408216	1	deletion	417	418	-1	3895	3982	3387	3463	homozygous	1	-1	12.96	12.96	79.48	22.41	58316.5	1	NA	Stella	4
1537	4	4	4	1.86329e+07	1.86632e+07	18457755	18500546	1	deletion	418	418	-1	3991	4001	3471	3482	homozygous	1	-1	6.82	6.82	94.86	79.48	12461.8	0.667	NA	Stella	4
1538	4	4	4	1.88297e+07	1.88498e+07	18667073	18681006	1	insertion	418	418	-1	4037	4044	3516	3520	unknown	-1	295	50.04	50.66	50.16	79.48	6173.8	0.333	NA	Stella	4
1539	4	4	4	19028784	1.90412e+07	18859121	18861780	1	insertion	418	418	-1	4082	4087	3555	3556	heterozygous	1	-1	22.59	77.64	22.59	79.48	9806.9	0.5	NA	Stella	4
1540	4	4	4	19064965	1.91393e+07	18885727	18950855	1	insertion	418	418	-1	4091	4124	3559	3583	heterozygous	1	-1	16.02	82.1	16.02	23.67	9226.1	0.455	NA	Stella	4
1541	4	4	4	1.90736e+07	1.90836e+07	18894368	18897091	1	insertion	418	418	-1	4095	4103	3563	3566	heterozygous	1	-1	18.53	82.27	18.53	23.67	7289.3	0.5	NA	Stella	4
1542	16	4	4	1.89658e+07	1.90873e+07	18506439	18641908	1	deletion	419	421	-1	3889	3916	3485	3508	heterozygous	1	-1	6.86	6.86	17.68	12.71	13953	0.857	NA	CH264_4	4
1543	16	4	4	1.91194e+07	1.91254e+07	18674255	18679577	0.82	insertion	421	421	-1	3926	3927	3518	3519	unknown	-1	295	6.82	12.97	7.68	6.89	638.7	0.333	NA	CH264_4	4
1544	24	4	4	2.72399e+07	2.72822e+07	19249920	19288905	1	insertion	424	424	-1	4937	4947	3660	3668	homozygous	1	-1	4.79	7.14	71.46	4.8	3256.8	1	NA	CH320_5	4
1545	24	4	4	2.74893e+07	2.75163e+07	19496515	19524844	0.98	deletion	424	424	-1	5006	5013	3721	3728	heterozygous	1	-1	1.72	51.77	20.55	1.72	1281.9	0.5	NA	CH320_5	4
1546	24	4	4	2.74893e+07	2.75205e+07	19496515	19529033	0.94	deletion	424	424	-1	5006	5016	3721	3730	heterozygous	1	-1	1.2	57.25	15.99	1.2	1279.2	0.5	NA	CH320_5	4
1547	24	4	4	2.75714e+07	2.76864e+07	19579963	1.96512e+07	0.99	insertion	424	427	-1	5026	5054	3740	3758	homozygous	1	-1	51.44	64.3	51.44	453.68	43847.4	0.8	NA	CH320_5	4
1548	24	4	4	2.77792e+07	27794242	19744640	19770653	1	deletion	427	427	-1	5068	5069	3772	3774	heterozygous	1	-1	21.65	21.65	33.97	51.44	11006.5	0.5	NA	CH320_5	4
1549	24	4	4	27885770	2.7903e+07	19862067	19883329	1	deletion	427	427	-1	5090	5091	3795	3797	heterozygous	1	296	8.64	46.68	8.64	40.98	4028.1	0.5	NA	CH320_5	4
1550	24	4	4	2.79212e+07	2.79276e+07	1.99015e+07	19908569	0.85	deletion	427	427	-1	5093	5094	3799	3801	heterozygous	1	296	2.11	45.57	4.51	2.11	582	0.5	NA	CH320_5	4
1551	24	4	4	2.79212e+07	2.79336e+07	19901550	19914634	0.85	deletion	427	427	-1	5093	5096	3799	3802	heterozygous	1	296	2.11	45.07	5.86	2.11	694.1	0.5	NA	CH320_5	4
1552	4	4	4	1.99464e+07	2.00079e+07	19796249	19835682	1	insertion	428	428	-1	4335	4347	3784	3789	heterozygous	1	-1	17.6	17.6	164.88	183.78	22053	0.5	NA	Stella	4
1553	4	4	4	2.00275e+07	20114577	1.98555e+07	19907940	0.99	insertion	428	428	-1	4352	4365	3794	3800	heterozygous	2	296	16.78	16.78	166.37	183.78	34693	0.5	NA	Stella	4
1554	4	4	4	2.01787e+07	20185510	19972119	20011817	1	deletion	428	428	-1	4381	4383	3815	3823	homozygous	1	-1	30.62	30.62	151.77	183.78	32871.6	0.9	NA	Stella	4
1555	4	4	4	2.05204e+07	2.06052e+07	20346409	20352633	1	insertion	428	428	-1	4456	4475	3885	3886	homozygous	1	-1	85.69	98.76	85.69	183.78	78558.7	0.667	NA	Stella	4
1556	4	4	4	2.08428e+07	2.0852e+07	20590168	20599791	-1	deletion	428	428	-1	4547	4550	3947	3950	homozygous	1	-1	1.16	165.49	10.31	1.16	451.2	1	NA	Stella	4
1557	4	4	4	2.08574e+07	2.08711e+07	20605177	20626338	1	deletion	428	428	-1	4551	4553	3951	3956	homozygous	1	-1	13.84	167.24	13.84	143.53	7451.3	0.857	NA	Stella	4
1558	4	4	4	2.09044e+07	2.09134e+07	20659115	20669241	0.98	deletion	428	428	-1	4558	4560	3961	3963	homozygous	1	297	1.74	169	11.4	1.74	1075.3	0.5	NA	Stella	4
1559	4	4	4	2.09564e+07	2.10443e+07	2.07121e+07	20814445	1	deletion	428	432	-1	4573	4592	3974	4001	heterozygous	1	298	23.89	183.78	25.43	23.9	14498.8	0.933	NA	Stella	4
1560	24	4	4	2.88519e+07	2.88588e+07	2.0662e+07	20669751	0.85	deletion	431	431	-1	5326	5328	3962	3964	homozygous	1	297	2.76	7.61	31.81	2.76	898.8	0.5	NA	CH320_5	4
1561	24	4	4	2.89327e+07	2.89361e+07	20743904	20755290	1	deletion	431	431	-1	5352	5353	3981	3985	heterozygous	2	298	18.27	18.27	25.54	43.65	7923.8	1	NA	CH320_5	4
1562	24	4	4	2.90183e+07	2.90492e+07	20837325	2.08631e+07	1	insertion	431	431	-1	5381	5391	4009	4016	heterozygous	1	-1	6.65	38.28	6.65	34.7	5121.8	0.471	NA	CH320_5	4
1563	24	4	4	2.90839e+07	3.25974e+07	20897982	2.14045e+07	1	insertion	431	436	-1	5401	5637	4025	4088	unknown	-1	299	43.65	43.65	150.55	42299.4	3.007e+06	0.776	NA	CH320_5	4
1564	4	4	4	21127808	2.12352e+07	20897982	20999926	1	insertion	432	432	-1	4620	4629	4025	4031	unknown	-1	299	3.27	22.65	7.58	3.27	5441	0.467	NA	Stella	4
1565	4	4	4	21249309	2.12842e+07	21014061	21348867	0.97	deletion	432	434	-1	4632	4634	4034	4075	unknown	-1	299	25.43	25.43	66.72	963.38	299933	0.974	NA	Stella	4
1566	24	4	4	3.25974e+07	3.2623e+07	2.14045e+07	21428663	0.99	insertion	436	436	-1	5637	5642	4088	4093	heterozygous	1	-1	2.13	2.16	141.92	3.42	1444.7	0.333	NA	CH320_5	4
1567	24	4	4	3.26647e+07	3.26764e+07	21470191	21491682	1	deletion	436	436	-1	5652	5653	4103	4106	heterozygous	1	-1	12.57	12.57	135.74	150.55	9806.6	0.333	NA	CH320_5	4
1568	24	4	4	3.27046e+07	3.27971e+07	2.15202e+07	21608432	1	insertion	436	436	-1	5661	5692	4113	4133	heterozygous	1	-1	2.55	15.43	128.14	2.55	4231.1	0.35	NA	CH320_5	4
1569	24	4	4	3.27241e+07	3.27937e+07	2.15397e+07	21605001	1	insertion	436	436	-1	5668	5689	4117	4130	heterozygous	1	-1	4.67	18.3	131.74	4.67	4348.1	0.333	NA	CH320_5	4
1570	24	4	4	3.30011e+07	3.30068e+07	21812590	21815617	1	insertion	436	436	-1	5740	5741	4172	4173	homozygous	1	-1	52.82	52.82	94.71	150.55	2737.7	1	NA	CH320_5	4
1571	24	4	4	3.32616e+07	33292747	22069936	22095780	1	insertion	436	436	-1	5797	5799	4221	4223	homozygous	1	-1	37.98	110.26	37.98	49.41	5336.8	0.75	NA	CH320_5	4
1572	24	4	4	3.33266e+07	3.33294e+07	22129690	22132863	-1	deletion	436	436	-1	5810	5811	4233	4234	heterozygous	1	-1	2.66	118.85	27.02	2.66	286.2	0.5	NA	CH320_5	4
1573	24	4	4	3.33977e+07	3.34004e+07	22201012	2.22039e+07	-1	deletion	436	436	-1	5830	5831	4252	4253	heterozygous	1	300	1.13	133.81	10.54	1.13	218.8	1	NA	CH320_5	4
1574	24	4	4	3.3426e+07	3.34649e+07	22229292	22250685	1	insertion	436	436	-1	5838	5847	4259	4265	heterozygous	1	300	10.05	139.85	10.05	150.55	17528.7	1	NA	CH320_5	4
1575	24	4	4	3.34981e+07	3.35289e+07	22283998	22308122	1	insertion	436	436	-1	5851	5858	4269	4275	heterozygous	1	300	9.55	139.77	9.55	88.04	6639.5	0.7	NA	CH320_5	4
1576	24	4	4	3.35476e+07	33616310	22326756	22363124	0.99	insertion	436	436	-1	5862	5879	4279	4286	heterozygous	1	-1	10.95	139.95	10.95	150.55	32381.6	0.364	NA	CH320_5	4
1577	24	4	4	3.3666e+07	3.40255e+07	2.24128e+07	22635547	1	insertion	436	441	-1	5895	5941	4301	4344	homozygous	1	-1	20.97	150.55	20.97	452.98	136810	0.5	NA	CH320_5	4
1578	16	4	4	2.85356e+07	2.86791e+07	22194911	22308122	0.99	insertion	437	439	-1	5904	5932	4251	4275	heterozygous	2	300	10.89	22.8	10.89	85.58	30264.9	0.862	NA	CH264_4	4
1579	16	4	4	2.85356e+07	2.78758e+07	22095780	24794258	-1	complex	437	452	-1	5904	5740	4223	4764	unknown	-1	-1	-1	22.8	14.27	-1	-1	-1	NA	CH264_4	4
1580	16	4	4	2.85356e+07	2.80617e+07	22095780	25045478	-1	complex	437	453	-1	5904	5785	4223	4816	unknown	-1	-1	-1	22.8	18.45	-1	-1	-1	NA	CH264_4	4
1581	24	4	4	3.41512e+07	34198702	22760001	22797368	1	insertion	441	442	-1	5975	6000	4372	4381	homozygous	1	-1	15.62	20.97	15.62	86.38	10108.1	0.667	NA	CH320_5	4
1582	24	4	4	3.43377e+07	3.44842e+07	22934859	23047829	0.99	insertion	442	443	-1	6040	6074	4413	4427	homozygous	1	-1	15.62	15.62	30	105.4	33511.8	1	NA	CH320_5	4
1583	24	4	4	34566330	3.4573e+07	23130387	2.31367e+07	-1	insertion	443	443	-1	6098	6099	4450	4451	heterozygous	1	-1	1.27	27.27	3.43	1.28	337.7	0.5	NA	CH320_5	4
1584	24	4	4	3.45807e+07	3.46677e+07	23144372	23250489	1	deletion	443	445	-1	6103	6124	4454	4478	homozygous	1	-1	30	30	68.12	38.58	19068.8	0.937	NA	CH320_5	4
1585	4	4	4	2.31704e+07	2.31958e+07	23088281	23095702	1	insertion	444	444	-1	5094	5095	4440	4441	heterozygous	1	-1	9.01	9.01	38.01	43.39	17925.1	0.5	NA	Stella	4
1586	24	4	4	3.47804e+07	34785776	23363743	23373729	1	deletion	445	445	-1	6148	6149	4495	4496	homozygous	1	-1	13.75	13.75	47.45	69.62	4606.6	1	NA	CH320_5	4
1587	24	4	4	3.48044e+07	3.48088e+07	23392166	23396227	-1	insertion	445	445	-1	6155	6156	4502	4503	homozygous	1	-1	2.01	16.84	41.85	2.01	293.8	1	NA	CH320_5	4
1588	24	4	4	3.49596e+07	3.49699e+07	23547118	23556375	1	insertion	445	445	-1	6183	6185	4528	4530	homozygous	1	-1	11.63	41.51	20.13	11.63	1029.5	1	NA	CH320_5	4
1589	24	4	4	3.49873e+07	3.50715e+07	23573795	23629638	1	insertion	445	445	-1	6191	6209	4535	4548	homozygous	1	-1	21.27	43.32	21.27	69.62	28338.3	1	NA	CH320_5	4
1590	24	4	4	3.51903e+07	3.52142e+07	2.37485e+07	23786939	1	deletion	445	446	-1	6230	6233	4567	4573	homozygous	1	-1	68.12	68.12	72.95	306.56	14573.4	1	NA	CH320_5	4
1591	24	4	4	3.52355e+07	3.52453e+07	23807405	2.3824e+07	1	deletion	446	446	-1	6239	6241	4579	4580	homozygous	1	-1	8	8	63.32	72.95	6812.2	1	NA	CH320_5	4
1592	24	4	4	3.54267e+07	3.54748e+07	24005268	24022994	0.99	insertion	446	446	-1	6279	6286	4616	4619	homozygous	1	-1	18.44	54.92	18.44	72.95	30414.5	1	NA	CH320_5	4
1593	24	4	4	3.54828e+07	3.54847e+07	24030918	24033103	-1	deletion	446	446	-1	6288	6289	4621	4622	homozygous	1	-1	1.19	51.08	16.71	1.19	204.7	1	NA	CH320_5	4
1594	24	4	4	3.55107e+07	35549646	24058959	24074044	1	insertion	446	446	-1	6291	6299	4624	4626	heterozygous	1	-1	19.38	53.58	19.38	72.95	23886.7	0.5	NA	CH320_5	4
1595	24	4	4	3.56299e+07	3.64701e+07	24154996	24170562	1	insertion	446	448	-1	6315	6483	4641	4643	heterozygous	1	301	42.04	72.95	42.04	1.08566e+07	824639	0.375	NA	CH320_5	4
1596	4	4	4	2.41728e+07	2.41871e+07	24077722	24081954	1	insertion	447	447	-1	5320	5325	4627	4628	heterozygous	1	-1	6.48	6.48	15.66	27.05	10106.1	0.5	NA	Stella	4
1597	4	4	4	2.42746e+07	2.42893e+07	24170562	24180273	1	insertion	447	447	-1	5341	5345	4643	4645	heterozygous	2	301	7.48	14.64	7.48	27.05	4956.3	0.429	NA	Stella	4
1598	24	4	4	3.66109e+07	3.78967e+07	2.43115e+07	25021537	1	insertion	448	454	-1	6522	6663	4676	4809	heterozygous	1	302	28.75	42.04	28.75	789.81	575764	0.593	NA	CH320_5	4
1599	4	4	4	2.44727e+07	2.47141e+07	24365897	24571790	0.99	insertion	450	451	-1	5386	5423	4686	4716	heterozygous	2	302	9.6	9.6	39.27	35.73	35447.9	0.939	NA	Stella	4
1600	4	4	4	2.47691e+07	2.47865e+07	24626842	24642511	1	insertion	451	451	-1	5438	5439	4729	4730	heterozygous	2	302	7.18	16.92	23.65	7.18	1725	0.5	NA	Stella	4
1601	16	4	4	2.79253e+07	2.80617e+07	24794258	24921230	1	insertion	452	453	-1	5754	5785	4764	4787	heterozygous	2	302	6.46	14.27	18.45	6.46	9351.4	0.5	NA	CH264_4	4
1602	16	4	4	28109782	2.81849e+07	24969303	25021537	1	insertion	453	453	-1	5797	5820	4797	4809	heterozygous	2	302	10.46	13.16	10.46	18.45	22869.6	0.929	NA	CH264_4	4
1603	24	4	4	3.79179e+07	3.79261e+07	25042717	25043572	1	insertion	454	454	-1	6668	6671	4814	4815	heterozygous	1	-1	7.72	7.72	22.57	28.75	7319.2	0.5	NA	CH320_5	4
1604	25	5	5	502415	510879	305011	312446	1	insertion	455	455	-1	83	86	40	43	homozygous	1	303	10.42	10.42	40.18	17.14	1028.4	0.5	NA	CH320_5	5
1605	25	5	5	507116	510879	309550	312446	0.82	insertion	455	455	-1	85	86	41	43	homozygous	1	303	9.63	9.63	40.87	17.14	867.1	0.5	NA	CH320_5	5
1606	25	5	5	774967	791927	580589	591865	1	insertion	455	455	-1	141	142	88	89	unknown	-1	304	26.12	28.68	26.12	52.24	5683.7	0.333	NA	CH320_5	5
1607	25	5	5	840334	862359	640201	650643	1	insertion	455	455	-1	150	152	99	100	heterozygous	1	305	24.26	31.1	24.26	52.24	11584	0.333	NA	CH320_5	5
1608	25	5	5	866117	876724	654540	664594	0.44	insertion	455	455	-1	154	157	102	105	unknown	-1	305	2.08	28.91	21.95	2.08	553.2	0.333	NA	CH320_5	5
1609	25	5	5	961562	1.06121e+06	749135	789207	1	insertion	455	458	-1	179	208	126	137	heterozygous	1	306	28.99	52.24	28.99	1695.16	59576.1	0.462	NA	CH320_5	5
1610	7	5	5	5.18742e+06	5.19588e+06	305011	312446	1	insertion	456	456	-1	1225	1228	40	43	homozygous	1	303	10.42	10.42	129.62	16.82	1019.4	0.5	NA	Stella	7
1611	7	5	5	5.19212e+06	5.19588e+06	309550	312446	0.82	insertion	456	456	-1	1227	1228	41	43	homozygous	1	303	9.63	9.63	130.31	16.82	864.1	0.5	NA	Stella	7
1612	7	5	5	5.48144e+06	5485792	598927	602726	0.5	insertion	456	456	-1	1285	1287	90	92	heterozygous	1	-1	3.4	65.97	74.39	3.4	554	0.333	NA	Stella	7
1613	7	5	5	5.52353e+06	5.54763e+06	640201	650643	1	insertion	456	456	-1	1294	1298	99	100	heterozygous	1	305	71.74	73.45	71.74	137.15	13658.3	0.333	NA	Stella	7
1614	7	5	5	5.59176e+06	5.59406e+06	694882	695765	1	insertion	456	456	-1	1312	1313	113	114	heterozygous	1	-1	24.72	80.1	63.96	24.72	1416	0.333	NA	Stella	7
1615	7	5	5	5.62828e+06	5.68937e+06	729550	769935	1	insertion	456	456	-1	1325	1337	124	133	heterozygous	1	306	61	85.94	61	137.15	20707.7	0.435	NA	Stella	7
1616	7	5	5	5.62828e+06	5.71811e+06	729550	798763	1	insertion	456	456	-1	1325	1343	124	138	heterozygous	1	306	59.92	82.14	59.92	105.83	20612.9	0.429	NA	Stella	7
1617	7	5	7	5.94372e+06	7.17805e+06	187319	5238196	-1	complex	456	630	-1	1401	1652	29	1007	unknown	-1	-1	-1	137.15	25.54	-1	-1	-1	NA	Stella	7
1618	17	5	5	706616	802215	509578	591865	1	insertion	457	457	-1	141	159	74	89	unknown	-1	304	19.69	19.69	40.44	31.11	13312.6	0.333	NA	CH264_4	5
1619	17	5	5	827993	877167	617648	661336	1	insertion	457	457	-1	166	173	95	103	heterozygous	2	305	15.92	20.68	38.43	15.92	5486.2	0.333	NA	CH264_4	5
1620	17	5	5	965114	1.01378e+06	749135	789207	1	insertion	457	457	-1	200	215	126	137	heterozygous	2	306	27.35	32.36	27.35	53.78	8592.8	0.462	NA	CH264_4	5
1621	17	5	5	1.12136e+06	1.12782e+06	896301	903108	-1	deletion	457	457	-1	241	243	160	161	unknown	-1	307	1.07	47.05	7.66	1.07	341.9	0.333	NA	CH264_4	5
1622	25	5	5	1.16903e+06	1.18649e+06	896301	911500	1	insertion	458	458	-1	234	237	160	162	unknown	-1	307	10.34	23.42	10.34	24.11	2261.1	0.333	NA	CH320_5	5
1623	25	5	5	1.19638e+06	1.21078e+06	921382	929302	1	insertion	458	458	-1	241	242	166	168	heterozygous	1	-1	9.07	24.4	9.07	28.99	6481.1	0.429	NA	CH320_5	5
1624	25	5	5	1.26057e+06	2.10655e+06	978726	1189590	1	insertion	458	459	-1	252	387	178	215	homozygous	1	-1	11.84	28.99	11.84	10884.2	635117	0.929	NA	CH320_5	5
1625	25	5	5	2.16e+06	2.27153e+06	1243241	1334016	1	insertion	459	461	-1	401	427	226	244	heterozygous	1	308	11.84	11.84	16.37	62.39	20745.7	0.905	NA	CH320_5	5
1626	5	5	5	155712	192855	1251746	1291082	1	deletion	460	460	-1	34	41	229	236	heterozygous	2	308	3.01	15.26	48.55	3.01	2192.4	1	NA	Stella	5
1627	5	5	5	198499	267131	1296722	1340596	1	insertion	460	460	-1	44	60	239	248	heterozygous	2	308	13.55	13.55	44.79	66.39	24758.5	0.667	NA	Stella	5
1628	5	5	5	202297	260564	1300390	1.33402e+06	1	insertion	460	460	-1	47	56	241	244	heterozygous	2	308	14.49	14.49	50.04	66.39	24641.1	0.8	NA	Stella	5
1629	5	5	5	267131	277534	1340596	1350485	0.42	insertion	460	460	-1	60	61	248	249	heterozygous	1	-1	1.71	13.4	45.55	1.71	513.6	0.5	NA	Stella	5
1630	5	5	5	284711	289381	1357661	1363604	0.99	deletion	460	460	-1	63	64	251	252	heterozygous	1	-1	15.39	15.39	46.69	38.28	1273	0.5	NA	Stella	5
1631	5	5	5	318717	325803	1393140	1411249	1	deletion	460	460	-1	71	72	260	263	homozygous	1	-1	19.56	19.56	43.42	66.39	11022.5	1	NA	Stella	5
1632	5	5	5	430494	440167	1516493	1527063	0.9	deletion	460	460	-1	94	97	283	286	homozygous	1	-1	6.59	35.86	22.43	6.59	896.9	1	NA	Stella	5
1633	5	5	5	505638	708719	1592468	1593076	1	insertion	460	462	-1	115	162	302	303	homozygous	1	-1	57.95	66.39	57.95	3.46801e+06	202473	1	NA	Stella	5
1634	5	5	5	775880	787787	1659954	1676837	1	deletion	462	462	-1	179	180	320	323	heterozygous	1	-1	16.74	16.74	50.02	57.95	4975.4	0.333	NA	Stella	5
1635	5	5	5	1.10423e+06	1.12781e+06	1993404	2016022	0.42	insertion	462	462	-1	279	286	413	419	heterozygous	1	-1	1.33	55.46	6.72	1.33	961.9	0.333	NA	Stella	5
1636	5	5	5	1.29044e+06	1.30869e+06	2180835	2194609	1	insertion	466	466	-1	335	340	455	458	heterozygous	1	-1	8.35	8.35	175.46	66.47	4474.6	0.333	NA	Stella	5
1637	5	5	5	1357262	1.40551e+06	2242935	2286992	1	insertion	466	466	-1	353	361	470	478	heterozygous	1	-1	10.24	11.32	168.56	10.28	4190.6	0.5	NA	Stella	5
1638	5	5	5	1357262	1409377	2242935	2290862	1	insertion	466	466	-1	353	362	470	479	heterozygous	1	-1	8.61	9.72	168.67	8.64	4188	0.5	NA	Stella	5
1639	5	5	5	1.36663e+06	1.38306e+06	2252334	2264550	1	insertion	466	466	-1	355	357	472	475	heterozygous	1	-1	14.25	14.25	169.15	127.68	4218.4	0.5	NA	Stella	5
1640	5	5	5	1.49743e+06	1.57005e+06	2379150	2.46344e+06	1	deletion	466	466	-1	379	392	495	514	homozygous	1	-1	22.76	31.87	153.47	22.76	11675.5	1	NA	Stella	5
1641	5	5	5	1.62293e+06	1.69305e+06	2516918	2639586	1	deletion	466	466	-1	400	404	520	532	homozygous	1	-1	31.89	31.89	154.51	185.11	52549.6	1	NA	Stella	5
1642	5	5	5	2367347	2.55548e+06	3313235	3519374	1	deletion	466	472	-1	566	618	671	719	heterozygous	1	309	9.32	185.11	121.63	9.32	18008.8	0.62	NA	Stella	5
1643	25	5	5	4.05952e+06	4150689	2865824	2939371	1	insertion	467	467	-1	902	919	578	595	heterozygous	1	-1	9.79	12.55	9.79	19.21	17623.8	0.333	NA	CH320_5	5
1644	25	5	5	4992015	5113502	3302836	3432152	0.99	deletion	469	471	-1	1045	1077	669	702	heterozygous	2	309	4.36	18.11	144.8	4.36	7829	0.889	NA	CH320_5	5
1645	17	5	5	4291201	4.34267e+06	3444603	3513927	1	deletion	470	470	-1	943	956	705	717	heterozygous	1	309	11.93	11.93	19.1	26.7	17853.4	0.5	NA	CH264_4	5
1646	17	5	5	4.47668e+06	4.60185e+06	3647943	3767579	1	insertion	470	473	-1	988	1009	745	777	unknown	-1	310	2.49	26.7	9.38	2.49	5533.3	0.485	NA	CH264_4	5
1647	25	5	5	5.18419e+06	5.19772e+06	3502546	3519374	1	deletion	471	471	-1	1095	1100	716	719	heterozygous	2	309	14.19	14.19	129.01	43.21	3304.4	0.444	NA	CH320_5	5
1648	25	5	5	5.60853e+06	5.63797e+06	3929867	3960590	0.96	deletion	471	471	-1	1202	1208	809	815	heterozygous	1	311	1.43	104.3	32.95	1.43	1291.4	0.333	NA	CH320_5	5
1649	25	5	5	5.64952e+06	5.66611e+06	3972154	3991388	1	deletion	471	471	-1	1210	1212	817	819	heterozygous	1	312	20.95	107.29	35.3	20.95	2640.5	0.333	NA	CH320_5	5
1650	25	5	5	5.70381e+06	5.79062e+06	4028984	4139219	1	deletion	471	471	-1	1220	1233	826	842	unknown	-1	313	33.1	112.11	33.1	54.04	23429	0.333	NA	CH320_5	5
1651	25	5	5	5.80642e+06	5.80831e+06	4155025	4156017	0.82	insertion	471	471	-1	1237	1238	846	847	unknown	-1	314	31.15	110.76	31.15	58.62	894.2	0.333	NA	CH320_5	5
1652	25	5	5	5.87207e+06	5889927	4220127	4241339	1	deletion	471	471	-1	1256	1265	865	870	heterozygous	1	315	19.34	124.34	19.34	28.22	3359.7	0.333	NA	CH320_5	5
1653	25	5	5	6.03813e+06	6.13823e+06	4388817	4454799	0.99	insertion	471	475	-1	1294	1321	896	910	heterozygous	1	316	67.19	144.8	67.19	289.36	34118.4	0.75	NA	CH320_5	5
1654	5	5	5	2.75588e+06	2.7748e+06	3719048	3728490	1	insertion	472	472	-1	672	674	766	768	unknown	-1	310	50.18	50.18	67.61	121.63	9474	0.5	NA	Stella	5
1655	5	5	5	2.92088e+06	2.92422e+06	3874683	3877403	0.82	insertion	472	472	-1	709	710	796	797	heterozygous	1	-1	19.71	80.24	36.56	19.71	612.1	0.5	NA	Stella	5
1656	5	5	5	2.977e+06	3.0064e+06	3929867	3960590	0.97	deletion	472	472	-1	723	729	809	815	heterozygous	1	311	1.55	88.17	23.98	1.55	1328.4	0.333	NA	Stella	5
1657	5	5	5	3.01313e+06	3034874	3967325	3991388	1	deletion	472	472	-1	730	734	816	819	heterozygous	1	312	10.14	89.55	28.4	10.14	2320.2	0.333	NA	Stella	5
1658	5	5	5	3.07267e+06	3.16841e+06	4028984	4139219	1	deletion	472	472	-1	742	757	826	842	unknown	-1	313	20.61	93.05	26.74	20.61	14492.3	0.333	NA	Stella	5
1659	5	5	5	3.18421e+06	3.20836e+06	4155025	4174707	1	insertion	472	472	-1	761	771	846	855	unknown	-1	314	26.88	92.05	26.88	43.49	4471.3	0.333	NA	Stella	5
1660	5	5	5	3.25361e+06	3.26142e+06	4220127	4231367	1	deletion	472	472	-1	781	784	865	867	heterozygous	1	315	18.12	99.58	18.12	99.55	3428.1	0.333	NA	Stella	5
1661	5	5	5	3.28313e+06	3289088	4253252	4258782	-1	insertion	472	472	-1	793	794	873	874	heterozygous	1	-1	3.55	98.44	17.44	3.55	424.8	0.333	NA	Stella	5
1662	5	5	5	3.3936e+06	3.54143e+06	4363213	4502529	1	insertion	472	476	-1	816	845	892	919	heterozygous	2	316	4.47	121.63	31.48	4.47	8513.7	0.696	NA	Stella	5
1663	25	5	5	6.17601e+06	6.18531e+06	4492087	4.50016e+06	1	insertion	475	475	-1	1326	1330	915	918	heterozygous	1	316	4.88	4.88	56.22	21.42	1220.4	1	NA	CH320_5	5
1664	25	5	5	6.21329e+06	6.28027e+06	4528041	4577456	1	insertion	475	475	-1	1337	1348	924	933	heterozygous	1	317	8.4	8.4	59.9	67.19	17564.4	0.435	NA	CH320_5	5
1665	25	5	5	6.39837e+06	6.40486e+06	4694339	4700392	-1	insertion	475	475	-1	1366	1367	948	949	unknown	-1	318	3.39	15.64	48.81	3.39	444.1	0.333	NA	CH320_5	5
1666	25	5	5	6.44899e+06	6.46069e+06	4744397	4758551	1	deletion	475	475	-1	1382	1383	960	961	heterozygous	1	319	23.33	23.33	42.32	32.92	2459.6	0.5	NA	CH320_5	5
1667	5	5	5	3.59384e+06	3.60775e+06	4554808	4577456	1	deletion	476	476	-1	854	856	928	933	heterozygous	2	317	14.04	14.04	20.12	31.48	8739.2	0.4	NA	Stella	5
1668	5	5	5	3.69761e+06	3.71331e+06	4665992	4694339	1	deletion	476	476	-1	868	871	942	948	unknown	-1	318	14.95	19.64	14.95	31.48	12650.1	0.333	NA	Stella	5
1669	5	5	5	3.76343e+06	3.90404e+06	4744397	4871268	1	insertion	476	478	-1	885	920	960	986	heterozygous	2	319	11.41	31.48	11.41	14.02	13742.1	0.9	NA	Stella	5
1670	5	5	5	5061377	5.08317e+06	6292639	6312917	1	insertion	482	482	-1	1174	1180	1248	1254	heterozygous	1	-1	3.37	3.38	183.17	5.65	1514.8	0.333	NA	Stella	5
1671	5	5	5	5.06554e+06	5.07922e+06	6.29658e+06	6.30897e+06	1	insertion	482	482	-1	1176	1177	1249	1251	heterozygous	1	-1	2.51	2.51	183.88	5.65	1279.5	0.333	NA	Stella	5
1672	5	5	5	5.08317e+06	5.09599e+06	6312917	6326760	0.99	deletion	482	482	-1	1180	1182	1254	1257	heterozygous	1	-1	5.15	6.51	179.02	5.17	1026.9	0.444	NA	Stella	5
1673	5	5	5	5.11643e+06	5.19726e+06	6.34703e+06	6437451	1	deletion	482	482	-1	1186	1205	1261	1281	heterozygous	1	-1	10.29	10.35	183.08	11.19	9603.3	0.389	NA	Stella	5
1674	5	5	5	5.20299e+06	5.23287e+06	6443182	6474411	0.97	deletion	482	482	-1	1206	1215	1282	1290	heterozygous	1	-1	1.54	7.52	178.43	1.54	1344.1	0.333	NA	Stella	5
1675	5	5	5	5.24547e+06	5.27613e+06	6487028	6512091	1	insertion	482	482	-1	1219	1222	1294	1295	heterozygous	1	-1	16.76	16.76	174.4	57.76	5594.4	0.333	NA	Stella	5
1676	5	5	5	5.30725e+06	5329681	6543354	6566984	0.98	deletion	482	482	-1	1226	1236	1298	1307	heterozygous	1	-1	2.26	18.74	167.95	2.26	1201.8	0.333	NA	Stella	5
1677	5	5	5	5.3854e+06	5470147	6623088	6704148	0.99	insertion	482	482	-1	1247	1267	1317	1330	heterozygous	1	-1	2.24	26.02	166.98	2.24	3687.7	0.333	NA	Stella	5
1678	5	5	5	5.48028e+06	5.50568e+06	6714278	6745229	1	deletion	482	482	-1	1271	1276	1334	1339	heterozygous	1	-1	24.98	24.98	167.09	37.49	5557.9	0.375	NA	Stella	5
1679	5	5	5	5.52361e+06	5.60467e+06	6763145	6783346	1	insertion	482	482	-1	1282	1297	1344	1349	homozygous	1	-1	25.69	25.69	169.26	157.5	60853.4	0.857	NA	Stella	5
1680	5	5	5	5.66535e+06	5.67771e+06	6.84421e+06	6855827	0.5	insertion	482	482	-1	1310	1311	1360	1361	homozygous	1	-1	3.27	31.68	157.09	3.27	733.3	1	NA	Stella	5
1681	5	5	5	5.83897e+06	5.84388e+06	7017024	7022247	-1	deletion	482	482	-1	1345	1346	1393	1394	unknown	-1	320	1.57	72.91	114.74	1.57	315.9	0.333	NA	Stella	5
1682	5	5	5	6.07698e+06	6.09701e+06	7255251	7277264	0.99	deletion	482	482	-1	1399	1405	1440	1447	heterozygous	1	321	8.43	116.17	75.97	8.43	1980.3	1	NA	Stella	5
1683	5	5	5	6.33094e+06	6.34551e+06	7510752	7521491	1	insertion	482	482	-1	1453	1455	1489	1490	unknown	-1	322	27.32	163.58	27.32	135.38	3832.2	0.333	NA	Stella	5
1684	5	5	5	6.3678e+06	6395010	7543729	7572250	0.98	deletion	482	482	-1	1457	1458	1492	1494	unknown	-1	322	1.8	162.49	25.37	1.8	1309.8	0.333	NA	Stella	5
1685	5	5	5	6.40142e+06	6.40692e+06	7578782	7583998	-1	insertion	482	482	-1	1461	1462	1497	1498	heterozygous	1	323	1.14	164.57	22.6	1.14	291.5	0.333	NA	Stella	5
1686	5	5	5	6.43028e+06	6.43336e+06	7607167	7609971	-1	insertion	482	482	-1	1463	1464	1499	1500	unknown	-1	323	2.7	166.03	22.89	2.7	275	0.333	NA	Stella	5
1687	5	5	5	6.50165e+06	6.82631e+06	7678331	7743582	1	insertion	482	488	-1	1483	1512	1517	1522	heterozygous	1	324	130.62	157.5	130.62	18905.9	259408	0.857	NA	Stella	5
1688	17	5	5	7.70395e+06	7.71357e+06	6929341	6938359	0.5	insertion	484	484	-1	1673	1674	1378	1379	heterozygous	1	-1	3.23	3.57	16.79	3.49	607.1	0.5	NA	CH264_4	5
1689	17	5	5	7764921	7.80294e+06	6989825	7012953	1	insertion	484	484	-1	1687	1695	1390	1392	unknown	-1	320	9.31	14.15	9.31	23.82	14887.1	0.333	NA	CH264_4	5
1690	25	5	5	8.60315e+06	8.6669e+06	6.98717e+06	7.04259e+06	1	insertion	485	485	-1	1837	1850	1388	1399	heterozygous	2	320	9.61	9.61	13.81	19.26	8325.8	0.333	NA	CH320_5	5
1691	25	5	5	8.73508e+06	9.12894e+06	7110237	7478065	1	insertion	485	486	-1	1861	1938	1409	1481	heterozygous	2	321	6.43	19.26	32.35	6.43	26027.6	0.961	NA	CH320_5	5
1692	25	5	5	9.2346e+06	9.26629e+06	7583998	7609971	1	insertion	486	486	-1	1958	1959	1498	1500	heterozygous	1	323	15.05	20.58	15.05	32.35	5713.1	0.333	NA	CH320_5	5
1693	25	5	5	9.31118e+06	10269539	7654937	7813922	1	insertion	486	489	-1	1971	2124	1511	1535	heterozygous	2	324	16.79	32.35	16.79	30322.8	799371	0.735	NA	CH320_5	5
1694	17	5	5	8.29856e+06	8359956	7.50173e+06	7583998	1	deletion	487	487	-1	1810	1815	1488	1498	heterozygous	2	323	10.08	10.08	16.39	24.24	20866.6	0.333	NA	CH264_4	5
1695	25	5	5	1.02904e+07	1.03038e+07	7834454	7.8465e+06	1	insertion	489	489	-1	2128	2130	1539	1542	heterozygous	1	-1	4.87	4.9	17.18	6.01	1367.9	0.5	NA	CH320_5	5
1696	17	5	5	9.63396e+06	9.64887e+06	8313265	8327176	0.8	insertion	491	491	-1	1971	1974	1627	1629	heterozygous	1	-1	4.76	13.1	6.67	4.77	997.4	0.333	NA	CH264_4	5
1697	17	5	5	9.69128e+06	9.85751e+06	8369667	8472456	1	insertion	491	492	-1	1980	2021	1634	1650	heterozygous	1	-1	11.54	18.7	11.54	456.36	63436.3	0.85	NA	CH264_4	5
1698	5	5	5	8.60468e+06	8.62648e+06	9364672	9398237	1	deletion	495	495	-1	1929	1930	1846	1849	heterozygous	1	-1	8.87	8.87	12.95	23.72	11766.2	0.5	NA	Stella	5
1699	5	5	5	8.64737e+06	8.67893e+06	9418973	9461363	1	deletion	495	495	-1	1934	1935	1853	1856	heterozygous	1	-1	9.59	9.6	12.18	23.72	10832	0.5	NA	Stella	5
1700	5	5	5	8.74052e+06	8.92795e+06	9522938	9695423	1	insertion	495	496	-1	1950	1998	1869	1901	homozygous	1	-1	9.09	23.72	36.71	9.09	14944.8	0.857	NA	Stella	5
1701	5	5	5	8.94135e+06	8.95143e+06	9709169	9719759	0.55	deletion	496	496	-1	2007	2010	1908	1911	heterozygous	1	-1	1.36	4.28	30.98	1.36	507.6	0.364	NA	Stella	5
1702	5	5	5	8.98467e+06	9.03452e+06	9752742	9.7986e+06	1	insertion	496	496	-1	2015	2022	1916	1921	heterozygous	1	-1	6.35	6.35	35.16	8.52	3986.1	0.333	NA	Stella	5
1703	5	5	5	9.06035e+06	9.06456e+06	9824485	9831418	1	deletion	496	496	-1	2025	2026	1924	1925	heterozygous	1	-1	5.56	5.56	34.35	36.71	2722.3	0.333	NA	Stella	5
1704	5	5	5	9.17255e+06	9.19077e+06	9939478	9956912	0.42	insertion	496	496	-1	2054	2060	1950	1954	heterozygous	1	-1	1.42	29.16	7.96	1.42	783.5	0.333	NA	Stella	5
1705	5	5	5	1.01747e+07	1.01921e+07	10935978	10942919	1	insertion	501	501	-1	2257	2259	2123	2124	heterozygous	1	-1	11.15	11.15	253.14	275.72	10425	0.333	NA	Stella	5
1706	5	5	5	1.02551e+07	1.02772e+07	1.10055e+07	11029773	1	deletion	501	501	-1	2281	2282	2143	2146	heterozygous	1	-1	5.09	21.62	242.32	5.09	2103.5	0.333	NA	Stella	5
1707	5	5	5	1.05578e+07	1.06119e+07	11308844	11368160	1	deletion	501	501	-1	2330	2336	2192	2199	heterozygous	1	-1	8.74	70.1	195.29	8.74	5180.7	0.333	NA	Stella	5
1708	5	5	5	1.06936e+07	1.07084e+07	11449442	11467317	1	deletion	501	501	-1	2357	2359	2217	2218	heterozygous	1	325	32.86	82.07	181.9	32.86	3061.6	0.333	NA	Stella	5
1709	5	5	5	1.08405e+07	1.09251e+07	11599124	11688152	1	deletion	501	501	-1	2390	2414	2249	2273	unknown	-1	326	2.74	107.33	153.39	2.74	4406.4	0.338	NA	Stella	5
1710	5	5	5	1.08458e+07	10903615	11604504	1.16672e+07	1	deletion	501	501	-1	2392	2408	2251	2266	unknown	-1	326	5.56	106.99	159.14	5.56	4936.6	0.333	NA	Stella	5
1711	5	5	5	1.09652e+07	10973495	1.17287e+07	11740466	1	deletion	501	501	-1	2420	2424	2278	2280	homozygous	1	327	94.62	112.23	152.36	94.62	3482.3	0.5	NA	Stella	5
1712	5	5	5	11431075	1.14409e+07	12197973	12207377	-1	insertion	501	501	-1	2517	2518	2366	2367	unknown	-1	328	1.16	230.04	29.92	1.16	443.2	0.333	NA	Stella	5
1713	5	5	5	1.15055e+07	1.15123e+07	12271914	12280098	0.99	deletion	501	501	-1	2530	2531	2379	2380	unknown	-1	329	15.96	247.65	15.96	28.87	1422.7	0.333	NA	Stella	5
1714	5	5	5	1.15922e+07	1.16634e+07	12358971	12378574	1	insertion	501	505	-1	2549	2574	2395	2399	heterozygous	1	330	275.72	275.72	645.39	8029.26	51611.1	0.714	NA	Stella	5
1715	25	5	5	1.33656e+07	1.33712e+07	11051181	11057604	0.9	deletion	503	503	-1	2798	2800	2149	2151	heterozygous	1	-1	11.22	25.44	443.01	11.22	757.4	0.333	NA	CH320_5	5
1716	25	5	5	1.37199e+07	13722643	11405288	11407406	0.82	insertion	503	503	-1	2865	2866	2209	2210	heterozygous	1	-1	26.08	71.4	396.44	26.08	649.8	0.333	NA	CH320_5	5
1717	25	5	5	1.37642e+07	1.37807e+07	11449442	11469236	1	deletion	503	503	-1	2875	2878	2217	2219	heterozygous	1	325	31.07	74.88	393.86	31.07	3289.5	0.333	NA	CH320_5	5
1718	25	5	5	1.39295e+07	1.39707e+07	11616301	1.16672e+07	1	deletion	503	503	-1	2916	2927	2255	2266	unknown	-1	326	41	92.82	377.5	41	9673.6	0.333	NA	CH320_5	5
1719	25	5	5	13929457	1.39918e+07	11616301	11688152	1	deletion	503	503	-1	2916	2934	2255	2273	unknown	-1	326	20.57	93.24	371.46	20.57	9485.5	0.339	NA	CH320_5	5
1720	25	5	5	1.4033e+07	1.40411e+07	1.17287e+07	11740466	1	deletion	503	503	-1	2941	2944	2278	2280	homozygous	1	327	96.67	96.67	372.08	103.45	3639.4	0.5	NA	CH320_5	5
1721	25	5	5	1.40831e+07	1.40935e+07	11782889	11790675	1	insertion	503	503	-1	2954	2955	2289	2290	heterozygous	1	-1	102.19	102.19	365.74	105.98	2578.6	0.5	NA	CH320_5	5
1722	25	5	5	1.41225e+07	1.41293e+07	11819434	11825190	1	insertion	503	503	-1	2959	2961	2294	2295	heterozygous	1	-1	25.56	103.97	364.2	25.56	1025.3	0.333	NA	CH320_5	5
1723	25	5	5	1.42346e+07	14249877	11931372	11941148	1	insertion	503	503	-1	2980	2984	2315	2317	unknown	-1	331	119.6	119.6	349.36	327.34	5471.7	0.333	NA	CH320_5	5
1724	25	5	5	1.45818e+07	1.46103e+07	12271914	12312764	1	deletion	503	503	-1	3048	3052	2379	2384	unknown	-1	329	109.05	198.87	270.79	109.05	12395	0.333	NA	CH320_5	5
1725	25	5	5	1.46562e+07	1.47239e+07	12358226	12408193	1	insertion	503	503	-1	3064	3082	2394	2407	heterozygous	1	330	148.9	200.56	270.4	148.9	17723.9	0.56	NA	CH320_5	5
1726	25	5	5	1.48343e+07	1.48547e+07	12519075	1.25983e+07	1	deletion	503	503	-1	3108	3112	2432	2443	homozygous	1	332	216.74	216.74	255.28	467.57	58808.6	0.333	NA	CH320_5	5
1727	25	5	5	1.49644e+07	1.50333e+07	12707672	12795934	1	deletion	503	503	-1	3143	3162	2473	2495	unknown	-1	333	57.56	246.22	218.45	57.56	19380.4	0.489	NA	CH320_5	5
1728	25	5	5	1.49644e+07	1.50333e+07	12707672	12795934	1	deletion	503	503	-1	3143	3162	2473	2495	unknown	-1	333	57.56	243.27	221.07	57.56	19380.4	0.489	NA	CH320_5	5
1729	25	5	5	1.49883e+07	1.50232e+07	12731455	1.27862e+07	1	deletion	503	503	-1	3148	3159	2478	2492	unknown	-1	333	149.11	249	221.87	149.11	19900.1	0.5	NA	CH320_5	5
1730	25	5	5	1.51262e+07	1.51616e+07	12889289	12898140	1	insertion	503	503	-1	3181	3185	2510	2512	heterozygous	1	334	210.41	259.46	210.41	467.57	26475.4	0.333	NA	CH320_5	5
1731	25	5	5	1.52002e+07	1.52469e+07	12936667	12986018	0.98	deletion	503	503	-1	3193	3207	2520	2531	heterozygous	1	335	1.64	264.3	205.82	1.64	2639.4	0.444	NA	CH320_5	5
1732	25	5	5	1.52742e+07	1.5308e+07	13013311	13035861	1	insertion	503	503	-1	3212	3217	2535	2539	heterozygous	1	335	206.38	263.23	206.38	287.09	11193.4	0.5	NA	CH320_5	5
1733	25	5	5	1.54331e+07	1.54355e+07	13160806	13163025	-1	insertion	503	503	-1	3244	3246	2564	2565	heterozygous	1	-1	2.51	289.41	177.74	2.51	250.6	0.333	NA	CH320_5	5
1734	25	5	5	1.54438e+07	1.54515e+07	13171187	13179342	-1	deletion	503	503	-1	3248	3249	2567	2568	homozygous	1	336	1.89	288.81	176.31	1.89	454.1	0.333	NA	CH320_5	5
1735	25	5	5	1.54875e+07	1.55217e+07	13215791	13247047	1	insertion	503	503	-1	3259	3265	2578	2584	unknown	-1	337	9.85	299.65	169.85	9.85	2943.7	0.333	NA	CH320_5	5
1736	25	5	5	1.5602e+07	1.56362e+07	13327937	1.33515e+07	1	insertion	503	503	-1	3286	3297	2606	2610	unknown	-1	338	116.08	313.92	156	116.08	10629.2	0.333	NA	CH320_5	5
1737	25	5	5	1.5646e+07	1.56626e+07	13361257	13376983	0.44	insertion	503	503	-1	3300	3303	2613	2616	heterozygous	1	-1	2.94	312.34	151.57	2.94	918.5	0.333	NA	CH320_5	5
1738	25	5	5	1.56964e+07	1.57054e+07	13411360	13415608	1	insertion	503	503	-1	3308	3314	2620	2623	unknown	-1	339	152.79	316.49	152.79	467.57	4776.7	0.333	NA	CH320_5	5
1739	25	5	5	1.5866e+07	1.59011e+07	13576000	13616295	1	deletion	503	503	-1	3342	3347	2650	2659	unknown	-1	340	19.88	336.02	133.68	19.88	5278.8	0.333	NA	CH320_5	5
1740	25	5	5	1.61571e+07	1.62143e+07	13872593	13925823	1	insertion	503	503	-1	3390	3401	2704	2713	unknown	-1	341	4.68	368.52	101.46	4.68	3913.2	0.333	NA	CH320_5	5
1741	25	5	5	1.62522e+07	1.62686e+07	1.39638e+07	13985962	1	deletion	503	503	-1	3410	3414	2721	2726	unknown	-1	342	36.6	371.01	98.36	36.6	5810.7	0.333	NA	CH320_5	5
1742	25	5	5	1.63936e+07	1.65229e+07	14111548	14179473	1	insertion	503	503	-1	3450	3470	2754	2761	heterozygous	1	343	78.96	393.66	78.96	467.57	61301.9	0.333	NA	CH320_5	5
1743	25	5	5	16651940	1.66862e+07	14309277	14347166	1	deletion	503	503	-1	3494	3500	2783	2787	homozygous	1	344	10.18	408.3	61.06	10.18	3603.3	0.333	NA	CH320_5	5
1744	25	5	5	1.69087e+07	1.69128e+07	14571033	14578735	1	deletion	503	503	-1	3562	3564	2844	2846	homozygous	1	345	31.08	437.49	31.08	111.76	3596.4	0.333	NA	CH320_5	5
1745	25	5	5	1.70114e+07	1.71892e+07	14677349	14719312	1	insertion	503	509	-1	3590	3619	2869	2875	heterozygous	1	346	82.3	467.57	82.3	12477.7	135841	0.437	NA	CH320_5	5
1746	17	5	5	1.30584e+07	1.30762e+07	11862466	11879407	0.42	insertion	504	504	-1	2719	2720	2300	2301	heterozygous	1	-1	1.65	11	69.3	1.65	800.2	0.333	NA	CH264_4	5
1747	17	5	5	1.31013e+07	1.31078e+07	11904214	11909846	0.82	insertion	504	504	-1	2725	2728	2306	2309	heterozygous	1	-1	13.67	13.67	65.8	21	920.2	0.333	NA	CH264_4	5
1748	17	5	5	1.31392e+07	1.3147e+07	11941148	11948492	-1	insertion	504	504	-1	2735	2736	2317	2318	unknown	-1	331	1.49	22.11	58.81	1.49	391.9	0.333	NA	CH264_4	5
1749	17	5	5	13255475	1.32662e+07	12056397	12067962	0.87	deletion	504	504	-1	2762	2763	2342	2343	heterozygous	1	-1	5.01	49.5	34.55	5.01	864.2	0.333	NA	CH264_4	5
1750	17	5	5	1.3284e+07	1.32923e+07	12085801	12093316	0.82	insertion	504	504	-1	2767	2768	2347	2348	heterozygous	1	-1	9.04	51.36	32.69	9.04	775.3	0.333	NA	CH264_4	5
1751	17	5	5	1.33358e+07	1.33474e+07	12136614	12149523	0.99	deletion	504	504	-1	2774	2780	2354	2357	heterozygous	1	-1	10.97	55.11	25.56	10.97	1342.7	0.333	NA	CH264_4	5
1752	17	5	5	1.33885e+07	1.33948e+07	12191003	12197973	0.9	deletion	504	504	-1	2788	2789	2365	2366	unknown	-1	328	7.91	59.37	24.68	7.91	690	0.333	NA	CH264_4	5
1753	17	5	5	1.35362e+07	1.36578e+07	12338072	12426664	0.99	insertion	504	506	-1	2814	2851	2388	2411	heterozygous	2	330	21.29	81.91	21.29	166.11	33008	0.511	NA	CH264_4	5
1754	5	5	5	11685232	1.17338e+07	12400551	12419499	1	insertion	505	505	-1	2581	2594	2405	2409	heterozygous	2	330	7.44	7.44	651.75	645.39	29668.8	0.5	NA	Stella	5
1755	5	5	5	1.18333e+07	1.18537e+07	12519075	1.25983e+07	1	deletion	505	505	-1	2618	2623	2432	2443	homozygous	1	332	24.89	24.89	635.6	645.39	58775.7	0.333	NA	Stella	5
1756	5	5	5	1.22135e+07	1.22284e+07	12957863	12973727	0.9	deletion	505	505	-1	2712	2714	2525	2528	heterozygous	2	335	3.45	122.01	529.42	3.45	984.6	0.5	NA	Stella	5
1757	5	5	5	1.22407e+07	1.23084e+07	1.2986e+07	13035861	1	insertion	505	505	-1	2718	2732	2531	2539	heterozygous	2	335	123.45	123.45	535.56	151.16	17916.9	0.5	NA	Stella	5
1758	5	5	5	1.24437e+07	1.24513e+07	13171187	13179342	0.9	deletion	505	505	-1	2763	2764	2567	2568	homozygous	1	336	3.41	152.34	502.68	3.41	555.2	0.333	NA	Stella	5
1759	5	5	5	1.29706e+07	1.29917e+07	13697965	13717388	1	insertion	505	505	-1	2878	2881	2674	2676	unknown	-1	347	7.05	283.71	373.33	7.05	1604.3	0.333	NA	Stella	5
1760	5	5	5	1.31365e+07	1.31479e+07	13861745	13872593	0.42	insertion	505	505	-1	2908	2909	2703	2704	unknown	-1	341	1.78	320.19	332.9	1.78	560.2	0.333	NA	Stella	5
1761	5	5	5	1.32393e+07	1.32468e+07	1.39638e+07	13975456	1	deletion	505	505	-1	2929	2932	2721	2724	unknown	-1	342	26.27	336.01	321.32	26.27	4174.5	0.333	NA	Stella	5
1762	5	5	5	1.33833e+07	1.34616e+07	14111548	14179473	1	insertion	505	505	-1	2966	2976	2754	2761	heterozygous	1	343	24.67	364.36	294.13	24.67	10435.7	0.333	NA	Stella	5
1763	5	5	5	1.3563e+07	1.35754e+07	14280815	14289558	1	insertion	505	505	-1	2992	2995	2777	2778	heterozygous	1	-1	167.82	374.79	282.04	167.82	3614.8	0.333	NA	Stella	5
1764	5	5	5	13594804	1.36291e+07	14309277	14347166	1	deletion	505	505	-1	3000	3006	2783	2787	homozygous	1	344	10.05	376.11	281.61	10.05	3580.3	0.333	NA	Stella	5
1765	5	5	5	1.36931e+07	1.37005e+07	14410762	14417237	0.82	insertion	505	505	-1	3016	3021	2798	2801	heterozygous	1	-1	16.54	383.53	273.87	16.54	909.7	0.333	NA	Stella	5
1766	5	5	5	1.38543e+07	13858381	14571033	14578735	1	deletion	505	505	-1	3071	3072	2844	2846	homozygous	1	345	111.57	421.88	234.77	111.57	3608.4	0.333	NA	Stella	5
1767	5	5	5	1.3957e+07	1.40913e+07	14677349	14703829	1	insertion	505	505	-1	3096	3116	2869	2871	heterozygous	1	346	211.11	451.37	211.11	645.39	107806	0.429	NA	Stella	5
1768	5	5	5	14581251	1.46786e+07	15192984	15272396	1	insertion	505	505	-1	3220	3239	2962	2975	heterozygous	1	348	60.49	561.75	97.61	60.49	17902.7	0.875	NA	Stella	5
1769	5	5	5	1.50675e+07	1.50954e+07	15659477	15685691	1	insertion	505	505	-1	3288	3293	3020	3026	heterozygous	1	-1	2.64	616.27	41.47	2.64	1743.7	0.333	NA	Stella	5
1770	5	5	5	1.51748e+07	1.51942e+07	15764871	15788363	1	deletion	505	505	-1	3317	3320	3049	3054	unknown	-1	349	18.94	638.6	18.94	25.44	4074.7	0.333	NA	Stella	5
1771	5	5	5	1.52606e+07	1.52911e+07	15855348	15887484	0.98	deletion	505	505	-1	3333	3338	3067	3073	heterozygous	1	-1	2.19	645.85	11.89	2.19	1629.6	0.333	NA	Stella	5
1772	5	5	5	1.53294e+07	1.55055e+07	15925823	16089246	1	insertion	505	512	-1	3349	3385	3084	3111	heterozygous	1	350	7.27	645.39	148.42	7.27	12664.6	0.483	NA	Stella	5
1773	17	5	5	1.36937e+07	1.37819e+07	12462439	1.26027e+07	1	deletion	506	506	-1	2867	2883	2424	2446	homozygous	1	332	10.72	10.72	16.63	21.29	52109.6	0.333	NA	CH264_4	5
1774	17	5	5	1.38289e+07	13937272	12649311	12795934	1	deletion	506	507	-1	2897	2927	2460	2495	unknown	-1	333	21.29	21.29	27.7	81.47	38210.3	0.486	NA	CH264_4	5
1775	17	5	5	1.40334e+07	1.40667e+07	12891434	12898140	1	insertion	507	507	-1	2944	2949	2511	2512	heterozygous	1	334	14.35	18.21	14.35	27.7	26558.1	0.333	NA	CH264_4	5
1776	17	5	5	14336695	1.43444e+07	13171187	13179342	-1	deletion	508	508	-1	3011	3012	2567	2568	homozygous	1	336	1.82	27.17	176.84	1.82	449.1	0.333	NA	CH264_4	5
1777	17	5	5	1.43646e+07	1.43689e+07	13199998	13203944	-1	insertion	508	508	-1	3018	3019	2573	2574	heterozygous	1	-1	5.38	27.02	179.77	5.38	407.8	0.333	NA	CH264_4	5
1778	17	5	5	1.43807e+07	14417149	13215791	13254180	0.96	deletion	508	508	-1	3023	3028	2578	2585	unknown	-1	337	1.44	28.6	179.8	1.44	1934.9	0.333	NA	CH264_4	5
1779	17	5	5	1.45066e+07	1.45194e+07	13343846	13351503	1	insertion	508	508	-1	3052	3055	2608	2610	unknown	-1	338	46.01	46.01	161.76	222.17	5126.1	0.333	NA	CH264_4	5
1780	17	5	5	1.45722e+07	1.45787e+07	13405316	13415608	1	deletion	508	508	-1	3063	3065	2618	2623	unknown	-1	339	51.28	51.28	156.66	139.07	3739.8	0.333	NA	CH264_4	5
1781	17	5	5	1.47669e+07	1.47893e+07	13603441	1.36387e+07	1	deletion	508	508	-1	3102	3107	2655	2665	unknown	-1	340	69.3	69.3	139.72	150.8	12804.5	0.333	NA	CH264_4	5
1782	17	5	5	1.48487e+07	1.48697e+07	13697965	13708927	1	insertion	508	508	-1	3115	3116	2674	2675	unknown	-1	347	72.99	72.99	134.21	222.17	10070.3	0.333	NA	CH264_4	5
1783	17	5	5	1.48952e+07	1.49151e+07	13734396	13753182	0.94	insertion	508	508	-1	3123	3125	2682	2684	heterozygous	1	-1	1.25	78.62	128.38	1.25	1090.7	0.333	NA	CH264_4	5
1784	17	5	5	1.51576e+07	1.51702e+07	13994052	14005837	0.8	insertion	508	508	-1	3175	3177	2729	2730	heterozygous	1	-1	4.28	108.25	98.83	4.28	824	0.333	NA	CH264_4	5
1785	17	5	5	1.52766e+07	1.54139e+07	14111548	14212623	0.99	insertion	508	508	-1	3206	3225	2754	2765	heterozygous	2	343	91.18	119.48	91.18	131.64	36223	0.333	NA	CH264_4	5
1786	17	5	5	1.54405e+07	1.54764e+07	14239248	14266794	1	insertion	508	508	-1	3231	3239	2771	2773	heterozygous	1	-1	87.66	120.67	87.66	105.6	8272.7	0.333	NA	CH264_4	5
1787	17	5	5	1.55185e+07	1.55528e+07	14309277	14347166	1	deletion	508	508	-1	3248	3254	2783	2787	homozygous	1	344	10.06	125.48	82.83	10.06	3582.3	0.333	NA	CH264_4	5
1788	17	5	5	1.55714e+07	1.56072e+07	14365766	14403444	0.98	deletion	508	508	-1	3257	3263	2790	2797	heterozygous	1	-1	2.18	126.28	78.37	2.18	1812.3	0.333	NA	CH264_4	5
1789	17	5	5	1.55812e+07	1.56072e+07	14375850	14403444	0.98	deletion	508	508	-1	3259	3263	2792	2797	heterozygous	1	-1	3.11	123.55	79.18	3.11	1568.5	0.333	NA	CH264_4	5
1790	17	5	5	1.56323e+07	1.5653e+07	14428815	14445004	1	insertion	508	508	-1	3271	3279	2805	2811	heterozygous	1	-1	31.03	132.86	75.79	31.03	4496.2	0.333	NA	CH264_4	5
1791	17	5	5	1.56323e+07	1.56644e+07	14428815	14456413	1	insertion	508	508	-1	3271	3281	2805	2814	heterozygous	1	-1	31.03	128.43	74.4	31.03	4528.4	0.333	NA	CH264_4	5
1792	17	5	5	1.57789e+07	1.57937e+07	14571033	1.45894e+07	1	deletion	508	508	-1	3314	3319	2844	2850	homozygous	1	345	36.05	159.13	49.27	36.05	3611.1	0.333	NA	CH264_4	5
1793	17	5	5	1.58824e+07	1.61135e+07	14677349	14703829	1	insertion	508	508	-1	3338	3361	2869	2871	heterozygous	2	346	46.66	170.66	46.66	222.17	204613	0.429	NA	CH264_4	5
1794	17	5	5	1.61461e+07	1.61739e+07	14736408	14771668	1	deletion	508	508	-1	3371	3379	2881	2889	unknown	-1	351	38.06	170.84	38.06	52.55	7461.4	0.333	NA	CH264_4	5
1795	17	5	5	1.6204e+07	1.62182e+07	14801809	14816693	0.55	deletion	508	508	-1	3383	3384	2892	2893	heterozygous	1	-1	1.79	168.63	34.89	1.79	741	0.333	NA	CH264_4	5
1796	17	5	5	1.62393e+07	1.63486e+07	14837809	1.49592e+07	1	deletion	508	508	-1	3388	3416	2896	2922	heterozygous	1	352	11.81	171.78	31.26	11.81	12082.2	0.333	NA	CH264_4	5
1797	17	5	5	1.62653e+07	16348630	14863423	1.49592e+07	1	deletion	508	508	-1	3398	3416	2905	2922	heterozygous	1	352	18.9	179.15	30.65	18.9	12492.1	0.333	NA	CH264_4	5
1798	17	5	5	16484636	1.6504e+07	15093741	15114194	0.98	deletion	508	508	-1	3445	3446	2947	2949	heterozygous	1	353	2.24	196.54	8.72	2.24	1050.7	0.333	NA	CH264_4	5
1799	25	5	5	1.72179e+07	1.72364e+07	14747843	14771668	1	deletion	509	509	-1	3627	3630	2882	2889	unknown	-1	351	9.78	9.78	72.22	55.15	5294.1	0.333	NA	CH320_5	5
1800	25	5	5	1.74067e+07	1.7418e+07	14941817	14963619	1	deletion	509	509	-1	3665	3669	2920	2923	heterozygous	1	352	37.54	37.54	44.44	82.3	10465.8	0.333	NA	CH320_5	5
1801	25	5	5	1.75475e+07	1.75581e+07	15093741	15105585	0.99	deletion	509	509	-1	3696	3697	2947	2948	heterozygous	1	353	10.6	61.31	19.2	10.6	1223.3	0.333	NA	CH320_5	5
1802	25	5	5	1.76459e+07	1.77782e+07	15192984	15272396	1	insertion	509	510	-1	3713	3737	2962	2975	heterozygous	2	348	82.3	82.3	236.79	531.46	52915.8	0.875	NA	CH320_5	5
1803	25	5	5	1.78429e+07	1.78973e+07	15337151	15372691	1	insertion	510	510	-1	3746	3748	2982	2984	heterozygous	1	-1	9.56	9.56	233.93	236.79	18786.4	0.429	NA	CH320_5	5
1804	25	5	5	1.79392e+07	1.79439e+07	15414508	15422834	1	deletion	510	510	-1	3754	3757	2990	2991	heterozygous	1	354	14.05	14.05	228.65	196.75	3703.1	0.333	NA	CH320_5	5
1805	25	5	5	1.8113e+07	1.81596e+07	15591854	15630916	1	insertion	510	510	-1	3782	3784	3013	3015	heterozygous	1	-1	38.54	38.54	204.45	43.26	7497.5	0.333	NA	CH320_5	5
1806	25	5	5	1.82795e+07	1.8282e+07	15750701	15753520	-1	deletion	510	510	-1	3814	3815	3045	3046	unknown	-1	355	3.56	72.79	168.68	3.56	302.4	0.333	NA	CH320_5	5
1807	25	5	5	1.84529e+07	1.8527e+07	15925823	15994950	1	insertion	510	510	-1	3850	3866	3084	3098	heterozygous	1	350	5.95	89.22	155.42	5.95	4997	0.484	NA	CH320_5	5
1808	25	5	5	18586848	18638830	16054547	16089246	1	insertion	510	510	-1	3873	3883	3105	3111	unknown	-1	350	89.39	89.39	155.21	236.79	17282.9	0.467	NA	CH320_5	5
1809	25	5	5	1.8818e+07	1.88245e+07	16268256	16278392	1	deletion	510	510	-1	3917	3918	3140	3141	homozygous	1	356	74.85	107.6	134.63	74.85	3596.9	0.333	NA	CH320_5	5
1810	25	5	5	1.88885e+07	1.89254e+07	16342593	16367335	1	insertion	510	510	-1	3935	3936	3155	3156	heterozygous	1	357	119.78	119.78	122.81	236.79	12141.4	0.333	NA	CH320_5	5
1811	25	5	5	1.90285e+07	19047673	16470445	16490967	0.98	deletion	510	510	-1	3965	3969	3184	3188	heterozygous	1	358	3.9	154.83	84.21	3.9	1308.8	0.455	NA	CH320_5	5
1812	25	5	5	19047673	1.9069e+07	16490967	16513315	0.99	deletion	510	510	-1	3969	3978	3188	3195	heterozygous	1	358	1.89	154.97	83.01	1.89	1070.5	0.5	NA	CH320_5	5
1813	25	5	5	1.90809e+07	1.90913e+07	16525401	16538426	1	deletion	510	510	-1	3983	3984	3198	3199	heterozygous	1	358	44.66	157.41	84.78	44.66	2642.4	0.5	NA	CH320_5	5
1814	25	5	5	1.93675e+07	1.93749e+07	16815510	16824140	0.99	deletion	510	510	-1	4034	4035	3246	3247	heterozygous	1	359	17.15	219.19	22.93	17.15	1161.3	0.333	NA	CH320_5	5
1815	17	5	5	1.68012e+07	1.6806e+07	15414508	15422834	1	deletion	511	511	-1	3487	3490	2990	2991	heterozygous	1	354	9.66	9.66	84.39	112.72	3446.9	0.333	NA	CH264_4	5
1816	17	5	5	1.71326e+07	1.7135e+07	15750701	15753520	-1	deletion	511	511	-1	3541	3542	3045	3046	unknown	-1	355	6.54	41.92	51.52	6.54	381.5	0.333	NA	CH264_4	5
1817	17	5	5	17153739	17183781	1.57722e+07	15805212	1	deletion	511	511	-1	3547	3548	3052	3055	unknown	-1	349	6.69	43.53	50.49	6.69	2974.4	0.333	NA	CH264_4	5
1818	17	5	5	17153739	1.72003e+07	15772196	15822638	1	deletion	511	511	-1	3547	3553	3052	3061	heterozygous	1	349	6.69	43.16	45.46	6.69	3900.5	0.333	NA	CH264_4	5
1819	17	5	5	17328919	17363650	15953022	15994950	1	deletion	511	511	-1	3576	3583	3089	3098	heterozygous	2	350	34.56	54.73	40.8	34.56	7197	0.5	NA	CH264_4	5
1820	17	5	5	1.75035e+07	1.75141e+07	16134345	16145519	0.55	deletion	511	511	-1	3604	3605	3118	3120	heterozygous	1	-1	1.43	57.39	34.4	1.43	538.3	0.333	NA	CH264_4	5
1821	17	5	5	1.75646e+07	1.75808e+07	1.61966e+07	1.62179e+07	1	deletion	511	511	-1	3613	3619	3127	3131	heterozygous	1	360	32.53	59.07	35.94	32.54	5056.3	0.333	NA	CH264_4	5
1822	17	5	5	1.7631e+07	1.76376e+07	16268256	16278392	1	deletion	511	511	-1	3630	3631	3140	3141	homozygous	1	356	29.47	64.11	29.47	74.81	3597.9	0.333	NA	CH264_4	5
1823	17	5	5	1.76826e+07	17756678	16323452	16390400	1	insertion	511	511	-1	3643	3656	3152	3163	heterozygous	1	357	13.14	73.25	22.64	13.14	7143.9	0.333	NA	CH264_4	5
1824	17	5	5	1.777e+07	1.77789e+07	16403877	16411963	0.82	insertion	511	511	-1	3661	3662	3168	3169	heterozygous	1	-1	7.29	72.72	20.73	7.29	748.6	0.333	NA	CH264_4	5
1825	17	5	5	1.78376e+07	1.79371e+07	16470445	16550303	1	insertion	511	513	-1	3677	3717	3184	3202	heterozygous	1	358	52.87	112.72	52.87	72	19615	0.475	NA	CH264_4	5
1826	5	5	5	1.5613e+07	15629268	16196552	1.62179e+07	1	deletion	512	512	-1	3401	3407	3127	3131	heterozygous	1	360	9.6	9.6	134.34	32.15	5088.2	0.333	NA	Stella	5
1827	5	5	5	1.56801e+07	1.56866e+07	16268256	16278392	1	deletion	512	512	-1	3419	3420	3140	3141	homozygous	1	356	12.86	12.86	129.64	74.06	3592.9	0.333	NA	Stella	5
1828	5	5	5	1.57506e+07	1.58215e+07	16342593	16390400	1	insertion	512	512	-1	3436	3450	3155	3163	heterozygous	2	357	25.7	25.7	119.69	148.42	23104.9	0.333	NA	Stella	5
1829	5	5	5	1.59015e+07	1.59122e+07	16470445	16490967	1	deletion	512	512	-1	3472	3474	3184	3188	heterozygous	2	358	47.34	47.34	96.33	148.42	9824.2	0.455	NA	Stella	5
1830	5	5	5	1.59376e+07	1.59581e+07	16516165	16538426	0.99	deletion	512	512	-1	3486	3494	3197	3199	heterozygous	2	358	5.89	50.54	93.08	5.89	1797.1	0.5	NA	Stella	5
1831	17	5	5	1.79753e+07	17985517	16588574	16599972	0.99	deletion	513	513	-1	3724	3727	3207	3210	heterozygous	1	-1	5.56	5.56	46.3	9.91	1146.5	0.333	NA	CH264_4	5
1832	17	5	5	1.80424e+07	1.80538e+07	16656955	16670278	0.99	deletion	513	513	-1	3738	3740	3221	3222	heterozygous	1	-1	17.36	17.36	33.88	22.16	1921.8	0.333	NA	CH264_4	5
1833	17	5	5	1.82e+07	1.82076e+07	16815510	16824140	0.99	deletion	513	513	-1	3766	3767	3246	3247	heterozygous	1	359	15.25	32.62	18.28	15.25	1099.2	0.333	NA	CH264_4	5
1834	26	6	6	802031	830445	183722	199051	1	insertion	514	514	-1	177	188	36	40	unknown	-1	361	28.6	28.6	41.16	76.27	13085.5	0.333	NA	CH320_5	6
1835	26	6	6	1.05052e+06	1.07714e+06	422060	457038	1	deletion	514	514	-1	220	225	73	76	unknown	-1	362	21.42	47.67	21.42	67.14	8357.1	0.333	NA	CH320_5	6
1836	26	6	6	1.11926e+06	1.12415e+06	498913	503443	-1	insertion	514	514	-1	230	231	81	82	heterozygous	1	-1	3.23	50.09	16.33	3.23	363.1	0.333	NA	CH320_5	6
1837	26	6	6	1.15402e+06	1.17488e+06	533263	560718	1	deletion	514	514	-1	239	246	90	98	unknown	-1	363	14.53	55.06	14.53	66.82	6590.8	0.333	NA	CH320_5	6
1838	26	6	6	1.21784e+06	1.23674e+06	604136	624176	0.98	deletion	514	514	-1	257	258	109	110	unknown	-1	364	2.95	59.84	5.2	2.96	1146	0.4	NA	CH320_5	6
1839	26	6	6	1.24442e+06	1.30486e+06	631910	680232	1	insertion	514	514	-1	260	271	112	120	unknown	-1	364	8.91	61.11	8.91	73.8	12122.3	0.5	NA	CH320_5	6
1840	18	6	6	395136	402393	183722	188459	1	insertion	516	516	-1	84	88	36	37	unknown	-1	361	21.33	28.43	21.33	60.14	2520.1	0.333	NA	CH264_4	6
1841	18	6	6	510917	520476	298175	308272	0.55	deletion	516	516	-1	113	114	60	61	heterozygous	1	-1	1.88	33.66	12.55	1.88	537.9	0.333	NA	CH264_4	6
1842	18	6	6	538799	651000	326895	457038	1	deletion	516	516	-1	116	130	63	76	unknown	-1	362	16.62	35.47	16.62	22.76	17942.9	0.333	NA	CH264_4	6
1843	18	6	6	707234	718066	512500	524038	0.9	deletion	516	516	-1	141	143	85	87	heterozygous	1	-1	3.01	35.66	14.03	3.01	706.1	0.333	NA	CH264_4	6
1844	18	6	6	728131	742066	534152	553228	1	deletion	516	516	-1	147	150	91	96	unknown	-1	363	13.92	36.53	13.92	28.57	5141.2	0.333	NA	CH264_4	6
1845	18	6	6	792543	1109526	604136	837710	1	insertion	516	518	-1	165	224	109	152	unknown	-1	364	38.83	60.14	38.83	153.22	83408.3	0.5	NA	CH264_4	6
1846	18	6	6	1.18576e+06	1232556	914089	933475	1	insertion	518	518	-1	243	254	169	171	heterozygous	1	-1	14.18	20.73	14.18	38.83	27413.7	0.333	NA	CH264_4	6
1847	18	6	6	1.26324e+06	1.34199e+06	964228	1029783	1	insertion	518	518	-1	262	279	178	189	heterozygous	1	-1	13.47	21.75	13.47	38.83	13187.8	0.333	NA	CH264_4	6
1848	18	6	6	1.35876e+06	1.3716e+06	1046759	1060944	0.99	deletion	518	518	-1	284	285	194	196	heterozygous	1	-1	9.15	21.65	11.09	9.16	1347.9	0.333	NA	CH264_4	6
1849	18	6	6	1.40442e+06	1.42926e+06	1093604	1113709	1	insertion	518	518	-1	296	303	204	210	heterozygous	1	-1	8.02	26.18	8.02	38.83	4730.7	0.333	NA	CH264_4	6
1850	18	6	6	1.45226e+06	1.45901e+06	1136542	1148695	0.99	deletion	518	518	-1	310	311	216	218	heterozygous	1	-1	5.05	27.87	5.05	38.83	5401.7	0.333	NA	CH264_4	6
1851	18	6	6	1.46523e+06	1.6339e+06	1.15495e+06	1318493	0.94	insertion	518	519	-1	315	344	222	247	heterozygous	1	-1	1.25	38.83	14.08	1.25	5133.4	0.481	NA	CH264_4	6
1852	6	6	6	2.14599e+06	2.25391e+06	2041596	2.06489e+06	1	insertion	521	523	-1	467	505	402	405	heterozygous	1	-1	8.21	8.21	25.37	15448.4	84628.9	0.571	NA	Stella	6
1853	26	6	6	2.8215e+06	2.85749e+06	2112904	2119330	1	insertion	522	522	-1	626	632	415	416	unknown	-1	365	8.79	14.98	8.79	15.35	29562.9	0.333	NA	CH320_5	6
1854	6	6	6	2.30211e+06	2.32357e+06	2112904	2119330	1	insertion	523	523	-1	515	519	415	416	unknown	-1	365	11.5	15.12	11.5	25.37	15025.6	0.333	NA	Stella	6
1855	6	6	6	2.3485e+06	2.34964e+06	2144209	2157777	1	deletion	523	523	-1	526	527	423	427	homozygous	1	-1	6.3	20.21	6.3	25.37	12427.3	0.556	NA	Stella	6
1856	6	6	6	2.3663e+06	2.48201e+06	2174356	2285193	0.99	insertion	523	524	-1	533	567	432	456	homozygous	1	-1	2.22	25.37	6.39	2.22	4880.3	1	NA	Stella	6
1857	6	6	6	2.5502e+06	2.73303e+06	2352202	2428623	1	insertion	524	527	-1	575	616	465	485	heterozygous	1	366	6.39	6.39	47.04	2321.09	106411	0.9	NA	Stella	6
1858	26	6	6	3.09461e+06	3.1182e+06	2377600	2402277	0.97	deletion	525	525	-1	686	690	471	477	heterozygous	2	366	1.51	3.06	32.5	1.52	1086.1	1	NA	CH320_5	6
1859	26	6	6	3.1182e+06	3.13302e+06	2402277	2428623	1	deletion	525	525	-1	690	695	477	485	heterozygous	2	366	6.37	6.37	35.64	38.33	11525.6	0.818	NA	CH320_5	6
1860	26	6	6	3172250	3.22559e+06	2.468e+06	2515209	1	insertion	525	525	-1	704	716	493	501	heterozygous	1	367	11.03	11.03	31.13	18.92	6132.7	0.333	NA	CH320_5	6
1861	26	6	6	3311199	3.34806e+06	2600440	2638858	0.96	deletion	525	525	-1	732	735	517	521	heterozygous	1	368	1.38	21.25	15.37	1.38	1552.6	0.333	NA	CH320_5	6
1862	26	6	6	3.34806e+06	3358452	2638858	2648731	0.42	insertion	525	525	-1	735	736	521	522	heterozygous	2	368	1.73	20.38	16.47	1.73	514.6	0.333	NA	CH320_5	6
1863	26	6	6	3.45372e+06	4.07832e+06	2744736	3006580	0.91	insertion	525	528	-1	758	883	543	584	heterozygous	1	369	38.33	38.33	80.1	2303.18	362756	0.857	NA	CH320_5	6
1864	18	6	6	2.81863e+06	2.85684e+06	2483327	2516278	1	insertion	526	526	-1	626	638	495	502	homozygous	2	367	14.14	14.14	27.19	25.27	5258.2	0.333	NA	CH264_4	6
1865	18	6	6	2.93149e+06	2.99328e+06	2590933	2648731	1	insertion	526	526	-1	651	659	515	522	heterozygous	2	368	5.33	28.16	12.93	5.33	3995.2	0.333	NA	CH264_4	6
1866	6	6	6	2.78793e+06	2.82459e+06	2.48333e+06	2515209	1	insertion	527	527	-1	627	639	495	501	heterozygous	2	367	12.63	12.63	33.29	24.69	4780.2	0.333	NA	Stella	6
1867	6	6	6	2.90971e+06	2946584	2600440	2638858	0.96	deletion	527	527	-1	655	658	517	521	heterozygous	1	368	1.37	23.42	17.24	1.37	1548.6	0.333	NA	Stella	6
1868	6	6	6	3167533	3.93935e+06	2859353	3028168	1	insertion	527	529	-1	702	874	559	591	heterozygous	2	369	24.06	47.04	24.06	15304.8	603002	0.818	NA	Stella	6
1869	26	6	6	4.09998e+06	4.12135e+06	3028168	3050652	0.98	deletion	528	528	-1	893	894	591	592	unknown	-1	369	2.07	5.32	71.17	2.07	1112.5	0.333	NA	CH320_5	6
1870	26	6	6	4.24248e+06	4.26377e+06	3172137	3190524	1	insertion	528	528	-1	914	918	611	614	heterozygous	1	-1	20.87	33.7	47.59	20.87	2903.5	0.444	NA	CH320_5	6
1871	26	6	6	4.45481e+06	4.45921e+06	3.38286e+06	3.38954e+06	1	deletion	528	528	-1	957	960	648	651	heterozygous	1	-1	14.29	66.85	14.29	32.24	2266.8	0.333	NA	CH320_5	6
1872	26	6	6	4.54668e+06	4.74297e+06	3477492	3665990	0.99	insertion	528	532	-1	972	1008	663	690	heterozygous	1	-1	2.18	80.1	71.36	2.18	7800.4	0.8	NA	CH320_5	6
1873	6	6	6	3.96793e+06	3.98309e+06	3056727	3072849	0.55	deletion	529	529	-1	877	878	594	595	heterozygous	1	-1	1.66	5.23	21.89	1.66	962.4	0.333	NA	Stella	6
1874	18	6	6	3.85598e+06	3866606	3195198	3207624	0.99	deletion	530	530	-1	834	839	617	620	heterozygous	1	-1	8.81	31.72	12.57	8.81	1798.3	0.5	NA	CH264_4	6
1875	18	6	6	3.85598e+06	3.87397e+06	3195198	3214995	0.99	deletion	530	530	-1	834	842	617	624	heterozygous	1	-1	8.78	29.07	10	8.81	1806.6	0.5	NA	CH264_4	6
1876	18	6	6	3.94767e+06	3.97229e+06	3289168	3306893	1	insertion	530	530	-1	856	866	633	635	heterozygous	1	-1	6.69	37.95	6.69	50.69	6899.6	0.333	NA	CH264_4	6
1877	26	6	6	4.83053e+06	4.85485e+06	3753250	3779012	0.98	deletion	532	532	-1	1028	1032	708	711	heterozygous	1	-1	2.95	13.97	48.67	2.95	1441.6	0.333	NA	CH320_5	6
1878	26	6	6	4.84167e+06	4.85485e+06	3.76476e+06	3779012	0.98	deletion	532	532	-1	1030	1032	709	711	heterozygous	1	-1	2.95	13.51	49.89	2.95	1073.3	0.333	NA	CH320_5	6
1879	26	6	6	4.86168e+06	4.871e+06	3785765	3793922	1	insertion	532	532	-1	1033	1037	712	714	heterozygous	1	-1	14.41	14.41	53.51	18.83	1157.9	0.333	NA	CH320_5	6
1880	26	6	6	4.90647e+06	4.91042e+06	3829527	3832622	0.82	insertion	532	532	-1	1051	1052	727	728	heterozygous	1	-1	24.05	24.05	42.95	35.47	848.5	0.333	NA	CH320_5	6
1881	26	6	6	4.921e+06	4.98114e+06	3843225	3877240	1	insertion	532	532	-1	1056	1064	732	737	heterozygous	1	-1	25.43	25.43	44.27	71.36	26125.1	0.333	NA	CH320_5	6
1882	26	6	6	5031344	5.03468e+06	3927343	3935101	1	deletion	532	532	-1	1072	1075	743	744	heterozygous	1	-1	26.18	26.18	41.45	71.36	4421.9	0.333	NA	CH320_5	6
1883	26	6	6	5.15228e+06	5.16268e+06	4051960	4058852	1	insertion	532	532	-1	1103	1104	765	766	heterozygous	1	-1	30.62	30.62	36.49	55.01	3504.6	0.333	NA	CH320_5	6
1884	26	6	6	5.29839e+06	5.30639e+06	4193709	4202633	0.9	deletion	532	532	-1	1141	1143	798	799	heterozygous	1	-1	9.91	55.86	11.44	9.92	928.9	0.4	NA	CH320_5	6
1885	26	6	6	5.3902e+06	5.5706e+06	4287310	4481486	1	deletion	532	536	-1	1156	1186	810	842	homozygous	1	-1	6.18	71.36	194.76	6.18	13777.7	0.667	NA	CH320_5	6
1886	18	6	6	5.27693e+06	5.31201e+06	4660320	4694126	0.92	insertion	534	534	-1	1128	1136	878	883	heterozygous	1	370	1.08	15.18	22.28	1.08	1278.2	0.333	NA	CH264_4	6
1887	18	6	6	5.33738e+06	5.47427e+06	4719305	4849617	1	insertion	534	534	-1	1140	1157	887	902	heterozygous	1	371	3.03	15.48	23.02	3.03	6581.7	0.333	NA	CH264_4	6
1888	18	6	6	5.56885e+06	5656359	4944900	5037812	0.99	deletion	534	534	-1	1181	1202	920	934	heterozygous	1	372	3.82	22.08	16.42	3.82	5402.5	0.333	NA	CH264_4	6
1889	18	6	6	5.75786e+06	5.95215e+06	5138060	5298316	0.99	insertion	534	537	-1	1216	1264	946	980	heterozygous	1	373	40.29	40.29	46.78	54.13	34027.1	0.486	NA	CH264_4	6
1890	6	6	6	5.39549e+06	5.44879e+06	4522685	4578282	0.97	deletion	535	535	-1	1164	1172	854	864	unknown	-1	374	1.47	15.13	204.71	1.47	2291.2	0.333	NA	Stella	6
1891	6	6	6	5530171	5.54954e+06	4660320	4680758	0.98	deletion	535	535	-1	1186	1187	878	879	heterozygous	1	370	2.35	28.64	186.03	2.35	1068.7	0.333	NA	Stella	6
1892	6	6	6	5.57804e+06	5.65408e+06	4709213	4792909	1	deletion	535	535	-1	1194	1204	885	894	heterozygous	1	371	9.8	31.87	188.25	9.8	7656.8	0.333	NA	Stella	6
1893	6	6	6	5.68684e+06	5.71219e+06	4825807	4849617	1	insertion	535	535	-1	1211	1214	901	902	unknown	-1	371	3.96	36.07	181.88	3.96	1534	0.333	NA	Stella	6
1894	6	6	6	5743140	5.76704e+06	4880479	4903078	1	insertion	535	535	-1	1224	1225	910	911	unknown	-1	375	3.07	39.42	175.62	3.07	1298.1	0.333	NA	Stella	6
1895	6	6	6	5771563	5.77773e+06	4907574	4912240	1	insertion	535	535	-1	1226	1227	912	913	heterozygous	1	-1	39.58	39.58	178.32	74.19	1496.9	0.333	NA	Stella	6
1896	6	6	6	5.81024e+06	5.88576e+06	4.9449e+06	5037812	1	deletion	535	535	-1	1234	1253	920	934	heterozygous	2	372	37.68	40.45	180.56	37.69	17396.2	0.333	NA	Stella	6
1897	6	6	6	5.98606e+06	6.07594e+06	5138060	5.24069e+06	1	deletion	535	535	-1	1266	1285	946	966	heterozygous	2	373	18.22	50.73	170.24	18.22	12747.5	0.488	NA	Stella	6
1898	6	6	6	6.12907e+06	6.14213e+06	5293465	5307278	0.85	deletion	535	535	-1	1303	1309	979	984	unknown	-1	373	2.37	57.71	156.49	2.37	757.7	0.353	NA	Stella	6
1899	6	6	6	6.15045e+06	6.15361e+06	5315586	5319299	0.9	deletion	535	535	-1	1311	1312	986	987	heterozygous	1	376	12.26	60.28	157.58	12.26	561	0.333	NA	Stella	6
1900	6	6	6	6.25313e+06	6.35498e+06	5419150	5524628	0.95	deletion	535	535	-1	1334	1352	1006	1019	unknown	-1	377	1.29	80.68	139.68	1.29	3628.5	0.333	NA	Stella	6
1901	6	6	6	6.39215e+06	6.3953e+06	5562133	5565701	-1	deletion	535	535	-1	1358	1359	1025	1026	homozygous	1	378	6.81	82.18	135.67	6.81	427	0.333	NA	Stella	6
1902	6	6	6	6.42512e+06	6.51534e+06	5595217	5692409	1	deletion	535	535	-1	1364	1392	1030	1057	heterozygous	1	379	6.01	85.86	128.02	6.01	6972.8	0.333	NA	Stella	6
1903	6	6	6	6.44058e+06	6.50969e+06	5.61059e+06	5686554	1	deletion	535	535	-1	1369	1387	1035	1053	heterozygous	1	379	6.01	90.22	130.42	6.01	6854.3	0.333	NA	Stella	6
1904	6	6	6	6.55616e+06	6.58886e+06	5733384	5737217	1	insertion	535	535	-1	1398	1407	1063	1064	heterozygous	1	380	94.7	94.7	125.34	254.95	28871.7	0.4	NA	Stella	6
1905	6	6	6	6.73135e+06	6.73757e+06	5879825	5887887	0.99	deletion	535	535	-1	1434	1435	1088	1089	unknown	-1	381	50.92	118.29	99.62	50.92	1850.1	0.333	NA	Stella	6
1906	6	6	6	6.85308e+06	6.90372e+06	6003310	6046171	1	insertion	535	535	-1	1457	1469	1109	1117	heterozygous	1	-1	38.68	136.72	83.43	38.68	7775.1	0.409	NA	Stella	6
1907	6	6	6	6969409	7.02205e+06	6112168	6162088	1	insertion	535	535	-1	1483	1490	1128	1135	heterozygous	1	382	3.1	138.14	81.5	3.1	2720.4	0.4	NA	Stella	6
1908	6	6	6	7.13612e+06	7.13962e+06	6.27566e+06	6278246	0.82	insertion	535	535	-1	1509	1511	1156	1157	heterozygous	1	383	46.47	152.96	65.21	46.47	905.7	0.333	NA	Stella	6
1909	6	6	6	7.18108e+06	7.20213e+06	6320109	6.34033e+06	0.42	insertion	535	535	-1	1519	1522	1164	1166	unknown	-1	383	1.14	154.84	62.25	1.14	833.8	0.333	NA	Stella	6
1910	6	6	6	7.24139e+06	7.26034e+06	6379493	6389124	1	insertion	535	535	-1	1530	1534	1173	1174	unknown	-1	384	57.48	161.36	57.48	176.56	9319.1	0.333	NA	Stella	6
1911	6	6	6	7.24139e+06	7.27484e+06	6379493	6.40358e+06	1	insertion	535	535	-1	1530	1541	1173	1180	unknown	-1	384	50.91	162.85	50.91	176.56	9366.7	0.333	NA	Stella	6
1912	6	6	6	7.2923e+06	7304114	6421128	6435002	1	deletion	535	535	-1	1546	1547	1185	1186	heterozygous	1	-1	11.81	169.8	48.12	11.81	2056.5	0.333	NA	Stella	6
1913	6	6	6	7.33693e+06	7.34382e+06	6467920	6475162	-1	deletion	535	535	-1	1551	1552	1191	1192	unknown	-1	385	1.01	170.48	43.85	1.01	352.6	0.333	NA	Stella	6
1914	6	6	6	7.40063e+06	7.41553e+06	6531700	6544196	1	insertion	535	535	-1	1570	1573	1209	1211	unknown	-1	386	30.96	187.76	30.96	39.79	2404.4	0.333	NA	Stella	6
1915	6	6	6	7.42418e+06	7.44621e+06	6553029	6576042	0.55	deletion	535	535	-1	1578	1586	1216	1219	heterozygous	1	387	1.35	188.32	30.94	1.35	982	0.333	NA	Stella	6
1916	6	6	6	7.46566e+06	7.48193e+06	6595437	6641501	1	deletion	535	535	-1	1590	1594	1223	1230	heterozygous	1	388	31.6	188.97	31.6	254.95	29788.7	0.5	NA	Stella	6
1917	6	6	6	7.59815e+06	7.62206e+06	6758102	6784898	1	deletion	535	535	-1	1617	1620	1249	1254	heterozygous	1	389	12.95	191.97	27.17	12.95	2886.9	0.333	NA	Stella	6
1918	6	6	6	7.75667e+06	7.86628e+06	6918887	7104602	1	deletion	535	541	-1	1644	1668	1275	1302	heterozygous	1	390	15.18	254.95	15.18	201.57	76104.5	0.667	NA	Stella	6
1919	26	6	6	5.61179e+06	5.69799e+06	4522685	4589989	1	insertion	536	536	-1	1198	1213	854	868	unknown	-1	374	13.13	13.13	156.67	93.99	18895.6	0.333	NA	CH320_5	6
1920	26	6	6	5.76799e+06	5.78747e+06	4660320	4680758	0.55	deletion	536	536	-1	1223	1224	878	879	heterozygous	2	370	1.71	20.25	142.61	1.71	956.7	0.333	NA	CH320_5	6
1921	26	6	6	5.78747e+06	5.79575e+06	4680758	4689608	0.9	deletion	536	536	-1	1224	1226	879	882	heterozygous	2	370	3.15	19.89	142.52	3.15	575.8	0.333	NA	CH320_5	6
1922	26	6	6	5.82545e+06	5.83619e+06	4719305	4729068	0.82	insertion	536	536	-1	1232	1233	887	888	heterozygous	2	371	9.56	24.58	142.11	9.56	985.8	0.333	NA	CH320_5	6
1923	26	6	6	5874196	5.88975e+06	4766874	4792909	1	deletion	536	536	-1	1238	1239	892	894	heterozygous	2	371	26.42	26.42	140.98	189.71	10476.1	0.333	NA	CH320_5	6
1924	26	6	6	5959395	6.00257e+06	4862349	4903078	1	insertion	536	536	-1	1251	1259	905	911	unknown	-1	375	3.76	37.77	130.67	3.76	2447.4	0.333	NA	CH320_5	6
1925	26	6	6	6035160	6.15103e+06	4935479	5070073	1	deletion	536	536	-1	1266	1286	918	935	heterozygous	2	372	19.4	37.25	132.74	19.4	18723.6	0.333	NA	CH320_5	6
1926	26	6	6	6.21886e+06	6.30769e+06	5138060	5.24069e+06	1	deletion	536	536	-1	1299	1318	946	966	heterozygous	2	373	20.52	44.37	125.46	20.52	13803.7	0.488	NA	CH320_5	6
1927	26	6	6	6.21886e+06	6.31503e+06	5138060	5247700	1	deletion	536	536	-1	1299	1323	946	969	heterozygous	2	373	18	38.26	125.23	18	13475.1	0.49	NA	CH320_5	6
1928	26	6	6	6.38255e+06	6.38573e+06	5315586	5319299	0.9	deletion	536	536	-1	1343	1344	986	987	heterozygous	1	376	11.06	55.05	111.63	11.06	536	0.333	NA	CH320_5	6
1929	26	6	6	6.62396e+06	6.62711e+06	5562133	5565701	-1	deletion	536	536	-1	1390	1391	1025	1026	homozygous	1	378	6.54	73.82	92.84	6.54	420	0.333	NA	CH320_5	6
1930	26	6	6	6.67225e+06	6.75105e+06	5610591	5.69241e+06	0.94	deletion	536	536	-1	1400	1423	1035	1057	heterozygous	1	379	1.22	80.68	88.8	1.22	3016.8	0.333	NA	CH320_5	6
1931	26	6	6	6.79215e+06	6.85808e+06	5733384	5811032	1	deletion	536	536	-1	1429	1444	1063	1083	heterozygous	1	380	27.04	82.47	87.16	27.04	11723.2	0.467	NA	CH320_5	6
1932	26	6	6	6.9519e+06	6.96259e+06	5904803	5913562	1	insertion	536	536	-1	1454	1455	1091	1092	heterozygous	1	-1	48.14	82.8	83.93	48.14	1928.8	0.333	NA	CH320_5	6
1933	26	6	6	7.15151e+06	7.21972e+06	6102281	6162088	1	insertion	536	536	-1	1493	1504	1126	1135	heterozygous	2	382	23.11	98.04	70.97	23.11	8408.2	0.417	NA	CH320_5	6
1934	26	6	6	7326161	7.33334e+06	6268045	6.27566e+06	-1	deletion	536	536	-1	1523	1525	1155	1156	heterozygous	1	383	1.94	109.78	55.27	1.94	435	0.333	NA	CH320_5	6
1935	26	6	6	7.43648e+06	7490347	6379493	6.40358e+06	1	insertion	536	536	-1	1547	1565	1173	1180	unknown	-1	384	39.44	123.24	39.44	194.76	29784.6	0.333	NA	CH320_5	6
1936	26	6	6	7.44776e+06	7.48475e+06	6391007	6398120	1	insertion	536	536	-1	1550	1561	1176	1177	unknown	-1	384	41.85	127.14	41.85	194.76	29880.4	0.333	NA	CH320_5	6
1937	26	6	6	7.64055e+06	7.64374e+06	6553029	6558088	0.99	deletion	536	536	-1	1603	1605	1216	1217	unknown	-1	387	21.68	145.35	21.68	104.56	1865	0.333	NA	CH320_5	6
1938	26	6	6	7.66883e+06	7764850	6583162	6696826	1	deletion	536	536	-1	1610	1631	1221	1240	heterozygous	1	388	23.9	146.12	23.9	28.77	17640.2	0.5	NA	CH320_5	6
1939	26	6	6	7.82506e+06	7.84868e+06	6758102	6784898	1	deletion	536	536	-1	1642	1645	1249	1254	heterozygous	1	389	15.78	146.92	21.05	15.78	3172	0.333	NA	CH320_5	6
1940	26	6	6	7.87707e+06	7.88142e+06	6813376	6817116	0.82	insertion	536	536	-1	1652	1653	1260	1261	heterozygous	1	-1	14.41	149.82	16.86	14.41	605.8	0.333	NA	CH320_5	6
1941	26	6	6	7.9835e+06	8.56223e+06	6918887	7304623	1	insertion	536	543	-1	1668	1720	1275	1342	heterozygous	2	390	82.83	194.76	82.83	300.83	192994	0.909	NA	CH320_5	6
1942	18	6	6	6.08778e+06	6.16038e+06	5433030	5.52011e+06	1	deletion	537	537	-1	1297	1309	1007	1018	unknown	-1	377	22.87	28.79	22.87	29.98	14472.5	0.333	NA	CH264_4	6
1943	18	6	6	6.20215e+06	6.2053e+06	5562133	5565701	-1	deletion	537	537	-1	1316	1317	1025	1026	homozygous	1	378	6.61	30.8	18.17	6.61	422	0.333	NA	CH264_4	6
1944	18	6	6	6.25692e+06	6322343	5.61679e+06	5692409	1	deletion	537	537	-1	1330	1348	1037	1057	heterozygous	2	379	5.55	39.54	5.55	21.49	10195	0.333	NA	CH264_4	6
1945	18	6	6	6.26534e+06	6.31649e+06	5625207	5686554	1	deletion	537	537	-1	1334	1343	1040	1053	heterozygous	2	379	7.69	43.77	7.69	32.66	10201.6	0.333	NA	CH264_4	6
1946	18	6	6	6.32479e+06	6361841	5694852	5733384	0.9	deletion	537	537	-1	1349	1353	1058	1063	heterozygous	2	380	1	42.94	1.46	1.19	1478.5	0.333	NA	CH264_4	6
1947	18	6	6	6361841	6.46723e+06	5733384	5806949	0.99	insertion	537	538	-1	1353	1386	1063	1082	heterozygous	2	380	22.34	46.78	22.34	223.69	31820.8	0.476	NA	CH264_4	6
1948	18	6	6	6.50175e+06	6.56927e+06	5841280	5897859	1	insertion	538	538	-1	1393	1402	1087	1090	unknown	-1	381	5.86	5.86	15.74	22.34	10934.8	0.333	NA	CH264_4	6
1949	18	6	6	6.94603e+06	7.04811e+06	6.27566e+06	6366790	1	insertion	539	539	-1	1474	1497	1156	1170	heterozygous	2	383	17.1	30.32	27.7	17.1	10948.2	0.333	NA	CH264_4	6
1950	18	6	6	7.13238e+06	7.16224e+06	6451618	6467920	1	insertion	539	539	-1	1517	1518	1189	1191	unknown	-1	385	15.95	39.98	15.95	57.65	13563.9	0.333	NA	CH264_4	6
1951	18	6	6	7.20885e+06	7.22386e+06	6514567	6533945	1	deletion	539	539	-1	1528	1536	1202	1210	unknown	-1	386	5.69	47.19	5.69	57.65	4362.5	0.333	NA	CH264_4	6
1952	18	6	6	7.21444e+06	7.22386e+06	6.52043e+06	6533945	1	deletion	539	539	-1	1531	1536	1205	1210	unknown	-1	386	8.54	48.07	8.54	57.65	4091.2	0.333	NA	CH264_4	6
1953	18	6	6	7266216	7.40646e+06	6576042	6730552	1	deletion	539	540	-1	1548	1573	1219	1243	heterozygous	2	388	10.26	57.65	18.19	10.26	14262.1	0.481	NA	CH264_4	6
1954	26	6	6	8.5853e+06	8.60204e+06	7.32784e+06	7343443	1	insertion	543	543	-1	1727	1731	1348	1352	heterozygous	1	-1	5.1	7.89	72.69	5.1	1138.1	0.5	NA	CH320_5	6
1955	26	6	6	8.63039e+06	8.65418e+06	7371714	7386976	1	insertion	543	543	-1	1734	1740	1355	1360	heterozygous	1	-1	7.74	7.74	73.44	82.83	8529.1	0.429	NA	CH320_5	6
1956	26	6	6	8.74629e+06	8.75714e+06	7479296	7.4918e+06	0.99	deletion	543	543	-1	1764	1768	1380	1382	heterozygous	1	-1	8.44	21.81	58.49	8.44	1657.7	0.333	NA	CH320_5	6
1957	26	6	6	8.82209e+06	8.82717e+06	7.55646e+06	7562880	0.99	deletion	543	543	-1	1788	1790	1399	1400	heterozygous	1	-1	32.58	32.58	47.1	37.92	1340.3	0.333	NA	CH320_5	6
1958	26	6	6	8.85889e+06	8.87842e+06	7594336	7.61502e+06	0.98	deletion	543	543	-1	1794	1798	1404	1409	heterozygous	1	-1	2.83	34.15	40.17	2.83	1159.1	0.333	NA	CH320_5	6
1959	26	6	6	8999034	9.0103e+06	7735422	7747508	0.9	deletion	543	543	-1	1820	1821	1433	1434	heterozygous	1	-1	3.96	54.31	24.12	3.96	816.9	0.333	NA	CH320_5	6
1960	26	6	6	9.06243e+06	9.11626e+06	7799517	7839512	1	insertion	543	543	-1	1831	1846	1444	1456	heterozygous	1	-1	15.43	66.75	15.43	82.83	13841.1	0.333	NA	CH320_5	6
1961	26	6	6	9.1603e+06	9.16974e+06	7883332	7891274	1	insertion	543	543	-1	1853	1856	1462	1463	heterozygous	1	-1	13.19	66.67	13.19	33.68	1495	0.333	NA	CH320_5	6
1962	26	6	6	9.20898e+06	9.26699e+06	7931254	7.99756e+06	1	deletion	543	543	-1	1870	1881	1476	1489	heterozygous	1	-1	8.74	73.06	8.74	10.99	8294.7	0.467	NA	CH320_5	6
1963	26	6	6	9273666	9.28547e+06	8003527	8014716	0.44	insertion	543	543	-1	1884	1885	1492	1493	heterozygous	1	-1	2.18	68.65	7.95	2.18	614.5	0.5	NA	CH320_5	6
1964	6	6	6	9.21155e+06	9.28512e+06	8479318	8577488	1	deletion	549	549	-1	2003	2023	1603	1617	heterozygous	1	-1	7.37	7.37	13.72	17.9	24601.4	0.5	NA	Stella	6
1965	6	6	6	9.36652e+06	9.39861e+06	8658541	8707162	1	deletion	549	550	-1	2041	2043	1635	1640	heterozygous	1	-1	17.9	17.9	44.11	137.53	16534.7	0.75	NA	Stella	6
1966	6	6	6	9.4224e+06	9.51293e+06	8730960	8847046	1	deletion	550	550	-1	2052	2063	1648	1668	heterozygous	1	-1	10.7	10.7	44.55	44.11	25552.6	0.5	NA	Stella	6
1967	6	6	6	9.5931e+06	9.60259e+06	8926978	8935620	0.82	insertion	550	550	-1	2090	2095	1693	1698	heterozygous	1	-1	8.42	31.08	16.83	8.42	841	0.333	NA	Stella	6
1968	6	6	6	9.60482e+06	9.62924e+06	8937851	8972533	1	deletion	550	550	-1	2096	2107	1699	1706	heterozygous	1	-1	12.7	35.33	12.7	44.11	10269.5	0.471	NA	Stella	6
1969	6	6	6	9.61835e+06	9.62142e+06	8.95139e+06	8964721	1	deletion	550	550	-1	2100	2102	1703	1704	heterozygous	1	-1	12.77	39.77	12.77	44.11	10259.6	0.5	NA	Stella	6
1970	6	6	6	9.72152e+06	9.98515e+06	9065479	9318049	1	insertion	550	553	-1	2129	2187	1725	1778	homozygous	1	-1	2.55	44.11	91.56	2.55	11054	0.667	NA	Stella	6
1971	6	6	6	1.00037e+07	1.00812e+07	9336410	9409918	1	insertion	553	553	-1	2190	2228	1781	1812	heterozygous	1	-1	3.16	5.38	75.69	3.16	3941.1	0.5	NA	Stella	6
1972	6	6	6	1.00142e+07	1.00498e+07	9346959	9378710	1	insertion	553	553	-1	2193	2208	1784	1795	heterozygous	1	-1	3.16	9.12	78.4	3.16	3846.7	0.5	NA	Stella	6
1973	6	6	6	1.01223e+07	1.01408e+07	9450917	9468186	1	insertion	553	553	-1	2237	2238	1819	1820	heterozygous	1	-1	4.95	25.87	58.79	4.95	1233.7	0.5	NA	Stella	6
1974	6	6	6	1.03175e+07	10324749	9644190	9652525	0.99	deletion	553	553	-1	2287	2289	1862	1864	heterozygous	1	-1	15.48	61.74	24.04	15.48	1075.4	0.5	NA	Stella	6
1975	6	6	6	1.03431e+07	1.03446e+07	9670833	9753764	1	deletion	553	553	-1	2293	2294	1868	1881	homozygous	1	391	26.61	63.18	26.61	91.56	81376	0.467	NA	Stella	6
1976	6	6	6	1.03854e+07	1.03985e+07	9794361	9806011	1	insertion	553	553	-1	2310	2311	1896	1898	unknown	-1	392	2.79	74.97	10.52	2.79	1469.3	0.333	NA	Stella	6
1977	6	6	6	10425812	1.05412e+07	9833314	9963073	1	deletion	553	557	-1	2324	2354	1908	1936	heterozygous	1	393	14.61	91.56	182.16	14.61	14341.9	0.707	NA	Stella	6
1978	18	6	6	1.03252e+07	1.03284e+07	9659838	9744866	1	deletion	554	554	-1	2263	2264	1866	1880	homozygous	1	391	6.12	6.12	22.34	29.29	81847	0.484	NA	CH264_4	6
1979	18	6	6	1.03778e+07	1.03885e+07	9794361	9806011	0.99	deletion	554	554	-1	2279	2280	1896	1898	unknown	-1	392	6.34	13.14	10.97	6.34	1001.2	0.333	NA	CH264_4	6
1980	26	6	6	1.09873e+07	1.09913e+07	9766435	9770084	-1	insertion	555	555	-1	2331	2332	1885	1886	heterozygous	1	-1	2.94	7.41	79.72	2.94	314.5	0.333	NA	CH320_5	6
1981	26	6	6	1.11021e+07	1.11663e+07	9880778	9958812	1	deletion	555	555	-1	2372	2384	1923	1935	heterozygous	2	393	31.84	35.88	55.36	31.85	13788.3	1	NA	CH320_5	6
1982	26	6	6	1.12887e+07	1.14253e+07	10081238	1.02085e+07	1	insertion	555	555	-1	2408	2426	1953	1970	heterozygous	1	394	4.95	47.15	44.22	4.95	9314.9	0.5	NA	CH320_5	6
1983	26	6	6	1.1505e+07	11541526	10288238	10352676	1	deletion	555	555	-1	2437	2441	1981	1993	heterozygous	1	395	33.54	57.83	33.54	94.71	27863.8	0.5	NA	CH320_5	6
1984	26	6	6	1.10547e+07	1.10547e+07	9833314	9833314	0.99	inversion_paired	555	556	1985	2357	2357	1908	1908	homozygous	1	-1	-1	31.78	10.19	-1	29207	0.25	NA	CH320_5	6
1985	26	6	6	11083908	11083908	9862521	9862521	0.99	inversion_paired	555	556	1984	2365	2365	1916	1916	homozygous	1	-1	-1	10.19	58.5	-1	29207	0.5	NA	CH320_5	6
1986	26	6	6	1.16307e+07	1.19174e+07	10441832	10741437	1	deletion	555	558	-1	2466	2524	2018	2064	heterozygous	1	396	2.58	94.71	77.39	2.58	12979.4	0.959	NA	CH320_5	6
1987	6	6	6	1.06601e+07	1.076e+07	10081238	10186465	0.99	deletion	557	557	-1	2374	2388	1953	1968	heterozygous	2	394	2.83	22.04	155.43	2.83	5232.6	0.5	NA	Stella	6
1988	6	6	6	1.08618e+07	1.0865e+07	10288238	10342210	1	deletion	557	557	-1	2401	2402	1981	1992	heterozygous	2	395	36.75	36.75	141.41	182.16	50828	0.5	NA	Stella	6
1989	6	6	6	1.09895e+07	1.10106e+07	1.04669e+07	10503478	1	deletion	557	557	-1	2432	2434	2022	2026	heterozygous	2	396	73.91	73.91	102.58	182.16	15459.1	1	NA	Stella	6
1990	6	6	6	1.11685e+07	1.11787e+07	10661280	10713191	1	deletion	557	557	-1	2464	2465	2053	2059	heterozygous	2	396	70.1	107.4	70.1	182.16	41685.5	1	NA	Stella	6
1991	6	6	6	1.13701e+07	1.14183e+07	10904667	1.09492e+07	1	insertion	557	557	-1	2510	2529	2101	2113	unknown	-1	397	6.51	158.05	19.34	6.51	3619.2	0.333	NA	Stella	6
1992	6	6	6	1.14648e+07	1.1487e+07	10995460	11013124	1	insertion	557	557	-1	2544	2551	2125	2132	heterozygous	1	398	14.7	162.1	14.7	72.09	4539	0.364	NA	Stella	6
1993	26	6	6	1.19486e+07	11951991	10772295	10776441	0.87	deletion	558	558	-1	2532	2533	2071	2072	heterozygous	1	-1	5.73	5.73	71.99	20.36	749.8	0.4	NA	CH320_5	6
1994	26	6	6	1.20083e+07	1.20247e+07	10832544	10854009	1	deletion	558	558	-1	2549	2550	2089	2092	heterozygous	1	-1	19.22	19.22	59.17	64.52	5082.6	0.333	NA	CH320_5	6
1995	26	6	6	1.20752e+07	1.20759e+07	10904667	10909732	1	deletion	558	558	-1	2559	2560	2101	2102	unknown	-1	397	28.09	28.09	49.79	77.39	4411.6	0.333	NA	CH320_5	6
1996	26	6	6	1.20833e+07	1.2091e+07	10917215	10925679	0.9	deletion	558	558	-1	2561	2564	2103	2106	unknown	-1	397	6.8	25.3	48.52	6.8	754.1	0.333	NA	CH320_5	6
1997	26	6	6	1.21535e+07	1.21857e+07	10988057	11015854	1	insertion	558	558	-1	2586	2598	2122	2134	heterozygous	1	398	28.82	44.96	29.68	28.89	4403.4	0.371	NA	CH320_5	6
[truncated: 904 more rows]

## Sheet: Figure 2a
Source data file Figure 2a: List of the 298 orthologs shared among the genomes of Arabidopsis thaliana Col 0, Populus trichocarpa, Vitis vinifera cv. PN40024, Fragaria vesca v4.0, Rosa chinensis cv. Old Blush, Prunus dulcis cv.Texas, Prunus persica cv. Lovell, Prunus mume, Prunus mandshurica CH264_4, CH320_5, Prunus armeniaca cv. Stella, Prunus armeniaca Marouch #14
Arabidopsis thaliana Col 0	Populus trichocarpa	Vitis vinifera cv. PN40024	Fragaria vesca v4.0	Rosa chinensis cv. Old Blush	Prunus dulcis cv. Texas	Prunus persica cv. Lovell	Prunus mume	Prunus mandshurica CH264_4	CH320_5	Prunus armeniaca cv. Stella	Prunus armeniaca Marouch #14
NP_001031804.1	XP_002306657.2	XP_002285884.1	FvH4_2g27960.t1	RcHm_v2.0_Chr6g0296781	Prudul26A017887P1	XP_007225815.1	XP_008219570.1	Pruma.1G662500.t1.p1	Prusib.1G736300.t1.p1	PruarS.1G658900.t1.p1	PruarM.1G694100.t1.p1
NP_001078198.1	XP_006380203.1	XP_010649773.1	FvH4_4g17430.t1	RcHm_v2.0_Chr4g0421361	Prudul26A031269P1	XP_020411601.1	XP_008223117.1	Pruma.1G165700.t1.p1	Prusib.1G180300.t1.p1	PruarS.1G157900.t1.p1	PruarM.1G171900.t1.p1
NP_001078780.1	XP_002318820.2	XP_002279183.3	FvH4_7g29100.t1	RcHm_v2.0_Chr1g0376841	Prudul26A003189P1	XP_007219448.2	XP_008234469.1	Pruma.2G537400.t1.p1	Prusib.2G554100.t1.p1	PruarS.2G461100.t1.p1	PruarM.2G462000.t1.p1
NP_001154592.1	XP_024457479.1	XP_002279749.2	FvH4_6g06280.t1	RcHm_v2.0_Chr3g0455321	Prudul26A020606P1	XP_020423078.1	XP_008246405.1	Pruma.6G463400.t1.p1	Prusib.6G506100.t1.p1	PruarS.6G439200.t1.p1	PruarM.6G448200.t1.p1
NP_001331114.1	XP_002309073.2	XP_003632671.1	FvH4_6g13270.t1	RcHm_v2.0_Chr3g0466091	Prudul26A014157P1	XP_007206385.2	XP_008240638.1	Pruma.6G392700.t1.p1	Prusib.6G429800.t1.p1	PruarS.6G360900.t1.p1	PruarM.6G374200.t1.p1
NP_171635.1	XP_002302635.1	XP_002263965.2	FvH4_7g16710.t1	RcHm_v2.0_Chr1g0359971	Prudul26A013178P1	XP_007220171.2	XP_008233175.1	Pruma.2G428900.t1.p1	Prusib.2G441000.t1.p1	PruarS.2G355000.t1.p1	PruarM.2G352000.t1.p1
NP_171853.1	XP_002319916.3	XP_002272819.1	FvH4_6g44920.t1	RcHm_v2.0_Chr2g0162111	Prudul26A010963P1	XP_007216136.2	XP_008230272.1	Pruma.3G369700.t1.p1	Prusib.3G426100.t1.p1	PruarS.3G331000.t1.p1	PruarM.3G336700.t1.p1
NP_171963.1	XP_002299286.1	XP_002285645.1	FvH4_4g05880.t1	RcHm_v2.0_Chr4g0396981	Prudul26A014648P1	XP_007222570.1	XP_008223976.1	Pruma.1G075000.t1.p1	Prusib.1G086700.t1.p1	PruarS.1G071700.t1.p1	PruarM.1G078000.t1.p1
NP_172023.1	XP_002323171.3	XP_002267842.1	FvH4_6g39490.t1	RcHm_v2.0_Chr2g0153521	Prudul26A030311P1	XP_007215489.2	XP_008229648.1	Pruma.3G316100.t1.p1	Prusib.3G364300.t1.p1	PruarS.3G428700.t1.p1	PruarM.3G279400.t1.p1
NP_172202.1	XP_002299807.3	XP_003632132.1	FvH4_3g38610.t1	RcHm_v2.0_Chr5g0069671	Prudul26A006553P1	XP_007206297.2	XP_008220835.1	Pruma.6G066600.t1.p1	Prusib.6G075000.t1.p1	PruarS.6G071800.t1.p1	PruarM.6G057900.t1.p1
NP_172203.2	XP_002299814.1	XP_002278413.1	FvH4_3g38460.t2	RcHm_v2.0_Chr5g0069151	Prudul26A008885P1	XP_007205028.1	XP_008220698.1	Pruma.6G068100.t1.p1	Prusib.6G076400.t1.p1	PruarS.6G073400.t1.p1	PruarM.6G059300.t1.p1
NP_172275.1	XP_002314263.2	XP_010651140.1	FvH4_3g32920.t1	RcHm_v2.0_Chr5g0060051	Prudul26A002156P1	XP_007207233.1	XP_008225319.1	Pruma.6G115400.t1.p1	Prusib.6G122500.t1.p1	PruarS.6G119600.t1.p1	PruarM.6G106700.t1.p1
NP_173004.1	XP_002303270.3	XP_002285225.2	FvH4_6g30690.t1	RcHm_v2.0_Chr2g0137061	Prudul26A006142P1	XP_007217281.2	XP_008228628.1	Pruma.3G108000.t1.p1	Prusib.3G106400.t1.p1	PruarS.3G104000.t1.p1	PruarM.3G093700.t1.p1
NP_173123.1	XP_024465052.1	XP_002265895.1	FvH4_6g36820.t1	RcHm_v2.0_Chr2g0149211	Prudul26A026980P1	XP_007217840.2	XP_008228008.1	Pruma.3G040000.t1.p1	Prusib.3G039100.t1.p1	PruarS.3G025200.t1.p1	PruarM.3G031400.t1.p1
NP_173134.2	XP_024437473.1	XP_002285438.1	FvH4_3g18450.t1	RcHm_v2.0_Chr5g0031201	Prudul26A009240P1	XP_007213940.1	XP_008226530.1	Pruma.4G201000.t1.p1	Prusib.4G209100.t1.p1	PruarS.4G204000.t1.p1	PruarM.4G197000.t1.p1
NP_173153.1	XP_002300435.2	XP_002266519.1	FvH4_3g16830.t1	RcHm_v2.0_Chr5g0028041	Prudul26A015540P1	XP_007211984.1	XP_008226231.1	Pruma.4G181000.t1.p1	Prusib.4G189000.t1.p1	PruarS.4G184100.t1.p1	PruarM.4G177600.t1.p1
NP_173570.1	XP_002302211.1	XP_002284680.1	FvH4_2g35040.t1	RcHm_v2.0_Chr6g0306951	Prudul26A024832P1	XP_007224443.1	XP_008220186.1	Pruma.1G611200.t1.p1	Prusib.1G671400.t1.p1	PruarS.1G605300.t1.p1	PruarM.1G642000.t1.p1
NP_173733.1	XP_002314796.1	XP_010654104.1	FvH4_4g33970.t1	RcHm_v2.0_Chr4g0443501	Prudul26A014342P1	XP_007222925.2	XP_008221458.2	Pruma.1G499100.t1.p1	Prusib.1G560600.t1.p1	PruarS.1G488400.t1.p1	PruarM.1G527400.t1.p1
NP_173754.2	XP_024466143.1	XP_002267079.1	FvH4_4g32880.t1	RcHm_v2.0_Chr4g0441911	Prudul26A011384P1	XP_007227482.1	XP_008221844.1	Pruma.1G432200.t1.p1	Prusib.1G471500.t1.p1	PruarS.1G396100.t1.p1	PruarM.1G434300.t1.p1
NP_173786.1	XP_002323668.2	XP_003631255.1	FvH4_4g34500.t1	RcHm_v2.0_Chr4g0443881	Prudul26A009616P1	XP_007223016.1	XP_008221813.1	Pruma.1G435100.t1.p1	Prusib.1G474400.t1.p1	PruarS.1G399100.t1.p1	PruarM.1G437600.t1.p1
NP_173841.1	XP_002314540.2	XP_002279552.1	FvH4_4g23970.t1	RcHm_v2.0_Chr4g0430621	Prudul26A000070P1	XP_007223041.1	XP_008222132.1	Pruma.1G408000.t1.p1	Prusib.1G437100.t1.p1	PruarS.1G364100.t1.p1	PruarM.1G402700.t1.p1
NP_173958.1	XP_002314997.3	XP_002264175.1	FvH4_4g29701.t1	RcHm_v2.0_Chr4g0437951	Prudul26A030185P1	XP_007224672.1	XP_008243822.1	Pruma.1G476700.t1.p1	Prusib.1G519600.t1.p1	PruarS.1G443100.t1.p1	PruarM.1G481500.t1.p1
NP_174190.2	XP_002305756.2	XP_002267303.1	FvH4_5g29510.t1	RcHm_v2.0_Chr5g0010161	Prudul26A029196P1	XP_007212512.1	XP_008225203.1	Pruma.4G060600.t1.p1	Prusib.4G067700.t1.p1	PruarS.4G063800.t1.p1	PruarM.4G061800.t1.p1
NP_174407.1	XP_006376927.1	XP_002264133.2	FvH4_5g23990.t1	RcHm_v2.0_Chr7g0213451	Prudul26A019588P1	XP_007211695.1	XP_008227494.1	Pruma.4G009500.t1.p1	Prusib.4G014500.t1.p1	PruarS.4G012300.t1.p1	PruarM.4G013700.t1.p1
NP_174418.1	XP_002299414.1	XP_003634953.1	FvH4_3g11800.t1	RcHm_v2.0_Chr5g0019221	Prudul26A003238P1	XP_007211985.1	XP_008225720.1	Pruma.4G122200.t1.p1	Prusib.4G128200.t1.p1	PruarS.4G125400.t1.p1	PruarM.4G121300.t1.p1
NP_174474.1	XP_024443415.1	XP_002275784.1	FvH4_5g23310.t1	RcHm_v2.0_Chr7g0212261	Prudul26A015681P1	XP_007210874.1	XP_008238148.1	Pruma.5G040200.t1.p1	Prusib.5G050600.t1.p1	PruarS.5G020900.t1.p1	PruarM.5G035500.t1.p1
NP_174530.2	XP_024453961.1	XP_002278575.1	FvH4_5g21680.t1	RcHm_v2.0_Chr7g0209181	Prudul26A012024P1	XP_020419704.1	XP_008238286.1	Pruma.5G059000.t1.p1	Prusib.5G073100.t1.p1	PruarS.5G040000.t1.p1	PruarM.5G055200.t1.p1
NP_174737.2	XP_002301059.3	XP_002284131.1	FvH4_5g37050.t1	RcHm_v2.0_Chr7g0243841	Prudul26A014740P1	XP_007225090.2	XP_008219455.1	Pruma.1G693800.t1.p1	Prusib.1G767100.t1.p1	PruarS.1G690100.t1.p1	PruarM.1G726300.t1.p1
NP_175117.1	XP_002300745.3	XP_002281048.1	FvH4_2g39290.t1	RcHm_v2.0_Chr6g0301711	Prudul26A018631P1	XP_007226292.1	XP_008221352.1	Pruma.1G544200.t1.p1	Prusib.1G604700.t1.p1	PruarS.1G534200.t1.p1	PruarM.1G572500.t1.p1
NP_175198.1	XP_006375013.1	XP_002284114.1	FvH4_2g40670.t1	RcHm_v2.0_Chr6g0299981	Prudul26A023194P1	XP_007222812.1	XP_008220718.1	Pruma.1G558100.t1.p1	Prusib.1G618400.t1.p1	PruarS.1G548300.t1.p1	PruarM.1G586200.t1.p1
NP_175323.1	XP_024461144.1	XP_019081799.1	FvH4_5g29090.t1	RcHm_v2.0_Chr7g0221721	Prudul26A021369P1	XP_020418329.1	XP_008221053.1	Pruma.1G515300.t1.p1	Prusib.1G577400.t1.p1	PruarS.1G504700.t1.p1	PruarM.1G544800.t1.p1
NP_175507.1	XP_024467588.1	XP_002281637.1	FvH4_3g22000.t1	RcHm_v2.0_Chr5g0037851	Prudul26A027925P1	XP_007211486.1	XP_008244406.1	Pruma.4G259400.t1.p1	Prusib.4G268300.t1.p1	PruarS.4G257900.t1.p1	PruarM.4G255300.t1.p1
NP_175835.2	XP_002311281.1	XP_010645088.1	FvH4_3g13980.t1	RcHm_v2.0_Chr5g0023211	Prudul26A014708P1	XP_007214075.1	XP_008225989.1	Pruma.4G148800.t1.p1	Prusib.4G153800.t1.p1	PruarS.4G152000.t1.p1	PruarM.4G145800.t1.p1
NP_175972.1	XP_002299061.1	XP_002276318.1	FvH4_3g42042.t1	RcHm_v2.0_Chr5g0075261	Prudul26A018499P1	XP_007205531.1	XP_008218921.1	Pruma.6G041200.t1.p1	Prusib.6G045400.t1.p1	PruarS.6G036900.t1.p1	PruarM.6G036900.t1.p1
NP_175984.1	XP_002298863.2	XP_002266459.1	FvH4_3g29380.t1	RcHm_v2.0_Chr5g0053771	Prudul26A004914P1	XP_007211732.1	XP_008244581.1	Pruma.4G315900.t1.p1	Prusib.4G329300.t1.p1	PruarS.4G315700.t1.p1	PruarM.4G312800.t1.p1
NP_176032.2	XP_002319484.1	XP_002277995.2	FvH4_6g07390.t1	RcHm_v2.0_Chr3g0456991	Prudul26A023428P1	XP_007206504.2	XP_008245937.1	Pruma.6G454400.t1.p1	Prusib.6G497200.t1.p1	PruarS.6G430000.t1.p1	PruarM.6G438600.t1.p1
NP_176037.1	XP_002319483.1	XP_002282328.1	FvH4_6g07400.t1	RcHm_v2.0_Chr3g0457001	Prudul26A016149P1	XP_007205912.1	XP_008245945.1	Pruma.6G454300.t1.p1	Prusib.6G497100.t1.p1	PruarS.6G429900.t1.p1	PruarM.6G438500.t1.p1
NP_176370.2	XP_002305615.2	XP_002265115.2	FvH4_3g02660.t1	RcHm_v2.0_Chr5g0003981	Prudul26A012281P1	XP_007211697.1	XP_008224778.1	Pruma.4G024300.t1.p1	Prusib.4G030100.t1.p1	PruarS.4G024600.t1.p1	PruarM.4G026900.t1.p1
NP_176416.1	XP_024464406.1	XP_010646505.1	FvH4_2g07250.t1	RcHm_v2.0_Chr6g0279101	Prudul26A024050P1	XP_020409161.1	XP_016650413.1	Pruma.8G283300.t1.p1	Prusib.8G317000.t1.p1	PruarS.8G260000.t1.p1	PruarM.8G255000.t1.p1
NP_176482.1	XP_002297838.3	XP_010655977.1	FvH4_4g23640.t1	RcHm_v2.0_Chr4g0430101	Prudul26A021485P1	XP_007225757.1	XP_008222231.1	Pruma.1G404100.t1.p1	Prusib.1G433100.t1.p1	PruarS.1G359900.t1.p1	PruarM.1G398600.t1.p1
NP_176631.1	XP_002303660.1	XP_002266905.1	FvH4_5g04960.t1	RcHm_v2.0_Chr7g0194111	Prudul26A014865P1	XP_007209242.1	XP_008239179.2	Pruma.5G177400.t1.p1	Prusib.5G203000.t1.p1	PruarS.5G162600.t1.p1	PruarM.5G179800.t1.p1
NP_176645.3	XP_002297953.2	XP_002280885.1	FvH4_5g11040.t1	RcHm_v2.0_Chr7g0186761	Prudul26A031531P1	XP_020420169.1	XP_008239239.1	Pruma.5G184500.t1.p1	Prusib.5G210200.t1.p1	PruarS.5G170900.t1.p1	PruarM.5G186800.t1.p1
NP_176683.1	XP_002318775.2	XP_002267244.1	FvH4_3g05180.t1	RcHm_v2.0_Chr5g0014571	Prudul26A027853P1	XP_007214716.1	XP_008225515.1	Pruma.4G095900.t1.p1	Prusib.4G099100.t1.p1	PruarS.4G094800.t1.p1	PruarM.4G094500.t1.p1
NP_176702.2	XP_024439030.1	XP_002277168.1	FvH4_6g00410.t1	RcHm_v2.0_Chr3g0447741	Prudul26A028080P1	XP_020422617.1	XP_008218459.1	Pruma.6G507500.t1.p1	Prusib.6G544800.t1.p1	PruarS.6G481700.t1.p1	PruarM.6G488300.t1.p1
NP_177021.1	XP_002312396.1	XP_002282497.1	FvH4_4g27430.t1	RcHm_v2.0_Chr4g0435251	Prudul26A029564P1	XP_007225717.1	XP_008243222.1	Pruma.1G479900.t1.p1	Prusib.1G542700.t1.p1	PruarS.1G468400.t1.p1	PruarM.1G507800.t1.p1
NP_177149.2	XP_006378174.1	XP_002268965.1	FvH4_4g35620.t1	RcHm_v2.0_Chr4g0445241	Prudul26A030518P1	XP_007225115.1	XP_008221705.1	Pruma.1G447800.t1.p1	Prusib.1G490400.t1.p1	PruarS.1G415600.t1.p1	PruarM.1G453200.t1.p1
NP_177177.2	XP_002311586.3	XP_010653065.1	FvH4_4g34980.t1	RcHm_v2.0_Chr4g0444501	Prudul26A015578P1	XP_007222717.2	XP_008245469.1	Pruma.1G439700.t1.p1	Prusib.1G482200.t1.p1	PruarS.1G407200.t1.p1	PruarM.1G445400.t1.p1
NP_177281.1	XP_006371372.1	XP_002266194.2	FvH4_2g00180.t1	RcHm_v2.0_Chr6g0249471	Prudul26A028269P1	XP_007200393.2	XP_008237811.1	Pruma.8G003000.t1.p1	Prusib.8G006000.t1.p1	PruarS.8G002300.t1.p1	PruarM.8G002800.t1.p1
NP_177290.3	XP_002319321.3	XP_002267634.1	FvH4_2g00320.t1	RcHm_v2.0_Chr6g0249611	Prudul26A026268P1	XP_007201272.2	XP_008237828.1	Pruma.8G004500.t1.p1	Prusib.8G007700.t1.p1	PruarS.8G004100.t1.p1	PruarM.8G004500.t1.p1
NP_177457.2	XP_002298909.1	XP_010644139.1	FvH4_3g18650.t1	RcHm_v2.0_Chr5g0031471	Prudul26A012675P1	XP_007211792.1	XP_008226504.1	Pruma.4G208900.t1.p1	Prusib.4G216600.t1.p1	PruarS.4G211300.t1.p1	PruarM.4G206600.t1.p1
NP_177512.1	XP_024439608.1	XP_002272784.1	FvH4_6g44930.t1	RcHm_v2.0_Chr2g0162121	Prudul26A018623P1	XP_020415382.1	XP_008230273.1	Pruma.3G369800.t1.p1	Prusib.3G426200.t1.p1	PruarS.3G331100.t1.p1	PruarM.3G336800.t1.p1
NP_177543.1	XP_024438126.1	XP_002274334.1	FvH4_5g12990.t1	RcHm_v2.0_Chr7g0184181	Prudul26A032348P1	XP_007209959.1	XP_008244075.1	Pruma.5G273300.t1.p1	Prusib.5G302100.t1.p1	PruarS.5G262200.t1.p1	PruarM.5G276300.t1.p1
NP_177565.1	XP_002313495.3	XP_002278802.2	FvH4_5g13920.t1	RcHm_v2.0_Chr7g0183041	Prudul26A015932P1	XP_020419607.1	XP_008240022.1	Pruma.5G264500.t1.p1	Prusib.5G292500.t1.p1	PruarS.5G252500.t1.p1	PruarM.5G267200.t1.p1
NP_177586.1	XP_024437982.1	XP_002284894.2	FvH4_5g14860.t1	RcHm_v2.0_Chr7g0181521	Prudul26A021871P1	XP_007209292.2	XP_008239935.1	Pruma.5G252700.t1.p1	Prusib.5G280900.t1.p1	PruarS.5G240900.t1.p1	PruarM.5G257200.t1.p1
NP_177635.1	XP_006375046.1	XP_002283650.1	FvH4_5g26680.t1	RcHm_v2.0_Chr7g0217571	Prudul26A010326P1	XP_007212065.1	XP_008226051.1	Pruma.4G152600.t1.p1	Prusib.4G157600.t1.p1	PruarS.4G155300.t1.p1	PruarM.4G149600.t1.p1
NP_177656.2	XP_024451648.1	XP_002281468.1	FvH4_2g39810.t1	RcHm_v2.0_Chr6g0301031	Prudul26A017675P1	XP_020410607.1	XP_008220799.1	Pruma.1G550200.t1.p1	Prusib.1G610700.t1.p1	PruarS.1G540100.t1.p1	PruarM.1G578100.t1.p1
NP_177667.1	XP_002307666.2	XP_002281919.1	FvH4_2g39540.t1	RcHm_v2.0_Chr6g0301371	Prudul26A026574P1	XP_007223218.1	XP_008220830.1	Pruma.1G546900.t1.p1	Prusib.1G607700.t1.p1	PruarS.1G537000.t1.p1	PruarM.1G575200.t1.p1
NP_177735.1	XP_002307752.2	XP_002285902.1	FvH4_2g37930.t1	RcHm_v2.0_Chr6g0303681	Prudul26A018489P1	XP_007226472.1	XP_008221202.1	Pruma.1G528000.t1.p1	Prusib.1G589900.t1.p1	PruarS.1G517400.t1.p1	PruarM.1G557500.t1.p1
NP_177842.1	XP_024459004.1	XP_002280513.1	FvH4_7g33970.t1	RcHm_v2.0_Chr1g0384201	Prudul26A010625P1	XP_020414260.1	XP_008234568.1	Pruma.2G575100.t1.p1	Prusib.2G589400.t1.p1	PruarS.2G495800.t1.p1	PruarM.2G496500.t1.p1
NP_178114.1	XP_002299642.1	XP_002279759.2	FvH4_6g31210.t1	RcHm_v2.0_Chr2g0137881	Prudul26A000269P1	XP_020415827.1	XP_008228513.1	Pruma.3G099400.t1.p1	Prusib.3G098100.t1.p1	PruarS.3G094900.t1.p1	PruarM.3G086100.t1.p1
NP_178318.1	XP_024466666.1	XP_003631348.1	FvH4_4g36060.t1	RcHm_v2.0_Chr4g0445681	Prudul26A021552P1	XP_007225216.1	XP_008220981.1	Pruma.1G510100.t1.p1	Prusib.1G571800.t1.p1	PruarS.1G499100.t1.p1	PruarM.1G539000.t1.p1
NP_178363.1	XP_006378162.1	XP_003631283.1	FvH4_4g32070.t1	RcHm_v2.0_Chr4g0440761	Prudul26A000297P1	XP_007224123.1	XP_008221691.1	Pruma.1G450100.t1.p1	Prusib.1G493400.t1.p1	PruarS.1G418800.t1.p1	PruarM.1G456400.t1.p1
NP_178601.2	XP_002321199.1	XP_002268643.1	FvH4_6g40640.t1	RcHm_v2.0_Chr2g0156011	Prudul26A024920P1	XP_007215589.2	XP_008229922.1	Pruma.3G331300.t1.p1	Prusib.3G384600.t1.p1	PruarS.3G291400.t1.p1	PruarM.3G298800.t1.p1
NP_179164.1	XP_006384408.1	NP_001268194.1	FvH4_2g05960.t1	RcHm_v2.0_Chr6g0257431	Prudul26A012711P1	XP_007201180.1	XP_008236500.1	Pruma.8G233100.t1.p1	Prusib.8G269300.t1.p1	PruarS.8G210100.t1.p1	PruarM.8G206700.t1.p1
NP_179204.1	XP_002313074.1	XP_010647836.1	FvH4_2g07770.t1	RcHm_v2.0_Chr6g0262171	Prudul26A029824P2	XP_007201293.1	XP_008236738.1	Pruma.8G209900.t1.p1	Prusib.8G249000.t1.p1	PruarS.8G183100.t1.p1	PruarM.8G187700.t1.p1
NP_179236.3	XP_024464033.1	XP_002274534.1	FvH4_2g09990.t1	RcHm_v2.0_Chr6g0266891	Prudul26A029769P1	XP_007199664.1	XP_008236968.1	Pruma.8G188000.t1.p1	Prusib.8G224600.t1.p1	PruarS.8G160000.t1.p1	PruarM.8G165400.t1.p1
NP_179254.2	XP_002305491.2	XP_002276017.1	FvH4_2g01740.t1	RcHm_v2.0_Chr6g0244771	Prudul26A013481P1	XP_007201265.2	XP_008236207.1	Pruma.8G274500.t1.p1	Prusib.8G308400.t1.p1	PruarS.8G250500.t1.p1	PruarM.8G246200.t1.p1
NP_179484.1	XP_024459807.1	XP_002267263.1	FvH4_4g07880.t1	RcHm_v2.0_Chr4g0401161	Prudul26A032203P1	XP_007214935.1	XP_008228160.1	Pruma.3G058600.t1.p1	Prusib.3G060200.t1.p1	PruarS.3G058300.t1.p1	PruarM.3G047300.t1.p1
NP_179517.1	XP_002308111.3	XP_002264181.3	FvH4_4g07150.t1	RcHm_v2.0_Chr4g0399301	Prudul26A014456P1	XP_007225646.1	XP_008223871.1	Pruma.1G087900.t1.p1	Prusib.1G101700.t1.p1	PruarS.1G086800.t1.p1	PruarM.1G092100.t1.p1
NP_179640.1	XP_002307642.1	XP_003632426.1	FvH4_2g21490.t1	RcHm_v2.0_Chr6g0288121	Prudul26A006652P1	XP_007201358.1	XP_008235682.1	Pruma.8G348500.t1.p1	Prusib.8G382700.t1.p1	PruarS.8G323300.t1.p1	PruarM.8G316200.t1.p1
NP_179864.1	XP_002310322.3	XP_010647489.1	FvH4_1g18640.t1	RcHm_v2.0_Chr2g0109461	Prudul26A003445P1	XP_020420940.1	XP_008236978.1	Pruma.6G344300.t1.p1	Prusib.6G376400.t1.p1	PruarS.6G311500.t2.p1	PruarM.6G325300.t1.p1
NP_179935.1	XP_002310763.2	XP_003632456.1	FvH4_1g14780.t1	RcHm_v2.0_Chr2g0103741	Prudul26A021344P1	XP_007204479.2	XP_008241574.1	Pruma.7G266900.t1.p1	Prusib.7G318600.t1.p1	PruarS.7G285000.t1.p1	PruarM.7G252400.t1.p1
NP_180056.1	XP_002324344.1	XP_002285580.1	FvH4_2g41350.t1	RcHm_v2.0_Chr6g0299181	Prudul26A024513P1	XP_020410820.1	XP_008220637.1	Pruma.1G565600.t1.p1	Prusib.1G626000.t1.p1	PruarS.1G555500.t1.p1	PruarM.1G593800.t1.p1
NP_180152.1	XP_002309548.1	NP_001304062.1	FvH4_2g35700.t1	RcHm_v2.0_Chr6g0306101	Prudul26A000891P1	XP_007226030.1	XP_008220070.1	Pruma.1G617600.t1.p1	Prusib.1G678900.t1.p1	PruarS.1G612900.t1.p1	PruarM.1G649400.t1.p1
NP_180212.1	XP_006381542.1	XP_010656075.1	FvH4_1g09580.t1	RcHm_v2.0_Chr2g0096441	Prudul26A007368P1	XP_007204565.1	XP_008242145.1	Pruma.7G316800.t1.p1	Prusib.7G370200.t1.p1	PruarS.7G339200.t1.p1	PruarM.7G304200.t1.p1
NP_180241.1	XP_024446020.1	XP_002281635.1	FvH4_1g04150.t1	RcHm_v2.0_Chr2g0089641	Prudul26A018462P1	XP_007204237.1	XP_008242698.1	Pruma.7G359700.t1.p1	Prusib.7G415700.t1.p1	PruarS.7G386700.t1.p1	PruarM.7G351300.t1.p1
NP_180377.2	XP_002313533.2	XP_002276131.1	FvH4_3g30940.t1	RcHm_v2.0_Chr5g0057471	Prudul26A025471P1	XP_007205149.2	XP_008226394.1	Pruma.6G130000.t1.p1	Prusib.6G138600.t1.p1	PruarS.6G132900.t1.p1	PruarM.6G122800.t1.p1
NP_180415.1	XP_002310431.2	XP_010650597.1	FvH4_4g10890.t1	RcHm_v2.0_Chr4g0406531	Prudul26A018422P1	XP_020425261.1	XP_008222482.1	Pruma.1G289800.t1.p1	Prusib.1G302600.t1.p1	PruarS.1G282800.t1.p1	PruarM.1G302600.t1.p1
NP_180450.2	XP_002299878.1	XP_002283965.1	FvH4_3g35930.t1	RcHm_v2.0_Chr5g0064211	Prudul26A013644P1	XP_007207459.1	XP_008223431.1	Pruma.6G091900.t1.p1	Prusib.6G102000.t1.p1	PruarS.6G097700.t1.p1	PruarM.6G085100.t1.p1
NP_180456.1	XP_002298357.1	XP_002283749.1	FvH4_3g36080.t1	RcHm_v2.0_Chr5g0064511	Prudul26A015799P1	XP_007206105.1	XP_008223554.1	Pruma.6G090800.t1.p1	Prusib.6G100800.t1.p1	PruarS.6G096500.t1.p1	PruarM.6G084000.t1.p1
NP_180481.1	XP_002298342.2	XP_002283174.1	FvH4_3g36880.t1	RcHm_v2.0_Chr5g0066101	Prudul26A008256P1	XP_020420785.1	XP_008222200.1	Pruma.6G083500.t1.p1	Prusib.6G093200.t1.p1	PruarS.6G088600.t1.p1	PruarM.6G075300.t1.p1
NP_180516.1	XP_006379034.1	XP_002281136.1	FvH4_3g37690.t2	RcHm_v2.0_Chr5g0067961	Prudul26A002027P1	XP_007207439.1	XP_008220184.1	Pruma.6G072900.t1.p1	Prusib.6G081400.t1.p1	PruarS.6G078400.t1.p1	PruarM.6G064300.t1.p1
NP_180858.1	XP_002321149.2	XP_002271094.2	FvH4_6g42440.t1	RcHm_v2.0_Chr2g0158331	Prudul26A016973P1	XP_007215908.1	XP_008230008.1	Pruma.3G343300.t1.p1	Prusib.3G398800.t1.p1	PruarS.3G304700.t1.p1	PruarM.3G311300.t1.p1
NP_181009.1	XP_002317291.3	XP_003633033.1	FvH4_3g05090.t1	RcHm_v2.0_Chr5g0014781	Prudul26A014836P1	XP_007211660.1	XP_008225523.1	Pruma.4G097000.t1.p1	Prusib.4G100100.t1.p1	PruarS.4G095900.t1.p1	PruarM.4G095500.t1.p1
NP_181157.1	XP_002322812.1	XP_002281866.1	FvH4_6g19480.t1	RcHm_v2.0_Chr3g0474811	Prudul26A010149P1	XP_007202680.1	XP_008243503.1	Pruma.7G219700.t1.p1	Prusib.7G273500.t1.p1	PruarS.7G238600.t1.p1	PruarM.7G206300.t1.p1
NP_181163.2	XP_024459531.1	XP_002282286.1	FvH4_6g19170.t1	RcHm_v2.0_Chr3g0474301	Prudul26A031058P1	XP_007203531.1	XP_008243661.1	Pruma.7G222200.t1.p1	Prusib.7G275800.t1.p1	PruarS.7G241200.t1.p1	PruarM.7G208900.t1.p1
NP_181196.1	XP_006381329.1	XP_002283857.1	FvH4_6g17500.t1	RcHm_v2.0_Chr3g0471741	Prudul26A021347P1	XP_007204243.1	XP_008241323.1	Pruma.7G239600.t1.p1	Prusib.7G292600.t1.p1	PruarS.7G258500.t1.p1	PruarM.7G225900.t1.p1
NP_181269.1	XP_002323442.1	XP_002273989.2	FvH4_6g14840.t1	RcHm_v2.0_Chr3g0468071	Prudul26A018468P1	XP_020422048.1	XP_008241898.2	Pruma.6G376900.t1.p1	Prusib.6G413100.t1.p1	PruarS.6G344900.t1.p1	PruarM.6G358900.t1.p1
NP_181384.2	XP_024443268.1	XP_010653351.1	FvH4_6g10130.t1	RcHm_v2.0_Chr3g0460831	Prudul26A009270P1	XP_020420807.1	XP_008245066.1	Pruma.6G431600.t1.p1	Prusib.6G470700.t1.p1	PruarS.6G404100.t1.p1	PruarM.6G412000.t1.p1
NP_181425.1	XP_002309269.1	XP_002267735.1	FvH4_6g21020.t1	RcHm_v2.0_Chr3g0477401	Prudul26A023279P1	XP_007204221.1	XP_008241110.1	Pruma.7G207400.t1.p1	Prusib.7G261800.t1.p1	PruarS.7G225900.t1.p1	PruarM.7G193800.t1.p1
NP_181526.1	XP_002315175.2	XP_010658473.1	FvH4_7g24040.t1	RcHm_v2.0_Chr1g0369431	Prudul26A001144P1	XP_007218272.1	XP_008233721.1	Pruma.2G491900.t1.p1	Prusib.2G506800.t1.p1	PruarS.2G415800.t1.p1	PruarM.2G414200.t1.p1
NP_181528.1	XP_002315172.1	XP_002279347.1	FvH4_7g24110.t1	RcHm_v2.0_Chr1g0369531	Prudul26A013769P1	XP_007218776.1	XP_008233727.1	Pruma.2G492600.t1.p1	Prusib.2G507600.t1.p1	PruarS.2G416500.t1.p1	PruarM.2G414900.t1.p1
NP_181706.2	XP_024459138.1	XP_002278498.1	FvH4_6g23860.t1	RcHm_v2.0_Chr3g0482541	Prudul26A024079P1	XP_020424299.1	XP_008222116.1	Pruma.7G168900.t1.p1	Prusib.7G221600.t1.p1	PruarS.7G191000.t1.p1	PruarM.7G155600.t1.p1
NP_181831.1	XP_024439964.1	XP_002271466.1	FvH4_7g08200.t1	RcHm_v2.0_Chr1g0340951	Prudul26A014727P1	XP_007218362.2	XP_008232213.1	Pruma.2G322400.t1.p1	Prusib.2G321300.t1.p1	PruarS.2G230300.t1.p1	PruarM.2G245600.t1.p1
NP_182004.2	XP_024450455.1	XP_002270627.2	FvH4_7g10380.t1	RcHm_v2.0_Chr1g0348081	Prudul26A023240P1	XP_007219029.1	XP_016649738.1	Pruma.2G357600.t1.p1	Prusib.2G352700.t1.p1	PruarS.2G276300.t1.p1	PruarM.2G281400.t1.p1
NP_182138.1	XP_002301379.2	XP_002277286.1	FvH4_7g15490.t1	RcHm_v2.0_Chr1g0357811	Prudul26A006575P1	XP_020412332.1	XP_008232966.1	Pruma.2G418300.t1.p1	Prusib.2G430000.t1.p1	PruarS.2G344500.t1.p1	PruarM.2G341100.t1.p1
NP_182208.1	XP_002301450.1	XP_010661521.1	FvH4_7g17870.t1	RcHm_v2.0_Chr1g0361321	Prudul26A022435P1	XP_007219450.1	XP_008244195.1	Pruma.2G441600.t1.p1	Prusib.2G453100.t1.p1	PruarS.2G365500.t1.p1	PruarM.2G364800.t1.p1
NP_182276.1	XP_002302729.2	XP_002268659.1	FvH4_2g26050.t1	RcHm_v2.0_Chr6g0294411	Prudul26A012340P1	XP_020426260.1	XP_008235211.1	Pruma.8G394300.t1.p1	Prusib.8G442300.t1.p1	PruarS.8G369400.t1.p1	PruarM.8G362100.t1.p1
NP_186761.1	XP_006373333.1	XP_002283866.1	FvH4_6g48090.t1	RcHm_v2.0_Chr2g0167411	Prudul26A026332P1	XP_007216002.1	XP_008230796.2	Pruma.3G415100.t1.p1	Prusib.3G467900.t1.p1	PruarS.3G369400.t1.p1	PruarM.3G376400.t1.p1
NP_186815.1	XP_002298567.2	XP_010660836.1	FvH4_6g52050.t1	RcHm_v2.0_Chr2g0173561	Prudul26A021314P1	XP_020414750.1	XP_008230932.1	Pruma.3G445000.t1.p1	Prusib.3G499600.t1.p1	PruarS.3G399600.t1.p1	PruarM.3G407700.t1.p1
NP_187185.2	XP_002319537.2	XP_019080268.1	FvH4_6g05850.t1	RcHm_v2.0_Chr3g0454801	Prudul26A008411P1	XP_007207161.1	XP_008246466.1	Pruma.6G465800.t1.p1	Prusib.6G508600.t1.p1	PruarS.6G441600.t1.p1	PruarM.6G450900.t1.p1
NP_187268.2	XP_002312742.1	XP_002280143.1	FvH4_4g14410.t1	RcHm_v2.0_Chr4g0418471	Prudul26A005064P1	XP_007222705.1	XP_008223013.1	Pruma.1G178000.t1.p1	Prusib.1G192700.t1.p1	PruarS.1G170200.t1.p1	PruarM.1G186600.t1.p1
NP_187329.1	XP_002299198.3	XP_002264063.1	FvH4_7g03410.t1	RcHm_v2.0_Chr1g0325731	Prudul26A021381P1	XP_007219644.1	XP_008231691.1	Pruma.2G080600.t1.p1	Prusib.2G077100.t1.p1	PruarS.2G044700.t1.p1	PruarM.2G058900.t1.p1
NP_187517.1	XP_002309119.1	XP_002274014.1	FvH4_6g11980.t1	RcHm_v2.0_Chr3g0463811	Prudul26A014140P1	XP_007205749.1	XP_008239609.1	Pruma.6G407800.t1.p1	Prusib.6G443700.t1.p1	PruarS.6G377400.t1.p1	PruarM.6G388300.t1.p1
NP_187569.1	XP_024449609.1	XP_002266648.2	FvH4_3g40270.t1	RcHm_v2.0_Chr5g0072531	Prudul26A016309P1	XP_007206651.2	XP_008243370.1	Pruma.6G053700.t1.p1	Prusib.6G060600.t1.p1	PruarS.6G054200.t1.p1	PruarM.6G050200.t1.p1
NP_187698.1	XP_002325617.2	XP_002281126.1	FvH4_7g26180.t1	RcHm_v2.0_Chr1g0372631	Prudul26A016769P1	XP_007218793.2	XP_008234160.1	Pruma.2G511200.t1.p1	Prusib.2G527100.t1.p1	PruarS.2G435400.t1.p1	PruarM.2G434200.t1.p1
NP_187753.1	XP_024458984.1	XP_002276416.2	FvH4_6g19130.t1	RcHm_v2.0_Chr3g0474241	Prudul26A016957P1	XP_020424923.1	XP_008243533.1	Pruma.7G222400.t1.p1	Prusib.7G276000.t1.p1	PruarS.7G241500.t1.p1	PruarM.7G209200.t1.p1
NP_187928.2	XP_024450375.1	XP_002267511.2	FvH4_3g42410.t1	RcHm_v2.0_Chr5g0075901	Prudul26A029905P1	XP_020420950.1	XP_008218542.1	Pruma.6G036100.t1.p1	Prusib.6G040000.t1.p1	PruarS.6G031600.t1.p1	PruarM.6G031700.t1.p1
NP_188050.1	XP_006372504.1	XP_002280644.1	FvH4_1g28620.t1	RcHm_v2.0_Chr3g0492571	Prudul26A030984P1	XP_020414524.1	XP_008244392.2	Pruma.3G294000.t1.p1	Prusib.3G336500.t1.p1	PruarS.3G256900.t1.p1	PruarM.3G249400.t1.p1
NP_188076.1	XP_002298921.3	XP_002267684.1	FvH4_3g16970.t1	RcHm_v2.0_Chr5g0028281	Prudul26A027996P1	XP_020417766.1	XP_008226304.1	Pruma.4G182800.t1.p1	Prusib.4G190700.t1.p1	PruarS.4G186100.t1.p1	PruarM.4G179400.t1.p1
NP_188131.1	XP_002309575.2	XP_002281549.1	FvH4_2g36310.t1	RcHm_v2.0_Chr6g0305571	Prudul26A006820P1	XP_007226824.1	XP_008219995.1	Pruma.1G622400.t1.p1	Prusib.1G684100.t1.p1	PruarS.1G618100.t1.p1	PruarM.1G654600.t1.p1
NP_188226.1	XP_002299701.2	XP_010654664.1	FvH4_6g31450.t1	RcHm_v2.0_Chr2g0138251	Prudul26A011452P1	XP_007215728.1	XP_008228527.1	Pruma.3G098400.t1.p1	Prusib.3G096800.t1.p1	PruarS.3G093800.t1.p1	PruarM.3G084900.t1.p1
NP_188478.1	XP_006374138.1	XP_002275164.1	FvH4_5g12520.t1	RcHm_v2.0_Chr7g0184841	Prudul26A009956P1	XP_007209939.1	XP_008244017.1	Pruma.5G277800.t1.p1	Prusib.5G306200.t1.p1	PruarS.5G266700.t1.p1	PruarM.5G280700.t1.p1
NP_188517.1	XP_024455286.1	XP_003631646.1	FvH4_2g08020.t1	RcHm_v2.0_Chr6g0262541	Prudul26A027082P1	XP_007200083.2	XP_008236776.1	Pruma.8G207500.t1.p1	Prusib.8G246900.t1.p1	PruarS.8G181100.t1.p1	PruarM.8G185700.t1.p1
NP_188597.1	XP_002300266.1	XP_002265287.1	FvH4_2g04300.t2	RcHm_v2.0_Chr6g0253741	Prudul26A019057P1	XP_007201141.2	XP_008236321.1	Pruma.8G253300.t1.p1	Prusib.8G290000.t1.p1	PruarS.8G231200.t1.p1	PruarM.8G227200.t1.p1
NP_188777.1	XP_006389226.1	XP_002272645.1	FvH4_4g17860.t1	RcHm_v2.0_Chr4g0421971	Prudul26A026485P1	XP_007226741.1	XP_008223178.1	Pruma.1G163200.t1.p1	Prusib.1G177500.t1.p1	PruarS.1G155200.t1.p1	PruarM.1G168500.t1.p1
NP_188825.1	XP_002310464.1	XP_002280596.1	FvH4_6g43551.t1	RcHm_v2.0_Chr2g0160131	Prudul26A023401P1	XP_007215945.1	XP_008230100.1	Pruma.3G352300.t1.p1	Prusib.3G407700.t1.p1	PruarS.3G314000.t1.p1	PruarM.3G320200.t1.p1
NP_189064.1	XP_002304701.2	XP_002283185.1	FvH4_4g05900.t1	RcHm_v2.0_Chr4g0397001	Prudul26A029275P1	XP_007223976.2	XP_008223978.1	Pruma.1G075200.t1.p1	Prusib.1G086900.t1.p1	PruarS.1G072000.t1.p1	PruarM.1G078200.t1.p1
NP_189095.1	XP_002324418.2	XP_002281028.1	FvH4_1g04810.t1	RcHm_v2.0_Chr2g0090441	Prudul26A015853P1	XP_020423775.1	XP_008242623.1	Pruma.7G355500.t1.p1	Prusib.7G411700.t1.p1	PruarS.7G382400.t1.p1	PruarM.7G347500.t1.p1
NP_189109.1	XP_002303085.2	XP_010652466.1	FvH4_2g19550.t1	RcHm_v2.0_Chr6g0285321	Prudul26A013211P1	XP_007201714.2	XP_008235521.1	Pruma.8G329000.t1.p1	Prusib.8G360100.t1.p1	PruarS.8G304500.t1.p1	PruarM.8G297200.t1.p1
NP_189130.1	XP_024450635.1	XP_010652521.1	FvH4_2g18920.t1	RcHm_v2.0_Chr6g0284711	Prudul26A012242P1	XP_020425150.1	XP_008235470.1	Pruma.8G322500.t1.p1	Prusib.8G353700.t1.p1	PruarS.8G298600.t1.p1	PruarM.8G291100.t1.p1
NP_189146.1	XP_002321673.2	XP_002283893.1	FvH4_2g18640.t1	RcHm_v2.0_Chr6g0284201	Prudul26A020642P1	XP_007199762.1	XP_008235450.1	Pruma.8G320100.t1.p1	Prusib.8G351400.t1.p1	PruarS.8G296300.t1.p1	PruarM.8G288700.t1.p1
NP_189149.2	XP_002301802.1	XP_002265382.2	FvH4_2g18490.t1	RcHm_v2.0_Chr6g0284001	Prudul26A022146P1	XP_007200098.1	XP_008235732.1	Pruma.8G318500.t1.p1	Prusib.8G349900.t1.p1	PruarS.8G294700.t1.p1	PruarM.8G287200.t1.p1
NP_189219.1	XP_002315941.1	XP_002282549.1	FvH4_4g27410.t1	RcHm_v2.0_Chr4g0435231	Prudul26A004166P1	XP_007222626.1	XP_008243225.1	Pruma.1G480200.t1.p1	Prusib.1G543100.t1.p1	PruarS.1G468700.t1.p1	PruarM.1G508100.t1.p1
NP_189488.1	XP_002324023.3	XP_002276072.2	FvH4_6g49630.t1	RcHm_v2.0_Chr2g0169671	Prudul26A021126P1	XP_007217774.1	XP_008230970.1	Pruma.3G425000.t1.p1	Prusib.3G477800.t1.p1	PruarS.3G379500.t1.p1	PruarM.3G386900.t1.p1
NP_189988.1	XP_002313628.1	XP_002277657.1	FvH4_3g26920.t1	RcHm_v2.0_Chr5g0049271	Prudul26A011054P1	XP_007206699.1	XP_008230640.1	Pruma.6G192800.t1.p1	Prusib.6G200200.t1.p1	PruarS.6G192500.t1.p1	PruarM.6G190400.t1.p1
NP_190247.1	XP_006374880.2	XP_002283006.1	FvH4_2g33750.t1	RcHm_v2.0_Chr6g0308801	Prudul26A025877P1	XP_007226523.2	XP_008220273.1	Pruma.1G598700.t1.p1	Prusib.1G659600.t1.p1	PruarS.1G591600.t1.p1	PruarM.1G629300.t1.p1
NP_190416.1	XP_002321669.1	XP_002274810.1	FvH4_5g07260.t1	RcHm_v2.0_Chr7g0191371	Prudul26A023721P1	XP_007209226.1	XP_008239404.1	Pruma.5G212500.t1.p1	Prusib.5G238900.t1.p1	PruarS.5G198900.t1.p1	PruarM.5G215000.t1.p1
NP_190493.1	XP_024438392.1	XP_010662856.1	FvH4_2g09580.t1	RcHm_v2.0_Chr1g0380631	Prudul26A009937P1	XP_007218947.1	XP_008234749.1	Pruma.2G558700.t1.p1	Prusib.2G574300.t1.p1	PruarS.2G480600.t1.p1	PruarM.2G481700.t1.p1
NP_190540.1	XP_002320672.3	XP_002268807.2	FvH4_1g18370.t1	RcHm_v2.0_Chr2g0109081	Prudul26A000884P1	XP_007208151.1	XP_008237400.1	Pruma.6G347400.t1.p1	Prusib.6G379900.t1.p1	PruarS.6G315500.t1.p1	PruarM.6G329000.t1.p1
NP_190581.1	XP_002310707.1	XP_002278393.1	FvH4_1g16560.t1	RcHm_v2.0_Chr2g0106461	Prudul26A005526P1	XP_007206473.1	XP_008238889.1	Pruma.6G363000.t1.p1	Prusib.6G395400.t1.p1	PruarS.6G330000.t1.p1	PruarM.6G344200.t1.p1
NP_190882.1	XP_006381361.2	XP_002264566.1	FvH4_6g17130.t1	RcHm_v2.0_Chr3g0471211	Prudul26A019145P1	XP_007202084.1	XP_008241354.1	Pruma.7G242900.t1.p1	Prusib.7G295800.t1.p1	PruarS.7G261800.t1.p1	PruarM.7G229000.t1.p1
NP_190938.1	XP_002305565.1	XP_002272943.1	FvH4_6g14250.t1	RcHm_v2.0_Chr3g0467211	Prudul26A028871P1	XP_007208068.1	XP_008241362.1	Pruma.6G384900.t1.p1	Prusib.6G420700.t1.p1	PruarS.6G351300.t1.p1	PruarM.6G365600.t1.p1
NP_190963.1	XP_002322929.1	XP_002274763.1	FvH4_6g12780.t1	RcHm_v2.0_Chr3g0464771	Prudul26A014129P1	XP_007208466.1	XP_008240187.1	Pruma.6G401000.t1.p1	Prusib.6G436900.t1.p1	PruarS.6G369600.t1.p1	PruarM.6G381400.t1.p1
NP_190977.1	XP_002322950.1	XP_002273576.2	FvH4_6g12270.t1	RcHm_v2.0_Chr3g0464071	Prudul26A003055P1	XP_007205056.1	XP_016651414.1	Pruma.6G405500.t1.p1	Prusib.6G441600.t1.p1	PruarS.6G375100.t1.p1	PruarM.6G386000.t1.p1
NP_191309.2	XP_006381013.2	XP_010653790.1	FvH4_6g23590.t1	RcHm_v2.0_Chr3g0481701	Prudul26A020511P1	XP_007204783.1	XP_016651521.1	Pruma.7G174600.t1.p1	Prusib.7G230900.t1.p1	PruarS.7G195200.t1.p1	PruarM.7G161800.t1.p1
NP_192012.2	XP_002320193.3	XP_002276948.1	FvH4_7g16210.t1	RcHm_v2.0_Chr1g0359241	Prudul26A014376P1	XP_020412571.1	XP_008233201.1	Pruma.2G425100.t1.p1	Prusib.2G436700.t1.p1	PruarS.2G351200.t1.p1	PruarM.2G347600.t1.p1
NP_192029.1	XP_024450753.1	XP_002276427.1	FvH4_7g15700.t1	RcHm_v2.0_Chr1g0358431	Prudul26A001772P1	XP_020412040.1	XP_008233233.1	Pruma.2G421800.t1.p1	Prusib.2G433300.t1.p1	PruarS.2G348100.t1.p1	PruarM.2G344500.t1.p1
NP_192033.1	XP_024450246.1	XP_019081114.1	FvH4_7g15510.t1	RcHm_v2.0_Chr1g0357841	Prudul26A024925P1	XP_007220933.1	XP_008233031.1	Pruma.2G418400.t1.p1	Prusib.2G430100.t1.p1	PruarS.2G344600.t1.p1	PruarM.2G341200.t1.p1
NP_192231.1	XP_002319944.2	XP_002276216.1	FvH4_6g44010.t1	RcHm_v2.0_Chr2g0160751	Prudul26A005183P1	XP_007216074.2	XP_008230171.1	Pruma.3G358400.t1.p1	Prusib.3G414200.t1.p1	PruarS.3G320500.t1.p1	PruarM.3G326900.t1.p1
NP_192402.1	XP_006377338.2	XP_003635420.1	FvH4_3g04930.t1	RcHm_v2.0_Chr5g0008091	Prudul26A014200P1	XP_020417628.1	XP_008225064.1	Pruma.4G047500.t1.p1	Prusib.4G055000.t1.p1	PruarS.4G050800.t1.p1	PruarM.4G049100.t1.p1
NP_192621.1	XP_024454758.1	XP_010651377.1	FvH4_3g45390.t1	RcHm_v2.0_Chr5g0083201	Prudul26A030810P1	XP_020423059.1	XP_008223781.1	Pruma.6G009100.t1.p1	Prusib.6G016400.t1.p1	PruarS.6G007200.t1.p1	PruarM.6G007300.t2.p1
NP_192764.1	XP_024447137.1	XP_002263733.1	FvH4_2g00080.t1	RcHm_v2.0_Chr6g0249341	Prudul26A020576P1	XP_007201273.1	XP_008237799.1	Pruma.8G002100.t1.p1	Prusib.8G005100.t1.p1	PruarS.8G001400.t1.p1	PruarM.8G001700.t1.p1
NP_192813.1	XP_002304576.2	XP_002280836.1	FvH4_5g11021.t2	RcHm_v2.0_Chr7g0186781	Prudul26A013257P1	XP_007209294.1	XP_008239241.1	Pruma.5G184700.t1.p1	Prusib.5G210400.t1.p1	PruarS.5G171100.t1.p1	PruarM.5G187000.t1.p1
NP_192851.1	XP_002321582.1	XP_002280099.1	FvH4_5g05070.t1	RcHm_v2.0_Chr7g0193931	Prudul26A018874P1	XP_007211312.1	XP_008239735.1	Pruma.5G234700.t1.p1	Prusib.5G261900.t1.p1	PruarS.5G222700.t1.p1	PruarM.5G238900.t1.p1
NP_193033.1	XP_024450930.1	XP_010650431.1	FvH4_2g17950.t1	RcHm_v2.0_Chr6g0283181	Prudul26A028166P1	XP_020425664.1	XP_008244706.1	Pruma.8G312100.t1.p1	Prusib.8G343700.t1.p1	PruarS.8G288300.t1.p1	PruarM.8G280500.t1.p1
NP_193056.1	XP_002301776.1	XP_002267372.1	FvH4_2g19250.t1	RcHm_v2.0_Chr6g0285061	Prudul26A028681P1	XP_007200485.1	XP_008235501.1	Pruma.8G324800.t1.p1	Prusib.8G356300.t1.p1	PruarS.8G301100.t1.p1	PruarM.8G293500.t1.p1
NP_193101.2	XP_024438907.1	XP_019077166.1	FvH4_3g25260.t1	RcHm_v2.0_Chr5g0046881	Prudul26A002653P1	XP_020423705.1	XP_016651486.1	Pruma.7G007600.t1.p1	Prusib.7G010200.t1.p1	PruarS.7G061200.t1.p1	PruarM.7G006200.t1.p1
NP_193174.1	XP_002312584.1	XP_010650091.1	FvH4_4g03670.t1	RcHm_v2.0_Chr4g0393211	Prudul26A007644P1	XP_007227668.2	XP_008224353.1	Pruma.1G050900.t1.p1	Prusib.1G061000.t1.p1	PruarS.1G047900.t1.p1	PruarM.1G052800.t1.p1
NP_193218.1	XP_002315764.2	XP_002278762.1	FvH4_4g16280.t1	RcHm_v2.0_Chr4g0415871	Prudul26A030730P1	XP_020410405.1	XP_008224299.1	Pruma.1G020200.t1.p1	Prusib.1G025700.t1.p1	PruarS.1G019200.t1.p1	PruarM.1G022000.t1.p1
NP_193221.3	XP_002314694.2	XP_002282622.1	FvH4_6g27530.t1	RcHm_v2.0_Chr2g0129921	Prudul26A020229P1	XP_007225674.2	XP_008224305.1	Pruma.1G019700.t1.p1	Prusib.1G025200.t1.p1	PruarS.1G018800.t1.p1	PruarM.1G021500.t1.p1
NP_193279.1	XP_002321136.3	NP_001268011.1	FvH4_6g42740.t1	RcHm_v2.0_Chr2g0158631	Prudul26A019460P1	XP_007215278.1	XP_008229987.1	Pruma.3G345300.t1.p1	Prusib.3G400900.t1.p1	PruarS.3G306700.t1.p1	PruarM.3G313400.t1.p1
NP_193362.3	XP_024461812.1	XP_002273359.1	FvH4_4g20220.t1	RcHm_v2.0_Chr4g0425811	Prudul26A029507P1	XP_020419726.1	XP_008223386.1	Pruma.1G135500.t1.p1	Prusib.1G150600.t1.p1	PruarS.1G129700.t1.p1	PruarM.1G141000.t1.p1
NP_193587.4	XP_002307403.2	XP_010664278.1	FvH4_5g38291.t1	RcHm_v2.0_Chr7g0240331	Prudul26A024022P1	XP_020413497.1	XP_016649950.1	Pruma.1G679800.t1.p1	Prusib.1G754000.t1.p1	PruarS.1G677600.t1.p1	PruarM.1G713200.t1.p1
NP_193600.2	XP_006384064.1	XP_002266016.2	FvH4_3g07650.t1	RcHm_v2.0_Chr5g0011031	Prudul26A007640P1	XP_020417586.1	XP_008225304.1	Pruma.4G066400.t1.p1	Prusib.4G076300.t1.p1	PruarS.4G069600.t1.p1	PruarM.4G068700.t1.p1
NP_193654.2	XP_006385163.1	XP_002270679.1	FvH4_2g37380.t1	RcHm_v2.0_Chr6g0304321	Prudul26A028158P1	XP_020411475.1	XP_008221127.1	Pruma.1G521800.t1.p1	Prusib.1G583800.t1.p1	PruarS.1G511400.t1.p1	PruarM.1G551800.t1.p1
NP_193902.1	XP_024454924.1	XP_002274051.1	FvH4_3g09270.t1	RcHm_v2.0_Chr5g0008301	Prudul26A020014P1	XP_007214559.1	XP_008225092.1	Pruma.4G049600.t1.p1	Prusib.4G056900.t1.p1	PruarS.4G052600.t1.p1	PruarM.4G050700.t1.p1
NP_194140.2	XP_002297952.1	XP_010659962.1	FvH4_5g11010.t1	RcHm_v2.0_Chr7g0186801	Prudul26A026860P1	XP_007209367.1	XP_008239243.1	Pruma.5G184900.t1.p1	Prusib.5G210600.t1.p1	PruarS.5G171300.t1.p1	PruarM.5G187200.t1.p1
NP_194221.1	XP_024441899.1	XP_019081931.1	FvH4_5g08380.t1	RcHm_v2.0_Chr7g0190071	Prudul26A003441P1	XP_007209010.2	XP_008239480.1	Pruma.5G205400.t1.p1	Prusib.5G231800.t1.p1	PruarS.5G192000.t1.p1	PruarM.5G207900.t1.p1
NP_194223.1	XP_002322266.2	XP_002280221.1	FvH4_5g08420.t1	RcHm_v2.0_Chr7g0190021	Prudul26A020380P1	XP_020418886.1	XP_016651138.1	Pruma.5G204600.t1.p1	Prusib.5G231000.t1.p1	PruarS.5G191300.t1.p1	PruarM.5G207200.t1.p1
NP_194308.1	XP_024448569.1	XP_002276867.1	FvH4_4g09940.t1	RcHm_v2.0_Chr4g0403511	Prudul26A026885P1	XP_007223450.2	XP_008223672.1	Pruma.1G107000.t1.p1	Prusib.1G120600.t1.p1	PruarS.1G100300.t1.p1	PruarM.1G113100.t1.p1
NP_194505.2	XP_006374265.1	XP_002275469.2	FvH4_7g14460.t1	RcHm_v2.0_Chr1g0355871	Prudul26A007116P1	XP_007218744.1	XP_008244636.1	Pruma.2G409400.t1.p1	Prusib.2G419400.t1.p1	PruarS.2G331800.t1.p1	PruarM.2G328700.t1.p1
NP_194567.1	XP_002310403.3	XP_010656991.1	FvH4_6g26510.t1	RcHm_v2.0_Chr2g0127651	Prudul26A025261P1	XP_020416114.1	XP_008229070.1	Pruma.3G231300.t1.p1	Prusib.3G249200.t1.p1	PruarS.3G207100.t1.p1	PruarM.3G206500.t1.p1
NP_194585.1	XP_002307659.2	XP_002272315.1	FvH4_2g21070.t1	RcHm_v2.0_Chr6g0287531	Prudul26A023285P1	XP_007200239.2	XP_008235635.1	Pruma.8G344700.t1.p1	Prusib.8G379400.t1.p1	PruarS.8G319700.t1.p1	PruarM.8G312700.t1.p1
NP_194630.1	XP_024446039.1	XP_002284283.1	FvH4_1g04350.t1	RcHm_v2.0_Chr2g0090001	Prudul26A032250P1	XP_007204255.1	XP_008242673.1	Pruma.7G357800.t1.p1	Prusib.7G414000.t1.p1	PruarS.7G384700.t1.p1	PruarM.7G349700.t1.p1
NP_195162.2	XP_024454829.1	XP_002281086.1	FvH4_2g07850.t1	RcHm_v2.0_Chr6g0262271	Prudul26A008416P1	XP_007200558.2	XP_008236749.1	Pruma.8G208900.t1.p1	Prusib.8G248200.t1.p1	PruarS.8G182400.t1.p1	PruarM.8G186800.t1.p1
NP_195239.1	XP_024454801.1	XP_002278241.1	FvH4_2g15700.t1	RcHm_v2.0_Chr6g0279001	Prudul26A001647P1	XP_020425379.1	XP_008236130.1	Pruma.8G282800.t1.p1	Prusib.8G316500.t1.p1	PruarS.8G259400.t1.p1	PruarM.8G254500.t1.p1
NP_195357.2	XP_002310277.1	XP_002274814.1	FvH4_1g12320.t1	RcHm_v2.0_Chr2g0100141	Prudul26A011666P1	XP_007204226.1	XP_008241761.1	Pruma.7G287100.t1.p1	Prusib.7G338700.t1.p1	PruarS.7G303600.t1.p1	PruarM.7G271200.t1.p1
NP_195365.1	XP_002310819.3	XP_002265889.2	FvH4_1g12770.t1	RcHm_v2.0_Chr2g0100891	Prudul26A021779P1	XP_007202108.1	XP_008241717.1	Pruma.7G282800.t1.p1	Prusib.7G334400.t1.p1	PruarS.7G299200.t1.p1	PruarM.7G267100.t1.p1
NP_195416.1	XP_024461200.1	XP_002277765.2	FvH4_1g16030.t1	RcHm_v2.0_Chr2g0105601	Prudul26A015921P1	XP_007202372.1	XP_008241456.1	Pruma.7G255200.t1.p1	Prusib.7G307400.t1.p1	PruarS.7G275100.t1.p1	PruarM.7G242100.t1.p1
NP_195417.1	XP_002310143.2	XP_002277744.1	FvH4_7g06480.t1	RcHm_v2.0_Chr1g0334851	Prudul26A016580P1	XP_007202426.2	XP_008241455.1	Pruma.7G255300.t1.p1	Prusib.7G307500.t1.p1	PruarS.7G275200.t1.p1	PruarM.7G242200.t1.p1
NP_195454.1	XP_006380676.2	XP_019076721.1	FvH4_1g16950.t1	RcHm_v2.0_Chr2g0107031	Prudul26A029108P1	XP_020421602.1	XP_008238575.1	Pruma.6G358400.t1.p1	Prusib.6G390800.t1.p1	PruarS.6G325500.t1.p1	PruarM.6G339700.t1.p1
NP_195754.1	XP_002322991.3	XP_002263020.1	FvH4_6g11130.t1	RcHm_v2.0_Chr3g0462571	Prudul26A005230P1	XP_007206867.1	XP_008243374.1	Pruma.6G418500.t1.p1	Prusib.6G456200.t1.p1	PruarS.6G388400.t1.p1	PruarM.6G399600.t1.p1
NP_195805.2	XP_002323067.1	XP_002270753.1	FvH4_6g10040.t1	RcHm_v2.0_Chr3g0460721	Prudul26A004159P1	XP_007205401.1	XP_008245023.1	Pruma.6G432300.t1.p1	Prusib.6G471500.t1.p1	PruarS.6G404900.t1.p1	PruarM.6G412800.t1.p1
NP_195832.1	XP_002309074.3	XP_002270357.1	FvH4_6g13240.t1	RcHm_v2.0_Chr3g0466071	Prudul26A028781P1	XP_020422478.1	XP_008240618.1	Pruma.6G392900.t1.p1	Prusib.6G430000.t1.p1	PruarS.6G361200.t1.p1	PruarM.6G374400.t1.p1
NP_195836.5	XP_002309071.1	XP_002269159.1	FvH4_6g13360.t1	RcHm_v2.0_Chr3g0466241	Prudul26A022981P1	XP_007206840.2	XP_008240695.1	Pruma.6G391900.t1.p1	Prusib.6G428700.t1.p1	PruarS.6G359800.t1.p1	PruarM.6G372700.t1.p1
NP_195909.1	XP_006368960.1	XP_010647626.1	FvH4_5g20090.t1	RcHm_v2.0_Chr7g0204981	Prudul26A028054P1	XP_007210231.1	XP_008238389.1	Pruma.5G080500.t1.p1	Prusib.5G095000.t1.p1	PruarS.5G061400.t1.p1	PruarM.5G076600.t1.p1
NP_195927.2	XP_002323457.1	XP_002279724.1	FvH4_6g15480.t1	RcHm_v2.0_Chr3g0468961	Prudul26A020591P1	XP_007204998.1	XP_008239299.1	Pruma.6G371500.t1.p1	Prusib.6G404100.t1.p1	PruarS.6G339200.t1.p1	PruarM.6G352700.t1.p1
NP_195990.1	XP_002311933.3	XP_002283448.1	FvH4_6g17930.t1	RcHm_v2.0_Chr3g0472201	Prudul26A032926P1	XP_007203152.2	XP_008241289.1	Pruma.7G236200.t1.p2	Prusib.7G289400.t1.p1	PruarS.7G255300.t1.p2	PruarM.7G222700.t1.p2
NP_196226.1	XP_002316271.2	XP_002277994.1	FvH4_7g22920.t1	RcHm_v2.0_Chr1g0368101	Prudul26A019425P1	XP_007221130.1	XP_008233676.1	Pruma.2G483600.t1.p1	Prusib.2G499300.t1.p1	PruarS.2G408000.t1.p1	PruarM.2G407000.t1.p1
NP_196367.1	XP_024454045.1	XP_002279559.2	FvH4_7g26870.t1	RcHm_v2.0_Chr1g0373551	Prudul26A026762P1	XP_020412015.1	XP_008234448.1	Pruma.2G517600.t1.p1	Prusib.2G533500.t1.p1	PruarS.2G440800.t1.p1	PruarM.2G441800.t1.p1
NP_196422.1	XP_006374410.1	XP_002265727.3	FvH4_5g13740.t1	RcHm_v2.0_Chr7g0183201	Prudul26A013897P1	XP_007209678.1	XP_008240006.1	Pruma.5G265700.t1.p1	Prusib.5G293700.t1.p1	PruarS.5G253700.t1.p1	PruarM.5G268500.t1.p1
NP_196715.1	XP_002324238.2	XP_010648508.1	FvH4_2g35870.t1	RcHm_v2.0_Chr6g0305951	Prudul26A022092P1	XP_007224611.2	XP_008220057.1	Pruma.1G618600.t1.p1	Prusib.1G680100.t1.p1	PruarS.1G613900.t1.p1	PruarM.1G650400.t1.p1
NP_196716.1	XP_002308611.2	XP_002281453.1	FvH4_2g35860.t1	RcHm_v2.0_Chr6g0305961	Prudul26A021531P1	XP_020411675.1	XP_008220101.1	Pruma.1G618500.t1.p1	Prusib.1G680000.t1.p1	PruarS.1G613800.t1.p1	PruarM.1G650300.t1.p1
NP_196819.1	XP_002299332.2	XP_002264953.1	FvH4_4g23180.t1	RcHm_v2.0_Chr4g0429531	Prudul26A012341P1	XP_007224948.1	XP_008222219.1	Pruma.1G400100.t1.p1	Prusib.1G428700.t1.p1	PruarS.1G355700.t1.p1	PruarM.1G393700.t1.p1
NP_196975.1	XP_024465293.1	XP_002277524.1	FvH4_6g50830.t1	RcHm_v2.0_Chr2g0172221	Prudul26A031486P2	XP_007217183.1	XP_008230592.1	Pruma.3G436200.t1.p1	Prusib.3G489500.t1.p1	PruarS.3G390200.t1.p1	PruarM.3G397900.t1.p1
NP_196991.1	XP_024439109.1	XP_002274893.1	FvH4_6g50510.t1	RcHm_v2.0_Chr2g0170931	Prudul26A026978P1	XP_020416714.1	XP_008230952.1	Pruma.3G432700.t1.p1	Prusib.3G485500.t1.p1	PruarS.3G386200.t1.p1	PruarM.3G394000.t1.p1
NP_197240.1	XP_002305843.1	XP_002266004.1	FvH4_1g28990.t1	RcHm_v2.0_Chr3g0494041	Prudul26A028354P1	XP_007215025.1	XP_008229283.1	Pruma.3G275400.t1.p1	Prusib.3G287700.t1.p1	PruarS.3G238800.t1.p1	PruarM.3G233000.t1.p1
NP_197357.2	XP_006380189.1	XP_002276452.1	FvH4_4g17630.t1	RcHm_v2.0_Chr4g0421551	Prudul26A016161P1	XP_007224487.2	XP_008223158.1	Pruma.1G164900.t1.p1	Prusib.1G179300.t1.p1	PruarS.1G157100.t1.p1	PruarM.1G171100.t1.p1
NP_197423.1	XP_002311802.1	XP_002281069.1	FvH4_4g14880.t1	RcHm_v2.0_Chr4g0417331	Prudul26A024235P1	XP_007222671.2	XP_008222970.1	Pruma.1G182200.t1.p1	Prusib.1G197600.t1.p1	PruarS.1G174900.t1.p1	PruarM.1G190500.t1.p1
NP_197550.1	XP_002325236.1	XP_002266525.1	FvH4_4g06520.t1	RcHm_v2.0_Chr4g0398351	Prudul26A011524P1	XP_020411245.1	XP_008223820.1	Pruma.1G081000.t1.p1	Prusib.1G093500.t1.p1	PruarS.1G078300.t1.p1	PruarM.1G084400.t1.p1
NP_197560.2	XP_024438600.1	XP_002267225.2	FvH4_4g06690.t1	RcHm_v2.0_Chr4g0398601	Prudul26A028809P1	XP_020410064.1	XP_008223829.1	Pruma.1G082500.t1.p1	Prusib.1G094900.t1.p1	PruarS.1G079600.t1.p1	PruarM.1G085800.t1.p1
NP_197570.1	XP_006381591.1	XP_002276822.1	FvH4_1g09090.t1	RcHm_v2.0_Chr2g0095501	Prudul26A014720P1	XP_007202485.1	XP_008242270.1	Pruma.7G320800.t1.p1	Prusib.7G374200.t1.p1	PruarS.7G343500.t1.p1	PruarM.7G308800.t1.p1
NP_197587.1	XP_002309443.2	XP_002277217.4	FvH4_1g09660.t1	RcHm_v2.0_Chr2g0096501	Prudul26A016301P1	XP_007201955.1	XP_008242139.1	Pruma.7G315500.t1.p1	Prusib.7G368500.t1.p1	PruarS.7G335900.t1.p1	PruarM.7G302600.t1.p1
NP_197622.1	XP_006384774.1	XP_002272837.1	FvH4_3g25810.t2	RcHm_v2.0_Chr5g0047031	Prudul26A031444P1	XP_007205478.1	XP_008229925.1	Pruma.6G173100.t1.p1	Prusib.6G182600.t1.p1	PruarS.6G174900.t1.p1	PruarM.6G170500.t1.p1
NP_197678.1	XP_002313548.3	XP_002273852.1	FvH4_3g30480.t1	RcHm_v2.0_Chr5g0056431	Prudul26A022766P1	XP_007205939.1	XP_008226754.1	Pruma.6G137000.t1.p1	Prusib.6G143800.t1.p1	PruarS.6G139900.t1.p1	PruarM.6G129900.t1.p1
NP_197715.1	XP_002310648.2	XP_002272283.1	FvH4_4g37080.t1	RcHm_v2.0_Chr4g0446831	Prudul26A016113P1	XP_007222154.2	XP_008221070.1	Pruma.1G516800.t1.p1	Prusib.1G579000.t1.p1	PruarS.1G506600.t1.p1	PruarM.1G546700.t1.p1
NP_197720.1	XP_002310641.2	XP_002267649.1	FvH4_4g37090.t1	RcHm_v2.0_Chr4g0446851	Prudul26A021195P1	XP_007223666.1	XP_008221071.1	Pruma.1G516900.t1.p1	Prusib.1G579100.t1.p1	PruarS.1G506700.t1.p1	PruarM.1G546800.t1.p1
NP_197725.1	XP_002307150.1	XP_002276047.1	FvH4_4g37160.t1	RcHm_v2.0_Chr4g0446961	Prudul26A005028P1	XP_007222700.1	XP_008221080.1	Pruma.1G517500.t1.p1	Prusib.1G579700.t1.p1	PruarS.1G507300.t1.p1	PruarM.1G547400.t1.p1
NP_197834.1	XP_002321947.2	XP_010662935.1	FvH4_7g32940.t1	RcHm_v2.0_Chr1g0382901	Prudul26A002258P1	XP_007218378.2	XP_016649867.1	Pruma.2G568700.t1.p1	Prusib.2G582800.t1.p1	PruarS.2G488700.t1.p1	PruarM.2G489900.t1.p1
NP_197913.4	XP_002324871.3	XP_002285237.2	FvH4_2g28831.t1	RcHm_v2.0_Chr6g0297591	Prudul26A025516P1	XP_020417763.1	XP_008219689.1	Pruma.1G656500.t1.p1	Prusib.1G729100.t1.p1	PruarS.1G652100.t1.p1	PruarM.1G687500.t1.p1
NP_198583.1	XP_006372560.2	XP_002283860.1	FvH4_1g07080.t1	RcHm_v2.0_Chr3g0491101	Prudul26A019625P1	XP_007215130.1	XP_008227930.1	Pruma.3G031800.t1.p1	Prusib.3G030700.t1.p1	PruarS.3G022300.t1.p1	PruarM.3G022600.t1.p1
NP_198669.1	XP_006373489.1	XP_002279124.3	FvH4_6g45680.t1	RcHm_v2.0_Chr2g0163831	Prudul26A032951P1	XP_007217322.2	XP_008230361.1	Pruma.3G382000.t1.p1	Prusib.3G440600.t1.p1	PruarS.3G344200.t1.p1	PruarM.3G348600.t1.p1
NP_198751.1	XP_024454648.1	XP_002279032.1	FvH4_6g47350.t1	RcHm_v2.0_Chr2g0166381	Prudul26A005595P1	XP_007216033.2	XP_008230852.1	Pruma.3G407300.t1.p1	Prusib.3G458900.t1.p1	PruarS.3G361500.t1.p1	PruarM.3G365600.t1.p1
NP_198819.1	XP_024444650.1	XP_002276011.1	FvH4_6g49600.t1	RcHm_v2.0_Chr2g0169631	Prudul26A008102P1	XP_007217547.2	XP_008230702.1	Pruma.3G424800.t1.p1	Prusib.3G477500.t1.p1	PruarS.3G379200.t1.p1	PruarM.3G386600.t1.p1
NP_198853.1	XP_002298529.2	XP_002276266.1	FvH4_6g51030.t1	RcHm_v2.0_Chr2g0172571	Prudul26A015621P1	XP_007215174.1	XP_008230572.1	Pruma.3G438200.t1.p1	Prusib.3G491500.t1.p1	PruarS.3G392200.t1.p1	PruarM.3G400200.t1.p1
NP_199142.1	XP_002297858.1	XP_002265340.1	FvH4_4g23150.t1	RcHm_v2.0_Chr4g0429491	Prudul26A004761P1	XP_007227466.1	XP_008222222.1	Pruma.1G399800.t1.p1	Prusib.1G428400.t1.p1	PruarS.1G355400.t1.p1	PruarM.1G393400.t1.p1
NP_199470.1	XP_006385629.1	XP_002278451.1	FvH4_5g21640.t1	RcHm_v2.0_Chr7g0209101	Prudul26A020594P1	XP_007210329.1	XP_008238288.1	Pruma.5G059400.t1.p1	Prusib.5G073400.t1.p1	PruarS.5G040200.t1.p1	PruarM.5G055500.t1.p1
NP_199561.1	XP_002303355.2	XP_002266321.4	FvH4_5g18880.t1	RcHm_v2.0_Chr7g0203261	Prudul26A032412P1	XP_007210707.2	XP_008238527.1	Pruma.5G093200.t1.p1	Prusib.5G107400.t1.p1	PruarS.5G074000.t1.p1	PruarM.5G095300.t1.p1
NP_199592.1	XP_006373566.1	XP_003635479.1	FvH4_3g00180.t1	RcHm_v2.0_Chr5g0000241	Prudul26A005760P1	XP_007213751.2	XP_016648128.1	Pruma.4G005200.t1.p1	Prusib.4G004100.t1.p1	PruarS.4G002000.t1.p1	PruarM.4G003300.t1.p1
NP_199641.1	XP_002321214.1	XP_002263255.1	FvH4_6g40220.t1	RcHm_v2.0_Chr2g0155241	Prudul26A021756P1	XP_007216000.1	XP_008229760.1	Pruma.3G324800.t1.p1	Prusib.3G378400.t1.p1	PruarS.3G284800.t1.p1	PruarM.3G292900.t1.p1
NP_199650.3	XP_002320560.3	XP_010645307.2	FvH4_2g17460.t1	RcHm_v2.0_Chr6g0282191	Prudul26A019280P1	XP_020426311.1	XP_016650404.1	Pruma.8G307700.t1.p1	Prusib.8G339100.t1.p1	PruarS.8G283700.t1.p1	PruarM.8G275800.t1.p1
NP_199657.1	XP_002301825.1	XP_002263475.3	FvH4_2g17780.t1	RcHm_v2.0_Chr6g0282801	Prudul26A022441P1	XP_007200959.1	XP_008235900.1	Pruma.8G310600.t1.p1	Prusib.8G342100.t1.p1	PruarS.8G286700.t1.p1	PruarM.8G278900.t1.p1
NP_199723.1	XP_006380161.1	XP_002270507.1	FvH4_4g18540.t1	RcHm_v2.0_Chr4g0423101	Prudul26A011251P1	XP_007223655.1	XP_008223217.1	Pruma.1G157800.t1.p1	Prusib.1G171500.t1.p1	PruarS.1G149600.t1.p1	PruarM.1G162300.t1.p1
NP_199724.1	XP_002314374.2	XP_002270564.1	FvH4_4g18550.t1	RcHm_v2.0_Chr4g0423121	Prudul26A020632P1	XP_007227723.1	XP_008223218.2	Pruma.1G157700.t1.p1	Prusib.1G171400.t1.p1	PruarS.1G149500.t1.p1	PruarM.1G162200.t1.p1
NP_199840.2	XP_002321611.1	XP_002282273.2	FvH4_5g05500.t1	RcHm_v2.0_Chr7g0193341	Prudul26A012960P1	XP_007209471.2	XP_008245014.1	Pruma.5G229700.t1.p1	Prusib.5G256700.t1.p1	PruarS.5G217900.t1.p1	PruarM.5G234000.t1.p1
NP_199915.1	XP_002318786.1	XP_002284706.1	FvH4_5g09710.t1	RcHm_v2.0_Chr7g0188531	Prudul26A014882P1	XP_007209467.1	XP_008239571.1	Pruma.5G195500.t1.p1	Prusib.5G221400.t1.p1	PruarS.5G182300.t1.p1	PruarM.5G198300.t1.p1
NP_200031.1	XP_002321901.2	XP_002273881.1	FvH4_7g29210.t1	RcHm_v2.0_Chr1g0376971	Prudul26A005660P1	XP_007220463.1	XP_008234271.1	Pruma.2G538400.t1.p1	Prusib.2G555100.t1.p1	PruarS.2G461900.t1.p1	PruarM.2G463100.t1.p1
NP_200090.1	XP_002305939.1	XP_002274943.1	FvH4_7g30320.t1	RcHm_v2.0_Chr1g0378471	Prudul26A014470P1	XP_007219815.1	XP_008234831.1	Pruma.2G548100.t1.p1	Prusib.2G565000.t1.p1	PruarS.2G472200.t1.p1	PruarM.2G472600.t1.p1
NP_200093.1	XP_002305268.2	XP_002275817.1	FvH4_7g30420.t1	RcHm_v2.0_Chr1g0378551	Prudul26A013231P1	XP_007220871.1	XP_008234827.1	Pruma.2G548600.t1.p1	Prusib.2G565400.t1.p1	PruarS.2G472700.t1.p1	PruarM.2G473000.t1.p1
NP_200588.2	XP_024445553.1	XP_002270946.1	FvH4_4g10190.t1	RcHm_v2.0_Chr4g0404991	Prudul26A004060P1	XP_007221983.1	XP_008223562.1	Pruma.1G117600.t1.p1	Prusib.1G133000.t1.p1	PruarS.1G111300.t1.p1	PruarM.1G123700.t1.p1
NP_200615.1	XP_002325147.3	NP_001268165.1	FvH4_1g01260.t1	RcHm_v2.0_Chr2g0086051	Prudul26A003170P1	XP_007202634.1	XP_008242950.1	Pruma.7G384800.t1.p1	Prusib.7G441800.t1.p1	PruarS.7G410100.t1.p1	PruarM.7G375600.t1.p1
NP_200760.1	XP_002313423.3	XP_002283239.1	FvH4_3g36840.t1	RcHm_v2.0_Chr5g0065941	Prudul26A025389P1	XP_007205813.2	XP_008222239.1	Pruma.6G083900.t1.p1	Prusib.6G093600.t1.p1	PruarS.6G089000.t1.p1	PruarM.6G075700.t1.p1
NP_200943.1	XP_006374449.2	XP_010663864.1	FvH4_5g14520.t1	RcHm_v2.0_Chr7g0182131	Prudul26A014916P1	XP_007209852.2	XP_016651358.1	Pruma.5G257000.t1.p1	Prusib.5G285400.t1.p1	PruarS.5G245500.t1.p1	PruarM.5G262000.t1.p1
NP_201134.1	XP_002318108.3	XP_002262672.1	FvH4_5g07331.t1	RcHm_v2.0_Chr7g0191211	Prudul26A029490P1	XP_020419414.1	XP_008239411.1	Pruma.5G211900.t1.p1	Prusib.5G238300.t1.p1	PruarS.5G198300.t1.p1	PruarM.5G214400.t1.p1
NP_201242.2	XP_002310485.2	XP_002268313.1	FvH4_2g11570.t1	RcHm_v2.0_Chr6g0270931	Prudul26A025989P1	XP_007199927.1	XP_008237132.1	Pruma.8G163300.t1.p1	Prusib.8G193500.t1.p1	PruarS.8G135300.t1.p1	PruarM.8G138800.t1.p1
NP_201352.1	XP_006381540.1	XP_019074079.1	FvH4_1g19610.t1	RcHm_v2.0_Chr2g0111161	Prudul26A015506P1	XP_007207203.1	XP_008236218.1	Pruma.6G330800.t1.p1	Prusib.6G363100.t1.p1	PruarS.6G297600.t1.p1	PruarM.6G313100.t1.p1
NP_201475.4	XP_002310214.1	XP_010649163.1	FvH4_1g13560.t1	RcHm_v2.0_Chr2g0101971	Prudul26A025972P1	XP_007204372.1	XP_008241650.1	Pruma.7G277400.t1.p1	Prusib.7G328400.t1.p1	PruarS.7G294100.t1.p1	PruarM.7G261700.t1.p1
NP_201530.1	XP_002306237.2	XP_002283580.1	FvH4_1g16760.t1	RcHm_v2.0_Chr2g0106661	Prudul26A022563P1	XP_007205258.1	XP_008238786.1	Pruma.6G361800.t1.p1	Prusib.6G394100.t1.p1	PruarS.6G328700.t1.p1	PruarM.6G342800.t1.p1
NP_563657.1	XP_002320293.2	XP_002277104.1	FvH4_5g39050.t1	RcHm_v2.0_Chr7g0241011	Prudul26A008787P1	XP_007200432.1	XP_008235142.1	Pruma.8G395400.t1.p1	Prusib.8G443400.t1.p1	PruarS.8G370500.t1.p1	PruarM.8G363200.t1.p1
NP_563676.1	XP_002307588.2	XP_002278267.1	FvH4_2g23380.t1	RcHm_v2.0_Chr6g0290841	Prudul26A008540P1	XP_007199936.1	XP_008235295.1	Pruma.8G365900.t1.p1	Prusib.8G399100.t1.p1	PruarS.8G340300.t1.p1	PruarM.8G335100.t1.p1
NP_563685.2	XP_024440318.1	XP_002272042.2	FvH4_2g24330.t1	RcHm_v2.0_Chr6g0292211	Prudul26A031637P1	XP_020409432.1	XP_008234947.1	Pruma.8G378300.t1.p1	Prusib.8G411800.t1.p1	PruarS.8G351900.t1.p1	PruarM.8G346600.t1.p1
NP_563701.1	XP_002301847.2	XP_010652423.1	FvH4_2g20460.t1	RcHm_v2.0_Chr6g0286551	Prudul26A008456P1	XP_007201801.1	XP_008235585.1	Pruma.8G338200.t1.p1	Prusib.8G369200.t1.p1	PruarS.8G313900.t1.p1	PruarM.8G306500.t1.p1
NP_563727.1	XP_002320477.2	XP_002273465.1	FvH4_6g42620.t1	RcHm_v2.0_Chr2g0158471	Prudul26A030285P1	XP_007215840.1	XP_008229996.1	Pruma.3G344400.t1.p1	Prusib.3G399900.t1.p1	PruarS.3G305900.t1.p1	PruarM.3G312600.t1.p1
NP_563768.1	XP_002306740.3	XP_010656931.2	FvH4_6g38270.t1	RcHm_v2.0_Chr2g0151571	Prudul26A019594P1	XP_007216827.1	XP_008229416.1	Pruma.3G306600.t1.p1	Prusib.3G347900.t1.p1	PruarS.3G270200.t1.p1	PruarM.3G262000.t1.p1
NP_564110.1	XP_002307751.2	XP_002284756.1	FvH4_2g37970.t1	RcHm_v2.0_Chr6g0303651	Prudul26A027754P1	XP_020410916.1	XP_008221206.1	Pruma.1G528300.t1.p1	Prusib.1G590200.t1.p1	PruarS.1G517700.t1.p1	PruarM.1G557800.t1.p1
NP_564147.1	XP_006386357.1	XP_002285876.2	FvH4_2g27620.t1	RcHm_v2.0_Chr6g0296441	Prudul26A026516P1	XP_007223068.2	XP_008219596.1	Pruma.1G664800.t1.p1	Prusib.1G738800.t1.p1	PruarS.1G661200.t1.p1	PruarM.1G696700.t1.p1
NP_564193.1	XP_002315685.1	NP_001268195.1	FvH4_4g32970.t1	RcHm_v2.0_Chr4g0441991	Prudul26A012394P1	XP_007223102.1	XP_008221849.1	Pruma.1G431600.t1.p1	Prusib.1G470800.t1.p1	PruarS.1G395400.t1.p1	PruarM.1G433600.t1.p1
NP_564561.1	XP_002300278.1	XP_002267727.1	FvH4_2g03581.t1	RcHm_v2.0_Chr6g0252541	Prudul26A000951P1	XP_007201277.1	XP_008236297.1	Pruma.8G257400.t1.p1	Prusib.8G293700.t1.p1	PruarS.8G235300.t1.p1	PruarM.8G230600.t1.p1
NP_564672.2	XP_024439827.1	XP_002284549.1	FvH4_6g06010.t1	RcHm_v2.0_Chr3g0454971	Prudul26A002007P1	XP_007207192.2	XP_008246460.1	Pruma.6G465300.t1.p1	Prusib.6G507900.t1.p1	PruarS.6G441100.t1.p1	PruarM.6G450400.t1.p1
NP_564769.1	XP_002305015.1	XP_002271088.1	FvH4_3g04720.t1	RcHm_v2.0_Chr5g0007741	Prudul26A022839P1	XP_007212134.1	XP_008225031.1	Pruma.4G044600.t1.p1	Prusib.4G051800.t1.p1	PruarS.4G046500.t1.p1	PruarM.4G045700.t1.p1
NP_564808.1	XP_024452176.1	XP_002273292.1	FvH4_4g22290.t1	RcHm_v2.0_Chr4g0428531	Prudul26A029210P1	XP_007223610.1	XP_008222278.1	Pruma.1G385100.t1.p1	Prusib.1G412300.t1.p1	PruarS.1G338700.t1.p1	PruarM.1G378800.t1.p1
NP_565207.1	XP_002312225.1	XP_002266781.1	FvH4_3g13970.t1	RcHm_v2.0_Chr5g0023201	Prudul26A011697P1	XP_007212227.1	XP_008225988.1	Pruma.4G148700.t1.p1	Prusib.4G153700.t1.p1	PruarS.4G151900.t1.p1	PruarM.4G145700.t1.p1
NP_565392.1	XP_024440531.1	XP_002276779.1	FvH4_5g39130.t1	RcHm_v2.0_Chr7g0241121	Prudul26A006628P1	XP_007201278.1	XP_008235146.1	Pruma.8G396300.t1.p1	Prusib.8G444300.t1.p1	PruarS.8G371400.t1.p1	PruarM.8G364200.t1.p1
NP_565451.1	XP_002308274.1	XP_002280767.1	FvH4_1g08060.t1	RcHm_v2.0_Chr2g0094111	Prudul26A031324P1	XP_007202365.1	XP_008242187.1	Pruma.7G330700.t1.p1	Prusib.7G383300.t1.p1	PruarS.7G352600.t1.p1	PruarM.7G317900.t1.p1
NP_565572.1	XP_002324389.3	XP_002282492.1	FvH4_2g36671.t1	RcHm_v2.0_Chr6g0305031	Prudul26A019694P1	XP_007222191.2	XP_008219946.1	Pruma.1G627200.t1.p1	Prusib.1G689000.t1.p1	PruarS.1G623000.t1.p1	PruarM.1G658900.t1.p1
NP_565616.1	XP_024459259.1	XP_019075088.1	FvH4_2g31730.t1	RcHm_v2.0_Chr6g0311091	Prudul26A019952P1	XP_007225195.1	XP_008220487.1	Pruma.1G579700.t1.p1	Prusib.1G640800.t1.p1	PruarS.1G571400.t1.p1	PruarM.1G609400.t1.p1
NP_565768.1	XP_002307008.2	XP_019072360.1	FvH4_5g26560.t1	RcHm_v2.0_Chr7g0217441	Prudul26A015149P1	XP_007208842.1	XP_008237881.1	Pruma.5G006200.t1.p1	Prusib.5G006700.t1.p1	PruarS.7G097900.t1.p1	PruarM.5G005000.t1.p1
NP_565835.1	XP_002308462.3	XP_002282019.1	FvH4_6g19360.t1	RcHm_v2.0_Chr3g0474621	Prudul26A006735P1	XP_007202605.1	XP_008243513.1	Pruma.7G220300.t1.p1	Prusib.7G274000.t1.p1	PruarS.7G239400.t1.p1	PruarM.7G207000.t1.p1
NP_565873.1	XP_002308185.3	XP_002272579.1	FvH4_6g12850.t1	RcHm_v2.0_Chr3g0464851	Prudul26A013665P1	XP_007207758.1	XP_008240247.1	Pruma.6G400600.t1.p1	Prusib.6G436500.t1.p1	PruarS.6G369200.t1.p1	PruarM.6G381000.t1.p1
NP_565876.3	XP_002322949.3	XP_003632661.1	FvH4_6g12281.t1	RcHm_v2.0_Chr3g0464101	Prudul26A030679P1	XP_007205928.1	XP_016648308.1	Pruma.6G405400.t1.p1	Prusib.6G441400.t1.p1	PruarS.6G374900.t1.p1	PruarM.6G385800.t1.p1
NP_565885.1	XP_002322989.3	XP_002263823.1	FvH4_6g11240.t1	RcHm_v2.0_Chr3g0462751	Prudul26A024428P1	XP_007205655.1	XP_008243461.1	Pruma.6G417700.t1.p1	Prusib.6G454100.t1.p1	PruarS.6G387700.t1.p1	PruarM.6G398900.t1.p1
NP_565940.1	XP_002325492.3	XP_002275422.2	FvH4_7g26040.t1	RcHm_v2.0_Chr1g0372451	Prudul26A006986P1	XP_007217987.1	XP_008234169.1	Pruma.2G510300.t1.p1	Prusib.2G526200.t1.p1	PruarS.2G434500.t1.p1	PruarM.2G433300.t1.p1
NP_565982.1	XP_024441271.1	XP_002281976.1	FvH4_6g27700.t1	RcHm_v2.0_Chr2g0130851	Prudul26A028205P1	XP_007215649.1	XP_008228978.1	Pruma.3G160100.t1.p1	Prusib.3G167600.t1.p1	PruarS.3G147500.t1.p1	PruarM.3G140600.t1.p1
NP_566015.1	XP_006369478.1	XP_002270910.1	FvH4_7g00040.t1	RcHm_v2.0_Chr1g0313211	Prudul26A010744P1	XP_007218575.1	XP_008231399.1	Pruma.2G019500.t1.p1	Prusib.2G017700.t1.p1	PruarS.2G067600.t1.p1	PruarM.2G003300.t1.p1
NP_566044.1	XP_006375314.1	XP_002275558.3	FvH4_7g12340.t1	RcHm_v2.0_Chr1g0351131	Prudul26A017071P1	XP_020414204.1	XP_008232709.1	Pruma.2G377600.t1.p1	Prusib.2G375800.t1.p1	PruarS.2G299300.t1.p1	PruarM.2G301700.t1.p1
NP_566066.1	XP_002320166.1	XP_002279302.1	FvH4_7g15580.t1	RcHm_v2.0_Chr1g0358261	Prudul26A006958P1	XP_007221004.1	XP_008232957.1	Pruma.2G419100.t1.p1	Prusib.2G430800.t1.p1	PruarS.2G345300.t1.p1	PruarM.2G341900.t1.p1
NP_566137.1	XP_006370609.1	XP_002282744.1	FvH4_3g21690.t1	RcHm_v2.0_Chr5g0037191	Prudul26A021634P1	XP_007212107.2	XP_008244339.1	Pruma.4G252500.t1.p1	Prusib.4G262900.t1.p1	PruarS.4G253400.t1.p1	PruarM.4G249600.t1.p1
NP_566148.2	XP_002298591.3	XP_002271170.1	FvH4_6g52410.t1	RcHm_v2.0_Chr2g0174041	Prudul26A008759P1	XP_007217047.1	XP_008230451.1	Pruma.3G448100.t1.p1	Prusib.3G502500.t1.p1	PruarS.3G402300.t1.p1	PruarM.3G410400.t1.p1
NP_566288.1	XP_002316045.1	XP_002278475.1	FvH4_4g19820.t1	RcHm_v2.0_Chr4g0425361	Prudul26A024840P1	XP_020411688.1	XP_008223366.1	Pruma.1G137300.t1.p1	Prusib.1G152500.t1.p1	PruarS.1G131500.t1.p1	PruarM.1G142900.t1.p1
NP_566369.1	XP_024459905.1	XP_002275793.1	FvH4_6g25120.t1	RcHm_v2.0_Chr2g0124961	Prudul26A017760P1	XP_007202484.1	XP_008240730.1	Pruma.7G139700.t1.p1	Prusib.7G195800.t1.p1	PruarS.7G161800.t1.p1	PruarM.7G133400.t1.p1
NP_566378.1	XP_002311937.3	XP_002268345.2	FvH4_5g28400.t1	RcHm_v2.0_Chr1g0331951	Prudul26A015495P1	XP_007211835.2	XP_008227285.1	Pruma.4G369100.t1.p1	Prusib.4G451800.t1.p1	PruarS.4G377600.t1.p1	PruarM.4G376600.t1.p1
NP_566432.1	XP_006378620.1	XP_002265839.2	FvH4_3g13660.t1	RcHm_v2.0_Chr5g0022891	Prudul26A006929P1	XP_020418214.1	XP_008225969.1	Pruma.4G146100.t1.p1	Prusib.4G150600.t1.p1	PruarS.4G148900.t1.p1	PruarM.4G142800.t1.p1
NP_566460.1	XP_002299117.1	XP_002283522.2	FvH4_3g45240.t1	RcHm_v2.0_Chr5g0082861	Prudul26A027454P1	XP_007205142.1	XP_008236794.1	Pruma.6G011200.t1.p1	Prusib.6G018600.t1.p1	PruarS.6G009200.t1.p1	PruarM.6G009900.t1.p1
NP_566511.1	XP_002316905.3	XP_002284857.1	FvH4_3g20420.t1	RcHm_v2.0_Chr5g0034311	Prudul26A030040P1	XP_007213616.1	XP_008226648.1	Pruma.4G227900.t1.p1	Prusib.4G235500.t1.p1	PruarS.4G231200.t1.p1	PruarM.4G224300.t1.p1
NP_566568.1	XP_002311372.1	XP_002273724.1	FvH4_4g20660.t1	RcHm_v2.0_Chr4g0426061	Prudul26A029680P1	XP_007223212.1	XP_008223418.1	Pruma.1G133300.t1.p1	Prusib.1G148800.t1.p1	PruarS.1G127900.t1.p1	PruarM.1G139500.t1.p1
NP_566734.1	XP_002321663.1	XP_002283513.1	FvH4_6g17900.t1	RcHm_v2.0_Chr3g0472151	Prudul26A018757P1	XP_007202263.1	XP_008241293.1	Pruma.7G236400.t1.p1	Prusib.7G289600.t1.p1	PruarS.7G255500.t1.p1	PruarM.7G222900.t1.p1
NP_566759.1	XP_002303058.1	XP_002265905.2	FvH4_2g18530.t1	RcHm_v2.0_Chr6g0284091	Prudul26A019244P1	XP_007201307.1	XP_008235442.1	Pruma.8G319300.t1.p1	Prusib.8G350600.t1.p1	PruarS.8G295500.t1.p1	PruarM.8G287900.t1.p1
NP_567038.1	XP_002323194.2	XP_002270641.1	FvH4_1g29350.t1	RcHm_v2.0_Chr3g0494981	Prudul26A027885P1	XP_007202700.2	XP_008240602.1	Pruma.7G078400.t1.p1	Prusib.7G092600.t1.p1	PruarS.7G042100.t1.p1	PruarM.7G067100.t1.p1
NP_567144.1	XP_002300822.2	XP_003632343.1	FvH4_2g23101.t1	RcHm_v2.0_Chr6g0290271	Prudul26A028287P1	XP_007201069.1	XP_008235374.1	Pruma.8G362400.t1.p1	Prusib.8G395300.t1.p1	PruarS.8G337200.t1.p1	PruarM.8G331500.t1.p1
NP_567484.1	XP_002315461.1	XP_002275330.1	FvH4_4g19240.t1	RcHm_v2.0_Chr4g0424221	Prudul26A025638P1	XP_020410261.1	XP_008223288.1	Pruma.1G146000.t1.p1	Prusib.1G161800.t1.p1	PruarS.1G140400.t1.p1	PruarM.1G151800.t1.p1
NP_567691.1	XP_024444407.1	XP_002266075.1	FvH4_5g04870.t1	RcHm_v2.0_Chr7g0194221	Prudul26A018527P1	XP_007210393.1	XP_008239146.1	Pruma.5G176500.t1.p1	Prusib.5G202200.t1.p1	PruarS.5G161800.t1.p1	PruarM.5G179000.t1.p1
NP_567700.1	XP_024461559.1	XP_002267749.1	FvH4_4g37240.t1	RcHm_v2.0_Chr4g0447031	Prudul26A010662P1	XP_007223534.1	XP_008221085.1	Pruma.1G518100.t1.p1	Prusib.1G580300.t1.p1	PruarS.1G507900.t1.p1	PruarM.1G548000.t1.p1
NP_567800.1	XP_002319380.2	XP_002274325.3	FvH4_6g44760.t1	RcHm_v2.0_Chr2g0161911	Prudul26A007730P1	XP_020416514.1	XP_008230221.1	Pruma.3G368200.t1.p1	Prusib.3G424600.t1.p1	PruarS.3G329400.t1.p1	PruarM.3G335300.t1.p1
NP_567826.1	XP_024445285.1	XP_002282283.2	FvH4_2g29810.t1	RcHm_v2.0_Chr6g0298831	Prudul26A007306P1	XP_007223985.1	XP_008219914.1	Pruma.1G637400.t1.p1	Prusib.1G700200.t1.p1	PruarS.1G634400.t1.p1	PruarM.1G669900.t1.p1
NP_567856.1	XP_002307852.3	XP_003634022.1	FvH4_1g00580.t1	RcHm_v2.0_Chr2g0085211	Prudul26A015992P1	XP_007203708.2	XP_008243032.1	Pruma.7G391300.t1.p1	Prusib.7G448500.t1.p1	PruarS.7G416200.t1.p1	PruarM.7G382100.t1.p1
NP_567901.1	XP_002309574.1	XP_002284484.1	FvH4_2g36290.t1	RcHm_v2.0_Chr6g0305591	Prudul26A022279P1	XP_007223570.1	XP_008219999.1	Pruma.1G622200.t1.p1	Prusib.1G683900.t1.p1	PruarS.1G617900.t1.p1	PruarM.1G654400.t1.p1
NP_568115.1	XP_024459474.1	XP_002282209.1	FvH4_6g16280.t1	RcHm_v2.0_Chr3g0470141	Prudul26A029643P1	XP_007208265.2	XP_008243987.1	Pruma.6G365600.t1.p1	Prusib.6G397900.t1.p1	PruarS.6G332300.t1.p1	PruarM.6G346500.t1.p1
NP_568122.2	XP_006381354.2	XP_002264940.2	FvH4_6g17170.t1	RcHm_v2.0_Chr3g0471261	Prudul26A014467P1	XP_007203844.2	XP_008241348.1	Pruma.7G242600.t1.p1	Prusib.7G295500.t1.p1	PruarS.7G261400.t1.p1	PruarM.7G228700.t1.p1
NP_568151.1	XP_002319881.3	XP_010658169.1	FvH4_7g26070.t1	RcHm_v2.0_Chr1g0372481	Prudul26A015596P1	XP_007220421.1	XP_008234167.1	Pruma.2G510500.t1.p1	Prusib.2G526400.t1.p1	PruarS.2G434700.t1.p1	PruarM.2G433500.t1.p1
NP_568427.1	XP_024456310.1	XP_002277069.1	FvH4_4g36920.t1	RcHm_v2.0_Chr4g0446681	Prudul26A029964P1	XP_007227557.1	XP_008221058.1	Pruma.1G515900.t1.p1	Prusib.1G578000.t1.p1	PruarS.1G505400.t1.p1	PruarM.1G545500.t1.p1
NP_568528.2	XP_024460138.1	XP_002279041.1	FvH4_1g08590.t1	RcHm_v2.0_Chr2g0094811	Prudul26A010155P1	XP_007204604.1	XP_008242314.1	Pruma.7G325800.t1.p1	Prusib.7G378600.t1.p1	PruarS.7G348000.t1.p1	PruarM.7G313300.t1.p1
NP_568632.1	XP_002320605.3	XP_002270355.2	FvH4_2g20660.t1	RcHm_v2.0_Chr6g0286841	Prudul26A028177P1	XP_007199880.1	XP_008235605.1	Pruma.8G339600.t1.p1	Prusib.8G370700.t1.p1	PruarS.8G315500.t1.p1	PruarM.8G308100.t1.p1
NP_568719.1	XP_024442440.1	XP_002283569.1	FvH4_5g16490.t1	RcHm_v2.0_Chr7g0179601	Prudul26A032810P1	XP_007209569.1	XP_008239718.1	Pruma.5G235900.t1.p1	Prusib.5G263200.t1.p1	PruarS.5G223900.t1.p1	PruarM.5G240200.t1.p1
NP_568725.1	XP_002322225.1	XP_002262701.1	FvH4_5g07340.t1	RcHm_v2.0_Chr7g0191201	Prudul26A003705P1	XP_007210504.1	XP_008239412.1	Pruma.5G211800.t1.p1	Prusib.5G238200.t1.p1	PruarS.5G198200.t1.p1	PruarM.5G214300.t1.p1
NP_568749.1	XP_002321763.1	XP_002284699.1	FvH4_5g09700.t1	RcHm_v2.0_Chr7g0188541	Prudul26A017152P1	XP_007210627.2	XP_008239570.1	Pruma.5G195600.t1.p1	Prusib.5G221500.t1.p1	PruarS.5G182400.t1.p1	PruarM.5G198400.t1.p1
NP_568799.1	XP_024467311.1	XP_002282222.1	FvH4_3g20100.t1	RcHm_v2.0_Chr5g0033901	Prudul26A028594P1	XP_007211573.2	XP_008226647.1	Pruma.4G227600.t1.p1	Prusib.4G235200.t1.p1	PruarS.4G230900.t1.p1	PruarM.4G224000.t1.p1
NP_568813.1	XP_002316991.1	XP_002281236.1	FvH4_3g22360.t1	RcHm_v2.0_Chr5g0038891	Prudul26A032872P1	XP_007212205.1	XP_008226938.1	Pruma.4G263800.t1.p1	Prusib.4G277000.t1.p1	PruarS.4G262400.t1.p1	PruarM.4G259800.t1.p1
NP_568814.2	XP_006370693.2	XP_002278523.2	FvH4_3g22471.t1	RcHm_v2.0_Chr5g0039141	Prudul26A019337P1	XP_020418869.1	XP_008226928.1	Pruma.4G265700.t1.p1	Prusib.4G278300.t1.p1	PruarS.4G263800.t1.p1	PruarM.4G261100.t1.p1
NP_568854.1	XP_006381781.2	XP_002268720.1	FvH4_4g07780.t1	RcHm_v2.0_Chr4g0400871	Prudul26A001997P1	XP_007225839.1	XP_008223749.1	Pruma.1G094400.t1.p1	Prusib.1G108700.t1.p1	PruarS.100043G007100.t1.p1	PruarM.1G102900.t1.p1
NP_568870.1	XP_002325124.1	XP_002277519.1	FvH4_1g00760.t1	RcHm_v2.0_Chr2g0085481	Prudul26A015981P1	XP_007202327.1	XP_008243014.1	Pruma.7G389700.t1.p1	Prusib.7G446700.t1.p1	PruarS.7G414700.t1.p1	PruarM.7G380400.t1.p1
NP_568965.1	XP_002318668.1	XP_002280825.1	FvH4_5g06250.t1	RcHm_v2.0_Chr7g0192611	Prudul26A028132P1	XP_007209792.1	XP_008239325.1	Pruma.5G223500.t1.p1	Prusib.5G250300.t1.p1	PruarS.5G211900.t1.p1	PruarM.5G228500.t1.p1
NP_680179.2	XP_024458903.1	XP_010648388.1	FvH4_2g30960.t1	RcHm_v2.0_Chr6g0311901	Prudul26A006597P1	XP_020410942.1	XP_016647316.1	Pruma.1G572600.t1.p1	Prusib.1G633600.t1.p1	PruarS.1G563700.t1.p1	PruarM.1G602400.t1.p1
NP_683431.1	XP_024452593.1	XP_010654441.1	FvH4_6g34720.t1	RcHm_v2.0_Chr2g0145371	Prudul26A025451P1	XP_020416146.1	XP_008228201.1	Pruma.3G064000.t1.p1	Prusib.3G065300.t1.p1	PruarS.3G063300.t1.p1	PruarM.3G053300.t1.p1
NP_850062.1	XP_002309599.1	XP_002284759.2	FvH4_2g29770.t1	RcHm_v2.0_Chr6g0298791	Prudul26A014714P1	XP_007224080.1	XP_008219885.1	Pruma.1G637900.t1.p1	Prusib.1G700600.t1.p1	PruarS.1G634800.t1.p1	PruarM.1G670300.t1.p1
NP_850252.1	XP_024465190.1	XP_002277407.1	FvH4_7g20100.t1	RcHm_v2.0_Chr1g0364061	Prudul26A030103P1	XP_007220258.1	XP_008233365.1	Pruma.2G460100.t1.p1	Prusib.2G471900.t1.p1	PruarS.2G385200.t1.p1	PruarM.2G384800.t1.p1
NP_973419.1	XP_002321169.1	XP_002267467.1	FvH4_6g41490.t1	RcHm_v2.0_Chr2g0157151	Prudul26A026655P1	XP_007216886.1	XP_008229846.1	Pruma.3G337800.t1.p1	Prusib.3G392400.t1.p1	PruarS.3G299000.t1.p1	PruarM.3G305800.t1.p1
NP_974434.2	XP_002312005.1	XP_002271854.1	FvH4_7g19000.t1	RcHm_v2.0_Chr1g0362931	Prudul26A009662P2	XP_007218469.1	XP_008233298.1	Pruma.2G454600.t1.p1	Prusib.2G466000.t1.p1	PruarS.2G379000.t1.p1	PruarM.2G378600.t1.p1

## Sheet: Figure 2b&c
Source data file Figure 2b: List of 8,848 Rosaceae shared orthologs
Anc9	Anc9_chr	Anc9_start	Anc9_stop	AEKpre	AEKpre_chr	AEKpre_start	AEKpre_stop	Dulcis	Dulcis_chr	Dulcis_start	Dulcis_stop	Fv	Fv_chr	Fv_start	Fv_stop	Mand	Mand_chr	Mand_start	Mand_stop	Marouch	Marouch_chr	Marouch_start	Marouch_stop	Md	Md_chr	Md_start	Md_stop	Pb	Pb_chr	Pb_start	Pb_stop	Pm	Pm_chr	Pm_start	Pm_stop	Pp	Pp_chr	Pp_start	Pp_stop	Rc	Rc_chr	Rc_start	Rc_stop	Sibi	Sibi_chr	Sibi_start	Sibi_stop	Stella	Stella_chr
Ancestor9_test_1_1	1	1	1	NA	NA	NA	NA	Prudul26A013938P1	1	5043240	5044132	mrna12293	5	25904066	25904457	NA	NA	NA	NA	PruarM.1G086000.t1.p1	1	5072446	5072848	NA	NA	NA	NA	NA	NA	NA	NA	NA	NA	NA	NA	ppa013773m	1	4908161	4908969	NA	NA	NA	NA	NA	NA	NA	NA	PruarS.1G079800.t1.p1	1
Ancestor9_test_1_10	1	10	10	NA	NA	NA	NA	Prudul26A005104P1	1	29463733	29470081	mrna08653	2	19532850	19537721	Pruma.1G522200.t1.p1	1	29542439	29547310	PruarM.1G552200.t1.p1	1	29571529	29576366	MDP0000177788	8	241724	246491	NA	NA	NA	NA	Pm006089	2	14785825	14790683	ppa001540m	1	31917474	31922304	RchiOBHmChr6g0304381	6	63678774	63684418	Prusib.1G584200.t1.p1	1	33055723	33060566	PruarS.1G511800.t1.p1	1
Ancestor9_test_1_100	1	100	100	NA	NA	NA	NA	Prudul26A003703P1	1	30260353	30265510	mrna08487	2	18741162	18750525	Pruma.1G536600.t2.p1	1	30305557	30310065	NA	NA	NA	NA	MDP0000249607	8	1175326	1186562	NA	NA	NA	NA	Pm006242	2	15645499	15647190	ppa005842m	1	32742295	32747092	RchiOBHmChr6g0302461	6	62570248	62575094	Prusib.1G599000.t2.p1	1	33820641	33823359	NA	NA
Ancestor9_test_1_101	1	101	101	NA	NA	NA	NA	Prudul26A013945P1	1	30266458	30271195	mrna08486	2	18735112	18739233	Pruma.1G536600.t1.p1	1	30311863	30316044	PruarM.1G566600.t1.p1	1	30331097	30341501	MDP0000143754	12	24262202	24266263	Pbr005858.1	15	2648682	2652866	Pm006243	2	15651947	15656083	ppa001591m	1	32748059	32752693	RchiOBHmChr6g0302451	6	62564677	62569404	Prusib.1G599000.t1.p1	1	33820641	33831061	PruarS.1G526400.t1.p1	1
Ancestor9_test_1_102	1	102	102	NA	NA	NA	NA	Prudul26A029127P2	1	30274723	30279911	mrna08485	2	18726906	18732740	Pruma.1G536700.t1.p1	1	30320048	30324510	PruarM.1G566700.t1.p1	1	30343093	30350719	MDP0000178806	12	24275141	24279871	Pbr028079.1	8	14858809	14863131	NA	NA	NA	NA	ppa003781m	1	32756624	32761406	RchiOBHmChr6g0302441	6	62549375	62554323	Prusib.1G599100.t1.p1	1	33835052	33839514	PruarS.1G526500.t1.p1	1
Ancestor9_test_1_103	1	103	103	NA	NA	NA	NA	Prudul26A007427P1	1	30280854	30284818	mrna08484	2	18722917	18726030	NA	NA	NA	NA	NA	NA	NA	NA	MDP0000282828	8	1198653	1205348	Pbr005860.1	15	2664599	2667542	NA	NA	NA	NA	NA	NA	NA	NA	RchiOBHmChr6g0302431	6	62545382	62549016	NA	NA	NA	NA	NA	NA
Ancestor9_test_1_104	1	104	104	NA	NA	NA	NA	Prudul26A007427P2	1	30280854	30284818	NA	NA	NA	NA	Pruma.1G536800.t1.p1	1	30326195	30329269	PruarM.1G566800.t1.p1	1	30352400	30355474	MDP0000479652	12	24285452	24288085	Pbr028080.1	8	14864215	14867148	Pm006245	2	15667133	15670330	ppa003452m	1	32763077	32766526	NA	NA	NA	NA	Prusib.1G599200.t1.p1	1	33841195	33844266	PruarS.1G526600.t1.p1	1
Ancestor9_test_1_105	1	105	105	NA	NA	NA	NA	Prudul26A014553P1	1	30288090	30290776	mrna08483	2	18717825	18719825	Pruma.1G536900.t1.p1	1	30333201	30335290	PruarM.1G566900.t1.p1	1	30359395	30361484	MDP0000933138	12	24291959	24293121	NA	NA	NA	NA	Pm006246	2	15674800	15676131	ppa008316m	1	32770182	32772345	RchiOBHmChr6g0302391	6	62540638	62543252	Prusib.1G599300.t1.p1	1	33848443	33850532	NA	NA
Ancestor9_test_1_106	1	106	106	NA	NA	NA	NA	Prudul26A026653P3	1	30293332	30294364	NA	NA	NA	NA	Pruma.1G537000.t1.p1	1	30338035	30338831	PruarM.1G567000.t1.p1	1	30364230	30365026	MDP0000933141	12	24298040	24299376	Pbr005864.1	15	2684245	2686091	Pm006247	2	15679632	15680418	ppa026034m	1	32774940	32775696	RchiOBHmChr6g0302381	6	62537758	62539834	Prusib.1G599400.t1.p1	1	33853279	33854075	NA	NA
Ancestor9_test_1_107	1	107	107	NA	NA	NA	NA	NA	NA	NA	NA	NA	NA	NA	NA	Pruma.1G538700.t1.p1	1	30408149	30411583	PruarM.1G568400.t1.p1	1	30437048	30440482	MDP0000392194	8	1305635	1310407	Pbr021939.1	8	13452947	13457076	Pm006257	2	15739834	15742476	ppa000498m	1	32819718	32823101	RchiOBHmChr6g0302191	6	62334387	62338156	Prusib.1G600600.t1.p1	1	33923189	33926623	PruarS.1G528200.t1.p1	1
Ancestor9_test_1_108	1	108	108	NA	NA	NA	NA	Prudul26A020188P1	1	30337034	30340966	mrna15223	2	22631883	22635438	Pruma.1G538600.t1.p1	1	30404058	30407025	PruarM.1G568300.t1.p1	1	30432960	30435927	NA	NA	NA	NA	Pbr028095.1	8	14981231	14984959	Pm006256	2	15735768	15738735	ppa006468m	1	32815089	32818137	RchiOBHmChr6g0302201	6	62339471	62342924	Prusib.1G600500.t1.p1	1	33919101	33922068	PruarS.1G528100.t1.p1	1
Ancestor9_test_1_109	1	109	109	NA	NA	NA	NA	Prudul26A001244P2	1	30323510	30332317	mrna15221	2	22619779	22627018	Pruma.1G538300.t1.p1	1	30390781	30398314	PruarM.1G568100.t1.p1	1	30419593	30427163	MDP0000162193	8	1257857	1265640	Pbr005871.1	15	2726962	2733808	Pm006254	2	15722319	15729815	ppa000083m	1	32801957	32809615	RchiOBHmChr6g0302221	6	62346273	62355714	Prusib.1G600300.t1.p1	1	33905741	33913312	PruarS.1G527900.t1.p1	1
Ancestor9_test_1_11	1	11	11	NA	NA	NA	NA	Prudul26A007523P1	1	29469335	29471779	mrna08654	2	19538388	19559756	Pruma.1G522300.t1.p1	1	29547757	29549444	PruarM.1G552300.t1.p1	1	29576811	29578494	MDP0000261942	12	23470157	23478322	Pbr005744.1	15	1954039	1959598	Pm006090	2	14791130	14792719	ppa013274m	1	31922504	31924486	RchiOBHmChr6g0304391	6	63684696	63686381	Prusib.1G584300.t1.p1	1	33060624	33062698	PruarS.1G511900.t1.p1	1
Ancestor9_test_1_110	1	110	110	NA	NA	NA	NA	Prudul26A023203P1	1	30308323	30313408	mrna15220	2	22614948	22618317	Pruma.1G538200.t1.p1	1	30386552	30388903	PruarM.1G568000.t1.p1	1	30409339	30419155	MDP0000162194	8	1268284	1271546	Pbr005870.1	15	2721435	2724914	Pm006253	2	15712732	15719133	ppa006898m	1	32790797	32794204	NA	NA	NA	NA	Prusib.1G600200.t1.p1	1	33900967	33903377	PruarS.1G527800.t1.p1	1
Ancestor9_test_1_111	1	111	111	AEKpre_5_861	5	861	861	NA	NA	NA	NA	NA	NA	NA	NA	NA	NA	NA	NA	PruarM.1G729700.t1.p1	1	39251881	39253765	NA	NA	NA	NA	NA	NA	NA	NA	NA	NA	NA	NA	ppa013185m	1	32776170	32777200	RchiOBHmChr6g0302361	6	62525387	62526452	NA	NA	NA	NA	NA	NA
Ancestor9_test_1_112	1	112	112	NA	NA	NA	NA	Prudul26A018155P1	1	30467878	30468732	mrna15213	2	22589564	22590421	Pruma.1G540900.t1.p1	1	30519093	30519947	PruarM.1G570500.t1.p1	1	30545392	30546246	NA	NA	NA	NA	Pbr005900.1	15	2918405	2919594	Pm006279	2	15860405	15861259	ppa009632m	1	32942235	32943700	NA	NA	NA	NA	Prusib.1G602900.t1.p1	1	34031677	34032531	PruarS.1G530400.t1.p1	1
Ancestor9_test_1_113	1	113	113	AEKpre_5_568	5	568	568	Prudul26A023889P1	1	30470686	30471867	mrna15211	2	22583872	22584816	Pruma.1G541000.t1.p1	1	30522243	30523085	PruarM.1G570600.t1.p1	1	30548503	30549345	MDP0000415439	12	24566281	24567355	Pbr005901.1	15	2921020	2921889	Pm006280	2	15863523	15864363	ppa013161m	1	32946127	32947257	RchiOBHmChr6g0301861	6	62126957	62128483	Prusib.1G603000.t1.p1	1	34034788	34035630	PruarS.1G530500.t1.p1	1
Ancestor9_test_1_114	1	114	114	AEKpre_5_554	5	554	554	Prudul26A022087P1	1	30543541	30547081	mrna15202	2	22548658	22551239	Pruma.1G543800.t1.p1	1	30663383	30667728	PruarM.1G572100.t1.p1	1	30604694	30609062	MDP0000204889	8	1510871	1513269	Pbr005909.1	15	2967809	2970462	Pm006290	2	15915639	15917813	ppa023311m	1	32995619	32997520	RchiOBHmChr6g0301751	6	62043738	62047397	Prusib.1G604300.t1.p1	1	34090349	34093099	PruarS.1G533800.t1.p1	1
Ancestor9_test_1_115	1	115	115	AEKpre_5_551	5	551	551	Prudul26A011078P2	1	30547625	30551839	mrna15201	2	22544840	22546374	Pruma.1G543900.t1.p1	1	30668035	30669706	PruarM.1G572200.t1.p1	1	30609369	30611040	MDP0000204890	8	1516513	1518189	Pbr005910.1	15	2972192	2974878	Pm006291	2	15920256	15921926	ppa005361m	1	33000184	33001855	RchiOBHmChr6g0301741	6	62039940	62042625	Prusib.1G604400.t1.p1	1	34095585	34097256	PruarS.1G533900.t1.p1	1
Ancestor9_test_1_116	1	116	116	AEKpre_5_548	5	548	548	Prudul26A025734P1	1	30554535	30558859	mrna15199	2	22534637	22540734	Pruma.1G544100.t1.p1	1	30673440	30677503	PruarM.1G572400.t1.p1	1	30614773	30618846	MDP0000304104	12	24650021	24657186	Pbr005912.1	15	2978373	2985696	Pm006293	2	15925734	15929681	ppa003744m	1	33005537	33009831	RchiOBHmChr6g0301721	6	62031148	62036209	Prusib.1G604600.t1.p1	1	34100992	34105065	PruarS.1G534100.t1.p1	1
Ancestor9_test_1_117	1	117	117	AEKpre_5_541	5	541	541	Prudul26A002715P1	1	30565323	30567307	mrna15197	2	22529244	22530592	Pruma.1G544400.t1.p1	1	30684814	30685895	PruarM.1G572700.t1.p1	1	30626150	30627234	NA	NA	NA	NA	NA	NA	NA	NA	Pm006296	2	15937070	15938153	ppa019781m	1	33016937	33018002	RchiOBHmChr6g0301691	6	62022695	62024143	Prusib.1G604900.t1.p1	1	34112372	34113456	PruarS.1G534400.t1.p1	1
Ancestor9_test_1_118	1	118	118	NA	NA	NA	NA	Prudul26A006226P1	1	30577027	30578103	mrna15193	2	22518851	22519366	Pruma.1G544600.t1.p1	1	30695146	30695646	PruarM.1G572900.t1.p1	1	30636453	30636953	MDP0000448715	12	24636427	24636900	Pbr005914.1	15	3000081	3001635	Pm006298	2	15948826	15949326	ppa012507m	1	33026579	33028018	RchiOBHmChr6g0265831	6	21793551	21795189	Prusib.1G605100.t1.p1	1	34122731	34123231	PruarS.1G534600.t1.p1	1
Ancestor9_test_1_119	1	119	119	AEKpre_5_562	5	562	562	Prudul26A005478P1	1	30479877	30482409	mrna15206	2	22568818	22572972	Pruma.1G541200.t1.p1	1	30531381	30533755	PruarM.1G570800.t1.p1	1	30557392	30560008	NA	NA	NA	NA	Pbr005904.1	15	2935704	2938367	Pm006282	2	15872614	15875139	ppa003185m	1	32955281	32957810	RchiOBHmChr6g0301821	6	62111393	62113866	Prusib.1G603200.t1.p1	1	34043774	34046291	PruarS.1G530700.t1.p1	1
Ancestor9_test_1_12	1	12	12	NA	NA	NA	NA	Prudul26A004021P1	1	29483389	29484622	mrna08642	2	19454729	19455466	Pruma.1G522700.t1.p1	1	29561065	29561999	PruarM.1G552700.t1.p1	1	29590108	29591055	NA	NA	NA	NA	NA	NA	NA	NA	Pm006095	2	14805100	14806038	ppa011459m	1	31936250	31937194	RchiOBHmChr6g0304291	6	63650040	63651092	Prusib.1G584700.t1.p1	1	33074284	33075219	PruarS.1G512300.t1.p1	1
Ancestor9_test_1_120	1	120	120	AEKpre_5_559	5	559	559	Prudul26A008185P1	1	30512795	30516855	mrna15203	2	22553714	22559145	Pruma.1G543600.t1.p1	1	30653539	30656786	NA	NA	NA	NA	NA	NA	NA	NA	Pbr005907.1	15	2958307	2960852	NA	NA	NA	NA	ppb009535m	1	32986973	32988723	RchiOBHmChr6g0301771	6	62054002	62057253	Prusib.1G604100.t1.p1	1	34080640	34084385	PruarS.1G533500.t1.p1	1
Ancestor9_test_1_121	1	121	121	NA	NA	NA	NA	Prudul26A012585P1	1	30347217	30351576	mrna15229	2	22655341	22658701	Pruma.1G538800.t1.p1	1	30413055	30416371	PruarM.1G568500.t1.p1	1	30441957	30445282	MDP0000259440	12	24381197	24386254	Pbr005876.1	15	2766470	2766877	Pm006258	2	15744804	15748134	ppa001578m	1	32824634	32828323	RchiOBHmChr6g0302171	6	62328860	62332719	Prusib.1G600700.t1.p1	1	33928098	33931423	PruarS.1G528300.t1.p1	1
Ancestor9_test_1_122	1	122	122	NA	NA	NA	NA	Prudul26A031330P1	1	30367655	30370961	mrna15232	2	22664881	22668518	Pruma.1G539000.t1.p1	1	30425997	30428390	PruarM.1G568700.t1.p1	1	30454902	30457295	MDP0000392193	8	1298929	1301316	Pbr005879.1	15	2783340	2786717	Pm006260	2	15757717	15760110	ppa001586m	1	32839642	32842161	RchiOBHmChr6g0302151	6	62318227	62321378	Prusib.1G601000.t1.p2	1	33941060	33941410	PruarS.1G528500.t1.p1	1
Ancestor9_test_1_123	1	123	123	NA	NA	NA	NA	Prudul26A007282P2	1	30350346	30356840	mrna15230	2	22659287	22663261	Pruma.1G538900.t1.p1	1	30416721	30421370	PruarM.1G568600.t1.p1	1	30445632	30450281	MDP0000259439	12	24376096	24380673	Pbr005877.2	15	2767462	2772264	Pm006259	2	15748484	15753094	ppa019074m	1	32828608	32833366	RchiOBHmChr6g0302161	6	62323652	62328403	Prusib.1G600800.t1.p1	1	33931773	33936422	PruarS.1G528400.t1.p1	1
Ancestor9_test_1_124	1	124	124	NA	NA	NA	NA	Prudul26A018357P1	1	30372246	30375039	mrna15233	2	22669348	22671301	Pruma.1G539100.t1.p1	1	30430410	30432661	PruarM.1G568800.t1.p1	1	30459311	30461562	MDP0000624364	12	24367549	24369708	Pbr042672.1	15	2787524	2790666	Pm006261	2	15762694	15764335	ppa004085m	1	32844056	32846368	RchiOBHmChr6g0302141	6	62314378	62317786	Prusib.1G601100.t1.p1	1	33945448	33947699	PruarS.1G528600.t1.p1	1
Ancestor9_test_1_125	1	125	125	AEKpre_5_718	5	718	718	NA	NA	NA	NA	NA	NA	NA	NA	Pruma.1G539200.t1.p1	1	30433352	30438007	PruarM.1G568900.t1.p1	1	30462253	30466981	NA	NA	NA	NA	Pbr005880.1	15	2792308	2796911	NA	NA	NA	NA	NA	NA	NA	NA	NA	NA	NA	NA	Prusib.1G601200.t1.p1	1	33948390	33953114	PruarS.1G528700.t1.p1	1
Ancestor9_test_1_126	1	126	126	NA	NA	NA	NA	Prudul26A011972P1	1	30400301	30406407	mrna15237	2	22684705	22696209	Pruma.1G539600.t1.p1	1	30453691	30459529	PruarM.1G569200.t1.p1	1	30481227	30486867	MDP0000250214	12	24439182	24443736	Pbr005885.1	15	2832307	2836060	Pm006265	2	15790529	15795195	ppa001183m	1	32865762	32871462	RchiOBHmChr6g0302071	6	62258967	62264743	Prusib.1G601600.t1.p1	1	33967358	33972996	PruarS.1G529100.t1.p1	1
Ancestor9_test_1_127	1	127	127	NA	NA	NA	NA	Prudul26A023459P1	1	30421709	30424038	mrna08472	2	18670387	18672661	Pruma.1G539900.t1.p1	1	30474627	30476253	PruarM.1G569500.t1.p1	1	30501965	30503591	MDP0000862363	8	1363881	1365507	Pbr005887.1	15	2849933	2852297	Pm006268	2	15813676	15815445	ppa019307m	1	32887438	32889049	RchiOBHmChr6g0302041	6	62222498	62224928	Prusib.1G601900.t1.p1	1	33988123	33989749	PruarS.1G529400.t2.p1	1
Ancestor9_test_1_128	1	128	128	NA	NA	NA	NA	Prudul26A021599P1	1	30427707	30430080	mrna08473	2	18677030	18678956	Pruma.1G540000.t1.p1	1	30480541	30482505	PruarM.1G569600.t1.p1	1	30507871	30509837	MDP0000153556	12	24502084	24504349	NA	NA	NA	NA	Pm006269	2	15819678	15821620	ppa007441m	1	32893264	32895416	RchiOBHmChr6g0302031	6	62214604	62216970	Prusib.1G602000.t1.p1	1	33994051	33996027	PruarS.1G529500.t1.p1	1
[truncated: 8,815 more rows]
[truncated: 2 more columns]

## Sheet: Figure 3
Source data: Fasta sequence files used to retrieve chloroplastic polymorphism Figure 3
[truncated: 598 more rows]

## Sheet: Figure 4
Source data: Genomes under study in Groppi et al and for which polymorphism was used for Figure 4 (a-d)
[truncated: 930 more rows]

[truncated: 4 more sheets: Figure 5, Figure 6, Figure 7, Suppl Fig 10c]
