# Supplementary material for: Population genomics of apricots unravels domestication history and adaptive events
Source: Nat Commun. 2021 Jun 25;12:3956. doi: 10.1038/s41467-021-24283-6 (PMC8233370; doi:10.1038/s41467-021-24283-6)
Supplement: Supplementary file 29 — Source Data [file 41467_2021_24283_MOESM29_ESM.zip › Source_data_folder_Groppi_et_al/WDR.fasta]

>chr4:13288355-13293473 Marouch WDR Reference
TAATTGAAAGGGCATGTGTCAAAAAGTTAGATAAGGGACACGGAGGGGAAGAAATATCTG
GACTCGAGGTTAATAGTATTTATCCATGCATTTGAGATCATATGTTTGATTTCCCCTCCG
TCAACTATCGCTTGTATAAAGAAGAAAATCACAGGCCAACTCTGTTGTATTATAAACCAT
AAACCAGTCTTCAAGATGCTTGAGCCCAAGTTCAGTAAGGCTCTGCTCTCATATATATGC
TTATGAGCCCAATGTATAAGTGGGTCTCCCTTGAAACAGTGAACAATCTTAACAAACACC
TCAAAAGAGCCCAATTGCTCCATTTGGCGGCGGCGTCAGCTTCGAGACGAAGCCAAGACC
AATTGATTGAGCTGGTAAAGTCTCCAATTGCCTGCACAAGGTTCTGGCAAGACTGGCCGC
AGCTTCCACCTCGATGGCAGAGGATAAAAGGCAATGAGAATTTGAGAAGCAGCAAAGCTC
CTGGATTTGAGACTTGAGACATGGATCTTCTCTGCAACGCATACTCAAACGCCTCAGACA
ACGAAGAAGAGGAAGAAGAATCAGCTAAACAACCCAGACCCGAAAACTTCACGCCCCCGA
ATTCGAAGCGGCTCAAACCCGATAACCCATTTACACATACTAAAACTCAGAATCCTCTGT
CGGACTCAACCCAGTTCCCGGCCCTCCGTATAGAAGCTCCGGTTCCTGGTAGATACGTAT
CCAAGAGAGAGCGCGGTCTCTTGGGTTCCCAACCTACCGCCCCCGACCCGAACCCGGATG
CTTTGCTGCTGACGACCTCGCCTGGTACTTTGTTCTTTCCATTTGGAAATATTCATAAAT
TCACGTTTTTTTATTTATTTGTAGAAACTTAAGAATGTAAATTACTAAATTTGGAAGAAA
AAGAAATGCTCATGACGGGTTCACTTAAGTTGACAATGTCACATTCATGTGCATATTTGC
ATAGCATATGTGTATGGTATACTGATGTAGTCAGTCATGTTGTTTGCTGGCAGTTTTTGG
GAGTATTTCGGATTCTGATGTTCCTCGTGATATTAAGTCTTTGTTGAGAAACAAAGCAAG
AAAGGGTCGTGCACAGCTTGGCCAGATGCCTCAAAGAATGTCTGTGCCTCTAAGCAGACA
TACCAAAGCTGTTAATGCTGTACATTGGTCACCAACTCATGGTAAGCTCTGCTTGTTCAC
CAACTCGTGTATTGACACTTATCCTTTTGGATTAGTGGTCTTGTGGCACAAAATTTTGCT
AAAAAAATTGGTTCTTGGATGCCCTTATAATACTTCTGACGATTGAATTTATTGGTTTAT
TAATTTGAGTAGAAGGTTGTTTTGTCAGTTGTTTAGATTAAATCCTTAAACAAGCAATAT
TCTATTTTGTATATGCCAGTTGCATTTAAAGCTCACTTGCCTTATTGATCTGTTCATTGG
AGTTAGTCTACAGCTCATCTTCTTGCCTCTGCTTCGATGGATCAAACAATCTGCATATGG
AATGTGTGGAGCAGTGATCAGAAGGTAGCCCGTGTTTTGAATTTTCACAATGCTGCTATC
AAAGATGTGAAATGGTCGGGGCAAGGGTTGTTTGTACTTTCTTGTGGATATGACTCCTCA
TCAAAGTTAGTGGATGTTGAAAGGGGGATAGAGACTCAGGTTTTTAAGGAGGATCAAGTT
GTTAGTGTTGTTAAATTCCATCCTGATAATTTCAACCTCTTTGTTTCTGGGGGATCCAAA
GGCGGTCTGAGGTTGTGGGATGTTAGAAATGGCAAGGCGGTCCATGAATACGTTCGAGGT
CATGATCCTATCCTTGATGTTGAATTCACCACGAATGGCAAGCAGATTATATCATCTAGT
GATGTATCTGGACGCAACCTTAGTGAAAATTCTATTGTTGTTTGGGATGTTTCACGACAA
GTTCCACTCTCTAATCAGGTAAGAGACTTCTTCCAGTTCTTGCTTCAATATGTGTTGCAA
ATGCAGTGTGTTTCATGCATTTATAAAAATTACATCCTTACGCAATTGATTACAGATATG
GTTGCCCTTGCATATCCTGTTTATATATTGAGCATAACTTGTATGTACATTAATTATGCA
TTATCCTGTAAGAACTTGCATTCATCCTTGTAACGTTGTTTTACGGTCTTTTTGGAAATC
CTCTTCTATTTGACCTTTCTAGATTTCATTATATGTTATCATCTAGTCTTCTGTTCAACG
CTTGTGAGACTTGGACCTGCCTATAATGAATTAATTTGGTTAGCATGCATTGTATACTTA
AGATGTAGATATAATACAAGGCCTTCTGTAATTATCTTCTTAATGATGAAAGATATGTGA
TGCTATAGATGTTGGCTGTGTCAGCTTATTTACGTGACACGATTCATGTTGAATATGTTG
CACATAATCTGTTCAATGGTCGTGTCGTAACTATAGAAATTTCCAATGTTTGGATCTCTT
ACTTCTTTGGAGTCATAACACGTGCTTTTTGACATTTGAAATATCTATTAGTCAGTAGTT
AAAATATTTTATTTTGTACTAGATTAGTGATCAGACTCATTTTGATTTTGATTCCTGAAA
GTTAATAAACATTTAAATTGGAATCATCATGATTCTGCTTCCAATTCCTGGTAGTTAGAA
AAACTGACAATGCATCATTATGATTCCTATTCTGATTCCTTCTCCTTTTGATTTCAAGTA
AGTAAAGTAATTAAACATCATGATATGTGCTTGTTCAATGCTCAGAAGGTGATAATTCTC
CTTTGGCAGCAAAAAAACCATGGTTGTTGGCAAACATATATTTCAGTATCTTTTAAATAC
ATCAACCTCATTGGATCAGAAAGAAGATGTATTCTTATGAAATATTCAGACATGAAAATG
AAGTTAGTTTTAACTGATTCACACTAAATGTAAATTACTTCTTTTCTTTGTTTTTTCAAA
GAAAGATTCTGCAGGATATGTTTAATTAATTTTGTTATGCAGGATTTGGTAGTACTATAC
ATATCATAGGAGCCATATTTTTTATTCTGATACTGAAGCATTAGTGAGATCTTAATTTAT
TTTATAATACTATTCACTACATAATGATTAGGTTTGTTTGATAAAATGCTTAAGGTTCAA
CTCGGATATTTCTTGTTGCTCAGTTGCTCTGCTTTCATCACTTGATAATGGTTCTTGCAT
GGACAGTTTTAATCTGATGTACTCATGTTGGACTCGGGCACTCATCAATTTTCCTTTTGG
CACATTACCAAACAATTGAATAAGAATATTCTTGGACGCATCTGATATAAACGATTCACA
ATTTGAAAAACAAACTTTTCAGTTTTAAGCATCCAGTGGATTTTTATTCTGATGGCAATA
CCTATGGAGTACAGAAGTGAAGGGTTCTGAAGCCTTTTAATCTATAAAATATAATTATTA
TAATGTAAATTTTGTGTGTCATCCTTTATAATTTGAATAGTGTATAGAATATCAATTGAC
TTCATTCAAATAGGTAATATTCATACGACTTAGTTTTAATTCATTATGTCATAGAAAACA
TGTTTTGGCAACTTTTAGTCAGCTCTCATTTTTATAAGTCTTCTCAAATGTGGGTTCCAT
CACGTCAGGGATATTGATGATAAATTGTTGAAAGTAAGAAACAGTAAATGTTCAATACTT
CAGAGTAAGCTCAAACTAGAATTGTTGTACATTGGCTTTTGAATTTTTCTCTCAAAAGAG
CAATGGTTGAGGGTAGTATATTATAACGCTTTATTGTCCTTCAGATGATAATCTGTCTAG
AGTAGGGTTAAAAAGTTTTTGTTAGCCAATATTGTAAATCATGCAGGTCCATGTACCATT
TCCATTTACCTTTGAGAGAAATTGGTTTCAACAGTGGGGTGCTAACATTGCTACTAGTGA
AAGAAACGTATGATCAAAATTCGAAAGCAATATTTGTAATCGAAACCATAGAGCCTAATC
GTAGGCAATTGCATAGTAGCTATTCTGAGATTAAATTTGCTATGCAATATCAATTGAGAG
ATTGCTCCATGCTGCTCCCTTTTTTGTTGGTGTATCGTTTTTATGGTGCGTTTACTGTAT
CCACATTTGTGATCATTAAACCATTTTTCTGCTACCTGTTTGACCATTTTTCTGCTACCT
GTTCGGCCATTTTTCTGCAACATGTTCGATCATTAATCACATAGCTTCGTGCATGTTCCA
TTCCCTTAGGTTGAGGTCCTATAAAACTGATATTCCCTCTGTATCAGGTTTATGTGGAAG
CCTACACATGTCCCTGTGTGAGATGCCACACATTTGAACCATTTTTCGTTGCCCAGTCAA
ATGGTAATTATATTGCAATCTTCTCTTCAATCCCCCCCTTCAAGCTGAACAAGTACAAGA
GGTATGAAAGCCATGGGGTATCAGGGTTTCCCATTAAATGCGTGTTTAGCGTGGATGGGG
AAAAGCTAATCTCGGGCTCCTCCGATGGTTCTATATACTTCTACGACTATAGGTCTTCTG
AGCTTGTCAGAAGAATCAAGGCATATGAGCAGGCTTGCATTGACATTGCTATCCACCCCA
GCATACCTAATGTGATTGCTTCATGCAGTTGGAATGGAGAGGTTTCAGTGTTTGAGTAAG
ATGTCTATATAAACTTCATTACAAGGCAGTCTTTGATTGTCTAAGAAAGAGATCAGTGAT
GTTGCAAGCAATCCTACATGTAATAGCCAAGAGGAATTGGCGCTGAAAAATTGAATGAAA
AATTATAAGGGAGAAAAATGTGGAATTGAATTTTCTGCTTTTTTGCATTTGCTTTCTTTC
AGAAATTCTCCTATACGGACGCCATGTATTTTCTACAACCTCTCCCTTATTTCCTCCCTG
TTTACAACAACGTCCACACGATAATAACATGCGGACATCAGGATGACAGAATAACATTGC
TTTCTTCTCCTATTGATTTTATTTTGTACTTCTAAACTCGTTGTCTAGGATTTGAATTAT
TGTATTGTTCCTTCTTTCTTCTAGGGATTGTGGGTTCATTTATCCTATTGTAGATCTTTT
ATCCTATAAATTGGGCTCCAAAAAAGGCCATGTCACACTACACATTTCACATCAGACATT
TATTAGTGTTTGATAAATG
>chr4:13288355-13293473 A0076 WDR P1
TAATTGAAAGGGCATGTGTCAAAAAGTTAGATAAGGGACACGGAGGGGAAGAAATATCTG
GACTCGAGGTTAATAGTATTTATCCATGCATTTGAGATCATATGTTTGATTTCCCCTCCG
TCAACTATCGCTTGTATAAAGAAGAAAATCACAGGCCAACTCTGTTGTATTATAAACCAT
AAACCAGTCTTCAAGATGCTTGAGCCCAAGTTCAGTAAGGCTCTGCTCTCATATATATGC
TTATGAGCCCAATGTATAAGTGGGTCTCCCTTGAAACAGTGAACAATCTTAACAAACACC
TCAAAAGAGCCCAATTGCTCCATTTGGCGGCGGCGTCAGCTTCGAGACGAAGCCAAGACC
AATTGATTGAGCTGGTAAAGTCTCCAATTGCCTGCACAAGGTTCTGGCAAGACTGGCCGC
AGCTTCCACCTCGATGGCAGAGGATAAAAGGCAATGAGAATTTGAGAAGCAGCAAAGCTC
CTGGATTTGAGACTTGAGACATGGATCTTCTCTGCAACGCATACTCAAACGCCTCAGACA
ACGAAGAAGAGGAAGAAGAATCAGCTAAACAACCCAGACCCGAAAACTTCACGCCCCCGA
ATTCGAAGCGGCTCAAACCCGATAACCCATTTACACATACTAAAACTCAGAATCCTCTGT
CGGACTCAACCCAGTTCCCGGCCCTCCGTATAGAAGCTCCGGTTCCTGGTAGATACGTAT
CCAAGAGAGAGCGCGGTCTCTTGGGTTCCCAACCTACCGCCCCCGACCCGAACCCGGATG
CTTTGCTGCTGACGACCTCGCCTGGTACTTTGTTCTTTCCATTTGGAAATATTCATAAAT
TCACGTTTTTTTATTTATTTGTAGAAACTTAAGAATGTAAATTACTAAATTTGGAAGAAA
AAGAAATGCTCATGACGGGTTCACTTAAGTTGACAATGTCACATTCATGTGCATATTTGC
ATAGCATATGTGTATGGTATACTGATGTAGTCAGTCATGTTGTTTGCTGGCAGTTTTTGG
GAGTATTTCGGATTCTGATGTTCCTCGTGATATTAAGTCTTTGTTGAGAAACAAAGCAAG
AAAGGGTCGTGCACAGCTTGGCCAGATGCCTCAAAGAATGTCTGTGCCTCTAAGCAGACA
TACCAAAGCTGTTAATGCTGTACATTGGTCACCAACTCATGGTAAGCTCTGCTTGTTCAC
CAACTCGTGTATTGACACTTATCCTTTTGGATTAGTGGTCTTGTGGCACAAAATTTTGCT
AAAAAAATTGGTTCTTGGATGCCCTTATAATACTTCTGACGATTGAATTTATTGGTTTAT
TAATTTGAGTAGAAGGTTGTTTTGTCAGTTGTTTAGATTAAATCCTTAAACAAGCAATAT
TCTATTTTGTATATGCCAGTTGCATTTAAAGCTCACTTGCCTTATTGATCTGTTCATTGG
AGTTAGTCTACAGCTCATCTTCTTGCCTCTGCTTCGATGGATCAAACAATCTGCATATGG
AATGTGTGGAGCAGTGATCAGAAGGTAGCCCGTGTTTTGAATTTTCACAATGCTGCTATC
AAAGATGTGAAATGGTCGGGGCAAGGGTTGTTTGTACTTTCTTGTGGATATGACTCCTCA
TCAAAGTTAGTGGATGTTGAAAGGGGGATAGAGACTCAGGTTTTTAAGGAGGATCAAGTT
GTTAGTGTTGTTAAATTCCATCCTGATAATTTCAACCTCTTTGTTTCTGGGGGATCCAAA
GGCGGTCTGAGGTTGTGGGATGTTAGAAATGGCAAGGCGGTCCATGAATACGTTCGAGGT
CATGATCCTATCCTTGATGTTGAATTCACCACGAATGGCAAGCAGATTATATCATCTAGT
GATGTATCTGGACGCAACCTTAGTGAAAATTCTATTGTTGTTTGGGATGTTTCACGACAA
GTTCCACTCTCTAATCAGGTAAGAGACTTCTTCCAGTTCTTGCTTCAATATGTGTTGCAA
ATGCAGTGTGTTTCATGCATTTATAAAAATTACATCCTTACGCAATTGATTACAGATATG
GTTGCCCTTGCATATCCTGTTTATATATTGAGCATAACTTGTATGTACATTAATTATGCA
TTATCCTGTAAGAACTTGCATTCATCCTTGTAACGTTGTTTTACGGTCTTTTTGGAAATC
CTCTTCTATTTGACCTTTCTAGATTTCATTATATGTTATCATCTAGTCTTCTGTTCAACG
CTTGTGAGACTTGGACCTGCCTATAATGAATTAATTTGGTTAGCATGCATTGTATACTTA
AGATGTAGATATAATACAAGGCCTTCTGTAATTATCTTCTTAATGATGAAAGATATGTGA
TGCTATAGATGTTGGCTGTGTCAGCTTATTTACGTGACACGATTCATGTTGAATATGTTG
CACATAATCTGTTCAATGGTCGTGTCGTAACTATAGAAATTTCCAATGTTTGGATCTCTT
ACTTCTTTGGAGTCATAACACGTGCTTTTTGACATTTGAAATATCTATTAGTCAGTAGTT
AAAATATTTTATTTTGTACTAGATTAGTGATCAGACTCATTTTGATTTTGATTCCTGAAA
GTTAATAAACATTTAAATTGGAATCATCATGATTCTGCTTCCAATTCCTGGTAGTTAGAA
AAACTGACAATGCATCATTATGATTCCTATTCTGATTCCTTCTCCTTTTGATTTCAAGTA
AGTAAAGTAATTAAACATCATGATATGTGCTTGTTCAATGCTCAGAAGGTGATAATTCTC
CTTTGGCAGCAAAAAAACCATGGTTGTTGGCAAACATATATTTCAGTATCTTTTAAATAC
ATCAACCTCATTGGATCAGAAAGAAGATGTATTCTTATGAAATATTCAGACATGAAAATG
AAGTTAGTTTTAACTGATTCACACTAAATGTAAATTACTTCTTTTCTTTGTTTTTTCAAA
GAAAGATTCTGCAGGATATGTTTAATTAATTTTGTTATGCAGGATTTGGTAGTACTATAC
ATATCATAGGAGCCATATTTTTTATTCTGATACTGAAGCATTAGTGAGATCTTAATTTAT
TTTATAATACTATTCACTACATAATGATTAGGTTTGTTTGATAAAATGCTTAAGGTTCAA
CTCGGATATTTCTTGTTGCTCAGTTGCTCTGCTTTCATCACTTGATAATGGTTCTTGCAT
GGACAGTTTTAATCTGATGTACTCATGTTGGACTCGGGCACTCATCAATTTTCCTTTTGG
CACATTACCAAACAATTGAATAAGAATATTCTTGGACGCATCTGATATAAACGATTCACA
ATTTGAAAAACAAACTTTTCAGTTTTAAGCATCCAGTGGATTTTTATTCTGATGGCAATA
CCTATGGAGTACAGAAGTGAAGGGTTCTGAAGCCTTTTAATCTATAAAATATAATTATTA
TAATGTAAATTTTGTGTGTCATCCTTTATAATTTGAATAGTGTATAGAATATCAATTGAC
TTCATTCAAATAGGTAATATTCATACGACTTAGTTTTAATTCATTATGTCATAGAAAACA
TGTTTTGGCAACTTTTAGTCAGCTCTCATTTTTATAAGTCTTCTCAAATGTGGGTTCCAT
CACGTCAGGGATATTGATGATAAATTGTTGAAAGTAAGAAACAGTAAATGTTCAATACTT
CAGAGTAAGCTCAAACTAGAATTGTTGTACATTGGCTTTTGAATTTTTCTCTCAAAAGAG
CAATGGTTGAGGGTAGTATATTATAACGCTTTATTGTCCTTCAGATGATAATCTGTCTAG
AGTAGGGTTAAAAAGTTTTTGTTAGCCAATATTGTAAATCATGCAGGTCCATGTACCATT
TCCATTTACCTTTGAGAGAAATTGGTTTCAACAGTGGGGTGCTAACATTGCTACTAGTGA
AAGAAACGTATGATCAAAATTCGAAAGCAATATTTGTAATCGAAACCATAGAGCCTAATC
GTAGGCAATTGCATAGTAGCTATTCTGAGATTAAATTTGCTATGCAATATCAATTGAGAG
ATTGCTCCATGCTGCTCCCTTTTTTGTTGGTGTATCGTTTTTATGGTGCGTTTACTGTAT
CCACATTTGTGATCATTAAACCATTTTTCTGCTACCTGTTTGACCATTTTTCTGCTACCT
GTTCGGCCATTTTTCTGCAACATGTTCGATCATTAATCACATAGCTTCGTGCATGTTCCA
TTCCCTTAGGTTGAGGTCCTATAAAACTGATATTCCCTCTGTATCAGGTTTATGTGGAAG
CCTACACATGTCCCTGTGTGAGATGCCACACATTTGAACCATTTTTCGTTGCCCAGTCAA
ATGGTAATTATATTGCAATCTTCTCTTCAATCCCCCCCTTCAAGCTGAACAAGTACAAGA
GGTATGAAAGCCATGGGGTATCAGGGTTTCCCATTAAATGCGTGTTTAGCGTGGATGGGG
AAAAGCTAATCTCGGGCTCCTCCGATGGTTCTATATACTTCTACGACTATAGGTCTTCTG
AGCTTGTCAGAAGAATCAAGGCATATGAGCAGGCTTGCATTGACATTGCTATCCACCCCA
GCATACCTAATGTGATTGCTTCATGCAGTTGGAATGGAGAGGTTTCAGTGTTTGAGTAAG
ATGTCTATATAAACTTCATTACAAGGCAGTCTTTGATTGTCTAAGAAAGAGATCAGTGAT
GTTGCAAGCAATCCTACATGTAATAGCCAAGAGGAATTGGCGCTGAAAAATTGAATGAAA
AATTATAAGGGAGAAAAATGTGGAATTGAATTTTCTGCTTTTTTGCATTTGCTTTCTTTC
AGAAATTCTCCTATACGGACGCCATGTATTTTCTACAACCTCTCCCTTATTTCCTCCCTG
TTTACAACAACGTCCACACGATAATAACATGCGGACATCAGGATGACAGAATAACATTGC
TTTCTTCTCCTATTGATTTTATTTTGTACTTCTAAACTCGTTGTCTAGGATTTGAATTAT
TGTATTGTTCCTTCTTTCTTCTAGGGATTGTGGGTTCATTTATCCTATTGTAGATCTTTT
ATCCTATAAATTGGGCTCCAAAAAAGGCCATGTCACACTACACATTTCACATCAGACATT
TATTAGTGTTTGATAAATG
>chr4:13288355-13293473 A0076 WDR P2
TAATTGAAAGGGCATGTGTCAAAAAGTTAGATAAGGGACACGGAGGGGAAGAAATATCTG
GACTCGAGGTTAATAGTATTTATCCATGCATTTGAGATCATATGTTTGATTTCCCCTCCG
TCAACTATCGCTTGTATAAAGAAGAAAATCACAGGCCAACTCTGTTGTATTATAAACCAT
AAACCAGTCTTCAAGATGCTTGAGCCCAAGTTCAGTAAGGCTCTGCTCTCATATATATGC
TTATGAGCCCAATGTATAAGTGGGTCTCCCTTGAAACAGTGAACAATCTTAACAAACACC
TCAAAAGAGCCCAATTGCTCCATTTGGCGGCGGCGTCAGCTTCGAGACGAAGCCAAGACC
AATTGATTGAGCTGGTAAAGTCTCCAATTGCCTGCACAAGGTTCTGGCAAGACTGGCCGC
AGCTTCCACCTCGATGGCAGAGGATAAAAGGCAATGAGAATTTGAGAAGCAGCAAAGCTC
CTGGATTTGAGACTTGAGACATGGATCTTCTCTGCAACGCATACTCAAACGCCTCAGACA
ACGAAGAAGAGGAAGAAGAATCAGCTAAACAACCCAGACCCGAAAACTTCACGCCCCCGA
ATTCGAAGCGGCTCAAACCCGATAACCCATTTACACATACTAAAACTCAGAATCCTCTGT
CGGACTCAACCCAGTTCCCGGCCCTCCGTATAGAAGCTCCGGTTCCTGGTAGATACGTAT
CCAAGAGAGAGCGCGGTCTCTTGGGTTCCCAACCTACCGCCCCCGACCCGAACCCGGATG
CTTTGCTGCTGACGACCTCGCCTGGTACTTTGTTCTTTCCATTTGGAAATATTCATAAAT
TCACGTTTTTTTATTTATTTGTAGAAACTTAAGAATGTAAATTACTAAATTTGGAAGAAA
AAGAAATGCTCATGACGGGTTCACTTAAGTTGACAATGTCACATTCATGTGCATATTTGC
ATAGCATATGTGTATGGTATACTGATGTAGTCAGTCATGTTGTTTGCTGGCAGTTTTTGG
GAGTATTTCGGATTCTGATGTTCCTCGTGATATTAAGTCTTTGTTGAGAAACAAAGCAAG
AAAGGGTCGTGCACAGCTTGGCCAGATGCCTCAAAGAATGTCTGTGCCTCTAAGCAGACA
TACCAAAGCTGTTAATGCTGTACATTGGTCACCAACTCATGGTAAGCTCTGCTTGTTCAC
CAACTCGTGTATTGACACTTATCCTTTTGGATTAGTGGTCTTGTGGCACAAAATTTTGCT
AAAAAAATTGGTTCTTGGATGCCCTTATAATACTTCTGACGATTGAATTTATTGGTTTAT
TAATTTGAGTAGAAGGTTGTTTTGTCAGTTGTTTAGATTAAATCCTTAAACAAGCAATAT
TCTATTTTGTATATGCCAGTTGCATTTAAAGCTCACTTGCCTTATTGATCTGTTCATTGG
AGTTAGTCTACAGCTCATCTTCTTGCCTCTGCTTCGATGGATCAAACAATCTGCATATGG
AATGTGTGGAGCAGTGATCAGAAGGTAGCCCGTGTTTTGAATTTTCACAATGCTGCTATC
AAAGATGTGAAATGGTCGGGGCAAGGGTTGTTTGTACTTTCTTGTGGATATGACTCCTCA
TCAAAGTTAGTGGATGTTGAAAGGGGGATAGAGACTCAGGTTTTTAAGGAGGATCAAGTT
GTTAGTGTTGTTAAATTCCATCCTGATAATTTCAACCTCTTTGTTTCTGGGGGATCCAAA
GGCGGTCTGAGGTTGTGGGATGTTAGAAATGGCAAGGCGGTCCATGAATACGTTCGAGGT
CATGATCCTATCCTTGATGTTGAATTCACCACGAATGGCAAGCAGATTATATCATCTAGT
GATGTATCTGGACGCAACCTTAGTGAAAATTCTATTGTTGTTTGGGATGTTTCACGACAA
GTTCCACTCTCTAATCAGGTAAGAGACTTCTTCCAGTTCTTGCTTCAATATGTGTTGCAA
ATGCAGTGTGTTTCATGCATTTATAAAAATTACATCCTTACGCAATTGATTACAGATATG
GTTGCCCTTGCATATCCTGTTTATATATTGAGCATAACTTGTATGTACATTAATTATGCA
TTATCCTGTAAGAACTTGCATTCATCCTTGTAACGTTGTTTTACGGTCTTTTTGGAAATC
CTCTTCTATTTGACCTTTCTAGATTTCATTATATGTTATCATCTAGTCTTCTGTTCAACG
CTTGTGAGACTTGGACCTGCCTATAATGAATTAATTTGGTTAGCATGCATTGTATACTTA
AGATGTAGATATAATACAAGGCCTTCTGTAATTATCTTCTTAATGATGAAAGATATGTGA
TGCTATAGATGTTGGCTGTGTCAGCTTATTTACGTGACACGATTCATGTTGAATATGTTG
CACATAATCTGTTCAATGGTCGTGTCGTAACTATAGAAATTTCCAATGTTTGGATCTCTT
ACTTCTTTGGAGTCATAACACGTGCTTTTTGACATTTGAAATATCTATTAGTCAGTAGTT
AAAATATTTTATTTTGTACTAGATTAGTGATCAGACTCATTTTGATTTTGATTCCTGAAA
GTTAATAAACATTTAAATTGGAATCATCATGATTCTGCTTCCAATTCCTGGTAGTTAGAA
AAACTGACAATGCATCATTATGATTCCTATTCTGATTCCTTCTCCTTTTGATTTCAAGTA
AGTAAAGTAATTAAACATCATGATATGTGCTTGTTCAATGCTCAGAAGGTGATAATTCTC
CTTTGGCAGCAAAAAAACCATGGTTGTTGGCAAACATATATTTCAGTATCTTTTAAATAC
ATCAACCTCATTGGATCAGAAAGAAGATGTATTCTTATGAAATATTCAGACATGAAAATG
AAGTTAGTTTTAACTGATTCACACTAAATGTAAATTACTTCTTTTCTTTGTTTTTTCAAA
GAAAGATTCTGCAGGATATGTTTAATTAATTTTGTTATGCAGGATTTGGTAGTACTATAC
ATATCATAGGAGCCATATTTTTTATTCTGATACTGAAGCATTAGTGAGATCTTAATTTAT
TTTATAATACTATTCACTACATAATGATTAGGTTTGTTTGATAAAATGCTTAAGGTTCAA
CTCGGATATTTCTTGTTGCTCAGTTGCTCTGCTTTCATCACTTGATAATGGTTCTTGCAT
GGACAGTTTTAATCTGATGTACTCATGTTGGACTCGGGCACTCATCAATTTTCCTTTTGG
CACATTACCAAACAATTGAATAAGAATATTCTTGGACGCATCTGATATAAACGATTCACA
ATTTGAAAAACAAACTTTTCAGTTTTAAGCATCCAGTGGATTTTTATTCTGATGGCAATA
CCTATGGAGTACAGAAGTGAAGGGTTCTGAAGCCTTTTAATCTATAAAATATAATTATTA
TAATGTAAATTTTGTGTGTCATCCTTTATAATTTGAATAGTGTATAGAATATCAATTGAC
TTCATTCAAATAGGTAATATTCATACGACTTAGTTTTAATTCATTATGTCATAGAAAACA
TGTTTTGGCAACTTTTAGTCAGCTCTCATTTTTATAAGTCTTCTCAAATGTGGGTTCCAT
CACGTCAGGGATATTGATGATAAATTGTTGAAAGTAAGAAACAGTAAATGTTCAATACTT
CAGAGTAAGCTCAAACTAGAATTGTTGTACATTGGCTTTTGAATTTTTCTCTCAAAAGAG
CAATGGTTGAGGGTAGTATATTATAACGCTTTATTGTCCTTCAGATGATAATCTGTCTAG
AGTAGGGTTAAAAAGTTTTTGTTAGCCAATATTGTAAATCATGCAGGTCCATGTACCATT
TCCATTTACCTTTGAGAGAAATTGGTTTCAACAGTGGGGTGCTAACATTGCTACTAGTGA
AAGAAACGTATGATCAAAATTCGAAAGCAATATTTGTAATCGAAACCATAGAGCCTAATC
GTAGGCAATTGCATAGTAGCTATTCTGAGATTAAATTTGCTATGCAATATCAATTGAGAG
ATTGCTCCATGCTGCTCCCTTTTTTGTTGGTGTATCGTTTTTATGGTGCGTTTACTGTAT
CCACATTTGTGATCATTAAACCATTTTTCTGCTACCTGTTTGACCATTTTTCTGCTACCT
GTTCGGCCATTTTTCTGCAACATGTTCGATCATTAATCACATAGCTTCGTGCATGTTCCA
TTCCCTTAGGTTGAGGTCCTATAAAACTGATATTCCCTCTGTATCAGGTTTATGTGGAAG
CCTACACATGTCCCTGTGTGAGATGCCACACATTTGAACCATTTTTCGTTGCCCAGTCAA
ATGGTAATTATATTGCAATCTTCTCTTCAATCCCCCCCTTCAAGCTGAACAAGTACAAGA
GGTATGAAAGCCATGGGGTATCAGGGTTTCCCATTAAATGCGTGTTTAGCGTGGATGGGG
AAAAGCTAATCTCGGGCTCCTCCGATGGTTCTATATACTTCTACGACTATAGGTCTTCTG
AGCTTGTCAGAAGAATCAAGGCATATGAGCAGGCTTGCATTGACATTGCTATCCACCCCA
GCATACCTAATGTGATTGCTTCATGCAGTTGGAATGGAGAGGTTTCAGTGTTTGAGTAAG
ATGTCTATATAAACTTCATTACAAGGCAGTCTTTGATTGTCTAAGAAAGAGATCAGTGAT
GTTGCAAGCAATCCTACATGTAATAGCCAAGAGGAATTGGCGCTGAAAAATTGAATGAAA
AATTATAAGGGAGAAAAATGTGGAATTGAATTTTCTGCTTTTTTGCATTTGCTTTCTTTC
AGAAATTCTCCTATACGGACGCCATGTATTTTCTACAACCTCTCCCTTATTTCCTCCCTG
TTTACAACAACGTCCACACGATAATAACATGCGGACATCAGGATGACAGAATAACATTGC
TTTCTTCTCCTATTGATTTTATTTTGTACTTCTAAACTCGTTGTCTAGGATTTGAATTAT
TGTATTGTTCCTTCTTTCTTCTAGGGATTGTGGGTTCATTTATCCTATTGTAGATCTTTT
ATCCTATAAATTGGGCTCCAAAAAAGGCCATGTCACACTACACATTTCACATCAGACATT
TATTAGTGTTTGATAAATG
>chr4:13288355-13293473 A0380 WDR P1
TAATTGAAAGGGCATGTGTCAAAAAGTTAGATAAGGGACACGGAGGGGAAGAAATATCTG
GACTCGAGGTTAATAGTATTTATCCATGCATTTGAGATCATATGTTTGATTTCCCCTCCG
TCAACTATCGCTTGTATAAAGAAGAAAATCACAGGCCAACTCTGTTGTATTATAAACCAT
AAACCAGTCTTCAAGATGCTTGAGCCCAAGTTCAGTAAGGCTCTGCTCTCATATATATGC
TTATGAGCCCAATGTATAAGTGGGTCTCCCTTGAAACAGTGAACAATCTTAACAAACACC
TCAAAAGAGCCCAATTGCTCCATTTGGCGGCGGCGTCAGCTTCGAGACGAAGCCAAGACC
AATTGATTGAGCTGGTAAAGTCTCCAATTGCCTGCACAAGGTTCTGGCAAGACTGGCCGC
AGCTTCCACCTCGATGGCAGAGGATAAAAGGCAATGAGAATTTGAGAAGCAGCAAAGCTC
CTGGATTTGAGACTTGAGACATGGATCTTCTCTGCAACGCATACTCAAACGCCTCAGACA
ACGAAGAAGAGGAAGAAGAATCAGCTAAACAACCCAGACCCGAAAACTTCACGCCCCCGA
ATTCGAAGCGGCTCAAACCCGATAACCCATTTACACATACTAAAACTCAGAATCCTCTGT
CGGACTCAACCCAGTTCCCGGCCCTCCGTATAGAAGCTCCGGTTCCTGGTAGATACGTAT
CCAAGAGAGAGCGCGGTCTCTTGGGTTCCCAACCTACCGCCCCCGACCCGAACCCGGATG
CTTTGCTGCTGACGACCTCGCCTGGTACTTTGTTCTTTCCATTTGGAAATATTCATAAAT
TCACGTTTTTTTATTTATTTGTAGAAACTTAAGAATGTAAATTACTAAATTTGGAAGAAA
AAGAAATGCTCATGACGGGTTCACTTAAGTTGACAATGTCACATTCATGTGCATATTTGC
ATAGCATATGTGTATGGTATACTGATGTAGTCAGTCATGTTGTTTGCTGGCAGTTTTTGG
GAGTATTTCGGATTCTGATGTTCCTCGTGATATTAAGTCTTTGTTGAGAAACAAAGCAAG
AAAGGGTCGTGCACAGCTTGGCCAGATGCCTCAAAGAATGTCTGTGCCTCTAAGCAGACA
TACCAAAGCTGTTAATGCTGTACATTGGTCACCAACTCATGGTAAGCTCTGCTTGTTCAC
CAACTCGTGTATTGACACTTATCCTTTTGGATTAGTGGTCTTGTGGCACAAAATTTTGCT
AAAAAAATTGGTTCTTGGATGCCCTTATAATACTTCTGACGATTGAATTTATTGGTTTAT
TAATTTGAGTAGAAGGTTGTTTTGTCAGTTGTTTAGATTAAATCCTTAAACAAGCAATAT
TCTATTTTGTATATGCCAGTTGCATTTAAAGCTCACTTGCCTTATTGATCTGTTCATTGG
AGTTAGTCTACAGCTCATCTTCTTGCCTCTGCTTCGATGGATCAAACAATCTGCATATGG
AATGTGTGGAGCAGTGATCAGAAGGTAGCCCGTGTTTTGAATTTTCACAATGCTGCTATC
AAAGATGTGAAATGGTCGGGGCAAGGGTTGTTTGTACTTTCTTGTGGATATGACTCCTCA
TCAAAGTTAGTGGATGTTGAAAGGGGGATAGAGACTCAGGTTTTTAAGGAGGATCAAGTT
GTTAGTGTTGTTAAATTCCATCCTGATAATTTCAACCTCTTTGTTTCTGGGGGATCCAAA
GGCGGTCTGAGGTTGTGGGATGTTAGAAATGGCAAGGCGGTCCATGAATACGTTCGAGGT
CATGATCCTATCCTTGATGTTGAATTCACCACGAATGGCAAGCAGATTATATCATCTAGT
GATGTATCTGGACGCAACCTTAGTGAAAATTCTATTGTTGTTTGGGATGTTTCACGACAA
GTTCCACTCTCTAATCAGGTAAGAGACTTCTTCCAGTTCTTGCTTCAATATGTGTTGCAA
ATGCAGTGTGTTTCATGCATTTATAAAAATTACATCCTTACGCAATTGATTACAGATATG
GTTGCCCTTGCATATCCTGTTTATATATTGAGCATAACTTGTATGTACATTAATTATGCA
TTATCCTGTAAGAACTTGCATTCATCCTTGTAACGTTGTTTTACGGTCTTTTTGGAAATC
CTCTTCTATTTGACCTTTCTAGATTTCATTATATGTTATCATCTAGTCTTCTGTTCAACG
CTTGTGAGACTTGGACCTGCCTATAATGAATTAATTTGGTTAGCATGCATTGTATACTTA
AGATGTAGATATAATACAAGGCCTTCTGTAATTATCTTCTTAATGATGAAAGATATGTGA
TGCTATAGATGTTGGCTGTGTCAGCTTATTTACGTGACACGATTCATGTTGAATATGTTG
CACATAATCTGTTCAATGGTCGTGTCGTAACTATAGAAATTTCCAATGTTTGGATCTCTT
ACTTCTTTGGAGTCATAACACGTGCTTTTTGACATTTGAAATATCTATTAGTCAGTAGTT
AAAATATTTTATTTTGTACTAGATTAGTGATCAGACTCATTTTGATTTTGATTCCTGAAA
GTTAATAAACATTTAAATTGGAATCATCATGATTCTGCTTCCAATTCCTGGTAGTTAGAA
AAACTGACAATGCATCATTATGATTCCTATTCTGATTCCTTCTCCTTTTGATTTCAAGTA
AGTAAAGTAATTAAACATCATGATATGTGCTTGTTCAATGCTCAGAAGGTGATAATTCTC
CTTTGGCAGCAAAAAAACCATGGTTGTTGGCAAACATATATTTCAGTATCTTTTAAATAC
ATCAACCTCATTGGATCAGAAAGAAGATGTATTCTTATGAAATATTCAGACATGAAAATG
AAGTTAGTTTTAACTGATTCACACTAAATGTAAATTACTTCTTTTCTTTGTTTTTTCAAA
GAAAGATTCTGCAGGATATGTTTAATTAATTTTGTTATGCAGGATTTGGTAGTACTATAC
ATATCATAGGAGCCATATTTTTTATTCTGATACTGAAGCATTAGTGAGATCTTAATTTAT
TTTATAATACTATTCACTACATAATGATTAGGTTTGTTTGATAAAATGCTTAAGGTTCAA
CTCGGATATTTCTTGTTGCTCAGTTGCTCTGCTTTCATCACTTGATAATGGTTCTTGCAT
GGACAGTTTTAATCTGATGTACTCATGTTGGACTCGGGCACTCATCAATTTTCCTTTTGG
CACATTACCAAACAATTGAATAAGAATATTCTTGGACGCATCTGATATAAACGATTCACA
ATTTGAAAAACAAACTTTTCAGTTTTAAGCATCCAGTGGATTTTTATTCTGATGGCAATA
CCTATGGAGTACAGAAGTGAAGGGTTCTGAAGCCTTTTAATCTATAAAATATAATTATTA
TAATGTAAATTTTGTGTGTCATCCTTTATAATTTGAATAGTGTATAGAATATCAATTGAC
TTCATTCAAATAGGTAATATTCATACGACTTAGTTTTAATTCATTATGTCATAGAAAACA
TGTTTTGGCAACTTTTAGTCAGCTCTCATTTTTATAAGTCTTCTCAAATGTGGGTTCCAT
CACGTCAGGGATATTGATGATAAATTGTTGAAAGTAAGAAACAGTAAATGTTCAATACTT
CAGAGTAAGCTCAAACTAGAATTGTTGTACATTGGCTTTTGAATTTTTCTCTCAAAAGAG
CAATGGTTGAGGGTAGTATATTATAACGCTTTATTGTCCTTCAGATGATAATCTGTCTAG
AGTAGGGTTAAAAAGTTTTTGTTAGCCAATATTGTAAATCATGCAGGTCCATGTACCATT
TCCATTTACCTTTGAGAGAAATTGGTTTCAACAGTGGGGTGCTAACATTGCTACTAGTGA
AAGAAACGTATGATCAAAATTCGAAAGCAATATTTGTAATCGAAACCATAGAGCCTAATC
GTAGGCAATTGCATAGTAGCTATTCTGAGATTAAATTTGCTATGCAATATCAATTGAGAG
ATTGCTCCATGCTGCTCCCTTTTTTGTTGGTGTATCGTTTTTATGGTGCGTTTACTGTAT
CCACATTTGTGATCATTAAACCATTTTTCTGCTACCTGTTTGACCATTTTTCTGCTACCT
GTTCGGCCATTTTTCTGCAACATGTTCGATCATTAATCACATAGCTTCGTGCATGTTCCA
TTCCCTTAGGTTGAGGTCCTATAAAACTGATATTCCCTCTGTATCAGGTTTATGTGGAAG
CCTACACATGTCCCTGTGTGAGATGCCACACATTTGAACCATTTTTCGTTGCCCAGTCAA
ATGGTAATTATATTGCAATCTTCTCTTCAATCCCCCCCTTCAAGCTGAACAAGTACAAGA
GGTATGAAAGCCATGGGGTATCAGGGTTTCCCATTAAATGCGTGTTTAGCGTGGATGGGG
AAAAGCTAATCTCGGGCTCCTCCGATGGTTCTATATACTTCTACGACTATAGGTCTTCTG
AGCTTGTCAGAAGAATCAAGGCATATGAGCAGGCTTGCATTGACATTGCTATCCACCCCA
GCATACCTAATGTGATTGCTTCATGCAGTTGGAATGGAGAGGTTTCAGTGTTTGAGTAAG
ATGTCTATATAAACTTCATTACAAGGCAGTCTTTGATTGTCTAAGAAAGAGATCAGTGAT
GTTGCAAGCAATCCTACATGTAATAGCCAAGAGGAATTGGCGCTGAAAAATTGAATGAAA
AATTATAAGGGAGAAAAATGTGGAATTGAATTTTCTGCTTTTTTGCATTTGCTTTCTTTC
AGAAATTCTCCTATACGGACGCCATGTATTTTCTACAACCTCTCCCTTATTTCCTCCCTG
TTTACAACAACGTCCACACGATAATAACATGCGGACATCAGGATGACAGAATAACATTGC
TTTCTTCTCCTATTGATTTTATTTTGTACTTCTAAACTCGTTGTCTAGGATTTGAATTAT
TGTATTGTTCCTTCTTTCTTCTAGGGATTGTGGGTTCATTTATCCTATTGTAGATCTTTT
ATCCTATAAATTGGGCTCCAAAAAAGGCCATGTCACACTACACATTTCACATCAGACATT
TATTAGTGTTTGATAAATG
>chr4:13288355-13293473 A0380 WDR P2
TAATTGAAAGGGCATGTGTCAAAAAGTTAGATAAGGGACACGGAGGGGAAGAAATATCTG
GACTCGAGGTTAATAGTATTTATCCATGCATTTGAGATCATATGTTTGATTTCCCCTCCG
TCAACTATCGCTTGTATAAAGAAGAAAATCACAGGCCAACTCTGTTGTATTATAAACCAT
AAACCAGTCTTCAAGATGCTTGAGCCCAAGTTCAGTAAGGCTCTGCTCTCATATATATGC
TTATGAGCCCAATGTATAAGTGGGTCTCCCTTGAAACAGTGAACAATCTTAACAAACACC
TCAAAAGAGCCCAATTGCTCCATTTGGCGGCGGCGTCAGCTTCGAGACGAAGCCAAGACC
AATTGATTGAGCTGGTAAAGTCTCCAATTGCCTGCACAAGGTTCTGGCAAGACTGGCCGC
AGCTTCCACCTCGATGGCAGAGGATAAAAGGCAATGAGAATTTGAGAAGCAGCAAAGCTC
CTGGATTTGAGACTTGAGACATGGATCTTCTCTGCAACGCATACTCAAACGCCTCAGACA
ACGAAGAAGAGGAAGAAGAATCAGCTAAACAACCCAGACCCGAAAACTTCACGCCCCCGA
ATTCGAAGCGGCTCAAACCCGATAACCCATTTACACATACTAAAACTCAGAATCCTCTGT
CGGACTCAACCCAGTTCCCGGCCCTCCGTATAGAAGCTCCGGTTCCTGGTAGATACGTAT
CCAAGAGAGAGCGCGGTCTCTTGGGTTCCCAACCTACCGCCCCCGACCCGAACCCGGATG
CTTTGCTGCTGACGACCTCGCCTGGTACTTTGTTCTTTCCATTTGGAAATATTCATAAAT
TCACGTTTTTTTATTTATTTGTAGAAACTTAAGAATGTAAATTACTAAATTTGGAAGAAA
AAGAAATGCTCATGACGGGTTCACTTAAGTTGACAATGTCACATTCATGTGCATATTTGC
ATAGCATATGTGTATGGTATACTGATGTAGTCAGTCATGTTGTTTGCTGGCAGTTTTTGG
GAGTATTTCGGATTCTGATGTTCCTCGTGATATTAAGTCTTTGTTGAGAAACAAAGCAAG
AAAGGGTCGTGCACAGCTTGGCCAGATGCCTCAAAGAATGTCTGTGCCTCTAAGCAGACA
TACCAAAGCTGTTAATGCTGTACATTGGTCACCAACTCATGGTAAGCTCTGCTTGTTCAC
CAACTCGTGTATTGACACTTATCCTTTTGGATTAGTGGTCTTGTGGCACAAAATTTTGCT
AAAAAAATTGGTTCTTGGATGCCCTTATAATACTTCTGACGATTGAATTTATTGGTTTAT
TAATTTGAGTAGAAGGTTGTTTTGTCAGTTGTTTAGATTAAATCCTTAAACAAGCAATAT
TCTATTTTGTATATGCCAGTTGCATTTAAAGCTCACTTGCCTTATTGATCTGTTCATTGG
AGTTAGTCTACAGCTCATCTTCTTGCCTCTGCTTCGATGGATCAAACAATCTGCATATGG
AATGTGTGGAGCAGTGATCAGAAGGTAGCCCGTGTTTTGAATTTTCACAATGCTGCTATC
AAAGATGTGAAATGGTCGGGGCAAGGGTTGTTTGTACTTTCTTGTGGATATGACTCCTCA
TCAAAGTTAGTGGATGTTGAAAGGGGGATAGAGACTCAGGTTTTTAAGGAGGATCAAGTT
GTTAGTGTTGTTAAATTCCATCCTGATAATTTCAACCTCTTTGTTTCTGGGGGATCCAAA
GGCGGTCTGAGGTTGTGGGATGTTAGAAATGGCAAGGCGGTCCATGAATACGTTCGAGGT
CATGATCCTATCCTTGATGTTGAATTCACCACGAATGGCAAGCAGATTATATCATCTAGT
GATGTATCTGGACGCAACCTTAGTGAAAATTCTATTGTTGTTTGGGATGTTTCACGACAA
GTTCCACTCTCTAATCAGGTAAGAGACTTCTTCCAGTTCTTGCTTCAATATGTGTTGCAA
ATGCAGTGTGTTTCATGCATTTATAAAAATTACATCCTTACGCAATTGATTACAGATATG
GTTGCCCTTGCATATCCTGTTTATATATTGAGCATAACTTGTATGTACATTAATTATGCA
TTATCCTGTAAGAACTTGCATTCATCCTTGTAACGTTGTTTTACGGTCTTTTTGGAAATC
CTCTTCTATTTGACCTTTCTAGATTTCATTATATGTTATCATCTAGTCTTCTGTTCAACG
CTTGTGAGACTTGGACCTGCCTATAATGAATTAATTTGGTTAGCATGCATTGTATACTTA
AGATGTAGATATAATACAAGGCCTTCTGTAATTATCTTCTTAATGATGAAAGATATGTGA
TGCTATAGATGTTGGCTGTGTCAGCTTATTTACGTGACACGATTCATGTTGAATATGTTG
CACATAATCTGTTCAATGGTCGTGTCGTAACTATAGAAATTTCCAATGTTTGGATCTCTT
ACTTCTTTGGAGTCATAACACGTGCTTTTTGACATTTGAAATATCTATTAGTCAGTAGTT
AAAATATTTTATTTTGTACTAGATTAGTGATCAGACTCATTTTGATTTTGATTCCTGAAA
GTTAATAAACATTTAAATTGGAATCATCATGATTCTGCTTCCAATTCCTGGTAGTTAGAA
AAACTGACAATGCATCATTATGATTCCTATTCTGATTCCTTCTCCTTTTGATTTCAAGTA
AGTAAAGTAATTAAACATCATGATATGTGCTTGTTCAATGCTCAGAAGGTGATAATTCTC
CTTTGGCAGCAAAAAAACCATGGTTGTTGGCAAACATATATTTCAGTATCTTTTAAATAC
ATCAACCTCATTGGATCAGAAAGAAGATGTATTCTTATGAAATATTCAGACATGAAAATG
AAGTTAGTTTTAACTGATTCACACTAAATGTAAATTACTTCTTTTCTTTGTTTTTTCAAA
GAAAGATTCTGCAGGATATGTTTAATTAATTTTGTTATGCAGGATTTGGTAGTACTATAC
ATATCATAGGAGCCATATTTTTTATTCTGATACTGAAGCATTAGTGAGATCTTAATTTAT
TTTATAATACTATTCACTACATAATGATTAGGTTTGTTTGATAAAATGCTTAAGGTTCAA
CTCGGATATTTCTTGTTGCTCAGTTGCTCTGCTTTCATCACTTGATAATGGTTCTTGCAT
GGACAGTTTTAATCTGATGTACTCATGTTGGACTCGGGCACTCATCAATTTTCCTTTTGG
CACATTACCAAACAATTGAATAAGAATATTCTTGGACGCATCTGATATAAACGATTCACA
ATTTGAAAAACAAACTTTTCAGTTTTAAGCATCCAGTGGATTTTTATTCTGATGGCAATA
CCTATGGAGTACAGAAGTGAAGGGTTCTGAAGCCTTTTAATCTATAAAATATAATTATTA
TAATGTAAATTTTGTGTGTCATCCTTTATAATTTGAATAGTGTATAGAATATCAATTGAC
TTCATTCAAATAGGTAATATTCATACGACTTAGTTTTAATTCATTATGTCATAGAAAACA
TGTTTTGGCAACTTTTAGTCAGCTCTCATTTTTATAAGTCTTCTCAAATGTGGGTTCCAT
CACGTCAGGGATATTGATGATAAATTGTTGAAAGTAAGAAACAGTAAATGTTCAATACTT
CAGAGTAAGCTCAAACTAGAATTGTTGTACATTGGCTTTTGAATTTTTCTCTCAAAAGAG
CAATGGTTGAGGGTAGTATATTATAACGCTTTATTGTCCTTCAGATGATAATCTGTCTAG
AGTAGGGTTAAAAAGTTTTTGTTAGCCAATATTGTAAATCATGCAGGTCCATGTACCATT
TCCATTTACCTTTGAGAGAAATTGGTTTCAACAGTGGGGTGCTAACATTGCTACTAGTGA
AAGAAACGTATGATCAAAATTCGAAAGCAATATTTGTAATCGAAACCATAGAGCCTAATC
GTAGGCAATTGCATAGTAGCTATTCTGAGATTAAATTTGCTATGCAATATCAATTGAGAG
ATTGCTCCATGCTGCTCCCTTTTTTGTTGGTGTATCGTTTTTATGGTGCGTTTACTGTAT
CCACATTTGTGATCATTAAACCATTTTTCTGCTACCTGTTTGACCATTTTTCTGCTACCT
GTTCGGCCATTTTTCTGCAACATGTTCGATCATTAATCACATAGCTTCGTGCATGTTCCA
TTCCCTTAGGTTGAGGTCCTATAAAACTGATATTCCCTCTGTATCAGGTTTATGTGGAAG
CCTACACATGTCCCTGTGTGAGATGCCACACATTTGAACCATTTTTCGTTGCCCAGTCAA
ATGGTAATTATATTGCAATCTTCTCTTCAATCCCCCCCTTCAAGCTGAACAAGTACAAGA
GGTATGAAAGCCATGGGGTATCAGGGTTTCCCATTAAATGCGTGTTTAGCGTGGATGGGG
AAAAGCTAATCTCGGGCTCCTCCGATGGTTCTATATACTTCTACGACTATAGGTCTTCTG
AGCTTGTCAGAAGAATCAAGGCATATGAGCAGGCTTGCATTGACATTGCTATCCACCCCA
GCATACCTAATGTGATTGCTTCATGCAGTTGGAATGGAGAGGTTTCAGTGTTTGAGTAAG
ATGTCTATATAAACTTCATTACAAGGCAGTCTTTGATTGTCTAAGAAAGAGATCAGTGAT
GTTGCAAGCAATCCTACATGTAATAGCCAAGAGGAATTGGCGCTGAAAAATTGAATGAAA
AATTATAAGGGAGAAAAATGTGGAATTGAATTTTCTGCTTTTTTGCATTTGCTTTCTTTC
AGAAATTCTCCTATACGGACGCCATGTATTTTCTACAACCTCTCCCTTATTTCCTCCCTG
TTTACAACAACGTCCACACGATAATAACATGCGGACATCAGGATGACAGAATAACATTGC
TTTCTTCTCCTATTGATTTTATTTTGTACTTCTAAACTCGTTGTCTAGGATTTGAATTAT
TGTATTGTTCCTTCTTTCTTCTAGGGATTGTGGGTTCATTTATCCTATTGTAGATCTTTT
ATCCTATAAATTGGGCTCCAAAAAAGGCCATGTCACACTACACATTTCACATCAGACATT
TATTAGTGTTTGATAAATG
>chr4:13288355-13293473 A0654 WDR P1
TAATTGAAAGGGCATGTGTCAAAAAGTTAGATAAGGGACACGGAGGGGAAGAAATATCTG
GACTCGAGGTTAATAGTATTTATCCATGCATTTGAGATCATATGTTTGATTTCCCCTCCG
TCAACTATCGCTTGTATAAAGAAGAAAATCACAGGCCAACTCTGTTGTATTATAAACCAT
AAACCAGTCTTCAAGATGCTTGAGCCCAAGTTCAGTAAGGCTCTGCTCTCATATATATGC
TTATGAGCCCAATGTATAAGTGGGTCTCCCTTGAAACAGTGAACAATCTTAACAAACACC
TCAAAAGAGCCCAATTGCTCCATTTGGCGGCGGCGTCAGCTTCGAGACGAAGCCAAGACC
AATTGATTGAGCTGGTAAAGTCTCCAATTGCCTGCACAAGGTTCTGGCAAGACTGGCCGC
AGCTTCCACCTCGATGGCAGAGGATAAAAGGCAATGAGAATTTGAGAAGCAGCAAAGCTC
CTGGATTTGAGACTTGAGACATGGATCTTCTCTGCAACGCATACTCAAACGCCTCAGACA
ACGAAGAAGAGGAAGAAGAATCAGCTAAACAACCCAGACCCGAAAACTTCACGCCCCCGA
ATTCGAAGCGGCTCAAACCCGATAACCCATTTACACATACTAAAACTCAGAATCCTCTGT
CGGACTCAACCCAGTTCCCGGCCCTCCGTATAGAAGCTCCGGTTCCTGGTAGATACGTAT
CCAAGAGAGAGCGCGGTCTCTTGGGTTCCCAACCTACCGCCCCCGACCCGAACCCGGATG
CTTTGCTGCTGACGACCTCGCCTGGTACTTTGTTCTTTCCATTTGGAAATATTCATAAAT
TCACGTTTTTTTATTTATTTGTAGAAACTTAAGAATGTAAATTACTAAATTTGGAAGAAA
AAGAAATGCTCATGACGGGTTCACTTAAGTTGACAATGTCACATTCATGTGCATATTTGC
ATAGCATATGTGTATGGTATACTGATGTAGTCAGTCATGTTGTTTGCTGGCAGTTTTTGG
GAGTATTTCGGATTCTGATGTTCCTCGTGATATTAAGTCTTTGTTGAGAAACAAAGCAAG
AAAGGGTCGTGCACAGCTTGGCCAGATGCCTCAAAGAATGTCTGTGCCTCTAAGCAGACA
TACCAAAGCTGTTAATGCTGTACATTGGTCACCAACTCATGGTAAGCTCTGCTTGTTCAC
CAACTCGTGTATTGACACTTATCCTTTTGGATTAGTGGTCTTGTGGCACAAAATTTTGCT
AAAAAAATTGGTTCTTGGATGCCCTTATAATACTTCTGACGATTGAATTTATTGGTTTAT
TAATTTGAGTAGAAGGTTGTTTTGTCAGTTGTTTAGATTAAATCCTTAAACAAGCAATAT
TCTATTTTGTATATGCCAGTTGCATTTAAAGCTCACTTGCCTTATTGATCTGTTCATTGG
AGTTAGTCTACAGCTCATCTTCTTGCCTCTGCTTCGATGGATCAAACAATCTGCATATGG
AATGTGTGGAGCAGTGATCAGAAGGTAGCCCGTGTTTTGAATTTTCACAATGCTGCTATC
AAAGATGTGAAATGGTCGGGGCAAGGGTTGTTTGTACTTTCTTGTGGATATGACTCCTCA
TCAAAGTTAGTGGATGTTGAAAGGGGGATAGAGACTCAGGTTTTTAAGGAGGATCAAGTT
GTTAGTGTTGTTAAATTCCATCCTGATAATTTCAACCTCTTTGTTTCTGGGGGATCCAAA
GGCGGTCTGAGGTTGTGGGATGTTAGAAATGGCAAGGCGGTCCATGAATACGTTCGAGGT
CATGATCCTATCCTTGATGTTGAATTCACCACGAATGGCAAGCAGATTATATCATCTAGT
GATGTATCTGGACGCAACCTTAGTGAAAATTCTATTGTTGTTTGGGATGTTTCACGACAA
GTTCCACTCTCTAATCAGGTAAGAGACTTCTTCCAGTTCTTGCTTCAATATGTGTTGCAA
ATGCAGTGTGTTTCATGCATTTATAAAAATTACATCCTTACGCAATTGATTACAGATATG
GTTGCCCTTGCATATCCTGTTTATATATTGAGCATAACTTGTATGTACATTAATTATGCA
TTATCCTGTAAGAACTTGCATTCATCCTTGTAACGTTGTTTTACGGTCTTTTTGGAAATC
CTCTTCTATTTGACCTTTCTAGATTTCATTATATGTTATCATCTAGTCTTCTGTTCAACG
CTTGTGAGACTTGGACCTGCCTATAATGAATTAATTTGGTTAGCATGCATTGTATACTTA
AGATGTAGATATAATACAAGGCCTTCTGTAATTATCTTCTTAATGATGAAAGATATGTGA
TGCTATAGATGTTGGCTGTGTCAGCTTATTTACGTGACACGATTCATGTTGAATATGTTG
CACATAATCTGTTCAATGGTCGTGTCGTAACTATAGAAATTTCCAATGTTTGGATCTCTT
ACTTCTTTGGAGTCATAACACGTGCTTTTTGACATTTGAAATATCTATTAGTCAGTAGTT
AAAATATTTTATTTTGTACTAGATTAGTGATCAGACTCATTTTGATTTTGATTCCTGAAA
GTTAATAAACATTTAAATTGGAATCATCATGATTCTGCTTCCAATTCCTGGTAGTTAGAA
AAACTGACAATGCATCATTATGATTCCTATTCTGATTCCTTCTCCTTTTGATTTCAAGTA
AGTAAAGTAATTAAACATCATGATATGTGCTTGTTCAATGCTCAGAAGGTGATAATTCTC
CTTTGGCAGCAAAAAAACCATGGTTGTTGGCAAACATATATTTCAGTATCTTTTAAATAC
ATCAACCTCATTGGATCAGAAAGAAGATGTATTCTTATGAAATATTCAGACATGAAAATG
AAGTTAGTTTTAACTGATTCACACTAAATGTAAATTACTTCTTTTCTTTGTTTTTTCAAA
GAAAGATTCTGCAGGATATGTTTAATTAATTTTGTTATGCAGGATTTGGTAGTACTATAC
ATATCATAGGAGCCATATTTTTTATTCTGATACTGAAGCATTAGTGAGATCTTAATTTAT
TTTATAATACTATTCACTACATAATGATTAGGTTTGTTTGATAAAATGCTTAAGGTTCAA
CTCGGATATTTCTTGTTGCTCAGTTGCTCTGCTTTCATCACTTGATAATGGTTCTTGCAT
GGACAGTTTTAATCTGATGTACTCATGTTGGACTCGGGCACTCATCAATTTTCCTTTTGG
CACATTACCAAACAATTGAATAAGAATATTCTTGGACGCATCTGATATAAACGATTCACA
ATTTGAAAAACAAACTTTTCAGTTTTAAGCATCCAGTGGATTTTTATTCTGATGGCAATA
CCTATGGAGTACAGAAGTGAAGGGTTCTGAAGCCTTTTAATCTATAAAATATAATTATTA
TAATGTAAATTTTGTGTGTCATCCTTTATAATTTGAATAGTGTATAGAATATCAATTGAC
TTCATTCAAATAGGTAATATTCATACGACTTAGTTTTAATTCATTATGTCATAGAAAACA
TGTTTTGGCAACTTTTAGTCAGCTCTCATTTTTATAAGTCTTCTCAAATGTGGGTTCCAT
CACGTCAGGGATATTGATGATAAATTGTTGAAAGTAAGAAACAGTAAATGTTCAATACTT
CAGAGTAAGCTCAAACTAGAATTGTTGTACATTGGCTTTTGAATTTTTCTCTCAAAAGAG
CAATGGTTGAGGGTAGTATATTATAACGCTTTATTGTCCTTCAGATGATAATCTGTCTAG
AGTAGGGTTAAAAAGTTTTTGTTAGCCAATATTGTAAATCATGCAGGTCCATGTACCATT
TCCATTTACCTTTGAGAGAAATTGGTTTCAACAGTGGGGTGCTAACATTGCTACTAGTGA
AAGAAACGTATGATCAAAATTCGAAAGCAATATTTGTAATCGAAACCATAGAGCCTAATC
GTAGGCAATTGCATAGTAGCTATTCTGAGATTAAATTTGCTATGCAATATCAATTGAGAG
ATTGCTCCATGCTGCTCCCTTTTTTGTTGGTGTATCGTTTTTATGGTGCGTTTACTGTAT
CCACATTTGTGATCATTAAACCATTTTTCTGCTACCTGTTTGACCATTTTTCTGCTACCT
GTTCGGCCATTTTTCTGCAACATGTTCGATCATTAATCACATAGCTTCGTGCATGTTCCA
TTCCCTTAGGTTGAGGTCCTATAAAACTGATATTCCCTCTGTATCAGGTTTATGTGGAAG
CCTACACATGTCCCTGTGTGAGATGCCACACATTTGAACCATTTTTCGTTGCCCAGTCAA
ATGGTAATTATATTGCAATCTTCTCTTCAATCCCCCCCTTCAAGCTGAACAAGTACAAGA
GGTATGAAAGCCATGGGGTATCAGGGTTTCCCATTAAATGCGTGTTTAGCGTGGATGGGG
AAAAGCTAATCTCGGGCTCCTCCGATGGTTCTATATACTTCTACGACTATAGGTCTTCTG
AGCTTGTCAGAAGAATCAAGGCATATGAGCAGGCTTGCATTGACATTGCTATCCACCCCA
GCATACCTAATGTGATTGCTTCATGCAGTTGGAATGGAGAGGTTTCAGTGTTTGAGTAAG
ATGTCTATATAAACTTCATTACAAGGCAGTCTTTGATTGTCTAAGAAAGAGATCAGTGAT
GTTGCAAGCAATCCTACATGTAATAGCCAAGAGGAATTGGCGCTGAAAAATTGAATGAAA
AATTATAAGGGAGAAAAATGTGGAATTGAATTTTCTGCTTTTTTGCATTTGCTTTCTTTC
AGAAATTCTCCTATACGGACGCCATGTATTTTCTACAACCTCTCCCTTATTTCCTCCCTG
TTTACAACAACGTCCACACGATAATAACATGCGGACATCAGGATGACAGAATAACATTGC
TTTCTTCTCCTATTGATTTTATTTTGTACTTCTAAACTCGTTGTCTAGGATTTGAATTAT
TGTATTGTTCCTTCTTTCTTCTAGGGATTGTGGGTTCATTTATCCTATTGTAGATCTTTT
ATCCTATAAATTGGGCTCCAAAAAAGGCCATGTCACACTACACATTTCACATCAGACATT
TATTAGTGTTTGATAAATG
>chr4:13288355-13293473 A0654 WDR P2
TAATTGAAAGGGCATGTGTCAAAAAGTTAGATAAGGGACACGGAGGGGAAGAAATATCTG
GACTCGAGGTTAATAGTATTTATCCATGCATTTGAGATCATATGTTTGATTTCCCCTCCG
TCAACTATCGCTTGTATAAAGAAGAAAATCACAGGCCAACTCTGTTGTATTATAAACCAT
AAACCAGTCTTCAAGATGCTTGAGCCCAAGTTCAGTAAGGCTCTGCTCTCATATATATGC
TTATGAGCCCAATGTATAAGTGGGTCTCCCTTGAAACAGTGAACAATCTTAACAAACACC
TCAAAAGAGCCCAATTGCTCCATTTGGCGGCGGCGTCAGCTTCGAGACGAAGCCAAGACC
AATTGATTGAGCTGGTAAAGTCTCCAATTGCCTGCACAAGGTTCTGGCAAGACTGGCCGC
AGCTTCCACCTCGATGGCAGAGGATAAAAGGCAATGAGAATTTGAGAAGCAGCAAAGCTC
CTGGATTTGAGACTTGAGACATGGATCTTCTCTGCAACGCATACTCAAACGCCTCAGACA
ACGAAGAAGAGGAAGAAGAATCAGCTAAACAACCCAGACCCGAAAACTTCACGCCCCCGA
ATTCGAAGCGGCTCAAACCCGATAACCCATTTACACATACTAAAACTCAGAATCCTCTGT
CGGACTCAACCCAGTTCCCGGCCCTCCGTATAGAAGCTCCGGTTCCTGGTAGATACGTAT
CCAAGAGAGAGCGCGGTCTCTTGGGTTCCCAACCTACCGCCCCCGACCCGAACCCGGATG
CTTTGCTGCTGACGACCTCGCCTGGTACTTTGTTCTTTCCATTTGGAAATATTCATAAAT
TCACGTTTTTTTATTTATTTGTAGAAACTTAAGAATGTAAATTACTAAATTTGGAAGAAA
AAGAAATGCTCATGACGGGTTCACTTAAGTTGACAATGTCACATTCATGTGCATATTTGC
ATAGCATATGTGTATGGTATACTGATGTAGTCAGTCATGTTGTTTGCTGGCAGTTTTTGG
GAGTATTTCGGATTCTGATGTTCCTCGTGATATTAAGTCTTTGTTGAGAAACAAAGCAAG
AAAGGGTCGTGCACAGCTTGGCCAGATGCCTCAAAGAATGTCTGTGCCTCTAAGCAGACA
TACCAAAGCTGTTAATGCTGTACATTGGTCACCAACTCATGGTAAGCTCTGCTTGTTCAC
CAACTCGTGTATTGACACTTATCCTTTTGGATTAGTGGTCTTGTGGCACAAAATTTTGCT
AAAAAAATTGGTTCTTGGATGCCCTTATAATACTTCTGACGATTGAATTTATTGGTTTAT
TAATTTGAGTAGAAGGTTGTTTTGTCAGTTGTTTAGATTAAATCCTTAAACAAGCAATAT
TCTATTTTGTATATGCCAGTTGCATTTAAAGCTCACTTGCCTTATTGATCTGTTCATTGG
AGTTAGTCTACAGCTCATCTTCTTGCCTCTGCTTCGATGGATCAAACAATCTGCATATGG
AATGTGTGGAGCAGTGATCAGAAGGTAGCCCGTGTTTTGAATTTTCACAATGCTGCTATC
AAAGATGTGAAATGGTCGGGGCAAGGGTTGTTTGTACTTTCTTGTGGATATGACTCCTCA
TCAAAGTTAGTGGATGTTGAAAGGGGGATAGAGACTCAGGTTTTTAAGGAGGATCAAGTT
GTTAGTGTTGTTAAATTCCATCCTGATAATTTCAACCTCTTTGTTTCTGGGGGATCCAAA
GGCGGTCTGAGGTTGTGGGATGTTAGAAATGGCAAGGCGGTCCATGAATACGTTCGAGGT
CATGATCCTATCCTTGATGTTGAATTCACCACGAATGGCAAGCAGATTATATCATCTAGT
GATGTATCTGGACGCAACCTTAGTGAAAATTCTATTGTTGTTTGGGATGTTTCACGACAA
GTTCCACTCTCTAATCAGGTAAGAGACTTCTTCCAGTTCTTGCTTCAATATGTGTTGCAA
ATGCAGTGTGTTTCATGCATTTATAAAAATTACATCCTTACGCAATTGATTACAGATATG
GTTGCCCTTGCATATCCTGTTTATATATTGAGCATAACTTGTATGTACATTAATTATGCA
TTATCCTGTAAGAACTTGCATTCATCCTTGTAACGTTGTTTTACGGTCTTTTTGGAAATC
CTCTTCTATTTGACCTTTCTAGATTTCATTATATGTTATCATCTAGTCTTCTGTTCAACG
CTTGTGAGACTTGGACCTGCCTATAATGAATTAATTTGGTTAGCATGCATTGTATACTTA
AGATGTAGATATAATACAAGGCCTTCTGTAATTATCTTCTTAATGATGAAAGATATGTGA
TGCTATAGATGTTGGCTGTGTCAGCTTATTTACGTGACACGATTCATGTTGAATATGTTG
CACATAATCTGTTCAATGGTCGTGTCGTAACTATAGAAATTTCCAATGTTTGGATCTCTT
ACTTCTTTGGAGTCATAACACGTGCTTTTTGACATTTGAAATATCTATTAGTCAGTAGTT
AAAATATTTTATTTTGTACTAGATTAGTGATCAGACTCATTTTGATTTTGATTCCTGAAA
GTTAATAAACATTTAAATTGGAATCATCATGATTCTGCTTCCAATTCCTGGTAGTTAGAA
AAACTGACAATGCATCATTATGATTCCTATTCTGATTCCTTCTCCTTTTGATTTCAAGTA
AGTAAAGTAATTAAACATCATGATATGTGCTTGTTCAATGCTCAGAAGGTGATAATTCTC
CTTTGGCAGCAAAAAAACCATGGTTGTTGGCAAACATATATTTCAGTATCTTTTAAATAC
ATCAACCTCATTGGATCAGAAAGAAGATGTATTCTTATGAAATATTCAGACATGAAAATG
AAGTTAGTTTTAACTGATTCACACTAAATGTAAATTACTTCTTTTCTTTGTTTTTTCAAA
GAAAGATTCTGCAGGATATGTTTAATTAATTTTGTTATGCAGGATTTGGTAGTACTATAC
ATATCATAGGAGCCATATTTTTTATTCTGATACTGAAGCATTAGTGAGATCTTAATTTAT
TTTATAATACTATTCACTACATAATGATTAGGTTTGTTTGATAAAATGCTTAAGGTTCAA
CTCGGATATTTCTTGTTGCTCAGTTGCTCTGCTTTCATCACTTGATAATGGTTCTTGCAT
GGACAGTTTTAATCTGATGTACTCATGTTGGACTCGGGCACTCATCAATTTTCCTTTTGG
CACATTACCAAACAATTGAATAAGAATATTCTTGGACGCATCTGATATAAACGATTCACA
ATTTGAAAAACAAACTTTTCAGTTTTAAGCATCCAGTGGATTTTTATTCTGATGGCAATA
CCTATGGAGTACAGAAGTGAAGGGTTCTGAAGCCTTTTAATCTATAAAATATAATTATTA
TAATGTAAATTTTGTGTGTCATCCTTTATAATTTGAATAGTGTATAGAATATCAATTGAC
TTCATTCAAATAGGTAATATTCATACGACTTAGTTTTAATTCATTATGTCATAGAAAACA
TGTTTTGGCAACTTTTAGTCAGCTCTCATTTTTATAAGTCTTCTCAAATGTGGGTTCCAT
CACGTCAGGGATATTGATGATAAATTGTTGAAAGTAAGAAACAGTAAATGTTCAATACTT
CAGAGTAAGCTCAAACTAGAATTGTTGTACATTGGCTTTTGAATTTTTCTCTCAAAAGAG
CAATGGTTGAGGGTAGTATATTATAACGCTTTATTGTCCTTCAGATGATAATCTGTCTAG
AGTAGGGTTAAAAAGTTTTTGTTAGCCAATATTGTAAATCATGCAGGTCCATGTACCATT
TCCATTTACCTTTGAGAGAAATTGGTTTCAACAGTGGGGTGCTAACATTGCTACTAGTGA
AAGAAACGTATGATCAAAATTCGAAAGCAATATTTGTAATCGAAACCATAGAGCCTAATC
GTAGGCAATTGCATAGTAGCTATTCTGAGATTAAATTTGCTATGCAATATCAATTGAGAG
ATTGCTCCATGCTGCTCCCTTTTTTGTTGGTGTATCGTTTTTATGGTGCGTTTACTGTAT
CCACATTTGTGATCATTAAACCATTTTTCTGCTACCTGTTTGACCATTTTTCTGCTACCT
GTTCGGCCATTTTTCTGCAACATGTTCGATCATTAATCACATAGCTTCGTGCATGTTCCA
TTCCCTTAGGTTGAGGTCCTATAAAACTGATATTCCCTCTGTATCAGGTTTATGTGGAAG
CCTACACATGTCCCTGTGTGAGATGCCACACATTTGAACCATTTTTCGTTGCCCAGTCAA
ATGGTAATTATATTGCAATCTTCTCTTCAATCCCCCCCTTCAAGCTGAACAAGTACAAGA
GGTATGAAAGCCATGGGGTATCAGGGTTTCCCATTAAATGCGTGTTTAGCGTGGATGGGG
AAAAGCTAATCTCGGGCTCCTCCGATGGTTCTATATACTTCTACGACTATAGGTCTTCTG
AGCTTGTCAGAAGAATCAAGGCATATGAGCAGGCTTGCATTGACATTGCTATCCACCCCA
GCATACCTAATGTGATTGCTTCATGCAGTTGGAATGGAGAGGTTTCAGTGTTTGAGTAAG
ATGTCTATATAAACTTCATTACAAGGCAGTCTTTGATTGTCTAAGAAAGAGATCAGTGAT
GTTGCAAGCAATCCTACATGTAATAGCCAAGAGGAATTGGCGCTGAAAAATTGAATGAAA
AATTATAAGGGAGAAAAATGTGGAATTGAATTTTCTGCTTTTTTGCATTTGCTTTCTTTC
AGAAATTCTCCTATACGGACGCCATGTATTTTCTACAACCTCTCCCTTATTTCCTCCCTG
TTTACAACAACGTCCACACGATAATAACATGCGGACATCAGGATGACAGAATAACATTGC
TTTCTTCTCCTATTGATTTTATTTTGTACTTCTAAACTCGTTGTCTAGGATTTGAATTAT
TGTATTGTTCCTTCTTTCTTCTAGGGATTGTGGGTTCATTTATCCTATTGTAGATCTTTT
ATCCTATAAATTGGGCTCCAAAAAAGGCCATGTCACACTACACATTTCACATCAGACATT
TATTAGTGTTTGATAAATG
>chr4:13288355-13293473 A0804 WDR P1
TAATTGAAAGGGCATGTGTCAAAAAGTTAGATAAGGGACACGGAGGGGAAGAAATATCTG
GACTCGAGGTTAATAGTATTTATCCATGCATTTGAGATCATATGTTTGATTTCCCCTCCG
TCAACTATCGCTTGTATAAAGAAGAAAATCACAGGCCAACTCTGTTGTATTATAAACCAT
AAACCAGTCTTCAAGATGCTTGAGCCCAAGTTCAGTAAGGCTCTGCTCTCATATATATGC
TTATGAGCCCAATGTATAAGTGGGTCTCCCTTGAAACAGTGAACAATCTTAACAAACACC
TCAAAAGAGCCCAATTGCTCCATTTGGCGGCGGCGTCAGCTTCGAGACGAAGCCAAGACC
AATTGATTGAGCTGGTAAAGTCTCCAATTGCCTGCACAAGGTTCTGGCAAGACTGGCCGC
AGCTTCCACCTCGATGGCAGAGGATAAAAGGCAATGAGAATTTGAGAAGCAGCAAAGCTC
CTGGATTTGAGACTTGAGACATGGATCTTCTCTGCAACGCATACTCAAACGCCTCAGACA
ACGAAGAAGAGGAAGAAGAATCAGCTAAACAACCCAGACCCGAAAACTTCACGCCCCCGA
ATTCGAAGCGGCTCAAACCCGATAACCCATTTACACATACTAAAACTCAGAATCCTCTGT
CGGACTCAACCCAGTTCCCGGCCCTCCGTATAGAAGCTCCGGTTCCTGGTAGATACGTAT
CCAAGAGAGAGCGCGGTCTCTTGGGTTCCCAACCTACCGCCCCCGACCCGAACCCGGATG
CTTTGCTGCTGACGACCTCGCCTGGTACTTTGTTCTTTCCATTTGGAAATATTCATAAAT
TCACGTTTTTTTATTTATTTGTAGAAACTTAAGAATGTAAATTACTAAATTTGGAAGAAA
AAGAAATGCTCATGACGGGTTCACTTAAGTTGACAATGTCACATTCATGTGCATATTTGC
ATAGCATATGTGTATGGTATACTGATGTAGTCAGTCATGTTGTTTGCTGGCAGTTTTTGG
GAGTATTTCGGATTCTGATGTTCCTCGTGATATTAAGTCTTTGTTGAGAAACAAAGCAAG
AAAGGGTCGTGCACAGCTTGGCCAGATGCCTCAAAGAATGTCTGTGCCTCTAAGCAGACA
TACCAAAGCTGTTAATGCTGTACATTGGTCACCAACTCATGGTAAGCTCTGCTTGTTCAC
CAACTCGTGTATTGACACTTATCCTTTTGGATTAGTGGTCTTGTGGCACAAAATTTTGCT
AAAAAAATTGGTTCTTGGATGCCCTTATAATACTTCTGACGATTGAATTTATTGGTTTAT
TAATTTGAGTAGAAGGTTGTTTTGTCAGTTGTTTAGATTAAATCCTTAAACAAGCAATAT
TCTATTTTGTATATGCCAGTTGCATTTAAAGCTCACTTGCCTTATTGATCTGTTCATTGG
AGTTAGTCTACAGCTCATCTTCTTGCCTCTGCTTCGATGGATCAAACAATCTGCATATGG
AATGTGTGGAGCAGTGATCAGAAGGTAGCCCGTGTTTTGAATTTTCACAATGCTGCTATC
AAAGATGTGAAATGGTCGGGGCAAGGGTTGTTTGTACTTTCTTGTGGATATGACTCCTCA
TCAAAGTTAGTGGATGTTGAAAGGGGGATAGAGACTCAGGTTTTTAAGGAGGATCAAGTT
GTTAGTGTTGTTAAATTCCATCCTGATAATTTCAACCTCTTTGTTTCTGGGGGATCCAAA
GGCGGTCTGAGGTTGTGGGATGTTAGAAATGGCAAGGCGGTCCATGAATACGTTCGAGGT
CATGATCCTATCCTTGATGTTGAATTCACCACGAATGGCAAGCAGATTATATCATCTAGT
GATGTATCTGGACGCAACCTTAGTGAAAATTCTATTGTTGTTTGGGATGTTTCACGACAA
GTTCCACTCTCTAATCAGGTAAGAGACTTCTTCCAGTTCTTGCTTCAATATGTGTTGCAA
ATGCAGTGTGTTTCATGCATTTATAAAAATTACATCCTTACGCAATTGATTACAGATATG
GTTGCCCTTGCATATCCTGTTTATATATTGAGCATAACTTGTATGTACATTAATTATGCA
TTATCCTGTAAGAACTTGCATTCATCCTTGTAACGTTGTTTTACGGTCTTTTTGGAAATC
CTCTTCTATTTGACCTTTCTAGATTTCATTATATGTTATCATCTAGTCTTCTGTTCAACG
CTTGTGAGACTTGGACCTGCCTATAATGAATTAATTTGGTTAGCATGCATTGTATACTTA
AGATGTAGATATAATACAAGGCCTTCTGTAATTATCTTCTTAATGATGAAAGATATGTGA
TGCTATAGATGTTGGCTGTGTCAGCTTATTTACGTGACACGATTCATGTTGAATATGTTG
CACATAATCTGTTCAATGGTCGTGTCGTAACTATAGAAATTTCCAATGTTTGGATCTCTT
ACTTCTTTGGAGTCATAACACGTGCTTTTTGACATTTGAAATATCTATTAGTCAGTAGTT
AAAATATTTTATTTTGTACTAGATTAGTGATCAGACTCATTTTGATTTTGATTCCTGAAA
GTTAATAAACATTTAAATTGGAATCATCATGATTCTGCTTCCAATTCCTGGTAGTTAGAA
AAACTGACAATGCATCATTATGATTCCTATTCTGATTCCTTCTCCTTTTGATTTCAAGTA
AGTAAAGTAATTAAACATCATGATATGTGCTTGTTCAATGCTCAGAAGGTGATAATTCTC
CTTTGGCAGCAAAAAAACCATGGTTGTTGGCAAACATATATTTCAGTATCTTTTAAATAC
ATCAACCTCATTGGATCAGAAAGAAGATGTATTCTTATGAAATATTCAGACATGAAAATG
AAGTTAGTTTTAACTGATTCACACTAAATGTAAATTACTTCTTTTCTTTGTTTTTTCAAA
GAAAGATTCTGCAGGATATGTTTAATTAATTTTGTTATGCAGGATTTGGTAGTACTATAC
ATATCATAGGAGCCATATTTTTTATTCTGATACTGAAGCATTAGTGAGATCTTAATTTAT
TTTATAATACTATTCACTACATAATGATTAGGTTTGTTTGATAAAATGCTTAAGGTTCAA
CTCGGATATTTCTTGTTGCTCAGTTGCTCTGCTTTCATCACTTGATAATGGTTCTTGCAT
GGACAGTTTTAATCTGATGTACTCATGTTGGACTCGGGCACTCATCAATTTTCCTTTTGG
CACATTACCAAACAATTGAATAAGAATATTCTTGGACGCATCTGATATAAACGATTCACA
ATTTGAAAAACAAACTTTTCAGTTTTAAGCATCCAGTGGATTTTTATTCTGATGGCAATA
CCTATGGAGTACAGAAGTGAAGGGTTCTGAAGCCTTTTAATCTATAAAATATAATTATTA
TAATGTAAATTTTGTGTGTCATCCTTTATAATTTGAATAGTGTATAGAATATCAATTGAC
TTCATTCAAATAGGTAATATTCATACGACTTAGTTTTAATTCATTATGTCATAGAAAACA
TGTTTTGGCAACTTTTAGTCAGCTCTCATTTTTATAAGTCTTCTCAAATGTGGGTTCCAT
CACGTCAGGGATATTGATGATAAATTGTTGAAAGTAAGAAACAGTAAATGTTCAATACTT
CAGAGTAAGCTCAAACTAGAATTGTTGTACATTGGCTTTTGAATTTTTCTCTCAAAAGAG
CAATGGTTGAGGGTAGTATATTATAACGCTTTATTGTCCTTCAGATGATAATCTGTCTAG
AGTAGGGTTAAAAAGTTTTTGTTAGCCAATATTGTAAATCATGCAGGTCCATGTACCATT
TCCATTTACCTTTGAGAGAAATTGGTTTCAACAGTGGGGTGCTAACATTGCTACTAGTGA
AAGAAACGTATGATCAAAATTCGAAAGCAATATTTGTAATCGAAACCATAGAGCCTAATC
GTAGGCAATTGCATAGTAGCTATTCTGAGATTAAATTTGCTATGCAATATCAATTGAGAG
ATTGCTCCATGCTGCTCCCTTTTTTGTTGGTGTATCGTTTTTATGGTGCGTTTACTGTAT
CCACATTTGTGATCATTAAACCATTTTTCTGCTACCTGTTTGACCATTTTTCTGCTACCT
GTTCGGCCATTTTTCTGCAACATGTTCGATCATTAATCACATAGCTTCGTGCATGTTCCA
TTCCCTTAGGTTGAGGTCCTATAAAACTGATATTCCCTCTGTATCAGGTTTATGTGGAAG
CCTACACATGTCCCTGTGTGAGATGCCACACATTTGAACCATTTTTCGTTGCCCAGTCAA
ATGGTAATTATATTGCAATCTTCTCTTCAATCCCCCCCTTCAAGCTGAACAAGTACAAGA
GGTATGAAAGCCATGGGGTATCAGGGTTTCCCATTAAATGCGTGTTTAGCGTGGATGGGG
AAAAGCTAATCTCGGGCTCCTCCGATGGTTCTATATACTTCTACGACTATAGGTCTTCTG
AGCTTGTCAGAAGAATCAAGGCATATGAGCAGGCTTGCATTGACATTGCTATCCACCCCA
GCATACCTAATGTGATTGCTTCATGCAGTTGGAATGGAGAGGTTTCAGTGTTTGAGTAAG
ATGTCTATATAAACTTCATTACAAGGCAGTCTTTGATTGTCTAAGAAAGAGATCAGTGAT
GTTGCAAGCAATCCTACATGTAATAGCCAAGAGGAATTGGCGCTGAAAAATTGAATGAAA
AATTATAAGGGAGAAAAATGTGGAATTGAATTTTCTGCTTTTTTGCATTTGCTTTCTTTC
AGAAATTCTCCTATACGGACGCCATGTATTTTCTACAACCTCTCCCTTATTTCCTCCCTG
TTTACAACAACGTCCACACGATAATAACATGCGGACATCAGGATGACAGAATAACATTGC
TTTCTTCTCCTATTGATTTTATTTTGTACTTCTAAACTCGTTGTCTAGGATTTGAATTAT
TGTATTGTTCCTTCTTTCTTCTAGGGATTGTGGGTTCATTTATCCTATTGTAGATCTTTT
ATCCTATAAATTGGGCTCCAAAAAAGGCCATGTCACACTACACATTTCACATCAGACATT
TATTAGTGTTTGATAAATG
>chr4:13288355-13293473 A0804 WDR P2
TAATTGAAAGGGCATGTGTCAAAAAGTTAGATAAGGGACACGGAGGGGAAGAAATATCTG
GACTCGAGGTTAATAGTATTTATCCATGCATTTGAGATCATATGTTTGATTTCCCCTCCG
TCAACTATCGCTTGTATAAAGAAGAAAATCACAGGCCAACTCTGTTGTATTATAAACCAT
AAACCAGTCTTCAAGATGCTTGAGCCCAAGTTCAGTAAGGCTCTGCTCTCATATATATGC
TTATGAGCCCAATGTATAAGTGGGTCTCCCTTGAAACAGTGAACAATCTTAACAAACACC
TCAAAAGAGCCCAATTGCTCCATTTGGCGGCGGCGTCAGCTTCGAGACGAAGCCAAGACC
AATTGATTGAGCTGGTAAAGTCTCCAATTGCCTGCACAAGGTTCTGGCAAGACTGGCCGC
AGCTTCCACCTCGATGGCAGAGGATAAAAGGCAATGAGAATTTGAGAAGCAGCAAAGCTC
CTGGATTTGAGACTTGAGACATGGATCTTCTCTGCAACGCATACTCAAACGCCTCAGACA
ACGAAGAAGAGGAAGAAGAATCAGCTAAACAACCCAGACCCGAAAACTTCACGCCCCCGA
ATTCGAAGCGGCTCAAACCCGATAACCCATTTACACATACTAAAACTCAGAATCCTCTGT
CGGACTCAACCCAGTTCCCGGCCCTCCGTATAGAAGCTCCGGTTCCTGGTAGATACGTAT
CCAAGAGAGAGCGCGGTCTCTTGGGTTCCCAACCTACCGCCCCCGACCCGAACCCGGATG
CTTTGCTGCTGACGACCTCGCCTGGTACTTTGTTCTTTCCATTTGGAAATATTCATAAAT
TCACGTTTTTTTATTTATTTGTAGAAACTTAAGAATGTAAATTACTAAATTTGGAAGAAA
AAGAAATGCTCATGACGGGTTCACTTAAGTTGACAATGTCACATTCATGTGCATATTTGC
ATAGCATATGTGTATGGTATACTGATGTAGTCAGTCATGTTGTTTGCTGGCAGTTTTTGG
GAGTATTTCGGATTCTGATGTTCCTCGTGATATTAAGTCTTTGTTGAGAAACAAAGCAAG
AAAGGGTCGTGCACAGCTTGGCCAGATGCCTCAAAGAATGTCTGTGCCTCTAAGCAGACA
TACCAAAGCTGTTAATGCTGTACATTGGTCACCAACTCATGGTAAGCTCTGCTTGTTCAC
CAACTCGTGTATTGACACTTATCCTTTTGGATTAGTGGTCTTGTGGCACAAAATTTTGCT
AAAAAAATTGGTTCTTGGATGCCCTTATAATACTTCTGACGATTGAATTTATTGGTTTAT
TAATTTGAGTAGAAGGTTGTTTTGTCAGTTGTTTAGATTAAATCCTTAAACAAGCAATAT
TCTATTTTGTATATGCCAGTTGCATTTAAAGCTCACTTGCCTTATTGATCTGTTCATTGG
AGTTAGTCTACAGCTCATCTTCTTGCCTCTGCTTCGATGGATCAAACAATCTGCATATGG
AATGTGTGGAGCAGTGATCAGAAGGTAGCCCGTGTTTTGAATTTTCACAATGCTGCTATC
AAAGATGTGAAATGGTCGGGGCAAGGGTTGTTTGTACTTTCTTGTGGATATGACTCCTCA
TCAAAGTTAGTGGATGTTGAAAGGGGGATAGAGACTCAGGTTTTTAAGGAGGATCAAGTT
GTTAGTGTTGTTAAATTCCATCCTGATAATTTCAACCTCTTTGTTTCTGGGGGATCCAAA
GGCGGTCTGAGGTTGTGGGATGTTAGAAATGGCAAGGCGGTCCATGAATACGTTCGAGGT
CATGATCCTATCCTTGATGTTGAATTCACCACGAATGGCAAGCAGATTATATCATCTAGT
GATGTATCTGGACGCAACCTTAGTGAAAATTCTATTGTTGTTTGGGATGTTTCACGACAA
GTTCCACTCTCTAATCAGGTAAGAGACTTCTTCCAGTTCTTGCTTCAATATGTGTTGCAA
ATGCAGTGTGTTTCATGCATTTATAAAAATTACATCCTTACGCAATTGATTACAGATATG
GTTGCCCTTGCATATCCTGTTTATATATTGAGCATAACTTGTATGTACATTAATTATGCA
TTATCCTGTAAGAACTTGCATTCATCCTTGTAACGTTGTTTTACGGTCTTTTTGGAAATC
CTCTTCTATTTGACCTTTCTAGATTTCATTATATGTTATCATCTAGTCTTCTGTTCAACG
CTTGTGAGACTTGGACCTGCCTATAATGAATTAATTTGGTTAGCATGCATTGTATACTTA
AGATGTAGATATAATACAAGGCCTTCTGTAATTATCTTCTTAATGATGAAAGATATGTGA
TGCTATAGATGTTGGCTGTGTCAGCTTATTTACGTGACACGATTCATGTTGAATATGTTG
CACATAATCTGTTCAATGGTCGTGTCGTAACTATAGAAATTTCCAATGTTTGGATCTCTT
ACTTCTTTGGAGTCATAACACGTGCTTTTTGACATTTGAAATATCTATTAGTCAGTAGTT
AAAATATTTTATTTTGTACTAGATTAGTGATCAGACTCATTTTGATTTTGATTCCTGAAA
GTTAATAAACATTTAAATTGGAATCATCATGATTCTGCTTCCAATTCCTGGTAGTTAGAA
AAACTGACAATGCATCATTATGATTCCTATTCTGATTCCTTCTCCTTTTGATTTCAAGTA
AGTAAAGTAATTAAACATCATGATATGTGCTTGTTCAATGCTCAGAAGGTGATAATTCTC
CTTTGGCAGCAAAAAAACCATGGTTGTTGGCAAACATATATTTCAGTATCTTTTAAATAC
ATCAACCTCATTGGATCAGAAAGAAGATGTATTCTTATGAAATATTCAGACATGAAAATG
AAGTTAGTTTTAACTGATTCACACTAAATGTAAATTACTTCTTTTCTTTGTTTTTTCAAA
GAAAGATTCTGCAGGATATGTTTAATTAATTTTGTTATGCAGGATTTGGTAGTACTATAC
ATATCATAGGAGCCATATTTTTTATTCTGATACTGAAGCATTAGTGAGATCTTAATTTAT
TTTATAATACTATTCACTACATAATGATTAGGTTTGTTTGATAAAATGCTTAAGGTTCAA
CTCGGATATTTCTTGTTGCTCAGTTGCTCTGCTTTCATCACTTGATAATGGTTCTTGCAT
GGACAGTTTTAATCTGATGTACTCATGTTGGACTCGGGCACTCATCAATTTTCCTTTTGG
CACATTACCAAACAATTGAATAAGAATATTCTTGGACGCATCTGATATAAACGATTCACA
ATTTGAAAAACAAACTTTTCAGTTTTAAGCATCCAGTGGATTTTTATTCTGATGGCAATA
CCTATGGAGTACAGAAGTGAAGGGTTCTGAAGCCTTTTAATCTATAAAATATAATTATTA
TAATGTAAATTTTGTGTGTCATCCTTTATAATTTGAATAGTGTATAGAATATCAATTGAC
TTCATTCAAATAGGTAATATTCATACGACTTAGTTTTAATTCATTATGTCATAGAAAACA
TGTTTTGGCAACTTTTAGTCAGCTCTCATTTTTATAAGTCTTCTCAAATGTGGGTTCCAT
CACGTCAGGGATATTGATGATAAATTGTTGAAAGTAAGAAACAGTAAATGTTCAATACTT
CAGAGTAAGCTCAAACTAGAATTGTTGTACATTGGCTTTTGAATTTTTCTCTCAAAAGAG
CAATGGTTGAGGGTAGTATATTATAACGCTTTATTGTCCTTCAGATGATAATCTGTCTAG
AGTAGGGTTAAAAAGTTTTTGTTAGCCAATATTGTAAATCATGCAGGTCCATGTACCATT
TCCATTTACCTTTGAGAGAAATTGGTTTCAACAGTGGGGTGCTAACATTGCTACTAGTGA
AAGAAACGTATGATCAAAATTCGAAAGCAATATTTGTAATCGAAACCATAGAGCCTAATC
GTAGGCAATTGCATAGTAGCTATTCTGAGATTAAATTTGCTATGCAATATCAATTGAGAG
ATTGCTCCATGCTGCTCCCTTTTTTGTTGGTGTATCGTTTTTATGGTGCGTTTACTGTAT
CCACATTTGTGATCATTAAACCATTTTTCTGCTACCTGTTTGACCATTTTTCTGCTACCT
GTTCGGCCATTTTTCTGCAACATGTTCGATCATTAATCACATAGCTTCGTGCATGTTCCA
TTCCCTTAGGTTGAGGTCCTATAAAACTGATATTCCCTCTGTATCAGGTTTATGTGGAAG
CCTACACATGTCCCTGTGTGAGATGCCACACATTTGAACCATTTTTCGTTGCCCAGTCAA
ATGGTAATTATATTGCAATCTTCTCTTCAATCCCCCCCTTCAAGCTGAACAAGTACAAGA
GGTATGAAAGCCATGGGGTATCAGGGTTTCCCATTAAATGCGTGTTTAGCGTGGATGGGG
AAAAGCTAATCTCGGGCTCCTCCGATGGTTCTATATACTTCTACGACTATAGGTCTTCTG
AGCTTGTCAGAAGAATCAAGGCATATGAGCAGGCTTGCATTGACATTGCTATCCACCCCA
GCATACCTAATGTGATTGCTTCATGCAGTTGGAATGGAGAGGTTTCAGTGTTTGAGTAAG
ATGTCTATATAAACTTCATTACAAGGCAGTCTTTGATTGTCTAAGAAAGAGATCAGTGAT
GTTGCAAGCAATCCTACATGTAATAGCCAAGAGGAATTGGCGCTGAAAAATTGAATGAAA
AATTATAAGGGAGAAAAATGTGGAATTGAATTTTCTGCTTTTTTGCATTTGCTTTCTTTC
AGAAATTCTCCTATACGGACGCCATGTATTTTCTACAACCTCTCCCTTATTTCCTCCCTG
TTTACAACAACGTCCACACGATAATAACATGCGGACATCAGGATGACAGAATAACATTGC
TTTCTTCTCCTATTGATTTTATTTTGTACTTCTAAACTCGTTGTCTAGGATTTGAATTAT
TGTATTGTTCCTTCTTTCTTCTAGGGATTGTGGGTTCATTTATCCTATTGTAGATCTTTT
ATCCTATAAATTGGGCTCCAAAAAAGGCCATGTCACACTACACATTTCACATCAGACATT
TATTAGTGTTTGATAAATG
>chr4:13288355-13293473 A0862 WDR P1
TAATTGAAAGGGCATGTGTCAAAAAGTTAGATAAGGGACACGGAGGGGAAGAAATATCTG
GACTCGAGGTTAATAGTATTTATCCATGCATTTGAGATCATATGTTTGATTTCCCCTCCG
TCAACTATCGCTTGTATAAAGAAGAAAATCACAGGCCAACTCTGTTGTATTATAAACCAT
AAACCAGTCTTCAAGATGCTTGAGCCCAAGTTCAGTAAGGCTCTGCTCTCATATATATGC
TTATGAGCCCAATGTATAAGTGGGTCTCCCTTGAAACAGTGAACAATCTTAACAAACACC
TCAAAAGAGCCCAATTGCTCCATTTGGCGGCGGCGTCAGCTTCGAGACGAAGCCAAGACC
AATTGATTGAGCTGGTAAAGTCTCCAATTGCCTGCACAAGGTTCTGGCAAGACTGGCCGC
AGCTTCCACCTCGATGGCAGAGGATAAAAGGCAATGAGAATTTGAGAAGCAGCAAAGCTC
CTGGATTTGAGACTTGAGACATGGATCTTCTCTGCAACGCATACTCAAACGCCTCAGACA
ACGAAGAAGAGGAAGAAGAATCAGCTAAACAACCCAGACCCGAAAACTTCACGCCCCCGA
ATTCGAAGCGGCTCAAACCCGATAACCCATTTACACATACTAAAACTCAGAATCCTCTGT
CGGACTCAACCCAGTTCCCGGCCCTCCGTATAGAAGCTCCGGTTCCTGGTAGATACGTAT
CCAAGAGAGAGCGCGGTCTCTTGGGTTCCCAACCTACCGCCCCCGACCCGAACCCGGATG
CTTTGCTGCTGACGACCTCGCCTGGTACTTTGTTCTTTCCATTTGGAAATATTCATAAAT
TCACGTTTTTTTATTTATTTGTAGAAACTTAAGAATGTAAATTACTAAATTTGGAAGAAA
AAGAAATGCTCATGACGGGTTCACTTAAGTTGACAATGTCACATTCATGTGCATATTTGC
ATAGCATATGTGTATGGTATACTGATGTAGTCAGTCATGTTGTTTGCTGGCAGTTTTTGG
GAGTATTTCGGATTCTGATGTTCCTCGTGATATTAAGTCTTTGTTGAGAAACAAAGCAAG
AAAGGGTCGTGCACAGCTTGGCCAGATGCCTCAAAGAATGTCTGTGCCTCTAAGCAGACA
TACCAAAGCTGTTAATGCTGTACATTGGTCACCAACTCATGGTAAGCTCTGCTTGTTCAC
CAACTCGTGTATTGACACTTATCCTTTTGGATTAGTGGTCTTGTGGCACAAAATTTTGCT
AAAAAAATTGGTTCTTGGATGCCCTTATAATACTTCTGACGATTGAATTTATTGGTTTAT
TAATTTGAGTAGAAGGTTGTTTTGTCAGTTGTTTAGATTAAATCCTTAAACAAGCAATAT
TCTATTTTGTATATGCCAGTTGCATTTAAAGCTCACTTGCCTTATTGATCTGTTCATTGG
AGTTAGTCTACAGCTCATCTTCTTGCCTCTGCTTCGATGGATCAAACAATCTGCATATGG
AATGTGTGGAGCAGTGATCAGAAGGTAGCCCGTGTTTTGAATTTTCACAATGCTGCTATC
AAAGATGTGAAATGGTCGGGGCAAGGGTTGTTTGTACTTTCTTGTGGATATGACTCCTCA
TCAAAGTTAGTGGATGTTGAAAGGGGGATAGAGACTCAGGTTTTTAAGGAGGATCAAGTT
GTTAGTGTTGTTAAATTCCATCCTGATAATTTCAACCTCTTTGTTTCTGGGGGATCCAAA
GGCGGTCTGAGGTTGTGGGATGTTAGAAATGGCAAGGCGGTCCATGAATACGTTCGAGGT
CATGATCCTATCCTTGATGTTGAATTCACCACGAATGGCAAGCAGATTATATCATCTAGT
GATGTATCTGGACGCAACCTTAGTGAAAATTCTATTGTTGTTTGGGATGTTTCACGACAA
GTTCCACTCTCTAATCAGGTAAGAGACTTCTTCCAGTTCTTGCTTCAATATGTGTTGCAA
ATGCAGTGTGTTTCATGCATTTATAAAAATTACATCCTTACGCAATTGATTACAGATATG
GTTGCCCTTGCATATCCTGTTTATATATTGAGCATAACTTGTATGTACATTAATTATGCA
TTATCCTGTAAGAACTTGCATTCATCCTTGTAACGTTGTTTTACGGTCTTTTTGGAAATC
CTCTTCTATTTGACCTTTCTAGATTTCATTATATGTTATCATCTAGTCTTCTGTTCAACG
CTTGTGAGACTTGGACCTGCCTATAATGAATTAATTTGGTTAGCATGCATTGTATACTTA
AGATGTAGATATAATACAAGGCCTTCTGTAATTATCTTCTTAATGATGAAAGATATGTGA
TGCTATAGATGTTGGCTGTGTCAGCTTATTTACGTGACACGATTCATGTTGAATATGTTG
CACATAATCTGTTCAATGGTCGTGTCGTAACTATAGAAATTTCCAATGTTTGGATCTCTT
ACTTCTTTGGAGTCATAACACGTGCTTTTTGACATTTGAAATATCTATTAGTCAGTAGTT
AAAATATTTTATTTTGTACTAGATTAGTGATCAGACTCATTTTGATTTTGATTCCTGAAA
GTTAATAAACATTTAAATTGGAATCATCGTGATTCTGCTTCCAATTCCTGGTAGTTAGAA
AAACTGACAATGCATCATTATGATTCCTATTCTGATTCCTTCTCCTTTTGATTTCAAGTA
AGTAAAGTAATTAAACATCATGATATGTGCTTGTTCAATGCTCAGAAGGTGATAATTCTC
CTTTGGCAGCAAAAAAACCATGGTTGTTGGCAAACATATATTTCAGTATCTTTTAAATAC
ATCAACCTCATTGGATCAGAAAGAAGATGTATTCTTATGAAATATTCAGACATGAAAATG
AAGTTAGTTTTAACTGATTCACACTAAATGTAAATTACTTCTTTTCTTTGTTTTTTCAAA
GAAAGATTCTGCAGGATATGTTTAATTAATTTTGTTATGCAGGATTTGGTAGTACTATAC
ATATCATAGGAGCCATATTTTTTATTCTGATACTGAAGCATTAGTGAGATCTTAATTTAT
TTTATAATACTATTCACTACATAATGATTAGGTTTGTTTGATAAAATGCTTAAGGTTCAA
CTCGGATATTTCTTGTTGCTCAGTTGCTCTGCTTTCATCCCTTGATAATGGTTCTTGCAT
GGACAGTTTTAATCTGATGTACTCATGTTGGACTCGGGCACTCATCAATTTTCCTTTTGG
CACATTACCAAACAATTGAATAAGAATATTCTTGGACGCATCTGATATAAACGATTCACA
ATTTGAAAAACAAACTTTTCAGTTTTAAGCATCCAGTGGATTTTTATTCTGATGGCAATA
CCTATGGAGTACAGAAGTGAAGGGTTCTGAAGCCTTTTAATCTATAAAATATAATTATTA
TAATGTAAATTTTGTGTGTCATCCTTTATAATTTGAATAGTGTATAGAATATCAATTGAC
TTCATTCAAATAGGTAATATTCATACGACTTAGTTTTAATTCATTATGTCATAGAAAACA
TGTTTTGGCAACTTTTAGTCAGCTCTCATTTTTATAAGTCTTCTCAAATGTGGGTTCCAT
CACGTCAGGGATATTGATGATAAATTGTTGAAAGTAAGAAACAGTAAATGTTCAATACTT
CAGAGTAAGCTCAAACTAGAATTGTTGTACATTGGCTTTTGAATTTTTCTCTCAAAAGAG
CAATGGTTGAGGGTAGTATATTATAACGCTTTATTGTCCTTCAGATGATAATCTGTCTAG
AGTAGGGTTAAAAAGTTTTTGTTAGCCAATATTGTAAATCATGCAGGTCCATGTACCATT
TCCATTTACCTTTGAGAGAAATTGGTTTCAACAGTGGGGTGCTAACATTGCTACTAGTGA
AAGAAACGTATGATCAAAATTCGAAAGCAATATTTGTAATCGAAACCATAGAGCCTAATC
GTAGGCAATTGCATAGTAGCTATTCTGAGATTAAATTTGCTATGCAATATCAATTGAGAG
ATTGCTCCATGCTGCTCCCTTTTTTGTTGGTGTATCGTTTTTATGGTGCGTTTACTGTAT
CCACATTTGTGATCATTAAACCATTTTTCTGCTACCTGTTTGACCATTTTTCTGCTACCT
GTTCGGCCATTTTTCTGCAACATGTTCGATCATTAATCACATAGCTTCGTGCATGTTCCA
TTCCCTTAGGTTGAGGTCCTATAAAACTGATATTCCCTCTGTATCAGGTTTATGTGGAAG
CCTACACATGTCCCTGTGTGAGATGCCACACATTTGAACCATTTTTCGTTGCCCAGTCAA
ATGGTAATTATATTGCAATCTTCTCTTCAATCCCCCCCTTCAAGCTGAACAAGTACAAGA
GGTATGAAAGCCATGGGGTATCAGGGTTTCCCATTAAATGCGTGTTTAGCGTGGATGGGG
AAAAGCTAATCTCGGGCTCCTCCGATGGTTCTATATACTTCTACGACTATAGGTCTTCTG
AGCTTGTCAGAAGAATCAAGGCATATGAGCAGGCTTGCATTGACATTGCTATCCACCCCA
GCATACCTAATGTGATTGCTTCATGCAGTTGGAATGGAGAGGTTTCAGTGTTTGAGTAAG
ATGTCTATATAAACTTCATTACAAGGCAGTCTTTGATTGTCTAAGAAAGAGATCAGTGAT
GTTGCAAGCAATCCTACATGTAATAGCCAAGAGGAATTGGCGCTGAAAAATTGAATGAAA
AATTATAAGGGAGAAAAATGTGGAATTGAATTTTCTGCTTTTTTGCATTTGCTTTCTTTC
AGAAATTCTCCTATACGGACGCCATGTATTTTCTACAACCTCTCCCTTATTTCCTCCCTG
TTTACAACAACGTCCACACGATAATAACATGCGGACATCAGGATGACAGAATAACATTGC
TTTCTTCTCCTATTGATTTTATTTTGTACTTCTAAACTCGTTGTCTAGGATTTGAATTAT
TGTATTGTTCCTTCTTTCTTCTAGGGATTGTGGGTTCATTTATCCTATTGTAGATCTTTT
ATCCTATAAATTGGGCTCCAAAAAAGGCCATGTCACACTACACATTTCACATCAGACATT
TATTAGTGTTTGATAAATG
>chr4:13288355-13293473 A0862 WDR P2
TAATTGAAAGGGCATGTGTCAAAAAGTTAGATAAGGGACACGGAGGGGAAGAAATATCTG
GACTCGAGGTTAATAGTATTTATCCATGCATTTGAGATCATATGTTTGATTTCCCCTCCG
TCAACTATCGCTTGTATAAAGAAGAAAATCACAGGCCAACTCTGTTGTATTATAAACCAT
AAACCAGTCTTCAAGATGCTTGAGCCCAAGTTCAGTAAGGCTCTGCTCTCATATATATGC
TTATGAGCCCAATGTATAAGTGGGTCTCCCTTGAAACAGTGAACAATCTTAACAAACACC
TCAAAAGAGCCCAATTGCTCCATTTGGCGGCGGCGTCAGCTTCGAGACGAAGCCAAGACC
AATTGATTGAGCTGGTAAAGTCTCCAATTGCCTGCACAAGGTTCTGGCAAGACTGGCCGC
AGCTTCCACCTCGATGGCAGAGGATAAAAGGCAATGAGAATTTGAGAAGCAGCAAAGCTC
CTGGATTTGAGACTTGAGACATGGATCTTCTCTGCAACGCATACTCAAACGCCTCAGACA
ACGAAGAAGAGGAAGAAGAATCAGCTAAACAACCCAGACCCGAAAACTTCACGCCCCCGA
ATTCGAAGCGGCTCAAACCCGATAACCCATTTACACATACTAAAACTCAGAATCCTCTGT
CGGACTCAACCCAGTTCCCGGCCCTCCGTATAGAAGCTCCGGTTCCTGGTAGATACGTAT
CCAAGAGAGAGCGCGGTCTCTTGGGTTCCCAACCTACCGCCCCCGACCCGAACCCGGATG
CTTTGCTGCTGACGACCTCGCCTGGTACTTTGTTCTTTCCATTTGGAAATATTCATAAAT
TCACGTTTTTTTATTTATTTGTAGAAACTTAAGAATGTAAATTACTAAATTTGGAAGAAA
AAGAAATGCTCATGACGGGTTCACTTAAGTTGACAATGTCACATTCATGTGCATATTTGC
ATAGCATATGTGTATGGTATACTGATGTAGTCAGTCATGTTGTTTGCTGGCAGTTTTTGG
GAGTATTTCGGATTCTGATGTTCCTCGTGATATTAAGTCTTTGTTGAGAAACAAAGCAAG
AAAGGGTCGTGCACAGCTTGGCCAGATGCCTCAAAGAATGTCTGTGCCTCTAAGCAGACA
TACCAAAGCTGTTAATGCTGTACATTGGTCACCAACTCATGGTAAGCTCTGCTTGTTCAC
CAACTCGTGTATTGACACTTATCCTTTTGGATTAGTGGTCTTGTGGCACAAAATTTTGCT
AAAAAAATTGGTTCTTGGATGCCCTTATAATACTTCTGACGATTGAATTTATTGGTTTAT
TAATTTGAGTAGAAGGTTGTTTTGTCAGTTGTTTAGATTAAATCCTTAAACAAGCAATAT
TCTATTTTGTATATGCCAGTTGCATTTAAAGCTCACTTGCCTTATTGATCTGTTCATTGG
AGTTAGTCTACAGCTCATCTTCTTGCCTCTGCTTCGATGGATCAAACAATCTGCATATGG
AATGTGTGGAGCAGTGATCAGAAGGTAGCCCGTGTTTTGAATTTTCACAATGCTGCTATC
AAAGATGTGAAATGGTCGGGGCAAGGGTTGTTTGTACTTTCTTGTGGATATGACTCCTCA
TCAAAGTTAGTGGATGTTGAAAGGGGGATAGAGACTCAGGTTTTTAAGGAGGATCAAGTT
GTTAGTGTTGTTAAATTCCATCCTGATAATTTCAACCTCTTTGTTTCTGGGGGATCCAAA
GGCGGTCTGAGGTTGTGGGATGTTAGAAATGGCAAGGCGGTCCATGAATACGTTCGAGGT
CATGATCCTATCCTTGATGTTGAATTCACCACGAATGGCAAGCAGATTATATCATCTAGT
GATGTATCTGGACGCAACCTTAGTGAAAATTCTATTGTTGTTTGGGATGTTTCACGACAA
GTTCCACTCTCTAATCAGGTAAGAGACTTCTTCCAGTTCTTGCTTCAATATGTGTTGCAA
ATGCAGTGTGTTTCATGCATTTATAAAAATTACATCCTTACGCAATTGATTACAGATATG
GTTGCCCTTGCATATCCTGTTTATATATTGAGCATAACTTGTATGTACATTAATTATGCA
TTATCCTGTAAGAACTTGCATTCATCCTTGTAACGTTGTTTTACGGTCTTTTTGGAAATC
CTCTTCTATTTGACCTTTCTAGATTTCATTATATGTTATCATCTAGTCTTCTGTTCAACG
CTTGTGAGACTTGGACCTGCCTATAATGAATTAATTTGGTTAGCATGCATTGTATACTTA
AGATGTAGATATAATACAAGGCCTTCTGTAATTATCTTCTTAATGATGAAAGATATGTGA
TGCTATAGATGTTGGCTGTGTCAGCTTATTTACGTGACACGATTCATGTTGAATATGTTG
CACATAATCTGTTCAATGGTCGTGTCGTAACTATAGAAATTTCCAATGTTTGGATCTCTT
ACTTCTTTGGAGTCATAACACGTGCTTTTTGACATTTGAAATATCTATTAGTCAGTAGTT
AAAATATTTTATTTTGTACTAGATTAGTGATCAGACTCATTTTGATTTTGATTCCTGAAA
GTTAATAAACATTTAAATTGGAATCATCGTGATTCTGCTTCCAATTCCTGGTAGTTAGAA
AAACTGACAATGCATCATTATGATTCCTATTCTGATTCCTTCTCCTTTTGATTTCAAGTA
AGTAAAGTAATTAAACATCATGATATGTGCTTGTTCAATGCTCAGAAGGTGATAATTCTC
CTTTGGCAGCAAAAAAACCATGGTTGTTGGCAAACATATATTTCAGTATCTTTTAAATAC
ATCAACCTCATTGGATCAGAAAGAAGATGTATTCTTATGAAATATTCAGACATGAAAATG
AAGTTAGTTTTAACTGATTCACACTAAATGTAAATTACTTCTTTTCTTTGTTTTTTCAAA
GAAAGATTCTGCAGGATATGTTTAATTAATTTTGTTATGCAGGATTTGGTAGTACTATAC
ATATCATAGGAGCCATATTTTTTATTCTGATACTGAAGCATTAGTGAGATCTTAATTTAT
TTTATAATACTATTCACTACATAATGATTAGGTTTGTTTGATAAAATGCTTAAGGTTCAA
CTCGGATATTTCTTGTTGCTCAGTTGCTCTGCTTTCATCCCTTGATAATGGTTCTTGCAT
GGACAGTTTTAATCTGATGTACTCATGTTGGACTCGGGCACTCATCAATTTTCCTTTTGG
CACATTACCAAACAATTGAATAAGAATATTCTTGGACGCATCTGATATAAACGATTCACA
ATTTGAAAAACAAACTTTTCAGTTTTAAGCATCCAGTGGATTTTTATTCTGATGGCAATA
CCTATGGAGTACAGAAGTGAAGGGTTCTGAAGCCTTTTAATCTATAAAATATAATTATTA
TAATGTAAATTTTGTGTGTCATCCTTTATAATTTGAATAGTGTATAGAATATCAATTGAC
TTCATTCAAATAGGTAATATTCATACGACTTAGTTTTAATTCATTATGTCATAGAAAACA
TGTTTTGGCAACTTTTAGTCAGCTCTCATTTTTATAAGTCTTCTCAAATGTGGGTTCCAT
CACGTCAGGGATATTGATGATAAATTGTTGAAAGTAAGAAACAGTAAATGTTCAATACTT
CAGAGTAAGCTCAAACTAGAATTGTTGTACATTGGCTTTTGAATTTTTCTCTCAAAAGAG
CAATGGTTGAGGGTAGTATATTATAACGCTTTATTGTCCTTCAGATGATAATCTGTCTAG
AGTAGGGTTAAAAAGTTTTTGTTAGCCAATATTGTAAATCATGCAGGTCCATGTACCATT
TCCATTTACCTTTGAGAGAAATTGGTTTCAACAGTGGGGTGCTAACATTGCTACTAGTGA
AAGAAACGTATGATCAAAATTCGAAAGCAATATTTGTAATCGAAACCATAGAGCCTAATC
GTAGGCAATTGCATAGTAGCTATTCTGAGATTAAATTTGCTATGCAATATCAATTGAGAG
ATTGCTCCATGCTGCTCCCTTTTTTGTTGGTGTATCGTTTTTATGGTGCGTTTACTGTAT
CCACATTTGTGATCATTAAACCATTTTTCTGCTACCTGTTTGACCATTTTTCTGCTACCT
GTTCGGCCATTTTTCTGCAACATGTTCGATCATTAATCACATAGCTTCGTGCATGTTCCA
TTCCCTTAGGTTGAGGTCCTATAAAACTGATATTCCCTCTGTATCAGGTTTATGTGGAAG
CCTACACATGTCCCTGTGTGAGATGCCACACATTTGAACCATTTTTCGTTGCCCAGTCAA
ATGGTAATTATATTGCAATCTTCTCTTCAATCCCCCCCTTCAAGCTGAACAAGTACAAGA
GGTATGAAAGCCATGGGGTATCAGGGTTTCCCATTAAATGCGTGTTTAGCGTGGATGGGG
AAAAGCTAATCTCGGGCTCCTCCGATGGTTCTATATACTTCTACGACTATAGGTCTTCTG
AGCTTGTCAGAAGAATCAAGGCATATGAGCAGGCTTGCATTGACATTGCTATCCACCCCA
GCATACCTAATGTGATTGCTTCATGCAGTTGGAATGGAGAGGTTTCAGTGTTTGAGTAAG
ATGTCTATATAAACTTCATTACAAGGCAGTCTTTGATTGTCTAAGAAAGAGATCAGTGAT
GTTGCAAGCAATCCTACATGTAATAGCCAAGAGGAATTGGCGCTGAAAAATTGAATGAAA
AATTATAAGGGAGAAAAATGTGGAATTGAATTTTCTGCTTTTTTGCATTTGCTTTCTTTC
AGAAATTCTCCTATACGGACGCCATGTATTTTCTACAACCTCTCCCTTATTTCCTCCCTG
TTTACAACAACGTCCACACGATAATAACATGCGGACATCAGGATGACAGAATAACATTGC
TTTCTTCTCCTATTGATTTTATTTTGTACTTCTAAACTCGTTGTCTAGGATTTGAATTAT
TGTATTGTTCCTTCTTTCTTCTAGGGATTGTGGGTTCATTTATCCTATTGTAGATCTTTT
ATCCTATAAATTGGGCTCCAAAAAAGGCCATGTCACACTACACATTTCACATCAGACATT
TATTAGTGTTTGATAAATG
>chr4:13288355-13293473 A0882 WDR P1
TAATTGAAAGGGCATGTGTCAAAAAGTTAGATAAGGGACACGGAGGGGAAGAAATATCTG
GACTCGAGGTTAATAGTATTTATCCATGCATTTGAGATCATATGTTTGATTTCCCCTCCG
TCAACTATCGCTTGTATAAAGAAGAAAATCACAGGCCAACTCTGTTGTATTATAAACCAT
AAACCAGTCTTCAAGATGCTTGAGCCCAAGTTCAGTAAGGCTCTGCTCTCATATATATGC
TTATGAGCCCAATGTATAAGTGGGTCTCCCTTGAAACAGTGAACAATCTTAACAAACACC
TCAAAAGAGCCCAATTGCTCCATTTGGCGGCGGCGTCAGCTTCGAGACGAAGCCAAGACC
AATTGATTGAGCTGGTAAAGTCTCCAATTGCCTGCACAAGGTTCTGGCAAGACTGGCCGC
AGCTTCCACCTCGATGGCAGAGGATAAAAGGCAATGAGAATTTGAGAAGCAGCAAAGCTC
CTGGATTTGAGACTTGAGACATGGATCTTCTCTGCAACGCATACTCAAACGCCTCAGACA
ACGAAGAAGAGGAAGAAGAATCAGCTAAACAACCCAGACCCGAAAACTTCACGCCCCCGA
ATTCGAAGCGGCTCAAACCCGATAACCCATTTACACATACTAAAACTCAGAATCCTCTGT
CGGACTCAACCCAGTTCCCGGCCCTCCGTATAGAAGCTCCGGTTCCTGGTAGATACGTAT
CCAAGAGAGAGCGCGGTCTCTTGGGTTCCCAACCTACCGCCCCCGACCCGAACCCGGATG
CTTTGCTGCTGACGACCTCGCCTGGTACTTTGTTCTTTCCATTTGGAAATATTCATAAAT
TCACGTTTTTTTATTTATTTGTAGAAACTTAAGAATGTAAATTACTAAATTTGGAAGAAA
AAGAAATGCTCATGACGGGTTCACTTAAGTTGACAATGTCACATTCATGTGCATATTTGC
ATAGCATATGTGTATGGTATACTGATGTAGTCAGTCATGTTGTTTGCTGGCAGTTTTTGG
GAGTATTTCGGATTCTGATGTTCCTCGTGATATTAAGTCTTTGTTGAGAAACAAAGCAAG
AAAGGGTCGTGCACAGCTTGGCCAGATGCCTCAAAGAATGTCTGTGCCTCTAAGCAGACA
TACCAAAGCTGTTAATGCTGTACATTGGTCACCAACTCATGGTAAGCTCTGCTTGTTCAC
CAACTCGTGTATTGACACTTATCCTTTTGGATTAGTGGTCTTGTGGCACAAAATTTTGCT
AAAAAAATTGGTTCTTGGATGCCCTTATAATACTTCTGACGATTGAATTTATTGGTTTAT
TAATTTGAGTAGAAGGTTGTTTTGTCAGTTGTTTAGATTAAATCCTTAAACAAGCAATAT
TCTATTTTGTATATGCCAGTTGCATTTAAAGCTCACTTGCCTTATTGATCTGTTCATTGG
AGTTAGTCTACAGCTCATCTTCTTGCCTCTGCTTCGATGGATCAAACAATCTGCATATGG
AATGTGTGGAGCAGTGATCAGAAGGTAGCCCGTGTTTTGAATTTTCACAATGCTGCTATC
AAAGATGTGAAATGGTCGGGGCAAGGGTTGTTTGTACTTTCTTGTGGATATGACTCCTCA
TCAAAGTTAGTGGATGTTGAAAGGGGGATAGAGACTCAGGTTTTTAAGGAGGATCAAGTT
GTTAGTGTTGTTAAATTCCATCCTGATAATTTCAACCTCTTTGTTTCTGGGGGATCCAAA
GGCGGTCTGAGGTTGTGGGATGTTAGAAATGGCAAGGCGGTCCATGAATACGTTCGAGGT
CATGATCCTATCCTTGATGTTGAATTCACCACGAATGGCAAGCAGATTATATCATCTAGT
GATGTATCTGGACGCAACCTTAGTGAAAATTCTATTGTTGTTTGGGATGTTTCACGACAA
GTTCCACTCTCTAATCAGGTAAGAGACTTCTTCCAGTTCTTGCTTCAATATGTGTTGCAA
ATGCAGTGTGTTTCATGCATTTATAAAAATTACATCCTTACGCAATTGATTACAGATATG
GTTGCCCTTGCATATCCTGTTTATATATTGAGCATAACTTGTATGTACATTAATTATGCA
TTATCCTGTAAGAACTTGCATTCATCCTTGTAACGTTGTTTTACGGTCTTTTTGGAAATC
CTCTTCTATTTGACCTTTCTAGATTTCATTATATGTTATCATCTAGTCTTCTGTTCAACG
CTTGTGAGACTTGGACCTGCCTATAATGAATTAATTTGGTTAGCATGCATTGTATACTTA
AGATGTAGATATAATACAAGGCCTTCTGTAATTATCTTCTTAATGATGAAAGATATGTGA
TGCTATAGATGTTGGCTGTGTCAGCTTATTTACGTGACACGATTCATGTTGAATATGTTG
CACATAATCTGTTCAATGGTCGTGTCGTAACTATAGAAATTTCCAATGTTTGGATCTCTT
ACTTCTTTGGAGTCATAACACGTGCTTTTTGACATTTGAAATATCTATTAGTCAGTAGTT
AAAATATTTTATTTTGTACTAGATTAGTGATCAGACTCATTTTGATTTTGATTCCTGAAA
GTTAATAAACATTTAAATTGGAATCATCATGATTCTGCTTCCAATTCCTGGTAGTTAGAA
AAACTGACAATGCATCATTATGATTCCTATTCTGATTCCTTCTCCTTTTGATTTCAAGTA
AGTAAAGTAATTAAACATCATGATATGTGCTTGTTCAATGCTCAGAAGGTGATAATTCTC
CTTTGGCAGCAAAAAAACCATGGTTGTTGGCAAACATATATTTCAGTATCTTTTAAATAC
ATCAACCTCATTGGATCAGAAAGAAGATGTATTCTTATGAAATATTCAGACATGAAAATG
AAGTTAGTTTTAACTGATTCACACTAAATGTAAATTACTTCTTTTCTTTGTTTTTTCAAA
GAAAGATTCTGCAGGATATGTTTAATTAATTTTGTTATGCAGGATTTGGTAGTACTATAC
ATATCATAGGAGCCATATTTTTTATTCTGATACTGAAGCATTAGTGAGATCTTAATTTAT
TTTATAATACTATTCACTACATAATGATTAGGTTTGTTTGATAAAATGCTTAAGGTTCAA
CTCGGATATTTCTTGTTGCTCAGTTGCTCTGCTTTCATCACTTGATAATGGTTCTTGCAT
GGACAGTTTTAATCTGATGTACTCATGTTGGACTCGGGCACTCATCAATTTTCCTTTTGG
CACATTACCAAACAATTGAATAAGAATATTCTTGGACGCATCTGATATAAACGATTCACA
ATTTGAAAAACAAACTTTTCAGTTTTAAGCATCCAGTGGATTTTTATTCTGATGGCAATA
CCTATGGAGTACAGAAGTGAAGGGTTCTGAAGCCTTTTAATCTATAAAATATAATTATTA
TAATGTAAATTTTGTGTGTCATCCTTTATAATTTGAATAGTGTATAGAATATCAATTGAC
TTCATTCAAATAGGTAATATTCATACGACTTAGTTTTAATTCATTATGTCATAGAAAACA
TGTTTTGGCAACTTTTAGTCAGCTCTCATTTTTATAAGTCTTCTCAAATGTGGGTTCCAT
CACGTCAGGGATATTGATGATAAATTGTTGAAAGTAAGAAACAGTAAATGTTCAATACTT
CAGAGTAAGCTCAAACTAGAATTGTTGTACATTGGCTTTTGAATTTTTCTCTCAAAAGAG
CAATGGTTGAGGGTAGTATATTATAACGCTTTATTGTCCTTCAGATGATAATCTGTCTAG
AGTAGGGTTAAAAAGTTTTTGTTAGCCAATATTGTAAATCATGCAGGTCCATGTACCATT
TCCATTTACCTTTGAGAGAAATTGGTTTCAACAGTGGGGTGCTAACATTGCTACTAGTGA
AAGAAACGTATGATCAAAATTCGAAAGCAATATTTGTAATCGAAACCATAGAGCCTAATC
GTAGGCAATTGCATAGTAGCTATTCTGAGATTAAATTTGCTATGCAATATCAATTGAGAG
ATTGCTCCATGCTGCTCCCTTTTTTGTTGGTGTATCGTTTTTATGGTGCGTTTACTGTAT
CCACATTTGTGATCATTAAACCATTTTTCTGCTACCTGTTTGACCATTTTTCTGCTACCT
GTTCGGCCATTTTTCTGCAACATGTTCGATCATTAATCACATAGCTTCGTGCATGTTCCA
TTCCCTTAGGTTGAGGTCCTATAAAACTGATATTCCCTCTGTATCAGGTTTATGTGGAAG
CCTACACATGTCCCTGTGTGAGATGCCACACATTTGAACCATTTTTCGTTGCCCAGTCAA
ATGGTAATTATATTGCAATCTTCTCTTCAATCCCCCCCTTCAAGCTGAACAAGTACAAGA
GGTATGAAAGCCATGGGGTATCAGGGTTTCCCATTAAATGCGTGTTTAGCGTGGATGGGG
AAAAGCTAATCTCGGGCTCCTCCGATGGTTCTATATACTTCTACGACTATAGGTCTTCTG
AGCTTGTCAGAAGAATCAAGGCATATGAGCAGGCTTGCATTGACATTGCTATCCACCCCA
GCATACCTAATGTGATTGCTTCATGCAGTTGGAATGGAGAGGTTTCAGTGTTTGAGTAAG
ATGTCTATATAAACTTCATTACAAGGCAGTCTTTGATTGTCTAAGAAAGAGATCAGTGAT
GTTGCAAGCAATCCTACATGTAATAGCCAAGAGGAATTGGCGCTGAAAAATTGAATGAAA
AATTATAAGGGAGAAAAATGTGGAATTGAATTTTCTGCTTTTTTGCATTTGCTTTCTTTC
AGAAATTCTCCTATACGGACGCCATGTATTTTCTACAACCTCTCCCTTATTTCCTCCCTG
TTTACAACAACGTCCACACGATAATAACATGCGGACATCAGGATGACAGAATAACATTGC
TTTCTTCTCCTATTGATTTTATTTTGTACTTCTAAACTCGTTGTCTAGGATTTGAATTAT
TGTATTGTTCCTTCTTTCTTCTAGGGATTGTGGGTTCATTTATCCTATTGTAGATCTTTT
ATCCTATAAATTGGGCTCCAAAAAAGGCCATGTCACACTACACATTTCACATCAGACATT
TATTAGTGTTTGATAAATG
>chr4:13288355-13293473 A0882 WDR P2
TAATTGAAAGGGCATGTGTCAAAAAGTTAGATAAGGGACACGGAGGGGAAGAAATATCTG
GACTCGAGGTTAATAGTATTTATCCATGCATTTGAGATCATATGTTTGATTTCCCCTCCG
TCAACTATCGCTTGTATAAAGAAGAAAATCACAGGCCAACTCTGTTGTATTATAAACCAT
AAACCAGTCTTCAAGATGCTTGAGCCCAAGTTCAGTAAGGCTCTGCTCTCATATATATGC
TTATGAGCCCAATGTATAAGTGGGTCTCCCTTGAAACAGTGAACAATCTTAACAAACACC
TCAAAAGAGCCCAATTGCTCCATTTGGCGGCGGCGTCAGCTTCGAGACGAAGCCAAGACC
AATTGATTGAGCTGGTAAAGTCTCCAATTGCCTGCACAAGGTTCTGGCAAGACTGGCCGC
AGCTTCCACCTCGATGGCAGAGGATAAAAGGCAATGAGAATTTGAGAAGCAGCAAAGCTC
CTGGATTTGAGACTTGAGACATGGATCTTCTCTGCAACGCATACTCAAACGCCTCAGACA
ACGAAGAAGAGGAAGAAGAATCAGCTAAACAACCCAGACCCGAAAACTTCACGCCCCCGA
ATTCGAAGCGGCTCAAACCCGATAACCCATTTACACATACTAAAACTCAGAATCCTCTGT
CGGACTCAACCCAGTTCCCGGCCCTCCGTATAGAAGCTCCGGTTCCTGGTAGATACGTAT
CCAAGAGAGAGCGCGGTCTCTTGGGTTCCCAACCTACCGCCCCCGACCCGAACCCGGATG
CTTTGCTGCTGACGACCTCGCCTGGTACTTTGTTCTTTCCATTTGGAAATATTCATAAAT
TCACGTTTTTTTATTTATTTGTAGAAACTTAAGAATGTAAATTACTAAATTTGGAAGAAA
AAGAAATGCTCATGACGGGTTCACTTAAGTTGACAATGTCACATTCATGTGCATATTTGC
ATAGCATATGTGTATGGTATACTGATGTAGTCAGTCATGTTGTTTGCTGGCAGTTTTTGG
GAGTATTTCGGATTCTGATGTTCCTCGTGATATTAAGTCTTTGTTGAGAAACAAAGCAAG
AAAGGGTCGTGCACAGCTTGGCCAGATGCCTCAAAGAATGTCTGTGCCTCTAAGCAGACA
TACCAAAGCTGTTAATGCTGTACATTGGTCACCAACTCATGGTAAGCTCTGCTTGTTCAC
CAACTCGTGTATTGACACTTATCCTTTTGGATTAGTGGTCTTGTGGCACAAAATTTTGCT
AAAAAAATTGGTTCTTGGATGCCCTTATAATACTTCTGACGATTGAATTTATTGGTTTAT
TAATTTGAGTAGAAGGTTGTTTTGTCAGTTGTTTAGATTAAATCCTTAAACAAGCAATAT
TCTATTTTGTATATGCCAGTTGCATTTAAAGCTCACTTGCCTTATTGATCTGTTCATTGG
AGTTAGTCTACAGCTCATCTTCTTGCCTCTGCTTCGATGGATCAAACAATCTGCATATGG
AATGTGTGGAGCAGTGATCAGAAGGTAGCCCGTGTTTTGAATTTTCACAATGCTGCTATC
AAAGATGTGAAATGGTCGGGGCAAGGGTTGTTTGTACTTTCTTGTGGATATGACTCCTCA
TCAAAGTTAGTGGATGTTGAAAGGGGGATAGAGACTCAGGTTTTTAAGGAGGATCAAGTT
GTTAGTGTTGTTAAATTCCATCCTGATAATTTCAACCTCTTTGTTTCTGGGGGATCCAAA
GGCGGTCTGAGGTTGTGGGATGTTAGAAATGGCAAGGCGGTCCATGAATACGTTCGAGGT
CATGATCCTATCCTTGATGTTGAATTCACCACGAATGGCAAGCAGATTATATCATCTAGT
GATGTATCTGGACGCAACCTTAGTGAAAATTCTATTGTTGTTTGGGATGTTTCACGACAA
GTTCCACTCTCTAATCAGGTAAGAGACTTCTTCCAGTTCTTGCTTCAATATGTGTTGCAA
ATGCAGTGTGTTTCATGCATTTATAAAAATTACATCCTTACGCAATTGATTACAGATATG
GTTGCCCTTGCATATCCTGTTTATATATTGAGCATAACTTGTATGTACATTAATTATGCA
TTATCCTGTAAGAACTTGCATTCATCCTTGTAACGTTGTTTTACGGTCTTTTTGGAAATC
CTCTTCTATTTGACCTTTCTAGATTTCATTATATGTTATCATCTAGTCTTCTGTTCAACG
CTTGTGAGACTTGGACCTGCCTATAATGAATTAATTTGGTTAGCATGCATTGTATACTTA
AGATGTAGATATAATACAAGGCCTTCTGTAATTATCTTCTTAATGATGAAAGATATGTGA
TGCTATAGATGTTGGCTGTGTCAGCTTATTTACGTGACACGATTCATGTTGAATATGTTG
CACATAATCTGTTCAATGGTCGTGTCGTAACTATAGAAATTTCCAATGTTTGGATCTCTT
ACTTCTTTGGAGTCATAACACGTGCTTTTTGACATTTGAAATATCTATTAGTCAGTAGTT
AAAATATTTTATTTTGTACTAGATTAGTGATCAGACTCATTTTGATTTTGATTCCTGAAA
GTTAATAAACATTTAAATTGGAATCATCATGATTCTGCTTCCAATTCCTGGTAGTTAGAA
AAACTGACAATGCATCATTATGATTCCTATTCTGATTCCTTCTCCTTTTGATTTCAAGTA
AGTAAAGTAATTAAACATCATGATATGTGCTTGTTCAATGCTCAGAAGGTGATAATTCTC
CTTTGGCAGCAAAAAAACCATGGTTGTTGGCAAACATATATTTCAGTATCTTTTAAATAC
ATCAACCTCATTGGATCAGAAAGAAGATGTATTCTTATGAAATATTCAGACATGAAAATG
AAGTTAGTTTTAACTGATTCACACTAAATGTAAATTACTTCTTTTCTTTGTTTTTTCAAA
GAAAGATTCTGCAGGATATGTTTAATTAATTTTGTTATGCAGGATTTGGTAGTACTATAC
ATATCATAGGAGCCATATTTTTTATTCTGATACTGAAGCATTAGTGAGATCTTAATTTAT
TTTATAATACTATTCACTACATAATGATTAGGTTTGTTTGATAAAATGCTTAAGGTTCAA
CTCGGATATTTCTTGTTGCTCAGTTGCTCTGCTTTCATCACTTGATAATGGTTCTTGCAT
GGACAGTTTTAATCTGATGTACTCATGTTGGACTCGGGCACTCATCAATTTTCCTTTTGG
CACATTACCAAACAATTGAATAAGAATATTCTTGGACGCATCTGATATAAACGATTCACA
ATTTGAAAAACAAACTTTTCAGTTTTAAGCATCCAGTGGATTTTTATTCTGATGGCAATA
CCTATGGAGTACAGAAGTGAAGGGTTCTGAAGCCTTTTAATCTATAAAATATAATTATTA
TAATGTAAATTTTGTGTGTCATCCTTTATAATTTGAATAGTGTATAGAATATCAATTGAC
TTCATTCAAATAGGTAATATTCATACGACTTAGTTTTAATTCATTATGTCATAGAAAACA
TGTTTTGGCAACTTTTAGTCAGCTCTCATTTTTATAAGTCTTCTCAAATGTGGGTTCCAT
CACGTCAGGGATATTGATGATAAATTGTTGAAAGTAAGAAACAGTAAATGTTCAATACTT
CAGAGTAAGCTCAAACTAGAATTGTTGTACATTGGCTTTTGAATTTTTCTCTCAAAAGAG
CAATGGTTGAGGGTAGTATATTATAACGCTTTATTGTCCTTCAGATGATAATCTGTCTAG
AGTAGGGTTAAAAAGTTTTTGTTAGCCAATATTGTAAATCATGCAGGTCCATGTACCATT
TCCATTTACCTTTGAGAGAAATTGGTTTCAACAGTGGGGTGCTAACATTGCTACTAGTGA
AAGAAACGTATGATCAAAATTCGAAAGCAATATTTGTAATCGAAACCATAGAGCCTAATC
GTAGGCAATTGCATAGTAGCTATTCTGAGATTAAATTTGCTATGCAATATCAATTGAGAG
ATTGCTCCATGCTGCTCCCTTTTTTGTTGGTGTATCGTTTTTATGGTGCGTTTACTGTAT
CCACATTTGTGATCATTAAACCATTTTTCTGCTACCTGTTTGACCATTTTTCTGCTACCT
GTTCGGCCATTTTTCTGCAACATGTTCGATCATTAATCACATAGCTTCGTGCATGTTCCA
TTCCCTTAGGTTGAGGTCCTATAAAACTGATATTCCCTCTGTATCAGGTTTATGTGGAAG
CCTACACATGTCCCTGTGTGAGATGCCACACATTTGAACCATTTTTCGTTGCCCAGTCAA
ATGGTAATTATATTGCAATCTTCTCTTCAATCCCCCCCTTCAAGCTGAACAAGTACAAGA
GGTATGAAAGCCATGGGGTATCAGGGTTTCCCATTAAATGCGTGTTTAGCGTGGATGGGG
AAAAGCTAATCTCGGGCTCCTCCGATGGTTCTATATACTTCTACGACTATAGGTCTTCTG
AGCTTGTCAGAAGAATCAAGGCATATGAGCAGGCTTGCATTGACATTGCTATCCACCCCA
GCATACCTAATGTGATTGCTTCATGCAGTTGGAATGGAGAGGTTTCAGTGTTTGAGTAAG
ATGTCTATATAAACTTCATTACAAGGCAGTCTTTGATTGTCTAAGAAAGAGATCAGTGAT
GTTGCAAGCAATCCTACATGTAATAGCCAAGAGGAATTGGCGCTGAAAAATTGAATGAAA
AATTATAAGGGAGAAAAATGTGGAATTGAATTTTCTGCTTTTTTGCATTTGCTTTCTTTC
AGAAATTCTCCTATACGGACGCCATGTATTTTCTACAACCTCTCCCTTATTTCCTCCCTG
TTTACAACAACGTCCACACGATAATAACATGCGGACATCAGGATGACAGAATAACATTGC
TTTCTTCTCCTATTGATTTTATTTTGTACTTCTAAACTCGTTGTCTAGGATTTGAATTAT
TGTATTGTTCCTTCTTTCTTCTAGGGATTGTGGGTTCATTTATCCTATTGTAGATCTTTT
ATCCTATAAATTGGGCTCCAAAAAAGGCCATGTCACACTACACATTTCACATCAGACATT
TATTAGTGTTTGATAAATG
>chr4:13288355-13293473 A0892 WDR P1
TAATTGAAAGGGCATGTGTCAAATAGTTAGATAAGGGACAGGGAGGAGAAGAAATATCTG
GACTCAAGGTTAATAATATTTATCCATGCATTTGAGATCATATGTTTGATTTCCCCTCCG
TCAACCATCGCTTGTATAAAGAAGAAAATCACAGGCCAACTCCGTTGTATTATAAACCAT
AAACCAGTCTTCAAGATGCTTGAGCCCAAGTTCAGTAAGGCTCTACTCTCATATATATGC
TTACGAGCCCAATGTATAAGTGGATCTCCCTTGAAACAGTGAACAATCTTAACAAACACC
TCAAAAGAGCCCAATTGCTCCATTTGGCGGCGGCGTCAGCTTCGAGACGAAGCCAAGACC
AATTGATTGAGCTGGTAAAGTCTCCAATTGCCTGCACAAGGTTCTGGCAAGACTGGCCGC
AGCTTCCACCTCGATGGCAGAGGATAAAAGGCAATGAGAATTTGAGAAGCAGCAAAGCTC
CTGGATTTGAGACTTGAGACATGGATCTTCTCTGCAACGCATACTCAAACGCCTCAGACA
ACGAAGAAGAGGAAGAAGAATCAGCTAAACAACCCAGACCCGAAAACTTCACGCCCCCGA
ATTCGAAGCGGCTCAAACCCGATAACCCATTTACACATACTAAAACTCAGAATCCTCTGT
CGGACTCAACCCAGTTCCCGGCCCTCCGTATAGAAGCTCCGGTTCCTGGTAGATACGTAT
CCAAGAGAGAGCGCGGTCTCTTGGGTTCCCAACCTACCGCCCCCGACCCGAACCCGGATG
CTTTGCTGCTGACGACCTCGCCTGGTACTTTGTTCTTTCCATTTGGAAATATTCATAAAT
TCACGTTTTTTTATTTATTTGTAGAAACTTAAGAATGTAAATTACTAAATTTGGAAGAAA
AAGAAATGCTCATGACGGGTTCACTTAAGTTGACAATGTCACATTCATGTGCATATTTGC
ATAGCATATGTGTATGGTATACTGATGTAGTCAGTCATGTTGTTTGCTGGCAGTTTTTGG
GAGTATTTCGGATTCTGATGTTCCTCGTGATATTAAGTCTTTGTTGAGAAACAAAGCAAG
AAAGGGTCGTGCACAGCTTGGCCAGATGCCTCAAAGAATGTCTGTGCCTCTAAGCAGACA
TACCAAAGCTGTTAATGCTGTACATTGGTCACCAACTCATGGTAAGCTCTGCTTGTTCAC
CAACTCGTGTATTGACACTTATCCTTTTGGATTAGTGGTCTTGTGGCACAAAATTTTGCT
AAAAAAATTGGTTCTTGGATGCCCTTATAATACTTCTGACGATTGAATTTATTGGTTTAT
TAATTTGAGTAGAAGGTTGTTTTGTCAGTTGTTTAGATTAAATCCTTAAACAAGCAATAT
TCTATTTTGTATATGCCAGTTGCATTTAAAGCTCACTTGCCTTATTGATCTGTTCATTGG
AGTTAGTCTACAGCTCATCTTCTTGCCTCTGCTTCGATGGATCAAACAATCTGCATATGG
AATGTGTGGAGCAGTGATCAGAAGGTAGCCCGTGTTTTGAATTTTCACAATGCTGCTATC
AAAGATGTGAAATGGTCGGGGCAAGGGTTGTTTGTACTTTCTTGTGGATATGACTCCTCA
TCAAAGTTAGTGGATGTTGAAAGGGGGATAGAGACTCAGGTTTTTAAGGAGGATCAAGTT
GTTAGTGTTGTTAAATTCCATCCTGATAATTTCAACCTCTTTGTTTCTGGGGGATCCAAA
GGCGGTCTGAGGTTGTGGGATGTTAGAAATGGCAAGGCGGTCCATGAATACGTTCGAGGT
CATGATCCTATCCTTGATGTTGAATTCACCACGAATGGCAAGCAGATTATATCATCTAGT
GATGTATCTGGACGCAACCTTAGTGAAAATTCTATTGTTGTTTGGGATGTTTCACGACAA
GTTCCACTCTCTAATCAGGTAAGAGACTTCTTCCAGTTCTTGCTTCAATATGTGTTGCAA
ATGCAGTGTGTTTCATGCATTTATAAAAATTACATCCTTACGCAATTGATTACAGATATG
GTTGCCCTTGCATATCCTGTTTATATATTGAGCATAACTTGTATGTACATTAATTATGCA
TTATCCTGTAAGAACTTGCATTCATCCTTGTAACGTTGTTTTACGGTCTTTTTGGAAATC
CTCTTCTATTTGACCTTTCTAGATTTCATTATATGTTATCATCTAGTCTTCTGTTCAACG
CTTGTGAGACTTGGACCTGCCTATAATGAATTAATTTGGTTAGCATGCATTGTATACTTA
AGATGTAGATATAATACAAGGCCTTCTGTAATTATCTTCTTAATGATGAAAGATATGTGA
TGCTATAGATGTTGGCTGTGTCAGCTTATTTACGTGACACGATTCATGTTGAATATGTTG
CACATAATCTGTTCAATGGTCGTGTCGTAACTATAGAAATTTCCAATGTTTGGATCTCTT
ACTTCTTTGGAGTCATAACACGTGCTTTTTGACATTTGAAATATCTATTAGTCAGTAGTT
AAAATATTTTATTTTGTACTAGATTAGTGATCAGACTCATTTTGATTTTGATTCCTGAAA
GTTAATAAACATTTAAATTGGAATCATCATGATTCTGCTTCCAATTCCTGGTAGTTAGAA
AAACTGACAATGCATCATTATGATTCCTATTCTGATTCCTTCTCCTTTTGATTTCAAGTA
AGTAAAGTAATTAAACATCATGATATGTGCTTGTTCAATGCTCAGAAGGTGATAATTCTC
CTTTGGCAGCAAAAAAACCATGGTTGTTGGCAAACATATATTTCAGTATCTTTTAAATAC
ATCAACCTCATTGGATCAGAAAGAAGATGTATTCTTATGAAATATTCAGACATGAAAATG
AAGTTAGTTTTAACTGATTCACACTAAATGTAAATTACTTCTTTTCTTTGTTTTTTCAAA
GAAAGATTCTGCAGGATATGTTTAATTAATTTTGTTATGCAGGATTTGGTAGTACTATAC
ATATCATAGGAGCCATATTTTTTATTCTGATACTGAAGCATTAGTGAGATCTTAATTTAT
TTTATAATACTATTCACTACATAATGATTAGGTTTGTTTGATAAAATGCTTAAGGTTCAA
CTCGGATATTTCTTGTTGCTCAGTTGCTCTGCTTTCATCACTTGATAATGGTTCTTGCAT
GGACAGTTTTAATCTGATGTACTCATGTTGGACTCGGGCACTCATCAATTTTCCTTTTGG
CACATTACCAAACAATTGAATAAGAATATTCTTGGACGCATCTGATATAAACGATTCACA
ATTTGAAAAACAAACTTTTCAGTTTTAAGCATCCAGTGGATTTTTATTCTGATGGCAATA
CCTATGGAGTACAGAAGTGAAGGGTTCTGAAGCCTTTTAATCTATAAAATATAATTATTA
TAATGTAAATTTTGTGTGTCATCCTTTATAATTTGAATAGTGTATAGAATATCAATTGAC
TTCATTCAAATAGGTAATATTCATACGACTTAGTTTTAATTCATTATGTCATAGAAAACA
TGTTTTGGCAACTTTTAGTCAGCTCTCATTTTTATAAGTCTTCTCAAATGTGGGTTCCAT
CACGTCAGGGATATTGATGATAAATTGTTGAAAGTAAGAAACAGTAAATGTTCAATACTT
CAGAGTAAGCTCAAACTAGAATTGTTGTACATTGGCTTTTGAATTTTTCTCTCAAAAGAG
CAATGGTTGAGGGTAGTATATTATAACGCTTTATTGTCCTTCAGATGATAATCTGTCTAG
AGTAGGGTTAAAAAGTTTTTGTTAGCCAATATTGTAAATCATGCAGGTCCATGTACCATT
TCCATTTACCTTTGAGAGAAATTGGTTTCAACAGTGGGGTGCTAACATTGCTACTAGTGA
AAGAAACGTATGATCAAAATTCGAAAGCAATATTTGTAATCGAAACCATAGAGCCTAATC
GTAGGCAATTGCATAGTAGCTATTCTGAGATTAAATTTGCTATGCAATATCAATTGAGAG
ATTGCTCCATGCTGCTCCCTTTTTTGTTGGTGTATCGTTTTTATGGTGCGTTTACTGTAT
CCACATTTGTGATCATTAAACCATTTTTCTGCTACCTGTTTGACCATTTTTCTGCTACCT
GTTCGGCCATTTTTCTGCAACATGTTCGATCATTAATCACATAGCTTCGTGCATGTTCCA
TTCCCTTAGGTTGAGGTCCTATAAAACTGATATTCCCTCTGTATCAGGTTTATGTGGAAG
CCTACACATGTCCCTGTGTGAGATGCCACACATTTGAACCATTTTTCGTTGCCCAGTCAA
ATGGTAATTATATTGCAATCTTCTCTTCAATCCCCCCCTTCAAGCTGAACAAGTACAAGA
GGTATGAAAGCCATGGGGTATCAGGGTTTCCCATTAAATGCGTGTTTAGCGTGGATGGGG
AAAAGCTAATCTCGGGCTCCTCCGATGGTTCTATATACTTCTACGACTATAGGTCTTCTG
AGCTTGTCAGAAGAATCAAGGCATATGAGCAGGCTTGCATTGACATTGCTATCCACCCCA
GCATACCTAATGTGATTGCTTCATGCAGTTGGAATGGAGAGGTTTCAGTGTTTGAGTAAG
ATGTCTATATAAACTTCATTACAAGGCAGTCTTTGATTGTCTAAGAAAGAGATCAGTGAT
GTTGCAAGCAATCCTACATGTAATAGCCAAGAGGAATTGGCGCTGAAAAATTGAATGAAA
AATTATAAGGGAGAAAAATGTGGAATTGAATTTTCTGCTTTTTTGCATTTGCTTTCTTTC
AGAAATTCTCCTATACGGACGCCATGTATTTTCTACAACCTCTCCCTTATTTCCTCCCTG
TTTACAACAACGTCCACACGATAATAACATGCGGACATCAGGATGACAGAATAACATTGC
TTTCTTCTCCTATTGATTTTATTTTGTACTTCTAAACTCGTTGTCTAGGATTTGAATTAT
TGTATTGTTCCTTCTTTCTTCTAGGGATTGTGGGTTCATTTATCCTATTGTAGATCTTTT
ATCCTATAAATTGGGCTCCAAAAAAGGCCATGTCACACTACACATTTCACATCAGACATT
TATTAGTGTTTGATAAATG
>chr4:13288355-13293473 A0892 WDR P2
TAATTGAAAGGGCATGTGTCAAAAAGTTAGATAAGGGACACGGAGGGGAAGAAATATCTG
GACTCGAGGTTAATAGTATTTATCCATGCATTTGAGATCATATGTTTGATTTCCCCTCCG
TCAACTATCGCTTGTATAAAGAAGAAAATCACAGGCCAACTCTGTTGTATTATAAACCAT
AAACCAGTCTTCAAGATGCTTGAGCCCAAGTTCAGTAAGGCTCTGCTCTCATATATATGC
TTATGAGCCCAATGTATAAGTGGGTCTCCCTTGAAACAGTGAACAATCTTAACAAACACC
TCAAAAGAGCCCAATTGCTCCATTTGGCGGCGGCGTCAGCTTCGAGACGAAGCCAAGACC
AATTGATTGAGCTGGTAAAGTCTCCAATTGCCTGCACAAGGTTCTGGCAAGACTGGCCGC
AGCTTCCACCTCGATGGCAGAGGATAAAAGGCAATGAGAATTTGAGAAGCAGCAAAGCTC
CTGGATTTGAGACTTGAGACATGGATCTTCTCTGCAACGCATACTCAAACGCCTCAGACA
ACGAAGAAGAGGAAGAAGAATCAGCTAAACAACCCAGACCCGAAAACTTCACGCCCCCGA
ATTCGAAGCGGCTCAAACCCGATAACCCATTTACACATACTAAAACTCAGAATCCTCTGT
CGGACTCAACCCAGTTCCCGGCCCTCCGTATAGAAGCTCCGGTTCCTGGTAGATACGTAT
CCAAGAGAGAGCGCGGTCTCTTGAGTTCCCAACCTACCGCCCCCGACCCGAACCCGGATG
CTTTGCTGCTGACGACCTCGCCTGGTATTTTGTTCTTTCCATTTGGAAATATTCATAAAT
TCACGTTTTTTTATTTATTTGTAGAAACTTAAGAATGTAAATTACTAAATTTGGAAGAAA
AAGAAATGCTCATGACGGGTTCACTTAAGTTGACAATGTCACATTCATGTGCATATTTGC
GTAGCATATGTGTATGGTATACTGATGTACTCAGTCATGTTGTTTGCTGGCAGTTTTTGG
GAGTATTTCGGATTCTGATGTTCCTCGTGATATTAAGTCTTTGTTGAGAAACAAAGCAAG
AAAGGGTCGTGCACAGCTTGGCCAGATGCCTCAAAGAATGTCTGTGCCTCTAAGCAGACA
TACCAAAGCTGTTAATGCTGTACATTGGTCACCAACTCATGGTAAGCTCTGCTTGTTCAC
CAACTCGTGTATTGACACTTATCCTTTTGGATTAGTGGTCTTGTGGCACAAAATTTTGCT
AAAAAAATTGGTTCTTGGATGCCCTTATAATACTTCTGACGATTGAATTTATTGGTTTAT
TAATTTGAGTAGAAGGTTGTTTTGTCAGTTGTTTAGATTAAATCCTTAAACAAGCAATAT
TCTATTTTGTATATGCCAGTTGCATTTAAAGCTCACTTGCCTTATTGATCTGTTCATTGG
AGTTAGTCTACAGCTCATCTTCTTGCCTCTGCTTCGATGGATCAAACAATCTGCATATGG
AATGTGTGGAGCAGTGATCAGAAGGTAGCCCGTGTTTTGAATTTTCACAATGCTGCTATC
AAAGATGTGAAATGGTCAGGGCAAGGGTTGTTTGTACTTTCTTGTGGATATGACTCCTCA
TCAAAGTTAGTGGATGTTGAAAGGGGGATAGAGACTCAGGTTTTTAAGGAGGATCAAGTT
GTTAGTGTTGTTAAATTCCATCCTGATAATTTCAACCTCTTCGTTTCTGGGGGATCCAAA
GGCGGTCTGAGGTTGTGGGATGTTAGAAATGGCAAGGCGGTCCATGAATACATTCGAGGT
CATGATCCTATCCTTGATGTTGAATTCACCACAAATGGCAAGCAGATTATATCGTCTAGT
GATGTATCTGGACGCAACCTTAGTGAAAATTCTATTGTTGTTTGGGATGTTTCACGACAA
GTTCCACTCTCTAATCAGGTAAGAGACTTCTTCCAGTTCTTGCTTCAATATGTGTTGCAA
ATGCAGTGTGTTTCATGCATTTATAAAAATTACATCCTTACGCAATTGATTACAGATATG
GTTGCCCCTGAATATCCTGTTTATATATTGAGCAGAACTTGTATGTACATTAATTATGCA
TTATCCTGTAAGAACTTGCATTCATCCTTGTAACGTTGTTTTACGGTCTTTTTGGAAATC
CTCTTCTATTTGACCTTTCTAGATTTCATTATATGTTATCATCTAGTCTTCTGTTCAACG
CTTGTGAGACTTGGACCTGCCTATAATGAATTAATTTGGTTAGCATGCATTGTATACTTA
AGATGTAGATATAATACAAGGCCTTCTGTAATTATCTTCTTAATGATGAAAGATATGTGA
TGCTATAGATGTTGGCTGTGTCAGCTTATATACGTGACACGATTCATGTTGAATATGTTG
CACATAATCTGTTCAATGGTCGTGTCGTAACTATAGAAATTTCCAATGTTAGGATCTCTT
ACTTCTTTGGAGTCATAACACGTGCTTTTTGACATTTGAAATATCTATTAGTCAATAGTT
AAAATATTTTATTTTGTACTAGATTAGTGATCAGACTCATTTTGATTTTGATTCCTGAAA
GTTAATAAACATTTAAATTGGAATCATCGTGATTCTGCTTCCAATTCCTGGTAGTTAGAA
AAACTGACAATGCATCATTATGATTCCTATTCTGATTCCTTCTCCTTTTGATTTCAAGTA
AAGTAATTAAACATCATGATATGTGCTTGTTCAATGCTCAGAAGGTGATAATTCTCCTTT
GGCAGCAAAAAAACCATGGTTGTTGGCAAACATATATTTCAGTATCTTTTAAATACATCA
ACCTCGTTGGATCAGAAAGAAGATGTATTCTTATGAAATATTCAGACATGAAAATGAAGT
TAGTTTTAACTGATTCACACTAAATGTAAATTACTTCTTTTCTTTTTTCTTCAAAGAAAG
ATTCTGCAGGATATGTTTAATTAATTTTGTTATGCAGGATTTGGTAGTACTATACATATC
ATAGGAGCCATATTTTTTATTCAAGCATTAGTGAGATCTTAATTTATTTTATAATACTAT
TCACTACATAATGATTAGGTTTGTTTGATAAAATGCTTAAGGTTCAACTCGGATATTTCT
TGTTGCTCAGTTGCTCTGCTTTCATCACTTGATAATGGTTCTTGCATGGACAGTTTTAAT
CTGATGTACTCATGTTGGACTCGGGCACTCATCAATTTTCCTTTTGGCACATTACCAAAC
AATTGAATAAGAATATTCTTGGACGCATCTGATATAAACGATTCACAATTTGAAAAACAA
ACTTTTCAGTTTTAAGCATCCAGTGGATTTTTATTCTGATGGCAATACCTATGGAGTACA
GAAGTGAAGGGTTCTGAAGCCTTTTAATCTATAAAATATAATATAATTATTATAATGTAA
ATTTTGTGTGTCATCCTTTATAATTTGAATAGTGTATAGATATCAATTGACTTCATTCAA
ATAGGTAATATTCATACGACTTAGTTTTTATTCATTATGTCATAGAAAACATGTTTTGGC
AACTTTTAGTCAGCTCTCATTTTTACAAGTCTTCTCAAATGTGGGTTCCATCTCGTCAGG
GATATTGATGATAAATTGTTGAAAGTAAGAAACAGTAAATGTTCAATACTTCAGAGTAAG
CTCAAACTAGAATTGTTGTACATTGGCTTTTGAATTTTTCTCTCAAAAGAGCAATGGTTG
AGAGTAGTATATTATAACGCTTTATTGTCCTTCAGATGATAATCTGTCTAGAGTAGGGTT
AAAAAGTTTTTGTTAGCCAATATTGTAAATCATGCAGGTCCATGTACCATTTCCATTTAC
CTTTGAGAGAAATTGGTTTCAACAGTGGGGTGCTAACATTGCTACTAGTGAAAGAAACGT
ATGAACAAAATTCGAAAGCAATATTTGTAATCGAAACCATAGAGCCTAATCGTAGGCAAT
TGCATAGTAGCTATTCTGAGATTAAATTTGCTATGCAATATCAATTGAGAGATTGCTCCA
TGCTGCTCCCTTTTTTGTTGGTGTATCGTTTTTATGGTGCGTTTACTGTATCCACATTTG
TGATCATTAAACCATTTTTCTGCTACCTGTTTGACCATTTTTCTGCTACCTGTTTGGCCA
TTTTTCTGCAACATGTTCGATCATTAATCACATAGCTTCGTGCATGTTCCATTCCCTTAG
GTTGAGGTCCTATAAAACTGATATTCCCTCTGTATCAGGTTTATGTGGAAGCCTACACAT
GTCCCTGTGTGAGATGCCACACATTTGAACCATTTTTCGTTGCCCAGTCAAATGGTAATT
ATATTGCAATCTTCTCTTCAATCCCCCCCTTCAAGCTGAACAAGTACAAGAGGTATGAAA
GCCATGGGGTATCAGGGTTTCCCATTAAATGCGTGTTTAGCGTGGATGGGGAAAAGCTAA
TCTCGGGCTCCTCCGATGGTTCTATATACTTCTACGACTATAGGTCTTCTGAGCTTGTCA
GAAGAATCAAGGCATATGAGCAGGCTTGCATTGACATTGCTATCCACCCCAGCATACCTA
ATGTGATTGCTTCATGCAGTTGGAATGGAGAGGTTTCAGTGTTTGAGTAAGATGTCTATA
TAAACTTCATTACAAGGCAGTCTTTGATTGTCTAAGAAAGAGATCAGTGATGTTGCAAGC
AATTTCCTACATGTAATAGCCAAGAGGAATTGGCGCTGAAAAATTGAATGAAAAATTAAA
AGGGAGAAAAATGTGGAATTGAATTTTCAGCTTTTTTGCATTTGCTTTCTTTCAGAAATT
CTCCTATATGGACGCAATATATTTTCTACTACCTCTCCCTCATTTCCTCCCTGTTTACAA
CAACGTCCACACGATAATAACATGCGGACATCAGGATGACAGAATAACATTGCTTTCTTC
TCCTATTGATTTTATTTTGTACTTCTAAACTCGTTGTCTAGGATTTGAATTATTGTATTG
TTCCTTCTTTCTTCTAGGGATTGAGGGTTCATTTATCCTATTGTAGATCTTTTATCCTAT
AAATTGGGCACCCAAAAAGGCCATGTCACACTACACATTTCACATCAGACATTTATTAGT
GTTTGATAAATG
>chr4:13288355-13293473 A1236 WDR P1
TAATTGAAAGGGCATGTGTCAAAAAGTTAGATAAGGGACACGGAGGGGAAGAAATATCTG
GACTCGAGGTTAATAGTATTTATCCATGCATTTGAGATCATATGTTTGATTTCCCCTCCG
TCAACTATCGCTTGTATAAAGAAGAAAATCACAGGCCAACTCTGTTGTATTATAAACCAT
AAACCAGTCTTCAAGATGCTTGAGCCCAAGTTCAGTAAGGCTCTGCTCTCATATATATGC
TTATGAGCCCAATGTATAAGTGGGTCTCCCTTGAAACAGTGAACAATCTTAACAAACACC
TCAAAAGAGCCCAATTGCTCCATTTGGCGGCGGCGTCAGCTTCGAGACGAAGCCAAGACC
AATTGATTGAGCTGGTAAAGTCTCCAATTGCCTGCACAAGGTTCTGGCAAGACTGGCCGC
AGCTTCCACCTCGATGGCAGAGGATAAAAGGCAATGAGAATTTGAGAAGCAGCAAAGCTC
CTGGATTTGAGACTTGAGACATGGATCTTCTCTGCAACGCATACTCAAACGCCTCAGACA
ACGAAGAAGAGGAAGAAGAATCAGCTAAACAACCCAGACCCGAAAACTTCACGCCCCCGA
ATTCGAAGCGGCTCAAACCCGATAACCCATTTACACATACTAAAACTCAGAATCCTCTGT
CGGACTCAACCCAGTTCCCGGCCCTCCGTATAGAAGCTCCGGTTCCTGGTAGATACGTAT
CCAAGAGAGAGCGCGGTCTCTTGGGTTCCCAACCTACCGCCCCCGACCCGAACCCGGATG
CTTTGCTGCTGACGACCTCGCCTGGTACTTTGTTCTTTCCATTTGGAAATATTCATAAAT
TCACGTTTTTTTATTTATTTGTAGAAACTTAAGAATGTAAATTACTAAATTTGGAAGAAA
AAGAAATGCTCATGACGGGTTCACTTAAGTTGACAATGTCACATTCATGTGCATATTTGC
ATAGCATATGTGTATGGTATACTGATGTAGTCAGTCATGTTGTTTGCTGGCAGTTTTTGG
GAGTATTTCGGATTCTGATGTTCCTCGTGATATTAAGTCTTTGTTGAGAAACAAAGCAAG
AAAGGGTCGTGCACAGCTTGGCCAGATGCCTCAAAGAATGTCTGTGCCTCTAAGCAGACA
TACCAAAGCTGTTAATGCTGTACATTGGTCACCAACTCATGGTAAGCTCTGCTTGTTCAC
CAACTCGTGTATTGACACTTATCCTTTTGGATTAGTGGTCTTGTGGCACAAAATTTTGCT
AAAAAAATTGGTTCTTGGATGCCCTTATAATACTTCTGACGATTGAATTTATTGGTTTAT
TAATTTGAGTAGAAGGTTGTTTTGTCAGTTGTTTAGATTAAATCCTTAAACAAGCAATAT
TCTATTTTGTATATGCCAGTTGCATTTAAAGCTCACTTGCCTTATTGATCTGTTCATTGG
AGTTAGTCTACAGCTCATCTTCTTGCCTCTGCTTCGATGGATCAAACAATCTGCATATGG
AATGTGTGGAGCAGTGATCAGAAGGTAGCCCGTGTTTTGAATTTTCACAATGCTGCTATC
AAAGATGTGAAATGGTCGGGGCAAGGGTTGTTTGTACTTTCTTGTGGATATGACTCCTCA
TCAAAGTTAGTGGATGTTGAAAGGGGGATAGAGACTCAGGTTTTTAAGGAGGATCAAGTT
GTTAGTGTTGTTAAATTCCATCCTGATAATTTCAACCTCTTTGTTTCTGGGGGATCCAAA
GGCGGTCTGAGGTTGTGGGATGTTAGAAATGGCAAGGCGGTCCATGAATACGTTCGAGGT
CATGATCCTATCCTTGATGTTGAATTCACCACGAATGGCAAGCAGATTATATCATCTAGT
GATGTATCTGGACGCAACCTTAGTGAAAATTCTATTGTTGTTTGGGATGTTTCACGACAA
GTTCCACTCTCTAATCAGGTAAGAGACTTCTTCCAGTTCTTGCTTCAATATGTGTTGCAA
ATGCAGTGTGTTTCATGCATTTATAAAAATTACATCCTTACGCAATTGATTACAGATATG
GTTGCCCTTGCATATCCTGTTTATATATTGAGCATAACTTGTATGTACATTAATTATGCA
TTATCCTGTAAGAACTTGCATTCATCCTTGTAACGTTGTTTTACGGTCTTTTTGGAAATC
CTCTTCTATTTGACCTTTCTAGATTTCATTATATGTTATCATCTAGTCTTCTGTTCAACG
CTTGTGAGACTTGGACCTGCCTATAATGAATTAATTTGGTTAGCATGCATTGTATACTTA
AGATGTAGATATAATACAAGGCCTTCTGTAATTATCTTCTTAATGATGAAAGATATGTGA
TGCTATAGATGTTGGCTGTGTCAGCTTATTTACGTGACACGATTCATGTTGAATATGTTG
CACATAATCTGTTCAATGGTCGTGTCGTAACTATAGAAATTTCCAATGTTTGGATCTCTT
ACTTCTTTGGAGTCATAACACGTGCTTTTTGACATTTGAAATATCTATTAGTCAGTAGTT
AAAATATTTTATTTTGTACTAGATTAGTGATCAGACTCATTTTGATTTTGATTCCTGAAA
GTTAATAAACATTTAAATTGGAATCATCATGATTCTGCTTCCAATTCCTGGTAGTTAGAA
AAACTGACAATGCATCATTATGATTCCTATTCTGATTCCTTCTCCTTTTGATTTCAAGTA
AGTAAAGTAATTAAACATCATGATATGTGCTTGTTCAATGCTCAGAAGGTGATAATTCTC
CTTTGGCAGCAAAAAAACCATGGTTGTTGGCAAACATATATTTCAGTATCTTTTAAATAC
ATCAACCTCATTGGATCAGAAAGAAGATGTATTCTTATGAAATATTCAGACATGAAAATG
AAGTTAGTTTTAACTGATTCACACTAAATGTAAATTACTTCTTTTCTTTGTTTTTTCAAA
GAAAGATTCTGCAGGATATGTTTAATTAATTTTGTTATGCAGGATTTGGTAGTACTATAC
ATATCATAGGAGCCATATTTTTTATTCTGATACTGAAGCATTAGTGAGATCTTAATTTAT
TTTATAATACTATTCACTACATAATGATTAGGTTTGTTTGATAAAATGCTTAAGGTTCAA
CTCGGATATTTCTTGTTGCTCAGTTGCTCTGCTTTCATCACTTGATAATGGTTCTTGCAT
GGACAGTTTTAATCTGATGTACTCATGTTGGACTCGGGCACTCATCAATTTTCCTTTTGG
CACATTACCAAACAATTGAATAAGAATATTCTTGGACGCATCTGATATAAACGATTCACA
ATTTGAAAAACAAACTTTTCAGTTTTAAGCATCCAGTGGATTTTTATTCTGATGGCAATA
CCTATGGAGTACAGAAGTGAAGGGTTCTGAAGCCTTTTAATCTATAAAATATAATTATTA
TAATGTAAATTTTGTGTGTCATCCTTTATAATTTGAATAGTGTATAGAATATCAATTGAC
TTCATTCAAATAGGTAATATTCATACGACTTAGTTTTAATTCATTATGTCATAGAAAACA
TGTTTTGGCAACTTTTAGTCAGCTCTCATTTTTATAAGTCTTCTCAAATGTGGGTTCCAT
CACGTCAGGGATATTGATGATAAATTGTTGAAAGTAAGAAACAGTAAATGTTCAATACTT
CAGAGTAAGCTCAAACTAGAATTGTTGTACATTGGCTTTTGAATTTTTCTCTCAAAAGAG
CAATGGTTGAGGGTAGTATATTATAACGCTTTATTGTCCTTCAGATGATAATCTGTCTAG
AGTAGGGTTAAAAAGTTTTTGTTAGCCAATATTGTAAATCATGCAGGTCCATGTACCATT
TCCATTTACCTTTGAGAGAAATTGGTTTCAACAGTGGGGTGCTAACATTGCTACTAGTGA
AAGAAACGTATGATCAAAATTCGAAAGCAATATTTGTAATCGAAACCATAGAGCCTAATC
GTAGGCAATTGCATAGTAGCTATTCTGAGATTAAATTTGCTATGCAATATCAATTGAGAG
ATTGCTCCATGCTGCTCCCTTTTTTGTTGGTGTATCGTTTTTATGGTGCGTTTACTGTAT
CCACATTTGTGATCATTAAACCATTTTTCTGCTACCTGTTTGACCATTTTTCTGCTACCT
GTTCGGCCATTTTTCTGCAACATGTTCGATCATTAATCACATAGCTTCGTGCATGTTCCA
TTCCCTTAGGTTGAGGTCCTATAAAACTGATATTCCCTCTGTATCAGGTTTATGTGGAAG
CCTACACATGTCCCTGTGTGAGATGCCACACATTTGAACCATTTTTCGTTGCCCAGTCAA
ATGGTAATTATATTGCAATCTTCTCTTCAATCCCCCCCTTCAAGCTGAACAAGTACAAGA
GGTATGAAAGCCATGGGGTATCAGGGTTTCCCATTAAATGCGTGTTTAGCGTGGATGGGG
AAAAGCTAATCTCGGGCTCCTCCGATGGTTCTATATACTTCTACGACTATAGGTCTTCTG
AGCTTGTCAGAAGAATCAAGGCATATGAGCAGGCTTGCATTGACATTGCTATCCACCCCA
GCATACCTAATGTGATTGCTTCATGCAGTTGGAATGGAGAGGTTTCAGTGTTTGAGTAAG
ATGTCTATATAAACTTCATTACAAGGCAGTCTTTGATTGTCTAAGAAAGAGATCAGTGAT
GTTGCAAGCAATCCTACATGTAATAGCCAAGAGGAATTGGCGCTGAAAAATTGAATGAAA
AATTATAAGGGAGAAAAATGTGGAATTGAATTTTCTGCTTTTTTGCATTTGCTTTCTTTC
AGAAATTCTCCTATACGGACGCCATGTATTTTCTACAACCTCTCCCTTATTTCCTCCCTG
TTTACAACAACGTCCACACGATAATAACATGCGGACATCAGGATGACAGAATAACATTGC
TTTCTTCTCCTATTGATTTTATTTTGTACTTCTAAACTCGTTGTCTAGGATTTGAATTAT
TGTATTGTTCCTTCTTTCTTCTAGGGATTGTGGGTTCATTTATCCTATTGTAGATCTTTT
ATCCTATAAATTGGGCTCCAAAAAAGGCCATGTCACACTACACATTTCACATCAGACATT
TATTAGTGTTTGATAAATG
>chr4:13288355-13293473 A1236 WDR P2
TAATTGAAAGGGCATGTGTCAAAAAGTTAGATAAGGGACACGGAGGGGAAGAAATATCTG
GACTCGAGGTTAATAGTATTTATCCATGCATTTGAGATCATATGTTTGATTTCCCCTCCG
TCAACTATCGCTTGTATAAAGAAGAAAATCACAGGCCAACTCTGTTGTATTATAAACCAT
AAACCAGTCTTCAAGATGCTTGAGCCCAAGTTCAGTAAGGCTCTGCTCTCATATATATGC
TTATGAGCCCAATGTATAAGTGGGTCTCCCTTGAAACAGTGAACAATCTTAACAAACACC
TCAAAAGAGCCCAATTGCTCCATTTGGCGGCGGCGTCAGCTTCGAGACGAAGCCAAGACC
AATTGATTGAGCTGGTAAAGTCTCCAATTGCCTGCACAAGGTTCTGGCAAGACTGGCCGC
AGCTTCCACCTCGATGGCAGAGGATAAAAGGCAATGAGAATTTGAGAAGCAGCAAAGCTC
CTGGATTTGAGACTTGAGACATGGATCTTCTCTGCAACGCATACTCAAACGCCTCAGACA
ACGAAGAAGAGGAAGAAGAATCAGCTAAACAACCCAGACCCGAAAACTTCACGCCCCCGA
ATTCGAAGCGGCTCAAACCCGATAACCCATTTACACATACTAAAACTCAGAATCCTCTGT
CGGACTCAACCCAGTTCCCGGCCCTCCGTATAGAAGCTCCGGTTCCTGGTAGATACGTAT
CCAAGAGAGAGCGCGGTCTCTTGGGTTCCCAACCTACCGCCCCCGACCCGAACCCGGATG
CTTTGCTGCTGACGACCTCGCCTGGTACTTTGTTCTTTCCATTTGGAAATATTCATAAAT
TCACGTTTTTTTATTTATTTGTAGAAACTTAAGAATGTAAATTACTAAATTTGGAAGAAA
AAGAAATGCTCATGACGGGTTCACTTAAGTTGACAATGTCACATTCATGTGCATATTTGC
ATAGCATATGTGTATGGTATACTGATGTAGTCAGTCATGTTGTTTGCTGGCAGTTTTTGG
GAGTATTTCGGATTCTGATGTTCCTCGTGATATTAAGTCTTTGTTGAGAAACAAAGCAAG
AAAGGGTCGTGCACAGCTTGGCCAGATGCCTCAAAGAATGTCTGTGCCTCTAAGCAGACA
TACCAAAGCTGTTAATGCTGTACATTGGTCACCAACTCATGGTAAGCTCTGCTTGTTCAC
CAACTCGTGTATTGACACTTATCCTTTTGGATTAGTGGTCTTGTGGCACAAAATTTTGCT
AAAAAAATTGGTTCTTGGATGCCCTTATAATACTTCTGACGATTGAATTTATTGGTTTAT
TAATTTGAGTAGAAGGTTGTTTTGTCAGTTGTTTAGATTAAATCCTTAAACAAGCAATAT
TCTATTTTGTATATGCCAGTTGCATTTAAAGCTCACTTGCCTTATTGATCTGTTCATTGG
AGTTAGTCTACAGCTCATCTTCTTGCCTCTGCTTCGATGGATCAAACAATCTGCATATGG
AATGTGTGGAGCAGTGATCAGAAGGTAGCCCGTGTTTTGAATTTTCACAATGCTGCTATC
AAAGATGTGAAATGGTCGGGGCAAGGGTTGTTTGTACTTTCTTGTGGATATGACTCCTCA
TCAAAGTTAGTGGATGTTGAAAGGGGGATAGAGACTCAGGTTTTTAAGGAGGATCAAGTT
GTTAGTGTTGTTAAATTCCATCCTGATAATTTCAACCTCTTTGTTTCTGGGGGATCCAAA
GGCGGTCTGAGGTTGTGGGATGTTAGAAATGGCAAGGCGGTCCATGAATACGTTCGAGGT
CATGATCCTATCCTTGATGTTGAATTCACCACGAATGGCAAGCAGATTATATCATCTAGT
GATGTATCTGGACGCAACCTTAGTGAAAATTCTATTGTTGTTTGGGATGTTTCACGACAA
GTTCCACTCTCTAATCAGGTAAGAGACTTCTTCCAGTTCTTGCTTCAATATGTGTTGCAA
ATGCAGTGTGTTTCATGCATTTATAAAAATTACATCCTTACGCAATTGATTACAGATATG
GTTGCCCTTGCATATCCTGTTTATATATTGAGCATAACTTGTATGTACATTAATTATGCA
TTATCCTGTAAGAACTTGCATTCATCCTTGTAACGTTGTTTTACGGTCTTTTTGGAAATC
CTCTTCTATTTGACCTTTCTAGATTTCATTATATGTTATCATCTAGTCTTCTGTTCAACG
CTTGTGAGACTTGGACCTGCCTATAATGAATTAATTTGGTTAGCATGCATTGTATACTTA
AGATGTAGATATAATACAAGGCCTTCTGTAATTATCTTCTTAATGATGAAAGATATGTGA
TGCTATAGATGTTGGCTGTGTCAGCTTATTTACGTGACACGATTCATGTTGAATATGTTG
CACATAATCTGTTCAATGGTCGTGTCGTAACTATAGAAATTTCCAATGTTTGGATCTCTT
ACTTCTTTGGAGTCATAACACGTGCTTTTTGACATTTGAAATATCTATTAGTCAGTAGTT
AAAATATTTTATTTTGTACTAGATTAGTGATCAGACTCATTTTGATTTTGATTCCTGAAA
GTTAATAAACATTTAAATTGGAATCATCATGATTCTGCTTCCAATTCCTGGTAGTTAGAA
AAACTGACAATGCATCATTATGATTCCTATTCTGATTCCTTCTCCTTTTGATTTCAAGTA
AGTAAAGTAATTAAACATCATGATATGTGCTTGTTCAATGCTCAGAAGGTGATAATTCTC
CTTTGGCAGCAAAAAAACCATGGTTGTTGGCAAACATATATTTCAGTATCTTTTAAATAC
ATCAACCTCATTGGATCAGAAAGAAGATGTATTCTTATGAAATATTCAGACATGAAAATG
AAGTTAGTTTTAACTGATTCACACTAAATGTAAATTACTTCTTTTCTTTGTTTTTTCAAA
GAAAGATTCTGCAGGATATGTTTAATTAATTTTGTTATGCAGGATTTGGTAGTACTATAC
ATATCATAGGAGCCATATTTTTTATTCTGATACTGAAGCATTAGTGAGATCTTAATTTAT
TTTATAATACTATTCACTACATAATGATTAGGTTTGTTTGATAAAATGCTTAAGGTTCAA
CTCGGATATTTCTTGTTGCTCAGTTGCTCTGCTTTCATCACTTGATAATGGTTCTTGCAT
GGACAGTTTTAATCTGATGTACTCATGTTGGACTCGGGCACTCATCAATTTTCCTTTTGG
CACATTACCAAACAATTGAATAAGAATATTCTTGGACGCATCTGATATAAACGATTCACA
ATTTGAAAAACAAACTTTTCAGTTTTAAGCATCCAGTGGATTTTTATTCTGATGGCAATA
CCTATGGAGTACAGAAGTGAAGGGTTCTGAAGCCTTTTAATCTATAAAATATAATTATTA
TAATGTAAATTTTGTGTGTCATCCTTTATAATTTGAATAGTGTATAGAATATCAATTGAC
TTCATTCAAATAGGTAATATTCATACGACTTAGTTTTAATTCATTATGTCATAGAAAACA
TGTTTTGGCAACTTTTAGTCAGCTCTCATTTTTATAAGTCTTCTCAAATGTGGGTTCCAT
CACGTCAGGGATATTGATGATAAATTGTTGAAAGTAAGAAACAGTAAATGTTCAATACTT
CAGAGTAAGCTCAAACTAGAATTGTTGTACATTGGCTTTTGAATTTTTCTCTCAAAAGAG
CAATGGTTGAGGGTAGTATATTATAACGCTTTATTGTCCTTCAGATGATAATCTGTCTAG
AGTAGGGTTAAAAAGTTTTTGTTAGCCAATATTGTAAATCATGCAGGTCCATGTACCATT
TCCATTTACCTTTGAGAGAAATTGGTTTCAACAGTGGGGTGCTAACATTGCTACTAGTGA
AAGAAACGTATGATCAAAATTCGAAAGCAATATTTGTAATCGAAACCATAGAGCCTAATC
GTAGGCAATTGCATAGTAGCTATTCTGAGATTAAATTTGCTATGCAATATCAATTGAGAG
ATTGCTCCATGCTGCTCCCTTTTTTGTTGGTGTATCGTTTTTATGGTGCGTTTACTGTAT
CCACATTTGTGATCATTAAACCATTTTTCTGCTACCTGTTTGACCATTTTTCTGCTACCT
GTTCGGCCATTTTTCTGCAACATGTTCGATCATTAATCACATAGCTTCGTGCATGTTCCA
TTCCCTTAGGTTGAGGTCCTATAAAACTGATATTCCCTCTGTATCAGGTTTATGTGGAAG
CCTACACATGTCCCTGTGTGAGATGCCACACATTTGAACCATTTTTCGTTGCCCAGTCAA
ATGGTAATTATATTGCAATCTTCTCTTCAATCCCCCCCTTCAAGCTGAACAAGTACAAGA
GGTATGAAAGCCATGGGGTATCAGGGTTTCCCATTAAATGCGTGTTTAGCGTGGATGGGG
AAAAGCTAATCTCGGGCTCCTCCGATGGTTCTATATACTTCTACGACTATAGGTCTTCTG
AGCTTGTCAGAAGAATCAAGGCATATGAGCAGGCTTGCATTGACATTGCTATCCACCCCA
GCATACCTAATGTGATTGCTTCATGCAGTTGGAATGGAGAGGTTTCAGTGTTTGAGTAAG
ATGTCTATATAAACTTCATTACAAGGCAGTCTTTGATTGTCTAAGAAAGAGATCAGTGAT
GTTGCAAGCAATCCTACATGTAATAGCCAAGAGGAATTGGCGCTGAAAAATTGAATGAAA
AATTATAAGGGAGAAAAATGTGGAATTGAATTTTCTGCTTTTTTGCATTTGCTTTCTTTC
AGAAATTCTCCTATACGGACGCCATGTATTTTCTACAACCTCTCCCTTATTTCCTCCCTG
TTTACAACAACGTCCACACGATAATAACATGCGGACATCAGGATGACAGAATAACATTGC
TTTCTTCTCCTATTGATTTTATTTTGTACTTCTAAACTCGTTGTCTAGGATTTGAATTAT
TGTATTGTTCCTTCTTTCTTCTAGGGATTGTGGGTTCATTTATCCTATTGTAGATCTTTT
ATCCTATAAATTGGGCTCCAAAAAAGGCCATGTCACACTACACATTTCACATCAGACATT
TATTAGTGTTTGATAAATG
>chr4:13288355-13293473 A1314 WDR P1
TAATTGAAAGGGCATGTGTCAAAAAGTTAGATAAGGGACACGGAGGGGAAGAAATATCTG
GACTCGAGGTTAATAGTATTTATCCATGCATTTGAGATCATATGTTTGATTTCCCCTCCG
TCAACTATCGCTTGTATAAAGAAGAAAATCACAGGCCAACTCTGTTGTATTATAAACCAT
AAACCAGTCTTCAAGATGCTTGAGCCCAAGTTCAGTAAGGCTCTGCTCTCATATATATGC
TTATGAGCCCAATGTATAAGTGGGTCTCCCTTGAAACAGTGAACAATCTTAACAAACACC
TCAAAAGAGCCCAATTGCTCCATTTGGCGGCGGCGTCAGCTTCGAGACGAAGCCAAGACC
AATTGATTGAGCTGGTAAAGTCTCCAATTGCCTGCACAAGGTTCTGGCAAGACTGGCCGC
AGCTTCCACCTCGATGGCAGAGGATAAAAGGCAATGAGAATTTGAGAAGCAGCAAAGCTC
CTGGATTTGAGACTTGAGACATGGATCTTCTCTGCAACGCATACTCAAACGCCTCAGACA
ACGAAGAAGAGGAAGAAGAATCAGCTAAACAACCCAGACCCGAAAACTTCACGCCCCCGA
ATTCGAAGCGGCTCAAACCCGATAACCCATTTACACATACTAAAACTCAGAATCCTCTGT
CGGACTCAACCCAGTTCCCGGCCCTCCGTATAGAAGCTCCGGTTCCTGGTAGATACGTAT
CCAAGAGAGAGCGCGGTCTCTTGGGTTCCCAACCTACCGCCCCCGACCCGAACCCGGATG
CTTTGCTGCTGACGACCTCGCCTGGTACTTTGTTCTTTCCATTTGGAAATATTCATAAAT
TCACGTTTTTTTATTTATTTGTAGAAACTTAAGAATGTAAATTACTAAATTTGGAAGAAA
AAGAAATGCTCATGACGGGTTCACTTAAGTTGACAATGTCACATTCATGTGCATATTTGC
ATAGCATATGTGTATGGTATACTGATGTAGTCAGTCATGTTGTTTGCTGGCAGTTTTTGG
GAGTATTTCGGATTCTGATGTTCCTCGTGATATTAAGTCTTTGTTGAGAAACAAAGCAAG
AAAGGGTCGTGCACAGCTTGGCCAGATGCCTCAAAGAATGTCTGTGCCTCTAAGCAGACA
TACCAAAGCTGTTAATGCTGTACATTGGTCACCAACTCATGGTAAGCTCTGCTTGTTCAC
CAACTCGTGTATTGACACTTATCCTTTTGGATTAGTGGTCTTGTGGCACAAAATTTTGCT
AAAAAAATTGGTTCTTGGATGCCCTTATAATACTTCTGACGATTGAATTTATTGGTTTAT
TAATTTGAGTAGAAGGTTGTTTTGTCAGTTGTTTAGATTAAATCCTTAAACAAGCAATAT
TCTATTTTGTATATGCCAGTTGCATTTAAAGCTCACTTGCCTTATTGATCTGTTCATTGG
AGTTAGTCTACAGCTCATCTTCTTGCCTCTGCTTCGATGGATCAAACAATCTGCATATGG
AATGTGTGGAGCAGTGATCAGAAGGTAGCCCGTGTTTTGAATTTTCACAATGCTGCTATC
AAAGATGTGAAATGGTCGGGGCAAGGGTTGTTTGTACTTTCTTGTGGATATGACTCCTCA
TCAAAGTTAGTGGATGTTGAAAGGGGGATAGAGACTCAGGTTTTTAAGGAGGATCAAGTT
GTTAGTGTTGTTAAATTCCATCCTGATAATTTCAACCTCTTCGTTTCTGGGGGATCCAAA
GGCGGTCTGAGGTTGTGGGATGTTAGAAATGGCAAGGCGGTCCATGAATACGTTCGAGGT
CATGATCCTATCCTTGATGTTGAATTCACCACGAATGGCAAGCAGATTATATCGTCTAGT
GATGTATCTGGACGCAACCTTAGTGAAAATTCTATTGTTGTTTGGGATGTTTCACGACAA
GTTCCACTCTCTAATCAGGTAAGAGACTTCTTCCAGTTCTTGCTTCAATATGTGTTGCAA
ATGCAGTGTGTTTCATGCATTTATAAAAATTACATCCTTACGCAATTGATTACAGATATG
GTTGCCCCTGCATATCCTGTTTATATATTGAGCAGAACTTGTATGTACATTAATTATGCA
TTATCCTGTAAGAACTTGCATTCATCCTTGTAACGTTGTTTTACGGTCTTTTTGGAAATC
CTCTTCTTTTTGACCTTTCTAGATTTCATTATATGTTATCATCTAGTCTTCTGTTCAACG
CTTGTGAGACTTGGACCTGCCTATAATGAATTAATTTGGTTAGCATGCATTGTATACTTA
AGATGTAGATATAATACAAGGCCTTCTGTAATTATCTTCTTAATGATGAAAGATATGTGA
TGCTATAGATGTTGGCTGTGTCAGCTTATATACGTGACACGATTCATGTTGAATATGTTG
CACATAATCTGTTCAATGGTCGTGTCGTAACTATAGAAATTTCCAATGTTAGGATCTCTT
ACTTCTTTGGAGTCATAACACGTGCTTTTTGACATTTGAAATATCTATTAGTCAGTAGTT
AAAATATTTTATTTTGTACTAGATTAGTGATCAGACTCATTTTGATTTTGATTCCTGAAA
GTTAATAAACATTTAAATTGGAATCATCGTGATTCTGCTTCCAATTCCTGGTAGTTAGAA
AAACTGACAATGCATCATTATGATTCCTATTCTGATTCCTTCTCCTTTTGATTTCAAGTA
AGTAAAGTAATTAAACATCATGATATGTGCTTGTTCAATGCTCAGAAGGTGATAATTCTC
CTTTGGCAGCAAAAAAACCATGGTTGTTGGCAAACATATATTTCAGTATCTTTTAAATAC
ATCAACCTCATTGGATCAGAAAGAAGATGTATTCTTATGAAATATTCAGACATGAAAATG
AAGTTAGTTTTAACTGATTCACACTAAATGTAAATTACTTCTTTTCTTTTTTTTTCAAAG
AAAGATTCTGCAGGATATGTTTAATTAATTTTGTTATGCAGGATTTGGTAGTACTATACA
TATCATAGGAGCCATATTTTTTATTCTGATACTGAAGCATTAGTGAGATCTTAATTTATT
TTATAATACTATTCACTACATAATGATTAGGTTTTTTTGATAAAATGCTTAAGGTTCAAC
TCGGATATTTCTTGTTGCTCAGTTGCTCTGCTTTCATCCCTTGATAATGGTTCTTGCATG
GACAGTTTTAATCTGATGTACTCATGTTGGACTCGGGCACTCATCAATTTTCCTTTTGGC
ACATTACCAAACAATTGAATAAGAATATTCTTGGACGCATCTGATATAAACGATTCACAA
TTTGAAAAACAAACTTTTCAGTTTTAAGCATCCAGTGGATTTTTATTCTGATGGCAATAC
CTATGGAGTACAGAAGTGAAGGGTTCTGAAGCCTTTTAATCTATAAAATATAATTATTAT
AATGTAAATTTTGTGTGTCATCCTTTATAATTTGAATAGTGTATAGAATATCAATTGACT
TCATTCAAATAGGTAATATTCATACGACTTAGTTTTAATTCATTATGTCATAGAAAACAT
GTTTTGGCAACTTTTAGTCAGCTCTCATTTTTATAAGTCTTCTCAAATGTGGGTTCCATC
ACGTCAGGGATATTGATGATAAATTGTTGAAAGTAAGAAACAGTAAATGTTCAATACTTC
AGAGTAAGCTCAAACTAGAATTGTTGTACATTGGCTTTTGAATTTTTCTCTCAAAAGAGC
AATGGTTGAGGGTAGTATATTATAACGCTTTATTGTCCTTCAGATGATAATCTGTCTAGA
GTAGGGTTAAAAAGTTTTTGTTAGCCAATATTGTAAATCATGCAGGTCCATGTACCATTT
CCATTTACCTTTGAGAGAAATTGGTTTCAACAGTGGGGTGCTAACATTGCTACTAGTGAA
AGAAACGTATGATCAAAATTCGAAAGCAATATTTGTAATCGAAACCATAGAGCCTAATCG
TAGGCAATTGCATAGTAGCTATTCTGAGATTAAATTTGCTATGCAATATCAATTGAGAGA
TTGCTCCATGCTGCTCCCTTTTTTGTTGGTGTATCATTTTTATGGTGCGTTTACTGTATC
CACATTTGTGATCATTAAACCATTTTTCTGCTACCTGTTTGACCATTTTTCTGCTACCTG
TTCGGCCATTTTTCTGCAACATGTTCGATCATTAATCACATAGCTTCGTGCATGTTCCAT
TCCCTTAGGTTGAGGTCCTATAAAACTGATGTTCTCTCTGTATCAGGTTTATGTGGAAGC
CTACACATGTCCCTGTGTGAGATGCCACACATTTGAACCATTTTTCGTTGCCCAGTCAAA
TGGTAATTATATTGCAATCTTCTCTTCAATCCCCCCCTTCAAGCTGAACAAGTACAAGAG
GTATGAAAGCCATGGGGTATCAGGGTTTCCCATTAAATGCGTGTTTAGCGTGGATGGGGA
AAAGCTAATCTCGGGCTCCTCCGATGGTTCTATATACTTCTACGACTATAGGTCTTCTGA
GCTTGTCAGAAGAATCAAGGCATATGAGCAGGCTTGCATTGACATTGCTATCCACCCCAG
CATACCTAATGTGATTGCTTCATGCAGTTGGAATGGAGAGGTTTCAGTGTTTGAGTAAGA
TGTCTATATAAACTTCATTACAAGGCAGTCTTTGATTGTCTAAGAAAGAGATCAGTGATG
TTGCAAGCAATCCTACATGTAATAGCCAAGAGGAATTGGCGCTGAAAAATTGAATGAAAA
ATTATAAGGGAGAAAAATGTGGAATTGAATTTTCTGCTTTTTTGCATTTGCTTTCTTTCA
GAAATTCTCCTATACGGACGCCATGTATTTTCTACAACCTCTCCCTTATTTCCTCCCTGT
TTACAACAACGTCCACACGATAATAACATGCGGACATCAGGATGACAGAATAACATTGCT
TTCTTCTCCTATTGATTTTATTTTGTACTTCTAAACTCGTTGTCTAGGATTTGAATTATT
GTATTGTTCCTTCTTTCTTCTAGGGATTGTGGGTTCATTTATCCTATTGTAGATCTTTTA
TCCTATAAATTGGGCTCCAAAAAAGGCCATGTCACACTACACATTTCACATCAGACATTT
ATTAGTGTTTGATAAATG
>chr4:13288355-13293473 A1314 WDR P2
TAATTGAAAGGGCATGTGTCAAAAAGTTAGATAAGGGACACGGAGGGGAAGAAATATCTG
GACTCGAGGTTAATAGTATTTATCCATGCATTTGAGATCATATGTTTGATTTCCCCTCCG
TCAACTATCGCTTGTATAAAGAAGAAAATCACAGGCCAACTCTGTTGTATTATAAACCAT
AAACCAGTCTTCAAGATGCTTGAGCCCAAGTTCAGTAAGGCTCTGCTCTCATATATATGC
TTATGAGCCCAATGTATAAGTGGGTCTCCCTTGAAACAGTGAACAATCTTAACAAACACC
TCAAAAGAGCCCAATTGCTCCATTTGGCGGCGGCGTCAGCTTCGAGACGAAGCCAAGACC
AATTGATTGAGCTGGTAAAGTCTCCAATTGCCTGCACAAGGTTCTGGCAAGACTGGCCGC
AGCTTCCACCTCGATGGCAGAGGATAAAAGGCATTGAGAATTTGAGAAGCAGCAAAGCTC
CTGGATTTGAGACTTGAGACATGGATCTTCTCTGCAACGCATACTCAAACGCCTCAGACA
ACGAAGAAGAGGAAGAAGAATCAGCTAAACAACCCAGACCCGAAAACTTCACGCCCCCGA
ATTCGAAGCGGCTCAAACCCGATAACCCATTTACACATACTAAAACTCAGAATCCTCTGT
CGGACTCAACCCAGTTCCCTGCCCTCCGTATAGAAGCTCCGGTTCCTGGTAGATACGTAT
CCAAGAGAGAGCGCGGTCTCTTGGGTTCCCAACCTACCGCCCCCGACCCGAACCCGGATG
CTTTGCTGCTGACGACCTCGCCTGGTACTTTGTTCTTTCCATTTGGAAATATTCATAAAT
TCACGTTTTTTTATTTATTTGTAGAAACTTAAGAATGTAAATTACTAAATTTGGAAGAAA
AAGAAATGCTCATGACGGGTTCACTTAAGTTGACAATGTCACATTCATGTGCATATTTGC
ATAGCATATGTGTATGGTATACTGATGTAGTCAGTCATGTTGTTTGCTGGCAGTTTTTGG
GAGTATTTCGGATTCTGATGTTCCTCGTGATATTAAGTCTTTGTTGAGAAACAAAGCAAG
AAAGGGTCGTGCACAGCTTGGCCAGATGCCTCAAAGAATGTCTGTGCCTCTAAGCAGACA
TACCAAAGCTGTTAATGCTGTACATTGGTCACCAACTCATGGTAAGCTCTGCTTGTTCAC
CAACTCGTGTATTGACACTTATCCTTTTGGATTAGTGGTCTTGTGGCACAAAATTTTGCT
AAAAAAATTGGTTCTTGGATGCCCTTATAATACTTCTGACGATTGAATTTATTGGTTTAT
TAATTTGAGTAGAAGGTTGTTTTGTCAGTTGTTTAGATTAAATCCTTAAACAAGCAATAT
TCTATTTTGTATATGCCAGTTGCATTTAAAGCTCACTTGCCTTATTGATCTGTTCATTGG
AGTTAGTCTACAGCTCATCTTCTTGCCTCTGCTTCGATGGATCAAACAATCTGCATATGG
AATGTGTGGAGCAGTGATCAGAAGGTAGCCCGTGTTTTGAATTTTCACAATGCTGCTATC
AAAGATGTGAAATGGTCGGGGCAAGGGTTGTTTGTACTTTCTTGTGGATATGACTCCTCA
TCAAAGTTAGTGGATGTTGAAAGGGGGATAGAGACTCAGGTTTTTAAGGAGGATCAAGTT
GTTAGTGTTGTTAAATTCCATCCTGATAATTTCAACCTCTTTGTTTCTGGGGGATCCAAA
GGCGGTCTGAGGTTGTGGGATGTTAGAAATGGCAAGGCGGTCCATGAATACGTTCGAGGT
CATGATCCTATCCTTGATGTTGAATTCACCACGAATGGCAAGCAGATTATATCATCTAGT
GATGTATCTGGACGCAACCTTAGTGAAAATTCTATTGTTGTTTGGGATGTTTCACGACAA
GTTCCACTCTCTAATCAGGTAAGAGACTTCTTCCAGTTCTTGCTTCAATATGTGTTGCAA
ATGCAGTGTGTTTCATGCATTTATAAAAATTACATCCTTACGCAATTGATTACAGATATG
GTTGCCCTTGCATATCCTGTTTATATATTGAGCATAACTTGTATGTACATTAATTATGCA
TTATCCTGTAAGAACTTGCATTCATCCTTGTAACGTTGTTTTACGGTCTTTTTGGAAATC
CTCTTCTATTTGACCTTTCTAGATTTCATTATATGTTATCATCTAGTCTTCTGTTCAACG
CTTGTGAGACTTGGACCTGCCTATAATGAATTAATTTGGTTAGCATGCATTGTATACTTA
AGATGTAGATATAATACAAGGCCTTCTGTAATTATCTTCTTAATGATGAAAGATATGTGA
TGCTATAGATGTTGGCTGTGTCAGCTTATTTACGTGACACGATTCATGTTGAATATGTTG
CACATAATCTGTTCAATGGTCGTGTCGTAACTATAGAAATTTCCAATGTTTGGATCTCTT
ACTTCTTTGGAGTCATAACACGTGCTTTTTGACATTTGAAATATCTATTAGTCAGTAGTT
AAAATATTTTATTTTGTACTAGATTAGTGATCAGACTCATTTTGATTTTGATTCCTGAAA
GTTAATAAACATTTAAATTGGAATCATCATGATTCTGCTTCCAATTCCTGGTAGTTAGAA
AAACTGACAATGCATCATTATGATTCCTATTCTGATTCCTTCTCCTTTTGATTTCAAGTA
AGTAAAGTAATTAAACATCATGATATGTGCTTGTTCAATGCTCAGAAGGTGATAATTCTC
CTTTGGCAGCAAAAAAACCATGGTTGTTGGCAAACATATATTTCAGTATCTTTTAAATAC
ATCAACCTCATTGGATCAGAAAGAAGATGTATTCTTATGAAATATTCAGACATGAAAATG
AAGTTAGTTTTAACTGATTCACACTAAATGTAAATTACTTCTTTTCTTTGTTTTTTCAAA
GAAAGATTCTGCAGGATATGTTTAATTAATTTTGTTATGCAGGATTTGGTAGTACTATAC
ATATCATAGGAGCCATATTTTTTATTCTGATACTGAAGCATTAGTGAGATCTTAATTTAT
TTTATAATACTATTCACTACATAATGATTAGGTTTGTTTGATAAAATGCTTAAGGTTCAA
CTCGGATATTTCTTGTTGCTCAGTTGCTCTGCTTTCATCACTTGATAATGGTTCTTGCAT
GGACAGTTTTAATCTGATGTACTCATGTTGGACTCGGGCACTCATCAATTTTCCTTTTGG
CACATTACCAAACAATTGAATAAGAATATTCTTGGACGCATCTGATATAAACGATTCACA
ATTTGAAAAACAAACTTTTCAGTTTTAAGCATCCAGTGGATTTTTATTCTGATGGCAATA
CCTATGGAGTACAGAAGTGAAGGGTTCTGAAGCCTTTTAATCTATAAAATATAATTATTA
TAATGTAAATTTTGTGTGTCATCCTTTATAATTTGAATAGTGTATAGAATATCAATTGAC
TTCATTCAAATAGGTAATATTCATACGACTTAGTTTTAATTCATTATGTCATAGAAAACA
TGTTTTGGCAACTTTTAGTCAGCTCTCATTTTTATAAGTCTTCTCAAATCCATCACGTCA
GGGATATTGATGATAAATTGTTGAAAGTAAGAAACAGTAAATGTTCAATACTTCAGAGTA
AGCTCAAACTAGAATTGTTGTACATTGGCTTTTGAATTTTTCTCTCAAAAGAGCAATGGT
TGAGGATAGTATATTATAACGCTTTATTGTCCTTCAGATGATAATCTGTCTAGAGTGGGG
TTAAAAAGTTTTTGTTAGCCAATATTGTAAATCATGCAGGTCCATGTACCATTTCCATTT
ACCTTTGAGAGAAATTGGTTTCAACAGTGGGGTGCTAACATTGCTACTAGTGAAAGAAAC
GTATGATCAAAATTCGAAAGCAATATTTGTAATCGAAACCATAGAGCCTAATCGTAGGCA
ATTGCATAGTAGCTATTCTGAGATTAAATTTGCTATGCAATATCAATTGAGAGATTGCTC
CATGCTGCTCCCTTTTTTGTTGGTGTATCGTTTTTATGGTGCGTTTACTGTATCCACATT
TGTGATCATTAAACCATTTTTCTGCTACCTGTTTGACCATTTTTCTGCTACCTGTTCGGC
CATTTTTCTGCAACATGTTCGATCATTAATCACATAGCTTCGTGCATGTTCCATTCCCTT
AGGTTGAGGTCCTATAAAACTGATATTCCCTCTGTATCAGGTTTATGTGGAAGCCTACAC
ATGTCCCTGTGTGAGATGCCACACATTTGAACCATTTTTCGTTGCCCAGTCAAATGGTAA
TTATATTGCAATCTTCTCTTCAATCCCCCCCTTCAAGCTGAACAAGTACAAGAGGTATGA
AAGCCATGGGGTATCAGGGTTTCCCATTAAATGCGTGTTTAGCGTGGATGGGGAAAAGCT
AATCTCGGGCTCCTCCGATGGTTCTATATACTTCTACGACTATAGGTCTTCTGAGCTTGT
CAGAAGAATCAAGGCATATGAGCAGGCTTGCATTGACATTGCTATCCACCCCAGCATACC
TAATGTGATTGCTTCATGCAGTTGGAATGGAGAGGTTTCAGTGTTTGAGTAAGATGTCTA
TATAAACTTCATTACAAGGCAGTCTTTGATTGTCTAAGAAAGAGATCAGTGATGTTGCAA
GCAATCCTACATGTAATAGCCAAGAGGAATTGGCGCTGAAAAATTGAATGAAAAATTATA
AGGGAGAAAAATGTGGAATTGAATTTTCTGCTTTTTTGCATTTGCTTTCTTTCAGAAATT
CTCCTATACGGACGCCATGTATTTTCTACAACCTCTCCCTTATTTCCTCCATGTTTACAA
CAGCGTCCACGCGATAATAACATGCGGACATCAGGATGACAGAATAACATTGCTTTCTTC
TCCTATTGATTTTATTTTGTACTTCTAAACTCGTTGTCTAGGATTTGAATTATTGTATTG
TTCCTTCTTTCTTCTAGGGATTGTGGGTTCATTTATCCTATTGTAGATCTTTTATCCTAT
AAATTGGGCTCCAAAAAGGGCCATGTCACTCTACACATTTCACATCAGACATTTATTAGT
GTTTGATAAATG
>chr4:13288355-13293473 A1343 WDR P1
TAATTGAAAGGGCATGTGTCAAAAAGTTAGATAAGGGACACGGAGGGGAAGAAATATCTG
GACTCGAGGTTAATAGTATTTATCCATGCATTTGAGATCATATGTTTGATTTCCCCTCCG
TCAACTATCGCTTGTATAAAGAAGAAAATCACAGGCCAACTCTGTTGTATTATAAACCAT
AAACCAGTCTTCAAGATGCTTGAGCCCAAGTTCAGTAAGGCTCTGCTCTCATATATATGC
TTATGAGCCCAATGTATAAGTGGGTCTCCCTTGAAACAGTGAACAATCTTAACAAACACC
TCAAAAGAGCCCAATTGCTCCATTTGGCGGCGGCGTCAGCTTCGAGACGAAGCCAAGACC
AATTGATTGAGCTGGTAAAGTCTCCAATTGCCTGCACAAGGTTCTGGCAAGACTGGCCGC
AGCTTCCACCTCGATGGCAGAGGATAAAAGGCAATGAGAATTTGAGAAGCAGCAAAGCTC
CTGGATTTGAGACTTGAGACATGGATCTTCTCTGCAACGCATACTCAAACGCCTCAGACA
ACGAAGAAGAGGAAGAAGAATCAGCTAAACAACCCAGACCCGAAAACTTCACGCCCCCGA
ATTCGAAGCGGCTCAAACCCGATAACCCATTTACACATACTAAAACTCAGAATCCTCTGT
CGGACTCAACCCAGTTCCCGGCCCTCCGTATAGAAGCTCCGGTTCCTGGTAGATACGTAT
CCAAGAGAGAGCGCGGTCTCTTGGGTTCCCAACCTACCGCCCCCGACCCGAACCCGGATG
CTTTGCTGCTGACGACCTCGCCTGGTACTTTGTTCTTTCCATTTGGAAATATTCATAAAT
TCACGTTTTTTTATTTATTTGTAGAAACTTAAGAATGTAAATTACTAAATTTGGAAGAAA
AAGAAATGCTCATGACGGGTTCACTTAAGTTGACAATGTCACATTCATGTGCATATTTGC
ATAGCATATGTGTATGGTATACTGATGTAGTCAGTCATGTTGTTTGCTGGCAGTTTTTGG
GAGTATTTCGGATTCTGATGTTCCTCGTGATATTAAGTCTTTGTTGAGAAACAAAGCAAG
AAAGGGTCGTGCACAGCTTGGCCAGATGCCTCAAAGAATGTCTGTGCCTCTAAGCAGACA
TACCAAAGCTGTTAATGCTGTACATTGGTCACCAACTCATGGTAAGCTCTGCTTGTTCAC
CAACTCGTGTATTGACACTTATCCTTTTGGATTAGTGGTCTTGTGGCACAAAATTTTGCT
AAAAAAATTGGTTCTTGGATGCCCTTATAATACTTCTGACGATTGAATTTATTGGTTTAT
TAATTTGAGTAGAAGGTTGTTTTGTCAGTTGTTTAGATTAAATCCTTAAACAAGCAATAT
TCTATTTTGTATATGCCAGTTGCATTTAAAGCTCACTTGCCTTATTGATCTGTTCATTGG
AGTTAGTCTACAGCTCATCTTCTTGCCTCTGCTTCGATGGATCAAACAATCTGCATATGG
AATGTGTGGAGCAGTGATCAGAAGGTAGCCCGTGTTTTGAATTTTCACAATGCTGCTATC
AAAGATGTGAAATGGTCGGGGCAAGGGTTGTTTGTACTTTCTTGTGGATATGACTCCTCA
TCAAAGTTAGTGGATGTTGAAAGGGGGATAGAGACTCAGGTTTTTAAGGAGGATCAAGTT
GTTAGTGTTGTTAAATTCCATCCTGATAATTTCAACCTCTTTGTTTCTGGGGGATCCAAA
GGCGGTCTGAGGTTGTGGGATGTTAGAAATGGCAAGGCGGTCCATGAATACGTTCGAGGT
CATGATCCTATCCTTGATGTTGAATTCACCACGAATGGCAAGCAGATTATATCATCTAGT
GATGTATCTGGACGCAACCTTAGTGAAAATTCTATTGTTGTTTGGGATGTTTCACGACAA
GTTCCACTCTCTAATCAGGTAAGAGACTTCTTCCAGTTCTTGCTTCAATATGTGTTGCAA
ATGCAGTGTGTTTCATGCATTTATAAAAATTACATCCTTACGCAATTGATTACAGATATG
GTTGCCCTTGCATATCCTGTTTATATATTGAGCATAACTTGTATGTACATTAATTATGCA
TTATCCTGTAAGAACTTGCATTCATCCTTGTAACGTTGTTTTACGGTCTTTTTGGAAATC
CTCTTCTATTTGACCTTTCTAGATTTCATTATATGTTATCATCTAGTCTTCTGTTCAACG
CTTGTGAGACTTGGACCTGCCTATAATGAATTAATTTGGTTAGCATGCATTGTATACTTA
AGATGTAGATATAATACAAGGCCTTCTGTAATTATCTTCTTAATGATGAAAGATATGTGA
TGCTATAGATGTTGGCTGTGTCAGCTTATTTACGTGACACGATTCATGTTGAATATGTTG
CACATAATCTGTTCAATGGTCGTGTCGTAACTATAGAAATTTCCAATGTTTGGATCTCTT
ACTTCTTTGGAGTCATAACACGTGCTTTTTGACATTTGAAATATCTATTAGTCAGTAGTT
AAAATATTTTATTTTGTACTAGATTAGTGATCAGACTCATTTTGATTTTGATTCCTGAAA
GTTAATAAACATTTAAATTGGAATCATCATGATTCTGCTTCCAATTCCTGGTAGTTAGAA
AAACTGACAATGCATCATTATGATTCCTATTCTGATTCCTTCTCCTTTTGATTTCAAGTA
AGTAAAGTAATTAAACATCATGATATGTGCTTGTTCAATGCTCAGAAGGTGATAATTCTC
CTTTGGCAGCAAAAAAACCATGGTTGTTGGCAAACATATATTTCAGTATCTTTTAAATAC
ATCAACCTCATTGGATCAGAAAGAAGATGTATTCTTATGAAATATTCAGACATGAAAATG
AAGTTAGTTTTAACTGATTCACACTAAATGTAAATTACTTCTTTTCTTTGTTTTTTCAAA
GAAAGATTCTGCAGGATATGTTTAATTAATTTTGTTATGCAGGATTTGGTAGTACTATAC
ATATCATAGGAGCCATATTTTTTATTCTGATACTGAAGCATTAGTGAGATCTTAATTTAT
TTTATAATACTATTCACTACATAATGATTAGGTTTGTTTGATAAAATGCTTAAGGTTCAA
CTCGGATATTTCTTGTTGCTCAGTTGCTCTGCTTTCATCACTTGATAATGGTTCTTGCAT
GGACAGTTTTAATCTGATGTACTCATGTTGGACTCGGGCACTCATCAATTTTCCTTTTGG
CACATTACCAAACAATTGAATAAGAATATTCTTGGACGCATCTGATATAAACGATTCACA
ATTTGAAAAACAAACTTTTCAGTTTTAAGCATCCAGTGGATTTTTATTCTGATGGCAATA
CCTATGGAGTACAGAAGTGAAGGGTTCTGAAGCCTTTTAATCTATAAAATATAATTATTA
TAATGTAAATTTTGTGTGTCATCCTTTATAATTTGAATAGTGTATAGAATATCAATTGAC
TTCATTCAAATAGGTAATATTCATACGACTTAGTTTTAATTCATTATGTCATAGAAAACA
TGTTTTGGCAACTTTTAGTCAGCTCTCATTTTTATAAGTCTTCTCAAATGTGGGTTCCAT
CACGTCAGGGATATTGATGATAAATTGTTGAAAGTAAGAAACAGTAAATGTTCAATACTT
CAGAGTAAGCTCAAACTAGAATTGTTGTACATTGGCTTTTGAATTTTTCTCTCAAAAGAG
CAATGGTTGAGGGTAGTATATTATAACGCTTTATTGTCCTTCAGATGATAATCTGTCTAG
AGTAGGGTTAAAAAGTTTTTGTTAGCCAATATTGTAAATCATGCAGGTCCATGTACCATT
TCCATTTACCTTTGAGAGAAATTGGTTTCAACAGTGGGGTGCTAACATTGCTACTAGTGA
AAGAAACGTATGATCAAAATTCGAAAGCAATATTTGTAATCGAAACCATAGAGCCTAATC
GTAGGCAATTGCATAGTAGCTATTCTGAGATTAAATTTGCTATGCAATATCAATTGAGAG
ATTGCTCCATGCTGCTCCCTTTTTTGTTGGTGTATCGTTTTTATGGTGCGTTTACTGTAT
CCACATTTGTGATCATTAAACCATTTTTCTGCTACCTGTTTGACCATTTTTCTGCTACCT
GTTCGGCCATTTTTCTGCAACATGTTCGATCATTAATCACATAGCTTCGTGCATGTTCCA
TTCCCTTAGGTTGAGGTCCTATAAAACTGATATTCCCTCTGTATCAGGTTTATGTGGAAG
CCTACACATGTCCCTGTGTGAGATGCCACACATTTGAACCATTTTTCGTTGCCCAGTCAA
ATGGTAATTATATTGCAATCTTCTCTTCAATCCCCCCCTTCAAGCTGAACAAGTACAAGA
GGTATGAAAGCCATGGGGTATCAGGGTTTCCCATTAAATGCGTGTTTAGCGTGGATGGGG
AAAAGCTAATCTCGGGCTCCTCCGATGGTTCTATATACTTCTACGACTATAGGTCTTCTG
AGCTTGTCAGAAGAATCAAGGCATATGAGCAGGCTTGCATTGACATTGCTATCCACCCCA
GCATACCTAATGTGATTGCTTCATGCAGTTGGAATGGAGAGGTTTCAGTGTTTGAGTAAG
ATGTCTATATAAACTTCATTACAAGGCAGTCTTTGATTGTCTAAGAAAGAGATCAGTGAT
GTTGCAAGCAATCCTACATGTAATAGCCAAGAGGAATTGGCGCTGAAAAATTGAATGAAA
AATTATAAGGGAGAAAAATGTGGAATTGAATTTTCTGCTTTTTTGCATTTGCTTTCTTTC
AGAAATTCTCCTATACGGACGCCATGTATTTTCTACAACCTCTCCCTTATTTCCTCCCTG
TTTACAACAACGTCCACACGATAATAACATGCGGACATCAGGATGACAGAATAACATTGC
TTTCTTCTCCTATTGATTTTATTTTGTACTTCTAAACTCGTTGTCTAGGATTTGAATTAT
TGTATTGTTCCTTCTTTCTTCTAGGGATTGTGGGTTCATTTATCCTATTGTAGATCTTTT
ATCCTATAAATTGGGCTCCAAAAAAGGCCATGTCACACTACACATTTCACATCAGACATT
TATTAGTGTTTGATAAATG
>chr4:13288355-13293473 A1343 WDR P2
TAATTGAAAGGGCATGTGTCAAAAAGTTAGATAAGGGACACGGAGGGGAAGAAATATCTG
GACTCGAGGTTAATAGTATTTATCCATGCATTTGAGATCATATGTTTGATTTCCCCTCCG
TCAACTATCGCTTGTATAAAGAAGAAAATCACAGGCCAACTCTGTTGTATTATAAACCAT
AAACCAGTCTTCAAGATGCTTGAGCCCAAGTTCAGTAAGGCTCTGCTCTCATATATATGC
TTATGAGCCCAATGTATAAGTGGGTCTCCCTTGAAACAGTGAACAATCTTAACAAACACC
TCAAAAGAGCCCAATTGCTCCATTTGGCGGCGGCGTCAGCTTCGAGACGAAGCCAAGACC
AATTGATTGAGCTGGTAAAGTCTCCAATTGCCTGCACAAGGTTCTGGCAAGACTGGCCGC
AGCTTCCACCTCGATGGCAGAGGATAAAAGGCAATGAGAATTTGAGAAGCAGCAAAGCTC
CTGGATTTGAGACTTGAGACATGGATCTTCTCTGCAACGCATACTCAAACGCCTCAGACA
ACGAAGAAGAGGAAGAAGAATCAGCTAAACAACCCAGACCCGAAAACTTCACGCCCCCGA
ATTCGAAGCGGCTCAAACCCGATAACCCATTTACACATACTAAAACTCAGAATCCTCTGT
CGGACTCAACCCAGTTCCCGGCCCTCCGTATAGAAGCTCCGGTTCCTGGTAGATACGTAT
CCAAGAGAGAGCGCGGTCTCTTGGGTTCCCAACCTACCGCCCCCGACCCGAACCCGGATG
CTTTGCTGCTGACGACCTCGCCTGGTACTTTGTTCTTTCCATTTGGAAATATTCATAAAT
TCACGTTTTTTTATTTATTTGTAGAAACTTAAGAATGTAAATTACTAAATTTGGAAGAAA
AAGAAATGCTCATGACGGGTTCACTTAAGTTGACAATGTCACATTCATGTGCATATTTGC
ATAGCATATGTGTATGGTATACTGATGTAGTCAGTCATGTTGTTTGCTGGCAGTTTTTGG
GAGTATTTCGGATTCTGATGTTCCTCGTGATATTAAGTCTTTGTTGAGAAACAAAGCAAG
AAAGGGTCGTGCACAGCTTGGCCAGATGCCTCAAAGAATGTCTGTGCCTCTAAGCAGACA
TACCAAAGCTGTTAATGCTGTACATTGGTCACCAACTCATGGTAAGCTCTGCTTGTTCAC
CAACTCGTGTATTGACACTTATCCTTTTGGATTAGTGGTCTTGTGGCACAAAATTTTGCT
AAAAAAATTGGTTCTTGGATGCCCTTATAATACTTCTGACGATTGAATTTATTGGTTTAT
TAATTTGAGTAGAAGGTTGTTTTGTCAGTTGTTTAGATTAAATCCTTAAACAAGCAATAT
TCTATTTTGTATATGCCAGTTGCATTTAAAGCTCACTTGCCTTATTGATCTGTTCATTGG
AGTTAGTCTACAGCTCATCTTCTTGCCTCTGCTTCGATGGATCAAACAATCTGCATATGG
AATGTGTGGAGCAGTGATCAGAAGGTAGCCCGTGTTTTGAATTTTCACAATGCTGCTATC
AAAGATGTGAAATGGTCGGGGCAAGGGTTGTTTGTACTTTCTTGTGGATATGACTCCTCA
TCAAAGTTAGTGGATGTTGAAAGGGGGATAGAGACTCAGGTTTTTAAGGAGGATCAAGTT
GTTAGTGTTGTTAAATTCCATCCTGATAATTTCAACCTCTTTGTTTCTGGGGGATCCAAA
GGCGGTCTGAGGTTGTGGGATGTTAGAAATGGCAAGGCGGTCCATGAATACGTTCGAGGT
CATGATCCTATCCTTGATGTTGAATTCACCACGAATGGCAAGCAGATTATATCATCTAGT
GATGTATCTGGACGCAACCTTAGTGAAAATTCTATTGTTGTTTGGGATGTTTCACGACAA
GTTCCACTCTCTAATCAGGTAAGAGACTTCTTCCAGTTCTTGCTTCAATATGTGTTGCAA
ATGCAGTGTGTTTCATGCATTTATAAAAATTACATCCTTACGCAATTGATTACAGATATG
GTTGCCCTTGCATATCCTGTTTATATATTGAGCATAACTTGTATGTACATTAATTATGCA
TTATCCTGTAAGAACTTGCATTCATCCTTGTAACGTTGTTTTACGGTCTTTTTGGAAATC
CTCTTCTATTTGACCTTTCTAGATTTCATTATATGTTATCATCTAGTCTTCTGTTCAACG
CTTGTGAGACTTGGACCTGCCTATAATGAATTAATTTGGTTAGCATGCATTGTATACTTA
AGATGTAGATATAATACAAGGCCTTCTGTAATTATCTTCTTAATGATGAAAGATATGTGA
TGCTATAGATGTTGGCTGTGTCAGCTTATTTACGTGACACGATTCATGTTGAATATGTTG
CACATAATCTGTTCAATGGTCGTGTCGTAACTATAGAAATTTCCAATGTTTGGATCTCTT
ACTTCTTTGGAGTCATAACACGTGCTTTTTGACATTTGAAATATCTATTAGTCAGTAGTT
AAAATATTTTATTTTGTACTAGATTAGTGATCAGACTCATTTTGATTTTGATTCCTGAAA
GTTAATAAACATTTAAATTGGAATCATCATGATTCTGCTTCCAATTCCTGGTAGTTAGAA
AAACTGACAATGCATCATTATGATTCCTATTCTGATTCCTTCTCCTTTTGATTTCAAGTA
AGTAAAGTAATTAAACATCATGATATGTGCTTGTTCAATGCTCAGAAGGTGATAATTCTC
CTTTGGCAGCAAAAAAACCATGGTTGTTGGCAAACATATATTTCAGTATCTTTTAAATAC
ATCAACCTCATTGGATCAGAAAGAAGATGTATTCTTATGAAATATTCAGACATGAAAATG
AAGTTAGTTTTAACTGATTCACACTAAATGTAAATTACTTCTTTTCTTTGTTTTTTCAAA
GAAAGATTCTGCAGGATATGTTTAATTAATTTTGTTATGCAGGATTTGGTAGTACTATAC
ATATCATAGGAGCCATATTTTTTATTCTGATACTGAAGCATTAGTGAGATCTTAATTTAT
TTTATAATACTATTCACTACATAATGATTAGGTTTGTTTGATAAAATGCTTAAGGTTCAA
CTCGGATATTTCTTGTTGCTCAGTTGCTCTGCTTTCATCACTTGATAATGGTTCTTGCAT
GGACAGTTTTAATCTGATGTACTCATGTTGGACTCGGGCACTCATCAATTTTCCTTTTGG
CACATTACCAAACAATTGAATAAGAATATTCTTGGACGCATCTGATATAAACGATTCACA
ATTTGAAAAACAAACTTTTCAGTTTTAAGCATCCAGTGGATTTTTATTCTGATGGCAATA
CCTATGGAGTACAGAAGTGAAGGGTTCTGAAGCCTTTTAATCTATAAAATATAATTATTA
TAATGTAAATTTTGTGTGTCATCCTTTATAATTTGAATAGTGTATAGAATATCAATTGAC
TTCATTCAAATAGGTAATATTCATACGACTTAGTTTTAATTCATTATGTCATAGAAAACA
TGTTTTGGCAACTTTTAGTCAGCTCTCATTTTTATAAGTCTTCTCAAATGTGGGTTCCAT
CACGTCAGGGATATTGATGATAAATTGTTGAAAGTAAGAAACAGTAAATGTTCAATACTT
CAGAGTAAGCTCAAACTAGAATTGTTGTACATTGGCTTTTGAATTTTTCTCTCAAAAGAG
CAATGGTTGAGGGTAGTATATTATAACGCTTTATTGTCCTTCAGATGATAATCTGTCTAG
AGTAGGGTTAAAAAGTTTTTGTTAGCCAATATTGTAAATCATGCAGGTCCATGTACCATT
TCCATTTACCTTTGAGAGAAATTGGTTTCAACAGTGGGGTGCTAACATTGCTACTAGTGA
AAGAAACGTATGATCAAAATTCGAAAGCAATATTTGTAATCGAAACCATAGAGCCTAATC
GTAGGCAATTGCATAGTAGCTATTCTGAGATTAAATTTGCTATGCAATATCAATTGAGAG
ATTGCTCCATGCTGCTCCCTTTTTTGTTGGTGTATCGTTTTTATGGTGCGTTTACTGTAT
CCACATTTGTGATCATTAAACCATTTTTCTGCTACCTGTTTGACCATTTTTCTGCTACCT
GTTCGGCCATTTTTCTGCAACATGTTCGATCATTAATCACATAGCTTCGTGCATGTTCCA
TTCCCTTAGGTTGAGGTCCTATAAAACTGATATTCCCTCTGTATCAGGTTTATGTGGAAG
CCTACACATGTCCCTGTGTGAGATGCCACACATTTGAACCATTTTTCGTTGCCCAGTCAA
ATGGTAATTATATTGCAATCTTCTCTTCAATCCCCCCCTTCAAGCTGAACAAGTACAAGA
GGTATGAAAGCCATGGGGTATCAGGGTTTCCCATTAAATGCGTGTTTAGCGTGGATGGGG
AAAAGCTAATCTCGGGCTCCTCCGATGGTTCTATATACTTCTACGACTATAGGTCTTCTG
AGCTTGTCAGAAGAATCAAGGCATATGAGCAGGCTTGCATTGACATTGCTATCCACCCCA
GCATACCTAATGTGATTGCTTCATGCAGTTGGAATGGAGAGGTTTCAGTGTTTGAGTAAG
ATGTCTATATAAACTTCATTACAAGGCAGTCTTTGATTGTCTAAGAAAGAGATCAGTGAT
GTTGCAAGCAATCCTACATGTAATAGCCAAGAGGAATTGGCGCTGAAAAATTGAATGAAA
AATTATAAGGGAGAAAAATGTGGAATTGAATTTTCTGCTTTTTTGCATTTGCTTTCTTTC
AGAAATTCTCCTATACGGACGCCATGTATTTTCTACAACCTCTCCCTTATTTCCTCCCTG
TTTACAACAACGTCCACACGATAATAACATGCGGACATCAGGATGACAGAATAACATTGC
TTTCTTCTCCTATTGATTTTATTTTGTACTTCTAAACTCGTTGTCTAGGATTTGAATTAT
TGTATTGTTCCTTCTTTCTTCTAGGGATTGTGGGTTCATTTATCCTATTGTAGATCTTTT
ATCCTATAAATTGGGCTCCAAAAAAGGCCATGTCACACTACACATTTCACATCAGACATT
TATTAGTGTTTGATAAATG
>chr4:13288355-13293473 A1711 WDR P1
TAATTGAAAGGGCATGTGTCAAAAAGTTAGATAAGGGACACGGAGGGGAAGAAATATCTG
GACTCGAGGTTAATAGTATTTATCCATGCATTTGAGATCATATGTTTGATTTCCCCTCCG
TCAACTATCGCTTGTATAAAGAAGAAAATCACAGGCCAACTCTGTTGTATTATAAACCAT
AAACCAGTCTTCAAGATGCTTGAGCCCAAGTTCAGTAAGGCTCTGCTCTCATATATATGC
TTATGAGCCCAATGTATAAGTGGGTCTCCCTTGAAACAGTGAACAATCTTAACAAACACC
TCAAAAGAGCCCAATTGCTCCATTTGGCGGCGGCGTCAGCTTCGAGACGAAGCCAAGACC
AATTGATTGAGCTGGTAAAGTCTCCAATTGCCTGCACAAGGTTCTGGCAAGACTGGCCGC
AGCTTCCACCTCGATGGCAGAGGATAAAAGGCAATGAGAATTTGAGAAGCAGCAAAGCTC
CTGGATTTGAGACTTGAGACATGGATCTTCTCTGCAACGCATACTCAAACGCCTCAGACA
ACGAAGAAGAGGAAGAAGAATCAGCTAAACAACCCAGACCCGAAAACTTCACGCCCCCGA
ATTCGAAGCGGCTCAAACCCGATAACCCATTTACACATACTAAAACTCAGAATCCTCTGT
CGGACTCAACCCAGTTCCCGGCCCTCCGTATAGAAGCTCCGGTTCCTGGTAGATACGTAT
CCAAGAGAGAGCGCGGTCTCTTGGGTTCCCAACCTACCGCCCCCGACCCGAACCCGGATG
CTTTGCTGCTGACGACCTCGCCTGGTACTTTGTTCTTTCCATTTGGAAATATTCATAAAT
TCACGTTTTTTTATTTATTTGTAGAAACTTAAGAATGTAAATTACTAAATTTGGAAGAAA
AAGAAATGCTCATGACGGGTTCACTTAAGTTGACAATGTCACATTCATGTGCATATTTGC
ATAGCATATGTGTATGGTATACTGATGTAGTCAGTCATGTTGTTTGCTGGCAGTTTTTGG
GAGTATTTCGGATTCTGATGTTCCTCGTGATATTAAGTCTTTGTTGAGAAACAAAGCAAG
AAAGGGTCGTGCACAGCTTGGCCAGATGCCTCAAAGAATGTCTGTGCCTCTAAGCAGACA
TACCAAAGCTGTTAATGCTGTACATTGGTCACCAACTCATGGTAAGCTCTGCTTGTTCAC
CAACTCGTGTATTGACACTTATCCTTTTGGATTAGTGGTCTTGTGGCACAAAATTTTGCT
AAAAAAATTGGTTCTTGGATGCCCTTATAATACTTCTGACGATTGAATTTATTGGTTTAT
TAATTTGAGTAGAAGGTTGTTTTGTCAGTTGTTTAGATTAAATCCTTAAACAAGCAATAT
TCTATTTTGTATATGCCAGTTGCATTTAAAGCTCACTTGCCTTATTGATCTGTTCATTGG
AGTTAGTCTACAGCTCATCTTCTTGCCTCTGCTTCGATGGATCAAACAATCTGCATATGG
AATGTGTGGAGCAGTGATCAGAAGGTAGCCCGTGTTTTGAATTTTCACAATGCTGCTATC
AAAGATGTGAAATGGTCGGGGCAAGGGTTGTTTGTACTTTCTTGTGGATATGACTCCTCA
TCAAAGTTAGTGGATGTTGAAAGGGGGATAGAGACTCAGGTTTTTAAGGAGGATCAAGTT
GTTAGTGTTGTTAAATTCCATCCTGATAATTTCAACCTCTTTGTTTCTGGGGGATCCAAA
GGCGGTCTGAGGTTGTGGGATGTTAGAAATGGCAAGGCGGTCCATGAATACGTTCGAGGT
CATGATCCTATCCTTGATGTTGAATTCACCACGAATGGCAAGCAGATTATATCATCTAGT
GATGTATCTGGACGCAACCTTAGTGAAAATTCTATTGTTGTTTGGGATGTTTCACGACAA
GTTCCACTCTCTAATCAGGTAAGAGACTTCTTCCAGTTCTTGCTTCAATATGTGTTGCAA
ATGCAGTGTGTTTCATGCATTTATAAAAATTACATCCTTACGCAATTGATTACAGATATG
GTTGCCCTTGCATATCCTGTTTATATATTGAGCATAACTTGTATGTACATTAATTATGCA
TTATCCTGTAAGAACTTGCATTCATCCTTGTAACGTTGTTTTACGGTCTTTTTGGAAATC
CTCTTCTATTTGACCTTTCTAGATTTCATTATATGTTATCATCTAGTCTTCTGTTCAACG
CTTGTGAGACTTGGACCTGCCTATAATGAATTAATTTGGTTAGCATGCATTGTATACTTA
AGATGTAGATATAATACAAGGCCTTCTGTAATTATCTTCTTAATGATGAAAGATATGTGA
TGCTATAGATGTTGGCTGTGTCAGCTTATTTACGTGACACGATTCATGTTGAATATGTTG
CACATAATCTGTTCAATGGTCGTGTCGTAACTATAGAAATTTCCAATGTTTGGATCTCTT
ACTTCTTTGGAGTCATAACACGTGCTTTTTGACATTTGAAATATCTATTAGTCAGTAGTT
AAAATATTTTATTTTGTACTAGATTAGTGATCAGACTCATTTTGATTTTGATTCCTGAAA
GTTAATAAACATTTAAATTGGAATCATCATGATTCTGCTTCCAATTCCTGGTAGTTAGAA
AAACTGACAATGCATCATTATGATTCCTATTCTGATTCCTTCTCCTTTTGATTTCAAGTA
AGTAAAGTAATTAAACATCATGATATGTGCTTGTTCAATGCTCAGAAGGTGATAATTCTC
CTTTGGCAGCAAAAAAACCATGGTTGTTGGCAAACATATATTTCAGTATCTTTTAAATAC
ATCAACCTCATTGGATCAGAAAGAAGATGTATTCTTATGAAATATTCAGACATGAAAATG
AAGTTAGTTTTAACTGATTCACACTAAATGTAAATTACTTCTTTTCTTTGTTTTTTCAAA
GAAAGATTCTGCAGGATATGTTTAATTAATTTTGTTATGCAGGATTTGGTAGTACTATAC
ATATCATAGGAGCCATATTTTTTATTCTGATACTGAAGCATTAGTGAGATCTTAATTTAT
TTTATAATACTATTCACTACATAATGATTAGGTTTGTTTGATAAAATGCTTAAGGTTCAA
CTCGGATATTTCTTGTTGCTCAGTTGCTCTGCTTTCATCACTTGATAATGGTTCTTGCAT
GGACAGTTTTAATCTGATGTACTCATGTTGGACTCGGGCACTCATCAATTTTCCTTTTGG
CACATTACCAAACAATTGAATAAGAATATTCTTGGACGCATCTGATATAAACGATTCACA
ATTTGAAAAACAAACTTTTCAGTTTTAAGCATCCAGTGGATTTTTATTCTGATGGCAATA
CCTATGGAGTACAGAAGTGAAGGGTTCTGAAGCCTTTTAATCTATAAAATATAATTATTA
TAATGTAAATTTTGTGTGTCATCCTTTATAATTTGAATAGTGTATAGAATATCAATTGAC
TTCATTCAAATAGGTAATATTCATACGACTTAGTTTTAATTCATTATGTCATAGAAAACA
TGTTTTGGCAACTTTTAGTCAGCTCTCATTTTTATAAGTCTTCTCAAATGTGGGTTCCAT
CACGTCAGGGATATTGATGATAAATTGTTGAAAGTAAGAAACAGTAAATGTTCAATACTT
CAGAGTAAGCTCAAACTAGAATTGTTGTACATTGGCTTTTGAATTTTTCTCTCAAAAGAG
CAATGGTTGAGGGTAGTATATTATAACGCTTTATTGTCCTTCAGATGATAATCTGTCTAG
AGTAGGGTTAAAAAGTTTTTGTTAGCCAATATTGTAAATCATGCAGGTCCATGTACCATT
TCCATTTACCTTTGAGAGAAATTGGTTTCAACAGTGGGGTGCTAACATTGCTACTAGTGA
AAGAAACGTATGATCAAAATTCGAAAGCAATATTTGTAATCGAAACCATAGAGCCTAATC
GTAGGCAATTGCATAGTAGCTATTCTGAGATTAAATTTGCTATGCAATATCAATTGAGAG
ATTGCTCCATGCTGCTCCCTTTTTTGTTGGTGTATCGTTTTTATGGTGCGTTTACTGTAT
CCACATTTGTGATCATTAAACCATTTTTCTGCTACCTGTTTGACCATTTTTCTGCTACCT
GTTCGGCCATTTTTCTGCAACATGTTCGATCATTAATCACATAGCTTCGTGCATGTTCCA
TTCCCTTAGGTTGAGGTCCTATAAAACTGATATTCCCTCTGTATCAGGTTTATGTGGAAG
CCTACACATGTCCCTGTGTGAGATGCCACACATTTGAACCATTTTTCGTTGCCCAGTCAA
ATGGTAATTATATTGCAATCTTCTCTTCAATCCCCCCCTTCAAGCTGAACAAGTACAAGA
GGTATGAAAGCCATGGGGTATCAGGGTTTCCCATTAAATGCGTGTTTAGCGTGGATGGGG
AAAAGCTAATCTCGGGCTCCTCCGATGGTTCTATATACTTCTACGACTATAGGTCTTCTG
AGCTTGTCAGAAGAATCAAGGCATATGAGCAGGCTTGCATTGACATTGCTATCCACCCCA
GCATACCTAATGTGATTGCTTCATGCAGTTGGAATGGAGAGGTTTCAGTGTTTGAGTAAG
ATGTCTATATAAACTTCATTACAAGGCAGTCTTTGATTGTCTAAGAAAGAGATCAGTGAT
GTTGCAAGCAATCCTACATGTAATAGCCAAGAGGAATTGGCGCTGAAAAATTGAATGAAA
AATTATAAGGGAGAAAAATGTGGAATTGAATTTTCTGCTTTTTTGCATTTGCTTTCTTTC
AGAAATTCTCCTATACGGACGCCATGTATTTTCTACAACCTCTCCCTTATTTCCTCCCTG
TTTACAACAACGTCCACACGATAATAACATGCGGACATCAGGATGACAGAATAACATTGC
TTTCTTCTCCTATTGATTTTATTTTGTACTTCTAAACTCGTTGTCTAGGATTTGAATTAT
TGTATTGTTCCTTCTTTCTTCTAGGGATTGTGGGTTCATTTATCCTATTGTAGATCTTTT
ATCCTATAAATTGGGCTCCAAAAAAGGCCATGTCACACTACACATTTCACATCAGACATT
TATTAGTGTTTGATAAATG
>chr4:13288355-13293473 A1711 WDR P2
TAATTGAAAGGGCATGTGTCAAAAAGTTAGATAAGGGACACGGAGGGGAAGAAATATCTG
GACTCGAGGTTAATAGTATTTATCCATGCATTTGAGATCATATGTTTGATTTCCCCTCCG
TCAACTATCGCTTGTATAAAGAAGAAAATCACAGGCCAACTCTGTTGTATTATAAACCAT
AAACCAGTCTTCAAGATGCTTGAGCCCAAGTTCAGTAAGGCTCTGCTCTCATATATATGC
TTATGAGCCCAATGTATAAGTGGGTCTCCCTTGAAACAGTGAACAATCTTAACAAACACC
TCAAAAGAGCCCAATTGCTCCATTTGGCGGCGGCGTCAGCTTCGAGACGAAGCCAAGACC
AATTGATTGAGCTGGTAAAGTCTCCAATTGCCTGCACAAGGTTCTGGCAAGACTGGCCGC
AGCTTCCACCTCGATGGCAGAGGATAAAAGGCAATGAGAATTTGAGAAGCAGCAAAGCTC
CTGGATTTGAGACTTGAGACATGGATCTTCTCTGCAACGCATACTCAAACGCCTCAGACA
ACGAAGAAGAGGAAGAAGAATCAGCTAAACAACCCAGACCCGAAAACTTCACGCCCCCGA
ATTCGAAGCGGCTCAAACCCGATAACCCATTTACACATACTAAAACTCAGAATCCTCTGT
CGGACTCAACCCAGTTCCCGGCCCTCCGTATAGAAGCTCCGGTTCCTGGTAGATACGTAT
CCAAGAGAGAGCGCGGTCTCTTGGGTTCCCAACCTACCGCCCCCGACCCGAACCCGGATG
CTTTGCTGCTGACGACCTCGCCTGGTACTTTGTTCTTTCCATTTGGAAATATTCATAAAT
TCACGTTTTTTTATTTATTTGTAGAAACTTAAGAATGTAAATTACTAAATTTGGAAGAAA
AAGAAATGCTCATGACGGGTTCACTTAAGTTGACAATGTCACATTCATGTGCATATTTGC
ATAGCATATGTGTATGGTATACTGATGTAGTCAGTCATGTTGTTTGCTGGCAGTTTTTGG
GAGTATTTCGGATTCTGATGTTCCTCGTGATATTAAGTCTTTGTTGAGAAACAAAGCAAG
AAAGGGTCGTGCACAGCTTGGCCAGATGCCTCAAAGAATGTCTGTGCCTCTAAGCAGACA
TACCAAAGCTGTTAATGCTGTACATTGGTCACCAACTCATGGTAAGCTCTGCTTGTTCAC
CAACTCGTGTATTGACACTTATCCTTTTGGATTAGTGGTCTTGTGGCACAAAATTTTGCT
AAAAAAATTGGTTCTTGGATGCCCTTATAATACTTCTGACGATTGAATTTATTGGTTTAT
TAATTTGAGTAGAAGGTTGTTTTGTCAGTTGTTTAGATTAAATCCTTAAACAAGCAATAT
TCTATTTTGTATATGCCAGTTGCATTTAAAGCTCACTTGCCTTATTGATCTGTTCATTGG
AGTTAGTCTACAGCTCATCTTCTTGCCTCTGCTTCGATGGATCAAACAATCTGCATATGG
AATGTGTGGAGCAGTGATCAGAAGGTAGCCCGTGTTTTGAATTTTCACAATGCTGCTATC
AAAGATGTGAAATGGTCGGGGCAAGGGTTGTTTGTACTTTCTTGTGGATATGACTCCTCA
TCAAAGTTAGTGGATGTTGAAAGGGGGATAGAGACTCAGGTTTTTAAGGAGGATCAAGTT
GTTAGTGTTGTTAAATTCCATCCTGATAATTTCAACCTCTTTGTTTCTGGGGGATCCAAA
GGCGGTCTGAGGTTGTGGGATGTTAGAAATGGCAAGGCGGTCCATGAATACGTTCGAGGT
CATGATCCTATCCTTGATGTTGAATTCACCACGAATGGCAAGCAGATTATATCATCTAGT
GATGTATCTGGACGCAACCTTAGTGAAAATTCTATTGTTGTTTGGGATGTTTCACGACAA
GTTCCACTCTCTAATCAGGTAAGAGACTTCTTCCAGTTCTTGCTTCAATATGTGTTGCAA
ATGCAGTGTGTTTCATGCATTTATAAAAATTACATCCTTACGCAATTGATTACAGATATG
GTTGCCCTTGCATATCCTGTTTATATATTGAGCATAACTTGTATGTACATTAATTATGCA
TTATCCTGTAAGAACTTGCATTCATCCTTGTAACGTTGTTTTACGGTCTTTTTGGAAATC
CTCTTCTATTTGACCTTTCTAGATTTCATTATATGTTATCATCTAGTCTTCTGTTCAACG
CTTGTGAGACTTGGACCTGCCTATAATGAATTAATTTGGTTAGCATGCATTGTATACTTA
AGATGTAGATATAATACAAGGCCTTCTGTAATTATCTTCTTAATGATGAAAGATATGTGA
TGCTATAGATGTTGGCTGTGTCAGCTTATTTACGTGACACGATTCATGTTGAATATGTTG
CACATAATCTGTTCAATGGTCGTGTCGTAACTATAGAAATTTCCAATGTTTGGATCTCTT
ACTTCTTTGGAGTCATAACACGTGCTTTTTGACATTTGAAATATCTATTAGTCAGTAGTT
AAAATATTTTATTTTGTACTAGATTAGTGATCAGACTCATTTTGATTTTGATTCCTGAAA
GTTAATAAACATTTAAATTGGAATCATCATGATTCTGCTTCCAATTCCTGGTAGTTAGAA
AAACTGACAATGCATCATTATGATTCCTATTCTGATTCCTTCTCCTTTTGATTTCAAGTA
AGTAAAGTAATTAAACATCATGATATGTGCTTGTTCAATGCTCAGAAGGTGATAATTCTC
CTTTGGCAGCAAAAAAACCATGGTTGTTGGCAAACATATATTTCAGTATCTTTTAAATAC
ATCAACCTCATTGGATCAGAAAGAAGATGTATTCTTATGAAATATTCAGACATGAAAATG
AAGTTAGTTTTAACTGATTCACACTAAATGTAAATTACTTCTTTTCTTTGTTTTTTCAAA
GAAAGATTCTGCAGGATATGTTTAATTAATTTTGTTATGCAGGATTTGGTAGTACTATAC
ATATCATAGGAGCCATATTTTTTATTCTGATACTGAAGCATTAGTGAGATCTTAATTTAT
TTTATAATACTATTCACTACATAATGATTAGGTTTGTTTGATAAAATGCTTAAGGTTCAA
CTCGGATATTTCTTGTTGCTCAGTTGCTCTGCTTTCATCACTTGATAATGGTTCTTGCAT
GGACAGTTTTAATCTGATGTACTCATGTTGGACTCGGGCACTCATCAATTTTCCTTTTGG
CACATTACCAAACAATTGAATAAGAATATTCTTGGACGCATCTGATATAAACGATTCACA
ATTTGAAAAACAAACTTTTCAGTTTTAAGCATCCAGTGGATTTTTATTCTGATGGCAATA
CCTATGGAGTACAGAAGTGAAGGGTTCTGAAGCCTTTTAATCTATAAAATATAATTATTA
TAATGTAAATTTTGTGTGTCATCCTTTATAATTTGAATAGTGTATAGAATATCAATTGAC
TTCATTCAAATAGGTAATATTCATACGACTTAGTTTTAATTCATTATGTCATAGAAAACA
TGTTTTGGCAACTTTTAGTCAGCTCTCATTTTTATAAGTCTTCTCAAATGTGGGTTCCAT
CACGTCAGGGATATTGATGATAAATTGTTGAAAGTAAGAAACAGTAAATGTTCAATACTT
CAGAGTAAGCTCAAACTAGAATTGTTGTACATTGGCTTTTGAATTTTTCTCTCAAAAGAG
CAATGGTTGAGGGTAGTATATTATAACGCTTTATTGTCCTTCAGATGATAATCTGTCTAG
AGTAGGGTTAAAAAGTTTTTGTTAGCCAATATTGTAAATCATGCAGGTCCATGTACCATT
TCCATTTACCTTTGAGAGAAATTGGTTTCAACAGTGGGGTGCTAACATTGCTACTAGTGA
AAGAAACGTATGATCAAAATTCGAAAGCAATATTTGTAATCGAAACCATAGAGCCTAATC
GTAGGCAATTGCATAGTAGCTATTCTGAGATTAAATTTGCTATGCAATATCAATTGAGAG
ATTGCTCCATGCTGCTCCCTTTTTTGTTGGTGTATCGTTTTTATGGTGCGTTTACTGTAT
CCACATTTGTGATCATTAAACCATTTTTCTGCTACCTGTTTGACCATTTTTCTGCTACCT
GTTCGGCCATTTTTCTGCAACATGTTCGATCATTAATCACATAGCTTCGTGCATGTTCCA
TTCCCTTAGGTTGAGGTCCTATAAAACTGATATTCCCTCTGTATCAGGTTTATGTGGAAG
CCTACACATGTCCCTGTGTGAGATGCCACACATTTGAACCATTTTTCGTTGCCCAGTCAA
ATGGTAATTATATTGCAATCTTCTCTTCAATCCCCCCCTTCAAGCTGAACAAGTACAAGA
GGTATGAAAGCCATGGGGTATCAGGGTTTCCCATTAAATGCGTGTTTAGCGTGGATGGGG
AAAAGCTAATCTCGGGCTCCTCCGATGGTTCTATATACTTCTACGACTATAGGTCTTCTG
AGCTTGTCAGAAGAATCAAGGCATATGAGCAGGCTTGCATTGACATTGCTATCCACCCCA
GCATACCTAATGTGATTGCTTCATGCAGTTGGAATGGAGAGGTTTCAGTGTTTGAGTAAG
ATGTCTATATAAACTTCATTACAAGGCAGTCTTTGATTGTCTAAGAAAGAGATCAGTGAT
GTTGCAAGCAATCCTACATGTAATAGCCAAGAGGAATTGGCGCTGAAAAATTGAATGAAA
AATTATAAGGGAGAAAAATGTGGAATTGAATTTTCTGCTTTTTTGCATTTGCTTTCTTTC
AGAAATTCTCCTATACGGACGCCATGTATTTTCTACAACCTCTCCCTTATTTCCTCCCTG
TTTACAACAACGTCCACACGATAATAACATGCGGACATCAGGATGACAGAATAACATTGC
TTTCTTCTCCTATTGATTTTATTTTGTACTTCTAAACTCGTTGTCTAGGATTTGAATTAT
TGTATTGTTCCTTCTTTCTTCTAGGGATTGTGGGTTCATTTATCCTATTGTAGATCTTTT
ATCCTATAAATTGGGCTCCAAAAAAGGCCATGTCACACTACACATTTCACATCAGACATT
TATTAGTGTTTGATAAATG
>chr4:13288355-13293473 A1727 WDR P1
TAATTGAAAGGGCATGTGTCAAAAAGTTAGATAAGGGACACGGAGGGGAAGAAATATCTG
GACTCGAGGTTAATAGTATTTATCCATGCATTTGAGATCATATGTTTGATTTCCCCTCCG
TCAACTATCGCTTGTATAAAGAAGAAAATCACAGGCCAACTCTGTTGTATTATAAACCAT
AAACCAGTCTTCAAGATGCTTGAGCCCAAGTTCAGTAAGGCTCTGCTCTCATATATATGC
TTATGAGCCCAATGTATAAGTGGGTCTCCCTTGAAACAGTGAACAATCTTAACAAACACC
TCAAAAGAGCCCAATTGCTCCATTTGGCGGCGGCGTCAGCTTCGAGACGAAGCCAAGACC
AATTGATTGAGCTGGTAAAGTCTCCAATTGCCTGCACAAGGTTCTGGCAAGACTGGCCGC
AGCTTCCACCTCGATGGCAGAGGATAAAAGGCAATGAGAATTTGAGAAGCAGCAAAGCTC
CTGGATTTGAGACTTGAGACATGGATCTTCTCTGCAACGCATACTCAAACGCCTCAGACA
ACGAAGAAGAGGAAGAAGAATCAGCTAAACAACCCAGACCCGAAAACTTCACGCCCCCGA
ATTCGAAGCGGCTCAAACCCGATAACCCATTTACACATACTAAAACTCAGAATCCTCTGT
CGGACTCAACCCAGTTCCCGGCCCTCCGTATAGAAGCTCCGGTTCCTGGTAGATACGTAT
CCAAGAGAGAGCGCGGTCTCTTGGGTTCCCAACCTACCGCCCCCGACCCGAACCCGGATG
CTTTGCTGCTGACGACCTCGCCTGGTACTTTGTTCTTTCCATTTGGAAATATTCATAAAT
TCACGTTTTTTTATTTATTTGTAGAAACTTAAGAATGTAAATTACTAAATTTGGAAGAAA
AAGAAATGCTCATGACGGGTTCACTTAAGTTGACAATGTCACATTCATGTGCATATTTGC
ATAGCATATGTGTATGGTATACTGATGTAGTCAGTCATGTTGTTTGCTGGCAGTTTTTGG
GAGTATTTCGGATTCTGATGTTCCTCGTGATATTAAGTCTTTGTTGAGAAACAAAGCAAG
AAAGGGTCGTGCACAGCTTGGCCAGATGCCTCAAAGAATGTCTGTGCCTCTAAGCAGACA
TACCAAAGCTGTTAATGCTGTACATTGGTCACCAACTCATGGTAAGCTCTGCTTGTTCAC
CAACTCGTGTATTGACACTTATCCTTTTGGATTAGTGGTCTTGTGGCACAAAATTTTGCT
AAAAAAATTGGTTCTTGGATGCCCTTATAATACTTCTGACGATTGAATTTATTGGTTTAT
TAATTTGAGTAGAAGGTTGTTTTGTCAGTTGTTTAGATTAAATCCTTAAACAAGCAATAT
TCTATTTTGTATATGCCAGTTGCATTTAAAGCTCACTTGCCTTATTGATCTGTTCATTGG
AGTTAGTCTACAGCTCATCTTCTTGCCTCTGCTTCGATGGATCAAACAATCTGCATATGG
AATGTGTGGAGCAGTGATCAGAAGGTAGCCCGTGTTTTGAATTTTCACAATGCTGCTATC
AAAGATGTGAAATGGTCGGGGCAAGGGTTGTTTGTACTTTCTTGTGGATATGACTCCTCA
TCAAAGTTAGTGGATGTTGAAAGGGGGATAGAGACTCAGGTTTTTAAGGAGGATCAAGTT
GTTAGTGTTGTTAAATTCCATCCTGATAATTTCAACCTCTTTGTTTCTGGGGGATCCAAA
GGCGGTCTGAGGTTGTGGGATGTTAGAAATGGCAAGGCGGTCCATGAATACGTTCGAGGT
CATGATCCTATCCTTGATGTTGAATTCACCACGAATGGCAAGCAGATTATATCATCTAGT
GATGTATCTGGACGCAACCTTAGTGAAAATTCTATTGTTGTTTGGGATGTTTCACGACAA
GTTCCACTCTCTAATCAGGTAAGAGACTTCTTCCAGTTCTTGCTTCAATATGTGTTGCAA
ATGCAGTGTGTTTCATGCATTTATAAAAATTACATCCTTACGCAATTGATTACAGATATG
GTTGCCCTTGCATATCCTGTTTATATATTGAGCATAACTTGTATGTACATTAATTATGCA
TTATCCTGTAAGAACTTGCATTCATCCTTGTAACGTTGTTTTACGGTCTTTTTGGAAATC
CTCTTCTATTTGACCTTTCTAGATTTCATTATATGTTATCATCTAGTCTTCTGTTCAACG
CTTGTGAGACTTGGACCTGCCTATAATGAATTAATTTGGTTAGCATGCATTGTATACTTA
AGATGTAGATATAATACAAGGCCTTCTGTAATTATCTTCTTAATGATGAAAGATATGTGA
TGCTATAGATGTTGGCTGTGTCAGCTTATTTACGTGACACGATTCATGTTGAATATGTTG
CACATAATCTGTTCAATGGTCGTGTCGTAACTATAGAAATTTCCAATGTTTGGATCTCTT
ACTTCTTTGGAGTCATAACACGTGCTTTTTGACATTTGAAATATCTATTAGTCAGTAGTT
AAAATATTTTATTTTGTACTAGATTAGTGATCAGACTCATTTTGATTTTGATTCCTGAAA
GTTAATAAACATTTAAATTGGAATCATCATGATTCTGCTTCCAATTCCTGGTAGTTAGAA
AAACTGACAATGCATCATTATGATTCCTATTCTGATTCCTTCTCCTTTTGATTTCAAGTA
AGTAAAGTAATTAAACATCATGATATGTGCTTGTTCAATGCTCAGAAGGTGATAATTCTC
CTTTGGCAGCAAAAAAACCATGGTTGTTGGCAAACATATATTTCAGTATCTTTTAAATAC
ATCAACCTCATTGGATCAGAAAGAAGATGTATTCTTATGAAATATTCAGACATGAAAATG
AAGTTAGTTTTAACTGATTCACACTAAATGTAAATTACTTCTTTTCTTTGTTTTTTCAAA
GAAAGATTCTGCAGGATATGTTTAATTAATTTTGTTATGCAGGATTTGGTAGTACTATAC
ATATCATAGGAGCCATATTTTTTATTCTGATACTGAAGCATTAGTGAGATCTTAATTTAT
TTTATAATACTATTCACTACATAATGATTAGGTTTGTTTGATAAAATGCTTAAGGTTCAA
CTCGGATATTTCTTGTTGCTCAGTTGCTCTGCTTTCATCACTTGATAATGGTTCTTGCAT
GGACAGTTTTAATCTGATGTACTCATGTTGGACTCGGGCACTCATCAATTTTCCTTTTGG
CACATTACCAAACAATTGAATAAGAATATTCTTGGACGCATCTGATATAAACGATTCACA
ATTTGAAAAACAAACTTTTCAGTTTTAAGCATCCAGTGGATTTTTATTCTGATGGCAATA
CCTATGGAGTACAGAAGTGAAGGGTTCTGAAGCCTTTTAATCTATAAAATATAATTATTA
TAATGTAAATTTTGTGTGTCATCCTTTATAATTTGAATAGTGTATAGAATATCAATTGAC
TTCATTCAAATAGGTAATATTCATACGACTTAGTTTTAATTCATTATGTCATAGAAAACA
TGTTTTGGCAACTTTTAGTCAGCTCTCATTTTTATAAGTCTTCTCAAATGTGGGTTCCAT
CACGTCAGGGATATTGATGATAAATTGTTGAAAGTAAGAAACAGTAAATGTTCAATACTT
CAGAGTAAGCTCAAACTAGAATTGTTGTACATTGGCTTTTGAATTTTTCTCTCAAAAGAG
CAATGGTTGAGGGTAGTATATTATAACGCTTTATTGTCCTTCAGATGATAATCTGTCTAG
AGTAGGGTTAAAAAGTTTTTGTTAGCCAATATTGTAAATCATGCAGGTCCATGTACCATT
TCCATTTACCTTTGAGAGAAATTGGTTTCAACAGTGGGGTGCTAACATTGCTACTAGTGA
AAGAAACGTATGATCAAAATTCGAAAGCAATATTTGTAATCGAAACCATAGAGCCTAATC
GTAGGCAATTGCATAGTAGCTATTCTGAGATTAAATTTGCTATGCAATATCAATTGAGAG
ATTGCTCCATGCTGCTCCCTTTTTTGTTGGTGTATCGTTTTTATGGTGCGTTTACTGTAT
CCACATTTGTGATCATTAAACCATTTTTCTGCTACCTGTTTGACCATTTTTCTGCTACCT
GTTCGGCCATTTTTCTGCAACATGTTCGATCATTAATCACATAGCTTCGTGCATGTTCCA
TTCCCTTAGGTTGAGGTCCTATAAAACTGATATTCCCTCTGTATCAGGTTTATGTGGAAG
CCTACACATGTCCCTGTGTGAGATGCCACACATTTGAACCATTTTTCGTTGCCCAGTCAA
ATGGTAATTATATTGCAATCTTCTCTTCAATCCCCCCCTTCAAGCTGAACAAGTACAAGA
GGTATGAAAGCCATGGGGTATCAGGGTTTCCCATTAAATGCGTGTTTAGCGTGGATGGGG
AAAAGCTAATCTCGGGCTCCTCCGATGGTTCTATATACTTCTACGACTATAGGTCTTCTG
AGCTTGTCAGAAGAATCAAGGCATATGAGCAGGCTTGCATTGACATTGCTATCCACCCCA
GCATACCTAATGTGATTGCTTCATGCAGTTGGAATGGAGAGGTTTCAGTGTTTGAGTAAG
ATGTCTATATAAACTTCATTACAAGGCAGTCTTTGATTGTCTAAGAAAGAGATCAGTGAT
GTTGCAAGCAATCCTACATGTAATAGCCAAGAGGAATTGGCGCTGAAAAATTGAATGAAA
AATTATAAGGGAGAAAAATGTGGAATTGAATTTTCTGCTTTTTTGCATTTGCTTTCTTTC
AGAAATTCTCCTATACGGACGCCATGTATTTTCTACAACCTCTCCCTTATTTCCTCCCTG
TTTACAACAACGTCCACACGATAATAACATGCGGACATCAGGATGACAGAATAACATTGC
TTTCTTCTCCTATTGATTTTATTTTGTACTTCTAAACTCGTTGTCTAGGATTTGAATTAT
TGTATTGTTCCTTCTTTCTTCTAGGGATTGTGGGTTCATTTATCCTATTGTAGATCTTTT
ATCCTATAAATTGGGCTCCAAAAAAGGCCATGTCACACTACACATTTCACATCAGACATT
TATTAGTGTTTGATAAATG
>chr4:13288355-13293473 A1727 WDR P2
TAATTGAAAGGGCATGTGTCAAAAAGTTAGATAAGGGACACGGAGGGGAAGAAATATCTG
GACTCGAGGTTAATAGTATTTATCCATGCATTTGAGATCATATGTTTGATTTCCCCTCCG
TCAACTATCGCTTGTATAAAGAAGAAAATCACAGGCCAACTCTGTTGTATTATAAACCAT
AAACCAGTCTTCAAGATGCTTGAGCCCAAGTTCAGTAAGGCTCTGCTCTCATATATATGC
TTATGAGCCCAATGTATAAGTGGGTCTCCCTTGAAACAGTGAACAATCTTAACAAACACC
TCAAAAGAGCCCAATTGCTCCATTTGGCGGCGGCGTCAGCTTCGAGACGAAGCCAAGACC
AATTGATTGAGCTGGTAAAGTCTCCAATTGCCTGCACAAGGTTCTGGCAAGACTGGCCGC
AGCTTCCACCTCGATGGCAGAGGATAAAAGGCAATGAGAATTTGAGAAGCAGCAAAGCTC
CTGGATTTGAGACTTGAGACATGGATCTTCTCTGCAACGCATACTCAAACGCCTCAGACA
ACGAAGAAGAGGAAGAAGAATCAGCTAAACAACCCAGACCCGAAAACTTCACGCCCCCGA
ATTCGAAGCGGCTCAAACCCGATAACCCATTTACACATACTAAAACTCAGAATCCTCTGT
CGGACTCAACCCAGTTCCCGGCCCTCCGTATAGAAGCTCCGGTTCCTGGTAGATACGTAT
CCAAGAGAGAGCGCGGTCTCTTGGGTTCCCAACCTACCGCCCCCGACCCGAACCCGGATG
CTTTGCTGCTGACGACCTCGCCTGGTACTTTGTTCTTTCCATTTGGAAATATTCATAAAT
TCACGTTTTTTTATTTATTTGTAGAAACTTAAGAATGTAAATTACTAAATTTGGAAGAAA
AAGAAATGCTCATGACGGGTTCACTTAAGTTGACAATGTCACATTCATGTGCATATTTGC
ATAGCATATGTGTATGGTATACTGATGTAGTCAGTCATGTTGTTTGCTGGCAGTTTTTGG
GAGTATTTCGGATTCTGATGTTCCTCGTGATATTAAGTCTTTGTTGAGAAACAAAGCAAG
AAAGGGTCGTGCACAGCTTGGCCAGATGCCTCAAAGAATGTCTGTGCCTCTAAGCAGACA
TACCAAAGCTGTTAATGCTGTACATTGGTCACCAACTCATGGTAAGCTCTGCTTGTTCAC
CAACTCGTGTATTGACACTTATCCTTTTGGATTAGTGGTCTTGTGGCACAAAATTTTGCT
AAAAAAATTGGTTCTTGGATGCCCTTATAATACTTCTGACGATTGAATTTATTGGTTTAT
TAATTTGAGTAGAAGGTTGTTTTGTCAGTTGTTTAGATTAAATCCTTAAACAAGCAATAT
TCTATTTTGTATATGCCAGTTGCATTTAAAGCTCACTTGCCTTATTGATCTGTTCATTGG
AGTTAGTCTACAGCTCATCTTCTTGCCTCTGCTTCGATGGATCAAACAATCTGCATATGG
AATGTGTGGAGCAGTGATCAGAAGGTAGCCCGTGTTTTGAATTTTCACAATGCTGCTATC
AAAGATGTGAAATGGTCGGGGCAAGGGTTGTTTGTACTTTCTTGTGGATATGACTCCTCA
TCAAAGTTAGTGGATGTTGAAAGGGGGATAGAGACTCAGGTTTTTAAGGAGGATCAAGTT
GTTAGTGTTGTTAAATTCCATCCTGATAATTTCAACCTCTTTGTTTCTGGGGGATCCAAA
GGCGGTCTGAGGTTGTGGGATGTTAGAAATGGCAAGGCGGTCCATGAATACGTTCGAGGT
CATGATCCTATCCTTGATGTTGAATTCACCACGAATGGCAAGCAGATTATATCATCTAGT
GATGTATCTGGACGCAACCTTAGTGAAAATTCTATTGTTGTTTGGGATGTTTCACGACAA
GTTCCACTCTCTAATCAGGTAAGAGACTTCTTCCAGTTCTTGCTTCAATATGTGTTGCAA
ATGCAGTGTGTTTCATGCATTTATAAAAATTACATCCTTACGCAATTGATTACAGATATG
GTTGCCCTTGCATATCCTGTTTATATATTGAGCATAACTTGTATGTACATTAATTATGCA
TTATCCTGTAAGAACTTGCATTCATCCTTGTAACGTTGTTTTACGGTCTTTTTGGAAATC
CTCTTCTATTTGACCTTTCTAGATTTCATTATATGTTATCATCTAGTCTTCTGTTCAACG
CTTGTGAGACTTGGACCTGCCTATAATGAATTAATTTGGTTAGCATGCATTGTATACTTA
AGATGTAGATATAATACAAGGCCTTCTGTAATTATCTTCTTAATGATGAAAGATATGTGA
TGCTATAGATGTTGGCTGTGTCAGCTTATTTACGTGACACGATTCATGTTGAATATGTTG
CACATAATCTGTTCAATGGTCGTGTCGTAACTATAGAAATTTCCAATGTTTGGATCTCTT
ACTTCTTTGGAGTCATAACACGTGCTTTTTGACATTTGAAATATCTATTAGTCAGTAGTT
AAAATATTTTATTTTGTACTAGATTAGTGATCAGACTCATTTTGATTTTGATTCCTGAAA
GTTAATAAACATTTAAATTGGAATCATCATGATTCTGCTTCCAATTCCTGGTAGTTAGAA
AAACTGACAATGCATCATTATGATTCCTATTCTGATTCCTTCTCCTTTTGATTTCAAGTA
AGTAAAGTAATTAAACATCATGATATGTGCTTGTTCAATGCTCAGAAGGTGATAATTCTC
CTTTGGCAGCAAAAAAACCATGGTTGTTGGCAAACATATATTTCAGTATCTTTTAAATAC
ATCAACCTCATTGGATCAGAAAGAAGATGTATTCTTATGAAATATTCAGACATGAAAATG
AAGTTAGTTTTAACTGATTCACACTAAATGTAAATTACTTCTTTTCTTTGTTTTTTCAAA
GAAAGATTCTGCAGGATATGTTTAATTAATTTTGTTATGCAGGATTTGGTAGTACTATAC
ATATCATAGGAGCCATATTTTTTATTCTGATACTGAAGCATTAGTGAGATCTTAATTTAT
TTTATAATACTATTCACTACATAATGATTAGGTTTGTTTGATAAAATGCTTAAGGTTCAA
CTCGGATATTTCTTGTTGCTCAGTTGCTCTGCTTTCATCACTTGATAATGGTTCTTGCAT
GGACAGTTTTAATCTGATGTACTCATGTTGGACTCGGGCACTCATCAATTTTCCTTTTGG
CACATTACCAAACAATTGAATAAGAATATTCTTGGACGCATCTGATATAAACGATTCACA
ATTTGAAAAACAAACTTTTCAGTTTTAAGCATCCAGTGGATTTTTATTCTGATGGCAATA
CCTATGGAGTACAGAAGTGAAGGGTTCTGAAGCCTTTTAATCTATAAAATATAATTATTA
TAATGTAAATTTTGTGTGTCATCCTTTATAATTTGAATAGTGTATAGAATATCAATTGAC
TTCATTCAAATAGGTAATATTCATACGACTTAGTTTTAATTCATTATGTCATAGAAAACA
TGTTTTGGCAACTTTTAGTCAGCTCTCATTTTTATAAGTCTTCTCAAATGTGGGTTCCAT
CACGTCAGGGATATTGATGATAAATTGTTGAAAGTAAGAAACAGTAAATGTTCAATACTT
CAGAGTAAGCTCAAACTAGAATTGTTGTACATTGGCTTTTGAATTTTTCTCTCAAAAGAG
CAATGGTTGAGGGTAGTATATTATAACGCTTTATTGTCCTTCAGATGATAATCTGTCTAG
AGTAGGGTTAAAAAGTTTTTGTTAGCCAATATTGTAAATCATGCAGGTCCATGTACCATT
TCCATTTACCTTTGAGAGAAATTGGTTTCAACAGTGGGGTGCTAACATTGCTACTAGTGA
AAGAAACGTATGATCAAAATTCGAAAGCAATATTTGTAATCGAAACCATAGAGCCTAATC
GTAGGCAATTGCATAGTAGCTATTCTGAGATTAAATTTGCTATGCAATATCAATTGAGAG
ATTGCTCCATGCTGCTCCCTTTTTTGTTGGTGTATCGTTTTTATGGTGCGTTTACTGTAT
CCACATTTGTGATCATTAAACCATTTTTCTGCTACCTGTTTGACCATTTTTCTGCTACCT
GTTCGGCCATTTTTCTGCAACATGTTCGATCATTAATCACATAGCTTCGTGCATGTTCCA
TTCCCTTAGGTTGAGGTCCTATAAAACTGATATTCCCTCTGTATCAGGTTTATGTGGAAG
CCTACACATGTCCCTGTGTGAGATGCCACACATTTGAACCATTTTTCGTTGCCCAGTCAA
ATGGTAATTATATTGCAATCTTCTCTTCAATCCCCCCCTTCAAGCTGAACAAGTACAAGA
GGTATGAAAGCCATGGGGTATCAGGGTTTCCCATTAAATGCGTGTTTAGCGTGGATGGGG
AAAAGCTAATCTCGGGCTCCTCCGATGGTTCTATATACTTCTACGACTATAGGTCTTCTG
AGCTTGTCAGAAGAATCAAGGCATATGAGCAGGCTTGCATTGACATTGCTATCCACCCCA
GCATACCTAATGTGATTGCTTCATGCAGTTGGAATGGAGAGGTTTCAGTGTTTGAGTAAG
ATGTCTATATAAACTTCATTACAAGGCAGTCTTTGATTGTCTAAGAAAGAGATCAGTGAT
GTTGCAAGCAATCCTACATGTAATAGCCAAGAGGAATTGGCGCTGAAAAATTGAATGAAA
AATTATAAGGGAGAAAAATGTGGAATTGAATTTTCTGCTTTTTTGCATTTGCTTTCTTTC
AGAAATTCTCCTATACGGACGCCATGTATTTTCTACAACCTCTCCCTTATTTCCTCCCTG
TTTACAACAACGTCCACACGATAATAACATGCGGACATCAGGATGACAGAATAACATTGC
TTTCTTCTCCTATTGATTTTATTTTGTACTTCTAAACTCGTTGTCTAGGATTTGAATTAT
TGTATTGTTCCTTCTTTCTTCTAGGGATTGTGGGTTCATTTATCCTATTGTAGATCTTTT
ATCCTATAAATTGGGCTCCAAAAAAGGCCATGTCACACTACACATTTCACATCAGACATT
TATTAGTGTTTGATAAATG
>chr4:13288355-13293473 A1729 WDR P1
TAATTGAAAGGGCATGTGTCAAAAAGTTAGATAAGGGACACGGAGGGGAAGAAATATCTG
GACTCGAGGTTAATAGTATTTATCCATGCATTTGAGATCATATGTTTGATTTCCCCTCCG
TCAACTATCGCTTGTATAAAGAAGAAAATCACAGGCCAACTCTGTTGTATTATAAACCAT
AAACCAGTCTTCAAGATGCTTGAGCCCAAGTTCAGTAAGGCTCTGCTCTCATATATATGC
TTATGAGCCCAATGTATAAGTGGGTCTCCCTTGAAACAGTGAACAATCTTAACAAACACC
TCAAAAGAGCCCAATTGCTCCATTTGGCGGCGGCGTCAGCTTCGAGACGAAGCCAAGACC
AATTGATTGAGCTGGTAAAGTCTCCAATTGCCTGCACAAGGTTCTGGCAAGACTGGCCGC
AGCTTCCACCTCGATGGCAGAGGATAAAAGGCAATGAGAATTTGAGAAGCAGCAAAGCTC
CTGGATTTGAGACTTGAGACATGGATCTTCTCTGCAACGCATACTCAAACGCCTCAGACA
ACGAAGAAGAGGAAGAAGAATCAGCTAAACAACCCAGACCCGAAAACTTCACGCCCCCGA
ATTCGAAGCGGCTCAAACCCGATAACCCATTTACACATACTAAAACTCAGAATCCTCTGT
CGGACTCAACCCAGTTCCCGGCCCTCCGTATAGAAGCTCCGGTTCCTGGTAGATACGTAT
CCAAGAGAGAGCGCGGTCTCTTGGGTTCCCAACCTACCGCCCCCGACCCGAACCCGGATG
CTTTGCTGCTGACGACCTCGCCTGGTACTTTGTTCTTTCCATTTGGAAATATTCATAAAT
TCACGTTTTTTTATTTATTTGTAGAAACTTAAGAATGTAAATTACTAAATTTGGAAGAAA
AAGAAATGCTCATGACGGGTTCACTTAAGTTGACAATGTCACATTCATGTGCATATTTGC
ATAGCATATGTGTATGGTATACTGATGTAGTCAGTCATGTTGTTTGCTGGCAGTTTTTGG
GAGTATTTCGGATTCTGATGTTCCTCGTGATATTAAGTCTTTGTTGAGAAACAAAGCAAG
AAAGGGTCGTGCACAGCTTGGCCAGATGCCTCAAAGAATGTCTGTGCCTCTAAGCAGACA
TACCAAAGCTGTTAATGCTGTACATTGGTCACCAACTCATGGTAAGCTCTGCTTGTTCAC
CAACTCGTGTATTGACACTTATCCTTTTGGATTAGTGGTCTTGTGGCACAAAATTTTGCT
AAAAAAATTGGTTCTTGGATGCCCTTATAATACTTCTGACGATTGAATTTATTGGTTTAT
TAATTTGAGTAGAAGGTTGTTTTGTCAGTTGTTTAGATTAAATCCTTAAACAAGCAATAT
TCTATTTTGTATATGCCAGTTGCATTTAAAGCTCACTTGCCTTATTGATCTGTTCATTGG
AGTTAGTCTACAGCTCATCTTCTTGCCTCTGCTTCGATGGATCAAACAATCTGCATATGG
AATGTGTGGAGCAGTGATCAGAAGGTAGCCCGTGTTTTGAATTTTCACAATGCTGCTATC
AAAGATGTGAAATGGTCGGGGCAAGGGTTGTTTGTACTTTCTTGTGGATATGACTCCTCA
TCAAAGTTAGTGGATGTTGAAAGGGGGATAGAGACTCAGGTTTTTAAGGAGGATCAAGTT
GTTAGTGTTGTTAAATTCCATCCTGATAATTTCAACCTCTTTGTTTCTGGGGGATCCAAA
GGCGGTCTGAGGTTGTGGGATGTTAGAAATGGCAAGGCGGTCCATGAATACGTTCGAGGT
CATGATCCTATCCTTGATGTTGAATTCACCACGAATGGCAAGCAGATTATATCATCTAGT
GATGTATCTGGACGCAACCTTAGTGAAAATTCTATTGTTGTTTGGGATGTTTCACGACAA
GTTCCACTCTCTAATCAGGTAAGAGACTTCTTCCAGTTCTTGCTTCAATATGTGTTGCAA
ATGCAGTGTGTTTCATGCATTTATAAAAATTACATCCTTACGCAATTGATTACAGATATG
GTTGCCCTTGCATATCCTGTTTATATATTGAGCATAACTTGTATGTACATTAATTATGCA
TTATCCTGTAAGAACTTGCATTCATCCTTGTAACGTTGTTTTACGGTCTTTTTGGAAATC
CTCTTCTATTTGACCTTTCTAGATTTCATTATATGTTATCATCTAGTCTTCTGTTCAACG
CTTGTGAGACTTGGACCTGCCTATAATGAATTAATTTGGTTAGCATGCATTGTATACTTA
AGATGTAGATATAATACAAGGCCTTCTGTAATTATCTTCTTAATGATGAAAGATATGTGA
TGCTATAGATGTTGGCTGTGTCAGCTTATTTACGTGACACGATTCATGTTGAATATGTTG
CACATAATCTGTTCAATGGTCGTGTCGTAACTATAGAAATTTCCAATGTTTGGATCTCTT
ACTTCTTTGGAGTCATAACACGTGCTTTTTGACATTTGAAATATCTATTAGTCAGTAGTT
AAAATATTTTATTTTGTACTAGATTAGTGATCAGACTCATTTTGATTTTGATTCCTGAAA
GTTAATAAACATTTAAATTGGAATCATCATGATTCTGCTTCCAATTCCTGGTAGTTAGAA
AAACTGACAATGCATCATTATGATTCCTATTCTGATTCCTTCTCCTTTTGATTTCAAGTA
AGTAAAGTAATTAAACATCATGATATGTGCTTGTTCAATGCTCAGAAGGTGATAATTCTC
CTTTGGCAGCAAAAAAACCATGGTTGTTGGCAAACATATATTTCAGTATCTTTTAAATAC
ATCAACCTCATTGGATCAGAAAGAAGATGTATTCTTATGAAATATTCAGACATGAAAATG
AAGTTAGTTTTAACTGATTCACACTAAATGTAAATTACTTCTTTTCTTTGTTTTTTCAAA
GAAAGATTCTGCAGGATATGTTTAATTAATTTTGTTATGCAGGATTTGGTAGTACTATAC
ATATCATAGGAGCCATATTTTTTATTCTGATACTGAAGCATTAGTGAGATCTTAATTTAT
TTTATAATACTATTCACTACATAATGATTAGGTTTGTTTGATAAAATGCTTAAGGTTCAA
CTCGGATATTTCTTGTTGCTCAGTTGCTCTGCTTTCATCACTTGATAATGGTTCTTGCAT
GGACAGTTTTAATCTGATGTACTCATGTTGGACTCGGGCACTCATCAATTTTCCTTTTGG
CACATTACCAAACAATTGAATAAGAATATTCTTGGACGCATCTGATATAAACGATTCACA
ATTTGAAAAACAAACTTTTCAGTTTTAAGCATCCAGTGGATTTTTATTCTGATGGCAATA
CCTATGGAGTACAGAAGTGAAGGGTTCTGAAGCCTTTTAATCTATAAAATATAATTATTA
TAATGTAAATTTTGTGTGTCATCCTTTATAATTTGAATAGTGTATAGAATATCAATTGAC
TTCATTCAAATAGGTAATATTCATACGACTTAGTTTTAATTCATTATGTCATAGAAAACA
TGTTTTGGCAACTTTTAGTCAGCTCTCATTTTTATAAGTCTTCTCAAATGTGGGTTCCAT
CACGTCAGGGATATTGATGATAAATTGTTGAAAGTAAGAAACAGTAAATGTTCAATACTT
CAGAGTAAGCTCAAACTAGAATTGTTGTACATTGGCTTTTGAATTTTTCTCTCAAAAGAG
CAATGGTTGAGGGTAGTATATTATAACGCTTTATTGTCCTTCAGATGATAATCTGTCTAG
AGTAGGGTTAAAAAGTTTTTGTTAGCCAATATTGTAAATCATGCAGGTCCATGTACCATT
TCCATTTACCTTTGAGAGAAATTGGTTTCAACAGTGGGGTGCTAACATTGCTACTAGTGA
AAGAAACGTATGATCAAAATTCGAAAGCAATATTTGTAATCGAAACCATAGAGCCTAATC
GTAGGCAATTGCATAGTAGCTATTCTGAGATTAAATTTGCTATGCAATATCAATTGAGAG
ATTGCTCCATGCTGCTCCCTTTTTTGTTGGTGTATCGTTTTTATGGTGCGTTTACTGTAT
CCACATTTGTGATCATTAAACCATTTTTCTGCTACCTGTTTGACCATTTTTCTGCTACCT
GTTCGGCCATTTTTCTGCAACATGTTCGATCATTAATCACATAGCTTCGTGCATGTTCCA
TTCCCTTAGGTTGAGGTCCTATAAAACTGATATTCCCTCTGTATCAGGTTTATGTGGAAG
CCTACACATGTCCCTGTGTGAGATGCCACACATTTGAACCATTTTTCGTTGCCCAGTCAA
ATGGTAATTATATTGCAATCTTCTCTTCAATCCCCCCCTTCAAGCTGAACAAGTACAAGA
GGTATGAAAGCCATGGGGTATCAGGGTTTCCCATTAAATGCGTGTTTAGCGTGGATGGGG
AAAAGCTAATCTCGGGCTCCTCCGATGGTTCTATATACTTCTACGACTATAGGTCTTCTG
AGCTTGTCAGAAGAATCAAGGCATATGAGCAGGCTTGCATTGACATTGCTATCCACCCCA
GCATACCTAATGTGATTGCTTCATGCAGTTGGAATGGAGAGGTTTCAGTGTTTGAGTAAG
ATGTCTATATAAACTTCATTACAAGGCAGTCTTTGATTGTCTAAGAAAGAGATCAGTGAT
GTTGCAAGCAATCCTACATGTAATAGCCAAGAGGAATTGGCGCTGAAAAATTGAATGAAA
AATTATAAGGGAGAAAAATGTGGAATTGAATTTTCTGCTTTTTTGCATTTGCTTTCTTTC
AGAAATTCTCCTATACGGACGCCATGTATTTTCTACAACCTCTCCCTTATTTCCTCCCTG
TTTACAACAACGTCCACACGATAATAACATGCGGACATCAGGATGACAGAATAACATTGC
TTTCTTCTCCTATTGATTTTATTTTGTACTTCTAAACTCGTTGTCTAGGATTTGAATTAT
TGTATTGTTCCTTCTTTCTTCTAGGGATTGTGGGTTCATTTATCCTATTGTAGATCTTTT
ATCCTATAAATTGGGCTCCAAAAAAGGCCATGTCACACTACACATTTCACATCAGACATT
TATTAGTGTTTGATAAATG
>chr4:13288355-13293473 A1729 WDR P2
TAATTGAAAGGGCATGTGTCAAAAAGTTAGATAAGGGACACGGAGGGGAAGAAATATCTG
GACTCGAGGTTAATAGTATTTATCCATGCATTTGAGATCATATGTTTGATTTCCCCTCCG
TCAACTATCGCTTGTATAAAGAAGAAAATCACAGGCCAACTCTGTTGTATTATAAACCAT
AAACCAGTCTTCAAGATGCTTGAGCCCAAGTTCAGTAAGGCTCTGCTCTCATATATATGC
TTATGAGCCCAATGTATAAGTGGGTCTCCCTTGAAACAGTGAACAATCTTAACAAACACC
TCAAAAGAGCCCAATTGCTCCATTTGGCGGCGGCGTCAGCTTCGAGACGAAGCCAAGACC
AATTGATTGAGCTGGTAAAGTCTCCAATTGCCTGCACAAGGTTCTGGCAAGACTGGCCGC
AGCTTCCACCTCGATGGCAGAGGATAAAAGGCAATGAGAATTTGAGAAGCAGCAAAGCTC
CTGGATTTGAGACTTGAGACATGGATCTTCTCTGCAACGCATACTCAAACGCCTCAGACA
ACGAAGAAGAGGAAGAAGAATCAGCTAAACAACCCAGACCCGAAAACTTCACGCCCCCGA
ATTCGAAGCGGCTCAAACCCGATAACCCATTTACACATACTAAAACTCAGAATCCTCTGT
CGGACTCAACCCAGTTCCCGGCCCTCCGTATAGAAGCTCCGGTTCCTGGTAGATACGTAT
CCAAGAGAGAGCGCGGTCTCTTGGGTTCCCAACCTACCGCCCCCGACCCGAACCCGGATG
CTTTGCTGCTGACGACCTCGCCTGGTACTTTGTTCTTTCCATTTGGAAATATTCATAAAT
TCACGTTTTTTTATTTATTTGTAGAAACTTAAGAATGTAAATTACTAAATTTGGAAGAAA
AAGAAATGCTCATGACGGGTTCACTTAAGTTGACAATGTCACATTCATGTGCATATTTGC
ATAGCATATGTGTATGGTATACTGATGTAGTCAGTCATGTTGTTTGCTGGCAGTTTTTGG
GAGTATTTCGGATTCTGATGTTCCTCGTGATATTAAGTCTTTGTTGAGAAACAAAGCAAG
AAAGGGTCGTGCACAGCTTGGCCAGATGCCTCAAAGAATGTCTGTGCCTCTAAGCAGACA
TACCAAAGCTGTTAATGCTGTACATTGGTCACCAACTCATGGTAAGCTCTGCTTGTTCAC
CAACTCGTGTATTGACACTTATCCTTTTGGATTAGTGGTCTTGTGGCACAAAATTTTGCT
AAAAAAATTGGTTCTTGGATGCCCTTATAATACTTCTGACGATTGAATTTATTGGTTTAT
TAATTTGAGTAGAAGGTTGTTTTGTCAGTTGTTTAGATTAAATCCTTAAACAAGCAATAT
TCTATTTTGTATATGCCAGTTGCATTTAAAGCTCACTTGCCTTATTGATCTGTTCATTGG
AGTTAGTCTACAGCTCATCTTCTTGCCTCTGCTTCGATGGATCAAACAATCTGCATATGG
AATGTGTGGAGCAGTGATCAGAAGGTAGCCCGTGTTTTGAATTTTCACAATGCTGCTATC
AAAGATGTGAAATGGTCGGGGCAAGGGTTGTTTGTACTTTCTTGTGGATATGACTCCTCA
TCAAAGTTAGTGGATGTTGAAAGGGGGATAGAGACTCAGGTTTTTAAGGAGGATCAAGTT
GTTAGTGTTGTTAAATTCCATCCTGATAATTTCAACCTCTTTGTTTCTGGGGGATCCAAA
GGCGGTCTGAGGTTGTGGGATGTTAGAAATGGCAAGGCGGTCCATGAATACGTTCGAGGT
CATGATCCTATCCTTGATGTTGAATTCACCACGAATGGCAAGCAGATTATATCATCTAGT
GATGTATCTGGACGCAACCTTAGTGAAAATTCTATTGTTGTTTGGGATGTTTCACGACAA
GTTCCACTCTCTAATCAGGTAAGAGACTTCTTCCAGTTCTTGCTTCAATATGTGTTGCAA
ATGCAGTGTGTTTCATGCATTTATAAAAATTACATCCTTACGCAATTGATTACAGATATG
GTTGCCCTTGCATATCCTGTTTATATATTGAGCATAACTTGTATGTACATTAATTATGCA
TTATCCTGTAAGAACTTGCATTCATCCTTGTAACGTTGTTTTACGGTCTTTTTGGAAATC
CTCTTCTATTTGACCTTTCTAGATTTCATTATATGTTATCATCTAGTCTTCTGTTCAACG
CTTGTGAGACTTGGACCTGCCTATAATGAATTAATTTGGTTAGCATGCATTGTATACTTA
AGATGTAGATATAATACAAGGCCTTCTGTAATTATCTTCTTAATGATGAAAGATATGTGA
TGCTATAGATGTTGGCTGTGTCAGCTTATTTACGTGACACGATTCATGTTGAATATGTTG
CACATAATCTGTTCAATGGTCGTGTCGTAACTATAGAAATTTCCAATGTTTGGATCTCTT
ACTTCTTTGGAGTCATAACACGTGCTTTTTGACATTTGAAATATCTATTAGTCAGTAGTT
AAAATATTTTATTTTGTACTAGATTAGTGATCAGACTCATTTTGATTTTGATTCCTGAAA
GTTAATAAACATTTAAATTGGAATCATCATGATTCTGCTTCCAATTCCTGGTAGTTAGAA
AAACTGACAATGCATCATTATGATTCCTATTCTGATTCCTTCTCCTTTTGATTTCAAGTA
AGTAAAGTAATTAAACATCATGATATGTGCTTGTTCAATGCTCAGAAGGTGATAATTCTC
CTTTGGCAGCAAAAAAACCATGGTTGTTGGCAAACATATATTTCAGTATCTTTTAAATAC
ATCAACCTCATTGGATCAGAAAGAAGATGTATTCTTATGAAATATTCAGACATGAAAATG
AAGTTAGTTTTAACTGATTCACACTAAATGTAAATTACTTCTTTTCTTTGTTTTTTCAAA
GAAAGATTCTGCAGGATATGTTTAATTAATTTTGTTATGCAGGATTTGGTAGTACTATAC
ATATCATAGGAGCCATATTTTTTATTCTGATACTGAAGCATTAGTGAGATCTTAATTTAT
TTTATAATACTATTCACTACATAATGATTAGGTTTGTTTGATAAAATGCTTAAGGTTCAA
CTCGGATATTTCTTGTTGCTCAGTTGCTCTGCTTTCATCACTTGATAATGGTTCTTGCAT
GGACAGTTTTAATCTGATGTACTCATGTTGGACTCGGGCACTCATCAATTTTCCTTTTGG
CACATTACCAAACAATTGAATAAGAATATTCTTGGACGCATCTGATATAAACGATTCACA
ATTTGAAAAACAAACTTTTCAGTTTTAAGCATCCAGTGGATTTTTATTCTGATGGCAATA
CCTATGGAGTACAGAAGTGAAGGGTTCTGAAGCCTTTTAATCTATAAAATATAATTATTA
TAATGTAAATTTTGTGTGTCATCCTTTATAATTTGAATAGTGTATAGAATATCAATTGAC
TTCATTCAAATAGGTAATATTCATACGACTTAGTTTTAATTCATTATGTCATAGAAAACA
TGTTTTGGCAACTTTTAGTCAGCTCTCATTTTTATAAGTCTTCTCAAATGTGGGTTCCAT
CACGTCAGGGATATTGATGATAAATTGTTGAAAGTAAGAAACAGTAAATGTTCAATACTT
CAGAGTAAGCTCAAACTAGAATTGTTGTACATTGGCTTTTGAATTTTTCTCTCAAAAGAG
CAATGGTTGAGGGTAGTATATTATAACGCTTTATTGTCCTTCAGATGATAATCTGTCTAG
AGTAGGGTTAAAAAGTTTTTGTTAGCCAATATTGTAAATCATGCAGGTCCATGTACCATT
TCCATTTACCTTTGAGAGAAATTGGTTTCAACAGTGGGGTGCTAACATTGCTACTAGTGA
AAGAAACGTATGATCAAAATTCGAAAGCAATATTTGTAATCGAAACCATAGAGCCTAATC
GTAGGCAATTGCATAGTAGCTATTCTGAGATTAAATTTGCTATGCAATATCAATTGAGAG
ATTGCTCCATGCTGCTCCCTTTTTTGTTGGTGTATCGTTTTTATGGTGCGTTTACTGTAT
CCACATTTGTGATCATTAAACCATTTTTCTGCTACCTGTTTGACCATTTTTCTGCTACCT
GTTCGGCCATTTTTCTGCAACATGTTCGATCATTAATCACATAGCTTCGTGCATGTTCCA
TTCCCTTAGGTTGAGGTCCTATAAAACTGATATTCCCTCTGTATCAGGTTTATGTGGAAG
CCTACACATGTCCCTGTGTGAGATGCCACACATTTGAACCATTTTTCGTTGCCCAGTCAA
ATGGTAATTATATTGCAATCTTCTCTTCAATCCCCCCCTTCAAGCTGAACAAGTACAAGA
GGTATGAAAGCCATGGGGTATCAGGGTTTCCCATTAAATGCGTGTTTAGCGTGGATGGGG
AAAAGCTAATCTCGGGCTCCTCCGATGGTTCTATATACTTCTACGACTATAGGTCTTCTG
AGCTTGTCAGAAGAATCAAGGCATATGAGCAGGCTTGCATTGACATTGCTATCCACCCCA
GCATACCTAATGTGATTGCTTCATGCAGTTGGAATGGAGAGGTTTCAGTGTTTGAGTAAG
ATGTCTATATAAACTTCATTACAAGGCAGTCTTTGATTGTCTAAGAAAGAGATCAGTGAT
GTTGCAAGCAATCCTACATGTAATAGCCAAGAGGAATTGGCGCTGAAAAATTGAATGAAA
AATTATAAGGGAGAAAAATGTGGAATTGAATTTTCTGCTTTTTTGCATTTGCTTTCTTTC
AGAAATTCTCCTATACGGACGCCATGTATTTTCTACAACCTCTCCCTTATTTCCTCCCTG
TTTACAACAACGTCCACACGATAATAACATGCGGACATCAGGATGACAGAATAACATTGC
TTTCTTCTCCTATTGATTTTATTTTGTACTTCTAAACTCGTTGTCTAGGATTTGAATTAT
TGTATTGTTCCTTCTTTCTTCTAGGGATTGTGGGTTCATTTATCCTATTGTAGATCTTTT
ATCCTATAAATTGGGCTCCAAAAAAGGCCATGTCACACTACACATTTCACATCAGACATT
TATTAGTGTTTGATAAATG
>chr4:13288355-13293473 A1731 WDR P1
TAATTGAAAGGGCATGTGTCAAAAAGTTAGATAAGGGACACGGAGGGGAAGAAATATCTG
GACTCGAGGTTAATAGTATTTATCCATGCATTTGAGATCATATGTTTGATTTCCCCTCCG
TCAACTATCGCTTGTATAAAGAAGAAAATCACAGGCCAACTCTGTTGTATTATAAACCAT
AAACCAGTCTTCAAGATGCTTGAGCCCAAGTTCAGTAAGGCTCTGCTCTCATATATATGC
TTATGAGCCCAATGTATAAGTGGGTCTCCCTTGAAACAGTGAACAATCTTAACAAACACC
TCAAAAGAGCCCAATTGCTCCATTTGGCGGCGGCGTCAGCTTCGAGACGAAGCCAAGACC
AATTGATTGAGCTGGTAAAGTCTCCAATTGCCTGCACAAGGTTCTGGCAAGACTGGCCGC
AGCTTCCACCTCGATGGCAGAGGATAAAAGGCAATGAGAATTTGAGAAGCAGCAAAGCTC
CTGGATTTGAGACTTGAGACATGGATCTTCTCTGCAACGCATACTCAAACGCCTCAGACA
ACGAAGAAGAGGAAGAAGAATCAGCTAAACAACCCAGACCCGAAAACTTCACGCCCCCGA
ATTCGAAGCGGCTCAAACCCGATAACCCATTTACACATACTAAAACTCAGAATCCTCTGT
CGGACTCAACCCAGTTCCCGGCCCTCCGTATAGAAGCTCCGGTTCCTGGTAGATACGTAT
CCAAGAGAGAGCGCGGTCTCTTGGGTTCCCAACCTACCGCCCCCGACCCGAACCCGGATG
CTTTGCTGCTGACGACCTCGCCTGGTACTTTGTTCTTTCCATTTGGAAATATTCATAAAT
TCACGTTTTTTTATTTATTTGTAGAAACTTAAGAATGTAAATTACTAAATTTGGAAGAAA
AAGAAATGCTCATGACGGGTTCACTTAAGTTGACAATGTCACATTCATGTGCATATTTGC
ATAGCATATGTGTATGGTATACTGATGTAGTCAGTCATGTTGTTTGCTGGCAGTTTTTGG
GAGTATTTCGGATTCTGATGTTCCTCGTGATATTAAGTCTTTGTTGAGAAACAAAGCAAG
AAAGGGTCGTGCACAGCTTGGCCAGATGCCTCAAAGAATGTCTGTGCCTCTAAGCAGACA
TACCAAAGCTGTTAATGCTGTACATTGGTCACCAACTCATGGTAAGCTCTGCTTGTTCAC
CAACTCGTGTATTGACACTTATCCTTTTGGATTAGTGGTCTTGTGGCACAAAATTTTGCT
AAAAAAATTGGTTCTTGGATGCCCTTATAATACTTCTGACGATTGAATTTATTGGTTTAT
TAATTTGAGTAGAAGGTTGTTTTGTCAGTTGTTTAGATTAAATCCTTAAACAAGCAATAT
TCTATTTTGTATATGCCAGTTGCATTTAAAGCTCACTTGCCTTATTGATCTGTTCATTGG
AGTTAGTCTACAGCTCATCTTCTTGCCTCTGCTTCGATGGATCAAACAATCTGCATATGG
AATGTGTGGAGCAGTGATCAGAAGGTAGCCCGTGTTTTGAATTTTCACAATGCTGCTATC
AAAGATGTGAAATGGTCGGGGCAAGGGTTGTTTGTACTTTCTTGTGGATATGACTCCTCA
TCAAAGTTAGTGGATGTTGAAAGGGGGATAGAGACTCAGGTTTTTAAGGAGGATCAAGTT
GTTAGTGTTGTTAAATTCCATCCTGATAATTTCAACCTCTTTGTTTCTGGGGGATCCAAA
GGCGGTCTGAGGTTGTGGGATGTTAGAAATGGCAAGGCGGTCCATGAATACGTTCGAGGT
CATGATCCTATCCTTGATGTTGAATTCACCACGAATGGCAAGCAGATTATATCATCTAGT
GATGTATCTGGACGCAACCTTAGTGAAAATTCTATTGTTGTTTGGGATGTTTCACGACAA
GTTCCACTCTCTAATCAGGTAAGAGACTTCTTCCAGTTCTTGCTTCAATATGTGTTGCAA
ATGCAGTGTGTTTCATGCATTTATAAAAATTACATCCTTACGCAATTGATTACAGATATG
GTTGCCCTTGCATATCCTGTTTATATATTGAGCATAACTTGTATGTACATTAATTATGCA
TTATCCTGTAAGAACTTGCATTCATCCTTGTAACGTTGTTTTACGGTCTTTTTGGAAATC
CTCTTCTATTTGACCTTTCTAGATTTCATTATATGTTATCATCTAGTCTTCTGTTCAACG
CTTGTGAGACTTGGACCTGCCTATAATGAATTAATTTGGTTAGCATGCATTGTATACTTA
AGATGTAGATATAATACAAGGCCTTCTGTAATTATCTTCTTAATGATGAAAGATATGTGA
TGCTATAGATGTTGGCTGTGTCAGCTTATTTACGTGACACGATTCATGTTGAATATGTTG
CACATAATCTGTTCAATGGTCGTGTCGTAACTATAGAAATTTCCAATGTTTGGATCTCTT
ACTTCTTTGGAGTCATAACACGTGCTTTTTGACATTTGAAATATCTATTAGTCAGTAGTT
AAAATATTTTATTTTGTACTAGATTAGTGATCAGACTCATTTTGATTTTGATTCCTGAAA
GTTAATAAACATTTAAATTGGAATCATCATGATTCTGCTTCCAATTCCTGGTAGTTAGAA
AAACTGACAATGCATCATTATGATTCCTATTCTGATTCCTTCTCCTTTTGATTTCAAGTA
AGTAAAGTAATTAAACATCATGATATGTGCTTGTTCAATGCTCAGAAGGTGATAATTCTC
CTTTGGCAGCAAAAAAACCATGGTTGTTGGCAAACATATATTTCAGTATCTTTTAAATAC
ATCAACCTCATTGGATCAGAAAGAAGATGTATTCTTATGAAATATTCAGACATGAAAATG
AAGTTAGTTTTAACTGATTCACACTAAATGTAAATTACTTCTTTTCTTTGTTTTTTCAAA
GAAAGATTCTGCAGGATATGTTTAATTAATTTTGTTATGCAGGATTTGGTAGTACTATAC
ATATCATAGGAGCCATATTTTTTATTCTGATACTGAAGCATTAGTGAGATCTTAATTTAT
TTTATAATACTATTCACTACATAATGATTAGGTTTGTTTGATAAAATGCTTAAGGTTCAA
CTCGGATATTTCTTGTTGCTCAGTTGCTCTGCTTTCATCACTTGATAATGGTTCTTGCAT
GGACAGTTTTAATCTGATGTACTCATGTTGGACTCGGGCACTCATCAATTTTCCTTTTGG
CACATTACCAAACAATTGAATAAGAATATTCTTGGACGCATCTGATATAAACGATTCACA
ATTTGAAAAACAAACTTTTCAGTTTTAAGCATCCAGTGGATTTTTATTCTGATGGCAATA
CCTATGGAGTACAGAAGTGAAGGGTTCTGAAGCCTTTTAATCTATAAAATATAATTATTA
TAATGTAAATTTTGTGTGTCATCCTTTATAATTTGAATAGTGTATAGAATATCAATTGAC
TTCATTCAAATAGGTAATATTCATACGACTTAGTTTTAATTCATTATGTCATAGAAAACA
TGTTTTGGCAACTTTTAGTCAGCTCTCATTTTTATAAGTCTTCTCAAATGTGGGTTCCAT
CACGTCAGGGATATTGATGATAAATTGTTGAAAGTAAGAAACAGTAAATGTTCAATACTT
CAGAGTAAGCTCAAACTAGAATTGTTGTACATTGGCTTTTGAATTTTTCTCTCAAAAGAG
CAATGGTTGAGGGTAGTATATTATAACGCTTTATTGTCCTTCAGATGATAATCTGTCTAG
AGTAGGGTTAAAAAGTTTTTGTTAGCCAATATTGTAAATCATGCAGGTCCATGTACCATT
TCCATTTACCTTTGAGAGAAATTGGTTTCAACAGTGGGGTGCTAACATTGCTACTAGTGA
AAGAAACGTATGATCAAAATTCGAAAGCAATATTTGTAATCGAAACCATAGAGCCTAATC
GTAGGCAATTGCATAGTAGCTATTCTGAGATTAAATTTGCTATGCAATATCAATTGAGAG
ATTGCTCCATGCTGCTCCCTTTTTTGTTGGTGTATCGTTTTTATGGTGCGTTTACTGTAT
CCACATTTGTGATCATTAAACCATTTTTCTGCTACCTGTTTGACCATTTTTCTGCTACCT
GTTCGGCCATTTTTCTGCAACATGTTCGATCATTAATCACATAGCTTCGTGCATGTTCCA
TTCCCTTAGGTTGAGGTCCTATAAAACTGATATTCCCTCTGTATCAGGTTTATGTGGAAG
CCTACACATGTCCCTGTGTGAGATGCCACACATTTGAACCATTTTTCGTTGCCCAGTCAA
ATGGTAATTATATTGCAATCTTCTCTTCAATCCCCCCCTTCAAGCTGAACAAGTACAAGA
GGTATGAAAGCCATGGGGTATCAGGGTTTCCCATTAAATGCGTGTTTAGCGTGGATGGGG
AAAAGCTAATCTCGGGCTCCTCCGATGGTTCTATATACTTCTACGACTATAGGTCTTCTG
AGCTTGTCAGAAGAATCAAGGCATATGAGCAGGCTTGCATTGACATTGCTATCCACCCCA
GCATACCTAATGTGATTGCTTCATGCAGTTGGAATGGAGAGGTTTCAGTGTTTGAGTAAG
ATGTCTATATAAACTTCATTACAAGGCAGTCTTTGATTGTCTAAGAAAGAGATCAGTGAT
GTTGCAAGCAATCCTACATGTAATAGCCAAGAGGAATTGGCGCTGAAAAATTGAATGAAA
AATTATAAGGGAGAAAAATGTGGAATTGAATTTTCTGCTTTTTTGCATTTGCTTTCTTTC
AGAAATTCTCCTATACGGACGCCATGTATTTTCTACAACCTCTCCCTTATTTCCTCCCTG
TTTACAACAACGTCCACACGATAATAACATGCGGACATCAGGATGACAGAATAACATTGC
TTTCTTCTCCTATTGATTTTATTTTGTACTTCTAAACTCGTTGTCTAGGATTTGAATTAT
TGTATTGTTCCTTCTTTCTTCTAGGGATTGTGGGTTCATTTATCCTATTGTAGATCTTTT
ATCCTATAAATTGGGCTCCAAAAAAGGCCATGTCACACTACACATTTCACATCAGACATT
TATTAGTGTTTGATAAATG
>chr4:13288355-13293473 A1731 WDR P2
TAATTGAAAGGGCATGTGTCAAAAAGTTAGATAAGGGACACGGAGGGGAAGAAATATCTG
GACTCGAGGTTAATAGTATTTATCCATGCATTTGAGATCATATGTTTGATTTCCCCTCCG
TCAACTATCGCTTGTATAAAGAAGAAAATCACAGGCCAACTCTGTTGTATTATAAACCAT
AAACCAGTCTTCAAGATGCTTGAGCCCAAGTTCAGTAAGGCTCTGCTCTCATATATATGC
TTATGAGCCCAATGTATAAGTGGGTCTCCCTTGAAACAGTGAACAATCTTAACAAACACC
TCAAAAGAGCCCAATTGCTCCATTTGGCGGCGGCGTCAGCTTCGAGACGAAGCCAAGACC
AATTGATTGAGCTGGTAAAGTCTCCAATTGCCTGCACAAGGTTCTGGCAAGACTGGCCGC
AGCTTCCACCTCGATGGCAGAGGATAAAAGGCAATGAGAATTTGAGAAGCAGCAAAGCTC
CTGGATTTGAGACTTGAGACATGGATCTTCTCTGCAACGCATACTCAAACGCCTCAGACA
ACGAAGAAGAGGAAGAAGAATCAGCTAAACAACCCAGACCCGAAAACTTCACGCCCCCGA
ATTCGAAGCGGCTCAAACCCGATAACCCATTTACACATACTAAAACTCAGAATCCTCTGT
CGGACTCAACCCAGTTCCCGGCCCTCCGTATAGAAGCTCCGGTTCCTGGTAGATACGTAT
CCAAGAGAGAGCGCGGTCTCTTGGGTTCCCAACCTACCGCCCCCGACCCGAACCCGGATG
CTTTGCTGCTGACGACCTCGCCTGGTACTTTGTTCTTTCCATTTGGAAATATTCATAAAT
TCACGTTTTTTTATTTATTTGTAGAAACTTAAGAATGTAAATTACTAAATTTGGAAGAAA
AAGAAATGCTCATGACGGGTTCACTTAAGTTGACAATGTCACATTCATGTGCATATTTGC
ATAGCATATGTGTATGGTATACTGATGTAGTCAGTCATGTTGTTTGCTGGCAGTTTTTGG
GAGTATTTCGGATTCTGATGTTCCTCGTGATATTAAGTCTTTGTTGAGAAACAAAGCAAG
AAAGGGTCGTGCACAGCTTGGCCAGATGCCTCAAAGAATGTCTGTGCCTCTAAGCAGACA
TACCAAAGCTGTTAATGCTGTACATTGGTCACCAACTCATGGTAAGCTCTGCTTGTTCAC
CAACTCGTGTATTGACACTTATCCTTTTGGATTAGTGGTCTTGTGGCACAAAATTTTGCT
AAAAAAATTGGTTCTTGGATGCCCTTATAATACTTCTGACGATTGAATTTATTGGTTTAT
TAATTTGAGTAGAAGGTTGTTTTGTCAGTTGTTTAGATTAAATCCTTAAACAAGCAATAT
TCTATTTTGTATATGCCAGTTGCATTTAAAGCTCACTTGCCTTATTGATCTGTTCATTGG
AGTTAGTCTACAGCTCATCTTCTTGCCTCTGCTTCGATGGATCAAACAATCTGCATATGG
AATGTGTGGAGCAGTGATCAGAAGGTAGCCCGTGTTTTGAATTTTCACAATGCTGCTATC
AAAGATGTGAAATGGTCGGGGCAAGGGTTGTTTGTACTTTCTTGTGGATATGACTCCTCA
TCAAAGTTAGTGGATGTTGAAAGGGGGATAGAGACTCAGGTTTTTAAGGAGGATCAAGTT
GTTAGTGTTGTTAAATTCCATCCTGATAATTTCAACCTCTTTGTTTCTGGGGGATCCAAA
GGCGGTCTGAGGTTGTGGGATGTTAGAAATGGCAAGGCGGTCCATGAATACGTTCGAGGT
CATGATCCTATCCTTGATGTTGAATTCACCACGAATGGCAAGCAGATTATATCATCTAGT
GATGTATCTGGACGCAACCTTAGTGAAAATTCTATTGTTGTTTGGGATGTTTCACGACAA
GTTCCACTCTCTAATCAGGTAAGAGACTTCTTCCAGTTCTTGCTTCAATATGTGTTGCAA
ATGCAGTGTGTTTCATGCATTTATAAAAATTACATCCTTACGCAATTGATTACAGATATG
GTTGCCCTTGCATATCCTGTTTATATATTGAGCATAACTTGTATGTACATTAATTATGCA
TTATCCTGTAAGAACTTGCATTCATCCTTGTAACGTTGTTTTACGGTCTTTTTGGAAATC
CTCTTCTATTTGACCTTTCTAGATTTCATTATATGTTATCATCTAGTCTTCTGTTCAACG
CTTGTGAGACTTGGACCTGCCTATAATGAATTAATTTGGTTAGCATGCATTGTATACTTA
AGATGTAGATATAATACAAGGCCTTCTGTAATTATCTTCTTAATGATGAAAGATATGTGA
TGCTATAGATGTTGGCTGTGTCAGCTTATTTACGTGACACGATTCATGTTGAATATGTTG
CACATAATCTGTTCAATGGTCGTGTCGTAACTATAGAAATTTCCAATGTTTGGATCTCTT
ACTTCTTTGGAGTCATAACACGTGCTTTTTGACATTTGAAATATCTATTAGTCAGTAGTT
AAAATATTTTATTTTGTACTAGATTAGTGATCAGACTCATTTTGATTTTGATTCCTGAAA
GTTAATAAACATTTAAATTGGAATCATCATGATTCTGCTTCCAATTCCTGGTAGTTAGAA
AAACTGACAATGCATCATTATGATTCCTATTCTGATTCCTTCTCCTTTTGATTTCAAGTA
AGTAAAGTAATTAAACATCATGATATGTGCTTGTTCAATGCTCAGAAGGTGATAATTCTC
CTTTGGCAGCAAAAAAACCATGGTTGTTGGCAAACATATATTTCAGTATCTTTTAAATAC
ATCAACCTCATTGGATCAGAAAGAAGATGTATTCTTATGAAATATTCAGACATGAAAATG
AAGTTAGTTTTAACTGATTCACACTAAATGTAAATTACTTCTTTTCTTTGTTTTTTCAAA
GAAAGATTCTGCAGGATATGTTTAATTAATTTTGTTATGCAGGATTTGGTAGTACTATAC
ATATCATAGGAGCCATATTTTTTATTCTGATACTGAAGCATTAGTGAGATCTTAATTTAT
TTTATAATACTATTCACTACATAATGATTAGGTTTGTTTGATAAAATGCTTAAGGTTCAA
CTCGGATATTTCTTGTTGCTCAGTTGCTCTGCTTTCATCACTTGATAATGGTTCTTGCAT
GGACAGTTTTAATCTGATGTACTCATGTTGGACTCGGGCACTCATCAATTTTCCTTTTGG
CACATTACCAAACAATTGAATAAGAATATTCTTGGACGCATCTGATATAAACGATTCACA
ATTTGAAAAACAAACTTTTCAGTTTTAAGCATCCAGTGGATTTTTATTCTGATGGCAATA
CCTATGGAGTACAGAAGTGAAGGGTTCTGAAGCCTTTTAATCTATAAAATATAATTATTA
TAATGTAAATTTTGTGTGTCATCCTTTATAATTTGAATAGTGTATAGAATATCAATTGAC
TTCATTCAAATAGGTAATATTCATACGACTTAGTTTTAATTCATTATGTCATAGAAAACA
TGTTTTGGCAACTTTTAGTCAGCTCTCATTTTTATAAGTCTTCTCAAATGTGGGTTCCAT
CACGTCAGGGATATTGATGATAAATTGTTGAAAGTAAGAAACAGTAAATGTTCAATACTT
CAGAGTAAGCTCAAACTAGAATTGTTGTACATTGGCTTTTGAATTTTTCTCTCAAAAGAG
CAATGGTTGAGGGTAGTATATTATAACGCTTTATTGTCCTTCAGATGATAATCTGTCTAG
AGTAGGGTTAAAAAGTTTTTGTTAGCCAATATTGTAAATCATGCAGGTCCATGTACCATT
TCCATTTACCTTTGAGAGAAATTGGTTTCAACAGTGGGGTGCTAACATTGCTACTAGTGA
AAGAAACGTATGATCAAAATTCGAAAGCAATATTTGTAATCGAAACCATAGAGCCTAATC
GTAGGCAATTGCATAGTAGCTATTCTGAGATTAAATTTGCTATGCAATATCAATTGAGAG
ATTGCTCCATGCTGCTCCCTTTTTTGTTGGTGTATCGTTTTTATGGTGCGTTTACTGTAT
CCACATTTGTGATCATTAAACCATTTTTCTGCTACCTGTTTGACCATTTTTCTGCTACCT
GTTCGGCCATTTTTCTGCAACATGTTCGATCATTAATCACATAGCTTCGTGCATGTTCCA
TTCCCTTAGGTTGAGGTCCTATAAAACTGATATTCCCTCTGTATCAGGTTTATGTGGAAG
CCTACACATGTCCCTGTGTGAGATGCCACACATTTGAACCATTTTTCGTTGCCCAGTCAA
ATGGTAATTATATTGCAATCTTCTCTTCAATCCCCCCCTTCAAGCTGAACAAGTACAAGA
GGTATGAAAGCCATGGGGTATCAGGGTTTCCCATTAAATGCGTGTTTAGCGTGGATGGGG
AAAAGCTAATCTCGGGCTCCTCCGATGGTTCTATATACTTCTACGACTATAGGTCTTCTG
AGCTTGTCAGAAGAATCAAGGCATATGAGCAGGCTTGCATTGACATTGCTATCCACCCCA
GCATACCTAATGTGATTGCTTCATGCAGTTGGAATGGAGAGGTTTCAGTGTTTGAGTAAG
ATGTCTATATAAACTTCATTACAAGGCAGTCTTTGATTGTCTAAGAAAGAGATCAGTGAT
GTTGCAAGCAATCCTACATGTAATAGCCAAGAGGAATTGGCGCTGAAAAATTGAATGAAA
AATTATAAGGGAGAAAAATGTGGAATTGAATTTTCTGCTTTTTTGCATTTGCTTTCTTTC
AGAAATTCTCCTATACGGACGCCATGTATTTTCTACAACCTCTCCCTTATTTCCTCCCTG
TTTACAACAACGTCCACACGATAATAACATGCGGACATCAGGATGACAGAATAACATTGC
TTTCTTCTCCTATTGATTTTATTTTGTACTTCTAAACTCGTTGTCTAGGATTTGAATTAT
TGTATTGTTCCTTCTTTCTTCTAGGGATTGTGGGTTCATTTATCCTATTGTAGATCTTTT
ATCCTATAAATTGGGCTCCAAAAAAGGCCATGTCACACTACACATTTCACATCAGACATT
TATTAGTGTTTGATAAATG
>chr4:13288355-13293473 A1793 WDR P1
TAATTGAAAGGGCATGTGTCAAAAAGTTAGATAAGGGACACGGAGGGGAAGAAATATCTG
GACTCGAGGTTAATAGTATTTATCCATGCATTTGAGATCATATGTTTGATTTCCCCTCCG
TCAACTATCGCTTGTATAAAGAAGAAAATCACAGGCCAACTCTGTTGTATTATAAACCAT
AAACCAGTCTTCAAGATGCTTGAGCCCAAGTTCAGTAAGGCTCTGCTCTCATATATATGC
TTATGAGCCCAATGTATAAGTGGGTCTCCCTTGAAACAGTGAACAATCTTAACAAACACC
TCAAAAGAGCCCAATTGCTCCATTTGGCGGCGGCGTCAGCTTCGAGACGAAGCCAAGACC
AATTGATTGAGCTGGTAAAGTCTCCAATTGCCTGCACAAGGTTCTGGCAAGACTGGCCGC
AGCTTCCACCTCGATGGCAGAGGATAAAAGGCAATGAGAATTTGAGAAGCAGCAAAGCTC
CTGGATTTGAGACTTGAGACATGGATCTTCTCTGCAACGCATACTCAAACGCCTCAGACA
ACGAAGAAGAGGAAGAAGAATCAGCTAAACAACCCAGACCCGAAAACTTCACGCCCCCGA
ATTCGAAGCGGCTCAAACCCGATAACCCATTTACACATACTAAAACTCAGAATCCTCTGT
CGGACTCAACCCAGTTCCCGGCCCTCCGTATAGAAGCTCCGGTTCCTGGTAGATACGTAT
CCAAGAGAGAGCGCGGTCTCTTGGGTTCCCAACCTACCGCCCCCGACCCGAACCCGGATG
CTTTGCTGCTGACGACCTCGCCTGGTACTTTGTTCTTTCCATTTGGAAATATTCATAAAT
TCACGTTTTTTTATTTATTTGTAGAAACTTAAGAATGTAAATTACTAAATTTGGAAGAAA
AAGAAATGCTCATGACGGGTTCACTTAAGTTGACAATGTCACATTCATGTGCATATTTGC
ATAGCATATGTGTATGGTATACTGATGTAGTCAGTCATGTTGTTTGCTGGCAGTTTTTGG
GAGTATTTCGGATTCTGATGTTCCTCGTGATATTAAGTCTTTGTTGAGAAACAAAGCAAG
AAAGGGTCGTGCACAGCTTGGCCAGATGCCTCAAAGAATGTCTGTGCCTCTAAGCAGACA
TACCAAAGCTGTTAATGCTGTACATTGGTCACCAACTCATGGTAAGCTCTGCTTGTTCAC
CAACTCGTGTATTGACACTTATCCTTTTGGATTAGTGGTCTTGTGGCACAAAATTTTGCT
AAAAAAATTGGTTCTTGGATGCCCTTATAATACTTCTGACGATTGAATTTATTGGTTTAT
TAATTTGAGTAGAAGGTTGTTTTGTCAGTTGTTTAGATTAAATCCTTAAACAAGCAATAT
TCTATTTTGTATATGCCAGTTGCATTTAAAGCTCACTTGCCTTATTGATCTGTTCATTGG
AGTTAGTCTACAGCTCATCTTCTTGCCTCTGCTTCGATGGATCAAACAATCTGCATATGG
AATGTGTGGAGCAGTGATCAGAAGGTAGCCCGTGTTTTGAATTTTCACAATGCTGCTATC
AAAGATGTGAAATGGTCGGGGCAAGGGTTGTTTGTACTTTCTTGTGGATATGACTCCTCA
TCAAAGTTAGTGGATGTTGAAAGGGGGATAGAGACTCAGGTTTTTAAGGAGGATCAAGTT
GTTAGTGTTGTTAAATTCCATCCTGATAATTTCAACCTCTTTGTTTCTGGGGGATCCAAA
GGCGGTCTGAGGTTGTGGGATGTTAGAAATGGCAAGGCGGTCCATGAATACGTTCGAGGT
CATGATCCTATCCTTGATGTTGAATTCACCACGAATGGCAAGCAGATTATATCATCTAGT
GATGTATCTGGACGCAACCTTAGTGAAAATTCTATTGTTGTTTGGGATGTTTCACGACAA
GTTCCACTCTCTAATCAGGTAAGAGACTTCTTCCAGTTCTTGCTTCAATATGTGTTGCAA
ATGCAGTGTGTTTCATGCATTTATAAAAATTACATCCTTACGCAATTGATTACAGATATG
GTTGCCCTTGCATATCCTGTTTATATATTGAGCATAACTTGTATGTACATTAATTATGCA
TTATCCTGTAAGAACTTGCATTCATCCTTGTAACGTTGTTTTACGGTCTTTTTGGAAATC
CTCTTCTATTTGACCTTTCTAGATTTCATTATATGTTATCATCTAGTCTTCTGTTCAACG
CTTGTGAGACTTGGACCTGCCTATAATGAATTAATTTGGTTAGCATGCATTGTATACTTA
AGATGTAGATATAATACAAGGCCTTCTGTAATTATCTTCTTAATGATGAAAGATATGTGA
TGCTATAGATGTTGGCTGTGTCAGCTTATTTACGTGACACGATTCATGTTGAATATGTTG
CACATAATCTGTTCAATGGTCGTGTCGTAACTATAGAAATTTCCAATGTTTGGATCTCTT
ACTTCTTTGGAGTCATAACACGTGCTTTTTGACATTTGAAATATCTATTAGTCAGTAGTT
AAAATATTTTATTTTGTACTAGATTAGTGATCAGACTCATTTTGATTTTGATTCCTGAAA
GTTAATAAACATTTAAATTGGAATCATCATGATTCTGCTTCCAATTCCTGGTAGTTAGAA
AAACTGACAATGCATCATTATGATTCCTATTCTGATTCCTTCTCCTTTTGATTTCAAGTA
AGTAAAGTAATTAAACATCATGATATGTGCTTGTTCAATGCTCAGAAGGTGATAATTCTC
CTTTGGCAGCAAAAAAACCATGGTTGTTGGCAAACATATATTTCAGTATCTTTTAAATAC
ATCAACCTCATTGGATCAGAAAGAAGATGTATTCTTATGAAATATTCAGACATGAAAATG
AAGTTAGTTTTAACTGATTCACACTAAATGTAAATTACTTCTTTTCTTTGTTTTTTCAAA
GAAAGATTCTGCAGGATATGTTTAATTAATTTTGTTATGCAGGATTTGGTAGTACTATAC
ATATCATAGGAGCCATATTTTTTATTCTGATACTGAAGCATTAGTGAGATCTTAATTTAT
TTTATAATACTATTCACTACATAATGATTAGGTTTGTTTGATAAAATGCTTAAGGTTCAA
CTCGGATATTTCTTGTTGCTCAGTTGCTCTGCTTTCATCACTTGATAATGGTTCTTGCAT
GGACAGTTTTAATCTGATGTACTCATGTTGGACTCGGGCACTCATCAATTTTCCTTTTGG
CACATTACCAAACAATTGAATAAGAATATTCTTGGACGCATCTGATATAAACGATTCACA
ATTTGAAAAACAAACTTTTCAGTTTTAAGCATCCAGTGGATTTTTATTCTGATGGCAATA
CCTATGGAGTACAGAAGTGAAGGGTTCTGAAGCCTTTTAATCTATAAAATATAATTATTA
TAATGTAAATTTTGTGTGTCATCCTTTATAATTTGAATAGTGTATAGAATATCAATTGAC
TTCATTCAAATAGGTAATATTCATACGACTTAGTTTTAATTCATTATGTCATAGAAAACA
TGTTTTGGCAACTTTTAGTCAGCTCTCATTTTTATAAGTCTTCTCAAATGTGGGTTCCAT
CACGTCAGGGATATTGATGATAAATTGTTGAAAGTAAGAAACAGTAAATGTTCAATACTT
CAGAGTAAGCTCAAACTAGAATTGTTGTACATTGGCTTTTGAATTTTTCTCTCAAAAGAG
CAATGGTTGAGGGTAGTATATTATAACGCTTTATTGTCCTTCAGATGATAATCTGTCTAG
AGTAGGGTTAAAAAGTTTTTGTTAGCCAATATTGTAAATCATGCAGGTCCATGTACCATT
TCCATTTACCTTTGAGAGAAATTGGTTTCAACAGTGGGGTGCTAACATTGCTACTAGTGA
AAGAAACGTATGATCAAAATTCGAAAGCAATATTTGTAATCGAAACCATAGAGCCTAATC
GTAGGCAATTGCATAGTAGCTATTCTGAGATTAAATTTGCTATGCAATATCAATTGAGAG
ATTGCTCCATGCTGCTCCCTTTTTTGTTGGTGTATCGTTTTTATGGTGCGTTTACTGTAT
CCACATTTGTGATCATTAAACCATTTTTCTGCTACCTGTTTGACCATTTTTCTGCTACCT
GTTCGGCCATTTTTCTGCAACATGTTCGATCATTAATCACATAGCTTCGTGCATGTTCCA
TTCCCTTAGGTTGAGGTCCTATAAAACTGATATTCCCTCTGTATCAGGTTTATGTGGAAG
CCTACACATGTCCCTGTGTGAGATGCCACACATTTGAACCATTTTTCGTTGCCCAGTCAA
ATGGTAATTATATTGCAATCTTCTCTTCAATCCCCCCCTTCAAGCTGAACAAGTACAAGA
GGTATGAAAGCCATGGGGTATCAGGGTTTCCCATTAAATGCGTGTTTAGCGTGGATGGGG
AAAAGCTAATCTCGGGCTCCTCCGATGGTTCTATATACTTCTACGACTATAGGTCTTCTG
AGCTTGTCAGAAGAATCAAGGCATATGAGCAGGCTTGCATTGACATTGCTATCCACCCCA
GCATACCTAATGTGATTGCTTCATGCAGTTGGAATGGAGAGGTTTCAGTGTTTGAGTAAG
ATGTCTATATAAACTTCATTACAAGGCAGTCTTTGATTGTCTAAGAAAGAGATCAGTGAT
GTTGCAAGCAATCCTACATGTAATAGCCAAGAGGAATTGGCGCTGAAAAATTGAATGAAA
AATTATAAGGGAGAAAAATGTGGAATTGAATTTTCTGCTTTTTTGCATTTGCTTTCTTTC
AGAAATTCTCCTATACGGACGCCATGTATTTTCTACAACCTCTCCCTTATTTCCTCCCTG
TTTACAACAACGTCCACACGATAATAACATGCGGACATCAGGATGACAGAATAACATTGC
TTTCTTCTCCTATTGATTTTATTTTGTACTTCTAAACTCGTTGTCTAGGATTTGAATTAT
TGTATTGTTCCTTCTTTCTTCTAGGGATTGTGGGTTCATTTATCCTATTGTAGATCTTTT
ATCCTATAAATTGGGCTCCAAAAAAGGCCATGTCACACTACACATTTCACATCAGACATT
TATTAGTGTTTGATAAATG
>chr4:13288355-13293473 A1793 WDR P2
TAATTGAAAGGGCATGTGTCAAAAAGTTAGATAAGGGACACGGAGGGGAAGAAATATCTG
GACTCGAGGTTAATAGTATTTATCCATGCATTTGAGATCATATGTTTGATTTCCCCTCCG
TCAACTATCGCTTGTATAAAGAAGAAAATCACAGGCCAACTCTGTTGTATTATAAACCAT
AAACCAGTCTTCAAGATGCTTGAGCCCAAGTTCAGTAAGGCTCTGCTCTCATATATATGC
TTATGAGCCCAATGTATAAGTGGGTCTCCCTTGAAACAGTGAACAATCTTAACAAACACC
TCAAAAGAGCCCAATTGCTCCATTTGGCGGCGGCGTCAGCTTCGAGACGAAGCCAAGACC
AATTGATTGAGCTGGTAAAGTCTCCAATTGCCTGCACAAGGTTCTGGCAAGACTGGCCGC
AGCTTCCACCTCGATGGCAGAGGATAAAAGGCAATGAGAATTTGAGAAGCAGCAAAGCTC
CTGGATTTGAGACTTGAGACATGGATCTTCTCTGCAACGCATACTCAAACGCCTCAGACA
ACGAAGAAGAGGAAGAAGAATCAGCTAAACAACCCAGACCCGAAAACTTCACGCCCCCGA
ATTCGAAGCGGCTCAAACCCGATAACCCATTTACACATACTAAAACTCAGAATCCTCTGT
CGGACTCAACCCAGTTCCCGGCCCTCCGTATAGAAGCTCCGGTTCCTGGTAGATACGTAT
CCAAGAGAGAGCGCGGTCTCTTGGGTTCCCAACCTACCGCCCCCGACCCGAACCCGGATG
CTTTGCTGCTGACGACCTCGCCTGGTACTTTGTTCTTTCCATTTGGAAATATTCATAAAT
TCACGTTTTTTTATTTATTTGTAGAAACTTAAGAATGTAAATTACTAAATTTGGAAGAAA
AAGAAATGCTCATGACGGGTTCACTTAAGTTGACAATGTCACATTCATGTGCATATTTGC
ATAGCATATGTGTATGGTATACTGATGTAGTCAGTCATGTTGTTTGCTGGCAGTTTTTGG
GAGTATTTCGGATTCTGATGTTCCTCGTGATATTAAGTCTTTGTTGAGAAACAAAGCAAG
AAAGGGTCGTGCACAGCTTGGCCAGATGCCTCAAAGAATGTCTGTGCCTCTAAGCAGACA
TACCAAAGCTGTTAATGCTGTACATTGGTCACCAACTCATGGTAAGCTCTGCTTGTTCAC
CAACTCGTGTATTGACACTTATCCTTTTGGATTAGTGGTCTTGTGGCACAAAATTTTGCT
AAAAAAATTGGTTCTTGGATGCCCTTATAATACTTCTGACGATTGAATTTATTGGTTTAT
TAATTTGAGTAGAAGGTTGTTTTGTCAGTTGTTTAGATTAAATCCTTAAACAAGCAATAT
TCTATTTTGTATATGCCAGTTGCATTTAAAGCTCACTTGCCTTATTGATCTGTTCATTGG
AGTTAGTCTACAGCTCATCTTCTTGCCTCTGCTTCGATGGATCAAACAATCTGCATATGG
AATGTGTGGAGCAGTGATCAGAAGGTAGCCCGTGTTTTGAATTTTCACAATGCTGCTATC
AAAGATGTGAAATGGTCGGGGCAAGGGTTGTTTGTACTTTCTTGTGGATATGACTCCTCA
TCAAAGTTAGTGGATGTTGAAAGGGGGATAGAGACTCAGGTTTTTAAGGAGGATCAAGTT
GTTAGTGTTGTTAAATTCCATCCTGATAATTTCAACCTCTTTGTTTCTGGGGGATCCAAA
GGCGGTCTGAGGTTGTGGGATGTTAGAAATGGCAAGGCGGTCCATGAATACGTTCGAGGT
CATGATCCTATCCTTGATGTTGAATTCACCACGAATGGCAAGCAGATTATATCATCTAGT
GATGTATCTGGACGCAACCTTAGTGAAAATTCTATTGTTGTTTGGGATGTTTCACGACAA
GTTCCACTCTCTAATCAGGTAAGAGACTTCTTCCAGTTCTTGCTTCAATATGTGTTGCAA
ATGCAGTGTGTTTCATGCATTTATAAAAATTACATCCTTACGCAATTGATTACAGATATG
GTTGCCCTTGCATATCCTGTTTATATATTGAGCATAACTTGTATGTACATTAATTATGCA
TTATCCTGTAAGAACTTGCATTCATCCTTGTAACGTTGTTTTACGGTCTTTTTGGAAATC
CTCTTCTATTTGACCTTTCTAGATTTCATTATATGTTATCATCTAGTCTTCTGTTCAACG
CTTGTGAGACTTGGACCTGCCTATAATGAATTAATTTGGTTAGCATGCATTGTATACTTA
AGATGTAGATATAATACAAGGCCTTCTGTAATTATCTTCTTAATGATGAAAGATATGTGA
TGCTATAGATGTTGGCTGTGTCAGCTTATTTACGTGACACGATTCATGTTGAATATGTTG
CACATAATCTGTTCAATGGTCGTGTCGTAACTATAGAAATTTCCAATGTTTGGATCTCTT
ACTTCTTTGGAGTCATAACACGTGCTTTTTGACATTTGAAATATCTATTAGTCAGTAGTT
AAAATATTTTATTTTGTACTAGATTAGTGATCAGACTCATTTTGATTTTGATTCCTGAAA
GTTAATAAACATTTAAATTGGAATCATCATGATTCTGCTTCCAATTCCTGGTAGTTAGAA
AAACTGACAATGCATCATTATGATTCCTATTCTGATTCCTTCTCCTTTTGATTTCAAGTA
AGTAAAGTAATTAAACATCATGATATGTGCTTGTTCAATGCTCAGAAGGTGATAATTCTC
CTTTGGCAGCAAAAAAACCATGGTTGTTGGCAAACATATATTTCAGTATCTTTTAAATAC
ATCAACCTCATTGGATCAGAAAGAAGATGTATTCTTATGAAATATTCAGACATGAAAATG
AAGTTAGTTTTAACTGATTCACACTAAATGTAAATTACTTCTTTTCTTTGTTTTTTCAAA
GAAAGATTCTGCAGGATATGTTTAATTAATTTTGTTATGCAGGATTTGGTAGTACTATAC
ATATCATAGGAGCCATATTTTTTATTCTGATACTGAAGCATTAGTGAGATCTTAATTTAT
TTTATAATACTATTCACTACATAATGATTAGGTTTGTTTGATAAAATGCTTAAGGTTCAA
CTCGGATATTTCTTGTTGCTCAGTTGCTCTGCTTTCATCACTTGATAATGGTTCTTGCAT
GGACAGTTTTAATCTGATGTACTCATGTTGGACTCGGGCACTCATCAATTTTCCTTTTGG
CACATTACCAAACAATTGAATAAGAATATTCTTGGACGCATCTGATATAAACGATTCACA
ATTTGAAAAACAAACTTTTCAGTTTTAAGCATCCAGTGGATTTTTATTCTGATGGCAATA
CCTATGGAGTACAGAAGTGAAGGGTTCTGAAGCCTTTTAATCTATAAAATATAATTATTA
TAATGTAAATTTTGTGTGTCATCCTTTATAATTTGAATAGTGTATAGAATATCAATTGAC
TTCATTCAAATAGGTAATATTCATACGACTTAGTTTTAATTCATTATGTCATAGAAAACA
TGTTTTGGCAACTTTTAGTCAGCTCTCATTTTTATAAGTCTTCTCAAATGTGGGTTCCAT
CACGTCAGGGATATTGATGATAAATTGTTGAAAGTAAGAAACAGTAAATGTTCAATACTT
CAGAGTAAGCTCAAACTAGAATTGTTGTACATTGGCTTTTGAATTTTTCTCTCAAAAGAG
CAATGGTTGAGGGTAGTATATTATAACGCTTTATTGTCCTTCAGATGATAATCTGTCTAG
AGTAGGGTTAAAAAGTTTTTGTTAGCCAATATTGTAAATCATGCAGGTCCATGTACCATT
TCCATTTACCTTTGAGAGAAATTGGTTTCAACAGTGGGGTGCTAACATTGCTACTAGTGA
AAGAAACGTATGATCAAAATTCGAAAGCAATATTTGTAATCGAAACCATAGAGCCTAATC
GTAGGCAATTGCATAGTAGCTATTCTGAGATTAAATTTGCTATGCAATATCAATTGAGAG
ATTGCTCCATGCTGCTCCCTTTTTTGTTGGTGTATCGTTTTTATGGTGCGTTTACTGTAT
CCACATTTGTGATCATTAAACCATTTTTCTGCTACCTGTTTGACCATTTTTCTGCTACCT
GTTCGGCCATTTTTCTGCAACATGTTCGATCATTAATCACATAGCTTCGTGCATGTTCCA
TTCCCTTAGGTTGAGGTCCTATAAAACTGATATTCCCTCTGTATCAGGTTTATGTGGAAG
CCTACACATGTCCCTGTGTGAGATGCCACACATTTGAACCATTTTTCGTTGCCCAGTCAA
ATGGTAATTATATTGCAATCTTCTCTTCAATCCCCCCCTTCAAGCTGAACAAGTACAAGA
GGTATGAAAGCCATGGGGTATCAGGGTTTCCCATTAAATGCGTGTTTAGCGTGGATGGGG
AAAAGCTAATCTCGGGCTCCTCCGATGGTTCTATATACTTCTACGACTATAGGTCTTCTG
AGCTTGTCAGAAGAATCAAGGCATATGAGCAGGCTTGCATTGACATTGCTATCCACCCCA
GCATACCTAATGTGATTGCTTCATGCAGTTGGAATGGAGAGGTTTCAGTGTTTGAGTAAG
ATGTCTATATAAACTTCATTACAAGGCAGTCTTTGATTGTCTAAGAAAGAGATCAGTGAT
GTTGCAAGCAATCCTACATGTAATAGCCAAGAGGAATTGGCGCTGAAAAATTGAATGAAA
AATTATAAGGGAGAAAAATGTGGAATTGAATTTTCTGCTTTTTTGCATTTGCTTTCTTTC
AGAAATTCTCCTATACGGACGCCATGTATTTTCTACAACCTCTCCCTTATTTCCTCCCTG
TTTACAACAACGTCCACACGATAATAACATGCGGACATCAGGATGACAGAATAACATTGC
TTTCTTCTCCTATTGATTTTATTTTGTACTTCTAAACTCGTTGTCTAGGATTTGAATTAT
TGTATTGTTCCTTCTTTCTTCTAGGGATTGTGGGTTCATTTATCCTATTGTAGATCTTTT
ATCCTATAAATTGGGCTCCAAAAAAGGCCATGTCACACTACACATTTCACATCAGACATT
TATTAGTGTTTGATAAATG
>chr4:13288355-13293473 A1939 WDR P1
TAATTGAAAGGGCATGTGTCAAAAAGTTAGATAAGGGACACGGAGGGGAAGAAATATCTG
GACTCGAGGTTAATAGTATTTATCCATGCATTTGAGATCATATGTTTGATTTCCCCTCCG
TCAACTATCGCTTGTATAAAGAAGAAAATCACAGGCCAACTCTGTTGTATTATAAACCAT
AAACCAGTCTTCAAGATGCTTGAGCCCAAGTTCAGTAAGGCTCTGCTCTCATATATATGC
TTATGAGCCCAATGTATAAGTGGGTCTCCCTTGAAACAGTGAACAATCTTAACAAACACC
TCAAAAGAGCCCAATTGCTCCATTTGGCGGCGGCGTCAGCTTCGAGACGAAGCCAAGACC
AATTGATTGAGCTGGTAAAGTCTCCAATTGCCTGCACAAGGTTCTGGCAAGACTGGCCGC
AGCTTCCACCTCGATGGCAGAGGATAAAAGGCAATGAGAATTTGAGAAGCAGCAAAGCTC
CTGGATTTGAGACTTGAGACATGGATCTTCTCTGCAACGCATACTCAAACGCCTCAGACA
ACGAAGAAGAGGAAGAAGAATCAGCTAAACAACCCAGACCCGAAAACTTCACGCCCCCGA
ATTCGAAGCGGCTCAAACCCGATAACCCATTTACACATACTAAAACTCAGAATCCTCTGT
CGGACTCAACCCAGTTCCCGGCCCTCCGTATAGAAGCTCCGGTTCCTGGTAGATACGTAT
CCAAGAGAGAGCGCGGTCTCTTGGGTTCCCAACCTACCGCCCCCGACCCGAACCCGGATG
CTTTGCTGCTGACGACCTCGCCTGGTACTTTGTTCTTTCCATTTGGAAATATTCATAAAT
TCACGTTTTTTTATTTATTTGTAGAAACTTAAGAATGTAAATTACTAAATTTGGAAGAAA
AAGAAATGCTCATGACGGGTTCACTTAAGTTGACAATGTCACATTCATGTGCATATTTGC
ATAGCATATGTGTATGGTATACTGATGTAGTCAGTCATGTTGTTTGCTGGCAGTTTTTGG
GAGTATTTCGGATTCTGATGTTCCTCGTGATATTAAGTCTTTGTTGAGAAACAAAGCAAG
AAAGGGTCGTGCACAGCTTGGCCAGATGCCTCAAAGAATGTCTGTGCCTCTAAGCAGACA
TACCAAAGCTGTTAATGCTGTACATTGGTCACCAACTCATGGTAAGCTCTGCTTGTTCAC
CAACTCGTGTATTGACACTTATCCTTTTGGATTAGTGGTCTTGTGGCACAAAATTTTGCT
AAAAAAATTGGTTCTTGGATGCCCTTATAATACTTCTGACGATTGAATTTATTGGTTTAT
TAATTTGAGTAGAAGGTTGTTTTGTCAGTTGTTTAGATTAAATCCTTAAACAAGCAATAT
TCTATTTTGTATATGCCAGTTGCATTTAAAGCTCACTTGCCTTATTGATCTGTTCATTGG
AGTTAGTCTACAGCTCATCTTCTTGCCTCTGCTTCGATGGATCAAACAATCTGCATATGG
AATGTGTGGAGCAGTGATCAGAAGGTAGCCCGTGTTTTGAATTTTCACAATGCTGCTATC
AAAGATGTGAAATGGTCGGGGCAAGGGTTGTTTGTACTTTCTTGTGGATATGACTCCTCA
TCAAAGTTAGTGGATGTTGAAAGGGGGATAGAGACTCAGGTTTTTAAGGAGGATCAAGTT
GTTAGTGTTGTTAAATTCCATCCTGATAATTTCAACCTCTTTGTTTCTGGGGGATCCAAA
GGCGGTCTGAGGTTGTGGGATGTTAGAAATGGCAAGGCGGTCCATGAATACGTTCGAGGT
CATGATCCTATCCTTGATGTTGAATTCACCACGAATGGCAAGCAGATTATATCATCTAGT
GATGTATCTGGACGCAACCTTAGTGAAAATTCTATTGTTGTTTGGGATGTTTCACGACAA
GTTCCACTCTCTAATCAGGTAAGAGACTTCTTCCAGTTCTTGCTTCAATATGTGTTGCAA
ATGCAGTGTGTTTCATGCATTTATAAAAATTACATCCTTACGCAATTGATTACAGATATG
GTTGCCCTTGCATATCCTGTTTATATATTGAGCATAACTTGTATGTACATTAATTATGCA
TTATCCTGTAAGAACTTGCATTCATCCTTGTAACGTTGTTTTACGGTCTTTTTGGAAATC
CTCTTCTATTTGACCTTTCTAGATTTCATTATATGTTATCATCTAGTCTTCTGTTCAACG
CTTGTGAGACTTGGACCTGCCTATAATGAATTAATTTGGTTAGCATGCATTGTATACTTA
AGATGTAGATATAATACAAGGCCTTCTGTAATTATCTTCTTAATGATGAAAGATATGTGA
TGCTATAGATGTTGGCTGTGTCAGCTTATTTACGTGACACGATTCATGTTGAATATGTTG
CACATAATCTGTTCAATGGTCGTGTCGTAACTATAGAAATTTCCAATGTTTGGATCTCTT
ACTTCTTTGGAGTCATAACACGTGCTTTTTGACATTTGAAATATCTATTAGTCAGTAGTT
AAAATATTTTATTTTGTACTAGATTAGTGATCAGACTCATTTTGATTTTGATTCCTGAAA
GTTAATAAACATTTAAATTGGAATCATCATGATTCTGCTTCCAATTCCTGGTAGTTAGAA
AAACTGACAATGCATCATTATGATTCCTATTCTGATTCCTTCTCCTTTTGATTTCAAGTA
AGTAAAGTAATTAAACATCATGATATGTGCTTGTTCAATGCTCAGAAGGTGATAATTCTC
CTTTGGCAGCAAAAAAACCATGGTTGTTGGCAAACATATATTTCAGTATCTTTTAAATAC
ATCAACCTCATTGGATCAGAAAGAAGATGTATTCTTATGAAATATTCAGACATGAAAATG
AAGTTAGTTTTAACTGATTCACACTAAATGTAAATTACTTCTTTTCTTTGTTTTTTCAAA
GAAAGATTCTGCAGGATATGTTTAATTAATTTTGTTATGCAGGATTTGGTAGTACTATAC
ATATCATAGGAGCCATATTTTTTATTCTGATACTGAAGCATTAGTGAGATCTTAATTTAT
TTTATAATACTATTCACTACATAATGATTAGGTTTGTTTGATAAAATGCTTAAGGTTCAA
CTCGGATATTTCTTGTTGCTCAGTTGCTCTGCTTTCATCACTTGATAATGGTTCTTGCAT
GGACAGTTTTAATCTGATGTACTCATGTTGGACTCGGGCACTCATCAATTTTCCTTTTGG
CACATTACCAAACAATTGAATAAGAATATTCTTGGACGCATCTGATATAAACGATTCACA
ATTTGAAAAACAAACTTTTCAGTTTTAAGCATCCAGTGGATTTTTATTCTGATGGCAATA
CCTATGGAGTACAGAAGTGAAGGGTTCTGAAGCCTTTTAATCTATAAAATATAATTATTA
TAATGTAAATTTTGTGTGTCATCCTTTATAATTTGAATAGTGTATAGAATATCAATTGAC
TTCATTCAAATAGGTAATATTCATACGACTTAGTTTTAATTCATTATGTCATAGAAAACA
TGTTTTGGCAACTTTTAGTCAGCTCTCATTTTTATAAGTCTTCTCAAATGTGGGTTCCAT
CACGTCAGGGATATTGATGATAAATTGTTGAAAGTAAGAAACAGTAAATGTTCAATACTT
CAGAGTAAGCTCAAACTAGAATTGTTGTACATTGGCTTTTGAATTTTTCTCTCAAAAGAG
CAATGGTTGAGGGTAGTATATTATAACGCTTTATTGTCCTTCAGATGATAATCTGTCTAG
AGTAGGGTTAAAAAGTTTTTGTTAGCCAATATTGTAAATCATGCAGGTCCATGTACCATT
TCCATTTACCTTTGAGAGAAATTGGTTTCAACAGTGGGGTGCTAACATTGCTACTAGTGA
AAGAAACGTATGATCAAAATTCGAAAGCAATATTTGTAATCGAAACCATAGAGCCTAATC
GTAGGCAATTGCATAGTAGCTATTCTGAGATTAAATTTGCTATGCAATATCAATTGAGAG
ATTGCTCCATGCTGCTCCCTTTTTTGTTGGTGTATCGTTTTTATGGTGCGTTTACTGTAT
CCACATTTGTGATCATTAAACCATTTTTCTGCTACCTGTTTGACCATTTTTCTGCTACCT
GTTCGGCCATTTTTCTGCAACATGTTCGATCATTAATCACATAGCTTCGTGCATGTTCCA
TTCCCTTAGGTTGAGGTCCTATAAAACTGATATTCCCTCTGTATCAGGTTTATGTGGAAG
CCTACACATGTCCCTGTGTGAGATGCCACACATTTGAACCATTTTTCGTTGCCCAGTCAA
ATGGTAATTATATTGCAATCTTCTCTTCAATCCCCCCCTTCAAGCTGAACAAGTACAAGA
GGTATGAAAGCCATGGGGTATCAGGGTTTCCCATTAAATGCGTGTTTAGCGTGGATGGGG
AAAAGCTAATCTCGGGCTCCTCCGATGGTTCTATATACTTCTACGACTATAGGTCTTCTG
AGCTTGTCAGAAGAATCAAGGCATATGAGCAGGCTTGCATTGACATTGCTATCCACCCCA
GCATACCTAATGTGATTGCTTCATGCAGTTGGAATGGAGAGGTTTCAGTGTTTGAGTAAG
ATGTCTATATAAACTTCATTACAAGGCAGTCTTTGATTGTCTAAGAAAGAGATCAGTGAT
GTTGCAAGCAATCCTACATGTAATAGCCAAGAGGAATTGGCGCTGAAAAATTGAATGAAA
AATTATAAGGGAGAAAAATGTGGAATTGAATTTTCTGCTTTTTTGCATTTGCTTTCTTTC
AGAAATTCTCCTATACGGACGCCATGTATTTTCTACAACCTCTCCCTTATTTCCTCCCTG
TTTACAACAACGTCCACACGATAATAACATGCGGACATCAGGATGACAGAATAACATTGC
TTTCTTCTCCTATTGATTTTATTTTGTACTTCTAAACTCGTTGTCTAGGATTTGAATTAT
TGTATTGTTCCTTCTTTCTTCTAGGGATTGTGGGTTCATTTATCCTATTGTAGATCTTTT
ATCCTATAAATTGGGCTCCAAAAAAGGCCATGTCACACTACACATTTCACATCAGACATT
TATTAGTGTTTGATAAATG
>chr4:13288355-13293473 A1939 WDR P2
TAATTGAAAGGGCATGTGTCAAAAAGTTAGATAAGGGACACGGAGGGGAAGAAATATCTG
GACTCGAGGTTAATAGTATTTATCCATGCATTTGAGATCATATGTTTGATTTCCCCTCCG
TCAACTATCGCTTGTATAAAGAAGAAAATCACAGGCCAACTCTGTTGTATTATAAACCAT
AAACCAGTCTTCAAGATGCTTGAGCCCAAGTTCAGTAAGGCTCTGCTCTCATATATATGC
TTATGAGCCCAATGTATAAGTGGGTCTCCCTTGAAACAGTGAACAATCTTAACAAACACC
TCAAAAGAGCCCAATTGCTCCATTTGGCGGCGGCGTCAGCTTCGAGACGAAGCCAAGACC
AATTGATTGAGCTGGTAAAGTCTCCAATTGCCTGCACAAGGTTCTGGCAAGACTGGCCGC
AGCTTCCACCTCGATGGCAGAGGATAAAAGGCAATGAGAATTTGAGAAGCAGCAAAGCTC
CTGGATTTGAGACTTGAGACATGGATCTTCTCTGCAACGCATACTCAAACGCCTCAGACA
ACGAAGAAGAGGAAGAAGAATCAGCTAAACAACCCAGACCCGAAAACTTCACGCCCCCGA
ATTCGAAGCGGCTCAAACCCGATAACCCATTTACACATACTAAAACTCAGAATCCTCTGT
CGGACTCAACCCAGTTCCCGGCCCTCCGTATAGAAGCTCCGGTTCCTGGTAGATACGTAT
CCAAGAGAGAGCGCGGTCTCTTGGGTTCCCAACCTACCGCCCCCGACCCGAACCCGGATG
CTTTGCTGCTGACGACCTCGCCTGGTACTTTGTTCTTTCCATTTGGAAATATTCATAAAT
TCACGTTTTTTTATTTATTTGTAGAAACTTAAGAATGTAAATTACTAAATTTGGAAGAAA
AAGAAATGCTCATGACGGGTTCACTTAAGTTGACAATGTCACATTCATGTGCATATTTGC
ATAGCATATGTGTATGGTATACTGATGTAGTCAGTCATGTTGTTTGCTGGCAGTTTTTGG
GAGTATTTCGGATTCTGATGTTCCTCGTGATATTAAGTCTTTGTTGAGAAACAAAGCAAG
AAAGGGTCGTGCACAGCTTGGCCAGATGCCTCAAAGAATGTCTGTGCCTCTAAGCAGACA
TACCAAAGCTGTTAATGCTGTACATTGGTCACCAACTCATGGTAAGCTCTGCTTGTTCAC
CAACTCGTGTATTGACACTTATCCTTTTGGATTAGTGGTCTTGTGGCACAAAATTTTGCT
AAAAAAATTGGTTCTTGGATGCCCTTATAATACTTCTGACGATTGAATTTATTGGTTTAT
TAATTTGAGTAGAAGGTTGTTTTGTCAGTTGTTTAGATTAAATCCTTAAACAAGCAATAT
TCTATTTTGTATATGCCAGTTGCATTTAAAGCTCACTTGCCTTATTGATCTGTTCATTGG
AGTTAGTCTACAGCTCATCTTCTTGCCTCTGCTTCGATGGATCAAACAATCTGCATATGG
AATGTGTGGAGCAGTGATCAGAAGGTAGCCCGTGTTTTGAATTTTCACAATGCTGCTATC
AAAGATGTGAAATGGTCGGGGCAAGGGTTGTTTGTACTTTCTTGTGGATATGACTCCTCA
TCAAAGTTAGTGGATGTTGAAAGGGGGATAGAGACTCAGGTTTTTAAGGAGGATCAAGTT
GTTAGTGTTGTTAAATTCCATCCTGATAATTTCAACCTCTTTGTTTCTGGGGGATCCAAA
GGCGGTCTGAGGTTGTGGGATGTTAGAAATGGCAAGGCGGTCCATGAATACGTTCGAGGT
CATGATCCTATCCTTGATGTTGAATTCACCACGAATGGCAAGCAGATTATATCATCTAGT
GATGTATCTGGACGCAACCTTAGTGAAAATTCTATTGTTGTTTGGGATGTTTCACGACAA
GTTCCACTCTCTAATCAGGTAAGAGACTTCTTCCAGTTCTTGCTTCAATATGTGTTGCAA
ATGCAGTGTGTTTCATGCATTTATAAAAATTACATCCTTACGCAATTGATTACAGATATG
GTTGCCCTTGCATATCCTGTTTATATATTGAGCATAACTTGTATGTACATTAATTATGCA
TTATCCTGTAAGAACTTGCATTCATCCTTGTAACGTTGTTTTACGGTCTTTTTGGAAATC
CTCTTCTATTTGACCTTTCTAGATTTCATTATATGTTATCATCTAGTCTTCTGTTCAACG
CTTGTGAGACTTGGACCTGCCTATAATGAATTAATTTGGTTAGCATGCATTGTATACTTA
AGATGTAGATATAATACAAGGCCTTCTGTAATTATCTTCTTAATGATGAAAGATATGTGA
TGCTATAGATGTTGGCTGTGTCAGCTTATTTACGTGACACGATTCATGTTGAATATGTTG
CACATAATCTGTTCAATGGTCGTGTCGTAACTATAGAAATTTCCAATGTTTGGATCTCTT
ACTTCTTTGGAGTCATAACACGTGCTTTTTGACATTTGAAATATCTATTAGTCAGTAGTT
AAAATATTTTATTTTGTACTAGATTAGTGATCAGACTCATTTTGATTTTGATTCCTGAAA
GTTAATAAACATTTAAATTGGAATCATCATGATTCTGCTTCCAATTCCTGGTAGTTAGAA
AAACTGACAATGCATCATTATGATTCCTATTCTGATTCCTTCTCCTTTTGATTTCAAGTA
AGTAAAGTAATTAAACATCATGATATGTGCTTGTTCAATGCTCAGAAGGTGATAATTCTC
CTTTGGCAGCAAAAAAACCATGGTTGTTGGCAAACATATATTTCAGTATCTTTTAAATAC
ATCAACCTCATTGGATCAGAAAGAAGATGTATTCTTATGAAATATTCAGACATGAAAATG
AAGTTAGTTTTAACTGATTCACACTAAATGTAAATTACTTCTTTTCTTTGTTTTTTCAAA
GAAAGATTCTGCAGGATATGTTTAATTAATTTTGTTATGCAGGATTTGGTAGTACTATAC
ATATCATAGGAGCCATATTTTTTATTCTGATACTGAAGCATTAGTGAGATCTTAATTTAT
TTTATAATACTATTCACTACATAATGATTAGGTTTGTTTGATAAAATGCTTAAGGTTCAA
CTCGGATATTTCTTGTTGCTCAGTTGCTCTGCTTTCATCACTTGATAATGGTTCTTGCAT
GGACAGTTTTAATCTGATGTACTCATGTTGGACTCGGGCACTCATCAATTTTCCTTTTGG
CACATTACCAAACAATTGAATAAGAATATTCTTGGACGCATCTGATATAAACGATTCACA
ATTTGAAAAACAAACTTTTCAGTTTTAAGCATCCAGTGGATTTTTATTCTGATGGCAATA
CCTATGGAGTACAGAAGTGAAGGGTTCTGAAGCCTTTTAATCTATAAAATATAATTATTA
TAATGTAAATTTTGTGTGTCATCCTTTATAATTTGAATAGTGTATAGAATATCAATTGAC
TTCATTCAAATAGGTAATATTCATACGACTTAGTTTTAATTCATTATGTCATAGAAAACA
TGTTTTGGCAACTTTTAGTCAGCTCTCATTTTTATAAGTCTTCTCAAATGTGGGTTCCAT
CACGTCAGGGATATTGATGATAAATTGTTGAAAGTAAGAAACAGTAAATGTTCAATACTT
CAGAGTAAGCTCAAACTAGAATTGTTGTACATTGGCTTTTGAATTTTTCTCTCAAAAGAG
CAATGGTTGAGGGTAGTATATTATAACGCTTTATTGTCCTTCAGATGATAATCTGTCTAG
AGTAGGGTTAAAAAGTTTTTGTTAGCCAATATTGTAAATCATGCAGGTCCATGTACCATT
TCCATTTACCTTTGAGAGAAATTGGTTTCAACAGTGGGGTGCTAACATTGCTACTAGTGA
AAGAAACGTATGATCAAAATTCGAAAGCAATATTTGTAATCGAAACCATAGAGCCTAATC
GTAGGCAATTGCATAGTAGCTATTCTGAGATTAAATTTGCTATGCAATATCAATTGAGAG
ATTGCTCCATGCTGCTCCCTTTTTTGTTGGTGTATCGTTTTTATGGTGCGTTTACTGTAT
CCACATTTGTGATCATTAAACCATTTTTCTGCTACCTGTTTGACCATTTTTCTGCTACCT
GTTCGGCCATTTTTCTGCAACATGTTCGATCATTAATCACATAGCTTCGTGCATGTTCCA
TTCCCTTAGGTTGAGGTCCTATAAAACTGATATTCCCTCTGTATCAGGTTTATGTGGAAG
CCTACACATGTCCCTGTGTGAGATGCCACACATTTGAACCATTTTTCGTTGCCCAGTCAA
ATGGTAATTATATTGCAATCTTCTCTTCAATCCCCCCCTTCAAGCTGAACAAGTACAAGA
GGTATGAAAGCCATGGGGTATCAGGGTTTCCCATTAAATGCGTGTTTAGCGTGGATGGGG
AAAAGCTAATCTCGGGCTCCTCCGATGGTTCTATATACTTCTACGACTATAGGTCTTCTG
AGCTTGTCAGAAGAATCAAGGCATATGAGCAGGCTTGCATTGACATTGCTATCCACCCCA
GCATACCTAATGTGATTGCTTCATGCAGTTGGAATGGAGAGGTTTCAGTGTTTGAGTAAG
ATGTCTATATAAACTTCATTACAAGGCAGTCTTTGATTGTCTAAGAAAGAGATCAGTGAT
GTTGCAAGCAATCCTACATGTAATAGCCAAGAGGAATTGGCGCTGAAAAATTGAATGAAA
AATTATAAGGGAGAAAAATGTGGAATTGAATTTTCTGCTTTTTTGCATTTGCTTTCTTTC
AGAAATTCTCCTATACGGACGCCATGTATTTTCTACAACCTCTCCCTTATTTCCTCCCTG
TTTACAACAACGTCCACACGATAATAACATGCGGACATCAGGATGACAGAATAACATTGC
TTTCTTCTCCTATTGATTTTATTTTGTACTTCTAAACTCGTTGTCTAGGATTTGAATTAT
TGTATTGTTCCTTCTTTCTTCTAGGGATTGTGGGTTCATTTATCCTATTGTAGATCTTTT
ATCCTATAAATTGGGCTCCAAAAAAGGCCATGTCACACTACACATTTCACATCAGACATT
TATTAGTGTTTGATAAATG
>chr4:13288355-13293473 A2065 WDR P1
TAATTGAAAGGGCATGTGTCAAAAAGTTAGATAAGGGACACGGAGGGGAAGAAATATCTG
GACTCGAGGTTAATAGTATTTATCCATGCATTTGAGATCATATGTTTGATTTCCCCTCCG
TCAACTATCGCTTGTATAAAGAAGAAAATCACAGGCCAACTCTGTTGTATTATAAACCAT
AAACCAGTCTTCAAGATGCTTGAGCCCAAGTTCAGTAAGGCTCTGCTCTCATATATATGC
TTATGAGCCCAATGTATAAGTGGGTCTCCCTTGAAACAGTGAACAATCTTAACAAACACC
TCAAAAGAGCCCAATTGCTCCATTTGGCGGCGGCGTCAGCTTCGAGACGAAGCCAAGACC
AATTGATTGAGCTGGTAAAGTCTCCAATTGCCTGCACAAGGTTCTGGCAAGACTGGCCGC
AGCTTCCACCTCGATGGCAGAGGATAAAAGGCAATGAGAATTTGAGAAGCAGCAAAGCTC
CTGGATTTGAGACTTGAGACATGGATCTTCTCTGCAACGCATACTCAAACGCCTCAGACA
ACGAAGAAGAGGAAGAAGAATCAGCTAAACAACCCAGACCCGAAAACTTCACGCCCCCGA
ATTCGAAGCGGCTCAAACCCGATAACCCATTTACACATACTAAAACTCAGAATCCTCTGT
CGGACTCAACCCAGTTCCCGGCCCTCCGTATAGAAGCTCCGGTTCCTGGTAGATACGTAT
CCAAGAGAGAGCGCGGTCTCTTGGGTTCCCAACCTACCGCCCCCGACCCGAACCCGGATG
CTTTGCTGCTGACGACCTCGCCTGGTACTTTGTTCTTTCCATTTGGAAATATTCATAAAT
TCACGTTTTTTTATTTATTTGTAGAAACTTAAGAATGTAAATTACTAAATTTGGAAGAAA
AAGAAATGCTCATGACGGGTTCACTTAAGTTGACAATGTCACATTCATGTGCATATTTGC
ATAGCATATGTGTATGGTATACTGATGTAGTCAGTCATGTTGTTTGCTGGCAGTTTTTGG
GAGTATTTCGGATTCTGATGTTCCTCGTGATATTAAGTCTTTGTTGAGAAACAAAGCAAG
AAAGGGTCGTGCACAGCTTGGCCAGATGCCTCAAAGAATGTCTGTGCCTCTAAGCAGACA
TACCAAAGCTGTTAATGCTGTACATTGGTCACCAACTCATGGTAAGCTCTGCTTGTTCAC
CAACTCGTGTATTGACACTTATCCTTTTGGATTAGTGGTCTTGTGGCACAAAATTTTGCT
AAAAAAATTGGTTCTTGGATGCCCTTATAATACTTCTGACGATTGAATTTATTGGTTTAT
TAATTTGAGTAGAAGGTTGTTTTGTCAGTTGTTTAGATTAAATCCTTAAACAAGCAATAT
TCTATTTTGTATATGCCAGTTGCATTTAAAGCTCACTTGCCTTATTGATCTGTTCATTGG
AGTTAGTCTACAGCTCATCTTCTTGCCTCTGCTTCGATGGATCAAACAATCTGCATATGG
AATGTGTGGAGCAGTGATCAGAAGGTAGCCCGTGTTTTGAATTTTCACAATGCTGCTATC
AAAGATGTGAAATGGTCGGGGCAAGGGTTGTTTGTACTTTCTTGTGGATATGACTCCTCA
TCAAAGTTAGTGGATGTTGAAAGGGGGATAGAGACTCAGGTTTTTAAGGAGGATCAAGTT
GTTAGTGTTGTTAAATTCCATCCTGATAATTTCAACCTCTTTGTTTCTGGGGGATCCAAA
GGCGGTCTGAGGTTGTGGGATGTTAGAAATGGCAAGGCGGTCCATGAATACGTTCGAGGT
CATGATCCTATCCTTGATGTTGAATTCACCACGAATGGCAAGCAGATTATATCATCTAGT
GATGTATCTGGACGCAACCTTAGTGAAAATTCTATTGTTGTTTGGGATGTTTCACGACAA
GTTCCACTCTCTAATCAGGTAAGAGACTTCTTCCAGTTCTTGCTTCAATATGTGTTGCAA
ATGCAGTGTGTTTCATGCATTTATAAAAATTACATCCTTACGCAATTGATTACAGATATG
GTTGCCCTTGCATATCCTGTTTATATATTGAGCATAACTTGTATGTACATTAATTATGCA
TTATCCTGTAAGAACTTGCATTCATCCTTGTAACGTTGTTTTACGGTCTTTTTGGAAATC
CTCTTCTATTTGACCTTTCTAGATTTCATTATATGTTATCATCTAGTCTTCTGTTCAACG
CTTGTGAGACTTGGACCTGCCTATAATGAATTAATTTGGTTAGCATGCATTGTATACTTA
AGATGTAGATATAATACAAGGCCTTCTGTAATTATCTTCTTAATGATGAAAGATATGTGA
TGCTATAGATGTTGGCTGTGTCAGCTTATTTACGTGACACGATTCATGTTGAATATGTTG
CACATAATCTGTTCAATGGTCGTGTCGTAACTATAGAAATTTCCAATGTTTGGATCTCTT
ACTTCTTTGGAGTCATAACACGTGCTTTTTGACATTTGAAATATCTATTAGTCAGTAGTT
AAAATATTTTATTTTGTACTAGATTAGTGATCAGACTCATTTTGATTTTGATTCCTGAAA
GTTAATAAACATTTAAATTGGAATCATCATGATTCTGCTTCCAATTCCTGGTAGTTAGAA
AAACTGACAATGCATCATTATGATTCCTATTCTGATTCCTTCTCCTTTTGATTTCAAGTA
AGTAAAGTAATTAAACATCATGATATGTGCTTGTTCAATGCTCAGAAGGTGATAATTCTC
CTTTGGCAGCAAAAAAACCATGGTTGTTGGCAAACATATATTTCAGTATCTTTTAAATAC
ATCAACCTCATTGGATCAGAAAGAAGATGTATTCTTATGAAATATTCAGACATGAAAATG
AAGTTAGTTTTAACTGATTCACACTAAATGTAAATTACTTCTTTTCTTTGTTTTTTCAAA
GAAAGATTCTGCAGGATATGTTTAATTAATTTTGTTATGCAGGATTTGGTAGTACTATAC
ATATCATAGGAGCCATATTTTTTATTCTGATACTGAAGCATTAGTGAGATCTTAATTTAT
TTTATAATACTATTCACTACATAATGATTAGGTTTGTTTGATAAAATGCTTAAGGTTCAA
CTCGGATATTTCTTGTTGCTCAGTTGCTCTGCTTTCATCACTTGATAATGGTTCTTGCAT
GGACAGTTTTAATCTGATGTACTCATGTTGGACTCGGGCACTCATCAATTTTCCTTTTGG
CACATTACCAAACAATTGAATAAGAATATTCTTGGACGCATCTGATATAAACGATTCACA
ATTTGAAAAACAAACTTTTCAGTTTTAAGCATCCAGTGGATTTTTATTCTGATGGCAATA
CCTATGGAGTACAGAAGTGAAGGGTTCTGAAGCCTTTTAATCTATAAAATATAATTATTA
TAATGTAAATTTTGTGTGTCATCCTTTATAATTTGAATAGTGTATAGAATATCAATTGAC
TTCATTCAAATAGGTAATATTCATACGACTTAGTTTTAATTCATTATGTCATAGAAAACA
TGTTTTGGCAACTTTTAGTCAGCTCTCATTTTTATAAGTCTTCTCAAATGTGGGTTCCAT
CACGTCAGGGATATTGATGATAAATTGTTGAAAGTAAGAAACAGTAAATGTTCAATACTT
CAGAGTAAGCTCAAACTAGAATTGTTGTACATTGGCTTTTGAATTTTTCTCTCAAAAGAG
CAATGGTTGAGGGTAGTATATTATAACGCTTTATTGTCCTTCAGATGATAATCTGTCTAG
AGTAGGGTTAAAAAGTTTTTGTTAGCCAATATTGTAAATCATGCAGGTCCATGTACCATT
TCCATTTACCTTTGAGAGAAATTGGTTTCAACAGTGGGGTGCTAACATTGCTACTAGTGA
AAGAAACGTATGATCAAAATTCGAAAGCAATATTTGTAATCGAAACCATAGAGCCTAATC
GTAGGCAATTGCATAGTAGCTATTCTGAGATTAAATTTGCTATGCAATATCAATTGAGAG
ATTGCTCCATGCTGCTCCCTTTTTTGTTGGTGTATCGTTTTTATGGTGCGTTTACTGTAT
CCACATTTGTGATCATTAAACCATTTTTCTGCTACCTGTTTGACCATTTTTCTGCTACCT
GTTCGGCCATTTTTCTGCAACATGTTCGATCATTAATCACATAGCTTCGTGCATGTTCCA
TTCCCTTAGGTTGAGGTCCTATAAAACTGATATTCCCTCTGTATCAGGTTTATGTGGAAG
CCTACACATGTCCCTGTGTGAGATGCCACACATTTGAACCATTTTTCGTTGCCCAGTCAA
ATGGTAATTATATTGCAATCTTCTCTTCAATCCCCCCCTTCAAGCTGAACAAGTACAAGA
GGTATGAAAGCCATGGGGTATCAGGGTTTCCCATTAAATGCGTGTTTAGCGTGGATGGGG
AAAAGCTAATCTCGGGCTCCTCCGATGGTTCTATATACTTCTACGACTATAGGTCTTCTG
AGCTTGTCAGAAGAATCAAGGCATATGAGCAGGCTTGCATTGACATTGCTATCCACCCCA
GCATACCTAATGTGATTGCTTCATGCAGTTGGAATGGAGAGGTTTCAGTGTTTGAGTAAG
ATGTCTATATAAACTTCATTACAAGGCAGTCTTTGATTGTCTAAGAAAGAGATCAGTGAT
GTTGCAAGCAATCCTACATGTAATAGCCAAGAGGAATTGGCGCTGAAAAATTGAATGAAA
AATTATAAGGGAGAAAAATGTGGAATTGAATTTTCTGCTTTTTTGCATTTGCTTTCTTTC
AGAAATTCTCCTATACGGACGCCATGTATTTTCTACAACCTCTCCCTTATTTCCTCCCTG
TTTACAACAACGTCCACACGATAATAACATGCGGACATCAGGATGACAGAATAACATTGC
TTTCTTCTCCTATTGATTTTATTTTGTACTTCTAAACTCGTTGTCTAGGATTTGAATTAT
TGTATTGTTCCTTCTTTCTTCTAGGGATTGTGGGTTCATTTATCCTATTGTAGATCTTTT
ATCCTATAAATTGGGCTCCAAAAAAGGCCATGTCACACTACACATTTCACATCAGACATT
TATTAGTGTTTGATAAATG
>chr4:13288355-13293473 A2065 WDR P2
TAATTGAAAGGGCATGTGTCAAAAAGTTAGATAAGGGACACGGAGGGGAAGAAATATCTG
GACTCGAGGTTAATAGTATTTATCCATGCATTTGAGATCATATGTTTGATTTCCCCTCCG
TCAACTATCGCTTGTATAAAGAAGAAAATCACAGGCCAACTCTGTTGTATTATAAACCAT
AAACCAGTCTTCAAGATGCTTGAGCCCAAGTTCAGTAAGGCTCTGCTCTCATATATATGC
TTATGAGCCCAATGTATAAGTGGGTCTCCCTTGAAACAGTGAACAATCTTAACAAACACC
TCAAAAGAGCCCAATTGCTCCATTTGGCGGCGGCGTCAGCTTCGAGACGAAGCCAAGACC
AATTGATTGAGCTGGTAAAGTCTCCAATTGCCTGCACAAGGTTCTGGCAAGACTGGCCGC
AGCTTCCACCTCGATGGCAGAGGATAAAAGGCAATGAGAATTTGAGAAGCAGCAAAGCTC
CTGGATTTGAGACTTGAGACATGGATCTTCTCTGCAACGCATACTCAAACGCCTCAGACA
ACGAAGAAGAGGAAGAAGAATCAGCTAAACAACCCAGACCCGAAAACTTCACGCCCCCGA
ATTCGAAGCGGCTCAAACCCGATAACCCATTTACACATACTAAAACTCAGAATCCTCTGT
CGGACTCAACCCAGTTCCCGGCCCTCCGTATAGAAGCTCCGGTTCCTGGTAGATACGTAT
CCAAGAGAGAGCGCGGTCTCTTGGGTTCCCAACCTACCGCCCCCGACCCGAACCCGGATG
CTTTGCTGCTGACGACCTCGCCTGGTACTTTGTTCTTTCCATTTGGAAATATTCATAAAT
TCACGTTTTTTTATTTATTTGTAGAAACTTAAGAATGTAAATTACTAAATTTGGAAGAAA
AAGAAATGCTCATGACGGGTTCACTTAAGTTGACAATGTCACATTCATGTGCATATTTGC
ATAGCATATGTGTATGGTATACTGATGTAGTCAGTCATGTTGTTTGCTGGCAGTTTTTGG
GAGTATTTCGGATTCTGATGTTCCTCGTGATATTAAGTCTTTGTTGAGAAACAAAGCAAG
AAAGGGTCGTGCACAGCTTGGCCAGATGCCTCAAAGAATGTCTGTGCCTCTAAGCAGACA
TACCAAAGCTGTTAATGCTGTACATTGGTCACCAACTCATGGTAAGCTCTGCTTGTTCAC
CAACTCGTGTATTGACACTTATCCTTTTGGATTAGTGGTCTTGTGGCACAAAATTTTGCT
AAAAAAATTGGTTCTTGGATGCCCTTATAATACTTCTGACGATTGAATTTATTGGTTTAT
TAATTTGAGTAGAAGGTTGTTTTGTCAGTTGTTTAGATTAAATCCTTAAACAAGCAATAT
TCTATTTTGTATATGCCAGTTGCATTTAAAGCTCACTTGCCTTATTGATCTGTTCATTGG
AGTTAGTCTACAGCTCATCTTCTTGCCTCTGCTTCGATGGATCAAACAATCTGCATATGG
AATGTGTGGAGCAGTGATCAGAAGGTAGCCCGTGTTTTGAATTTTCACAATGCTGCTATC
AAAGATGTGAAATGGTCGGGGCAAGGGTTGTTTGTACTTTCTTGTGGATATGACTCCTCA
TCAAAGTTAGTGGATGTTGAAAGGGGGATAGAGACTCAGGTTTTTAAGGAGGATCAAGTT
GTTAGTGTTGTTAAATTCCATCCTGATAATTTCAACCTCTTTGTTTCTGGGGGATCCAAA
GGCGGTCTGAGGTTGTGGGATGTTAGAAATGGCAAGGCGGTCCATGAATACGTTCGAGGT
CATGATCCTATCCTTGATGTTGAATTCACCACGAATGGCAAGCAGATTATATCATCTAGT
GATGTATCTGGACGCAACCTTAGTGAAAATTCTATTGTTGTTTGGGATGTTTCACGACAA
GTTCCACTCTCTAATCAGGTAAGAGACTTCTTCCAGTTCTTGCTTCAATATGTGTTGCAA
ATGCAGTGTGTTTCATGCATTTATAAAAATTACATCCTTACGCAATTGATTACAGATATG
GTTGCCCTTGCATATCCTGTTTATATATTGAGCATAACTTGTATGTACATTAATTATGCA
TTATCCTGTAAGAACTTGCATTCATCCTTGTAACGTTGTTTTACGGTCTTTTTGGAAATC
CTCTTCTATTTGACCTTTCTAGATTTCATTATATGTTATCATCTAGTCTTCTGTTCAACG
CTTGTGAGACTTGGACCTGCCTATAATGAATTAATTTGGTTAGCATGCATTGTATACTTA
AGATGTAGATATAATACAAGGCCTTCTGTAATTATCTTCTTAATGATGAAAGATATGTGA
TGCTATAGATGTTGGCTGTGTCAGCTTATTTACGTGACACGATTCATGTTGAATATGTTG
CACATAATCTGTTCAATGGTCGTGTCGTAACTATAGAAATTTCCAATGTTTGGATCTCTT
ACTTCTTTGGAGTCATAACACGTGCTTTTTGACATTTGAAATATCTATTAGTCAGTAGTT
AAAATATTTTATTTTGTACTAGATTAGTGATCAGACTCATTTTGATTTTGATTCCTGAAA
GTTAATAAACATTTAAATTGGAATCATCATGATTCTGCTTCCAATTCCTGGTAGTTAGAA
AAACTGACAATGCATCATTATGATTCCTATTCTGATTCCTTCTCCTTTTGATTTCAAGTA
AGTAAAGTAATTAAACATCATGATATGTGCTTGTTCAATGCTCAGAAGGTGATAATTCTC
CTTTGGCAGCAAAAAAACCATGGTTGTTGGCAAACATATATTTCAGTATCTTTTAAATAC
ATCAACCTCATTGGATCAGAAAGAAGATGTATTCTTATGAAATATTCAGACATGAAAATG
AAGTTAGTTTTAACTGATTCACACTAAATGTAAATTACTTCTTTTCTTTGTTTTTTCAAA
GAAAGATTCTGCAGGATATGTTTAATTAATTTTGTTATGCAGGATTTGGTAGTACTATAC
ATATCATAGGAGCCATATTTTTTATTCTGATACTGAAGCATTAGTGAGATCTTAATTTAT
TTTATAATACTATTCACTACATAATGATTAGGTTTGTTTGATAAAATGCTTAAGGTTCAA
CTCGGATATTTCTTGTTGCTCAGTTGCTCTGCTTTCATCACTTGATAATGGTTCTTGCAT
GGACAGTTTTAATCTGATGTACTCATGTTGGACTCGGGCACTCATCAATTTTCCTTTTGG
CACATTACCAAACAATTGAATAAGAATATTCTTGGACGCATCTGATATAAACGATTCACA
ATTTGAAAAACAAACTTTTCAGTTTTAAGCATCCAGTGGATTTTTATTCTGATGGCAATA
CCTATGGAGTACAGAAGTGAAGGGTTCTGAAGCCTTTTAATCTATAAAATATAATTATTA
TAATGTAAATTTTGTGTGTCATCCTTTATAATTTGAATAGTGTATAGAATATCAATTGAC
TTCATTCAAATAGGTAATATTCATACGACTTAGTTTTAATTCATTATGTCATAGAAAACA
TGTTTTGGCAACTTTTAGTCAGCTCTCATTTTTATAAGTCTTCTCAAATGTGGGTTCCAT
CACGTCAGGGATATTGATGATAAATTGTTGAAAGTAAGAAACAGTAAATGTTCAATACTT
CAGAGTAAGCTCAAACTAGAATTGTTGTACATTGGCTTTTGAATTTTTCTCTCAAAAGAG
CAATGGTTGAGGGTAGTATATTATAACGCTTTATTGTCCTTCAGATGATAATCTGTCTAG
AGTAGGGTTAAAAAGTTTTTGTTAGCCAATATTGTAAATCATGCAGGTCCATGTACCATT
TCCATTTACCTTTGAGAGAAATTGGTTTCAACAGTGGGGTGCTAACATTGCTACTAGTGA
AAGAAACGTATGATCAAAATTCGAAAGCAATATTTGTAATCGAAACCATAGAGCCTAATC
GTAGGCAATTGCATAGTAGCTATTCTGAGATTAAATTTGCTATGCAATATCAATTGAGAG
ATTGCTCCATGCTGCTCCCTTTTTTGTTGGTGTATCGTTTTTATGGTGCGTTTACTGTAT
CCACATTTGTGATCATTAAACCATTTTTCTGCTACCTGTTTGACCATTTTTCTGCTACCT
GTTCGGCCATTTTTCTGCAACATGTTCGATCATTAATCACATAGCTTCGTGCATGTTCCA
TTCCCTTAGGTTGAGGTCCTATAAAACTGATATTCCCTCTGTATCAGGTTTATGTGGAAG
CCTACACATGTCCCTGTGTGAGATGCCACACATTTGAACCATTTTTCGTTGCCCAGTCAA
ATGGTAATTATATTGCAATCTTCTCTTCAATCCCCCCCTTCAAGCTGAACAAGTACAAGA
GGTATGAAAGCCATGGGGTATCAGGGTTTCCCATTAAATGCGTGTTTAGCGTGGATGGGG
AAAAGCTAATCTCGGGCTCCTCCGATGGTTCTATATACTTCTACGACTATAGGTCTTCTG
AGCTTGTCAGAAGAATCAAGGCATATGAGCAGGCTTGCATTGACATTGCTATCCACCCCA
GCATACCTAATGTGATTGCTTCATGCAGTTGGAATGGAGAGGTTTCAGTGTTTGAGTAAG
ATGTCTATATAAACTTCATTACAAGGCAGTCTTTGATTGTCTAAGAAAGAGATCAGTGAT
GTTGCAAGCAATCCTACATGTAATAGCCAAGAGGAATTGGCGCTGAAAAATTGAATGAAA
AATTATAAGGGAGAAAAATGTGGAATTGAATTTTCTGCTTTTTTGCATTTGCTTTCTTTC
AGAAATTCTCCTATACGGACGCCATGTATTTTCTACAACCTCTCCCTTATTTCCTCCCTG
TTTACAACAACGTCCACACGATAATAACATGCGGACATCAGGATGACAGAATAACATTGC
TTTCTTCTCCTATTGATTTTATTTTGTACTTCTAAACTCGTTGTCTAGGATTTGAATTAT
TGTATTGTTCCTTCTTTCTTCTAGGGATTGTGGGTTCATTTATCCTATTGTAGATCTTTT
ATCCTATAAATTGGGCTCCAAAAAAGGCCATGTCACACTACACATTTCACATCAGACATT
TATTAGTGTTTGATAAATG
>chr4:13288355-13293473 A2067 WDR P1
TAATTGAAAGGGCATGTGTCAAAAAGTTAGATAAGGGACACGGAGGGGAAGAAATATCTG
GACTCGAGGTTAATAGTATTTATCCATGCATTTGAGATCATATGTTTGATTTCCCCTCCG
TCAACTATCGCTTGTATAAAGAAGAAAATCACAGGCCAACTCTGTTGTATTATAAACCAT
AAACCAGTCTTCAAGATGCTTGAGCCCAAGTTCAGTAAGGCTCTGCTCTCATATATATGC
TTATGAGCCCAATGTATAAGTGGGTCTCCCTTGAAACAGTGAACAATCTTAACAAACACC
TCAAAAGAGCCCAATTGCTCCATTTGGCGGCGGCGTCAGCTTCGAGACGAAGCCAAGACC
AATTGATTGAGCTGGTAAAGTCTCCAATTGCCTGCACAAGGTTCTGGCAAGACTGGCCGC
AGCTTCCACCTCGATGGCAGAGGATAAAAGGCAATGAGAATTTGAGAAGCAGCAAAGCTC
CTGGATTTGAGACTTGAGACATGGATCTTCTCTGCAACGCATACTCAAACGCCTCAGACA
ACGAAGAAGAGGAAGAAGAATCAGCTAAACAACCCAGACCCGAAAACTTCACGCCCCCGA
ATTCGAAGCGGCTCAAACCCGATAACCCATTTACACATACTAAAACTCAGAATCCTCTGT
CGGACTCAACCCAGTTCCCGGCCCTCCGTATAGAAGCTCCGGTTCCTGGTAGATACGTAT
CCAAGAGAGAGCGCGGTCTCTTGGGTTCCCAACCTACCGCCCCCGACCCGAACCCGGATG
CTTTGCTGCTGACGACCTCGCCTGGTACTTTGTTCTTTCCATTTGGAAATATTCATAAAT
TCACGTTTTTTTATTTATTTGTAGAAACTTAAGAATGTAAATTACTAAATTTGGAAGAAA
AAGAAATGCTCATGACGGGTTCACTTAAGTTGACAATGTCACATTCATGTGCATATTTGC
ATAGCATATGTGTATGGTATACTGATGTAGTCAGTCATGTTGTTTGCTGGCAGTTTTTGG
GAGTATTTCGGATTCTGATGTTCCTCGTGATATTAAGTCTTTGTTGAGAAACAAAGCAAG
AAAGGGTCGTGCACAGCTTGGCCAGATGCCTCAAAGAATGTCTGTGCCTCTAAGCAGACA
TACCAAAGCTGTTAATGCTGTACATTGGTCACCAACTCATGGTAAGCTCTGCTTGTTCAC
CAACTCGTGTATTGACACTTATCCTTTTGGATTAGTGGTCTTGTGGCACAAAATTTTGCT
AAAAAAATTGGTTCTTGGATGCCCTTATAATACTTCTGACGATTGAATTTATTGGTTTAT
TAATTTGAGTAGAAGGTTGTTTTGTCAGTTGTTTAGATTAAATCCTTAAACAAGCAATAT
TCTATTTTGTATATGCCAGTTGCATTTAAAGCTCACTTGCCTTATTGATCTGTTCATTGG
AGTTAGTCTACAGCTCATCTTCTTGCCTCTGCTTCGATGGATCAAACAATCTGCATATGG
AATGTGTGGAGCAGTGATCAGAAGGTAGCCCGTGTTTTGAATTTTCACAATGCTGCTATC
AAAGATGTGAAATGGTCGGGGCAAGGGTTGTTTGTACTTTCTTGTGGATATGACTCCTCA
TCAAAGTTAGTGGATGTTGAAAGGGGGATAGAGACTCAGGTTTTTAAGGAGGATCAAGTT
GTTAGTGTTGTTAAATTCCATCCTGATAATTTCAACCTCTTTGTTTCTGGGGGATCCAAA
GGCGGTCTGAGGTTGTGGGATGTTAGAAATGGCAAGGCGGTCCATGAATACGTTCGAGGT
CATGATCCTATCCTTGATGTTGAATTCACCACGAATGGCAAGCAGATTATATCATCTAGT
GATGTATCTGGACGCAACCTTAGTGAAAATTCTATTGTTGTTTGGGATGTTTCACGACAA
GTTCCACTCTCTAATCAGGTAAGAGACTTCTTCCAGTTCTTGCTTCAATATGTGTTGCAA
ATGCAGTGTGTTTCATGCATTTATAAAAATTACATCCTTACGCAATTGATTACAGATATG
GTTGCCCTTGCATATCCTGTTTATATATTGAGCATAACTTGTATGTACATTAATTATGCA
TTATCCTGTAAGAACTTGCATTCATCCTTGTAACGTTGTTTTACGGTCTTTTTGGAAATC
CTCTTCTATTTGACCTTTCTAGATTTCATTATATGTTATCATCTAGTCTTCTGTTCAACG
CTTGTGAGACTTGGACCTGCCTATAATGAATTAATTTGGTTAGCATGCATTGTATACTTA
AGATGTAGATATAATACAAGGCCTTCTGTAATTATCTTCTTAATGATGAAAGATATGTGA
TGCTATAGATGTTGGCTGTGTCAGCTTATTTACGTGACACGATTCATGTTGAATATGTTG
CACATAATCTGTTCAATGGTCGTGTCGTAACTATAGAAATTTCCAATGTTTGGATCTCTT
ACTTCTTTGGAGTCATAACACGTGCTTTTTGACATTTGAAATATCTATTAGTCAGTAGTT
AAAATATTTTATTTTGTACTAGATTAGTGATCAGACTCATTTTGATTTTGATTCCTGAAA
GTTAATAAACATTTAAATTGGAATCATCATGATTCTGCTTCCAATTCCTGGTAGTTAGAA
AAACTGACAATGCATCATTATGATTCCTATTCTGATTCCTTCTCCTTTTGATTTCAAGTA
AGTAAAGTAATTAAACATCATGATATGTGCTTGTTCAATGCTCAGAAGGTGATAATTCTC
CTTTGGCAGCAAAAAAACCATGGTTGTTGGCAAACATATATTTCAGTATCTTTTAAATAC
ATCAACCTCATTGGATCAGAAAGAAGATGTATTCTTATGAAATATTCAGACATGAAAATG
AAGTTAGTTTTAACTGATTCACACTAAATGTAAATTACTTCTTTTCTTTGTTTTTTCAAA
GAAAGATTCTGCAGGATATGTTTAATTAATTTTGTTATGCAGGATTTGGTAGTACTATAC
ATATCATAGGAGCCATATTTTTTATTCTGATACTGAAGCATTAGTGAGATCTTAATTTAT
TTTATAATACTATTCACTACATAATGATTAGGTTTGTTTGATAAAATGCTTAAGGTTCAA
CTCGGATATTTCTTGTTGCTCAGTTGCTCTGCTTTCATCACTTGATAATGGTTCTTGCAT
GGACAGTTTTAATCTGATGTACTCATGTTGGACTCGGGCACTCATCAATTTTCCTTTTGG
CACATTACCAAACAATTGAATAAGAATATTCTTGGACGCATCTGATATAAACGATTCACA
ATTTGAAAAACAAACTTTTCAGTTTTAAGCATCCAGTGGATTTTTATTCTGATGGCAATA
CCTATGGAGTACAGAAGTGAAGGGTTCTGAAGCCTTTTAATCTATAAAATATAATTATTA
TAATGTAAATTTTGTGTGTCATCCTTTATAATTTGAATAGTGTATAGAATATCAATTGAC
TTCATTCAAATAGGTAATATTCATACGACTTAGTTTTAATTCATTATGTCATAGAAAACA
TGTTTTGGCAACTTTTAGTCAGCTCTCATTTTTATAAGTCTTCTCAAATGTGGGTTCCAT
CACGTCAGGGATATTGATGATAAATTGTTGAAAGTAAGAAACAGTAAATGTTCAATACTT
CAGAGTAAGCTCAAACTAGAATTGTTGTACATTGGCTTTTGAATTTTTCTCTCAAAAGAG
CAATGGTTGAGGGTAGTATATTATAACGCTTTATTGTCCTTCAGATGATAATCTGTCTAG
AGTAGGGTTAAAAAGTTTTTGTTAGCCAATATTGTAAATCATGCAGGTCCATGTACCATT
TCCATTTACCTTTGAGAGAAATTGGTTTCAACAGTGGGGTGCTAACATTGCTACTAGTGA
AAGAAACGTATGATCAAAATTCGAAAGCAATATTTGTAATCGAAACCATAGAGCCTAATC
GTAGGCAATTGCATAGTAGCTATTCTGAGATTAAATTTGCTATGCAATATCAATTGAGAG
ATTGCTCCATGCTGCTCCCTTTTTTGTTGGTGTATCGTTTTTATGGTGCGTTTACTGTAT
CCACATTTGTGATCATTAAACCATTTTTCTGCTACCTGTTTGACCATTTTTCTGCTACCT
GTTCGGCCATTTTTCTGCAACATGTTCGATCATTAATCACATAGCTTCGTGCATGTTCCA
TTCCCTTAGGTTGAGGTCCTATAAAACTGATATTCCCTCTGTATCAGGTTTATGTGGAAG
CCTACACATGTCCCTGTGTGAGATGCCACACATTTGAACCATTTTTCGTTGCCCAGTCAA
ATGGTAATTATATTGCAATCTTCTCTTCAATCCCCCCCTTCAAGCTGAACAAGTACAAGA
GGTATGAAAGCCATGGGGTATCAGGGTTTCCCATTAAATGCGTGTTTAGCGTGGATGGGG
AAAAGCTAATCTCGGGCTCCTCCGATGGTTCTATATACTTCTACGACTATAGGTCTTCTG
AGCTTGTCAGAAGAATCAAGGCATATGAGCAGGCTTGCATTGACATTGCTATCCACCCCA
GCATACCTAATGTGATTGCTTCATGCAGTTGGAATGGAGAGGTTTCAGTGTTTGAGTAAG
ATGTCTATATAAACTTCATTACAAGGCAGTCTTTGATTGTCTAAGAAAGAGATCAGTGAT
GTTGCAAGCAATCCTACATGTAATAGCCAAGAGGAATTGGCGCTGAAAAATTGAATGAAA
AATTATAAGGGAGAAAAATGTGGAATTGAATTTTCTGCTTTTTTGCATTTGCTTTCTTTC
AGAAATTCTCCTATACGGACGCCATGTATTTTCTACAACCTCTCCCTTATTTCCTCCCTG
TTTACAACAACGTCCACACGATAATAACATGCGGACATCAGGATGACAGAATAACATTGC
TTTCTTCTCCTATTGATTTTATTTTGTACTTCTAAACTCGTTGTCTAGGATTTGAATTAT
TGTATTGTTCCTTCTTTCTTCTAGGGATTGTGGGTTCATTTATCCTATTGTAGATCTTTT
ATCCTATAAATTGGGCTCCAAAAAAGGCCATGTCACACTACACATTTCACATCAGACATT
TATTAGTGTTTGATAAATG
>chr4:13288355-13293473 A2067 WDR P2
TAATTGAAAGGGCATGTGTCAAAAAGTTAGATAAGGGACACGGAGGGGAAGAAATATCTG
GACTCGAGGTTAATAGTATTTATCCATGCATTTGAGATCATATGTTTGATTTCCCCTCCG
TCAACTATCGCTTGTATAAAGAAGAAAATCACAGGCCAACTCTGTTGTATTATAAACCAT
AAACCAGTCTTCAAGATGCTTGAGCCCAAGTTCAGTAAGGCTCTGCTCTCATATATATGC
TTATGAGCCCAATGTATAAGTGGGTCTCCCTTGAAACAGTGAACAATCTTAACAAACACC
TCAAAAGAGCCCAATTGCTCCATTTGGCGGCGGCGTCAGCTTCGAGACGAAGCCAAGACC
AATTGATTGAGCTGGTAAAGTCTCCAATTGCCTGCACAAGGTTCTGGCAAGACTGGCCGC
AGCTTCCACCTCGATGGCAGAGGATAAAAGGCAATGAGAATTTGAGAAGCAGCAAAGCTC
CTGGATTTGAGACTTGAGACATGGATCTTCTCTGCAACGCATACTCAAACGCCTCAGACA
ACGAAGAAGAGGAAGAAGAATCAGCTAAACAACCCAGACCCGAAAACTTCACGCCCCCGA
ATTCGAAGCGGCTCAAACCCGATAACCCATTTACACATACTAAAACTCAGAATCCTCTGT
CGGACTCAACCCAGTTCCCGGCCCTCCGTATAGAAGCTCCGGTTCCTGGTAGATACGTAT
CCAAGAGAGAGCGCGGTCTCTTGGGTTCCCAACCTACCGCCCCCGACCCGAACCCGGATG
CTTTGCTGCTGACGACCTCGCCTGGTACTTTGTTCTTTCCATTTGGAAATATTCATAAAT
TCACGTTTTTTTATTTATTTGTAGAAACTTAAGAATGTAAATTACTAAATTTGGAAGAAA
AAGAAATGCTCATGACGGGTTCACTTAAGTTGACAATGTCACATTCATGTGCATATTTGC
ATAGCATATGTGTATGGTATACTGATGTAGTCAGTCATGTTGTTTGCTGGCAGTTTTTGG
GAGTATTTCGGATTCTGATGTTCCTCGTGATATTAAGTCTTTGTTGAGAAACAAAGCAAG
AAAGGGTCGTGCACAGCTTGGCCAGATGCCTCAAAGAATGTCTGTGCCTCTAAGCAGACA
TACCAAAGCTGTTAATGCTGTACATTGGTCACCAACTCATGGTAAGCTCTGCTTGTTCAC
CAACTCGTGTATTGACACTTATCCTTTTGGATTAGTGGTCTTGTGGCACAAAATTTTGCT
AAAAAAATTGGTTCTTGGATGCCCTTATAATACTTCTGACGATTGAATTTATTGGTTTAT
TAATTTGAGTAGAAGGTTGTTTTGTCAGTTGTTTAGATTAAATCCTTAAACAAGCAATAT
TCTATTTTGTATATGCCAGTTGCATTTAAAGCTCACTTGCCTTATTGATCTGTTCATTGG
AGTTAGTCTACAGCTCATCTTCTTGCCTCTGCTTCGATGGATCAAACAATCTGCATATGG
AATGTGTGGAGCAGTGATCAGAAGGTAGCCCGTGTTTTGAATTTTCACAATGCTGCTATC
AAAGATGTGAAATGGTCGGGGCAAGGGTTGTTTGTACTTTCTTGTGGATATGACTCCTCA
TCAAAGTTAGTGGATGTTGAAAGGGGGATAGAGACTCAGGTTTTTAAGGAGGATCAAGTT
GTTAGTGTTGTTAAATTCCATCCTGATAATTTCAACCTCTTTGTTTCTGGGGGATCCAAA
GGCGGTCTGAGGTTGTGGGATGTTAGAAATGGCAAGGCGGTCCATGAATACGTTCGAGGT
CATGATCCTATCCTTGATGTTGAATTCACCACGAATGGCAAGCAGATTATATCATCTAGT
GATGTATCTGGACGCAACCTTAGTGAAAATTCTATTGTTGTTTGGGATGTTTCACGACAA
GTTCCACTCTCTAATCAGGTAAGAGACTTCTTCCAGTTCTTGCTTCAATATGTGTTGCAA
ATGCAGTGTGTTTCATGCATTTATAAAAATTACATCCTTACGCAATTGATTACAGATATG
GTTGCCCTTGCATATCCTGTTTATATATTGAGCATAACTTGTATGTACATTAATTATGCA
TTATCCTGTAAGAACTTGCATTCATCCTTGTAACGTTGTTTTACGGTCTTTTTGGAAATC
CTCTTCTATTTGACCTTTCTAGATTTCATTATATGTTATCATCTAGTCTTCTGTTCAACG
CTTGTGAGACTTGGACCTGCCTATAATGAATTAATTTGGTTAGCATGCATTGTATACTTA
AGATGTAGATATAATACAAGGCCTTCTGTAATTATCTTCTTAATGATGAAAGATATGTGA
TGCTATAGATGTTGGCTGTGTCAGCTTATTTACGTGACACGATTCATGTTGAATATGTTG
CACATAATCTGTTCAATGGTCGTGTCGTAACTATAGAAATTTCCAATGTTTGGATCTCTT
ACTTCTTTGGAGTCATAACACGTGCTTTTTGACATTTGAAATATCTATTAGTCAGTAGTT
AAAATATTTTATTTTGTACTAGATTAGTGATCAGACTCATTTTGATTTTGATTCCTGAAA
GTTAATAAACATTTAAATTGGAATCATCATGATTCTGCTTCCAATTCCTGGTAGTTAGAA
AAACTGACAATGCATCATTATGATTCCTATTCTGATTCCTTCTCCTTTTGATTTCAAGTA
AGTAAAGTAATTAAACATCATGATATGTGCTTGTTCAATGCTCAGAAGGTGATAATTCTC
CTTTGGCAGCAAAAAAACCATGGTTGTTGGCAAACATATATTTCAGTATCTTTTAAATAC
ATCAACCTCATTGGATCAGAAAGAAGATGTATTCTTATGAAATATTCAGACATGAAAATG
AAGTTAGTTTTAACTGATTCACACTAAATGTAAATTACTTCTTTTCTTTGTTTTTTCAAA
GAAAGATTCTGCAGGATATGTTTAATTAATTTTGTTATGCAGGATTTGGTAGTACTATAC
ATATCATAGGAGCCATATTTTTTATTCTGATACTGAAGCATTAGTGAGATCTTAATTTAT
TTTATAATACTATTCACTACATAATGATTAGGTTTGTTTGATAAAATGCTTAAGGTTCAA
CTCGGATATTTCTTGTTGCTCAGTTGCTCTGCTTTCATCACTTGATAATGGTTCTTGCAT
GGACAGTTTTAATCTGATGTACTCATGTTGGACTCGGGCACTCATCAATTTTCCTTTTGG
CACATTACCAAACAATTGAATAAGAATATTCTTGGACGCATCTGATATAAACGATTCACA
ATTTGAAAAACAAACTTTTCAGTTTTAAGCATCCAGTGGATTTTTATTCTGATGGCAATA
CCTATGGAGTACAGAAGTGAAGGGTTCTGAAGCCTTTTAATCTATAAAATATAATTATTA
TAATGTAAATTTTGTGTGTCATCCTTTATAATTTGAATAGTGTATAGAATATCAATTGAC
TTCATTCAAATAGGTAATATTCATACGACTTAGTTTTAATTCATTATGTCATAGAAAACA
TGTTTTGGCAACTTTTAGTCAGCTCTCATTTTTATAAGTCTTCTCAAATGTGGGTTCCAT
CACGTCAGGGATATTGATGATAAATTGTTGAAAGTAAGAAACAGTAAATGTTCAATACTT
CAGAGTAAGCTCAAACTAGAATTGTTGTACATTGGCTTTTGAATTTTTCTCTCAAAAGAG
CAATGGTTGAGGGTAGTATATTATAACGCTTTATTGTCCTTCAGATGATAATCTGTCTAG
AGTAGGGTTAAAAAGTTTTTGTTAGCCAATATTGTAAATCATGCAGGTCCATGTACCATT
TCCATTTACCTTTGAGAGAAATTGGTTTCAACAGTGGGGTGCTAACATTGCTACTAGTGA
AAGAAACGTATGATCAAAATTCGAAAGCAATATTTGTAATCGAAACCATAGAGCCTAATC
GTAGGCAATTGCATAGTAGCTATTCTGAGATTAAATTTGCTATGCAATATCAATTGAGAG
ATTGCTCCATGCTGCTCCCTTTTTTGTTGGTGTATCGTTTTTATGGTGCGTTTACTGTAT
CCACATTTGTGATCATTAAACCATTTTTCTGCTACCTGTTTGACCATTTTTCTGCTACCT
GTTCGGCCATTTTTCTGCAACATGTTCGATCATTAATCACATAGCTTCGTGCATGTTCCA
TTCCCTTAGGTTGAGGTCCTATAAAACTGATATTCCCTCTGTATCAGGTTTATGTGGAAG
CCTACACATGTCCCTGTGTGAGATGCCACACATTTGAACCATTTTTCGTTGCCCAGTCAA
ATGGTAATTATATTGCAATCTTCTCTTCAATCCCCCCCTTCAAGCTGAACAAGTACAAGA
GGTATGAAAGCCATGGGGTATCAGGGTTTCCCATTAAATGCGTGTTTAGCGTGGATGGGG
AAAAGCTAATCTCGGGCTCCTCCGATGGTTCTATATACTTCTACGACTATAGGTCTTCTG
AGCTTGTCAGAAGAATCAAGGCATATGAGCAGGCTTGCATTGACATTGCTATCCACCCCA
GCATACCTAATGTGATTGCTTCATGCAGTTGGAATGGAGAGGTTTCAGTGTTTGAGTAAG
ATGTCTATATAAACTTCATTACAAGGCAGTCTTTGATTGTCTAAGAAAGAGATCAGTGAT
GTTGCAAGCAATCCTACATGTAATAGCCAAGAGGAATTGGCGCTGAAAAATTGAATGAAA
AATTATAAGGGAGAAAAATGTGGAATTGAATTTTCTGCTTTTTTGCATTTGCTTTCTTTC
AGAAATTCTCCTATACGGACGCCATGTATTTTCTACAACCTCTCCCTTATTTCCTCCCTG
TTTACAACAACGTCCACACGATAATAACATGCGGACATCAGGATGACAGAATAACATTGC
TTTCTTCTCCTATTGATTTTATTTTGTACTTCTAAACTCGTTGTCTAGGATTTGAATTAT
TGTATTGTTCCTTCTTTCTTCTAGGGATTGTGGGTTCATTTATCCTATTGTAGATCTTTT
ATCCTATAAATTGGGCTCCAAAAAAGGCCATGTCACACTACACATTTCACATCAGACATT
TATTAGTGTTTGATAAATG
>chr4:13288355-13293473 A2069 WDR P1
TAATTGAAAGGGCATGTGTCAAAAAGTTAGATAAGGGACACGGAGGGGAAGAAATATCTG
GACTCGAGGTTAATAGTATTTATCCATGCATTTGAGATCATATGTTTGATTTCCCCTCCG
TCAACTATCGCTTGTATAAAGAAGAAAATCACAGGCCAACTCTGTTGTATTATAAACCAT
AAACCAGTCTTCAAGATGCTTGAGCCCAAGTTCAGTAAGGCTCTGCTCTCATATATATGC
TTATGAGCCCAATGTATAAGTGGGTCTCCCTTGAAACAGTGAACAATCTTAACAAACACC
TCAAAAGAGCCCAATTGCTCCATTTGGCGGCGGCGTCAGCTTCGAGACGAAGCCAAGACC
AATTGATTGAGCTGGTAAAGTCTCCAATTGCCTGCACAAGGTTCTGGCAAGACTGGCCGC
AGCTTCCACCTCGATGGCAGAGGATAAAAGGCAATGAGAATTTGAGAAGCAGCAAAGCTC
CTGGATTTGAGACTTGAGACATGGATCTTCTCTGCAACGCATACTCAAACGCCTCAGACA
ACGAAGAAGAGGAAGAAGAATCAGCTAAACAACCCAGACCCGAAAACTTCACGCCCCCGA
ATTCGAAGCGGCTCAAACCCGATAACCCATTTACACATACTAAAACTCAGAATCCTCTGT
CGGACTCAACCCAGTTCCCGGCCCTCCGTATAGAAGCTCCGGTTCCTGGTAGATACGTAT
CCAAGAGAGAGCGCGGTCTCTTGGGTTCCCAACCTACCGCCCCCGACCCGAACCCGGATG
CTTTGCTGCTGACGACCTCGCCTGGTACTTTGTTCTTTCCATTTGGAAATATTCATAAAT
TCACGTTTTTTTATTTATTTGTAGAAACTTAAGAATGTAAATTACTAAATTTGGAAGAAA
AAGAAATGCTCATGACGGGTTCACTTAAGTTGACAATGTCACATTCATGTGCATATTTGC
ATAGCATATGTGTATGGTATACTGATGTAGTCAGTCATGTTGTTTGCTGGCAGTTTTTGG
GAGTATTTCGGATTCTGATGTTCCTCGTGATATTAAGTCTTTGTTGAGAAACAAAGCAAG
AAAGGGTCGTGCACAGCTTGGCCAGATGCCTCAAAGAATGTCTGTGCCTCTAAGCAGACA
TACCAAAGCTGTTAATGCTGTACATTGGTCACCAACTCATGGTAAGCTCTGCTTGTTCAC
CAACTCGTGTATTGACACTTATCCTTTTGGATTAGTGGTCTTGTGGCACAAAATTTTGCT
AAAAAAATTGGTTCTTGGATGCCCTTATAATACTTCTGACGATTGAATTTATTGGTTTAT
TAATTTGAGTAGAAGGTTGTTTTGTCAGTTGTTTAGATTAAATCCTTAAACAAGCAATAT
TCTATTTTGTATATGCCAGTTGCATTTAAAGCTCACTTGCCTTATTGATCTGTTCATTGG
AGTTAGTCTACAGCTCATCTTCTTGCCTCTGCTTCGATGGATCAAACAATCTGCATATGG
AATGTGTGGAGCAGTGATCAGAAGGTAGCCCGTGTTTTGAATTTTCACAATGCTGCTATC
AAAGATGTGAAATGGTCGGGGCAAGGGTTGTTTGTACTTTCTTGTGGATATGACTCCTCA
TCAAAGTTAGTGGATGTTGAAAGGGGGATAGAGACTCAGGTTTTTAAGGAGGATCAAGTT
GTTAGTGTTGTTAAATTCCATCCTGATAATTTCAACCTCTTTGTTTCTGGGGGATCCAAA
GGCGGTCTGAGGTTGTGGGATGTTAGAAATGGCAAGGCGGTCCATGAATACGTTCGAGGT
CATGATCCTATCCTTGATGTTGAATTCACCACGAATGGCAAGCAGATTATATCATCTAGT
GATGTATCTGGACGCAACCTTAGTGAAAATTCTATTGTTGTTTGGGATGTTTCACGACAA
GTTCCACTCTCTAATCAGGTAAGAGACTTCTTCCAGTTCTTGCTTCAATATGTGTTGCAA
ATGCAGTGTGTTTCATGCATTTATAAAAATTACATCCTTACGCAATTGATTACAGATATG
GTTGCCCTTGCATATCCTGTTTATATATTGAGCATAACTTGTATGTACATTAATTATGCA
TTATCCTGTAAGAACTTGCATTCATCCTTGTAACGTTGTTTTACGGTCTTTTTGGAAATC
CTCTTCTATTTGACCTTTCTAGATTTCATTATATGTTATCATCTAGTCTTCTGTTCAACG
CTTGTGAGACTTGGACCTGCCTATAATGAATTAATTTGGTTAGCATGCATTGTATACTTA
AGATGTAGATATAATACAAGGCCTTCTGTAATTATCTTCTTAATGATGAAAGATATGTGA
TGCTATAGATGTTGGCTGTGTCAGCTTATTTACGTGACACGATTCATGTTGAATATGTTG
CACATAATCTGTTCAATGGTCGTGTCGTAACTATAGAAATTTCCAATGTTTGGATCTCTT
ACTTCTTTGGAGTCATAACACGTGCTTTTTGACATTTGAAATATCTATTAGTCAGTAGTT
AAAATATTTTATTTTGTACTAGATTAGTGATCAGACTCATTTTGATTTTGATTCCTGAAA
GTTAATAAACATTTAAATTGGAATCATCATGATTCTGCTTCCAATTCCTGGTAGTTAGAA
AAACTGACAATGCATCATTATGATTCCTATTCTGATTCCTTCTCCTTTTGATTTCAAGTA
AGTAAAGTAATTAAACATCATGATATGTGCTTGTTCAATGCTCAGAAGGTGATAATTCTC
CTTTGGCAGCAAAAAAACCATGGTTGTTGGCAAACATATATTTCAGTATCTTTTAAATAC
ATCAACCTCATTGGATCAGAAAGAAGATGTATTCTTATGAAATATTCAGACATGAAAATG
AAGTTAGTTTTAACTGATTCACACTAAATGTAAATTACTTCTTTTCTTTGTTTTTTCAAA
GAAAGATTCTGCAGGATATGTTTAATTAATTTTGTTATGCAGGATTTGGTAGTACTATAC
ATATCATAGGAGCCATATTTTTTATTCTGATACTGAAGCATTAGTGAGATCTTAATTTAT
TTTATAATACTATTCACTACATAATGATTAGGTTTGTTTGATAAAATGCTTAAGGTTCAA
CTCGGATATTTCTTGTTGCTCAGTTGCTCTGCTTTCATCACTTGATAATGGTTCTTGCAT
GGACAGTTTTAATCTGATGTACTCATGTTGGACTCGGGCACTCATCAATTTTCCTTTTGG
CACATTACCAAACAATTGAATAAGAATATTCTTGGACGCATCTGATATAAACGATTCACA
ATTTGAAAAACAAACTTTTCAGTTTTAAGCATCCAGTGGATTTTTATTCTGATGGCAATA
CCTATGGAGTACAGAAGTGAAGGGTTCTGAAGCCTTTTAATCTATAAAATATAATTATTA
TAATGTAAATTTTGTGTGTCATCCTTTATAATTTGAATAGTGTATAGAATATCAATTGAC
TTCATTCAAATAGGTAATATTCATACGACTTAGTTTTAATTCATTATGTCATAGAAAACA
TGTTTTGGCAACTTTTAGTCAGCTCTCATTTTTATAAGTCTTCTCAAATGTGGGTTCCAT
CACGTCAGGGATATTGATGATAAATTGTTGAAAGTAAGAAACAGTAAATGTTCAATACTT
CAGAGTAAGCTCAAACTAGAATTGTTGTACATTGGCTTTTGAATTTTTCTCTCAAAAGAG
CAATGGTTGAGGGTAGTATATTATAACGCTTTATTGTCCTTCAGATGATAATCTGTCTAG
AGTAGGGTTAAAAAGTTTTTGTTAGCCAATATTGTAAATCATGCAGGTCCATGTACCATT
TCCATTTACCTTTGAGAGAAATTGGTTTCAACAGTGGGGTGCTAACATTGCTACTAGTGA
AAGAAACGTATGATCAAAATTCGAAAGCAATATTTGTAATCGAAACCATAGAGCCTAATC
GTAGGCAATTGCATAGTAGCTATTCTGAGATTAAATTTGCTATGCAATATCAATTGAGAG
ATTGCTCCATGCTGCTCCCTTTTTTGTTGGTGTATCGTTTTTATGGTGCGTTTACTGTAT
CCACATTTGTGATCATTAAACCATTTTTCTGCTACCTGTTTGACCATTTTTCTGCTACCT
GTTCGGCCATTTTTCTGCAACATGTTCGATCATTAATCACATAGCTTCGTGCATGTTCCA
TTCCCTTAGGTTGAGGTCCTATAAAACTGATATTCCCTCTGTATCAGGTTTATGTGGAAG
CCTACACATGTCCCTGTGTGAGATGCCACACATTTGAACCATTTTTCGTTGCCCAGTCAA
ATGGTAATTATATTGCAATCTTCTCTTCAATCCCCCCCTTCAAGCTGAACAAGTACAAGA
GGTATGAAAGCCATGGGGTATCAGGGTTTCCCATTAAATGCGTGTTTAGCGTGGATGGGG
AAAAGCTAATCTCGGGCTCCTCCGATGGTTCTATATACTTCTACGACTATAGGTCTTCTG
AGCTTGTCAGAAGAATCAAGGCATATGAGCAGGCTTGCATTGACATTGCTATCCACCCCA
GCATACCTAATGTGATTGCTTCATGCAGTTGGAATGGAGAGGTTTCAGTGTTTGAGTAAG
ATGTCTATATAAACTTCATTACAAGGCAGTCTTTGATTGTCTAAGAAAGAGATCAGTGAT
GTTGCAAGCAATCCTACATGTAATAGCCAAGAGGAATTGGCGCTGAAAAATTGAATGAAA
AATTATAAGGGAGAAAAATGTGGAATTGAATTTTCTGCTTTTTTGCATTTGCTTTCTTTC
AGAAATTCTCCTATACGGACGCCATGTATTTTCTACAACCTCTCCCTTATTTCCTCCCTG
TTTACAACAACGTCCACACGATAATAACATGCGGACATCAGGATGACAGAATAACATTGC
TTTCTTCTCCTATTGATTTTATTTTGTACTTCTAAACTCGTTGTCTAGGATTTGAATTAT
TGTATTGTTCCTTCTTTCTTCTAGGGATTGTGGGTTCATTTATCCTATTGTAGATCTTTT
ATCCTATAAATTGGGCTCCAAAAAAGGCCATGTCACACTACACATTTCACATCAGACATT
TATTAGTGTTTGATAAATG
>chr4:13288355-13293473 A2069 WDR P2
TAATTGAAAGGGCATGTGTCAAAAAGTTAGATAAGGGACACGGAGGGGAAGAAATATCTG
GACTCGAGGTTAATAGTATTTATCCATGCATTTGAGATCATATGTTTGATTTCCCCTCCG
TCAACTATCGCTTGTATAAAGAAGAAAATCACAGGCCAACTCTGTTGTATTATAAACCAT
AAACCAGTCTTCAAGATGCTTGAGCCCAAGTTCAGTAAGGCTCTGCTCTCATATATATGC
TTATGAGCCCAATGTATAAGTGGGTCTCCCTTGAAACAGTGAACAATCTTAACAAACACC
TCAAAAGAGCCCAATTGCTCCATTTGGCGGCGGCGTCAGCTTCGAGACGAAGCCAAGACC
AATTGATTGAGCTGGTAAAGTCTCCAATTGCCTGCACAAGGTTCTGGCAAGACTGGCCGC
AGCTTCCACCTCGATGGCAGAGGATAAAAGGCAATGAGAATTTGAGAAGCAGCAAAGCTC
CTGGATTTGAGACTTGAGACATGGATCTTCTCTGCAACGCATACTCAAACGCCTCAGACA
ACGAAGAAGAGGAAGAAGAATCAGCTAAACAACCCAGACCCGAAAACTTCACGCCCCCGA
ATTCGAAGCGGCTCAAACCCGATAACCCATTTACACATACTAAAACTCAGAATCCTCTGT
CGGACTCAACCCAGTTCCCGGCCCTCCGTATAGAAGCTCCGGTTCCTGGTAGATACGTAT
CCAAGAGAGAGCGCGGTCTCTTGGGTTCCCAACCTACCGCCCCCGACCCGAACCCGGATG
CTTTGCTGCTGACGACCTCGCCTGGTACTTTGTTCTTTCCATTTGGAAATATTCATAAAT
TCACGTTTTTTTATTTATTTGTAGAAACTTAAGAATGTAAATTACTAAATTTGGAAGAAA
AAGAAATGCTCATGACGGGTTCACTTAAGTTGACAATGTCACATTCATGTGCATATTTGC
ATAGCATATGTGTATGGTATACTGATGTAGTCAGTCATGTTGTTTGCTGGCAGTTTTTGG
GAGTATTTCGGATTCTGATGTTCCTCGTGATATTAAGTCTTTGTTGAGAAACAAAGCAAG
AAAGGGTCGTGCACAGCTTGGCCAGATGCCTCAAAGAATGTCTGTGCCTCTAAGCAGACA
TACCAAAGCTGTTAATGCTGTACATTGGTCACCAACTCATGGTAAGCTCTGCTTGTTCAC
CAACTCGTGTATTGACACTTATCCTTTTGGATTAGTGGTCTTGTGGCACAAAATTTTGCT
AAAAAAATTGGTTCTTGGATGCCCTTATAATACTTCTGACGATTGAATTTATTGGTTTAT
TAATTTGAGTAGAAGGTTGTTTTGTCAGTTGTTTAGATTAAATCCTTAAACAAGCAATAT
TCTATTTTGTATATGCCAGTTGCATTTAAAGCTCACTTGCCTTATTGATCTGTTCATTGG
AGTTAGTCTACAGCTCATCTTCTTGCCTCTGCTTCGATGGATCAAACAATCTGCATATGG
AATGTGTGGAGCAGTGATCAGAAGGTAGCCCGTGTTTTGAATTTTCACAATGCTGCTATC
AAAGATGTGAAATGGTCGGGGCAAGGGTTGTTTGTACTTTCTTGTGGATATGACTCCTCA
TCAAAGTTAGTGGATGTTGAAAGGGGGATAGAGACTCAGGTTTTTAAGGAGGATCAAGTT
GTTAGTGTTGTTAAATTCCATCCTGATAATTTCAACCTCTTTGTTTCTGGGGGATCCAAA
GGCGGTCTGAGGTTGTGGGATGTTAGAAATGGCAAGGCGGTCCATGAATACGTTCGAGGT
CATGATCCTATCCTTGATGTTGAATTCACCACGAATGGCAAGCAGATTATATCATCTAGT
GATGTATCTGGACGCAACCTTAGTGAAAATTCTATTGTTGTTTGGGATGTTTCACGACAA
GTTCCACTCTCTAATCAGGTAAGAGACTTCTTCCAGTTCTTGCTTCAATATGTGTTGCAA
ATGCAGTGTGTTTCATGCATTTATAAAAATTACATCCTTACGCAATTGATTACAGATATG
GTTGCCCTTGCATATCCTGTTTATATATTGAGCATAACTTGTATGTACATTAATTATGCA
TTATCCTGTAAGAACTTGCATTCATCCTTGTAACGTTGTTTTACGGTCTTTTTGGAAATC
CTCTTCTATTTGACCTTTCTAGATTTCATTATATGTTATCATCTAGTCTTCTGTTCAACG
CTTGTGAGACTTGGACCTGCCTATAATGAATTAATTTGGTTAGCATGCATTGTATACTTA
AGATGTAGATATAATACAAGGCCTTCTGTAATTATCTTCTTAATGATGAAAGATATGTGA
TGCTATAGATGTTGGCTGTGTCAGCTTATTTACGTGACACGATTCATGTTGAATATGTTG
CACATAATCTGTTCAATGGTCGTGTCGTAACTATAGAAATTTCCAATGTTTGGATCTCTT
ACTTCTTTGGAGTCATAACACGTGCTTTTTGACATTTGAAATATCTATTAGTCAGTAGTT
AAAATATTTTATTTTGTACTAGATTAGTGATCAGACTCATTTTGATTTTGATTCCTGAAA
GTTAATAAACATTTAAATTGGAATCATCATGATTCTGCTTCCAATTCCTGGTAGTTAGAA
AAACTGACAATGCATCATTATGATTCCTATTCTGATTCCTTCTCCTTTTGATTTCAAGTA
AGTAAAGTAATTAAACATCATGATATGTGCTTGTTCAATGCTCAGAAGGTGATAATTCTC
CTTTGGCAGCAAAAAAACCATGGTTGTTGGCAAACATATATTTCAGTATCTTTTAAATAC
ATCAACCTCATTGGATCAGAAAGAAGATGTATTCTTATGAAATATTCAGACATGAAAATG
AAGTTAGTTTTAACTGATTCACACTAAATGTAAATTACTTCTTTTCTTTGTTTTTTCAAA
GAAAGATTCTGCAGGATATGTTTAATTAATTTTGTTATGCAGGATTTGGTAGTACTATAC
ATATCATAGGAGCCATATTTTTTATTCTGATACTGAAGCATTAGTGAGATCTTAATTTAT
TTTATAATACTATTCACTACATAATGATTAGGTTTGTTTGATAAAATGCTTAAGGTTCAA
CTCGGATATTTCTTGTTGCTCAGTTGCTCTGCTTTCATCACTTGATAATGGTTCTTGCAT
GGACAGTTTTAATCTGATGTACTCATGTTGGACTCGGGCACTCATCAATTTTCCTTTTGG
CACATTACCAAACAATTGAATAAGAATATTCTTGGACGCATCTGATATAAACGATTCACA
ATTTGAAAAACAAACTTTTCAGTTTTAAGCATCCAGTGGATTTTTATTCTGATGGCAATA
CCTATGGAGTACAGAAGTGAAGGGTTCTGAAGCCTTTTAATCTATAAAATATAATTATTA
TAATGTAAATTTTGTGTGTCATCCTTTATAATTTGAATAGTGTATAGAATATCAATTGAC
TTCATTCAAATAGGTAATATTCATACGACTTAGTTTTAATTCATTATGTCATAGAAAACA
TGTTTTGGCAACTTTTAGTCAGCTCTCATTTTTATAAGTCTTCTCAAATGTGGGTTCCAT
CACGTCAGGGATATTGATGATAAATTGTTGAAAGTAAGAAACAGTAAATGTTCAATACTT
CAGAGTAAGCTCAAACTAGAATTGTTGTACATTGGCTTTTGAATTTTTCTCTCAAAAGAG
CAATGGTTGAGGGTAGTATATTATAACGCTTTATTGTCCTTCAGATGATAATCTGTCTAG
AGTAGGGTTAAAAAGTTTTTGTTAGCCAATATTGTAAATCATGCAGGTCCATGTACCATT
TCCATTTACCTTTGAGAGAAATTGGTTTCAACAGTGGGGTGCTAACATTGCTACTAGTGA
AAGAAACGTATGATCAAAATTCGAAAGCAATATTTGTAATCGAAACCATAGAGCCTAATC
GTAGGCAATTGCATAGTAGCTATTCTGAGATTAAATTTGCTATGCAATATCAATTGAGAG
ATTGCTCCATGCTGCTCCCTTTTTTGTTGGTGTATCGTTTTTATGGTGCGTTTACTGTAT
CCACATTTGTGATCATTAAACCATTTTTCTGCTACCTGTTTGACCATTTTTCTGCTACCT
GTTCGGCCATTTTTCTGCAACATGTTCGATCATTAATCACATAGCTTCGTGCATGTTCCA
TTCCCTTAGGTTGAGGTCCTATAAAACTGATATTCCCTCTGTATCAGGTTTATGTGGAAG
CCTACACATGTCCCTGTGTGAGATGCCACACATTTGAACCATTTTTCGTTGCCCAGTCAA
ATGGTAATTATATTGCAATCTTCTCTTCAATCCCCCCCTTCAAGCTGAACAAGTACAAGA
GGTATGAAAGCCATGGGGTATCAGGGTTTCCCATTAAATGCGTGTTTAGCGTGGATGGGG
AAAAGCTAATCTCGGGCTCCTCCGATGGTTCTATATACTTCTACGACTATAGGTCTTCTG
AGCTTGTCAGAAGAATCAAGGCATATGAGCAGGCTTGCATTGACATTGCTATCCACCCCA
GCATACCTAATGTGATTGCTTCATGCAGTTGGAATGGAGAGGTTTCAGTGTTTGAGTAAG
ATGTCTATATAAACTTCATTACAAGGCAGTCTTTGATTGTCTAAGAAAGAGATCAGTGAT
GTTGCAAGCAATCCTACATGTAATAGCCAAGAGGAATTGGCGCTGAAAAATTGAATGAAA
AATTATAAGGGAGAAAAATGTGGAATTGAATTTTCTGCTTTTTTGCATTTGCTTTCTTTC
AGAAATTCTCCTATACGGACGCCATGTATTTTCTACAACCTCTCCCTTATTTCCTCCCTG
TTTACAACAACGTCCACACGATAATAACATGCGGACATCAGGATGACAGAATAACATTGC
TTTCTTCTCCTATTGATTTTATTTTGTACTTCTAAACTCGTTGTCTAGGATTTGAATTAT
TGTATTGTTCCTTCTTTCTTCTAGGGATTGTGGGTTCATTTATCCTATTGTAGATCTTTT
ATCCTATAAATTGGGCTCCAAAAAAGGCCATGTCACACTACACATTTCACATCAGACATT
TATTAGTGTTTGATAAATG
>chr4:13288355-13293473 A2204 WDR P1
TAATTGAAAGGGCATGTGTCAAAAAGTTAGATAAGGGACACGGAGGGGAAGAAATATCTG
GACTCGAGGTTAATAGTATTTATCCATGCATTTGAGATCATATGTTTGATTTCCCCTCCG
TCAACTATCGCTTGTATAAAGAAGAAAATCACAGGCCAACTCTGTTGTATTATAAACCAT
AAACCAGTCTTCAAGATGCTTGAGCCCAAGTTCAGTAAGGCTCTGCTCTCATATATATGC
TTATGAGCCCAATGTATAAGTGGGTCTCCCTTGAAACAGTGAACAATCTTAACAAACACC
TCAAAAGAGCCCAATTGCTCCATTTGGCGGCGGCGTCAGCTTCGAGACGAAGCCAAGACC
AATTGATTGAGCTGGTAAAGTCTCCAATTGCCTGCACAAGGTTCTGGCAAGACTGGCCGC
AGCTTCCACCTCGATGGCAGAGGATAAAAGGCAATGAGAATTTGAGAAGCAGCAAAGCTC
CTGGATTTGAGACTTGAGACATGGATCTTCTCTGCAACGCATACTCAAACGCCTCAGACA
ACGAAGAAGAGGAAGAAGAATCAGCTAAACAACCCAGACCCGAAAACTTCACGCCCCCGA
ATTCGAAGCGGCTCAAACCCGATAACCCATTTACACATACTAAAACTCAGAATCCTCTGT
CGGACTCAACCCAGTTCCCGGCCCTCCGTATAGAAGCTCCGGTTCCTGGTAGATACGTAT
CCAAGAGAGAGCGCGGTCTCTTGGGTTCCCAACCTACCGCCCCCGACCCGAACCCGGATG
CTTTGCTGCTGACGACCTCGCCTGGTACTTTGTTCTTTCCATTTGGAAATATTCATAAAT
TCACGTTTTTTTATTTATTTGTAGAAACTTAAGAATGTAAATTACTAAATTTGGAAGAAA
AAGAAATGCTCATGACGGGTTCACTTAAGTTGACAATGTCACATTCATGTGCATATTTGC
ATAGCATATGTGTATGGTATACTGATGTAGTCAGTCATGTTGTTTGCTGGCAGTTTTTGG
GAGTATTTCGGATTCTGATGTTCCTCGTGATATTAAGTCTTTGTTGAGAAACAAAGCAAG
AAAGGGTCGTGCACAGCTTGGCCAGATGCCTCAAAGAATGTCTGTGCCTCTAAGCAGACA
TACCAAAGCTGTTAATGCTGTACATTGGTCACCAACTCATGGTAAGCTCTGCTTGTTCAC
CAACTCGTGTATTGACACTTATCCTTTTGGATTAGTGGTCTTGTGGCACAAAATTTTGCT
AAAAAAATTGGTTCTTGGATGCCCTTATAATACTTCTGACGATTGAATTTATTGGTTTAT
TAATTTGAGTAGAAGGTTGTTTTGTCAGTTGTTTAGATTAAATCCTTAAACAAGCAATAT
TCTATTTTGTATATGCCAGTTGCATTTAAAGCTCACTTGCCTTATTGATCTGTTCATTGG
AGTTAGTCTACAGCTCATCTTCTTGCCTCTGCTTCGATGGATCAAACAATCTGCATATGG
AATGTGTGGAGCAGTGATCAGAAGGTAGCCCGTGTTTTGAATTTTCACAATGCTGCTATC
AAAGATGTGAAATGGTCGGGGCAAGGGTTGTTTGTACTTTCTTGTGGATATGACTCCTCA
TCAAAGTTAGTGGATGTTGAAAGGGGGATAGAGACTCAGGTTTTTAAGGAGGATCAAGTT
GTTAGTGTTGTTAAATTCCATCCTGATAATTTCAACCTCTTTGTTTCTGGGGGATCCAAA
GGCGGTCTGAGGTTGTGGGATGTTAGAAATGGCAAGGCGGTCCATGAATACGTTCGAGGT
CATGATCCTATCCTTGATGTTGAATTCACCACGAATGGCAAGCAGATTATATCGTCTAGT
GATGTATCTGGACGCAACCTTAGTGAAAATTCTATTGTTGTTTGGGATGTTTCACGACAA
GTTCCACTCTCTAATCAGGTAAGAGACTTCTTCCAGTTCTTGCTTCAATATGTGTTGCAA
ATGCAGTGTGTTTCATGCATTTATAAAAATTACATCCTTACGCAATTGATTACAGATATG
GTTGCCCCTGCATATCCTGTTTATATATTGAGCAGAACTTGTATGTACATTAATTATGCA
TTATCCTGTAAGAACTTGCATTCATCCTTGTAACGTTGTTTTACGGTCTTTTTGGAAATC
CTCTTCTTTTTGACCTTTCTAGATTTCATTATATGTTATCATCTAGTCTTCTGTTCAACG
CTTGTGAGACTTGGACCTGCCTATAATGAATTAATTTGGTTAGCATGCATTGTATACTTA
AGATGTAGATATAATACAAGGCCTTCTGTAATTATCTTCTTAATGATGAAAGATATGTGA
TGCTATAGATGTTGGCTGTGTCAGCTTATATACGTGACACGATTCATGTTGAATATGTTG
CACATAATCTGTTCAATGGTCGTGTCGTAACTATAGAAATTTCCAATGTTAGGATCTCTT
ACTTCTTTGGAGTCATAACACGTGCTTTTTGACATTTGAAATATCTATTAGTCAGTAGTT
AAAATATTTTATTTTGTACTAGATTAGTGATCAGACTCATTTTGATTTTGATTCCTGAAA
GTTAATAAACATTTAAATTGGAATCATCGTGATTCTGCTTCCAATTCCTGGTAGTTAGAA
AAACTGACAATGCATCATTATGATTCCTATTCTGATTCCTTCTCCTTTTGATTTCAAGTA
AGTAAAGTAATTAAACATCATGATATGTGCTTGTTCAATGCTCAGAAGGTGATAATTCTC
CTTTGGCAGCAAAAAAACCATGGTTGTTGGCAAACATATATTTCAGTATCTTTTAAATAC
ATCAACCTCATTGGATCAGAAAGAAGATGTATTCTTATGAAATATTCAGACATGAAAATG
AAGTTAGTTTTAACTGATTCACACTAAATGTAAATTACTTCTTTTCTTTGTTTTTTCAAA
GAAAGATTCTGCAGGATATGTTTAATTAATTTTGTTATGCAGGATTTGGTAGTACTATAC
ATATCATAGGAGCCATATTTTTTATTCTGATACTGAAGCATTAGTGAGATCTTAATTTAT
TTTATAATACTATTCACTACATAATGATTAGGTTTGTTTGATAAAATGCTTAAGGTTCAA
CTCGGATATTTCTTGTTGCTCAGTTGCTCTGCTTTCATCACTTGATAATGGTTCTTGCAT
GGACAGTTTTAATCTGATGTACTCATGTTGGACTCGGGCACTCATCAATTTTCCTTTTGG
CACATTACCAAACAATTGAATAAGAATATTCTTGGACGCATCTGATATAAACGATTCACA
ATTTGAAAAACAAACTTTTCAGTTTTAAGCATCCAGTGGATTTTTATTCTGATGGCAATA
CCTATGGAGTACAGAAGTGAAGGGTTCTGAAGCCTTTTAATCTATAAAATATAATTATTA
TAATGTAAATTTTGTGTGTCATCCTTTATAATTTGAATAGTGTATAGAATATCAATTGAC
TTCATTCAAATAGGTAATATTCATACGACTTAGTTTTAATTCATTATGTCATAGAAAACA
TGTTTTGGCAACTTTTAGTCAGCTCTCATTTTTATAAGTCTTCTCAAATGTGGGTTCCAT
CACGTCAGGGATATTGATGATAAATTGTTGAAAGTAAGAAACAGTAAATGTTCAATACTT
CAGAGTAAGCTCAAACTAGAATTGTTGTACATTGGCTTTTGAATTTTTCTCTCAAAAGAG
CAATGGTTGAGGGTAGTATATTATAACGCTTTATTGTCCTTCAGATGATAATCTGTCTAG
AGTAGGGTTAAAAAGTTTTTGTTAGCCAATATTGTAAATCATGCAGGTCCATGTACCATT
TCCATTTACCTTTGAGAGAAATTGGTTTCAACAGTGGGGTGCTAACATTGCTACTAGTGA
AAGAAACGTATGATCAAAATTCGAAAGCAATATTTGTAATCGAAACCATAGAGCCTAATC
GTAGGCAATTGCATAGTAGCTATTCTGAGATTAAATTTGCTATGCAATATCAATTGAGAG
ATTGCTCCATGCTGCTCCCTTTTTTGTTGGTGTATCGTTTTTATGGTGCGTTTACTGTAT
CCACATTTGTGATCATTAAACCATTTTTCTGCTACCTGTTTGACCATTTTTCTGCTACCT
GTTCGGCCATTTTTCTGCAACATGTTCGATCATTAATCACATAGCTTCGTGCATGTTCCA
TTCCCTTAGGTTGAGGTCCTATAAAACTGATATTCCCTCTGTATCAGGTTTATGTGGAAG
CCTACACATGTCCCTGTGTGAGATGCCACACATTTGAACCATTTTTCGTTGCCCAGTCAA
ATGGTAATTATATTGCAATCTTCTCTTCAATCCCCCCCTTCAAGCTGAACAAGTACAAGA
GGTATGAAAGCCATGGGGTATCAGGGTTTCCCATTAAATGCGTGTTTAGCGTGGATGGGG
AAAAGCTAATCTCGGGCTCCTCCGATGGTTCTATATACTTCTACGACTATAGGTCTTCTG
AGCTTGTCAGAAGAATCAAGGCATATGAGCAGGCTTGCATTGACATTGCTATCCACCCCA
GCATACCTAATGTGATTGCTTCATGCAGTTGGAATGGAGAGGTTTCAGTGTTTGAGTAAG
ATGTCTATATAAACTTCATTACAAGGCAGTCTTTGATTGTCTAAGAAAGAGATCAGTGAT
GTTGCAAGCAATCCTACATGTAATAGCCAAGAGGAATTGGCGCTGAAAAATTGAATGAAA
AATTATAAGGGAGAAAAATGTGGAATTGAATTTTCTGCTTTTTTGCATTTGCTTTCTTTC
AGAAATTCTCCTATACGGACGCCATGTATTTTCTACAACCTCTCCCTTATTTCCTCCCTG
TTTACAACAACGTCCACACGATAATAACATGCGGACATCAGGATGACAGAATAACATTGC
TTTCTTCTCCTATTGATTTTATTTTGTACTTCTAAACTCGTTGTCTAGGATTTGAATTAT
TGTATTGTTCCTTCTTTCTTCTAGGGATTGTGGGTTCATTTATCCTATTGTAGATCTTTT
ATCCTATAAATTGGGCTCCAAAAAAGGCCATGTCACACTACACATTTCACATCAGACATT
TATTAGTGTTTGATAAATG
>chr4:13288355-13293473 A2204 WDR P2
TAATTGAAAGGGCATGTGTCAAAAAGTTAGATAAGGGACACGGAGGGGAAGAAATATCTG
GACTCGAGGTTAATAGTATTTATCCATGCATTTGAGATCATATGTTTGATTTCCCCTCCG
TCAACTATCGCTTGTATAAAGAAGAAAATCACAGGCCAACTCTGTTGTATTATAAACCAT
AAACCAGTCTTCAAGATGCTTGAGCCCAAGTTCAGTAAGGCTCTGCTCTCATATATATGC
TTATGAGCCCAATGTATAAGTGGGTCTCCCTTGAAACAGTGAACAATCTTAACAAACACC
TCAAAAGAGCCCAATTGCTCCATTTGGCGGCGGCGTCAGCTTCGAGACGAAGCCAAGACC
AATTGATTGAGCTGGTAAAGTCTCCAATTGCCTGCACAAGGTTCTGGCAAGACTGGCCGC
AGCTTCCACCTCGATGGCAGAGGATAAAAGGCATTGAGAATTTGAGAAGCAGCAAAGCTC
CTGGATTTGAGACTTGAGACATGGATCTTCTCTGCAACGCATACTCAAACGCCTCAGACA
ACGAAGAAGAGGAAGAAGAATCAGCTAAACAACCCAGACCCGAAAACTTCACGCCCCCGA
ATTCGAAGCGGCTCAAACCCGATAACCCATTTACACATACTAAAACTCAGAATCCTCTGT
CGGACTCAACCCAGTTCCCTGCCCTCCGTATAGAAGCTCCGGTTCCTGGTAGATACGTAT
CCAAGAGAGAGCGCGGTCTCTTGGGTTCCCAACCTACCGCCCCCGACCCGAACCCGGATG
CTTTGCTGCTGACGACCTCGCCTGGTACTTTGTTCTTTCCATTTGGAAATATTCATAAAT
TCACGTTTTTTTATTTATTTGTAGAAACTTAAGAATGTAAATTACTAAATTTGGAAGAAA
AAGAAATGCTCATGACGGGTTCACTTAAGTTGACAATGTCACATTCATGTGCATATTTGC
ATAGCATATGTGTATGGTATACTGATGTAGTCAGTCATGTTGTTTGCTGGCAGTTTTTGG
GAGTATTTCGGATTCTGATGTTCCTCGTGATATTAAGTCTTTGTTGAGAAACAAAGCAAG
AAAGGGTCGTGCACAGCTTGGCCAGATGCCTCAAAGAATGTCTGTGCCTCTAAGCAGACA
TACCAAAGCTGTTAATGCTGTACATTGGTCACCAACTCATGGTAAGCTCTGCTTGTTCAC
CAACTCGTGTATTGACACTTATCCTTTTGGATTAGTGGTCTTGTGGCACAAAATTTTGCT
AAAAAAATTGGTTCTTGGATGCCCTTATAATACTTCTGACGATTGAATTTATTGGTTTAT
TAATTTGAGTAGAAGGTTGTTTTGTCAGTTGTTTAGATTAAATCCTTAAACAAGCAATAT
TCTATTTTGTATATGCCAGTTGCATTTAAAGCTCACTTGCCTTATTGATCTGTTCATTGG
AGTTAGTCTACAGCTCATCTTCTTGCCTCTGCTTCGATGGATCAAACAATCTGCATATGG
AATGTGTGGAGCAGTGATCAGAAGGTAGCCCGTGTTTTGAATTTTCACAATGCTGCTATC
AAAGATGTGAAATGGTCGGGGCAAGGGTTGTTTGTACTTTCTTGTGGATATGACTCCTCA
TCAAAGTTAGTGGATGTTGAAAGGGGGATAGAGACTCAGGTTTTTAAGGAGGATCAAGTT
GTTAGTGTTGTTAAATTCCATCCTGATAATTTCAACCTCTTTGTTTCTGGGGGATCCAAA
GGCGGTCTGAGGTTGTGGGATGTTAGAAATGGCAAGGCGGTCCATGAATACGTTCGAGGT
CATGATCCTATCCTTGATGTTGAATTCACCACGAATGGCAAGCAGATTATATCATCTAGT
GATGTATCTGGACGCAACCTTAGTGAAAATTCTATTGTTGTTTGGGATGTTTCACGACAA
GTTCCACTCTCTAATCAGGTAAGAGACTTCTTCCAGTTCTTGCTTCAATATGTGTTGCAA
ATGCAGTGTGTTTCATGCATTTATAAAAATTACATCCTTACGCAATTGATTACAGATATG
GTTGCCCTTGCATATCCTGTTTATATATTGAGCATAACTTGTATGTACATTAATTATGCA
TTATCCTGTAAGAACTTGCATTCATCCTTGTAACGTTGTTTTACGGTCTTTTTGGAAATC
CTCTTCTATTTGACCTTTCTAGATTTCATTATATGTTATCATCTAGTCTTCTGTTCAACG
CTTGTGAGACTTGGACCTGCCTATAATGAATTAATTTGGTTAGCATGCATTGTATACTTA
AGATGTAGATATAATACAAGGCCTTCTGTAATTATCTTCTTAATGATGAAAGATATGTGA
TGCTATAGATGTTGGCTGTGTCAGCTTATTTACGTGACACGATTCATGTTGAATATGTTG
CACATAATCTGTTCAATGGTCGTGTCGTAACTATAGAAATTTCCAATGTTTGGATCTCTT
ACTTCTTTGGAGTCATAACACGTGCTTTTTGACATTTGAAATATCTATTAGTCAGTAGTT
AAAATATTTTATTTTGTACTAGATTAGTGATCAGACTCATTTTGATTTTGATTCCTGAAA
GTTAATAAACATTTAAATTGGAATCATCATGATTCTGCTTCCAATTCCTGGTAGTTAGAA
AAACTGACAATGCATCATTATGATTCCTATTCTGATTCCTTCTCCTTTTGATTTCAAGTA
AGTAAAGTAATTAAACATCATGATATGTGCTTGTTCAATGCTCAGAAGGTGATAATTCTC
CTTTGGCAGCAAAAAAACCATGGTTGTTGGCAAACATATATTTCAGTATCTTTTAAATAC
ATCAACCTCATTGGATCAGAAAGAAGATGTATTCTTATGAAATATTCAGACATGAAAATG
AAGTTAGTTTTAACTGATTCACACTAAATGTAAATTACTTCTTTTCTTTTTTTTTCAAAG
AAAGATTCTGCAGGATATGTTTAATTAATTTTGTTATGCAGGATTTGGTAGTACTATACA
TATCATAGGAGCCATATTTTTTATTCTGATACTGAAGCATTAGTGAGATCTTAATTTATT
TTATAATACTATTCACTACATAATGATTAGGTTTTTTTGATAAAATGCTTAAGGTTCAAC
TCGGATATTTCTTGTTGCTCAGTTGCTCTGCTTTCATCCCTTGATAATGGTTCTTGCATG
GACAGTTTTAATCTGATGTACTCATGTTGGACTCGGGCACTCATCAATTTTCCTTTTGGC
ACATTACCAAACAATTGAATAAGAATATTCTTGGACGCATCTGATATAAACGATTCACAA
TTTGAAAAACAAACTTTTCAGTTTTAAGCATCCAGTGGATTTTTATTCTGATGGCAATAC
CTATGGAGTACAGAAGTGAAGGGTTCTGAAGCCTTTTAATCTATAAAATAAAATATAATT
ATTATAATGTAAATTTTGTGTGTCATCCTTTATAATTTGAATAGTGTATAGAATATCAAT
TGACTTCATTCAAATAGGTAATATTCATACGACTTAGTTTTAATTCATTATGTCATAGAA
AACATGTTTTGGCAACTTTTAGTCAGCTCTCATTTTTATAAGTCTTCTCAAATCCATCAC
GTCAGGGATATTGATGATAAATTGTTGAAAGTAAGAAACAGTAAATGTTCAATACTTCAG
AGTAAGCTCAAACTAGAATTGTTGTACATTGGCTTTTGAATTTTTCTCTCAAAAGAGCAA
TGGTTGAGGATAGTATATTATAACGCTTTATTGTCCTTCAGATGATAATCTGTCTAGAGT
GGGGTTAAAAAGTTTTTGTTAGCCAATATTGTAAATCATGCAGGTCCATGTACCATTTCC
ATTTACCTTTGAGAGAAATTGGTTTCAACAGTGGGGTGCTAACATTGCTACTAGTGAAAG
AAACGTATGATCAAAATTCGAAAGCAATATTTGTAATCGAAACCATAGAGCCTAATCGTA
GGCAATTGCATAGTAGCTATTCTGAGATTAAATTTGCTATGCAATATCAATTGAGAGATT
GCTCCATGCTGCTCCCTTTTTTGTTGGTGTATCGTTTTTATGGTGCGTTTACTGTATCCA
CATTTGTGATCATTAAACCATTTTTCTGCTACCTGTTTGACCATTTTTCTGCTACCTGTT
CGGCCATTTTTCTGCAACATGTTCGATCATTAATCACATAGCTTCGTGCATGTTCCATTC
CCTTAGGTTGAGGTCCTATAAAACTGATGTTCTCTCTGTATCAGGTTTATGTGGAAGCCT
ACACATGTCCCTGTGTGAGATGCCACACATTTGAACCATTTTTCGTTGCCCAGTCAAATG
GTAATTATATTGCAATCTTCTCTTCAATCCCCCCCTTCAAGCTGAACAAGTACAAGAGGT
ATGAAAGCCATGGGGTATCAGGGTTTCCCATTAAATGCGTGTTTAGCGTGGATGGGGAAA
AGCTAATCTCGGGCTCCTCCGATGGTTCTATATACTTCTACGACTATAGGTCTTCTGAGC
TTGTCAGAAGAATCAAGGCATATGAGCAGGCTTGCATTGACATTGCTATCCACCCCAGCA
TACCTAATGTGATTGCTTCATGCAGTTGGAATGGAGAGGTTTCAGTGTTTGAGTAAGATG
TCTATATAAACTTCATTACAAGGCAGTCTTTGATTGTCTAAGAAAGAGATCAGTGATGTT
GCAAGCAATCCTACATGTAATAGCCAAGAGGAATTGGCGCTGAAAAATTGAATGAAAAAT
TATAAGGGAGAAAAATGTGGAATTGAATTTTCTGCTTTTTTGCATTTGCTTTCTTTCAGA
AATTCTCCTATACGGACGCCATGTATTTTCTACAACCTCTCCCTTATTTCCTCCATGTTT
ACAACAGCGTCCACGCGATAATAACATGCGGACATCAGGATGACAGAATAACATTGCTTT
CTTCTCCTATTGATTTTATTTTGTACTTCTAAACTCGTTGTCTAGGATTTGAATTATTGT
ATTGTTCCTTCTTTCTTCTAGGGATTGTGGGTTCATTTATCCTATTGTAGATCTTTTATC
CTATAAATTGGGCTCCAAAAAGGGCCATGTCACTCTACACATTTCACATCAGACATTTAT
TAGTGTTTGATAAATG
>chr4:13288355-13293473 A2241 WDR P1
TAATTGAAAGGGCATGTGTCAAAAAGTTAGATAAGGGACACGGAGGGGAAGAAATATCTG
GACTCGAGGTTAATAGTATTTATCCATGCATTTGAGATCATATGTTTGATTTCCCCTCCG
TCAACTATCGCTTGTATAAAGAAGAAAATCACAGGCCAACTCTGTTGTATTATAAACCAT
AAACCAGTCTTCAAGATGCTTGAGCCCAAGTTCAGTAAGGCTCTGCTCTCATATATATGC
TTATGAGCCCAATGTATAAGTGGGTCTCCCTTGAAACAGTGAACAATCTTAACAAACACC
TCAAAAGAGCCCAATTGCTCCATTTGGCGGCGGCGTCAGCTTCGAGACGAAGCCAAGACC
AATTGATTGAGCTGGTAAAGTCTCCAATTGCCTGCACAAGGTTCTGGCAAGACTGGCCGC
AGCTTCCACCTCGATGGCAGAGGATAAAAGGCAATGAGAATTTGAGAAGCAGCAAAGCTC
CTGGATTTGAGACTTGAGACATGGATCTTCTCTGCAACGCATACTCAAACGCCTCAGACA
ACGAAGAAGAGGAAGAAGAATCAGCTAAACAACCCAGACCCGAAAACTTCACGCCCCCGA
ATTCGAAGCGGCTCAAACCCGATAACCCATTTACACATACTAAAACTCAGAATCCTCTGT
CGGACTCAACCCAGTTCCCGGCCCTCCGTATAGAAGCTCCGGTTCCTGGTAGATACGTAT
CCAAGAGAGAGCGCGGTCTCTTGGGTTCCCAACCTACCGCCCCCGACCCGAACCCGGATG
CTTTGCTGCTGACGACCTCGCCTGGTACTTTGTTCTTTCCATTTGGAAATATTCATAAAT
TCACGTTTTTTTATTTATTTGTAGAAACTTAAGAATGTAAATTACTAAATTTGGAAGAAA
AAGAAATGCTCATGACGGGTTCACTTAAGTTGACAATGTCACATTCATGTGCATATTTGC
ATAGCATATGTGTATGGTATACTGATGTAGTCAGTCATGTTGTTTGCTGGCAGTTTTTGG
GAGTATTTCGGATTCTGATGTTCCTCGTGATATTAAGTCTTTGTTGAGAAACAAAGCAAG
AAAGGGTCGTGCACAGCTTGGCCAGATGCCTCAAAGAATGTCTGTGCCTCTAAGCAGACA
TACCAAAGCTGTTAATGCTGTACATTGGTCACCAACTCATGGTAAGCTCTGCTTGTTCAC
CAACTCGTGTATTGACACTTATCCTTTTGGATTAGTGGTCTTGTGGCACAAAATTTTGCT
AAAAAAATTGGTTCTTGGATGCCCTTATAATACTTCTGACGATTGAATTTATTGGTTTAT
TAATTTGAGTAGAAGGTTGTTTTGTCAGTTGTTTAGATTAAATCCTTAAACAAGCAATAT
TCTATTTTGTATATGCCAGTTGCATTTAAAGCTCACTTGCCTTATTGATCTGTTCATTGG
AGTTAGTCTACAGCTCATCTTCTTGCCTCTGCTTCGATGGATCAAACAATCTGCATATGG
AATGTGTGGAGCAGTGATCAGAAGGTAGCCCGTGTTTTGAATTTTCACAATGCTGCTATC
AAAGATGTGAAATGGTCGGGGCAAGGGTTGTTTGTACTTTCTTGTGGATATGACTCCTCA
TCAAAGTTAGTGGATGTTGAAAGGGGGATAGAGACTCAGGTTTTTAAGGAGGATCAAGTT
GTTAGTGTTGTTAAATTCCATCCTGATAATTTCAACCTCTTTGTTTCTGGGGGATCCAAA
GGCGGTCTGAGGTTGTGGGATGTTAGAAATGGCAAGGCGGTCCATGAATACGTTCGAGGT
CATGATCCTATCCTTGATGTTGAATTCACCACGAATGGCAAGCAGATTATATCATCTAGT
GATGTATCTGGACGCAACCTTAGTGAAAATTCTATTGTTGTTTGGGATGTTTCACGACAA
GTTCCACTCTCTAATCAGGTAAGAGACTTCTTCCAGTTCTTGCTTCAATATGTGTTGCAA
ATGCAGTGTGTTTCATGCATTTATAAAAATTACATCCTTACGCAATTGATTACAGATATG
GTTGCCCTTGCATATCCTGTTTATATATTGAGCATAACTTGTATGTACATTAATTATGCA
TTATCCTGTAAGAACTTGCATTCATCCTTGTAACGTTGTTTTACGGTCTTTTTGGAAATC
CTCTTCTATTTGACCTTTCTAGATTTCATTATATGTTATCATCTAGTCTTCTGTTCAACG
CTTGTGAGACTTGGACCTGCCTATAATGAATTAATTTGGTTAGCATGCATTGTATACTTA
AGATGTAGATATAATACAAGGCCTTCTGTAATTATCTTCTTAATGATGAAAGATATGTGA
TGCTATAGATGTTGGCTGTGTCAGCTTATTTACGTGACACGATTCATGTTGAATATGTTG
CACATAATCTGTTCAATGGTCGTGTCGTAACTATAGAAATTTCCAATGTTTGGATCTCTT
ACTTCTTTGGAGTCATAACACGTGCTTTTTGACATTTGAAATATCTATTAGTCAGTAGTT
AAAATATTTTATTTTGTACTAGATTAGTGATCAGACTCATTTTGATTTTGATTCCTGAAA
GTTAATAAACATTTAAATTGGAATCATCATGATTCTGCTTCCAATTCCTGGTAGTTAGAA
AAACTGACAATGCATCATTATGATTCCTATTCTGATTCCTTCTCCTTTTGATTTCAAGTA
AGTAAAGTAATTAAACATCATGATATGTGCTTGTTCAATGCTCAGAAGGTGATAATTCTC
CTTTGGCAGCAAAAAAACCATGGTTGTTGGCAAACATATATTTCAGTATCTTTTAAATAC
ATCAACCTCATTGGATCAGAAAGAAGATGTATTCTTATGAAATATTCAGACATGAAAATG
AAGTTAGTTTTAACTGATTCACACTAAATGTAAATTACTTCTTTTCTTTGTTTTTTCAAA
GAAAGATTCTGCAGGATATGTTTAATTAATTTTGTTATGCAGGATTTGGTAGTACTATAC
ATATCATAGGAGCCATATTTTTTATTCTGATACTGAAGCATTAGTGAGATCTTAATTTAT
TTTATAATACTATTCACTACATAATGATTAGGTTTGTTTGATAAAATGCTTAAGGTTCAA
CTCGGATATTTCTTGTTGCTCAGTTGCTCTGCTTTCATCACTTGATAATGGTTCTTGCAT
GGACAGTTTTAATCTGATGTACTCATGTTGGACTCGGGCACTCATCAATTTTCCTTTTGG
CACATTACCAAACAATTGAATAAGAATATTCTTGGACGCATCTGATATAAACGATTCACA
ATTTGAAAAACAAACTTTTCAGTTTTAAGCATCCAGTGGATTTTTATTCTGATGGCAATA
CCTATGGAGTACAGAAGTGAAGGGTTCTGAAGCCTTTTAATCTATAAAATATAATTATTA
TAATGTAAATTTTGTGTGTCATCCTTTATAATTTGAATAGTGTATAGAATATCAATTGAC
TTCATTCAAATAGGTAATATTCATACGACTTAGTTTTAATTCATTATGTCATAGAAAACA
TGTTTTGGCAACTTTTAGTCAGCTCTCATTTTTATAAGTCTTCTCAAATGTGGGTTCCAT
CACGTCAGGGATATTGATGATAAATTGTTGAAAGTAAGAAACAGTAAATGTTCAATACTT
CAGAGTAAGCTCAAACTAGAATTGTTGTACATTGGCTTTTGAATTTTTCTCTCAAAAGAG
CAATGGTTGAGGGTAGTATATTATAACGCTTTATTGTCCTTCAGATGATAATCTGTCTAG
AGTAGGGTTAAAAAGTTTTTGTTAGCCAATATTGTAAATCATGCAGGTCCATGTACCATT
TCCATTTACCTTTGAGAGAAATTGGTTTCAACAGTGGGGTGCTAACATTGCTACTAGTGA
AAGAAACGTATGATCAAAATTCGAAAGCAATATTTGTAATCGAAACCATAGAGCCTAATC
GTAGGCAATTGCATAGTAGCTATTCTGAGATTAAATTTGCTATGCAATATCAATTGAGAG
ATTGCTCCATGCTGCTCCCTTTTTTGTTGGTGTATCGTTTTTATGGTGCGTTTACTGTAT
CCACATTTGTGATCATTAAACCATTTTTCTGCTACCTGTTTGACCATTTTTCTGCTACCT
GTTCGGCCATTTTTCTGCAACATGTTCGATCATTAATCACATAGCTTCGTGCATGTTCCA
TTCCCTTAGGTTGAGGTCCTATAAAACTGATATTCCCTCTGTATCAGGTTTATGTGGAAG
CCTACACATGTCCCTGTGTGAGATGCCACACATTTGAACCATTTTTCGTTGCCCAGTCAA
ATGGTAATTATATTGCAATCTTCTCTTCAATCCCCCCCTTCAAGCTGAACAAGTACAAGA
GGTATGAAAGCCATGGGGTATCAGGGTTTCCCATTAAATGCGTGTTTAGCGTGGATGGGG
AAAAGCTAATCTCGGGCTCCTCCGATGGTTCTATATACTTCTACGACTATAGGTCTTCTG
AGCTTGTCAGAAGAATCAAGGCATATGAGCAGGCTTGCATTGACATTGCTATCCACCCCA
GCATACCTAATGTGATTGCTTCATGCAGTTGGAATGGAGAGGTTTCAGTGTTTGAGTAAG
ATGTCTATATAAACTTCATTACAAGGCAGTCTTTGATTGTCTAAGAAAGAGATCAGTGAT
GTTGCAAGCAATCCTACATGTAATAGCCAAGAGGAATTGGCGCTGAAAAATTGAATGAAA
AATTATAAGGGAGAAAAATGTGGAATTGAATTTTCTGCTTTTTTGCATTTGCTTTCTTTC
AGAAATTCTCCTATACGGACGCCATGTATTTTCTACAACCTCTCCCTTATTTCCTCCCTG
TTTACAACAACGTCCACACGATAATAACATGCGGACATCAGGATGACAGAATAACATTGC
TTTCTTCTCCTATTGATTTTATTTTGTACTTCTAAACTCGTTGTCTAGGATTTGAATTAT
TGTATTGTTCCTTCTTTCTTCTAGGGATTGTGGGTTCATTTATCCTATTGTAGATCTTTT
ATCCTATAAATTGGGCTCCAAAAAAGGCCATGTCACACTACACATTTCACATCAGACATT
TATTAGTGTTTGATAAATG
>chr4:13288355-13293473 A2241 WDR P2
TAATTGAAAGGGCATGTGTCAAAAAGTTAGATAAGGGACACGGAGGGGAAGAAATATCTG
GACTCGAGGTTAATAGTATTTATCCATGCATTTGAGATCATATGTTTGATTTCCCCTCCG
TCAACTATCGCTTGTATAAAGAAGAAAATCACAGGCCAACTCTGTTGTATTATAAACCAT
AAACCAGTCTTCAAGATGCTTGAGCCCAAGTTCAGTAAGGCTCTGCTCTCATATATATGC
TTATGAGCCCAATGTATAAGTGGGTCTCCCTTGAAACAGTGAACAATCTTAACAAACACC
TCAAAAGAGCCCAATTGCTCCATTTGGCGGCGGCGTCAGCTTCGAGACGAAGCCAAGACC
AATTGATTGAGCTGGTAAAGTCTCCAATTGCCTGCACAAGGTTCTGGCAAGACTGGCCGC
AGCTTCCACCTCGATGGCAGAGGATAAAAGGCAATGAGAATTTGAGAAGCAGCAAAGCTC
CTGGATTTGAGACTTGAGACATGGATCTTCTCTGCAACGCATACTCAAACGCCTCAGACA
ACGAAGAAGAGGAAGAAGAATCAGCTAAACAACCCAGACCCGAAAACTTCACGCCCCCGA
ATTCGAAGCGGCTCAAACCCGATAACCCATTTACACATACTAAAACTCAGAATCCTCTGT
CGGACTCAACCCAGTTCCCGGCCCTCCGTATAGAAGCTCCGGTTCCTGGTAGATACGTAT
CCAAGAGAGAGCGCGGTCTCTTGGGTTCCCAACCTACCGCCCCCGACCCGAACCCGGATG
CTTTGCTGCTGACGACCTCGCCTGGTACTTTGTTCTTTCCATTTGGAAATATTCATAAAT
TCACGTTTTTTTATTTATTTGTAGAAACTTAAGAATGTAAATTACTAAATTTGGAAGAAA
AAGAAATGCTCATGACGGGTTCACTTAAGTTGACAATGTCACATTCATGTGCATATTTGC
ATAGCATATGTGTATGGTATACTGATGTAGTCAGTCATGTTGTTTGCTGGCAGTTTTTGG
GAGTATTTCGGATTCTGATGTTCCTCGTGATATTAAGTCTTTGTTGAGAAACAAAGCAAG
AAAGGGTCGTGCACAGCTTGGCCAGATGCCTCAAAGAATGTCTGTGCCTCTAAGCAGACA
TACCAAAGCTGTTAATGCTGTACATTGGTCACCAACTCATGGTAAGCTCTGCTTGTTCAC
CAACTCGTGTATTGACACTTATCCTTTTGGATTAGTGGTCTTGTGGCACAAAATTTTGCT
AAAAAAATTGGTTCTTGGATGCCCTTATAATACTTCTGACGATTGAATTTATTGGTTTAT
TAATTTGAGTAGAAGGTTGTTTTGTCAGTTGTTTAGATTAAATCCTTAAACAAGCAATAT
TCTATTTTGTATATGCCAGTTGCATTTAAAGCTCACTTGCCTTATTGATCTGTTCATTGG
AGTTAGTCTACAGCTCATCTTCTTGCCTCTGCTTCGATGGATCAAACAATCTGCATATGG
AATGTGTGGAGCAGTGATCAGAAGGTAGCCCGTGTTTTGAATTTTCACAATGCTGCTATC
AAAGATGTGAAATGGTCGGGGCAAGGGTTGTTTGTACTTTCTTGTGGATATGACTCCTCA
TCAAAGTTAGTGGATGTTGAAAGGGGGATAGAGACTCAGGTTTTTAAGGAGGATCAAGTT
GTTAGTGTTGTTAAATTCCATCCTGATAATTTCAACCTCTTTGTTTCTGGGGGATCCAAA
GGCGGTCTGAGGTTGTGGGATGTTAGAAATGGCAAGGCGGTCCATGAATACGTTCGAGGT
CATGATCCTATCCTTGATGTTGAATTCACCACGAATGGCAAGCAGATTATATCATCTAGT
GATGTATCTGGACGCAACCTTAGTGAAAATTCTATTGTTGTTTGGGATGTTTCACGACAA
GTTCCACTCTCTAATCAGGTAAGAGACTTCTTCCAGTTCTTGCTTCAATATGTGTTGCAA
ATGCAGTGTGTTTCATGCATTTATAAAAATTACATCCTTACGCAATTGATTACAGATATG
GTTGCCCTTGCATATCCTGTTTATATATTGAGCATAACTTGTATGTACATTAATTATGCA
TTATCCTGTAAGAACTTGCATTCATCCTTGTAACGTTGTTTTACGGTCTTTTTGGAAATC
CTCTTCTATTTGACCTTTCTAGATTTCATTATATGTTATCATCTAGTCTTCTGTTCAACG
CTTGTGAGACTTGGACCTGCCTATAATGAATTAATTTGGTTAGCATGCATTGTATACTTA
AGATGTAGATATAATACAAGGCCTTCTGTAATTATCTTCTTAATGATGAAAGATATGTGA
TGCTATAGATGTTGGCTGTGTCAGCTTATTTACGTGACACGATTCATGTTGAATATGTTG
CACATAATCTGTTCAATGGTCGTGTCGTAACTATAGAAATTTCCAATGTTTGGATCTCTT
ACTTCTTTGGAGTCATAACACGTGCTTTTTGACATTTGAAATATCTATTAGTCAGTAGTT
AAAATATTTTATTTTGTACTAGATTAGTGATCAGACTCATTTTGATTTTGATTCCTGAAA
GTTAATAAACATTTAAATTGGAATCATCATGATTCTGCTTCCAATTCCTGGTAGTTAGAA
AAACTGACAATGCATCATTATGATTCCTATTCTGATTCCTTCTCCTTTTGATTTCAAGTA
AGTAAAGTAATTAAACATCATGATATGTGCTTGTTCAATGCTCAGAAGGTGATAATTCTC
CTTTGGCAGCAAAAAAACCATGGTTGTTGGCAAACATATATTTCAGTATCTTTTAAATAC
ATCAACCTCATTGGATCAGAAAGAAGATGTATTCTTATGAAATATTCAGACATGAAAATG
AAGTTAGTTTTAACTGATTCACACTAAATGTAAATTACTTCTTTTCTTTGTTTTTTCAAA
GAAAGATTCTGCAGGATATGTTTAATTAATTTTGTTATGCAGGATTTGGTAGTACTATAC
ATATCATAGGAGCCATATTTTTTATTCTGATACTGAAGCATTAGTGAGATCTTAATTTAT
TTTATAATACTATTCACTACATAATGATTAGGTTTGTTTGATAAAATGCTTAAGGTTCAA
CTCGGATATTTCTTGTTGCTCAGTTGCTCTGCTTTCATCACTTGATAATGGTTCTTGCAT
GGACAGTTTTAATCTGATGTACTCATGTTGGACTCGGGCACTCATCAATTTTCCTTTTGG
CACATTACCAAACAATTGAATAAGAATATTCTTGGACGCATCTGATATAAACGATTCACA
ATTTGAAAAACAAACTTTTCAGTTTTAAGCATCCAGTGGATTTTTATTCTGATGGCAATA
CCTATGGAGTACAGAAGTGAAGGGTTCTGAAGCCTTTTAATCTATAAAATATAATTATTA
TAATGTAAATTTTGTGTGTCATCCTTTATAATTTGAATAGTGTATAGAATATCAATTGAC
TTCATTCAAATAGGTAATATTCATACGACTTAGTTTTAATTCATTATGTCATAGAAAACA
TGTTTTGGCAACTTTTAGTCAGCTCTCATTTTTATAAGTCTTCTCAAATGTGGGTTCCAT
CACGTCAGGGATATTGATGATAAATTGTTGAAAGTAAGAAACAGTAAATGTTCAATACTT
CAGAGTAAGCTCAAACTAGAATTGTTGTACATTGGCTTTTGAATTTTTCTCTCAAAAGAG
CAATGGTTGAGGGTAGTATATTATAACGCTTTATTGTCCTTCAGATGATAATCTGTCTAG
AGTAGGGTTAAAAAGTTTTTGTTAGCCAATATTGTAAATCATGCAGGTCCATGTACCATT
TCCATTTACCTTTGAGAGAAATTGGTTTCAACAGTGGGGTGCTAACATTGCTACTAGTGA
AAGAAACGTATGATCAAAATTCGAAAGCAATATTTGTAATCGAAACCATAGAGCCTAATC
GTAGGCAATTGCATAGTAGCTATTCTGAGATTAAATTTGCTATGCAATATCAATTGAGAG
ATTGCTCCATGCTGCTCCCTTTTTTGTTGGTGTATCGTTTTTATGGTGCGTTTACTGTAT
CCACATTTGTGATCATTAAACCATTTTTCTGCTACCTGTTTGACCATTTTTCTGCTACCT
GTTCGGCCATTTTTCTGCAACATGTTCGATCATTAATCACATAGCTTCGTGCATGTTCCA
TTCCCTTAGGTTGAGGTCCTATAAAACTGATATTCCCTCTGTATCAGGTTTATGTGGAAG
CCTACACATGTCCCTGTGTGAGATGCCACACATTTGAACCATTTTTCGTTGCCCAGTCAA
ATGGTAATTATATTGCAATCTTCTCTTCAATCCCCCCCTTCAAGCTGAACAAGTACAAGA
GGTATGAAAGCCATGGGGTATCAGGGTTTCCCATTAAATGCGTGTTTAGCGTGGATGGGG
AAAAGCTAATCTCGGGCTCCTCCGATGGTTCTATATACTTCTACGACTATAGGTCTTCTG
AGCTTGTCAGAAGAATCAAGGCATATGAGCAGGCTTGCATTGACATTGCTATCCACCCCA
GCATACCTAATGTGATTGCTTCATGCAGTTGGAATGGAGAGGTTTCAGTGTTTGAGTAAG
ATGTCTATATAAACTTCATTACAAGGCAGTCTTTGATTGTCTAAGAAAGAGATCAGTGAT
GTTGCAAGCAATCCTACATGTAATAGCCAAGAGGAATTGGCGCTGAAAAATTGAATGAAA
AATTATAAGGGAGAAAAATGTGGAATTGAATTTTCTGCTTTTTTGCATTTGCTTTCTTTC
AGAAATTCTCCTATACGGACGCCATGTATTTTCTACAACCTCTCCCTTATTTCCTCCCTG
TTTACAACAACGTCCACACGATAATAACATGCGGACATCAGGATGACAGAATAACATTGC
TTTCTTCTCCTATTGATTTTATTTTGTACTTCTAAACTCGTTGTCTAGGATTTGAATTAT
TGTATTGTTCCTTCTTTCTTCTAGGGATTGTGGGTTCATTTATCCTATTGTAGATCTTTT
ATCCTATAAATTGGGCTCCAAAAAAGGCCATGTCACACTACACATTTCACATCAGACATT
TATTAGTGTTTGATAAATG
>chr4:13288355-13293473 A2243 WDR P1
TAATTGAAAGGGCATGTGTCAAAAAGTTAGATAAGGGACACGGAGGGGAAGAAATATCTG
GACTCGAGGTTAATAGTATTTATCCATGCATTTGAGATCATATGTTTGATTTCCCCTCCG
TCAACTATCGCTTGTATAAAGAAGAAAATCACAGGCCAACTCTGTTGTATTATAAACCAT
AAACCAGTCTTCAAGATGCTTGAGCCCAAGTTCAGTAAGGCTCTGCTCTCATATATATGC
TTATGAGCCCAATGTATAAGTGGGTCTCCCTTGAAACAGTGAACAATCTTAACAAACACC
TCAAAAGAGCCCAATTGCTCCATTTGGCGGCGGCGTCAGCTTCGAGACGAAGCCAAGACC
AATTGATTGAGCTGGTAAAGTCTCCAATTGCCTGCACAAGGTTCTGGCAAGACTGGCCGC
AGCTTCCACCTCGATGGCAGAGGATAAAAGGCAATGAGAATTTGAGAAGCAGCAAAGCTC
CTGGATTTGAGACTTGAGACATGGATCTTCTCTGCAACGCATACTCAAACGCCTCAGACA
ACGAAGAAGAGGAAGAAGAATCAGCTAAACAACCCAGACCCGAAAACTTCACGCCCCCGA
ATTCGAAGCGGCTCAAACCCGATAACCCATTTACACATACTAAAACTCAGAATCCTCTGT
CGGACTCAACCCAGTTCCCGGCCCTCCGTATAGAAGCTCCGGTTCCTGGTAGATACGTAT
CCAAGAGAGAGCGCGGTCTCTTGGGTTCCCAACCTACCGCCCCCGACCCGAACCCGGATG
CTTTGCTGCTGACGACCTCGCCTGGTACTTTGTTCTTTCCATTTGGAAATATTCATAAAT
TCACGTTTTTTTATTTATTTGTAGAAACTTAAGAATGTAAATTACTAAATTTGGAAGAAA
AAGAAATGCTCATGACGGGTTCACTTAAGTTGACAATGTCACATTCATGTGCATATTTGC
ATAGCATATGTGTATGGTATACTGATGTAGTCAGTCATGTTGTTTGCTGGCAGTTTTTGG
GAGTATTTCGGATTCTGATGTTCCTCGTGATATTAAGTCTTTGTTGAGAAACAAAGCAAG
AAAGGGTCGTGCACAGCTTGGCCAGATGCCTCAAAGAATGTCTGTGCCTCTAAGCAGACA
TACCAAAGCTGTTAATGCTGTACATTGGTCACCAACTCATGGTAAGCTCTGCTTGTTCAC
CAACTCGTGTATTGACACTTATCCTTTTGGATTAGTGGTCTTGTGGCACAAAATTTTGCT
AAAAAAATTGGTTCTTGGATGCCCTTATAATACTTCTGACGATTGAATTTATTGGTTTAT
TAATTTGAGTAGAAGGTTGTTTTGTCAGTTGTTTAGATTAAATCCTTAAACAAGCAATAT
TCTATTTTGTATATGCCAGTTGCATTTAAAGCTCACTTGCCTTATTGATCTGTTCATTGG
AGTTAGTCTACAGCTCATCTTCTTGCCTCTGCTTCGATGGATCAAACAATCTGCATATGG
AATGTGTGGAGCAGTGATCAGAAGGTAGCCCGTGTTTTGAATTTTCACAATGCTGCTATC
AAAGATGTGAAATGGTCGGGGCAAGGGTTGTTTGTACTTTCTTGTGGATATGACTCCTCA
TCAAAGTTAGTGGATGTTGAAAGGGGGATAGAGACTCAGGTTTTTAAGGAGGATCAAGTT
GTTAGTGTTGTTAAATTCCATCCTGATAATTTCAACCTCTTTGTTTCTGGGGGATCCAAA
GGCGGTCTGAGGTTGTGGGATGTTAGAAATGGCAAGGCGGTCCATGAATACGTTCGAGGT
CATGATCCTATCCTTGATGTTGAATTCACCACGAATGGCAAGCAGATTATATCATCTAGT
GATGTATCTGGACGCAACCTTAGTGAAAATTCTATTGTTGTTTGGGATGTTTCACGACAA
GTTCCACTCTCTAATCAGGTAAGAGACTTCTTCCAGTTCTTGCTTCAATATGTGTTGCAA
ATGCAGTGTGTTTCATGCATTTATAAAAATTACATCCTTACGCAATTGATTACAGATATG
GTTGCCCTTGCATATCCTGTTTATATATTGAGCATAACTTGTATGTACATTAATTATGCA
TTATCCTGTAAGAACTTGCATTCATCCTTGTAACGTTGTTTTACGGTCTTTTTGGAAATC
CTCTTCTATTTGACCTTTCTAGATTTCATTATATGTTATCATCTAGTCTTCTGTTCAACG
CTTGTGAGACTTGGACCTGCCTATAATGAATTAATTTGGTTAGCATGCATTGTATACTTA
AGATGTAGATATAATACAAGGCCTTCTGTAATTATCTTCTTAATGATGAAAGATATGTGA
TGCTATAGATGTTGGCTGTGTCAGCTTATTTACGTGACACGATTCATGTTGAATATGTTG
CACATAATCTGTTCAATGGTCGTGTCGTAACTATAGAAATTTCCAATGTTTGGATCTCTT
ACTTCTTTGGAGTCATAACACGTGCTTTTTGACATTTGAAATATCTATTAGTCAGTAGTT
AAAATATTTTATTTTGTACTAGATTAGTGATCAGACTCATTTTGATTTTGATTCCTGAAA
GTTAATAAACATTTAAATTGGAATCATCATGATTCTGCTTCCAATTCCTGGTAGTTAGAA
AAACTGACAATGCATCATTATGATTCCTATTCTGATTCCTTCTCCTTTTGATTTCAAGTA
AGTAAAGTAATTAAACATCATGATATGTGCTTGTTCAATGCTCAGAAGGTGATAATTCTC
CTTTGGCAGCAAAAAAACCATGGTTGTTGGCAAACATATATTTCAGTATCTTTTAAATAC
ATCAACCTCATTGGATCAGAAAGAAGATGTATTCTTATGAAATATTCAGACATGAAAATG
AAGTTAGTTTTAACTGATTCACACTAAATGTAAATTACTTCTTTTCTTTGTTTTTTCAAA
GAAAGATTCTGCAGGATATGTTTAATTAATTTTGTTATGCAGGATTTGGTAGTACTATAC
ATATCATAGGAGCCATATTTTTTATTCTGATACTGAAGCATTAGTGAGATCTTAATTTAT
TTTATAATACTATTCACTACATAATGATTAGGTTTGTTTGATAAAATGCTTAAGGTTCAA
CTCGGATATTTCTTGTTGCTCAGTTGCTCTGCTTTCATCACTTGATAATGGTTCTTGCAT
GGACAGTTTTAATCTGATGTACTCATGTTGGACTCGGGCACTCATCAATTTTCCTTTTGG
CACATTACCAAACAATTGAATAAGAATATTCTTGGACGCATCTGATATAAACGATTCACA
ATTTGAAAAACAAACTTTTCAGTTTTAAGCATCCAGTGGATTTTTATTCTGATGGCAATA
CCTATGGAGTACAGAAGTGAAGGGTTCTGAAGCCTTTTAATCTATAAAATATAATTATTA
TAATGTAAATTTTGTGTGTCATCCTTTATAATTTGAATAGTGTATAGAATATCAATTGAC
TTCATTCAAATAGGTAATATTCATACGACTTAGTTTTAATTCATTATGTCATAGAAAACA
TGTTTTGGCAACTTTTAGTCAGCTCTCATTTTTATAAGTCTTCTCAAATGTGGGTTCCAT
CACGTCAGGGATATTGATGATAAATTGTTGAAAGTAAGAAACAGTAAATGTTCAATACTT
CAGAGTAAGCTCAAACTAGAATTGTTGTACATTGGCTTTTGAATTTTTCTCTCAAAAGAG
CAATGGTTGAGGGTAGTATATTATAACGCTTTATTGTCCTTCAGATGATAATCTGTCTAG
AGTAGGGTTAAAAAGTTTTTGTTAGCCAATATTGTAAATCATGCAGGTCCATGTACCATT
TCCATTTACCTTTGAGAGAAATTGGTTTCAACAGTGGGGTGCTAACATTGCTACTAGTGA
AAGAAACGTATGATCAAAATTCGAAAGCAATATTTGTAATCGAAACCATAGAGCCTAATC
GTAGGCAATTGCATAGTAGCTATTCTGAGATTAAATTTGCTATGCAATATCAATTGAGAG
ATTGCTCCATGCTGCTCCCTTTTTTGTTGGTGTATCGTTTTTATGGTGCGTTTACTGTAT
CCACATTTGTGATCATTAAACCATTTTTCTGCTACCTGTTTGACCATTTTTCTGCTACCT
GTTCGGCCATTTTTCTGCAACATGTTCGATCATTAATCACATAGCTTCGTGCATGTTCCA
TTCCCTTAGGTTGAGGTCCTATAAAACTGATATTCCCTCTGTATCAGGTTTATGTGGAAG
CCTACACATGTCCCTGTGTGAGATGCCACACATTTGAACCATTTTTCGTTGCCCAGTCAA
ATGGTAATTATATTGCAATCTTCTCTTCAATCCCCCCCTTCAAGCTGAACAAGTACAAGA
GGTATGAAAGCCATGGGGTATCAGGGTTTCCCATTAAATGCGTGTTTAGCGTGGATGGGG
AAAAGCTAATCTCGGGCTCCTCCGATGGTTCTATATACTTCTACGACTATAGGTCTTCTG
AGCTTGTCAGAAGAATCAAGGCATATGAGCAGGCTTGCATTGACATTGCTATCCACCCCA
GCATACCTAATGTGATTGCTTCATGCAGTTGGAATGGAGAGGTTTCAGTGTTTGAGTAAG
ATGTCTATATAAACTTCATTACAAGGCAGTCTTTGATTGTCTAAGAAAGAGATCAGTGAT
GTTGCAAGCAATCCTACATGTAATAGCCAAGAGGAATTGGCGCTGAAAAATTGAATGAAA
AATTATAAGGGAGAAAAATGTGGAATTGAATTTTCTGCTTTTTTGCATTTGCTTTCTTTC
AGAAATTCTCCTATACGGACGCCATGTATTTTCTACAACCTCTCCCTTATTTCCTCCCTG
TTTACAACAACGTCCACACGATAATAACATGCGGACATCAGGATGACAGAATAACATTGC
TTTCTTCTCCTATTGATTTTATTTTGTACTTCTAAACTCGTTGTCTAGGATTTGAATTAT
TGTATTGTTCCTTCTTTCTTCTAGGGATTGTGGGTTCATTTATCCTATTGTAGATCTTTT
ATCCTATAAATTGGGCTCCAAAAAAGGCCATGTCACACTACACATTTCACATCAGACATT
TATTAGTGTTTGATAAATG
>chr4:13288355-13293473 A2243 WDR P2
TAATTGAAAGGGCATGTGTCAAAAAGTTAGATAAGGGACACGGAGGGGAAGAAATATCTG
GACTCGAGGTTAATAGTATTTATCCATGCATTTGAGATCATATGTTTGATTTCCCCTCCG
TCAACTATCGCTTGTATAAAGAAGAAAATCACAGGCCAACTCTGTTGTATTATAAACCAT
AAACCAGTCTTCAAGATGCTTGAGCCCAAGTTCAGTAAGGCTCTGCTCTCATATATATGC
TTATGAGCCCAATGTATAAGTGGGTCTCCCTTGAAACAGTGAACAATCTTAACAAACACC
TCAAAAGAGCCCAATTGCTCCATTTGGCGGCGGCGTCAGCTTCGAGACGAAGCCAAGACC
AATTGATTGAGCTGGTAAAGTCTCCAATTGCCTGCACAAGGTTCTGGCAAGACTGGCCGC
AGCTTCCACCTCGATGGCAGAGGATAAAAGGCAATGAGAATTTGAGAAGCAGCAAAGCTC
CTGGATTTGAGACTTGAGACATGGATCTTCTCTGCAACGCATACTCAAACGCCTCAGACA
ACGAAGAAGAGGAAGAAGAATCAGCTAAACAACCCAGACCCGAAAACTTCACGCCCCCGA
ATTCGAAGCGGCTCAAACCCGATAACCCATTTACACATACTAAAACTCAGAATCCTCTGT
CGGACTCAACCCAGTTCCCGGCCCTCCGTATAGAAGCTCCGGTTCCTGGTAGATACGTAT
CCAAGAGAGAGCGCGGTCTCTTGGGTTCCCAACCTACCGCCCCCGACCCGAACCCGGATG
CTTTGCTGCTGACGACCTCGCCTGGTACTTTGTTCTTTCCATTTGGAAATATTCATAAAT
TCACGTTTTTTTATTTATTTGTAGAAACTTAAGAATGTAAATTACTAAATTTGGAAGAAA
AAGAAATGCTCATGACGGGTTCACTTAAGTTGACAATGTCACATTCATGTGCATATTTGC
ATAGCATATGTGTATGGTATACTGATGTAGTCAGTCATGTTGTTTGCTGGCAGTTTTTGG
GAGTATTTCGGATTCTGATGTTCCTCGTGATATTAAGTCTTTGTTGAGAAACAAAGCAAG
AAAGGGTCGTGCACAGCTTGGCCAGATGCCTCAAAGAATGTCTGTGCCTCTAAGCAGACA
TACCAAAGCTGTTAATGCTGTACATTGGTCACCAACTCATGGTAAGCTCTGCTTGTTCAC
CAACTCGTGTATTGACACTTATCCTTTTGGATTAGTGGTCTTGTGGCACAAAATTTTGCT
AAAAAAATTGGTTCTTGGATGCCCTTATAATACTTCTGACGATTGAATTTATTGGTTTAT
TAATTTGAGTAGAAGGTTGTTTTGTCAGTTGTTTAGATTAAATCCTTAAACAAGCAATAT
TCTATTTTGTATATGCCAGTTGCATTTAAAGCTCACTTGCCTTATTGATCTGTTCATTGG
AGTTAGTCTACAGCTCATCTTCTTGCCTCTGCTTCGATGGATCAAACAATCTGCATATGG
AATGTGTGGAGCAGTGATCAGAAGGTAGCCCGTGTTTTGAATTTTCACAATGCTGCTATC
AAAGATGTGAAATGGTCGGGGCAAGGGTTGTTTGTACTTTCTTGTGGATATGACTCCTCA
TCAAAGTTAGTGGATGTTGAAAGGGGGATAGAGACTCAGGTTTTTAAGGAGGATCAAGTT
GTTAGTGTTGTTAAATTCCATCCTGATAATTTCAACCTCTTTGTTTCTGGGGGATCCAAA
GGCGGTCTGAGGTTGTGGGATGTTAGAAATGGCAAGGCGGTCCATGAATACGTTCGAGGT
CATGATCCTATCCTTGATGTTGAATTCACCACGAATGGCAAGCAGATTATATCATCTAGT
GATGTATCTGGACGCAACCTTAGTGAAAATTCTATTGTTGTTTGGGATGTTTCACGACAA
GTTCCACTCTCTAATCAGGTAAGAGACTTCTTCCAGTTCTTGCTTCAATATGTGTTGCAA
ATGCAGTGTGTTTCATGCATTTATAAAAATTACATCCTTACGCAATTGATTACAGATATG
GTTGCCCTTGCATATCCTGTTTATATATTGAGCATAACTTGTATGTACATTAATTATGCA
TTATCCTGTAAGAACTTGCATTCATCCTTGTAACGTTGTTTTACGGTCTTTTTGGAAATC
CTCTTCTATTTGACCTTTCTAGATTTCATTATATGTTATCATCTAGTCTTCTGTTCAACG
CTTGTGAGACTTGGACCTGCCTATAATGAATTAATTTGGTTAGCATGCATTGTATACTTA
AGATGTAGATATAATACAAGGCCTTCTGTAATTATCTTCTTAATGATGAAAGATATGTGA
TGCTATAGATGTTGGCTGTGTCAGCTTATTTACGTGACACGATTCATGTTGAATATGTTG
CACATAATCTGTTCAATGGTCGTGTCGTAACTATAGAAATTTCCAATGTTTGGATCTCTT
ACTTCTTTGGAGTCATAACACGTGCTTTTTGACATTTGAAATATCTATTAGTCAGTAGTT
AAAATATTTTATTTTGTACTAGATTAGTGATCAGACTCATTTTGATTTTGATTCCTGAAA
GTTAATAAACATTTAAATTGGAATCATCATGATTCTGCTTCCAATTCCTGGTAGTTAGAA
AAACTGACAATGCATCATTATGATTCCTATTCTGATTCCTTCTCCTTTTGATTTCAAGTA
AGTAAAGTAATTAAACATCATGATATGTGCTTGTTCAATGCTCAGAAGGTGATAATTCTC
CTTTGGCAGCAAAAAAACCATGGTTGTTGGCAAACATATATTTCAGTATCTTTTAAATAC
ATCAACCTCATTGGATCAGAAAGAAGATGTATTCTTATGAAATATTCAGACATGAAAATG
AAGTTAGTTTTAACTGATTCACACTAAATGTAAATTACTTCTTTTCTTTGTTTTTTCAAA
GAAAGATTCTGCAGGATATGTTTAATTAATTTTGTTATGCAGGATTTGGTAGTACTATAC
ATATCATAGGAGCCATATTTTTTATTCTGATACTGAAGCATTAGTGAGATCTTAATTTAT
TTTATAATACTATTCACTACATAATGATTAGGTTTGTTTGATAAAATGCTTAAGGTTCAA
CTCGGATATTTCTTGTTGCTCAGTTGCTCTGCTTTCATCACTTGATAATGGTTCTTGCAT
GGACAGTTTTAATCTGATGTACTCATGTTGGACTCGGGCACTCATCAATTTTCCTTTTGG
CACATTACCAAACAATTGAATAAGAATATTCTTGGACGCATCTGATATAAACGATTCACA
ATTTGAAAAACAAACTTTTCAGTTTTAAGCATCCAGTGGATTTTTATTCTGATGGCAATA
CCTATGGAGTACAGAAGTGAAGGGTTCTGAAGCCTTTTAATCTATAAAATATAATTATTA
TAATGTAAATTTTGTGTGTCATCCTTTATAATTTGAATAGTGTATAGAATATCAATTGAC
TTCATTCAAATAGGTAATATTCATACGACTTAGTTTTAATTCATTATGTCATAGAAAACA
TGTTTTGGCAACTTTTAGTCAGCTCTCATTTTTATAAGTCTTCTCAAATGTGGGTTCCAT
CACGTCAGGGATATTGATGATAAATTGTTGAAAGTAAGAAACAGTAAATGTTCAATACTT
CAGAGTAAGCTCAAACTAGAATTGTTGTACATTGGCTTTTGAATTTTTCTCTCAAAAGAG
CAATGGTTGAGGGTAGTATATTATAACGCTTTATTGTCCTTCAGATGATAATCTGTCTAG
AGTAGGGTTAAAAAGTTTTTGTTAGCCAATATTGTAAATCATGCAGGTCCATGTACCATT
TCCATTTACCTTTGAGAGAAATTGGTTTCAACAGTGGGGTGCTAACATTGCTACTAGTGA
AAGAAACGTATGATCAAAATTCGAAAGCAATATTTGTAATCGAAACCATAGAGCCTAATC
GTAGGCAATTGCATAGTAGCTATTCTGAGATTAAATTTGCTATGCAATATCAATTGAGAG
ATTGCTCCATGCTGCTCCCTTTTTTGTTGGTGTATCGTTTTTATGGTGCGTTTACTGTAT
CCACATTTGTGATCATTAAACCATTTTTCTGCTACCTGTTTGACCATTTTTCTGCTACCT
GTTCGGCCATTTTTCTGCAACATGTTCGATCATTAATCACATAGCTTCGTGCATGTTCCA
TTCCCTTAGGTTGAGGTCCTATAAAACTGATATTCCCTCTGTATCAGGTTTATGTGGAAG
CCTACACATGTCCCTGTGTGAGATGCCACACATTTGAACCATTTTTCGTTGCCCAGTCAA
ATGGTAATTATATTGCAATCTTCTCTTCAATCCCCCCCTTCAAGCTGAACAAGTACAAGA
GGTATGAAAGCCATGGGGTATCAGGGTTTCCCATTAAATGCGTGTTTAGCGTGGATGGGG
AAAAGCTAATCTCGGGCTCCTCCGATGGTTCTATATACTTCTACGACTATAGGTCTTCTG
AGCTTGTCAGAAGAATCAAGGCATATGAGCAGGCTTGCATTGACATTGCTATCCACCCCA
GCATACCTAATGTGATTGCTTCATGCAGTTGGAATGGAGAGGTTTCAGTGTTTGAGTAAG
ATGTCTATATAAACTTCATTACAAGGCAGTCTTTGATTGTCTAAGAAAGAGATCAGTGAT
GTTGCAAGCAATCCTACATGTAATAGCCAAGAGGAATTGGCGCTGAAAAATTGAATGAAA
AATTATAAGGGAGAAAAATGTGGAATTGAATTTTCTGCTTTTTTGCATTTGCTTTCTTTC
AGAAATTCTCCTATACGGACGCCATGTATTTTCTACAACCTCTCCCTTATTTCCTCCCTG
TTTACAACAACGTCCACACGATAATAACATGCGGACATCAGGATGACAGAATAACATTGC
TTTCTTCTCCTATTGATTTTATTTTGTACTTCTAAACTCGTTGTCTAGGATTTGAATTAT
TGTATTGTTCCTTCTTTCTTCTAGGGATTGTGGGTTCATTTATCCTATTGTAGATCTTTT
ATCCTATAAATTGGGCTCCAAAAAAGGCCATGTCACACTACACATTTCACATCAGACATT
TATTAGTGTTTGATAAATG
>chr4:13288355-13293473 A2265 WDR P1
TAATTGAAAGGGCATGTGTCAAAAAGTTAGATAAGGGACACGGAGGGGAAGAAATATCTG
GACTCGAGGTTAATAGTATTTATCCATGCATTTGAGATCATATGTTTGATTTCCCCTCCG
TCAACTATCGCTTGTATAAAGAAGAAAATCACAGGCCAACTCTGTTGTATTATAAACCAT
AAACCAGTCTTCAAGATGCTTGAGCCCAAGTTCAGTAAGGCTCTGCTCTCATATATATGC
TTATGAGCCCAATGTATAAGTGGGTCTCCCTTGAAACAGTGAACAATCTTAACAAACACC
TCAAAAGAGCCCAATTGCTCCATTTGGCGGCGGCGTCAGCTTCGAGACGAAGCCAAGACC
AATTGATTGAGCTGGTAAAGTCTCCAATTGCCTGCACAAGGTTCTGGCAAGACTGGCCGC
AGCTTCCACCTCGATGGCAGAGGATAAAAGGCAATGAGAATTTGAGAAGCAGCAAAGCTC
CTGGATTTGAGACTTGAGACATGGATCTTCTCTGCAACGCATACTCAAACGCCTCAGACA
ACGAAGAAGAGGAAGAAGAATCAGCTAAACAACCCAGACCCGAAAACTTCACGCCCCCGA
ATTCGAAGCGGCTCAAACCCGATAACCCATTTACACATACTAAAACTCAGAATCCTCTGT
CGGACTCAACCCAGTTCCCGGCCCTCCGTATAGAAGCTCCGGTTCCTGGTAGATACGTAT
CCAAGAGAGAGCGCGGTCTCTTGGGTTCCCAACCTACCGCCCCCGACCCGAACCCGGATG
CTTTGCTGCTGACGACCTCGCCTGGTACTTTGTTCTTTCCATTTGGAAATATTCATAAAT
TCACGTTTTTTTATTTATTTGTAGAAACTTAAGAATGTAAATTACTAAATTTGGAAGAAA
AAGAAATGCTCATGACGGGTTCACTTAAGTTGACAATGTCACATTCATGTGCATATTTGC
ATAGCATATGTGTATGGTATACTGATGTAGTCAGTCATGTTGTTTGCTGGCAGTTTTTGG
GAGTATTTCGGATTCTGATGTTCCTCGTGATATTAAGTCTTTGTTGAGAAACAAAGCAAG
AAAGGGTCGTGCACAGCTTGGCCAGATGCCTCAAAGAATGTCTGTGCCTCTAAGCAGACA
TACCAAAGCTGTTAATGCTGTACATTGGTCACCAACTCATGGTAAGCTCTGCTTGTTCAC
CAACTCGTGTATTGACACTTATCCTTTTGGATTAGTGGTCTTGTGGCACAAAATTTTGCT
AAAAAAATTGGTTCTTGGATGCCCTTATAATACTTCTGACGATTGAATTTATTGGTTTAT
TAATTTGAGTAGAAGGTTGTTTTGTCAGTTGTTTAGATTAAATCCTTAAACAAGCAATAT
TCTATTTTGTATATGCCAGTTGCATTTAAAGCTCACTTGCCTTATTGATCTGTTCATTGG
AGTTAGTCTACAGCTCATCTTCTTGCCTCTGCTTCGATGGATCAAACAATCTGCATATGG
AATGTGTGGAGCAGTGATCAGAAGGTAGCCCGTGTTTTGAATTTTCACAATGCTGCTATC
AAAGATGTGAAATGGTCGGGGCAAGGGTTGTTTGTACTTTCTTGTGGATATGACTCCTCA
TCAAAGTTAGTGGATGTTGAAAGGGGGATAGAGACTCAGGTTTTTAAGGAGGATCAAGTT
GTTAGTGTTGTTAAATTCCATCCTGATAATTTCAACCTCTTTGTTTCTGGGGGATCCAAA
GGCGGTCTGAGGTTGTGGGATGTTAGAAATGGCAAGGCGGTCCATGAATACGTTCGAGGT
CATGATCCTATCCTTGATGTTGAATTCACCACGAATGGCAAGCAGATTATATCATCTAGT
GATGTATCTGGACGCAACCTTAGTGAAAATTCTATTGTTGTTTGGGATGTTTCACGACAA
GTTCCACTCTCTAATCAGGTAAGAGACTTCTTCCAGTTCTTGCTTCAATATGTGTTGCAA
ATGCAGTGTGTTTCATGCATTTATAAAAATTACATCCTTACGCAATTGATTACAGATATG
GTTGCCCTTGCATATCCTGTTTATATATTGAGCATAACTTGTATGTACATTAATTATGCA
TTATCCTGTAAGAACTTGCATTCATCCTTGTAACGTTGTTTTACGGTCTTTTTGGAAATC
CTCTTCTATTTGACCTTTCTAGATTTCATTATATGTTATCATCTAGTCTTCTGTTCAACG
CTTGTGAGACTTGGACCTGCCTATAATGAATTAATTTGGTTAGCATGCATTGTATACTTA
AGATGTAGATATAATACAAGGCCTTCTGTAATTATCTTCTTAATGATGAAAGATATGTGA
TGCTATAGATGTTGGCTGTGTCAGCTTATTTACGTGACACGATTCATGTTGAATATGTTG
CACATAATCTGTTCAATGGTCGTGTCGTAACTATAGAAATTTCCAATGTTTGGATCTCTT
ACTTCTTTGGAGTCATAACACGTGCTTTTTGACATTTGAAATATCTATTAGTCAGTAGTT
AAAATATTTTATTTTGTACTAGATTAGTGATCAGACTCATTTTGATTTTGATTCCTGAAA
GTTAATAAACATTTAAATTGGAATCATCATGATTCTGCTTCCAATTCCTGGTAGTTAGAA
AAACTGACAATGCATCATTATGATTCCTATTCTGATTCCTTCTCCTTTTGATTTCAAGTA
AGTAAAGTAATTAAACATCATGATATGTGCTTGTTCAATGCTCAGAAGGTGATAATTCTC
CTTTGGCAGCAAAAAAACCATGGTTGTTGGCAAACATATATTTCAGTATCTTTTAAATAC
ATCAACCTCATTGGATCAGAAAGAAGATGTATTCTTATGAAATATTCAGACATGAAAATG
AAGTTAGTTTTAACTGATTCACACTAAATGTAAATTACTTCTTTTCTTTGTTTTTTCAAA
GAAAGATTCTGCAGGATATGTTTAATTAATTTTGTTATGCAGGATTTGGTAGTACTATAC
ATATCATAGGAGCCATATTTTTTATTCTGATACTGAAGCATTAGTGAGATCTTAATTTAT
TTTATAATACTATTCACTACATAATGATTAGGTTTGTTTGATAAAATGCTTAAGGTTCAA
CTCGGATATTTCTTGTTGCTCAGTTGCTCTGCTTTCATCACTTGATAATGGTTCTTGCAT
GGACAGTTTTAATCTGATGTACTCATGTTGGACTCGGGCACTCATCAATTTTCCTTTTGG
CACATTACCAAACAATTGAATAAGAATATTCTTGGACGCATCTGATATAAACGATTCACA
ATTTGAAAAACAAACTTTTCAGTTTTAAGCATCCAGTGGATTTTTATTCTGATGGCAATA
CCTATGGAGTACAGAAGTGAAGGGTTCTGAAGCCTTTTAATCTATAAAATATAATTATTA
TAATGTAAATTTTGTGTGTCATCCTTTATAATTTGAATAGTGTATAGAATATCAATTGAC
TTCATTCAAATAGGTAATATTCATACGACTTAGTTTTAATTCATTATGTCATAGAAAACA
TGTTTTGGCAACTTTTAGTCAGCTCTCATTTTTATAAGTCTTCTCAAATGTGGGTTCCAT
CACGTCAGGGATATTGATGATAAATTGTTGAAAGTAAGAAACAGTAAATGTTCAATACTT
CAGAGTAAGCTCAAACTAGAATTGTTGTACATTGGCTTTTGAATTTTTCTCTCAAAAGAG
CAATGGTTGAGGGTAGTATATTATAACGCTTTATTGTCCTTCAGATGATAATCTGTCTAG
AGTAGGGTTAAAAAGTTTTTGTTAGCCAATATTGTAAATCATGCAGGTCCATGTACCATT
TCCATTTACCTTTGAGAGAAATTGGTTTCAACAGTGGGGTGCTAACATTGCTACTAGTGA
AAGAAACGTATGATCAAAATTCGAAAGCAATATTTGTAATCGAAACCATAGAGCCTAATC
GTAGGCAATTGCATAGTAGCTATTCTGAGATTAAATTTGCTATGCAATATCAATTGAGAG
ATTGCTCCATGCTGCTCCCTTTTTTGTTGGTGTATCGTTTTTATGGTGCGTTTACTGTAT
CCACATTTGTGATCATTAAACCATTTTTCTGCTACCTGTTTGACCATTTTTCTGCTACCT
GTTCGGCCATTTTTCTGCAACATGTTCGATCATTAATCACATAGCTTCGTGCATGTTCCA
TTCCCTTAGGTTGAGGTCCTATAAAACTGATATTCCCTCTGTATCAGGTTTATGTGGAAG
CCTACACATGTCCCTGTGTGAGATGCCACACATTTGAACCATTTTTCGTTGCCCAGTCAA
ATGGTAATTATATTGCAATCTTCTCTTCAATCCCCCCCTTCAAGCTGAACAAGTACAAGA
GGTATGAAAGCCATGGGGTATCAGGGTTTCCCATTAAATGCGTGTTTAGCGTGGATGGGG
AAAAGCTAATCTCGGGCTCCTCCGATGGTTCTATATACTTCTACGACTATAGGTCTTCTG
AGCTTGTCAGAAGAATCAAGGCATATGAGCAGGCTTGCATTGACATTGCTATCCACCCCA
GCATACCTAATGTGATTGCTTCATGCAGTTGGAATGGAGAGGTTTCAGTGTTTGAGTAAG
ATGTCTATATAAACTTCATTACAAGGCAGTCTTTGATTGTCTAAGAAAGAGATCAGTGAT
GTTGCAAGCAATCCTACATGTAATAGCCAAGAGGAATTGGCGCTGAAAAATTGAATGAAA
AATTATAAGGGAGAAAAATGTGGAATTGAATTTTCTGCTTTTTTGCATTTGCTTTCTTTC
AGAAATTCTCCTATACGGACGCCATGTATTTTCTACAACCTCTCCCTTATTTCCTCCCTG
TTTACAACAACGTCCACACGATAATAACATGCGGACATCAGGATGACAGAATAACATTGC
TTTCTTCTCCTATTGATTTTATTTTGTACTTCTAAACTCGTTGTCTAGGATTTGAATTAT
TGTATTGTTCCTTCTTTCTTCTAGGGATTGTGGGTTCATTTATCCTATTGTAGATCTTTT
ATCCTATAAATTGGGCTCCAAAAAAGGCCATGTCACACTACACATTTCACATCAGACATT
TATTAGTGTTTGATAAATG
>chr4:13288355-13293473 A2265 WDR P2
TAATTGAAAGGGCATGTGTCAAAAAGTTAGATAAGGGACACGGAGGGGAAGAAATATCTG
GACTCGAGGTTAATAGTATTTATCCATGCATTTGAGATCATATGTTTGATTTCCCCTCCG
TCAACTATCGCTTGTATAAAGAAGAAAATCACAGGCCAACTCTGTTGTATTATAAACCAT
AAACCAGTCTTCAAGATGCTTGAGCCCAAGTTCAGTAAGGCTCTGCTCTCATATATATGC
TTATGAGCCCAATGTATAAGTGGGTCTCCCTTGAAACAGTGAACAATCTTAACAAACACC
TCAAAAGAGCCCAATTGCTCCATTTGGCGGCGGCGTCAGCTTCGAGACGAAGCCAAGACC
AATTGATTGAGCTGGTAAAGTCTCCAATTGCCTGCACAAGGTTCTGGCAAGACTGGCCGC
AGCTTCCACCTCGATGGCAGAGGATAAAAGGCAATGAGAATTTGAGAAGCAGCAAAGCTC
CTGGATTTGAGACTTGAGACATGGATCTTCTCTGCAACGCATACTCAAACGCCTCAGACA
ACGAAGAAGAGGAAGAAGAATCAGCTAAACAACCCAGACCCGAAAACTTCACGCCCCCGA
ATTCGAAGCGGCTCAAACCCGATAACCCATTTACACATACTAAAACTCAGAATCCTCTGT
CGGACTCAACCCAGTTCCCGGCCCTCCGTATAGAAGCTCCGGTTCCTGGTAGATACGTAT
CCAAGAGAGAGCGCGGTCTCTTGGGTTCCCAACCTACCGCCCCCGACCCGAACCCGGATG
CTTTGCTGCTGACGACCTCGCCTGGTACTTTGTTCTTTCCATTTGGAAATATTCATAAAT
TCACGTTTTTTTATTTATTTGTAGAAACTTAAGAATGTAAATTACTAAATTTGGAAGAAA
AAGAAATGCTCATGACGGGTTCACTTAAGTTGACAATGTCACATTCATGTGCATATTTGC
ATAGCATATGTGTATGGTATACTGATGTAGTCAGTCATGTTGTTTGCTGGCAGTTTTTGG
GAGTATTTCGGATTCTGATGTTCCTCGTGATATTAAGTCTTTGTTGAGAAACAAAGCAAG
AAAGGGTCGTGCACAGCTTGGCCAGATGCCTCAAAGAATGTCTGTGCCTCTAAGCAGACA
TACCAAAGCTGTTAATGCTGTACATTGGTCACCAACTCATGGTAAGCTCTGCTTGTTCAC
CAACTCGTGTATTGACACTTATCCTTTTGGATTAGTGGTCTTGTGGCACAAAATTTTGCT
AAAAAAATTGGTTCTTGGATGCCCTTATAATACTTCTGACGATTGAATTTATTGGTTTAT
TAATTTGAGTAGAAGGTTGTTTTGTCAGTTGTTTAGATTAAATCCTTAAACAAGCAATAT
TCTATTTTGTATATGCCAGTTGCATTTAAAGCTCACTTGCCTTATTGATCTGTTCATTGG
AGTTAGTCTACAGCTCATCTTCTTGCCTCTGCTTCGATGGATCAAACAATCTGCATATGG
AATGTGTGGAGCAGTGATCAGAAGGTAGCCCGTGTTTTGAATTTTCACAATGCTGCTATC
AAAGATGTGAAATGGTCGGGGCAAGGGTTGTTTGTACTTTCTTGTGGATATGACTCCTCA
TCAAAGTTAGTGGATGTTGAAAGGGGGATAGAGACTCAGGTTTTTAAGGAGGATCAAGTT
GTTAGTGTTGTTAAATTCCATCCTGATAATTTCAACCTCTTTGTTTCTGGGGGATCCAAA
GGCGGTCTGAGGTTGTGGGATGTTAGAAATGGCAAGGCGGTCCATGAATACGTTCGAGGT
CATGATCCTATCCTTGATGTTGAATTCACCACGAATGGCAAGCAGATTATATCATCTAGT
GATGTATCTGGACGCAACCTTAGTGAAAATTCTATTGTTGTTTGGGATGTTTCACGACAA
GTTCCACTCTCTAATCAGGTAAGAGACTTCTTCCAGTTCTTGCTTCAATATGTGTTGCAA
ATGCAGTGTGTTTCATGCATTTATAAAAATTACATCCTTACGCAATTGATTACAGATATG
GTTGCCCTTGCATATCCTGTTTATATATTGAGCATAACTTGTATGTACATTAATTATGCA
TTATCCTGTAAGAACTTGCATTCATCCTTGTAACGTTGTTTTACGGTCTTTTTGGAAATC
CTCTTCTATTTGACCTTTCTAGATTTCATTATATGTTATCATCTAGTCTTCTGTTCAACG
CTTGTGAGACTTGGACCTGCCTATAATGAATTAATTTGGTTAGCATGCATTGTATACTTA
AGATGTAGATATAATACAAGGCCTTCTGTAATTATCTTCTTAATGATGAAAGATATGTGA
TGCTATAGATGTTGGCTGTGTCAGCTTATTTACGTGACACGATTCATGTTGAATATGTTG
CACATAATCTGTTCAATGGTCGTGTCGTAACTATAGAAATTTCCAATGTTTGGATCTCTT
ACTTCTTTGGAGTCATAACACGTGCTTTTTGACATTTGAAATATCTATTAGTCAGTAGTT
AAAATATTTTATTTTGTACTAGATTAGTGATCAGACTCATTTTGATTTTGATTCCTGAAA
GTTAATAAACATTTAAATTGGAATCATCATGATTCTGCTTCCAATTCCTGGTAGTTAGAA
AAACTGACAATGCATCATTATGATTCCTATTCTGATTCCTTCTCCTTTTGATTTCAAGTA
AGTAAAGTAATTAAACATCATGATATGTGCTTGTTCAATGCTCAGAAGGTGATAATTCTC
CTTTGGCAGCAAAAAAACCATGGTTGTTGGCAAACATATATTTCAGTATCTTTTAAATAC
ATCAACCTCATTGGATCAGAAAGAAGATGTATTCTTATGAAATATTCAGACATGAAAATG
AAGTTAGTTTTAACTGATTCACACTAAATGTAAATTACTTCTTTTCTTTGTTTTTTCAAA
GAAAGATTCTGCAGGATATGTTTAATTAATTTTGTTATGCAGGATTTGGTAGTACTATAC
ATATCATAGGAGCCATATTTTTTATTCTGATACTGAAGCATTAGTGAGATCTTAATTTAT
TTTATAATACTATTCACTACATAATGATTAGGTTTGTTTGATAAAATGCTTAAGGTTCAA
CTCGGATATTTCTTGTTGCTCAGTTGCTCTGCTTTCATCACTTGATAATGGTTCTTGCAT
GGACAGTTTTAATCTGATGTACTCATGTTGGACTCGGGCACTCATCAATTTTCCTTTTGG
CACATTACCAAACAATTGAATAAGAATATTCTTGGACGCATCTGATATAAACGATTCACA
ATTTGAAAAACAAACTTTTCAGTTTTAAGCATCCAGTGGATTTTTATTCTGATGGCAATA
CCTATGGAGTACAGAAGTGAAGGGTTCTGAAGCCTTTTAATCTATAAAATATAATTATTA
TAATGTAAATTTTGTGTGTCATCCTTTATAATTTGAATAGTGTATAGAATATCAATTGAC
TTCATTCAAATAGGTAATATTCATACGACTTAGTTTTAATTCATTATGTCATAGAAAACA
TGTTTTGGCAACTTTTAGTCAGCTCTCATTTTTATAAGTCTTCTCAAATGTGGGTTCCAT
CACGTCAGGGATATTGATGATAAATTGTTGAAAGTAAGAAACAGTAAATGTTCAATACTT
CAGAGTAAGCTCAAACTAGAATTGTTGTACATTGGCTTTTGAATTTTTCTCTCAAAAGAG
CAATGGTTGAGGGTAGTATATTATAACGCTTTATTGTCCTTCAGATGATAATCTGTCTAG
AGTAGGGTTAAAAAGTTTTTGTTAGCCAATATTGTAAATCATGCAGGTCCATGTACCATT
TCCATTTACCTTTGAGAGAAATTGGTTTCAACAGTGGGGTGCTAACATTGCTACTAGTGA
AAGAAACGTATGATCAAAATTCGAAAGCAATATTTGTAATCGAAACCATAGAGCCTAATC
GTAGGCAATTGCATAGTAGCTATTCTGAGATTAAATTTGCTATGCAATATCAATTGAGAG
ATTGCTCCATGCTGCTCCCTTTTTTGTTGGTGTATCGTTTTTATGGTGCGTTTACTGTAT
CCACATTTGTGATCATTAAACCATTTTTCTGCTACCTGTTTGACCATTTTTCTGCTACCT
GTTCGGCCATTTTTCTGCAACATGTTCGATCATTAATCACATAGCTTCGTGCATGTTCCA
TTCCCTTAGGTTGAGGTCCTATAAAACTGATATTCCCTCTGTATCAGGTTTATGTGGAAG
CCTACACATGTCCCTGTGTGAGATGCCACACATTTGAACCATTTTTCGTTGCCCAGTCAA
ATGGTAATTATATTGCAATCTTCTCTTCAATCCCCCCCTTCAAGCTGAACAAGTACAAGA
GGTATGAAAGCCATGGGGTATCAGGGTTTCCCATTAAATGCGTGTTTAGCGTGGATGGGG
AAAAGCTAATCTCGGGCTCCTCCGATGGTTCTATATACTTCTACGACTATAGGTCTTCTG
AGCTTGTCAGAAGAATCAAGGCATATGAGCAGGCTTGCATTGACATTGCTATCCACCCCA
GCATACCTAATGTGATTGCTTCATGCAGTTGGAATGGAGAGGTTTCAGTGTTTGAGTAAG
ATGTCTATATAAACTTCATTACAAGGCAGTCTTTGATTGTCTAAGAAAGAGATCAGTGAT
GTTGCAAGCAATCCTACATGTAATAGCCAAGAGGAATTGGCGCTGAAAAATTGAATGAAA
AATTATAAGGGAGAAAAATGTGGAATTGAATTTTCTGCTTTTTTGCATTTGCTTTCTTTC
AGAAATTCTCCTATACGGACGCCATGTATTTTCTACAACCTCTCCCTTATTTCCTCCCTG
TTTACAACAACGTCCACACGATAATAACATGCGGACATCAGGATGACAGAATAACATTGC
TTTCTTCTCCTATTGATTTTATTTTGTACTTCTAAACTCGTTGTCTAGGATTTGAATTAT
TGTATTGTTCCTTCTTTCTTCTAGGGATTGTGGGTTCATTTATCCTATTGTAGATCTTTT
ATCCTATAAATTGGGCTCCAAAAAAGGCCATGTCACACTACACATTTCACATCAGACATT
TATTAGTGTTTGATAAATG
>chr4:13288355-13293473 A2340 WDR P1
TAATTGAAAGGGCATGTGTCAAAAAGTTAGATAAGGGACACGGAGGGGAAGAAATATCTG
GACTCGAGGTTAATAGTATTTATCCATGCATTTGAGATCATATGTTTGATTTCCCCTCCG
TCAACTATCGCTTGTATAAAGAAGAAAATCACAGGCCAACTCTGTTGTATTATAAACCAT
AAACCAGTCTTCAAGATGCTTGAGCCCAAGTTCAGTAAGGCTCTGCTCTCATATATATGC
TTATGAGCCCAATGTATAAGTGGGTCTCCCTTGAAACAGTGAACAATCTTAACAAACACC
TCAAAAGAGCCCAATTGCTCCATTTGGCGGCGGCGTCAGCTTCGAGACGAAGCCAAGACC
AATTGATTGAGCTGGTAAAGTCTCCAATTGCCTGCACAAGGTTCTGGCAAGACTGGCCGC
AGCTTCCACCTCGATGGCAGAGGATAAAAGGCAATGAGAATTTGAGAAGCAGCAAAGCTC
CTGGATTTGAGACTTGAGACATGGATCTTCTCTGCAACGCATACTCAAACGCCTCAGACA
ACGAAGAAGAGGAAGAAGAATCAGCTAAACAACCCAGACCCGAAAACTTCACGCCCCCGA
ATTCGAAGCGGCTCAAACCCGATAACCCATTTACACATACTAAAACTCAGAATCCTCTGT
CGGACTCAACCCAGTTCCCGGCCCTCCGTATAGAAGCTCCGGTTCCTGGTAGATACGTAT
CCAAGAGAGAGCGCGGTCTCTTGGGTTCCCAACCTACCGCCCCCGACCCGAACCCGGATG
CTTTGCTGCTGACGACCTCGCCTGGTACTTTGTTCTTTCCATTTGGAAATATTCATAAAT
TCACGTTTTTTTATTTATTTGTAGAAACTTAAGAATGTAAATTACTAAATTTGGAAGAAA
AAGAAATGCTCATGACGGGTTCACTTAAGTTGACAATGTCACATTCATGTGCATATTTGC
ATAGCATATGTGTATGGTATACTGATGTAGTCAGTCATGTTGTTTGCTGGCAGTTTTTGG
GAGTATTTCGGATTCTGATGTTCCTCGTGATATTAAGTCTTTGTTGAGAAACAAAGCAAG
AAAGGGTCGTGCACAGCTTGGCCAGATGCCTCAAAGAATGTCTGTGCCTCTAAGCAGACA
TACCAAAGCTGTTAATGCTGTACATTGGTCACCAACTCATGGTAAGCTCTGCTTGTTCAC
CAACTCGTGTATTGACACTTATCCTTTTGGATTAGTGGTCTTGTGGCACAAAATTTTGCT
AAAAAAATTGGTTCTTGGATGCCCTTATAATACTTCTGACGATTGAATTTATTGGTTTAT
TAATTTGAGTAGAAGGTTGTTTTGTCAGTTGTTTAGATTAAATCCTTAAACAAGCAATAT
TCTATTTTGTATATGCCAGTTGCATTTAAAGCTCACTTGCCTTATTGATCTGTTCATTGG
AGTTAGTCTACAGCTCATCTTCTTGCCTCTGCTTCGATGGATCAAACAATCTGCATATGG
AATGTGTGGAGCAGTGATCAGAAGGTAGCCCGTGTTTTGAATTTTCACAATGCTGCTATC
AAAGATGTGAAATGGTCGGGGCAAGGGTTGTTTGTACTTTCTTGTGGATATGACTCCTCA
TCAAAGTTAGTGGATGTTGAAAGGGGGATAGAGACTCAGGTTTTTAAGGAGGATCAAGTT
GTTAGTGTTGTTAAATTCCATCCTGATAATTTCAACCTCTTTGTTTCTGGGGGATCCAAA
GGCGGTCTGAGGTTGTGGGATGTTAGAAATGGCAAGGCGGTCCATGAATACGTTCGAGGT
CATGATCCTATCCTTGATGTTGAATTCACCACGAATGGCAAGCAGATTATATCATCTAGT
GATGTATCTGGACGCAACCTTAGTGAAAATTCTATTGTTGTTTGGGATGTTTCACGACAA
GTTCCACTCTCTAATCAGGTAAGAGACTTCTTCCAGTTCTTGCTTCAATATGTGTTGCAA
ATGCAGTGTGTTTCATGCATTTATAAAAATTACATCCTTACGCAATTGATTACAGATATG
GTTGCCCTTGCATATCCTGTTTATATATTGAGCATAACTTGTATGTACATTAATTATGCA
TTATCCTGTAAGAACTTGCATTCATCCTTGTAACGTTGTTTTACGGTCTTTTTGGAAATC
CTCTTCTATTTGACCTTTCTAGATTTCATTATATGTTATCATCTAGTCTTCTGTTCAACG
CTTGTGAGACTTGGACCTGCCTATAATGAATTAATTTGGTTAGCATGCATTGTATACTTA
AGATGTAGATATAATACAAGGCCTTCTGTAATTATCTTCTTAATGATGAAAGATATGTGA
TGCTATAGATGTTGGCTGTGTCAGCTTATTTACGTGACACGATTCATGTTGAATATGTTG
CACATAATCTGTTCAATGGTCGTGTCGTAACTATAGAAATTTCCAATGTTTGGATCTCTT
ACTTCTTTGGAGTCATAACACGTGCTTTTTGACATTTGAAATATCTATTAGTCAGTAGTT
AAAATATTTTATTTTGTACTAGATTAGTGATCAGACTCATTTTGATTTTGATTCCTGAAA
GTTAATAAACATTTAAATTGGAATCATCATGATTCTGCTTCCAATTCCTGGTAGTTAGAA
AAACTGACAATGCATCATTATGATTCCTATTCTGATTCCTTCTCCTTTTGATTTCAAGTA
AGTAAAGTAATTAAACATCATGATATGTGCTTGTTCAATGCTCAGAAGGTGATAATTCTC
CTTTGGCAGCAAAAAAACCATGGTTGTTGGCAAACATATATTTCAGTATCTTTTAAATAC
ATCAACCTCATTGGATCAGAAAGAAGATGTATTCTTATGAAATATTCAGACATGAAAATG
AAGTTAGTTTTAACTGATTCACACTAAATGTAAATTACTTCTTTTCTTTGTTTTTTCAAA
GAAAGATTCTGCAGGATATGTTTAATTAATTTTGTTATGCAGGATTTGGTAGTACTATAC
ATATCATAGGAGCCATATTTTTTATTCTGATACTGAAGCATTAGTGAGATCTTAATTTAT
TTTATAATACTATTCACTACATAATGATTAGGTTTGTTTGATAAAATGCTTAAGGTTCAA
CTCGGATATTTCTTGTTGCTCAGTTGCTCTGCTTTCATCACTTGATAATGGTTCTTGCAT
GGACAGTTTTAATCTGATGTACTCATGTTGGACTCGGGCACTCATCAATTTTCCTTTTGG
CACATTACCAAACAATTGAATAAGAATATTCTTGGACGCATCTGATATAAACGATTCACA
ATTTGAAAAACAAACTTTTCAGTTTTAAGCATCCAGTGGATTTTTATTCTGATGGCAATA
CCTATGGAGTACAGAAGTGAAGGGTTCTGAAGCCTTTTAATCTATAAAATATAATTATTA
TAATGTAAATTTTGTGTGTCATCCTTTATAATTTGAATAGTGTATAGAATATCAATTGAC
TTCATTCAAATAGGTAATATTCATACGACTTAGTTTTAATTCATTATGTCATAGAAAACA
TGTTTTGGCAACTTTTAGTCAGCTCTCATTTTTATAAGTCTTCTCAAATGTGGGTTCCAT
CACGTCAGGGATATTGATGATAAATTGTTGAAAGTAAGAAACAGTAAATGTTCAATACTT
CAGAGTAAGCTCAAACTAGAATTGTTGTACATTGGCTTTTGAATTTTTCTCTCAAAAGAG
CAATGGTTGAGGGTAGTATATTATAACGCTTTATTGTCCTTCAGATGATAATCTGTCTAG
AGTAGGGTTAAAAAGTTTTTGTTAGCCAATATTGTAAATCATGCAGGTCCATGTACCATT
TCCATTTACCTTTGAGAGAAATTGGTTTCAACAGTGGGGTGCTAACATTGCTACTAGTGA
AAGAAACGTATGATCAAAATTCGAAAGCAATATTTGTAATCGAAACCATAGAGCCTAATC
GTAGGCAATTGCATAGTAGCTATTCTGAGATTAAATTTGCTATGCAATATCAATTGAGAG
ATTGCTCCATGCTGCTCCCTTTTTTGTTGGTGTATCGTTTTTATGGTGCGTTTACTGTAT
CCACATTTGTGATCATTAAACCATTTTTCTGCTACCTGTTTGACCATTTTTCTGCTACCT
GTTCGGCCATTTTTCTGCAACATGTTCGATCATTAATCACATAGCTTCGTGCATGTTCCA
TTCCCTTAGGTTGAGGTCCTATAAAACTGATATTCCCTCTGTATCAGGTTTATGTGGAAG
CCTACACATGTCCCTGTGTGAGATGCCACACATTTGAACCATTTTTCGTTGCCCAGTCAA
ATGGTAATTATATTGCAATCTTCTCTTCAATCCCCCCCTTCAAGCTGAACAAGTACAAGA
GGTATGAAAGCCATGGGGTATCAGGGTTTCCCATTAAATGCGTGTTTAGCGTGGATGGGG
AAAAGCTAATCTCGGGCTCCTCCGATGGTTCTATATACTTCTACGACTATAGGTCTTCTG
AGCTTGTCAGAAGAATCAAGGCATATGAGCAGGCTTGCATTGACATTGCTATCCACCCCA
GCATACCTAATGTGATTGCTTCATGCAGTTGGAATGGAGAGGTTTCAGTGTTTGAGTAAG
ATGTCTATATAAACTTCATTACAAGGCAGTCTTTGATTGTCTAAGAAAGAGATCAGTGAT
GTTGCAAGCAATCCTACATGTAATAGCCAAGAGGAATTGGCGCTGAAAAATTGAATGAAA
AATTATAAGGGAGAAAAATGTGGAATTGAATTTTCTGCTTTTTTGCATTTGCTTTCTTTC
AGAAATTCTCCTATACGGACGCCATGTATTTTCTACAACCTCTCCCTTATTTCCTCCCTG
TTTACAACAACGTCCACACGATAATAACATGCGGACATCAGGATGACAGAATAACATTGC
TTTCTTCTCCTATTGATTTTATTTTGTACTTCTAAACTCGTTGTCTAGGATTTGAATTAT
TGTATTGTTCCTTCTTTCTTCTAGGGATTGTGGGTTCATTTATCCTATTGTAGATCTTTT
ATCCTATAAATTGGGCTCCAAAAAAGGCCATGTCACACTACACATTTCACATCAGACATT
TATTAGTGTTTGATAAATG
>chr4:13288355-13293473 A2340 WDR P2
TAATTGAAAGGGCATGTGTCAAAAAGTTAGATAAGGGACACGGAGGGGAAGAAATATCTG
GACTCGAGGTTAATAGTATTTATCCATGCATTTGAGATCATATGTTTGATTTCCCCTCCG
TCAACTATCGCTTGTATAAAGAAGAAAATCACAGGCCAACTCTGTTGTATTATAAACCAT
AAACCAGTCTTCAAGATGCTTGAGCCCAAGTTCAGTAAGGCTCTGCTCTCATATATATGC
TTATGAGCCCAATGTATAAGTGGGTCTCCCTTGAAACAGTGAACAATCTTAACAAACACC
TCAAAAGAGCCCAATTGCTCCATTTGGCGGCGGCGTCAGCTTCGAGACGAAGCCAAGACC
AATTGATTGAGCTGGTAAAGTCTCCAATTGCCTGCACAAGGTTCTGGCAAGACTGGCCGC
AGCTTCCACCTCGATGGCAGAGGATAAAAGGCAATGAGAATTTGAGAAGCAGCAAAGCTC
CTGGATTTGAGACTTGAGACATGGATCTTCTCTGCAACGCATACTCAAACGCCTCAGACA
ACGAAGAAGAGGAAGAAGAATCAGCTAAACAACCCAGACCCGAAAACTTCACGCCCCCGA
ATTCGAAGCGGCTCAAACCCGATAACCCATTTACACATACTAAAACTCAGAATCCTCTGT
CGGACTCAACCCAGTTCCCGGCCCTCCGTATAGAAGCTCCGGTTCCTGGTAGATACGTAT
CCAAGAGAGAGCGCGGTCTCTTGGGTTCCCAACCTACCGCCCCCGACCCGAACCCGGATG
CTTTGCTGCTGACGACCTCGCCTGGTACTTTGTTCTTTCCATTTGGAAATATTCATAAAT
TCACGTTTTTTTATTTATTTGTAGAAACTTAAGAATGTAAATTACTAAATTTGGAAGAAA
AAGAAATGCTCATGACGGGTTCACTTAAGTTGACAATGTCACATTCATGTGCATATTTGC
ATAGCATATGTGTATGGTATACTGATGTAGTCAGTCATGTTGTTTGCTGGCAGTTTTTGG
GAGTATTTCGGATTCTGATGTTCCTCGTGATATTAAGTCTTTGTTGAGAAACAAAGCAAG
AAAGGGTCGTGCACAGCTTGGCCAGATGCCTCAAAGAATGTCTGTGCCTCTAAGCAGACA
TACCAAAGCTGTTAATGCTGTACATTGGTCACCAACTCATGGTAAGCTCTGCTTGTTCAC
CAACTCGTGTATTGACACTTATCCTTTTGGATTAGTGGTCTTGTGGCACAAAATTTTGCT
AAAAAAATTGGTTCTTGGATGCCCTTATAATACTTCTGACGATTGAATTTATTGGTTTAT
TAATTTGAGTAGAAGGTTGTTTTGTCAGTTGTTTAGATTAAATCCTTAAACAAGCAATAT
TCTATTTTGTATATGCCAGTTGCATTTAAAGCTCACTTGCCTTATTGATCTGTTCATTGG
AGTTAGTCTACAGCTCATCTTCTTGCCTCTGCTTCGATGGATCAAACAATCTGCATATGG
AATGTGTGGAGCAGTGATCAGAAGGTAGCCCGTGTTTTGAATTTTCACAATGCTGCTATC
AAAGATGTGAAATGGTCGGGGCAAGGGTTGTTTGTACTTTCTTGTGGATATGACTCCTCA
TCAAAGTTAGTGGATGTTGAAAGGGGGATAGAGACTCAGGTTTTTAAGGAGGATCAAGTT
GTTAGTGTTGTTAAATTCCATCCTGATAATTTCAACCTCTTTGTTTCTGGGGGATCCAAA
GGCGGTCTGAGGTTGTGGGATGTTAGAAATGGCAAGGCGGTCCATGAATACGTTCGAGGT
CATGATCCTATCCTTGATGTTGAATTCACCACGAATGGCAAGCAGATTATATCATCTAGT
GATGTATCTGGACGCAACCTTAGTGAAAATTCTATTGTTGTTTGGGATGTTTCACGACAA
GTTCCACTCTCTAATCAGGTAAGAGACTTCTTCCAGTTCTTGCTTCAATATGTGTTGCAA
ATGCAGTGTGTTTCATGCATTTATAAAAATTACATCCTTACGCAATTGATTACAGATATG
GTTGCCCTTGCATATCCTGTTTATATATTGAGCATAACTTGTATGTACATTAATTATGCA
TTATCCTGTAAGAACTTGCATTCATCCTTGTAACGTTGTTTTACGGTCTTTTTGGAAATC
CTCTTCTATTTGACCTTTCTAGATTTCATTATATGTTATCATCTAGTCTTCTGTTCAACG
CTTGTGAGACTTGGACCTGCCTATAATGAATTAATTTGGTTAGCATGCATTGTATACTTA
AGATGTAGATATAATACAAGGCCTTCTGTAATTATCTTCTTAATGATGAAAGATATGTGA
TGCTATAGATGTTGGCTGTGTCAGCTTATTTACGTGACACGATTCATGTTGAATATGTTG
CACATAATCTGTTCAATGGTCGTGTCGTAACTATAGAAATTTCCAATGTTTGGATCTCTT
ACTTCTTTGGAGTCATAACACGTGCTTTTTGACATTTGAAATATCTATTAGTCAGTAGTT
AAAATATTTTATTTTGTACTAGATTAGTGATCAGACTCATTTTGATTTTGATTCCTGAAA
GTTAATAAACATTTAAATTGGAATCATCATGATTCTGCTTCCAATTCCTGGTAGTTAGAA
AAACTGACAATGCATCATTATGATTCCTATTCTGATTCCTTCTCCTTTTGATTTCAAGTA
AGTAAAGTAATTAAACATCATGATATGTGCTTGTTCAATGCTCAGAAGGTGATAATTCTC
CTTTGGCAGCAAAAAAACCATGGTTGTTGGCAAACATATATTTCAGTATCTTTTAAATAC
ATCAACCTCATTGGATCAGAAAGAAGATGTATTCTTATGAAATATTCAGACATGAAAATG
AAGTTAGTTTTAACTGATTCACACTAAATGTAAATTACTTCTTTTCTTTGTTTTTTCAAA
GAAAGATTCTGCAGGATATGTTTAATTAATTTTGTTATGCAGGATTTGGTAGTACTATAC
ATATCATAGGAGCCATATTTTTTATTCTGATACTGAAGCATTAGTGAGATCTTAATTTAT
TTTATAATACTATTCACTACATAATGATTAGGTTTGTTTGATAAAATGCTTAAGGTTCAA
CTCGGATATTTCTTGTTGCTCAGTTGCTCTGCTTTCATCACTTGATAATGGTTCTTGCAT
GGACAGTTTTAATCTGATGTACTCATGTTGGACTCGGGCACTCATCAATTTTCCTTTTGG
CACATTACCAAACAATTGAATAAGAATATTCTTGGACGCATCTGATATAAACGATTCACA
ATTTGAAAAACAAACTTTTCAGTTTTAAGCATCCAGTGGATTTTTATTCTGATGGCAATA
CCTATGGAGTACAGAAGTGAAGGGTTCTGAAGCCTTTTAATCTATAAAATATAATTATTA
TAATGTAAATTTTGTGTGTCATCCTTTATAATTTGAATAGTGTATAGAATATCAATTGAC
TTCATTCAAATAGGTAATATTCATACGACTTAGTTTTAATTCATTATGTCATAGAAAACA
TGTTTTGGCAACTTTTAGTCAGCTCTCATTTTTATAAGTCTTCTCAAATGTGGGTTCCAT
CACGTCAGGGATATTGATGATAAATTGTTGAAAGTAAGAAACAGTAAATGTTCAATACTT
CAGAGTAAGCTCAAACTAGAATTGTTGTACATTGGCTTTTGAATTTTTCTCTCAAAAGAG
CAATGGTTGAGGGTAGTATATTATAACGCTTTATTGTCCTTCAGATGATAATCTGTCTAG
AGTAGGGTTAAAAAGTTTTTGTTAGCCAATATTGTAAATCATGCAGGTCCATGTACCATT
TCCATTTACCTTTGAGAGAAATTGGTTTCAACAGTGGGGTGCTAACATTGCTACTAGTGA
AAGAAACGTATGATCAAAATTCGAAAGCAATATTTGTAATCGAAACCATAGAGCCTAATC
GTAGGCAATTGCATAGTAGCTATTCTGAGATTAAATTTGCTATGCAATATCAATTGAGAG
ATTGCTCCATGCTGCTCCCTTTTTTGTTGGTGTATCGTTTTTATGGTGCGTTTACTGTAT
CCACATTTGTGATCATTAAACCATTTTTCTGCTACCTGTTTGACCATTTTTCTGCTACCT
GTTCGGCCATTTTTCTGCAACATGTTCGATCATTAATCACATAGCTTCGTGCATGTTCCA
TTCCCTTAGGTTGAGGTCCTATAAAACTGATATTCCCTCTGTATCAGGTTTATGTGGAAG
CCTACACATGTCCCTGTGTGAGATGCCACACATTTGAACCATTTTTCGTTGCCCAGTCAA
ATGGTAATTATATTGCAATCTTCTCTTCAATCCCCCCCTTCAAGCTGAACAAGTACAAGA
GGTATGAAAGCCATGGGGTATCAGGGTTTCCCATTAAATGCGTGTTTAGCGTGGATGGGG
AAAAGCTAATCTCGGGCTCCTCCGATGGTTCTATATACTTCTACGACTATAGGTCTTCTG
AGCTTGTCAGAAGAATCAAGGCATATGAGCAGGCTTGCATTGACATTGCTATCCACCCCA
GCATACCTAATGTGATTGCTTCATGCAGTTGGAATGGAGAGGTTTCAGTGTTTGAGTAAG
ATGTCTATATAAACTTCATTACAAGGCAGTCTTTGATTGTCTAAGAAAGAGATCAGTGAT
GTTGCAAGCAATCCTACATGTAATAGCCAAGAGGAATTGGCGCTGAAAAATTGAATGAAA
AATTATAAGGGAGAAAAATGTGGAATTGAATTTTCTGCTTTTTTGCATTTGCTTTCTTTC
AGAAATTCTCCTATACGGACGCCATGTATTTTCTACAACCTCTCCCTTATTTCCTCCCTG
TTTACAACAACGTCCACACGATAATAACATGCGGACATCAGGATGACAGAATAACATTGC
TTTCTTCTCCTATTGATTTTATTTTGTACTTCTAAACTCGTTGTCTAGGATTTGAATTAT
TGTATTGTTCCTTCTTTCTTCTAGGGATTGTGGGTTCATTTATCCTATTGTAGATCTTTT
ATCCTATAAATTGGGCTCCAAAAAAGGCCATGTCACACTACACATTTCACATCAGACATT
TATTAGTGTTTGATAAATG
>chr4:13288355-13293473 A2343 WDR P1
TAATTGAAAGGGCATGTGTCAAAAAGTTAGATAAGGGACACGGAGGGGAAGAAATATCTG
GACTCGAGGTTAATAGTATTTATCCATGCATTTGAGATCATATGTTTGATTTCCCCTCCG
TCAACTATCGCTTGTATAAAGAAGAAAATCACAGGCCAACTCTGTTGTATTATAAACCAT
AAACCAGTCTTCAAGATGCTTGAGCCCAAGTTCAGTAAGGCTCTGCTCTCATATATATGC
TTATGAGCCCAATGTATAAGTGGGTCTCCCTTGAAACAGTGAACAATCTTAACAAACACC
TCAAAAGAGCCCAATTGCTCCATTTGGCGGCGGCGTCAGCTTCGAGACGAAGCCAAGACC
AATTGATTGAGCTGGTAAAGTCTCCAATTGCCTGCACAAGGTTCTGGCAAGACTGGCCGC
AGCTTCCACCTCGATGGCAGAGGATAAAAGGCAATGAGAATTTGAGAAGCAGCAAAGCTC
CTGGATTTGAGACTTGAGACATGGATCTTCTCTGCAACGCATACTCAAACGCCTCAGACA
ACGAAGAAGAGGAAGAAGAATCAGCTAAACAACCCAGACCCGAAAACTTCACGCCCCCGA
ATTCGAAGCGGCTCAAACCCGATAACCCATTTACACATACTAAAACTCAGAATCCTCTGT
CGGACTCAACCCAGTTCCCGGCCCTCCGTATAGAAGCTCCGGTTCCTGGTAGATACGTAT
CCAAGAGAGAGCGCGGTCTCTTGGGTTCCCAACCTACCGCCCCCGACCCGAACCCGGATG
CTTTGCTGCTGACGACCTCGCCTGGTACTTTGTTCTTTCCATTTGGAAATATTCATAAAT
TCACGTTTTTTTATTTATTTGTAGAAACTTAAGAATGTAAATTACTAAATTTGGAAGAAA
AAGAAATGCTCATGACGGGTTCACTTAAGTTGACAATGTCACATTCATGTGCATATTTGC
ATAGCATATGTGTATGGTATACTGATGTAGTCAGTCATGTTGTTTGCTGGCAGTTTTTGG
GAGTATTTCGGATTCTGATGTTCCTCGTGATATTAAGTCTTTGTTGAGAAACAAAGCAAG
AAAGGGTCGTGCACAGCTTGGCCAGATGCCTCAAAGAATGTCTGTGCCTCTAAGCAGACA
TACCAAAGCTGTTAATGCTGTACATTGGTCACCAACTCATGGTAAGCTCTGCTTGTTCAC
CAACTCGTGTATTGACACTTATCCTTTTGGATTAGTGGTCTTGTGGCACAAAATTTTGCT
AAAAAAATTGGTTCTTGGATGCCCTTATAATACTTCTGACGATTGAATTTATTGGTTTAT
TAATTTGAGTAGAAGGTTGTTTTGTCAGTTGTTTAGATTAAATCCTTAAACAAGCAATAT
TCTATTTTGTATATGCCAGTTGCATTTAAAGCTCACTTGCCTTATTGATCTGTTCATTGG
AGTTAGTCTACAGCTCATCTTCTTGCCTCTGCTTCGATGGATCAAACAATCTGCATATGG
AATGTGTGGAGCAGTGATCAGAAGGTAGCCCGTGTTTTGAATTTTCACAATGCTGCTATC
AAAGATGTGAAATGGTCGGGGCAAGGGTTGTTTGTACTTTCTTGTGGATATGACTCCTCA
TCAAAGTTAGTGGATGTTGAAAGGGGGATAGAGACTCAGGTTTTTAAGGAGGATCAAGTT
GTTAGTGTTGTTAAATTCCATCCTGATAATTTCAACCTCTTTGTTTCTGGGGGATCCAAA
GGCGGTCTGAGGTTGTGGGATGTTAGAAATGGCAAGGCGGTCCATGAATACGTTCGAGGT
CATGATCCTATCCTTGATGTTGAATTCACCACGAATGGCAAGCAGATTATATCATCTAGT
GATGTATCTGGACGCAACCTTAGTGAAAATTCTATTGTTGTTTGGGATGTTTCACGACAA
GTTCCACTCTCTAATCAGGTAAGAGACTTCTTCCAGTTCTTGCTTCAATATGTGTTGCAA
ATGCAGTGTGTTTCATGCATTTATAAAAATTACATCCTTACGCAATTGATTACAGATATG
GTTGCCCTTGCATATCCTGTTTATATATTGAGCATAACTTGTATGTACATTAATTATGCA
TTATCCTGTAAGAACTTGCATTCATCCTTGTAACGTTGTTTTACGGTCTTTTTGGAAATC
CTCTTCTATTTGACCTTTCTAGATTTCATTATATGTTATCATCTAGTCTTCTGTTCAACG
CTTGTGAGACTTGGACCTGCCTATAATGAATTAATTTGGTTAGCATGCATTGTATACTTA
AGATGTAGATATAATACAAGGCCTTCTGTAATTATCTTCTTAATGATGAAAGATATGTGA
TGCTATAGATGTTGGCTGTGTCAGCTTATTTACGTGACACGATTCATGTTGAATATGTTG
CACATAATCTGTTCAATGGTCGTGTCGTAACTATAGAAATTTCCAATGTTTGGATCTCTT
ACTTCTTTGGAGTCATAACACGTGCTTTTTGACATTTGAAATATCTATTAGTCAGTAGTT
AAAATATTTTATTTTGTACTAGATTAGTGATCAGACTCATTTTGATTTTGATTCCTGAAA
GTTAATAAACATTTAAATTGGAATCATCATGATTCTGCTTCCAATTCCTGGTAGTTAGAA
AAACTGACAATGCATCATTATGATTCCTATTCTGATTCCTTCTCCTTTTGATTTCAAGTA
AGTAAAGTAATTAAACATCATGATATGTGCTTGTTCAATGCTCAGAAGGTGATAATTCTC
CTTTGGCAGCAAAAAAACCATGGTTGTTGGCAAACATATATTTCAGTATCTTTTAAATAC
ATCAACCTCATTGGATCAGAAAGAAGATGTATTCTTATGAAATATTCAGACATGAAAATG
AAGTTAGTTTTAACTGATTCACACTAAATGTAAATTACTTCTTTTCTTTGTTTTTTCAAA
GAAAGATTCTGCAGGATATGTTTAATTAATTTTGTTATGCAGGATTTGGTAGTACTATAC
ATATCATAGGAGCCATATTTTTTATTCTGATACTGAAGCATTAGTGAGATCTTAATTTAT
TTTATAATACTATTCACTACATAATGATTAGGTTTGTTTGATAAAATGCTTAAGGTTCAA
CTCGGATATTTCTTGTTGCTCAGTTGCTCTGCTTTCATCACTTGATAATGGTTCTTGCAT
GGACAGTTTTAATCTGATGTACTCATGTTGGACTCGGGCACTCATCAATTTTCCTTTTGG
CACATTACCAAACAATTGAATAAGAATATTCTTGGACGCATCTGATATAAACGATTCACA
ATTTGAAAAACAAACTTTTCAGTTTTAAGCATCCAGTGGATTTTTATTCTGATGGCAATA
CCTATGGAGTACAGAAGTGAAGGGTTCTGAAGCCTTTTAATCTATAAAATATAATTATTA
TAATGTAAATTTTGTGTGTCATCCTTTATAATTTGAATAGTGTATAGAATATCAATTGAC
TTCATTCAAATAGGTAATATTCATACGACTTAGTTTTAATTCATTATGTCATAGAAAACA
TGTTTTGGCAACTTTTAGTCAGCTCTCATTTTTATAAGTCTTCTCAAATGTGGGTTCCAT
CACGTCAGGGATATTGATGATAAATTGTTGAAAGTAAGAAACAGTAAATGTTCAATACTT
CAGAGTAAGCTCAAACTAGAATTGTTGTACATTGGCTTTTGAATTTTTCTCTCAAAAGAG
CAATGGTTGAGGGTAGTATATTATAACGCTTTATTGTCCTTCAGATGATAATCTGTCTAG
AGTAGGGTTAAAAAGTTTTTGTTAGCCAATATTGTAAATCATGCAGGTCCATGTACCATT
TCCATTTACCTTTGAGAGAAATTGGTTTCAACAGTGGGGTGCTAACATTGCTACTAGTGA
AAGAAACGTATGATCAAAATTCGAAAGCAATATTTGTAATCGAAACCATAGAGCCTAATC
GTAGGCAATTGCATAGTAGCTATTCTGAGATTAAATTTGCTATGCAATATCAATTGAGAG
ATTGCTCCATGCTGCTCCCTTTTTTGTTGGTGTATCGTTTTTATGGTGCGTTTACTGTAT
CCACATTTGTGATCATTAAACCATTTTTCTGCTACCTGTTTGACCATTTTTCTGCTACCT
GTTCGGCCATTTTTCTGCAACATGTTCGATCATTAATCACATAGCTTCGTGCATGTTCCA
TTCCCTTAGGTTGAGGTCCTATAAAACTGATATTCCCTCTGTATCAGGTTTATGTGGAAG
CCTACACATGTCCCTGTGTGAGATGCCACACATTTGAACCATTTTTCGTTGCCCAGTCAA
ATGGTAATTATATTGCAATCTTCTCTTCAATCCCCCCCTTCAAGCTGAACAAGTACAAGA
GGTATGAAAGCCATGGGGTATCAGGGTTTCCCATTAAATGCGTGTTTAGCGTGGATGGGG
AAAAGCTAATCTCGGGCTCCTCCGATGGTTCTATATACTTCTACGACTATAGGTCTTCTG
AGCTTGTCAGAAGAATCAAGGCATATGAGCAGGCTTGCATTGACATTGCTATCCACCCCA
GCATACCTAATGTGATTGCTTCATGCAGTTGGAATGGAGAGGTTTCAGTGTTTGAGTAAG
ATGTCTATATAAACTTCATTACAAGGCAGTCTTTGATTGTCTAAGAAAGAGATCAGTGAT
GTTGCAAGCAATCCTACATGTAATAGCCAAGAGGAATTGGCGCTGAAAAATTGAATGAAA
AATTATAAGGGAGAAAAATGTGGAATTGAATTTTCTGCTTTTTTGCATTTGCTTTCTTTC
AGAAATTCTCCTATACGGACGCCATGTATTTTCTACAACCTCTCCCTTATTTCCTCCCTG
TTTACAACAACGTCCACACGATAATAACATGCGGACATCAGGATGACAGAATAACATTGC
TTTCTTCTCCTATTGATTTTATTTTGTACTTCTAAACTCGTTGTCTAGGATTTGAATTAT
TGTATTGTTCCTTCTTTCTTCTAGGGATTGTGGGTTCATTTATCCTATTGTAGATCTTTT
ATCCTATAAATTGGGCTCCAAAAAAGGCCATGTCACACTACACATTTCACATCAGACATT
TATTAGTGTTTGATAAATG
>chr4:13288355-13293473 A2343 WDR P2
TAATTGAAAGGGCATGTGTCAAAAAGTTAGATAAGGGACACGGAGGGGAAGAAATATCTG
GACTCGAGGTTAATAGTATTTATCCATGCATTTGAGATCATATGTTTGATTTCCCCTCCG
TCAACTATCGCTTGTATAAAGAAGAAAATCACAGGCCAACTCTGTTGTATTATAAACCAT
AAACCAGTCTTCAAGATGCTTGAGCCCAAGTTCAGTAAGGCTCTGCTCTCATATATATGC
TTATGAGCCCAATGTATAAGTGGGTCTCCCTTGAAACAGTGAACAATCTTAACAAACACC
TCAAAAGAGCCCAATTGCTCCATTTGGCGGCGGCGTCAGCTTCGAGACGAAGCCAAGACC
AATTGATTGAGCTGGTAAAGTCTCCAATTGCCTGCACAAGGTTCTGGCAAGACTGGCCGC
AGCTTCCACCTCGATGGCAGAGGATAAAAGGCAATGAGAATTTGAGAAGCAGCAAAGCTC
CTGGATTTGAGACTTGAGACATGGATCTTCTCTGCAACGCATACTCAAACGCCTCAGACA
ACGAAGAAGAGGAAGAAGAATCAGCTAAACAACCCAGACCCGAAAACTTCACGCCCCCGA
ATTCGAAGCGGCTCAAACCCGATAACCCATTTACACATACTAAAACTCAGAATCCTCTGT
CGGACTCAACCCAGTTCCCGGCCCTCCGTATAGAAGCTCCGGTTCCTGGTAGATACGTAT
CCAAGAGAGAGCGCGGTCTCTTGGGTTCCCAACCTACCGCCCCCGACCCGAACCCGGATG
CTTTGCTGCTGACGACCTCGCCTGGTACTTTGTTCTTTCCATTTGGAAATATTCATAAAT
TCACGTTTTTTTATTTATTTGTAGAAACTTAAGAATGTAAATTACTAAATTTGGAAGAAA
AAGAAATGCTCATGACGGGTTCACTTAAGTTGACAATGTCACATTCATGTGCATATTTGC
ATAGCATATGTGTATGGTATACTGATGTAGTCAGTCATGTTGTTTGCTGGCAGTTTTTGG
GAGTATTTCGGATTCTGATGTTCCTCGTGATATTAAGTCTTTGTTGAGAAACAAAGCAAG
AAAGGGTCGTGCACAGCTTGGCCAGATGCCTCAAAGAATGTCTGTGCCTCTAAGCAGACA
TACCAAAGCTGTTAATGCTGTACATTGGTCACCAACTCATGGTAAGCTCTGCTTGTTCAC
CAACTCGTGTATTGACACTTATCCTTTTGGATTAGTGGTCTTGTGGCACAAAATTTTGCT
AAAAAAATTGGTTCTTGGATGCCCTTATAATACTTCTGACGATTGAATTTATTGGTTTAT
TAATTTGAGTAGAAGGTTGTTTTGTCAGTTGTTTAGATTAAATCCTTAAACAAGCAATAT
TCTATTTTGTATATGCCAGTTGCATTTAAAGCTCACTTGCCTTATTGATCTGTTCATTGG
AGTTAGTCTACAGCTCATCTTCTTGCCTCTGCTTCGATGGATCAAACAATCTGCATATGG
AATGTGTGGAGCAGTGATCAGAAGGTAGCCCGTGTTTTGAATTTTCACAATGCTGCTATC
AAAGATGTGAAATGGTCGGGGCAAGGGTTGTTTGTACTTTCTTGTGGATATGACTCCTCA
TCAAAGTTAGTGGATGTTGAAAGGGGGATAGAGACTCAGGTTTTTAAGGAGGATCAAGTT
GTTAGTGTTGTTAAATTCCATCCTGATAATTTCAACCTCTTTGTTTCTGGGGGATCCAAA
GGCGGTCTGAGGTTGTGGGATGTTAGAAATGGCAAGGCGGTCCATGAATACGTTCGAGGT
CATGATCCTATCCTTGATGTTGAATTCACCACGAATGGCAAGCAGATTATATCATCTAGT
GATGTATCTGGACGCAACCTTAGTGAAAATTCTATTGTTGTTTGGGATGTTTCACGACAA
GTTCCACTCTCTAATCAGGTAAGAGACTTCTTCCAGTTCTTGCTTCAATATGTGTTGCAA
ATGCAGTGTGTTTCATGCATTTATAAAAATTACATCCTTACGCAATTGATTACAGATATG
GTTGCCCTTGCATATCCTGTTTATATATTGAGCATAACTTGTATGTACATTAATTATGCA
TTATCCTGTAAGAACTTGCATTCATCCTTGTAACGTTGTTTTACGGTCTTTTTGGAAATC
CTCTTCTATTTGACCTTTCTAGATTTCATTATATGTTATCATCTAGTCTTCTGTTCAACG
CTTGTGAGACTTGGACCTGCCTATAATGAATTAATTTGGTTAGCATGCATTGTATACTTA
AGATGTAGATATAATACAAGGCCTTCTGTAATTATCTTCTTAATGATGAAAGATATGTGA
TGCTATAGATGTTGGCTGTGTCAGCTTATTTACGTGACACGATTCATGTTGAATATGTTG
CACATAATCTGTTCAATGGTCGTGTCGTAACTATAGAAATTTCCAATGTTTGGATCTCTT
ACTTCTTTGGAGTCATAACACGTGCTTTTTGACATTTGAAATATCTATTAGTCAGTAGTT
AAAATATTTTATTTTGTACTAGATTAGTGATCAGACTCATTTTGATTTTGATTCCTGAAA
GTTAATAAACATTTAAATTGGAATCATCATGATTCTGCTTCCAATTCCTGGTAGTTAGAA
AAACTGACAATGCATCATTATGATTCCTATTCTGATTCCTTCTCCTTTTGATTTCAAGTA
AGTAAAGTAATTAAACATCATGATATGTGCTTGTTCAATGCTCAGAAGGTGATAATTCTC
CTTTGGCAGCAAAAAAACCATGGTTGTTGGCAAACATATATTTCAGTATCTTTTAAATAC
ATCAACCTCATTGGATCAGAAAGAAGATGTATTCTTATGAAATATTCAGACATGAAAATG
AAGTTAGTTTTAACTGATTCACACTAAATGTAAATTACTTCTTTTCTTTGTTTTTTCAAA
GAAAGATTCTGCAGGATATGTTTAATTAATTTTGTTATGCAGGATTTGGTAGTACTATAC
ATATCATAGGAGCCATATTTTTTATTCTGATACTGAAGCATTAGTGAGATCTTAATTTAT
TTTATAATACTATTCACTACATAATGATTAGGTTTGTTTGATAAAATGCTTAAGGTTCAA
CTCGGATATTTCTTGTTGCTCAGTTGCTCTGCTTTCATCACTTGATAATGGTTCTTGCAT
GGACAGTTTTAATCTGATGTACTCATGTTGGACTCGGGCACTCATCAATTTTCCTTTTGG
CACATTACCAAACAATTGAATAAGAATATTCTTGGACGCATCTGATATAAACGATTCACA
ATTTGAAAAACAAACTTTTCAGTTTTAAGCATCCAGTGGATTTTTATTCTGATGGCAATA
CCTATGGAGTACAGAAGTGAAGGGTTCTGAAGCCTTTTAATCTATAAAATATAATTATTA
TAATGTAAATTTTGTGTGTCATCCTTTATAATTTGAATAGTGTATAGAATATCAATTGAC
TTCATTCAAATAGGTAATATTCATACGACTTAGTTTTAATTCATTATGTCATAGAAAACA
TGTTTTGGCAACTTTTAGTCAGCTCTCATTTTTATAAGTCTTCTCAAATGTGGGTTCCAT
CACGTCAGGGATATTGATGATAAATTGTTGAAAGTAAGAAACAGTAAATGTTCAATACTT
CAGAGTAAGCTCAAACTAGAATTGTTGTACATTGGCTTTTGAATTTTTCTCTCAAAAGAG
CAATGGTTGAGGGTAGTATATTATAACGCTTTATTGTCCTTCAGATGATAATCTGTCTAG
AGTAGGGTTAAAAAGTTTTTGTTAGCCAATATTGTAAATCATGCAGGTCCATGTACCATT
TCCATTTACCTTTGAGAGAAATTGGTTTCAACAGTGGGGTGCTAACATTGCTACTAGTGA
AAGAAACGTATGATCAAAATTCGAAAGCAATATTTGTAATCGAAACCATAGAGCCTAATC
GTAGGCAATTGCATAGTAGCTATTCTGAGATTAAATTTGCTATGCAATATCAATTGAGAG
ATTGCTCCATGCTGCTCCCTTTTTTGTTGGTGTATCGTTTTTATGGTGCGTTTACTGTAT
CCACATTTGTGATCATTAAACCATTTTTCTGCTACCTGTTTGACCATTTTTCTGCTACCT
GTTCGGCCATTTTTCTGCAACATGTTCGATCATTAATCACATAGCTTCGTGCATGTTCCA
TTCCCTTAGGTTGAGGTCCTATAAAACTGATATTCCCTCTGTATCAGGTTTATGTGGAAG
CCTACACATGTCCCTGTGTGAGATGCCACACATTTGAACCATTTTTCGTTGCCCAGTCAA
ATGGTAATTATATTGCAATCTTCTCTTCAATCCCCCCCTTCAAGCTGAACAAGTACAAGA
GGTATGAAAGCCATGGGGTATCAGGGTTTCCCATTAAATGCGTGTTTAGCGTGGATGGGG
AAAAGCTAATCTCGGGCTCCTCCGATGGTTCTATATACTTCTACGACTATAGGTCTTCTG
AGCTTGTCAGAAGAATCAAGGCATATGAGCAGGCTTGCATTGACATTGCTATCCACCCCA
GCATACCTAATGTGATTGCTTCATGCAGTTGGAATGGAGAGGTTTCAGTGTTTGAGTAAG
ATGTCTATATAAACTTCATTACAAGGCAGTCTTTGATTGTCTAAGAAAGAGATCAGTGAT
GTTGCAAGCAATCCTACATGTAATAGCCAAGAGGAATTGGCGCTGAAAAATTGAATGAAA
AATTATAAGGGAGAAAAATGTGGAATTGAATTTTCTGCTTTTTTGCATTTGCTTTCTTTC
AGAAATTCTCCTATACGGACGCCATGTATTTTCTACAACCTCTCCCTTATTTCCTCCCTG
TTTACAACAACGTCCACACGATAATAACATGCGGACATCAGGATGACAGAATAACATTGC
TTTCTTCTCCTATTGATTTTATTTTGTACTTCTAAACTCGTTGTCTAGGATTTGAATTAT
TGTATTGTTCCTTCTTTCTTCTAGGGATTGTGGGTTCATTTATCCTATTGTAGATCTTTT
ATCCTATAAATTGGGCTCCAAAAAAGGCCATGTCACACTACACATTTCACATCAGACATT
TATTAGTGTTTGATAAATG
>chr4:13288355-13293473 A2346 WDR P1
TAATTGAAAGGGCATGTGTCAAAAAGTTAGATAAGGGACACGGAGGGGAAGAAATATCTG
GACTCGAGGTTAATAGTATTTATCCATGCATTTGAGATCATATGTTTGATTTCCCCTCCG
TCAACTATCGCTTGTATAAAGAAGAAAATCACAGGCCAACTCTGTTGTATTATAAACCAT
AAACCAGTCTTCAAGATGCTTGAGCCCAAGTTCAGTAAGGCTCTGCTCTCATATATATGC
TTATGAGCCCAATGTATAAGTGGGTCTCCCTTGAAACAGTGAACAATCTTAACAAACACC
TCAAAAGAGCCCAATTGCTCCATTTGGCGGCGGCGTCAGCTTCGAGACGAAGCCAAGACC
AATTGATTGAGCTGGTAAAGTCTCCAATTGCCTGCACAAGGTTCTGGCAAGACTGGCCGC
AGCTTCCACCTCGATGGCAGAGGATAAAAGGCAATGAGAATTTGAGAAGCAGCAAAGCTC
CTGGATTTGAGACTTGAGACATGGATCTTCTCTGCAACGCATACTCAAACGCCTCAGACA
ACGAAGAAGAGGAAGAAGAATCAGCTAAACAACCCAGACCCGAAAACTTCACGCCCCCGA
ATTCGAAGCGGCTCAAACCCGATAACCCATTTACACATACTAAAACTCAGAATCCTCTGT
CGGACTCAACCCAGTTCCCGGCCCTCCGTATAGAAGCTCCGGTTCCTGGTAGATACGTAT
CCAAGAGAGAGCGCGGTCTCTTGGGTTCCCAACCTACCGCCCCCGACCCGAACCCGGATG
CTTTGCTGCTGACGACCTCGCCTGGTACTTTGTTCTTTCCATTTGGAAATATTCATAAAT
TCACGTTTTTTTATTTATTTGTAGAAACTTAAGAATGTAAATTACTAAATTTGGAAGAAA
AAGAAATGCTCATGACGGGTTCACTTAAGTTGACAATGTCACATTCATGTGCATATTTGC
ATAGCATATGTGTATGGTATACTGATGTAGTCAGTCATGTTGTTTGCTGGCAGTTTTTGG
GAGTATTTCGGATTCTGATGTTCCTCGTGATATTAAGTCTTTGTTGAGAAACAAAGCAAG
AAAGGGTCGTGCACAGCTTGGCCAGATGCCTCAAAGAATGTCTGTGCCTCTAAGCAGACA
TACCAAAGCTGTTAATGCTGTACATTGGTCACCAACTCATGGTAAGCTCTGCTTGTTCAC
CAACTCGTGTATTGACACTTATCCTTTTGGATTAGTGGTCTTGTGGCACAAAATTTTGCT
AAAAAAATTGGTTCTTGGATGCCCTTATAATACTTCTGACGATTGAATTTATTGGTTTAT
TAATTTGAGTAGAAGGTTGTTTTGTCAGTTGTTTAGATTAAATCCTTAAACAAGCAATAT
TCTATTTTGTATATGCCAGTTGCATTTAAAGCTCACTTGCCTTATTGATCTGTTCATTGG
AGTTAGTCTACAGCTCATCTTCTTGCCTCTGCTTCGATGGATCAAACAATCTGCATATGG
AATGTGTGGAGCAGTGATCAGAAGGTAGCCCGTGTTTTGAATTTTCACAATGCTGCTATC
AAAGATGTGAAATGGTCGGGGCAAGGGTTGTTTGTACTTTCTTGTGGATATGACTCCTCA
TCAAAGTTAGTGGATGTTGAAAGGGGGATAGAGACTCAGGTTTTTAAGGAGGATCAAGTT
GTTAGTGTTGTTAAATTCCATCCTGATAATTTCAACCTCTTTGTTTCTGGGGGATCCAAA
GGCGGTCTGAGGTTGTGGGATGTTAGAAATGGCAAGGCGGTCCATGAATACGTTCGAGGT
CATGATCCTATCCTTGATGTTGAATTCACCACGAATGGCAAGCAGATTATATCATCTAGT
GATGTATCTGGACGCAACCTTAGTGAAAATTCTATTGTTGTTTGGGATGTTTCACGACAA
GTTCCACTCTCTAATCAGGTAAGAGACTTCTTCCAGTTCTTGCTTCAATATGTGTTGCAA
ATGCAGTGTGTTTCATGCATTTATAAAAATTACATCCTTACGCAATTGATTACAGATATG
GTTGCCCTTGCATATCCTGTTTATATATTGAGCATAACTTGTATGTACATTAATTATGCA
TTATCCTGTAAGAACTTGCATTCATCCTTGTAACGTTGTTTTACGGTCTTTTTGGAAATC
CTCTTCTATTTGACCTTTCTAGATTTCATTATATGTTATCATCTAGTCTTCTGTTCAACG
CTTGTGAGACTTGGACCTGCCTATAATGAATTAATTTGGTTAGCATGCATTGTATACTTA
AGATGTAGATATAATACAAGGCCTTCTGTAATTATCTTCTTAATGATGAAAGATATGTGA
TGCTATAGATGTTGGCTGTGTCAGCTTATTTACGTGACACGATTCATGTTGAATATGTTG
CACATAATCTGTTCAATGGTCGTGTCGTAACTATAGAAATTTCCAATGTTTGGATCTCTT
ACTTCTTTGGAGTCATAACACGTGCTTTTTGACATTTGAAATATCTATTAGTCAGTAGTT
AAAATATTTTATTTTGTACTAGATTAGTGATCAGACTCATTTTGATTTTGATTCCTGAAA
GTTAATAAACATTTAAATTGGAATCATCATGATTCTGCTTCCAATTCCTGGTAGTTAGAA
AAACTGACAATGCATCATTATGATTCCTATTCTGATTCCTTCTCCTTTTGATTTCAAGTA
AGTAAAGTAATTAAACATCATGATATGTGCTTGTTCAATGCTCAGAAGGTGATAATTCTC
CTTTGGCAGCAAAAAAACCATGGTTGTTGGCAAACATATATTTCAGTATCTTTTAAATAC
ATCAACCTCATTGGATCAGAAAGAAGATGTATTCTTATGAAATATTCAGACATGAAAATG
AAGTTAGTTTTAACTGATTCACACTAAATGTAAATTACTTCTTTTCTTTGTTTTTTCAAA
GAAAGATTCTGCAGGATATGTTTAATTAATTTTGTTATGCAGGATTTGGTAGTACTATAC
ATATCATAGGAGCCATATTTTTTATTCTGATACTGAAGCATTAGTGAGATCTTAATTTAT
TTTATAATACTATTCACTACATAATGATTAGGTTTGTTTGATAAAATGCTTAAGGTTCAA
CTCGGATATTTCTTGTTGCTCAGTTGCTCTGCTTTCATCACTTGATAATGGTTCTTGCAT
GGACAGTTTTAATCTGATGTACTCATGTTGGACTCGGGCACTCATCAATTTTCCTTTTGG
CACATTACCAAACAATTGAATAAGAATATTCTTGGACGCATCTGATATAAACGATTCACA
ATTTGAAAAACAAACTTTTCAGTTTTAAGCATCCAGTGGATTTTTATTCTGATGGCAATA
CCTATGGAGTACAGAAGTGAAGGGTTCTGAAGCCTTTTAATCTATAAAATATAATTATTA
TAATGTAAATTTTGTGTGTCATCCTTTATAATTTGAATAGTGTATAGAATATCAATTGAC
TTCATTCAAATAGGTAATATTCATACGACTTAGTTTTAATTCATTATGTCATAGAAAACA
TGTTTTGGCAACTTTTAGTCAGCTCTCATTTTTATAAGTCTTCTCAAATGTGGGTTCCAT
CACGTCAGGGATATTGATGATAAATTGTTGAAAGTAAGAAACAGTAAATGTTCAATACTT
CAGAGTAAGCTCAAACTAGAATTGTTGTACATTGGCTTTTGAATTTTTCTCTCAAAAGAG
CAATGGTTGAGGGTAGTATATTATAACGCTTTATTGTCCTTCAGATGATAATCTGTCTAG
AGTAGGGTTAAAAAGTTTTTGTTAGCCAATATTGTAAATCATGCAGGTCCATGTACCATT
TCCATTTACCTTTGAGAGAAATTGGTTTCAACAGTGGGGTGCTAACATTGCTACTAGTGA
AAGAAACGTATGATCAAAATTCGAAAGCAATATTTGTAATCGAAACCATAGAGCCTAATC
GTAGGCAATTGCATAGTAGCTATTCTGAGATTAAATTTGCTATGCAATATCAATTGAGAG
ATTGCTCCATGCTGCTCCCTTTTTTGTTGGTGTATCGTTTTTATGGTGCGTTTACTGTAT
CCACATTTGTGATCATTAAACCATTTTTCTGCTACCTGTTTGACCATTTTTCTGCTACCT
GTTCGGCCATTTTTCTGCAACATGTTCGATCATTAATCACATAGCTTCGTGCATGTTCCA
TTCCCTTAGGTTGAGGTCCTATAAAACTGATATTCCCTCTGTATCAGGTTTATGTGGAAG
CCTACACATGTCCCTGTGTGAGATGCCACACATTTGAACCATTTTTCGTTGCCCAGTCAA
ATGGTAATTATATTGCAATCTTCTCTTCAATCCCCCCCTTCAAGCTGAACAAGTACAAGA
GGTATGAAAGCCATGGGGTATCAGGGTTTCCCATTAAATGCGTGTTTAGCGTGGATGGGG
AAAAGCTAATCTCGGGCTCCTCCGATGGTTCTATATACTTCTACGACTATAGGTCTTCTG
AGCTTGTCAGAAGAATCAAGGCATATGAGCAGGCTTGCATTGACATTGCTATCCACCCCA
GCATACCTAATGTGATTGCTTCATGCAGTTGGAATGGAGAGGTTTCAGTGTTTGAGTAAG
ATGTCTATATAAACTTCATTACAAGGCAGTCTTTGATTGTCTAAGAAAGAGATCAGTGAT
GTTGCAAGCAATCCTACATGTAATAGCCAAGAGGAATTGGCGCTGAAAAATTGAATGAAA
AATTATAAGGGAGAAAAATGTGGAATTGAATTTTCTGCTTTTTTGCATTTGCTTTCTTTC
AGAAATTCTCCTATACGGACGCCATGTATTTTCTACAACCTCTCCCTTATTTCCTCCCTG
TTTACAACAACGTCCACACGATAATAACATGCGGACATCAGGATGACAGAATAACATTGC
TTTCTTCTCCTATTGATTTTATTTTGTACTTCTAAACTCGTTGTCTAGGATTTGAATTAT
TGTATTGTTCCTTCTTTCTTCTAGGGATTGTGGGTTCATTTATCCTATTGTAGATCTTTT
ATCCTATAAATTGGGCTCCAAAAAAGGCCATGTCACACTACACATTTCACATCAGACATT
TATTAGTGTTTGATAAATG
>chr4:13288355-13293473 A2346 WDR P2
TAATTGAAAGGGCATGTGTCAAAAAGTTAGATAAGGGACACGGAGGGGAAGAAATATCTG
GACTCGAGGTTAATAGTATTTATCCATGCATTTGAGATCATATGTTTGATTTCCCCTCCG
TCAACTATCGCTTGTATAAAGAAGAAAATCACAGGCCAACTCTGTTGTATTATAAACCAT
AAACCAGTCTTCAAGATGCTTGAGCCCAAGTTCAGTAAGGCTCTGCTCTCATATATATGC
TTATGAGCCCAATGTATAAGTGGGTCTCCCTTGAAACAGTGAACAATCTTAACAAACACC
TCAAAAGAGCCCAATTGCTCCATTTGGCGGCGGCGTCAGCTTCGAGACGAAGCCAAGACC
AATTGATTGAGCTGGTAAAGTCTCCAATTGCCTGCACAAGGTTCTGGCAAGACTGGCCGC
AGCTTCCACCTCGATGGCAGAGGATAAAAGGCAATGAGAATTTGAGAAGCAGCAAAGCTC
CTGGATTTGAGACTTGAGACATGGATCTTCTCTGCAACGCATACTCAAACGCCTCAGACA
ACGAAGAAGAGGAAGAAGAATCAGCTAAACAACCCAGACCCGAAAACTTCACGCCCCCGA
ATTCGAAGCGGCTCAAACCCGATAACCCATTTACACATACTAAAACTCAGAATCCTCTGT
CGGACTCAACCCAGTTCCCGGCCCTCCGTATAGAAGCTCCGGTTCCTGGTAGATACGTAT
CCAAGAGAGAGCGCGGTCTCTTGGGTTCCCAACCTACCGCCCCCGACCCGAACCCGGATG
CTTTGCTGCTGACGACCTCGCCTGGTACTTTGTTCTTTCCATTTGGAAATATTCATAAAT
TCACGTTTTTTTATTTATTTGTAGAAACTTAAGAATGTAAATTACTAAATTTGGAAGAAA
AAGAAATGCTCATGACGGGTTCACTTAAGTTGACAATGTCACATTCATGTGCATATTTGC
ATAGCATATGTGTATGGTATACTGATGTAGTCAGTCATGTTGTTTGCTGGCAGTTTTTGG
GAGTATTTCGGATTCTGATGTTCCTCGTGATATTAAGTCTTTGTTGAGAAACAAAGCAAG
AAAGGGTCGTGCACAGCTTGGCCAGATGCCTCAAAGAATGTCTGTGCCTCTAAGCAGACA
TACCAAAGCTGTTAATGCTGTACATTGGTCACCAACTCATGGTAAGCTCTGCTTGTTCAC
CAACTCGTGTATTGACACTTATCCTTTTGGATTAGTGGTCTTGTGGCACAAAATTTTGCT
AAAAAAATTGGTTCTTGGATGCCCTTATAATACTTCTGACGATTGAATTTATTGGTTTAT
TAATTTGAGTAGAAGGTTGTTTTGTCAGTTGTTTAGATTAAATCCTTAAACAAGCAATAT
TCTATTTTGTATATGCCAGTTGCATTTAAAGCTCACTTGCCTTATTGATCTGTTCATTGG
AGTTAGTCTACAGCTCATCTTCTTGCCTCTGCTTCGATGGATCAAACAATCTGCATATGG
AATGTGTGGAGCAGTGATCAGAAGGTAGCCCGTGTTTTGAATTTTCACAATGCTGCTATC
AAAGATGTGAAATGGTCGGGGCAAGGGTTGTTTGTACTTTCTTGTGGATATGACTCCTCA
TCAAAGTTAGTGGATGTTGAAAGGGGGATAGAGACTCAGGTTTTTAAGGAGGATCAAGTT
GTTAGTGTTGTTAAATTCCATCCTGATAATTTCAACCTCTTTGTTTCTGGGGGATCCAAA
GGCGGTCTGAGGTTGTGGGATGTTAGAAATGGCAAGGCGGTCCATGAATACGTTCGAGGT
CATGATCCTATCCTTGATGTTGAATTCACCACGAATGGCAAGCAGATTATATCATCTAGT
GATGTATCTGGACGCAACCTTAGTGAAAATTCTATTGTTGTTTGGGATGTTTCACGACAA
GTTCCACTCTCTAATCAGGTAAGAGACTTCTTCCAGTTCTTGCTTCAATATGTGTTGCAA
ATGCAGTGTGTTTCATGCATTTATAAAAATTACATCCTTACGCAATTGATTACAGATATG
GTTGCCCTTGCATATCCTGTTTATATATTGAGCATAACTTGTATGTACATTAATTATGCA
TTATCCTGTAAGAACTTGCATTCATCCTTGTAACGTTGTTTTACGGTCTTTTTGGAAATC
CTCTTCTATTTGACCTTTCTAGATTTCATTATATGTTATCATCTAGTCTTCTGTTCAACG
CTTGTGAGACTTGGACCTGCCTATAATGAATTAATTTGGTTAGCATGCATTGTATACTTA
AGATGTAGATATAATACAAGGCCTTCTGTAATTATCTTCTTAATGATGAAAGATATGTGA
TGCTATAGATGTTGGCTGTGTCAGCTTATTTACGTGACACGATTCATGTTGAATATGTTG
CACATAATCTGTTCAATGGTCGTGTCGTAACTATAGAAATTTCCAATGTTTGGATCTCTT
ACTTCTTTGGAGTCATAACACGTGCTTTTTGACATTTGAAATATCTATTAGTCAGTAGTT
AAAATATTTTATTTTGTACTAGATTAGTGATCAGACTCATTTTGATTTTGATTCCTGAAA
GTTAATAAACATTTAAATTGGAATCATCATGATTCTGCTTCCAATTCCTGGTAGTTAGAA
AAACTGACAATGCATCATTATGATTCCTATTCTGATTCCTTCTCCTTTTGATTTCAAGTA
AGTAAAGTAATTAAACATCATGATATGTGCTTGTTCAATGCTCAGAAGGTGATAATTCTC
CTTTGGCAGCAAAAAAACCATGGTTGTTGGCAAACATATATTTCAGTATCTTTTAAATAC
ATCAACCTCATTGGATCAGAAAGAAGATGTATTCTTATGAAATATTCAGACATGAAAATG
AAGTTAGTTTTAACTGATTCACACTAAATGTAAATTACTTCTTTTCTTTGTTTTTTCAAA
GAAAGATTCTGCAGGATATGTTTAATTAATTTTGTTATGCAGGATTTGGTAGTACTATAC
ATATCATAGGAGCCATATTTTTTATTCTGATACTGAAGCATTAGTGAGATCTTAATTTAT
TTTATAATACTATTCACTACATAATGATTAGGTTTGTTTGATAAAATGCTTAAGGTTCAA
CTCGGATATTTCTTGTTGCTCAGTTGCTCTGCTTTCATCACTTGATAATGGTTCTTGCAT
GGACAGTTTTAATCTGATGTACTCATGTTGGACTCGGGCACTCATCAATTTTCCTTTTGG
CACATTACCAAACAATTGAATAAGAATATTCTTGGACGCATCTGATATAAACGATTCACA
ATTTGAAAAACAAACTTTTCAGTTTTAAGCATCCAGTGGATTTTTATTCTGATGGCAATA
CCTATGGAGTACAGAAGTGAAGGGTTCTGAAGCCTTTTAATCTATAAAATATAATTATTA
TAATGTAAATTTTGTGTGTCATCCTTTATAATTTGAATAGTGTATAGAATATCAATTGAC
TTCATTCAAATAGGTAATATTCATACGACTTAGTTTTAATTCATTATGTCATAGAAAACA
TGTTTTGGCAACTTTTAGTCAGCTCTCATTTTTATAAGTCTTCTCAAATGTGGGTTCCAT
CACGTCAGGGATATTGATGATAAATTGTTGAAAGTAAGAAACAGTAAATGTTCAATACTT
CAGAGTAAGCTCAAACTAGAATTGTTGTACATTGGCTTTTGAATTTTTCTCTCAAAAGAG
CAATGGTTGAGGGTAGTATATTATAACGCTTTATTGTCCTTCAGATGATAATCTGTCTAG
AGTAGGGTTAAAAAGTTTTTGTTAGCCAATATTGTAAATCATGCAGGTCCATGTACCATT
TCCATTTACCTTTGAGAGAAATTGGTTTCAACAGTGGGGTGCTAACATTGCTACTAGTGA
AAGAAACGTATGATCAAAATTCGAAAGCAATATTTGTAATCGAAACCATAGAGCCTAATC
GTAGGCAATTGCATAGTAGCTATTCTGAGATTAAATTTGCTATGCAATATCAATTGAGAG
ATTGCTCCATGCTGCTCCCTTTTTTGTTGGTGTATCGTTTTTATGGTGCGTTTACTGTAT
CCACATTTGTGATCATTAAACCATTTTTCTGCTACCTGTTTGACCATTTTTCTGCTACCT
GTTCGGCCATTTTTCTGCAACATGTTCGATCATTAATCACATAGCTTCGTGCATGTTCCA
TTCCCTTAGGTTGAGGTCCTATAAAACTGATATTCCCTCTGTATCAGGTTTATGTGGAAG
CCTACACATGTCCCTGTGTGAGATGCCACACATTTGAACCATTTTTCGTTGCCCAGTCAA
ATGGTAATTATATTGCAATCTTCTCTTCAATCCCCCCCTTCAAGCTGAACAAGTACAAGA
GGTATGAAAGCCATGGGGTATCAGGGTTTCCCATTAAATGCGTGTTTAGCGTGGATGGGG
AAAAGCTAATCTCGGGCTCCTCCGATGGTTCTATATACTTCTACGACTATAGGTCTTCTG
AGCTTGTCAGAAGAATCAAGGCATATGAGCAGGCTTGCATTGACATTGCTATCCACCCCA
GCATACCTAATGTGATTGCTTCATGCAGTTGGAATGGAGAGGTTTCAGTGTTTGAGTAAG
ATGTCTATATAAACTTCATTACAAGGCAGTCTTTGATTGTCTAAGAAAGAGATCAGTGAT
GTTGCAAGCAATCCTACATGTAATAGCCAAGAGGAATTGGCGCTGAAAAATTGAATGAAA
AATTATAAGGGAGAAAAATGTGGAATTGAATTTTCTGCTTTTTTGCATTTGCTTTCTTTC
AGAAATTCTCCTATACGGACGCCATGTATTTTCTACAACCTCTCCCTTATTTCCTCCCTG
TTTACAACAACGTCCACACGATAATAACATGCGGACATCAGGATGACAGAATAACATTGC
TTTCTTCTCCTATTGATTTTATTTTGTACTTCTAAACTCGTTGTCTAGGATTTGAATTAT
TGTATTGTTCCTTCTTTCTTCTAGGGATTGTGGGTTCATTTATCCTATTGTAGATCTTTT
ATCCTATAAATTGGGCTCCAAAAAAGGCCATGTCACACTACACATTTCACATCAGACATT
TATTAGTGTTTGATAAATG
>chr4:13288355-13293473 A2358 WDR P1
TAATTGAAAGGGCATGTGTCAAAAAGTTAGATAAGGGACACGGAGGGGAAGAAATATCTG
GACTCGAGGTTAATAGTATTTATCCATGCATTTGAGATCATATGTTTGATTTCCCCTCCG
TCAACTATCGCTTGTATAAAGAAGAAAATCACAGGCCAACTCTGTTGTATTATAAACCAT
AAACCAGTCTTCAAGATGCTTGAGCCCAAGTTCAGTAAGGCTCTGCTCTCATATATATGC
TTATGAGCCCAATGTATAAGTGGGTCTCCCTTGAAACAGTGAACAATCTTAACAAACACC
TCAAAAGAGCCCAATTGCTCCATTTGGCGGCGGCGTCAGCTTCGAGACGAAGCCAAGACC
AATTGATTGAGCTGGTAAAGTCTCCAATTGCCTGCACAAGGTTCTGGCAAGACTGGCCGC
AGCTTCCACCTCGATGGCAGAGGATAAAAGGCAATGAGAATTTGAGAAGCAGCAAAGCTC
CTGGATTTGAGACTTGAGACATGGATCTTCTCTGCAACGCATACTCAAACGCCTCAGACA
ACGAAGAAGAGGAAGAAGAATCAGCTAAACAACCCAGACCCGAAAACTTCACGCCCCCGA
ATTCGAAGCGGCTCAAACCCGATAACCCATTTACACATACTAAAACTCAGAATCCTCTGT
CGGACTCAACCCAGTTCCCGGCCCTCCGTATAGAAGCTCCGGTTCCTGGTAGATACGTAT
CCAAGAGAGAGCGCGGTCTCTTGGGTTCCCAACCTACCGCCCCCGACCCGAACCCGGATG
CTTTGCTGCTGACGACCTCGCCTGGTACTTTGTTCTTTCCATTTGGAAATATTCATAAAT
TCACGTTTTTTTATTTATTTGTAGAAACTTAAGAATGTAAATTACTAAATTTGGAAGAAA
AAGAAATGCTCATGACGGGTTCACTTAAGTTGACAATGTCACATTCATGTGCATATTTGC
ATAGCATATGTGTATGGTATACTGATGTAGTCAGTCATGTTGTTTGCTGGCAGTTTTTGG
GAGTATTTCGGATTCTGATGTTCCTCGTGATATTAAGTCTTTGTTGAGAAACAAAGCAAG
AAAGGGTCGTGCACAGCTTGGCCAGATGCCTCAAAGAATGTCTGTGCCTCTAAGCAGACA
TACCAAAGCTGTTAATGCTGTACATTGGTCACCAACTCATGGTAAGCTCTGCTTGTTCAC
CAACTCGTGTATTGACACTTATCCTTTTGGATTAGTGGTCTTGTGGCACAAAATTTTGCT
AAAAAAATTGGTTCTTGGATGCCCTTATAATACTTCTGACGATTGAATTTATTGGTTTAT
TAATTTGAGTAGAAGGTTGTTTTGTCAGTTGTTTAGATTAAATCCTTAAACAAGCAATAT
TCTATTTTGTATATGCCAGTTGCATTTAAAGCTCACTTGCCTTATTGATCTGTTCATTGG
AGTTAGTCTACAGCTCATCTTCTTGCCTCTGCTTCGATGGATCAAACAATCTGCATATGG
AATGTGTGGAGCAGTGATCAGAAGGTAGCCCGTGTTTTGAATTTTCACAATGCTGCTATC
AAAGATGTGAAATGGTCGGGGCAAGGGTTGTTTGTACTTTCTTGTGGATATGACTCCTCA
TCAAAGTTAGTGGATGTTGAAAGGGGGATAGAGACTCAGGTTTTTAAGGAGGATCAAGTT
GTTAGTGTTGTTAAATTCCATCCTGATAATTTCAACCTCTTTGTTTCTGGGGGATCCAAA
GGCGGTCTGAGGTTGTGGGATGTTAGAAATGGCAAGGCGGTCCATGAATACGTTCGAGGT
CATGATCCTATCCTTGATGTTGAATTCACCACGAATGGCAAGCAGATTATATCATCTAGT
GATGTATCTGGACGCAACCTTAGTGAAAATTCTATTGTTGTTTGGGATGTTTCACGACAA
GTTCCACTCTCTAATCAGGTAAGAGACTTCTTCCAGTTCTTGCTTCAATATGTGTTGCAA
ATGCAGTGTGTTTCATGCATTTATAAAAATTACATCCTTACGCAATTGATTACAGATATG
GTTGCCCTTGCATATCCTGTTTATATATTGAGCATAACTTGTATGTACATTAATTATGCA
TTATCCTGTAAGAACTTGCATTCATCCTTGTAACGTTGTTTTACGGTCTTTTTGGAAATC
CTCTTCTATTTGACCTTTCTAGATTTCATTATATGTTATCATCTAGTCTTCTGTTCAACG
CTTGTGAGACTTGGACCTGCCTATAATGAATTAATTTGGTTAGCATGCATTGTATACTTA
AGATGTAGATATAATACAAGGCCTTCTGTAATTATCTTCTTAATGATGAAAGATATGTGA
TGCTATAGATGTTGGCTGTGTCAGCTTATTTACGTGACACGATTCATGTTGAATATGTTG
CACATAATCTGTTCAATGGTCGTGTCGTAACTATAGAAATTTCCAATGTTTGGATCTCTT
ACTTCTTTGGAGTCATAACACGTGCTTTTTGACATTTGAAATATCTATTAGTCAGTAGTT
AAAATATTTTATTTTGTACTAGATTAGTGATCAGACTCATTTTGATTTTGATTCCTGAAA
GTTAATAAACATTTAAATTGGAATCATCATGATTCTGCTTCCAATTCCTGGTAGTTAGAA
AAACTGACAATGCATCATTATGATTCCTATTCTGATTCCTTCTCCTTTTGATTTCAAGTA
AGTAAAGTAATTAAACATCATGATATGTGCTTGTTCAATGCTCAGAAGGTGATAATTCTC
CTTTGGCAGCAAAAAAACCATGGTTGTTGGCAAACATATATTTCAGTATCTTTTAAATAC
ATCAACCTCATTGGATCAGAAAGAAGATGTATTCTTATGAAATATTCAGACATGAAAATG
AAGTTAGTTTTAACTGATTCACACTAAATGTAAATTACTTCTTTTCTTTGTTTTTTCAAA
GAAAGATTCTGCAGGATATGTTTAATTAATTTTGTTATGCAGGATTTGGTAGTACTATAC
ATATCATAGGAGCCATATTTTTTATTCTGATACTGAAGCATTAGTGAGATCTTAATTTAT
TTTATAATACTATTCACTACATAATGATTAGGTTTGTTTGATAAAATGCTTAAGGTTCAA
CTCGGATATTTCTTGTTGCTCAGTTGCTCTGCTTTCATCACTTGATAATGGTTCTTGCAT
GGACAGTTTTAATCTGATGTACTCATGTTGGACTCGGGCACTCATCAATTTTCCTTTTGG
CACATTACCAAACAATTGAATAAGAATATTCTTGGACGCATCTGATATAAACGATTCACA
ATTTGAAAAACAAACTTTTCAGTTTTAAGCATCCAGTGGATTTTTATTCTGATGGCAATA
CCTATGGAGTACAGAAGTGAAGGGTTCTGAAGCCTTTTAATCTATAAAATATAATTATTA
TAATGTAAATTTTGTGTGTCATCCTTTATAATTTGAATAGTGTATAGAATATCAATTGAC
TTCATTCAAATAGGTAATATTCATACGACTTAGTTTTAATTCATTATGTCATAGAAAACA
TGTTTTGGCAACTTTTAGTCAGCTCTCATTTTTATAAGTCTTCTCAAATGTGGGTTCCAT
CACGTCAGGGATATTGATGATAAATTGTTGAAAGTAAGAAACAGTAAATGTTCAATACTT
CAGAGTAAGCTCAAACTAGAATTGTTGTACATTGGCTTTTGAATTTTTCTCTCAAAAGAG
CAATGGTTGAGGGTAGTATATTATAACGCTTTATTGTCCTTCAGATGATAATCTGTCTAG
AGTAGGGTTAAAAAGTTTTTGTTAGCCAATATTGTAAATCATGCAGGTCCATGTACCATT
TCCATTTACCTTTGAGAGAAATTGGTTTCAACAGTGGGGTGCTAACATTGCTACTAGTGA
AAGAAACGTATGATCAAAATTCGAAAGCAATATTTGTAATCGAAACCATAGAGCCTAATC
GTAGGCAATTGCATAGTAGCTATTCTGAGATTAAATTTGCTATGCAATATCAATTGAGAG
ATTGCTCCATGCTGCTCCCTTTTTTGTTGGTGTATCGTTTTTATGGTGCGTTTACTGTAT
CCACATTTGTGATCATTAAACCATTTTTCTGCTACCTGTTTGACCATTTTTCTGCTACCT
GTTCGGCCATTTTTCTGCAACATGTTCGATCATTAATCACATAGCTTCGTGCATGTTCCA
TTCCCTTAGGTTGAGGTCCTATAAAACTGATATTCCCTCTGTATCAGGTTTATGTGGAAG
CCTACACATGTCCCTGTGTGAGATGCCACACATTTGAACCATTTTTCGTTGCCCAGTCAA
ATGGTAATTATATTGCAATCTTCTCTTCAATCCCCCCCTTCAAGCTGAACAAGTACAAGA
GGTATGAAAGCCATGGGGTATCAGGGTTTCCCATTAAATGCGTGTTTAGCGTGGATGGGG
AAAAGCTAATCTCGGGCTCCTCCGATGGTTCTATATACTTCTACGACTATAGGTCTTCTG
AGCTTGTCAGAAGAATCAAGGCATATGAGCAGGCTTGCATTGACATTGCTATCCACCCCA
GCATACCTAATGTGATTGCTTCATGCAGTTGGAATGGAGAGGTTTCAGTGTTTGAGTAAG
ATGTCTATATAAACTTCATTACAAGGCAGTCTTTGATTGTCTAAGAAAGAGATCAGTGAT
GTTGCAAGCAATCCTACATGTAATAGCCAAGAGGAATTGGCGCTGAAAAATTGAATGAAA
AATTATAAGGGAGAAAAATGTGGAATTGAATTTTCTGCTTTTTTGCATTTGCTTTCTTTC
AGAAATTCTCCTATACGGACGCCATGTATTTTCTACAACCTCTCCCTTATTTCCTCCCTG
TTTACAACAACGTCCACACGATAATAACATGCGGACATCAGGATGACAGAATAACATTGC
TTTCTTCTCCTATTGATTTTATTTTGTACTTCTAAACTCGTTGTCTAGGATTTGAATTAT
TGTATTGTTCCTTCTTTCTTCTAGGGATTGTGGGTTCATTTATCCTATTGTAGATCTTTT
ATCCTATAAATTGGGCTCCAAAAAAGGCCATGTCACACTACACATTTCACATCAGACATT
TATTAGTGTTTGATAAATG
>chr4:13288355-13293473 A2358 WDR P2
TAATTGAAAGGGCATGTGTCAAAAAGTTAGATAAGGGACACGGAGGGGAAGAAATATCTG
GACTCGAGGTTAATAGTATTTATCCATGCATTTGAGATCATATGTTTGATTTCCCCTCCG
TCAACTATCGCTTGTATAAAGAAGAAAATCACAGGCCAACTCTGTTGTATTATAAACCAT
AAACCAGTCTTCAAGATGCTTGAGCCCAAGTTCAGTAAGGCTCTGCTCTCATATATATGC
TTATGAGCCCAATGTATAAGTGGGTCTCCCTTGAAACAGTGAACAATCTTAACAAACACC
TCAAAAGAGCCCAATTGCTCCATTTGGCGGCGGCGTCAGCTTCGAGACGAAGCCAAGACC
AATTGATTGAGCTGGTAAAGTCTCCAATTGCCTGCACAAGGTTCTGGCAAGACTGGCCGC
AGCTTCCACCTCGATGGCAGAGGATAAAAGGCAATGAGAATTTGAGAAGCAGCAAAGCTC
CTGGATTTGAGACTTGAGACATGGATCTTCTCTGCAACGCATACTCAAACGCCTCAGACA
ACGAAGAAGAGGAAGAAGAATCAGCTAAACAACCCAGACCCGAAAACTTCACGCCCCCGA
ATTCGAAGCGGCTCAAACCCGATAACCCATTTACACATACTAAAACTCAGAATCCTCTGT
CGGACTCAACCCAGTTCCCGGCCCTCCGTATAGAAGCTCCGGTTCCTGGTAGATACGTAT
CCAAGAGAGAGCGCGGTCTCTTGGGTTCCCAACCTACCGCCCCCGACCCGAACCCGGATG
CTTTGCTGCTGACGACCTCGCCTGGTACTTTGTTCTTTCCATTTGGAAATATTCATAAAT
TCACGTTTTTTTATTTATTTGTAGAAACTTAAGAATGTAAATTACTAAATTTGGAAGAAA
AAGAAATGCTCATGACGGGTTCACTTAAGTTGACAATGTCACATTCATGTGCATATTTGC
ATAGCATATGTGTATGGTATACTGATGTAGTCAGTCATGTTGTTTGCTGGCAGTTTTTGG
GAGTATTTCGGATTCTGATGTTCCTCGTGATATTAAGTCTTTGTTGAGAAACAAAGCAAG
AAAGGGTCGTGCACAGCTTGGCCAGATGCCTCAAAGAATGTCTGTGCCTCTAAGCAGACA
TACCAAAGCTGTTAATGCTGTACATTGGTCACCAACTCATGGTAAGCTCTGCTTGTTCAC
CAACTCGTGTATTGACACTTATCCTTTTGGATTAGTGGTCTTGTGGCACAAAATTTTGCT
AAAAAAATTGGTTCTTGGATGCCCTTATAATACTTCTGACGATTGAATTTATTGGTTTAT
TAATTTGAGTAGAAGGTTGTTTTGTCAGTTGTTTAGATTAAATCCTTAAACAAGCAATAT
TCTATTTTGTATATGCCAGTTGCATTTAAAGCTCACTTGCCTTATTGATCTGTTCATTGG
AGTTAGTCTACAGCTCATCTTCTTGCCTCTGCTTCGATGGATCAAACAATCTGCATATGG
AATGTGTGGAGCAGTGATCAGAAGGTAGCCCGTGTTTTGAATTTTCACAATGCTGCTATC
AAAGATGTGAAATGGTCGGGGCAAGGGTTGTTTGTACTTTCTTGTGGATATGACTCCTCA
TCAAAGTTAGTGGATGTTGAAAGGGGGATAGAGACTCAGGTTTTTAAGGAGGATCAAGTT
GTTAGTGTTGTTAAATTCCATCCTGATAATTTCAACCTCTTTGTTTCTGGGGGATCCAAA
GGCGGTCTGAGGTTGTGGGATGTTAGAAATGGCAAGGCGGTCCATGAATACGTTCGAGGT
CATGATCCTATCCTTGATGTTGAATTCACCACGAATGGCAAGCAGATTATATCATCTAGT
GATGTATCTGGACGCAACCTTAGTGAAAATTCTATTGTTGTTTGGGATGTTTCACGACAA
GTTCCACTCTCTAATCAGGTAAGAGACTTCTTCCAGTTCTTGCTTCAATATGTGTTGCAA
ATGCAGTGTGTTTCATGCATTTATAAAAATTACATCCTTACGCAATTGATTACAGATATG
GTTGCCCTTGCATATCCTGTTTATATATTGAGCATAACTTGTATGTACATTAATTATGCA
TTATCCTGTAAGAACTTGCATTCATCCTTGTAACGTTGTTTTACGGTCTTTTTGGAAATC
CTCTTCTATTTGACCTTTCTAGATTTCATTATATGTTATCATCTAGTCTTCTGTTCAACG
CTTGTGAGACTTGGACCTGCCTATAATGAATTAATTTGGTTAGCATGCATTGTATACTTA
AGATGTAGATATAATACAAGGCCTTCTGTAATTATCTTCTTAATGATGAAAGATATGTGA
TGCTATAGATGTTGGCTGTGTCAGCTTATTTACGTGACACGATTCATGTTGAATATGTTG
CACATAATCTGTTCAATGGTCGTGTCGTAACTATAGAAATTTCCAATGTTTGGATCTCTT
ACTTCTTTGGAGTCATAACACGTGCTTTTTGACATTTGAAATATCTATTAGTCAGTAGTT
AAAATATTTTATTTTGTACTAGATTAGTGATCAGACTCATTTTGATTTTGATTCCTGAAA
GTTAATAAACATTTAAATTGGAATCATCATGATTCTGCTTCCAATTCCTGGTAGTTAGAA
AAACTGACAATGCATCATTATGATTCCTATTCTGATTCCTTCTCCTTTTGATTTCAAGTA
AGTAAAGTAATTAAACATCATGATATGTGCTTGTTCAATGCTCAGAAGGTGATAATTCTC
CTTTGGCAGCAAAAAAACCATGGTTGTTGGCAAACATATATTTCAGTATCTTTTAAATAC
ATCAACCTCATTGGATCAGAAAGAAGATGTATTCTTATGAAATATTCAGACATGAAAATG
AAGTTAGTTTTAACTGATTCACACTAAATGTAAATTACTTCTTTTCTTTGTTTTTTCAAA
GAAAGATTCTGCAGGATATGTTTAATTAATTTTGTTATGCAGGATTTGGTAGTACTATAC
ATATCATAGGAGCCATATTTTTTATTCTGATACTGAAGCATTAGTGAGATCTTAATTTAT
TTTATAATACTATTCACTACATAATGATTAGGTTTGTTTGATAAAATGCTTAAGGTTCAA
CTCGGATATTTCTTGTTGCTCAGTTGCTCTGCTTTCATCACTTGATAATGGTTCTTGCAT
GGACAGTTTTAATCTGATGTACTCATGTTGGACTCGGGCACTCATCAATTTTCCTTTTGG
CACATTACCAAACAATTGAATAAGAATATTCTTGGACGCATCTGATATAAACGATTCACA
ATTTGAAAAACAAACTTTTCAGTTTTAAGCATCCAGTGGATTTTTATTCTGATGGCAATA
CCTATGGAGTACAGAAGTGAAGGGTTCTGAAGCCTTTTAATCTATAAAATATAATTATTA
TAATGTAAATTTTGTGTGTCATCCTTTATAATTTGAATAGTGTATAGAATATCAATTGAC
TTCATTCAAATAGGTAATATTCATACGACTTAGTTTTAATTCATTATGTCATAGAAAACA
TGTTTTGGCAACTTTTAGTCAGCTCTCATTTTTATAAGTCTTCTCAAATGTGGGTTCCAT
CACGTCAGGGATATTGATGATAAATTGTTGAAAGTAAGAAACAGTAAATGTTCAATACTT
CAGAGTAAGCTCAAACTAGAATTGTTGTACATTGGCTTTTGAATTTTTCTCTCAAAAGAG
CAATGGTTGAGGGTAGTATATTATAACGCTTTATTGTCCTTCAGATGATAATCTGTCTAG
AGTAGGGTTAAAAAGTTTTTGTTAGCCAATATTGTAAATCATGCAGGTCCATGTACCATT
TCCATTTACCTTTGAGAGAAATTGGTTTCAACAGTGGGGTGCTAACATTGCTACTAGTGA
AAGAAACGTATGATCAAAATTCGAAAGCAATATTTGTAATCGAAACCATAGAGCCTAATC
GTAGGCAATTGCATAGTAGCTATTCTGAGATTAAATTTGCTATGCAATATCAATTGAGAG
ATTGCTCCATGCTGCTCCCTTTTTTGTTGGTGTATCGTTTTTATGGTGCGTTTACTGTAT
CCACATTTGTGATCATTAAACCATTTTTCTGCTACCTGTTTGACCATTTTTCTGCTACCT
GTTCGGCCATTTTTCTGCAACATGTTCGATCATTAATCACATAGCTTCGTGCATGTTCCA
TTCCCTTAGGTTGAGGTCCTATAAAACTGATATTCCCTCTGTATCAGGTTTATGTGGAAG
CCTACACATGTCCCTGTGTGAGATGCCACACATTTGAACCATTTTTCGTTGCCCAGTCAA
ATGGTAATTATATTGCAATCTTCTCTTCAATCCCCCCCTTCAAGCTGAACAAGTACAAGA
GGTATGAAAGCCATGGGGTATCAGGGTTTCCCATTAAATGCGTGTTTAGCGTGGATGGGG
AAAAGCTAATCTCGGGCTCCTCCGATGGTTCTATATACTTCTACGACTATAGGTCTTCTG
AGCTTGTCAGAAGAATCAAGGCATATGAGCAGGCTTGCATTGACATTGCTATCCACCCCA
GCATACCTAATGTGATTGCTTCATGCAGTTGGAATGGAGAGGTTTCAGTGTTTGAGTAAG
ATGTCTATATAAACTTCATTACAAGGCAGTCTTTGATTGTCTAAGAAAGAGATCAGTGAT
GTTGCAAGCAATCCTACATGTAATAGCCAAGAGGAATTGGCGCTGAAAAATTGAATGAAA
AATTATAAGGGAGAAAAATGTGGAATTGAATTTTCTGCTTTTTTGCATTTGCTTTCTTTC
AGAAATTCTCCTATACGGACGCCATGTATTTTCTACAACCTCTCCCTTATTTCCTCCCTG
TTTACAACAACGTCCACACGATAATAACATGCGGACATCAGGATGACAGAATAACATTGC
TTTCTTCTCCTATTGATTTTATTTTGTACTTCTAAACTCGTTGTCTAGGATTTGAATTAT
TGTATTGTTCCTTCTTTCTTCTAGGGATTGTGGGTTCATTTATCCTATTGTAGATCTTTT
ATCCTATAAATTGGGCTCCAAAAAAGGCCATGTCACACTACACATTTCACATCAGACATT
TATTAGTGTTTGATAAATG
>chr4:13288355-13293473 A2360 WDR P1
TAATTGAAAGGGCATGTGTCAAAAAGTTAGATAAGGGACACGGAGGGGAAGAAATATCTG
GACTCGAGGTTAATAGTATTTATCCATGCATTTGAGATCATATGTTTGATTTCCCCTCCG
TCAACTATCGCTTGTATAAAGAAGAAAATCACAGGCCAACTCTGTTGTATTATAAACCAT
AAACCAGTCTTCAAGATGCTTGAGCCCAAGTTCAGTAAGGCTCTGCTCTCATATATATGC
TTATGAGCCCAATGTATAAGTGGGTCTCCCTTGAAACAGTGAACAATCTTAACAAACACC
TCAAAAGAGCCCAATTGCTCCATTTGGCGGCGGCGTCAGCTTCGAGACGAAGCCAAGACC
AATTGATTGAGCTGGTAAAGTCTCCAATTGCCTGCACAAGGTTCTGGCAAGACTGGCCGC
AGCTTCCACCTCGATGGCAGAGGATAAAAGGCAATGAGAATTTGAGAAGCAGCAAAGCTC
CTGGATTTGAGACTTGAGACATGGATCTTCTCTGCAACGCATACTCAAACGCCTCAGACA
ACGAAGAAGAGGAAGAAGAATCAGCTAAACAACCCAGACCCGAAAACTTCACGCCCCCGA
ATTCGAAGCGGCTCAAACCCGATAACCCATTTACACATACTAAAACTCAGAATCCTCTGT
CGGACTCAACCCAGTTCCCGGCCCTCCGTATAGAAGCTCCGGTTCCTGGTAGATACGTAT
CCAAGAGAGAGCGCGGTCTCTTGGGTTCCCAACCTACCGCCCCCGACCCGAACCCGGATG
CTTTGCTGCTGACGACCTCGCCTGGTACTTTGTTCTTTCCATTTGGAAATATTCATAAAT
TCACGTTTTTTTATTTATTTGTAGAAACTTAAGAATGTAAATTACTAAATTTGGAAGAAA
AAGAAATGCTCATGACGGGTTCACTTAAGTTGACAATGTCACATTCATGTGCATATTTGC
ATAGCATATGTGTATGGTATACTGATGTAGTCAGTCATGTTGTTTGCTGGCAGTTTTTGG
GAGTATTTCGGATTCTGATGTTCCTCGTGATATTAAGTCTTTGTTGAGAAACAAAGCAAG
AAAGGGTCGTGCACAGCTTGGCCAGATGCCTCAAAGAATGTCTGTGCCTCTAAGCAGACA
TACCAAAGCTGTTAATGCTGTACATTGGTCACCAACTCATGGTAAGCTCTGCTTGTTCAC
CAACTCGTGTATTGACACTTATCCTTTTGGATTAGTGGTCTTGTGGCACAAAATTTTGCT
AAAAAAATTGGTTCTTGGATGCCCTTATAATACTTCTGACGATTGAATTTATTGGTTTAT
TAATTTGAGTAGAAGGTTGTTTTGTCAGTTGTTTAGATTAAATCCTTAAACAAGCAATAT
TCTATTTTGTATATGCCAGTTGCATTTAAAGCTCACTTGCCTTATTGATCTGTTCATTGG
AGTTAGTCTACAGCTCATCTTCTTGCCTCTGCTTCGATGGATCAAACAATCTGCATATGG
AATGTGTGGAGCAGTGATCAGAAGGTAGCCCGTGTTTTGAATTTTCACAATGCTGCTATC
AAAGATGTGAAATGGTCGGGGCAAGGGTTGTTTGTACTTTCTTGTGGATATGACTCCTCA
TCAAAGTTAGTGGATGTTGAAAGGGGGATAGAGACTCAGGTTTTTAAGGAGGATCAAGTT
GTTAGTGTTGTTAAATTCCATCCTGATAATTTCAACCTCTTTGTTTCTGGGGGATCCAAA
GGCGGTCTGAGGTTGTGGGATGTTAGAAATGGCAAGGCGGTCCATGAATACGTTCGAGGT
CATGATCCTATCCTTGATGTTGAATTCACCACGAATGGCAAGCAGATTATATCATCTAGT
GATGTATCTGGACGCAACCTTAGTGAAAATTCTATTGTTGTTTGGGATGTTTCACGACAA
GTTCCACTCTCTAATCAGGTAAGAGACTTCTTCCAGTTCTTGCTTCAATATGTGTTGCAA
ATGCAGTGTGTTTCATGCATTTATAAAAATTACATCCTTACGCAATTGATTACAGATATG
GTTGCCCTTGCATATCCTGTTTATATATTGAGCATAACTTGTATGTACATTAATTATGCA
TTATCCTGTAAGAACTTGCATTCATCCTTGTAACGTTGTTTTACGGTCTTTTTGGAAATC
CTCTTCTATTTGACCTTTCTAGATTTCATTATATGTTATCATCTAGTCTTCTGTTCAACG
CTTGTGAGACTTGGACCTGCCTATAATGAATTAATTTGGTTAGCATGCATTGTATACTTA
AGATGTAGATATAATACAAGGCCTTCTGTAATTATCTTCTTAATGATGAAAGATATGTGA
TGCTATAGATGTTGGCTGTGTCAGCTTATTTACGTGACACGATTCATGTTGAATATGTTG
CACATAATCTGTTCAATGGTCGTGTCGTAACTATAGAAATTTCCAATGTTTGGATCTCTT
ACTTCTTTGGAGTCATAACACGTGCTTTTTGACATTTGAAATATCTATTAGTCAGTAGTT
AAAATATTTTATTTTGTACTAGATTAGTGATCAGACTCATTTTGATTTTGATTCCTGAAA
GTTAATAAACATTTAAATTGGAATCATCATGATTCTGCTTCCAATTCCTGGTAGTTAGAA
AAACTGACAATGCATCATTATGATTCCTATTCTGATTCCTTCTCCTTTTGATTTCAAGTA
AGTAAAGTAATTAAACATCATGATATGTGCTTGTTCAATGCTCAGAAGGTGATAATTCTC
CTTTGGCAGCAAAAAAACCATGGTTGTTGGCAAACATATATTTCAGTATCTTTTAAATAC
ATCAACCTCATTGGATCAGAAAGAAGATGTATTCTTATGAAATATTCAGACATGAAAATG
AAGTTAGTTTTAACTGATTCACACTAAATGTAAATTACTTCTTTTCTTTGTTTTTTCAAA
GAAAGATTCTGCAGGATATGTTTAATTAATTTTGTTATGCAGGATTTGGTAGTACTATAC
ATATCATAGGAGCCATATTTTTTATTCTGATACTGAAGCATTAGTGAGATCTTAATTTAT
TTTATAATACTATTCACTACATAATGATTAGGTTTGTTTGATAAAATGCTTAAGGTTCAA
CTCGGATATTTCTTGTTGCTCAGTTGCTCTGCTTTCATCACTTGATAATGGTTCTTGCAT
GGACAGTTTTAATCTGATGTACTCATGTTGGACTCGGGCACTCATCAATTTTCCTTTTGG
CACATTACCAAACAATTGAATAAGAATATTCTTGGACGCATCTGATATAAACGATTCACA
ATTTGAAAAACAAACTTTTCAGTTTTAAGCATCCAGTGGATTTTTATTCTGATGGCAATA
CCTATGGAGTACAGAAGTGAAGGGTTCTGAAGCCTTTTAATCTATAAAATATAATTATTA
TAATGTAAATTTTGTGTGTCATCCTTTATAATTTGAATAGTGTATAGAATATCAATTGAC
TTCATTCAAATAGGTAATATTCATACGACTTAGTTTTAATTCATTATGTCATAGAAAACA
TGTTTTGGCAACTTTTAGTCAGCTCTCATTTTTATAAGTCTTCTCAAATGTGGGTTCCAT
CACGTCAGGGATATTGATGATAAATTGTTGAAAGTAAGAAACAGTAAATGTTCAATACTT
CAGAGTAAGCTCAAACTAGAATTGTTGTACATTGGCTTTTGAATTTTTCTCTCAAAAGAG
CAATGGTTGAGGGTAGTATATTATAACGCTTTATTGTCCTTCAGATGATAATCTGTCTAG
AGTAGGGTTAAAAAGTTTTTGTTAGCCAATATTGTAAATCATGCAGGTCCATGTACCATT
TCCATTTACCTTTGAGAGAAATTGGTTTCAACAGTGGGGTGCTAACATTGCTACTAGTGA
AAGAAACGTATGATCAAAATTCGAAAGCAATATTTGTAATCGAAACCATAGAGCCTAATC
GTAGGCAATTGCATAGTAGCTATTCTGAGATTAAATTTGCTATGCAATATCAATTGAGAG
ATTGCTCCATGCTGCTCCCTTTTTTGTTGGTGTATCGTTTTTATGGTGCGTTTACTGTAT
CCACATTTGTGATCATTAAACCATTTTTCTGCTACCTGTTTGACCATTTTTCTGCTACCT
GTTCGGCCATTTTTCTGCAACATGTTCGATCATTAATCACATAGCTTCGTGCATGTTCCA
TTCCCTTAGGTTGAGGTCCTATAAAACTGATATTCCCTCTGTATCAGGTTTATGTGGAAG
CCTACACATGTCCCTGTGTGAGATGCCACACATTTGAACCATTTTTCGTTGCCCAGTCAA
ATGGTAATTATATTGCAATCTTCTCTTCAATCCCCCCCTTCAAGCTGAACAAGTACAAGA
GGTATGAAAGCCATGGGGTATCAGGGTTTCCCATTAAATGCGTGTTTAGCGTGGATGGGG
AAAAGCTAATCTCGGGCTCCTCCGATGGTTCTATATACTTCTACGACTATAGGTCTTCTG
AGCTTGTCAGAAGAATCAAGGCATATGAGCAGGCTTGCATTGACATTGCTATCCACCCCA
GCATACCTAATGTGATTGCTTCATGCAGTTGGAATGGAGAGGTTTCAGTGTTTGAGTAAG
ATGTCTATATAAACTTCATTACAAGGCAGTCTTTGATTGTCTAAGAAAGAGATCAGTGAT
GTTGCAAGCAATCCTACATGTAATAGCCAAGAGGAATTGGCGCTGAAAAATTGAATGAAA
AATTATAAGGGAGAAAAATGTGGAATTGAATTTTCTGCTTTTTTGCATTTGCTTTCTTTC
AGAAATTCTCCTATACGGACGCCATGTATTTTCTACAACCTCTCCCTTATTTCCTCCCTG
TTTACAACAACGTCCACACGATAATAACATGCGGACATCAGGATGACAGAATAACATTGC
TTTCTTCTCCTATTGATTTTATTTTGTACTTCTAAACTCGTTGTCTAGGATTTGAATTAT
TGTATTGTTCCTTCTTTCTTCTAGGGATTGTGGGTTCATTTATCCTATTGTAGATCTTTT
ATCCTATAAATTGGGCTCCAAAAAAGGCCATGTCACACTACACATTTCACATCAGACATT
TATTAGTGTTTGATAAATG
>chr4:13288355-13293473 A2360 WDR P2
TAATTGAAAGGGCATGTGTCAAAAAGTTAGATAAGGGACACGGAGGGGAAGAAATATCTG
GACTCGAGGTTAATAGTATTTATCCATGCATTTGAGATCATATGTTTGATTTCCCCTCCG
TCAACTATCGCTTGTATAAAGAAGAAAATCACAGGCCAACTCTGTTGTATTATAAACCAT
AAACCAGTCTTCAAGATGCTTGAGCCCAAGTTCAGTAAGGCTCTGCTCTCATATATATGC
TTATGAGCCCAATGTATAAGTGGGTCTCCCTTGAAACAGTGAACAATCTTAACAAACACC
TCAAAAGAGCCCAATTGCTCCATTTGGCGGCGGCGTCAGCTTCGAGACGAAGCCAAGACC
AATTGATTGAGCTGGTAAAGTCTCCAATTGCCTGCACAAGGTTCTGGCAAGACTGGCCGC
AGCTTCCACCTCGATGGCAGAGGATAAAAGGCAATGAGAATTTGAGAAGCAGCAAAGCTC
CTGGATTTGAGACTTGAGACATGGATCTTCTCTGCAACGCATACTCAAACGCCTCAGACA
ACGAAGAAGAGGAAGAAGAATCAGCTAAACAACCCAGACCCGAAAACTTCACGCCCCCGA
ATTCGAAGCGGCTCAAACCCGATAACCCATTTACACATACTAAAACTCAGAATCCTCTGT
CGGACTCAACCCAGTTCCCGGCCCTCCGTATAGAAGCTCCGGTTCCTGGTAGATACGTAT
CCAAGAGAGAGCGCGGTCTCTTGGGTTCCCAACCTACCGCCCCCGACCCGAACCCGGATG
CTTTGCTGCTGACGACCTCGCCTGGTACTTTGTTCTTTCCATTTGGAAATATTCATAAAT
TCACGTTTTTTTATTTATTTGTAGAAACTTAAGAATGTAAATTACTAAATTTGGAAGAAA
AAGAAATGCTCATGACGGGTTCACTTAAGTTGACAATGTCACATTCATGTGCATATTTGC
ATAGCATATGTGTATGGTATACTGATGTAGTCAGTCATGTTGTTTGCTGGCAGTTTTTGG
GAGTATTTCGGATTCTGATGTTCCTCGTGATATTAAGTCTTTGTTGAGAAACAAAGCAAG
AAAGGGTCGTGCACAGCTTGGCCAGATGCCTCAAAGAATGTCTGTGCCTCTAAGCAGACA
TACCAAAGCTGTTAATGCTGTACATTGGTCACCAACTCATGGTAAGCTCTGCTTGTTCAC
CAACTCGTGTATTGACACTTATCCTTTTGGATTAGTGGTCTTGTGGCACAAAATTTTGCT
AAAAAAATTGGTTCTTGGATGCCCTTATAATACTTCTGACGATTGAATTTATTGGTTTAT
TAATTTGAGTAGAAGGTTGTTTTGTCAGTTGTTTAGATTAAATCCTTAAACAAGCAATAT
TCTATTTTGTATATGCCAGTTGCATTTAAAGCTCACTTGCCTTATTGATCTGTTCATTGG
AGTTAGTCTACAGCTCATCTTCTTGCCTCTGCTTCGATGGATCAAACAATCTGCATATGG
AATGTGTGGAGCAGTGATCAGAAGGTAGCCCGTGTTTTGAATTTTCACAATGCTGCTATC
AAAGATGTGAAATGGTCGGGGCAAGGGTTGTTTGTACTTTCTTGTGGATATGACTCCTCA
TCAAAGTTAGTGGATGTTGAAAGGGGGATAGAGACTCAGGTTTTTAAGGAGGATCAAGTT
GTTAGTGTTGTTAAATTCCATCCTGATAATTTCAACCTCTTTGTTTCTGGGGGATCCAAA
GGCGGTCTGAGGTTGTGGGATGTTAGAAATGGCAAGGCGGTCCATGAATACGTTCGAGGT
CATGATCCTATCCTTGATGTTGAATTCACCACGAATGGCAAGCAGATTATATCATCTAGT
GATGTATCTGGACGCAACCTTAGTGAAAATTCTATTGTTGTTTGGGATGTTTCACGACAA
GTTCCACTCTCTAATCAGGTAAGAGACTTCTTCCAGTTCTTGCTTCAATATGTGTTGCAA
ATGCAGTGTGTTTCATGCATTTATAAAAATTACATCCTTACGCAATTGATTACAGATATG
GTTGCCCTTGCATATCCTGTTTATATATTGAGCATAACTTGTATGTACATTAATTATGCA
TTATCCTGTAAGAACTTGCATTCATCCTTGTAACGTTGTTTTACGGTCTTTTTGGAAATC
CTCTTCTATTTGACCTTTCTAGATTTCATTATATGTTATCATCTAGTCTTCTGTTCAACG
CTTGTGAGACTTGGACCTGCCTATAATGAATTAATTTGGTTAGCATGCATTGTATACTTA
AGATGTAGATATAATACAAGGCCTTCTGTAATTATCTTCTTAATGATGAAAGATATGTGA
TGCTATAGATGTTGGCTGTGTCAGCTTATTTACGTGACACGATTCATGTTGAATATGTTG
CACATAATCTGTTCAATGGTCGTGTCGTAACTATAGAAATTTCCAATGTTTGGATCTCTT
ACTTCTTTGGAGTCATAACACGTGCTTTTTGACATTTGAAATATCTATTAGTCAGTAGTT
AAAATATTTTATTTTGTACTAGATTAGTGATCAGACTCATTTTGATTTTGATTCCTGAAA
GTTAATAAACATTTAAATTGGAATCATCATGATTCTGCTTCCAATTCCTGGTAGTTAGAA
AAACTGACAATGCATCATTATGATTCCTATTCTGATTCCTTCTCCTTTTGATTTCAAGTA
AGTAAAGTAATTAAACATCATGATATGTGCTTGTTCAATGCTCAGAAGGTGATAATTCTC
CTTTGGCAGCAAAAAAACCATGGTTGTTGGCAAACATATATTTCAGTATCTTTTAAATAC
ATCAACCTCATTGGATCAGAAAGAAGATGTATTCTTATGAAATATTCAGACATGAAAATG
AAGTTAGTTTTAACTGATTCACACTAAATGTAAATTACTTCTTTTCTTTGTTTTTTCAAA
GAAAGATTCTGCAGGATATGTTTAATTAATTTTGTTATGCAGGATTTGGTAGTACTATAC
ATATCATAGGAGCCATATTTTTTATTCTGATACTGAAGCATTAGTGAGATCTTAATTTAT
TTTATAATACTATTCACTACATAATGATTAGGTTTGTTTGATAAAATGCTTAAGGTTCAA
CTCGGATATTTCTTGTTGCTCAGTTGCTCTGCTTTCATCACTTGATAATGGTTCTTGCAT
GGACAGTTTTAATCTGATGTACTCATGTTGGACTCGGGCACTCATCAATTTTCCTTTTGG
CACATTACCAAACAATTGAATAAGAATATTCTTGGACGCATCTGATATAAACGATTCACA
ATTTGAAAAACAAACTTTTCAGTTTTAAGCATCCAGTGGATTTTTATTCTGATGGCAATA
CCTATGGAGTACAGAAGTGAAGGGTTCTGAAGCCTTTTAATCTATAAAATATAATTATTA
TAATGTAAATTTTGTGTGTCATCCTTTATAATTTGAATAGTGTATAGAATATCAATTGAC
TTCATTCAAATAGGTAATATTCATACGACTTAGTTTTAATTCATTATGTCATAGAAAACA
TGTTTTGGCAACTTTTAGTCAGCTCTCATTTTTATAAGTCTTCTCAAATGTGGGTTCCAT
CACGTCAGGGATATTGATGATAAATTGTTGAAAGTAAGAAACAGTAAATGTTCAATACTT
CAGAGTAAGCTCAAACTAGAATTGTTGTACATTGGCTTTTGAATTTTTCTCTCAAAAGAG
CAATGGTTGAGGGTAGTATATTATAACGCTTTATTGTCCTTCAGATGATAATCTGTCTAG
AGTAGGGTTAAAAAGTTTTTGTTAGCCAATATTGTAAATCATGCAGGTCCATGTACCATT
TCCATTTACCTTTGAGAGAAATTGGTTTCAACAGTGGGGTGCTAACATTGCTACTAGTGA
AAGAAACGTATGATCAAAATTCGAAAGCAATATTTGTAATCGAAACCATAGAGCCTAATC
GTAGGCAATTGCATAGTAGCTATTCTGAGATTAAATTTGCTATGCAATATCAATTGAGAG
ATTGCTCCATGCTGCTCCCTTTTTTGTTGGTGTATCGTTTTTATGGTGCGTTTACTGTAT
CCACATTTGTGATCATTAAACCATTTTTCTGCTACCTGTTTGACCATTTTTCTGCTACCT
GTTCGGCCATTTTTCTGCAACATGTTCGATCATTAATCACATAGCTTCGTGCATGTTCCA
TTCCCTTAGGTTGAGGTCCTATAAAACTGATATTCCCTCTGTATCAGGTTTATGTGGAAG
CCTACACATGTCCCTGTGTGAGATGCCACACATTTGAACCATTTTTCGTTGCCCAGTCAA
ATGGTAATTATATTGCAATCTTCTCTTCAATCCCCCCCTTCAAGCTGAACAAGTACAAGA
GGTATGAAAGCCATGGGGTATCAGGGTTTCCCATTAAATGCGTGTTTAGCGTGGATGGGG
AAAAGCTAATCTCGGGCTCCTCCGATGGTTCTATATACTTCTACGACTATAGGTCTTCTG
AGCTTGTCAGAAGAATCAAGGCATATGAGCAGGCTTGCATTGACATTGCTATCCACCCCA
GCATACCTAATGTGATTGCTTCATGCAGTTGGAATGGAGAGGTTTCAGTGTTTGAGTAAG
ATGTCTATATAAACTTCATTACAAGGCAGTCTTTGATTGTCTAAGAAAGAGATCAGTGAT
GTTGCAAGCAATCCTACATGTAATAGCCAAGAGGAATTGGCGCTGAAAAATTGAATGAAA
AATTATAAGGGAGAAAAATGTGGAATTGAATTTTCTGCTTTTTTGCATTTGCTTTCTTTC
AGAAATTCTCCTATACGGACGCCATGTATTTTCTACAACCTCTCCCTTATTTCCTCCCTG
TTTACAACAACGTCCACACGATAATAACATGCGGACATCAGGATGACAGAATAACATTGC
TTTCTTCTCCTATTGATTTTATTTTGTACTTCTAAACTCGTTGTCTAGGATTTGAATTAT
TGTATTGTTCCTTCTTTCTTCTAGGGATTGTGGGTTCATTTATCCTATTGTAGATCTTTT
ATCCTATAAATTGGGCTCCAAAAAAGGCCATGTCACACTACACATTTCACATCAGACATT
TATTAGTGTTTGATAAATG
>chr4:13288355-13293473 A2388 WDR P1
TAATTGAAAGGGCATGTGTCAAAAAGTTAGATAAGGGACACGGAGGGGAAGAAATATCTG
GACTCGAGGTTAATAGTATTTATCCATGCATTTGAGATCATATGTTTGATTTCCCCTCCG
TCAACTATCGCTTGTATAAAGAAGAAAATCACAGGCCAACTCTGTTGTATTATAAACCAT
AAACCAGTCTTCAAGATGCTTGAGCCCAAGTTCAGTAAGGCTCTGCTCTCATATATATGC
TTATGAGCCCAATGTATAAGTGGGTCTCCCTTGAAACAGTGAACAATCTTAACAAACACC
TCAAAAGAGCCCAATTGCTCCATTTGGCGGCGGCGTCAGCTTCGAGACGAAGCCAAGACC
AATTGATTGAGCTGGTAAAGTCTCCAATTGCCTGCACAAGGTTCTGGCAAGACTGGCCGC
AGCTTCCACCTCGATGGCAGAGGATAAAAGGCAATGAGAATTTGAGAAGCAGCAAAGCTC
CTGGATTTGAGACTTGAGACATGGATCTTCTCTGCAACGCATACTCAAACGCCTCAGACA
ACGAAGAAGAGGAAGAAGAATCAGCTAAACAACCCAGACCCGAAAACTTCACGCCCCCGA
ATTCGAAGCGGCTCAAACCCGATAACCCATTTACACATACTAAAACTCAGAATCCTCTGT
CGGACTCAACCCAGTTCCCGGCCCTCCGTATAGAAGCTCCGGTTCCTGGTAGATACGTAT
CCAAGAGAGAGCGCGGTCTCTTGGGTTCCCAACCTACCGCCCCCGACCCGAACCCGGATG
CTTTGCTGCTGACGACCTCGCCTGGTACTTTGTTCTTTCCATTTGGAAATATTCATAAAT
TCACGTTTTTTTATTTATTTGTAGAAACTTAAGAATGTAAATTACTAAATTTGGAAGAAA
AAGAAATGCTCATGACGGGTTCACTTAAGTTGACAATGTCACATTCATGTGCATATTTGC
ATAGCATATGTGTATGGTATACTGATGTAGTCAGTCATGTTGTTTGCTGGCAGTTTTTGG
GAGTATTTCGGATTCTGATGTTCCTCGTGATATTAAGTCTTTGTTGAGAAACAAAGCAAG
AAAGGGTCGTGCACAGCTTGGCCAGATGCCTCAAAGAATGTCTGTGCCTCTAAGCAGACA
TACCAAAGCTGTTAATGCTGTACATTGGTCACCAACTCATGGTAAGCTCTGCTTGTTCAC
CAACTCGTGTATTGACACTTATCCTTTTGGATTAGTGGTCTTGTGGCACAAAATTTTGCT
AAAAAAATTGGTTCTTGGATGCCCTTATAATACTTCTGACGATTGAATTTATTGGTTTAT
TAATTTGAGTAGAAGGTTGTTTTGTCAGTTGTTTAGATTAAATCCTTAAACAAGCAATAT
TCTATTTTGTATATGCCAGTTGCATTTAAAGCTCACTTGCCTTATTGATCTGTTCATTGG
AGTTAGTCTACAGCTCATCTTCTTGCCTCTGCTTCGATGGATCAAACAATCTGCATATGG
AATGTGTGGAGCAGTGATCAGAAGGTAGCCCGTGTTTTGAATTTTCACAATGCTGCTATC
AAAGATGTGAAATGGTCGGGGCAAGGGTTGTTTGTACTTTCTTGTGGATATGACTCCTCA
TCAAAGTTAGTGGATGTTGAAAGGGGGATAGAGACTCAGGTTTTTAAGGAGGATCAAGTT
GTTAGTGTTGTTAAATTCCATCCTGATAATTTCAACCTCTTTGTTTCTGGGGGATCCAAA
GGCGGTCTGAGGTTGTGGGATGTTAGAAATGGCAAGGCGGTCCATGAATACGTTCGAGGT
CATGATCCTATCCTTGATGTTGAATTCACCACGAATGGCAAGCAGATTATATCATCTAGT
GATGTATCTGGACGCAACCTTAGTGAAAATTCTATTGTTGTTTGGGATGTTTCACGACAA
GTTCCACTCTCTAATCAGGTAAGAGACTTCTTCCAGTTCTTGCTTCAATATGTGTTGCAA
ATGCAGTGTGTTTCATGCATTTATAAAAATTACATCCTTACGCAATTGATTACAGATATG
GTTGCCCTTGCATATCCTGTTTATATATTGAGCATAACTTGTATGTACATTAATTATGCA
TTATCCTGTAAGAACTTGCATTCATCCTTGTAACGTTGTTTTACGGTCTTTTTGGAAATC
CTCTTCTATTTGACCTTTCTAGATTTCATTATATGTTATCATCTAGTCTTCTGTTCAACG
CTTGTGAGACTTGGACCTGCCTATAATGAATTAATTTGGTTAGCATGCATTGTATACTTA
AGATGTAGATATAATACAAGGCCTTCTGTAATTATCTTCTTAATGATGAAAGATATGTGA
TGCTATAGATGTTGGCTGTGTCAGCTTATTTACGTGACACGATTCATGTTGAATATGTTG
CACATAATCTGTTCAATGGTCGTGTCGTAACTATAGAAATTTCCAATGTTTGGATCTCTT
ACTTCTTTGGAGTCATAACACGTGCTTTTTGACATTTGAAATATCTATTAGTCAGTAGTT
AAAATATTTTATTTTGTACTAGATTAGTGATCAGACTCATTTTGATTTTGATTCCTGAAA
GTTAATAAACATTTAAATTGGAATCATCATGATTCTGCTTCCAATTCCTGGTAGTTAGAA
AAACTGACAATGCATCATTATGATTCCTATTCTGATTCCTTCTCCTTTTGATTTCAAGTA
AGTAAAGTAATTAAACATCATGATATGTGCTTGTTCAATGCTCAGAAGGTGATAATTCTC
CTTTGGCAGCAAAAAAACCATGGTTGTTGGCAAACATATATTTCAGTATCTTTTAAATAC
ATCAACCTCATTGGATCAGAAAGAAGATGTATTCTTATGAAATATTCAGACATGAAAATG
AAGTTAGTTTTAACTGATTCACACTAAATGTAAATTACTTCTTTTCTTTGTTTTTTCAAA
GAAAGATTCTGCAGGATATGTTTAATTAATTTTGTTATGCAGGATTTGGTAGTACTATAC
ATATCATAGGAGCCATATTTTTTATTCTGATACTGAAGCATTAGTGAGATCTTAATTTAT
TTTATAATACTATTCACTACATAATGATTAGGTTTGTTTGATAAAATGCTTAAGGTTCAA
CTCGGATATTTCTTGTTGCTCAGTTGCTCTGCTTTCATCACTTGATAATGGTTCTTGCAT
GGACAGTTTTAATCTGATGTACTCATGTTGGACTCGGGCACTCATCAATTTTCCTTTTGG
CACATTACCAAACAATTGAATAAGAATATTCTTGGACGCATCTGATATAAACGATTCACA
ATTTGAAAAACAAACTTTTCAGTTTTAAGCATCCAGTGGATTTTTATTCTGATGGCAATA
CCTATGGAGTACAGAAGTGAAGGGTTCTGAAGCCTTTTAATCTATAAAATATAATTATTA
TAATGTAAATTTTGTGTGTCATCCTTTATAATTTGAATAGTGTATAGAATATCAATTGAC
TTCATTCAAATAGGTAATATTCATACGACTTAGTTTTAATTCATTATGTCATAGAAAACA
TGTTTTGGCAACTTTTAGTCAGCTCTCATTTTTATAAGTCTTCTCAAATGTGGGTTCCAT
CACGTCAGGGATATTGATGATAAATTGTTGAAAGTAAGAAACAGTAAATGTTCAATACTT
CAGAGTAAGCTCAAACTAGAATTGTTGTACATTGGCTTTTGAATTTTTCTCTCAAAAGAG
CAATGGTTGAGGGTAGTATATTATAACGCTTTATTGTCCTTCAGATGATAATCTGTCTAG
AGTAGGGTTAAAAAGTTTTTGTTAGCCAATATTGTAAATCATGCAGGTCCATGTACCATT
TCCATTTACCTTTGAGAGAAATTGGTTTCAACAGTGGGGTGCTAACATTGCTACTAGTGA
AAGAAACGTATGATCAAAATTCGAAAGCAATATTTGTAATCGAAACCATAGAGCCTAATC
GTAGGCAATTGCATAGTAGCTATTCTGAGATTAAATTTGCTATGCAATATCAATTGAGAG
ATTGCTCCATGCTGCTCCCTTTTTTGTTGGTGTATCGTTTTTATGGTGCGTTTACTGTAT
CCACATTTGTGATCATTAAACCATTTTTCTGCTACCTGTTTGACCATTTTTCTGCTACCT
GTTCGGCCATTTTTCTGCAACATGTTCGATCATTAATCACATAGCTTCGTGCATGTTCCA
TTCCCTTAGGTTGAGGTCCTATAAAACTGATATTCCCTCTGTATCAGGTTTATGTGGAAG
CCTACACATGTCCCTGTGTGAGATGCCACACATTTGAACCATTTTTCGTTGCCCAGTCAA
ATGGTAATTATATTGCAATCTTCTCTTCAATCCCCCCCTTCAAGCTGAACAAGTACAAGA
GGTATGAAAGCCATGGGGTATCAGGGTTTCCCATTAAATGCGTGTTTAGCGTGGATGGGG
AAAAGCTAATCTCGGGCTCCTCCGATGGTTCTATATACTTCTACGACTATAGGTCTTCTG
AGCTTGTCAGAAGAATCAAGGCATATGAGCAGGCTTGCATTGACATTGCTATCCACCCCA
GCATACCTAATGTGATTGCTTCATGCAGTTGGAATGGAGAGGTTTCAGTGTTTGAGTAAG
ATGTCTATATAAACTTCATTACAAGGCAGTCTTTGATTGTCTAAGAAAGAGATCAGTGAT
GTTGCAAGCAATCCTACATGTAATAGCCAAGAGGAATTGGCGCTGAAAAATTGAATGAAA
AATTATAAGGGAGAAAAATGTGGAATTGAATTTTCTGCTTTTTTGCATTTGCTTTCTTTC
AGAAATTCTCCTATACGGACGCCATGTATTTTCTACAACCTCTCCCTTATTTCCTCCCTG
TTTACAACAACGTCCACACGATAATAACATGCGGACATCAGGATGACAGAATAACATTGC
TTTCTTCTCCTATTGATTTTATTTTGTACTTCTAAACTCGTTGTCTAGGATTTGAATTAT
TGTATTGTTCCTTCTTTCTTCTAGGGATTGTGGGTTCATTTATCCTATTGTAGATCTTTT
ATCCTATAAATTGGGCTCCAAAAAAGGCCATGTCACACTACACATTTCACATCAGACATT
TATTAGTGTTTGATAAATG
>chr4:13288355-13293473 A2388 WDR P2
TAATTGAAAGGGCATGTGTCAAAAAGTTAGATAAGGGACACGGAGGGGAAGAAATATCTG
GACTCGAGGTTAATAGTATTTATCCATGCATTTGAGATCATATGTTTGATTTCCCCTCCG
TCAACTATCGCTTGTATAAAGAAGAAAATCACAGGCCAACTCTGTTGTATTATAAACCAT
AAACCAGTCTTCAAGATGCTTGAGCCCAAGTTCAGTAAGGCTCTGCTCTCATATATATGC
TTATGAGCCCAATGTATAAGTGGGTCTCCCTTGAAACAGTGAACAATCTTAACAAACACC
TCAAAAGAGCCCAATTGCTCCATTTGGCGGCGGCGTCAGCTTCGAGACGAAGCCAAGACC
AATTGATTGAGCTGGTAAAGTCTCCAATTGCCTGCACAAGGTTCTGGCAAGACTGGCCGC
AGCTTCCACCTCGATGGCAGAGGATAAAAGGCAATGAGAATTTGAGAAGCAGCAAAGCTC
CTGGATTTGAGACTTGAGACATGGATCTTCTCTGCAACGCATACTCAAACGCCTCAGACA
ACGAAGAAGAGGAAGAAGAATCAGCTAAACAACCCAGACCCGAAAACTTCACGCCCCCGA
ATTCGAAGCGGCTCAAACCCGATAACCCATTTACACATACTAAAACTCAGAATCCTCTGT
CGGACTCAACCCAGTTCCCGGCCCTCCGTATAGAAGCTCCGGTTCCTGGTAGATACGTAT
CCAAGAGAGAGCGCGGTCTCTTGGGTTCCCAACCTACCGCCCCCGACCCGAACCCGGATG
CTTTGCTGCTGACGACCTCGCCTGGTACTTTGTTCTTTCCATTTGGAAATATTCATAAAT
TCACGTTTTTTTATTTATTTGTAGAAACTTAAGAATGTAAATTACTAAATTTGGAAGAAA
AAGAAATGCTCATGACGGGTTCACTTAAGTTGACAATGTCACATTCATGTGCATATTTGC
ATAGCATATGTGTATGGTATACTGATGTAGTCAGTCATGTTGTTTGCTGGCAGTTTTTGG
GAGTATTTCGGATTCTGATGTTCCTCGTGATATTAAGTCTTTGTTGAGAAACAAAGCAAG
AAAGGGTCGTGCACAGCTTGGCCAGATGCCTCAAAGAATGTCTGTGCCTCTAAGCAGACA
TACCAAAGCTGTTAATGCTGTACATTGGTCACCAACTCATGGTAAGCTCTGCTTGTTCAC
CAACTCGTGTATTGACACTTATCCTTTTGGATTAGTGGTCTTGTGGCACAAAATTTTGCT
AAAAAAATTGGTTCTTGGATGCCCTTATAATACTTCTGACGATTGAATTTATTGGTTTAT
TAATTTGAGTAGAAGGTTGTTTTGTCAGTTGTTTAGATTAAATCCTTAAACAAGCAATAT
TCTATTTTGTATATGCCAGTTGCATTTAAAGCTCACTTGCCTTATTGATCTGTTCATTGG
AGTTAGTCTACAGCTCATCTTCTTGCCTCTGCTTCGATGGATCAAACAATCTGCATATGG
AATGTGTGGAGCAGTGATCAGAAGGTAGCCCGTGTTTTGAATTTTCACAATGCTGCTATC
AAAGATGTGAAATGGTCGGGGCAAGGGTTGTTTGTACTTTCTTGTGGATATGACTCCTCA
TCAAAGTTAGTGGATGTTGAAAGGGGGATAGAGACTCAGGTTTTTAAGGAGGATCAAGTT
GTTAGTGTTGTTAAATTCCATCCTGATAATTTCAACCTCTTTGTTTCTGGGGGATCCAAA
GGCGGTCTGAGGTTGTGGGATGTTAGAAATGGCAAGGCGGTCCATGAATACGTTCGAGGT
CATGATCCTATCCTTGATGTTGAATTCACCACGAATGGCAAGCAGATTATATCATCTAGT
GATGTATCTGGACGCAACCTTAGTGAAAATTCTATTGTTGTTTGGGATGTTTCACGACAA
GTTCCACTCTCTAATCAGGTAAGAGACTTCTTCCAGTTCTTGCTTCAATATGTGTTGCAA
ATGCAGTGTGTTTCATGCATTTATAAAAATTACATCCTTACGCAATTGATTACAGATATG
GTTGCCCTTGCATATCCTGTTTATATATTGAGCATAACTTGTATGTACATTAATTATGCA
TTATCCTGTAAGAACTTGCATTCATCCTTGTAACGTTGTTTTACGGTCTTTTTGGAAATC
CTCTTCTATTTGACCTTTCTAGATTTCATTATATGTTATCATCTAGTCTTCTGTTCAACG
CTTGTGAGACTTGGACCTGCCTATAATGAATTAATTTGGTTAGCATGCATTGTATACTTA
AGATGTAGATATAATACAAGGCCTTCTGTAATTATCTTCTTAATGATGAAAGATATGTGA
TGCTATAGATGTTGGCTGTGTCAGCTTATTTACGTGACACGATTCATGTTGAATATGTTG
CACATAATCTGTTCAATGGTCGTGTCGTAACTATAGAAATTTCCAATGTTTGGATCTCTT
ACTTCTTTGGAGTCATAACACGTGCTTTTTGACATTTGAAATATCTATTAGTCAGTAGTT
AAAATATTTTATTTTGTACTAGATTAGTGATCAGACTCATTTTGATTTTGATTCCTGAAA
GTTAATAAACATTTAAATTGGAATCATCATGATTCTGCTTCCAATTCCTGGTAGTTAGAA
AAACTGACAATGCATCATTATGATTCCTATTCTGATTCCTTCTCCTTTTGATTTCAAGTA
AGTAAAGTAATTAAACATCATGATATGTGCTTGTTCAATGCTCAGAAGGTGATAATTCTC
CTTTGGCAGCAAAAAAACCATGGTTGTTGGCAAACATATATTTCAGTATCTTTTAAATAC
ATCAACCTCATTGGATCAGAAAGAAGATGTATTCTTATGAAATATTCAGACATGAAAATG
AAGTTAGTTTTAACTGATTCACACTAAATGTAAATTACTTCTTTTCTTTGTTTTTTCAAA
GAAAGATTCTGCAGGATATGTTTAATTAATTTTGTTATGCAGGATTTGGTAGTACTATAC
ATATCATAGGAGCCATATTTTTTATTCTGATACTGAAGCATTAGTGAGATCTTAATTTAT
TTTATAATACTATTCACTACATAATGATTAGGTTTGTTTGATAAAATGCTTAAGGTTCAA
CTCGGATATTTCTTGTTGCTCAGTTGCTCTGCTTTCATCACTTGATAATGGTTCTTGCAT
GGACAGTTTTAATCTGATGTACTCATGTTGGACTCGGGCACTCATCAATTTTCCTTTTGG
CACATTACCAAACAATTGAATAAGAATATTCTTGGACGCATCTGATATAAACGATTCACA
ATTTGAAAAACAAACTTTTCAGTTTTAAGCATCCAGTGGATTTTTATTCTGATGGCAATA
CCTATGGAGTACAGAAGTGAAGGGTTCTGAAGCCTTTTAATCTATAAAATATAATTATTA
TAATGTAAATTTTGTGTGTCATCCTTTATAATTTGAATAGTGTATAGAATATCAATTGAC
TTCATTCAAATAGGTAATATTCATACGACTTAGTTTTAATTCATTATGTCATAGAAAACA
TGTTTTGGCAACTTTTAGTCAGCTCTCATTTTTATAAGTCTTCTCAAATGTGGGTTCCAT
CACGTCAGGGATATTGATGATAAATTGTTGAAAGTAAGAAACAGTAAATGTTCAATACTT
CAGAGTAAGCTCAAACTAGAATTGTTGTACATTGGCTTTTGAATTTTTCTCTCAAAAGAG
CAATGGTTGAGGGTAGTATATTATAACGCTTTATTGTCCTTCAGATGATAATCTGTCTAG
AGTAGGGTTAAAAAGTTTTTGTTAGCCAATATTGTAAATCATGCAGGTCCATGTACCATT
TCCATTTACCTTTGAGAGAAATTGGTTTCAACAGTGGGGTGCTAACATTGCTACTAGTGA
AAGAAACGTATGATCAAAATTCGAAAGCAATATTTGTAATCGAAACCATAGAGCCTAATC
GTAGGCAATTGCATAGTAGCTATTCTGAGATTAAATTTGCTATGCAATATCAATTGAGAG
ATTGCTCCATGCTGCTCCCTTTTTTGTTGGTGTATCGTTTTTATGGTGCGTTTACTGTAT
CCACATTTGTGATCATTAAACCATTTTTCTGCTACCTGTTTGACCATTTTTCTGCTACCT
GTTCGGCCATTTTTCTGCAACATGTTCGATCATTAATCACATAGCTTCGTGCATGTTCCA
TTCCCTTAGGTTGAGGTCCTATAAAACTGATATTCCCTCTGTATCAGGTTTATGTGGAAG
CCTACACATGTCCCTGTGTGAGATGCCACACATTTGAACCATTTTTCGTTGCCCAGTCAA
ATGGTAATTATATTGCAATCTTCTCTTCAATCCCCCCCTTCAAGCTGAACAAGTACAAGA
GGTATGAAAGCCATGGGGTATCAGGGTTTCCCATTAAATGCGTGTTTAGCGTGGATGGGG
AAAAGCTAATCTCGGGCTCCTCCGATGGTTCTATATACTTCTACGACTATAGGTCTTCTG
AGCTTGTCAGAAGAATCAAGGCATATGAGCAGGCTTGCATTGACATTGCTATCCACCCCA
GCATACCTAATGTGATTGCTTCATGCAGTTGGAATGGAGAGGTTTCAGTGTTTGAGTAAG
ATGTCTATATAAACTTCATTACAAGGCAGTCTTTGATTGTCTAAGAAAGAGATCAGTGAT
GTTGCAAGCAATCCTACATGTAATAGCCAAGAGGAATTGGCGCTGAAAAATTGAATGAAA
AATTATAAGGGAGAAAAATGTGGAATTGAATTTTCTGCTTTTTTGCATTTGCTTTCTTTC
AGAAATTCTCCTATACGGACGCCATGTATTTTCTACAACCTCTCCCTTATTTCCTCCCTG
TTTACAACAACGTCCACACGATAATAACATGCGGACATCAGGATGACAGAATAACATTGC
TTTCTTCTCCTATTGATTTTATTTTGTACTTCTAAACTCGTTGTCTAGGATTTGAATTAT
TGTATTGTTCCTTCTTTCTTCTAGGGATTGTGGGTTCATTTATCCTATTGTAGATCTTTT
ATCCTATAAATTGGGCTCCAAAAAAGGCCATGTCACACTACACATTTCACATCAGACATT
TATTAGTGTTTGATAAATG
>chr4:13288355-13293473 A2458 WDR P1
TAATTGAAAGGGCATGTGTCAAAAAGTTAGATAAGGGACACGGAGGGGAAGAAATATCTG
GACTCGAGGTTAATAGTATTTATCCATGCATTTGAGATCATATGTTTGATTTCCCCTCCG
TCAACTATCGCTTGTATAAAGAAGAAAATCACAGGCCAACTCTGTTGTATTATAAACCAT
AAACCAGTCTTCAAGATGCTTGAGCCCAAGTTCAGTAAGGCTCTGCTCTCATATATATGC
TTATGAGCCCAATGTATAAGTGGGTCTCCCTTGAAACAGTGAACAATCTTAACAAACACC
TCAAAAGAGCCCAATTGCTCCATTTGGCGGCGGCGTCAGCTTCGAGACGAAGCCAAGACC
AATTGATTGAGCTGGTAAAGTCTCCAATTGCCTGCACAAGGTTCTGGCAAGACTGGCCGC
AGCTTCCACCTCGATGGCAGAGGATAAAAGGCAATGAGAATTTGAGAAGCAGCAAAGCTC
CTGGATTTGAGACTTGAGACATGGATCTTCTCTGCAACGCATACTCAAACGCCTCAGACA
ACGAAGAAGAGGAAGAAGAATCAGCTAAACAACCCAGACCCGAAAACTTCACGCCCCCGA
ATTCGAAGCGGCTCAAACCCGATAACCCATTTACACATACTAAAACTCAGAATCCTCTGT
CGGACTCAACCCAGTTCCCGGCCCTCCGTATAGAAGCTCCGGTTCCTGGTAGATACGTAT
CCAAGAGAGAGCGCGGTCTCTTGGGTTCCCAACCTACCGCCCCCGACCCGAACCCGGATG
CTTTGCTGCTGACGACCTCGCCTGGTACTTTGTTCTTTCCATTTGGAAATATTCATAAAT
TCACGTTTTTTTATTTATTTGTAGAAACTTAAGAATGTAAATTACTAAATTTGGAAGAAA
AAGAAATGCTCATGACGGGTTCACTTAAGTTGACAATGTCACATTCATGTGCATATTTGC
ATAGCATATGTGTATGGTATACTGATGTAGTCAGTCATGTTGTTTGCTGGCAGTTTTTGG
GAGTATTTCGGATTCTGATGTTCCTCGTGATATTAAGTCTTTGTTGAGAAACAAAGCAAG
AAAGGGTCGTGCACAGCTTGGCCAGATGCCTCAAAGAATGTCTGTGCCTCTAAGCAGACA
TACCAAAGCTGTTAATGCTGTACATTGGTCACCAACTCATGGTAAGCTCTGCTTGTTCAC
CAACTCGTGTATTGACACTTATCCTTTTGGATTAGTGGTCTTGTGGCACAAAATTTTGCT
AAAAAAATTGGTTCTTGGATGCCCTTATAATACTTCTGACGATTGAATTTATTGGTTTAT
TAATTTGAGTAGAAGGTTGTTTTGTCAGTTGTTTAGATTAAATCCTTAAACAAGCAATAT
TCTATTTTGTATATGCCAGTTGCATTTAAAGCTCACTTGCCTTATTGATCTGTTCATTGG
AGTTAGTCTACAGCTCATCTTCTTGCCTCTGCTTCGATGGATCAAACAATCTGCATATGG
AATGTGTGGAGCAGTGATCAGAAGGTAGCCCGTGTTTTGAATTTTCACAATGCTGCTATC
AAAGATGTGAAATGGTCGGGGCAAGGGTTGTTTGTACTTTCTTGTGGATATGACTCCTCA
TCAAAGTTAGTGGATGTTGAAAGGGGGATAGAGACTCAGGTTTTTAAGGAGGATCAAGTT
GTTAGTGTTGTTAAATTCCATCCTGATAATTTCAACCTCTTTGTTTCTGGGGGATCCAAA
GGCGGTCTGAGGTTGTGGGATGTTAGAAATGGCAAGGCGGTCCATGAATACGTTCGAGGT
CATGATCCTATCCTTGATGTTGAATTCACCACGAATGGCAAGCAGATTATATCATCTAGT
GATGTATCTGGACGCAACCTTAGTGAAAATTCTATTGTTGTTTGGGATGTTTCACGACAA
GTTCCACTCTCTAATCAGGTAAGAGACTTCTTCCAGTTCTTGCTTCAATATGTGTTGCAA
ATGCAGTGTGTTTCATGCATTTATAAAAATTACATCCTTACGCAATTGATTACAGATATG
GTTGCCCTTGCATATCCTGTTTATATATTGAGCATAACTTGTATGTACATTAATTATGCA
TTATCCTGTAAGAACTTGCATTCATCCTTGTAACGTTGTTTTACGGTCTTTTTGGAAATC
CTCTTCTATTTGACCTTTCTAGATTTCATTATATGTTATCATCTAGTCTTCTGTTCAACG
CTTGTGAGACTTGGACCTGCCTATAATGAATTAATTTGGTTAGCATGCATTGTATACTTA
AGATGTAGATATAATACAAGGCCTTCTGTAATTATCTTCTTAATGATGAAAGATATGTGA
TGCTATAGATGTTGGCTGTGTCAGCTTATTTACGTGACACGATTCATGTTGAATATGTTG
CACATAATCTGTTCAATGGTCGTGTCGTAACTATAGAAATTTCCAATGTTTGGATCTCTT
ACTTCTTTGGAGTCATAACACGTGCTTTTTGACATTTGAAATATCTATTAGTCAGTAGTT
AAAATATTTTATTTTGTACTAGATTAGTGATCAGACTCATTTTGATTTTGATTCCTGAAA
GTTAATAAACATTTAAATTGGAATCATCATGATTCTGCTTCCAATTCCTGGTAGTTAGAA
AAACTGACAATGCATCATTATGATTCCTATTCTGATTCCTTCTCCTTTTGATTTCAAGTA
AGTAAAGTAATTAAACATCATGATATGTGCTTGTTCAATGCTCAGAAGGTGATAATTCTC
CTTTGGCAGCAAAAAAACCATGGTTGTTGGCAAACATATATTTCAGTATCTTTTAAATAC
ATCAACCTCATTGGATCAGAAAGAAGATGTATTCTTATGAAATATTCAGACATGAAAATG
AAGTTAGTTTTAACTGATTCACACTAAATGTAAATTACTTCTTTTCTTTGTTTTTTCAAA
GAAAGATTCTGCAGGATATGTTTAATTAATTTTGTTATGCAGGATTTGGTAGTACTATAC
ATATCATAGGAGCCATATTTTTTATTCTGATACTGAAGCATTAGTGAGATCTTAATTTAT
TTTATAATACTATTCACTACATAATGATTAGGTTTGTTTGATAAAATGCTTAAGGTTCAA
CTCGGATATTTCTTGTTGCTCAGTTGCTCTGCTTTCATCACTTGATAATGGTTCTTGCAT
GGACAGTTTTAATCTGATGTACTCATGTTGGACTCGGGCACTCATCAATTTTCCTTTTGG
CACATTACCAAACAATTGAATAAGAATATTCTTGGACGCATCTGATATAAACGATTCACA
ATTTGAAAAACAAACTTTTCAGTTTTAAGCATCCAGTGGATTTTTATTCTGATGGCAATA
CCTATGGAGTACAGAAGTGAAGGGTTCTGAAGCCTTTTAATCTATAAAATATAATTATTA
TAATGTAAATTTTGTGTGTCATCCTTTATAATTTGAATAGTGTATAGAATATCAATTGAC
TTCATTCAAATAGGTAATATTCATACGACTTAGTTTTAATTCATTATGTCATAGAAAACA
TGTTTTGGCAACTTTTAGTCAGCTCTCATTTTTATAAGTCTTCTCAAATGTGGGTTCCAT
CACGTCAGGGATATTGATGATAAATTGTTGAAAGTAAGAAACAGTAAATGTTCAATACTT
CAGAGTAAGCTCAAACTAGAATTGTTGTACATTGGCTTTTGAATTTTTCTCTCAAAAGAG
CAATGGTTGAGGGTAGTATATTATAACGCTTTATTGTCCTTCAGATGATAATCTGTCTAG
AGTAGGGTTAAAAAGTTTTTGTTAGCCAATATTGTAAATCATGCAGGTCCATGTACCATT
TCCATTTACCTTTGAGAGAAATTGGTTTCAACAGTGGGGTGCTAACATTGCTACTAGTGA
AAGAAACGTATGATCAAAATTCGAAAGCAATATTTGTAATCGAAACCATAGAGCCTAATC
GTAGGCAATTGCATAGTAGCTATTCTGAGATTAAATTTGCTATGCAATATCAATTGAGAG
ATTGCTCCATGCTGCTCCCTTTTTTGTTGGTGTATCGTTTTTATGGTGCGTTTACTGTAT
CCACATTTGTGATCATTAAACCATTTTTCTGCTACCTGTTTGACCATTTTTCTGCTACCT
GTTCGGCCATTTTTCTGCAACATGTTCGATCATTAATCACATAGCTTCGTGCATGTTCCA
TTCCCTTAGGTTGAGGTCCTATAAAACTGATATTCCCTCTGTATCAGGTTTATGTGGAAG
CCTACACATGTCCCTGTGTGAGATGCCACACATTTGAACCATTTTTCGTTGCCCAGTCAA
ATGGTAATTATATTGCAATCTTCTCTTCAATCCCCCCCTTCAAGCTGAACAAGTACAAGA
GGTATGAAAGCCATGGGGTATCAGGGTTTCCCATTAAATGCGTGTTTAGCGTGGATGGGG
AAAAGCTAATCTCGGGCTCCTCCGATGGTTCTATATACTTCTACGACTATAGGTCTTCTG
AGCTTGTCAGAAGAATCAAGGCATATGAGCAGGCTTGCATTGACATTGCTATCCACCCCA
GCATACCTAATGTGATTGCTTCATGCAGTTGGAATGGAGAGGTTTCAGTGTTTGAGTAAG
ATGTCTATATAAACTTCATTACAAGGCAGTCTTTGATTGTCTAAGAAAGAGATCAGTGAT
GTTGCAAGCAATCCTACATGTAATAGCCAAGAGGAATTGGCGCTGAAAAATTGAATGAAA
AATTATAAGGGAGAAAAATGTGGAATTGAATTTTCTGCTTTTTTGCATTTGCTTTCTTTC
AGAAATTCTCCTATACGGACGCCATGTATTTTCTACAACCTCTCCCTTATTTCCTCCCTG
TTTACAACAACGTCCACACGATAATAACATGCGGACATCAGGATGACAGAATAACATTGC
TTTCTTCTCCTATTGATTTTATTTTGTACTTCTAAACTCGTTGTCTAGGATTTGAATTAT
TGTATTGTTCCTTCTTTCTTCTAGGGATTGTGGGTTCATTTATCCTATTGTAGATCTTTT
ATCCTATAAATTGGGCTCCAAAAAAGGCCATGTCACACTACACATTTCACATCAGACATT
TATTAGTGTTTGATAAATG
>chr4:13288355-13293473 A2458 WDR P2
TAATTGAAAGGGCATGTGTCAAAAAGTTAGATAAGGGACACGGAGGGGAAGAAATATCTG
GACTCGAGGTTAATAGTATTTATCCATGCATTTGAGATCATATGTTTGATTTCCCCTCCG
TCAACTATCGCTTGTATAAAGAAGAAAATCACAGGCCAACTCTGTTGTATTATAAACCAT
AAACCAGTCTTCAAGATGCTTGAGCCCAAGTTCAGTAAGGCTCTGCTCTCATATATATGC
TTATGAGCCCAATGTATAAGTGGGTCTCCCTTGAAACAGTGAACAATCTTAACAAACACC
TCAAAAGAGCCCAATTGCTCCATTTGGCGGCGGCGTCAGCTTCGAGACGAAGCCAAGACC
AATTGATTGAGCTGGTAAAGTCTCCAATTGCCTGCACAAGGTTCTGGCAAGACTGGCCGC
AGCTTCCACCTCGATGGCAGAGGATAAAAGGCAATGAGAATTTGAGAAGCAGCAAAGCTC
CTGGATTTGAGACTTGAGACATGGATCTTCTCTGCAACGCATACTCAAACGCCTCAGACA
ACGAAGAAGAGGAAGAAGAATCAGCTAAACAACCCAGACCCGAAAACTTCACGCCCCCGA
ATTCGAAGCGGCTCAAACCCGATAACCCATTTACACATACTAAAACTCAGAATCCTCTGT
CGGACTCAACCCAGTTCCCGGCCCTCCGTATAGAAGCTCCGGTTCCTGGTAGATACGTAT
CCAAGAGAGAGCGCGGTCTCTTGGGTTCCCAACCTACCGCCCCCGACCCGAACCCGGATG
CTTTGCTGCTGACGACCTCGCCTGGTACTTTGTTCTTTCCATTTGGAAATATTCATAAAT
TCACGTTTTTTTATTTATTTGTAGAAACTTAAGAATGTAAATTACTAAATTTGGAAGAAA
AAGAAATGCTCATGACGGGTTCACTTAAGTTGACAATGTCACATTCATGTGCATATTTGC
ATAGCATATGTGTATGGTATACTGATGTAGTCAGTCATGTTGTTTGCTGGCAGTTTTTGG
GAGTATTTCGGATTCTGATGTTCCTCGTGATATTAAGTCTTTGTTGAGAAACAAAGCAAG
AAAGGGTCGTGCACAGCTTGGCCAGATGCCTCAAAGAATGTCTGTGCCTCTAAGCAGACA
TACCAAAGCTGTTAATGCTGTACATTGGTCACCAACTCATGGTAAGCTCTGCTTGTTCAC
CAACTCGTGTATTGACACTTATCCTTTTGGATTAGTGGTCTTGTGGCACAAAATTTTGCT
AAAAAAATTGGTTCTTGGATGCCCTTATAATACTTCTGACGATTGAATTTATTGGTTTAT
TAATTTGAGTAGAAGGTTGTTTTGTCAGTTGTTTAGATTAAATCCTTAAACAAGCAATAT
TCTATTTTGTATATGCCAGTTGCATTTAAAGCTCACTTGCCTTATTGATCTGTTCATTGG
AGTTAGTCTACAGCTCATCTTCTTGCCTCTGCTTCGATGGATCAAACAATCTGCATATGG
AATGTGTGGAGCAGTGATCAGAAGGTAGCCCGTGTTTTGAATTTTCACAATGCTGCTATC
AAAGATGTGAAATGGTCGGGGCAAGGGTTGTTTGTACTTTCTTGTGGATATGACTCCTCA
TCAAAGTTAGTGGATGTTGAAAGGGGGATAGAGACTCAGGTTTTTAAGGAGGATCAAGTT
GTTAGTGTTGTTAAATTCCATCCTGATAATTTCAACCTCTTTGTTTCTGGGGGATCCAAA
GGCGGTCTGAGGTTGTGGGATGTTAGAAATGGCAAGGCGGTCCATGAATACGTTCGAGGT
CATGATCCTATCCTTGATGTTGAATTCACCACGAATGGCAAGCAGATTATATCATCTAGT
GATGTATCTGGACGCAACCTTAGTGAAAATTCTATTGTTGTTTGGGATGTTTCACGACAA
GTTCCACTCTCTAATCAGGTAAGAGACTTCTTCCAGTTCTTGCTTCAATATGTGTTGCAA
ATGCAGTGTGTTTCATGCATTTATAAAAATTACATCCTTACGCAATTGATTACAGATATG
GTTGCCCTTGCATATCCTGTTTATATATTGAGCATAACTTGTATGTACATTAATTATGCA
TTATCCTGTAAGAACTTGCATTCATCCTTGTAACGTTGTTTTACGGTCTTTTTGGAAATC
CTCTTCTATTTGACCTTTCTAGATTTCATTATATGTTATCATCTAGTCTTCTGTTCAACG
CTTGTGAGACTTGGACCTGCCTATAATGAATTAATTTGGTTAGCATGCATTGTATACTTA
AGATGTAGATATAATACAAGGCCTTCTGTAATTATCTTCTTAATGATGAAAGATATGTGA
TGCTATAGATGTTGGCTGTGTCAGCTTATTTACGTGACACGATTCATGTTGAATATGTTG
CACATAATCTGTTCAATGGTCGTGTCGTAACTATAGAAATTTCCAATGTTTGGATCTCTT
ACTTCTTTGGAGTCATAACACGTGCTTTTTGACATTTGAAATATCTATTAGTCAGTAGTT
AAAATATTTTATTTTGTACTAGATTAGTGATCAGACTCATTTTGATTTTGATTCCTGAAA
GTTAATAAACATTTAAATTGGAATCATCATGATTCTGCTTCCAATTCCTGGTAGTTAGAA
AAACTGACAATGCATCATTATGATTCCTATTCTGATTCCTTCTCCTTTTGATTTCAAGTA
AGTAAAGTAATTAAACATCATGATATGTGCTTGTTCAATGCTCAGAAGGTGATAATTCTC
CTTTGGCAGCAAAAAAACCATGGTTGTTGGCAAACATATATTTCAGTATCTTTTAAATAC
ATCAACCTCATTGGATCAGAAAGAAGATGTATTCTTATGAAATATTCAGACATGAAAATG
AAGTTAGTTTTAACTGATTCACACTAAATGTAAATTACTTCTTTTCTTTGTTTTTTCAAA
GAAAGATTCTGCAGGATATGTTTAATTAATTTTGTTATGCAGGATTTGGTAGTACTATAC
ATATCATAGGAGCCATATTTTTTATTCTGATACTGAAGCATTAGTGAGATCTTAATTTAT
TTTATAATACTATTCACTACATAATGATTAGGTTTGTTTGATAAAATGCTTAAGGTTCAA
CTCGGATATTTCTTGTTGCTCAGTTGCTCTGCTTTCATCACTTGATAATGGTTCTTGCAT
GGACAGTTTTAATCTGATGTACTCATGTTGGACTCGGGCACTCATCAATTTTCCTTTTGG
CACATTACCAAACAATTGAATAAGAATATTCTTGGACGCATCTGATATAAACGATTCACA
ATTTGAAAAACAAACTTTTCAGTTTTAAGCATCCAGTGGATTTTTATTCTGATGGCAATA
CCTATGGAGTACAGAAGTGAAGGGTTCTGAAGCCTTTTAATCTATAAAATATAATTATTA
TAATGTAAATTTTGTGTGTCATCCTTTATAATTTGAATAGTGTATAGAATATCAATTGAC
TTCATTCAAATAGGTAATATTCATACGACTTAGTTTTAATTCATTATGTCATAGAAAACA
TGTTTTGGCAACTTTTAGTCAGCTCTCATTTTTATAAGTCTTCTCAAATGTGGGTTCCAT
CACGTCAGGGATATTGATGATAAATTGTTGAAAGTAAGAAACAGTAAATGTTCAATACTT
CAGAGTAAGCTCAAACTAGAATTGTTGTACATTGGCTTTTGAATTTTTCTCTCAAAAGAG
CAATGGTTGAGGGTAGTATATTATAACGCTTTATTGTCCTTCAGATGATAATCTGTCTAG
AGTAGGGTTAAAAAGTTTTTGTTAGCCAATATTGTAAATCATGCAGGTCCATGTACCATT
TCCATTTACCTTTGAGAGAAATTGGTTTCAACAGTGGGGTGCTAACATTGCTACTAGTGA
AAGAAACGTATGATCAAAATTCGAAAGCAATATTTGTAATCGAAACCATAGAGCCTAATC
GTAGGCAATTGCATAGTAGCTATTCTGAGATTAAATTTGCTATGCAATATCAATTGAGAG
ATTGCTCCATGCTGCTCCCTTTTTTGTTGGTGTATCGTTTTTATGGTGCGTTTACTGTAT
CCACATTTGTGATCATTAAACCATTTTTCTGCTACCTGTTTGACCATTTTTCTGCTACCT
GTTCGGCCATTTTTCTGCAACATGTTCGATCATTAATCACATAGCTTCGTGCATGTTCCA
TTCCCTTAGGTTGAGGTCCTATAAAACTGATATTCCCTCTGTATCAGGTTTATGTGGAAG
CCTACACATGTCCCTGTGTGAGATGCCACACATTTGAACCATTTTTCGTTGCCCAGTCAA
ATGGTAATTATATTGCAATCTTCTCTTCAATCCCCCCCTTCAAGCTGAACAAGTACAAGA
GGTATGAAAGCCATGGGGTATCAGGGTTTCCCATTAAATGCGTGTTTAGCGTGGATGGGG
AAAAGCTAATCTCGGGCTCCTCCGATGGTTCTATATACTTCTACGACTATAGGTCTTCTG
AGCTTGTCAGAAGAATCAAGGCATATGAGCAGGCTTGCATTGACATTGCTATCCACCCCA
GCATACCTAATGTGATTGCTTCATGCAGTTGGAATGGAGAGGTTTCAGTGTTTGAGTAAG
ATGTCTATATAAACTTCATTACAAGGCAGTCTTTGATTGTCTAAGAAAGAGATCAGTGAT
GTTGCAAGCAATCCTACATGTAATAGCCAAGAGGAATTGGCGCTGAAAAATTGAATGAAA
AATTATAAGGGAGAAAAATGTGGAATTGAATTTTCTGCTTTTTTGCATTTGCTTTCTTTC
AGAAATTCTCCTATACGGACGCCATGTATTTTCTACAACCTCTCCCTTATTTCCTCCCTG
TTTACAACAACGTCCACACGATAATAACATGCGGACATCAGGATGACAGAATAACATTGC
TTTCTTCTCCTATTGATTTTATTTTGTACTTCTAAACTCGTTGTCTAGGATTTGAATTAT
TGTATTGTTCCTTCTTTCTTCTAGGGATTGTGGGTTCATTTATCCTATTGTAGATCTTTT
ATCCTATAAATTGGGCTCCAAAAAAGGCCATGTCACACTACACATTTCACATCAGACATT
TATTAGTGTTTGATAAATG
>chr4:13288355-13293473 A2481 WDR P1
TAATTGAAAGGGCATGTGTCAAAAAGTTAGATAAGGGACACGGAGGGGAAGAAATATCTG
GACTCGAGGTTAATAGTATTTATCCATGCATTTGAGATCATATGTTTGATTTCCCCTCCG
TCAACTATCGCTTGTATAAAGAAGAAAATCACAGGCCAACTCTGTTGTATTATAAACCAT
AAACCAGTCTTCAAGATGCTTGAGCCCAAGTTCAGTAAGGCTCTGCTCTCATATATATGC
TTATGAGCCCAATGTATAAGTGGGTCTCCCTTGAAACAGTGAACAATCTTAACAAACACC
TCAAAAGAGCCCAATTGCTCCATTTGGCGGCGGCGTCAGCTTCGAGACGAAGCCAAGACC
AATTGATTGAGCTGGTAAAGTCTCCAATTGCCTGCACAAGGTTCTGGCAAGACTGGCCGC
AGCTTCCACCTCGATGGCAGAGGATAAAAGGCAATGAGAATTTGAGAAGCAGCAAAGCTC
CTGGATTTGAGACTTGAGACATGGATCTTCTCTGCAACGCATACTCAAACGCCTCAGACA
ACGAAGAAGAGGAAGAAGAATCAGCTAAACAACCCAGACCCGAAAACTTCACGCCCCCGA
ATTCGAAGCGGCTCAAACCCGATAACCCATTTACACATACTAAAACTCAGAATCCTCTGT
CGGACTCAACCCAGTTCCCGGCCCTCCGTATAGAAGCTCCGGTTCCTGGTAGATACGTAT
CCAAGAGAGAGCGCGGTCTCTTGGGTTCCCAACCTACCGCCCCCGACCCGAACCCGGATG
CTTTGCTGCTGACGACCTCGCCTGGTACTTTGTTCTTTCCATTTGGAAATATTCATAAAT
TCACGTTTTTTTATTTATTTGTAGAAACTTAAGAATGTAAATTACTAAATTTGGAAGAAA
AAGAAATGCTCATGACGGGTTCACTTAAGTTGACAATGTCACATTCATGTGCATATTTGC
ATAGCATATGTGTATGGTATACTGATGTAGTCAGTCATGTTGTTTGCTGGCAGTTTTTGG
GAGTATTTCGGATTCTGATGTTCCTCGTGATATTAAGTCTTTGTTGAGAAACAAAGCAAG
AAAGGGTCGTGCACAGCTTGGCCAGATGCCTCAAAGAATGTCTGTGCCTCTAAGCAGACA
TACCAAAGCTGTTAATGCTGTACATTGGTCACCAACTCATGGTAAGCTCTGCTTGTTCAC
CAACTCGTGTATTGACACTTATCCTTTTGGATTAGTGGTCTTGTGGCACAAAATTTTGCT
AAAAAAATTGGTTCTTGGATGCCCTTATAATACTTCTGACGATTGAATTTATTGGTTTAT
TAATTTGAGTAGAAGGTTGTTTTGTCAGTTGTTTAGATTAAATCCTTAAACAAGCAATAT
TCTATTTTGTATATGCCAGTTGCATTTAAAGCTCACTTGCCTTATTGATCTGTTCATTGG
AGTTAGTCTACAGCTCATCTTCTTGCCTCTGCTTCGATGGATCAAACAATCTGCATATGG
AATGTGTGGAGCAGTGATCAGAAGGTAGCCCGTGTTTTGAATTTTCACAATGCTGCTATC
AAAGATGTGAAATGGTCGGGGCAAGGGTTGTTTGTACTTTCTTGTGGATATGACTCCTCA
TCAAAGTTAGTGGATGTTGAAAGGGGGATAGAGACTCAGGTTTTTAAGGAGGATCAAGTT
GTTAGTGTTGTTAAATTCCATCCTGATAATTTCAACCTCTTTGTTTCTGGGGGATCCAAA
GGCGGTCTGAGGTTGTGGGATGTTAGAAATGGCAAGGCGGTCCATGAATACGTTCGAGGT
CATGATCCTATCCTTGATGTTGAATTCACCACGAATGGCAAGCAGATTATATCATCTAGT
GATGTATCTGGACGCAACCTTAGTGAAAATTCTATTGTTGTTTGGGATGTTTCACGACAA
GTTCCACTCTCTAATCAGGTAAGAGACTTCTTCCAGTTCTTGCTTCAATATGTGTTGCAA
ATGCAGTGTGTTTCATGCATTTATAAAAATTACATCCTTACGCAATTGATTACAGATATG
GTTGCCCTTGCATATCCTGTTTATATATTGAGCATAACTTGTATGTACATTAATTATGCA
TTATCCTGTAAGAACTTGCATTCATCCTTGTAACGTTGTTTTACGGTCTTTTTGGAAATC
CTCTTCTATTTGACCTTTCTAGATTTCATTATATGTTATCATCTAGTCTTCTGTTCAACG
CTTGTGAGACTTGGACCTGCCTATAATGAATTAATTTGGTTAGCATGCATTGTATACTTA
AGATGTAGATATAATACAAGGCCTTCTGTAATTATCTTCTTAATGATGAAAGATATGTGA
TGCTATAGATGTTGGCTGTGTCAGCTTATTTACGTGACACGATTCATGTTGAATATGTTG
CACATAATCTGTTCAATGGTCGTGTCGTAACTATAGAAATTTCCAATGTTTGGATCTCTT
ACTTCTTTGGAGTCATAACACGTGCTTTTTGACATTTGAAATATCTATTAGTCAGTAGTT
AAAATATTTTATTTTGTACTAGATTAGTGATCAGACTCATTTTGATTTTGATTCCTGAAA
GTTAATAAACATTTAAATTGGAATCATCATGATTCTGCTTCCAATTCCTGGTAGTTAGAA
AAACTGACAATGCATCATTATGATTCCTATTCTGATTCCTTCTCCTTTTGATTTCAAGTA
AGTAAAGTAATTAAACATCATGATATGTGCTTGTTCAATGCTCAGAAGGTGATAATTCTC
CTTTGGCAGCAAAAAAACCATGGTTGTTGGCAAACATATATTTCAGTATCTTTTAAATAC
ATCAACCTCATTGGATCAGAAAGAAGATGTATTCTTATGAAATATTCAGACATGAAAATG
AAGTTAGTTTTAACTGATTCACACTAAATGTAAATTACTTCTTTTCTTTGTTTTTTCAAA
GAAAGATTCTGCAGGATATGTTTAATTAATTTTGTTATGCAGGATTTGGTAGTACTATAC
ATATCATAGGAGCCATATTTTTTATTCTGATACTGAAGCATTAGTGAGATCTTAATTTAT
TTTATAATACTATTCACTACATAATGATTAGGTTTGTTTGATAAAATGCTTAAGGTTCAA
CTCGGATATTTCTTGTTGCTCAGTTGCTCTGCTTTCATCACTTGATAATGGTTCTTGCAT
GGACAGTTTTAATCTGATGTACTCATGTTGGACTCGGGCACTCATCAATTTTCCTTTTGG
CACATTACCAAACAATTGAATAAGAATATTCTTGGACGCATCTGATATAAACGATTCACA
ATTTGAAAAACAAACTTTTCAGTTTTAAGCATCCAGTGGATTTTTATTCTGATGGCAATA
CCTATGGAGTACAGAAGTGAAGGGTTCTGAAGCCTTTTAATCTATAAAATATAATTATTA
TAATGTAAATTTTGTGTGTCATCCTTTATAATTTGAATAGTGTATAGAATATCAATTGAC
TTCATTCAAATAGGTAATATTCATACGACTTAGTTTTAATTCATTATGTCATAGAAAACA
TGTTTTGGCAACTTTTAGTCAGCTCTCATTTTTATAAGTCTTCTCAAATGTGGGTTCCAT
CACGTCAGGGATATTGATGATAAATTGTTGAAAGTAAGAAACAGTAAATGTTCAATACTT
CAGAGTAAGCTCAAACTAGAATTGTTGTACATTGGCTTTTGAATTTTTCTCTCAAAAGAG
CAATGGTTGAGGGTAGTATATTATAACGCTTTATTGTCCTTCAGATGATAATCTGTCTAG
AGTAGGGTTAAAAAGTTTTTGTTAGCCAATATTGTAAATCATGCAGGTCCATGTACCATT
TCCATTTACCTTTGAGAGAAATTGGTTTCAACAGTGGGGTGCTAACATTGCTACTAGTGA
AAGAAACGTATGATCAAAATTCGAAAGCAATATTTGTAATCGAAACCATAGAGCCTAATC
GTAGGCAATTGCATAGTAGCTATTCTGAGATTAAATTTGCTATGCAATATCAATTGAGAG
ATTGCTCCATGCTGCTCCCTTTTTTGTTGGTGTATCGTTTTTATGGTGCGTTTACTGTAT
CCACATTTGTGATCATTAAACCATTTTTCTGCTACCTGTTTGACCATTTTTCTGCTACCT
GTTCGGCCATTTTTCTGCAACATGTTCGATCATTAATCACATAGCTTCGTGCATGTTCCA
TTCCCTTAGGTTGAGGTCCTATAAAACTGATATTCCCTCTGTATCAGGTTTATGTGGAAG
CCTACACATGTCCCTGTGTGAGATGCCACACATTTGAACCATTTTTCGTTGCCCAGTCAA
ATGGTAATTATATTGCAATCTTCTCTTCAATCCCCCCCTTCAAGCTGAACAAGTACAAGA
GGTATGAAAGCCATGGGGTATCAGGGTTTCCCATTAAATGCGTGTTTAGCGTGGATGGGG
AAAAGCTAATCTCGGGCTCCTCCGATGGTTCTATATACTTCTACGACTATAGGTCTTCTG
AGCTTGTCAGAAGAATCAAGGCATATGAGCAGGCTTGCATTGACATTGCTATCCACCCCA
GCATACCTAATGTGATTGCTTCATGCAGTTGGAATGGAGAGGTTTCAGTGTTTGAGTAAG
ATGTCTATATAAACTTCATTACAAGGCAGTCTTTGATTGTCTAAGAAAGAGATCAGTGAT
GTTGCAAGCAATCCTACATGTAATAGCCAAGAGGAATTGGCGCTGAAAAATTGAATGAAA
AATTATAAGGGAGAAAAATGTGGAATTGAATTTTCTGCTTTTTTGCATTTGCTTTCTTTC
AGAAATTCTCCTATACGGACGCCATGTATTTTCTACAACCTCTCCCTTATTTCCTCCCTG
TTTACAACAACGTCCACACGATAATAACATGCGGACATCAGGATGACAGAATAACATTGC
TTTCTTCTCCTATTGATTTTATTTTGTACTTCTAAACTCGTTGTCTAGGATTTGAATTAT
TGTATTGTTCCTTCTTTCTTCTAGGGATTGTGGGTTCATTTATCCTATTGTAGATCTTTT
ATCCTATAAATTGGGCTCCAAAAAAGGCCATGTCACACTACACATTTCACATCAGACATT
TATTAGTGTTTGATAAATG
>chr4:13288355-13293473 A2481 WDR P2
TAATTGAAAGGGCATGTGTCAAAAAGTTAGATAAGGGACACGGAGGGGAAGAAATATCTG
GACTCGAGGTTAATAGTATTTATCCATGCATTTGAGATCATATGTTTGATTTCCCCTCCG
TCAACTATCGCTTGTATAAAGAAGAAAATCACAGGCCAACTCTGTTGTATTATAAACCAT
AAACCAGTCTTCAAGATGCTTGAGCCCAAGTTCAGTAAGGCTCTGCTCTCATATATATGC
TTATGAGCCCAATGTATAAGTGGGTCTCCCTTGAAACAGTGAACAATCTTAACAAACACC
TCAAAAGAGCCCAATTGCTCCATTTGGCGGCGGCGTCAGCTTCGAGACGAAGCCAAGACC
AATTGATTGAGCTGGTAAAGTCTCCAATTGCCTGCACAAGGTTCTGGCAAGACTGGCCGC
AGCTTCCACCTCGATGGCAGAGGATAAAAGGCAATGAGAATTTGAGAAGCAGCAAAGCTC
CTGGATTTGAGACTTGAGACATGGATCTTCTCTGCAACGCATACTCAAACGCCTCAGACA
ACGAAGAAGAGGAAGAAGAATCAGCTAAACAACCCAGACCCGAAAACTTCACGCCCCCGA
ATTCGAAGCGGCTCAAACCCGATAACCCATTTACACATACTAAAACTCAGAATCCTCTGT
CGGACTCAACCCAGTTCCCGGCCCTCCGTATAGAAGCTCCGGTTCCTGGTAGATACGTAT
CCAAGAGAGAGCGCGGTCTCTTGGGTTCCCAACCTACCGCCCCCGACCCGAACCCGGATG
CTTTGCTGCTGACGACCTCGCCTGGTACTTTGTTCTTTCCATTTGGAAATATTCATAAAT
TCACGTTTTTTTATTTATTTGTAGAAACTTAAGAATGTAAATTACTAAATTTGGAAGAAA
AAGAAATGCTCATGACGGGTTCACTTAAGTTGACAATGTCACATTCATGTGCATATTTGC
ATAGCATATGTGTATGGTATACTGATGTAGTCAGTCATGTTGTTTGCTGGCAGTTTTTGG
GAGTATTTCGGATTCTGATGTTCCTCGTGATATTAAGTCTTTGTTGAGAAACAAAGCAAG
AAAGGGTCGTGCACAGCTTGGCCAGATGCCTCAAAGAATGTCTGTGCCTCTAAGCAGACA
TACCAAAGCTGTTAATGCTGTACATTGGTCACCAACTCATGGTAAGCTCTGCTTGTTCAC
CAACTCGTGTATTGACACTTATCCTTTTGGATTAGTGGTCTTGTGGCACAAAATTTTGCT
AAAAAAATTGGTTCTTGGATGCCCTTATAATACTTCTGACGATTGAATTTATTGGTTTAT
TAATTTGAGTAGAAGGTTGTTTTGTCAGTTGTTTAGATTAAATCCTTAAACAAGCAATAT
TCTATTTTGTATATGCCAGTTGCATTTAAAGCTCACTTGCCTTATTGATCTGTTCATTGG
AGTTAGTCTACAGCTCATCTTCTTGCCTCTGCTTCGATGGATCAAACAATCTGCATATGG
AATGTGTGGAGCAGTGATCAGAAGGTAGCCCGTGTTTTGAATTTTCACAATGCTGCTATC
AAAGATGTGAAATGGTCGGGGCAAGGGTTGTTTGTACTTTCTTGTGGATATGACTCCTCA
TCAAAGTTAGTGGATGTTGAAAGGGGGATAGAGACTCAGGTTTTTAAGGAGGATCAAGTT
GTTAGTGTTGTTAAATTCCATCCTGATAATTTCAACCTCTTTGTTTCTGGGGGATCCAAA
GGCGGTCTGAGGTTGTGGGATGTTAGAAATGGCAAGGCGGTCCATGAATACGTTCGAGGT
CATGATCCTATCCTTGATGTTGAATTCACCACGAATGGCAAGCAGATTATATCATCTAGT
GATGTATCTGGACGCAACCTTAGTGAAAATTCTATTGTTGTTTGGGATGTTTCACGACAA
GTTCCACTCTCTAATCAGGTAAGAGACTTCTTCCAGTTCTTGCTTCAATATGTGTTGCAA
ATGCAGTGTGTTTCATGCATTTATAAAAATTACATCCTTACGCAATTGATTACAGATATG
GTTGCCCTTGCATATCCTGTTTATATATTGAGCATAACTTGTATGTACATTAATTATGCA
TTATCCTGTAAGAACTTGCATTCATCCTTGTAACGTTGTTTTACGGTCTTTTTGGAAATC
CTCTTCTATTTGACCTTTCTAGATTTCATTATATGTTATCATCTAGTCTTCTGTTCAACG
CTTGTGAGACTTGGACCTGCCTATAATGAATTAATTTGGTTAGCATGCATTGTATACTTA
AGATGTAGATATAATACAAGGCCTTCTGTAATTATCTTCTTAATGATGAAAGATATGTGA
TGCTATAGATGTTGGCTGTGTCAGCTTATTTACGTGACACGATTCATGTTGAATATGTTG
CACATAATCTGTTCAATGGTCGTGTCGTAACTATAGAAATTTCCAATGTTTGGATCTCTT
ACTTCTTTGGAGTCATAACACGTGCTTTTTGACATTTGAAATATCTATTAGTCAGTAGTT
AAAATATTTTATTTTGTACTAGATTAGTGATCAGACTCATTTTGATTTTGATTCCTGAAA
GTTAATAAACATTTAAATTGGAATCATCATGATTCTGCTTCCAATTCCTGGTAGTTAGAA
AAACTGACAATGCATCATTATGATTCCTATTCTGATTCCTTCTCCTTTTGATTTCAAGTA
AGTAAAGTAATTAAACATCATGATATGTGCTTGTTCAATGCTCAGAAGGTGATAATTCTC
CTTTGGCAGCAAAAAAACCATGGTTGTTGGCAAACATATATTTCAGTATCTTTTAAATAC
ATCAACCTCATTGGATCAGAAAGAAGATGTATTCTTATGAAATATTCAGACATGAAAATG
AAGTTAGTTTTAACTGATTCACACTAAATGTAAATTACTTCTTTTCTTTGTTTTTTCAAA
GAAAGATTCTGCAGGATATGTTTAATTAATTTTGTTATGCAGGATTTGGTAGTACTATAC
ATATCATAGGAGCCATATTTTTTATTCTGATACTGAAGCATTAGTGAGATCTTAATTTAT
TTTATAATACTATTCACTACATAATGATTAGGTTTGTTTGATAAAATGCTTAAGGTTCAA
CTCGGATATTTCTTGTTGCTCAGTTGCTCTGCTTTCATCACTTGATAATGGTTCTTGCAT
GGACAGTTTTAATCTGATGTACTCATGTTGGACTCGGGCACTCATCAATTTTCCTTTTGG
CACATTACCAAACAATTGAATAAGAATATTCTTGGACGCATCTGATATAAACGATTCACA
ATTTGAAAAACAAACTTTTCAGTTTTAAGCATCCAGTGGATTTTTATTCTGATGGCAATA
CCTATGGAGTACAGAAGTGAAGGGTTCTGAAGCCTTTTAATCTATAAAATATAATTATTA
TAATGTAAATTTTGTGTGTCATCCTTTATAATTTGAATAGTGTATAGAATATCAATTGAC
TTCATTCAAATAGGTAATATTCATACGACTTAGTTTTAATTCATTATGTCATAGAAAACA
TGTTTTGGCAACTTTTAGTCAGCTCTCATTTTTATAAGTCTTCTCAAATGTGGGTTCCAT
CACGTCAGGGATATTGATGATAAATTGTTGAAAGTAAGAAACAGTAAATGTTCAATACTT
CAGAGTAAGCTCAAACTAGAATTGTTGTACATTGGCTTTTGAATTTTTCTCTCAAAAGAG
CAATGGTTGAGGGTAGTATATTATAACGCTTTATTGTCCTTCAGATGATAATCTGTCTAG
AGTAGGGTTAAAAAGTTTTTGTTAGCCAATATTGTAAATCATGCAGGTCCATGTACCATT
TCCATTTACCTTTGAGAGAAATTGGTTTCAACAGTGGGGTGCTAACATTGCTACTAGTGA
AAGAAACGTATGATCAAAATTCGAAAGCAATATTTGTAATCGAAACCATAGAGCCTAATC
GTAGGCAATTGCATAGTAGCTATTCTGAGATTAAATTTGCTATGCAATATCAATTGAGAG
ATTGCTCCATGCTGCTCCCTTTTTTGTTGGTGTATCGTTTTTATGGTGCGTTTACTGTAT
CCACATTTGTGATCATTAAACCATTTTTCTGCTACCTGTTTGACCATTTTTCTGCTACCT
GTTCGGCCATTTTTCTGCAACATGTTCGATCATTAATCACATAGCTTCGTGCATGTTCCA
TTCCCTTAGGTTGAGGTCCTATAAAACTGATATTCCCTCTGTATCAGGTTTATGTGGAAG
CCTACACATGTCCCTGTGTGAGATGCCACACATTTGAACCATTTTTCGTTGCCCAGTCAA
ATGGTAATTATATTGCAATCTTCTCTTCAATCCCCCCCTTCAAGCTGAACAAGTACAAGA
GGTATGAAAGCCATGGGGTATCAGGGTTTCCCATTAAATGCGTGTTTAGCGTGGATGGGG
AAAAGCTAATCTCGGGCTCCTCCGATGGTTCTATATACTTCTACGACTATAGGTCTTCTG
AGCTTGTCAGAAGAATCAAGGCATATGAGCAGGCTTGCATTGACATTGCTATCCACCCCA
GCATACCTAATGTGATTGCTTCATGCAGTTGGAATGGAGAGGTTTCAGTGTTTGAGTAAG
ATGTCTATATAAACTTCATTACAAGGCAGTCTTTGATTGTCTAAGAAAGAGATCAGTGAT
GTTGCAAGCAATCCTACATGTAATAGCCAAGAGGAATTGGCGCTGAAAAATTGAATGAAA
AATTATAAGGGAGAAAAATGTGGAATTGAATTTTCTGCTTTTTTGCATTTGCTTTCTTTC
AGAAATTCTCCTATACGGACGCCATGTATTTTCTACAACCTCTCCCTTATTTCCTCCCTG
TTTACAACAACGTCCACACGATAATAACATGCGGACATCAGGATGACAGAATAACATTGC
TTTCTTCTCCTATTGATTTTATTTTGTACTTCTAAACTCGTTGTCTAGGATTTGAATTAT
TGTATTGTTCCTTCTTTCTTCTAGGGATTGTGGGTTCATTTATCCTATTGTAGATCTTTT
ATCCTATAAATTGGGCTCCAAAAAAGGCCATGTCACACTACACATTTCACATCAGACATT
TATTAGTGTTTGATAAATG
>chr4:13288355-13293473 A2490 WDR P1
TAATTGAAAGGGCATGTGTCAAAAAGTTAGATAAGGGACACGGAGGGGAAGAAATATCTG
GACTCGAGGTTAATAGTATTTATCCATGCATTTGAGATCATATGTTTGATTTCCCCTCCG
TCAACTATCGCTTGTATAAAGAAGAAAATCACAGGCCAACTCTGTTGTATTATAAACCAT
AAACCAGTCTTCAAGATGCTTGAGCCCAAGTTCAGTAAGGCTCTGCTCTCATATATATGC
TTATGAGCCCAATGTATAAGTGGGTCTCCCTTGAAACAGTGAACAATCTTAACAAACACC
TCAAAAGAGCCCAATTGCTCCATTTGGCGGCGGCGTCAGCTTCGAGACGAAGCCAAGACC
AATTGATTGAGCTGGTAAAGTCTCCAATTGCCTGCACAAGGTTCTGGCAAGACTGGCCGC
AGCTTCCACCTCGATGGCAGAGGATAAAAGGCAATGAGAATTTGAGAAGCAGCAAAGCTC
CTGGATTTGAGACTTGAGACATGGATCTTCTCTGCAACGCATACTCAAACGCCTCAGACA
ACGAAGAAGAGGAAGAAGAATCAGCTAAACAACCCAGACCCGAAAACTTCACGCCCCCGA
ATTCGAAGCGGCTCAAACCCGATAACCCATTTACACATACTAAAACTCAGAATCCTCTGT
CGGACTCAACCCAGTTCCCGGCCCTCCGTATAGAAGCTCCGGTTCCTGGTAGATACGTAT
CCAAGAGAGAGCGCGGTCTCTTGGGTTCCCAACCTACCGCCCCCGACCCGAACCCGGATG
CTTTGCTGCTGACGACCTCGCCTGGTACTTTGTTCTTTCCATTTGGAAATATTCATAAAT
TCACGTTTTTTTATTTATTTGTAGAAACTTAAGAATGTAAATTACTAAATTTGGAAGAAA
AAGAAATGCTCATGACGGGTTCACTTAAGTTGACAATGTCACATTCATGTGCATATTTGC
ATAGCATATGTGTATGGTATACTGATGTAGTCAGTCATGTTGTTTGCTGGCAGTTTTTGG
GAGTATTTCGGATTCTGATGTTCCTCGTGATATTAAGTCTTTGTTGAGAAACAAAGCAAG
AAAGGGTCGTGCACAGCTTGGCCAGATGCCTCAAAGAATGTCTGTGCCTCTAAGCAGACA
TACCAAAGCTGTTAATGCTGTACATTGGTCACCAACTCATGGTAAGCTCTGCTTGTTCAC
CAACTCGTGTATTGACACTTATCCTTTTGGATTAGTGGTCTTGTGGCACAAAATTTTGCT
AAAAAAATTGGTTCTTGGATGCCCTTATAATACTTCTGACGATTGAATTTATTGGTTTAT
TAATTTGAGTAGAAGGTTGTTTTGTCAGTTGTTTAGATTAAATCCTTAAACAAGCAATAT
TCTATTTTGTATATGCCAGTTGCATTTAAAGCTCACTTGCCTTATTGATCTGTTCATTGG
AGTTAGTCTACAGCTCATCTTCTTGCCTCTGCTTCGATGGATCAAACAATCTGCATATGG
AATGTGTGGAGCAGTGATCAGAAGGTAGCCCGTGTTTTGAATTTTCACAATGCTGCTATC
AAAGATGTGAAATGGTCGGGGCAAGGGTTGTTTGTACTTTCTTGTGGATATGACTCCTCA
TCAAAGTTAGTGGATGTTGAAAGGGGGATAGAGACTCAGGTTTTTAAGGAGGATCAAGTT
GTTAGTGTTGTTAAATTCCATCCTGATAATTTCAACCTCTTTGTTTCTGGGGGATCCAAA
GGCGGTCTGAGGTTGTGGGATGTTAGAAATGGCAAGGCGGTCCATGAATACGTTCGAGGT
CATGATCCTATCCTTGATGTTGAATTCACCACGAATGGCAAGCAGATTATATCATCTAGT
GATGTATCTGGACGCAACCTTAGTGAAAATTCTATTGTTGTTTGGGATGTTTCACGACAA
GTTCCACTCTCTAATCAGGTAAGAGACTTCTTCCAGTTCTTGCTTCAATATGTGTTGCAA
ATGCAGTGTGTTTCATGCATTTATAAAAATTACATCCTTACGCAATTGATTACAGATATG
GTTGCCCTTGCATATCCTGTTTATATATTGAGCATAACTTGTATGTACATTAATTATGCA
TTATCCTGTAAGAACTTGCATTCATCCTTGTAACGTTGTTTTACGGTCTTTTTGGAAATC
CTCTTCTATTTGACCTTTCTAGATTTCATTATATGTTATCATCTAGTCTTCTGTTCAACG
CTTGTGAGACTTGGACCTGCCTATAATGAATTAATTTGGTTAGCATGCATTGTATACTTA
AGATGTAGATATAATACAAGGCCTTCTGTAATTATCTTCTTAATGATGAAAGATATGTGA
TGCTATAGATGTTGGCTGTGTCAGCTTATTTACGTGACACGATTCATGTTGAATATGTTG
CACATAATCTGTTCAATGGTCGTGTCGTAACTATAGAAATTTCCAATGTTTGGATCTCTT
ACTTCTTTGGAGTCATAACACGTGCTTTTTGACATTTGAAATATCTATTAGTCAGTAGTT
AAAATATTTTATTTTGTACTAGATTAGTGATCAGACTCATTTTGATTTTGATTCCTGAAA
GTTAATAAACATTTAAATTGGAATCATCATGATTCTGCTTCCAATTCCTGGTAGTTAGAA
AAACTGACAATGCATCATTATGATTCCTATTCTGATTCCTTCTCCTTTTGATTTCAAGTA
AGTAAAGTAATTAAACATCATGATATGTGCTTGTTCAATGCTCAGAAGGTGATAATTCTC
CTTTGGCAGCAAAAAAACCATGGTTGTTGGCAAACATATATTTCAGTATCTTTTAAATAC
ATCAACCTCATTGGATCAGAAAGAAGATGTATTCTTATGAAATATTCAGACATGAAAATG
AAGTTAGTTTTAACTGATTCACACTAAATGTAAATTACTTCTTTTCTTTGTTTTTTCAAA
GAAAGATTCTGCAGGATATGTTTAATTAATTTTGTTATGCAGGATTTGGTAGTACTATAC
ATATCATAGGAGCCATATTTTTTATTCTGATACTGAAGCATTAGTGAGATCTTAATTTAT
TTTATAATACTATTCACTACATAATGATTAGGTTTGTTTGATAAAATGCTTAAGGTTCAA
CTCGGATATTTCTTGTTGCTCAGTTGCTCTGCTTTCATCACTTGATAATGGTTCTTGCAT
GGACAGTTTTAATCTGATGTACTCATGTTGGACTCGGGCACTCATCAATTTTCCTTTTGG
CACATTACCAAACAATTGAATAAGAATATTCTTGGACGCATCTGATATAAACGATTCACA
ATTTGAAAAACAAACTTTTCAGTTTTAAGCATCCAGTGGATTTTTATTCTGATGGCAATA
CCTATGGAGTACAGAAGTGAAGGGTTCTGAAGCCTTTTAATCTATAAAATATAATTATTA
TAATGTAAATTTTGTGTGTCATCCTTTATAATTTGAATAGTGTATAGAATATCAATTGAC
TTCATTCAAATAGGTAATATTCATACGACTTAGTTTTAATTCATTATGTCATAGAAAACA
TGTTTTGGCAACTTTTAGTCAGCTCTCATTTTTATAAGTCTTCTCAAATGTGGGTTCCAT
CACGTCAGGGATATTGATGATAAATTGTTGAAAGTAAGAAACAGTAAATGTTCAATACTT
CAGAGTAAGCTCAAACTAGAATTGTTGTACATTGGCTTTTGAATTTTTCTCTCAAAAGAG
CAATGGTTGAGGGTAGTATATTATAACGCTTTATTGTCCTTCAGATGATAATCTGTCTAG
AGTAGGGTTAAAAAGTTTTTGTTAGCCAATATTGTAAATCATGCAGGTCCATGTACCATT
TCCATTTACCTTTGAGAGAAATTGGTTTCAACAGTGGGGTGCTAACATTGCTACTAGTGA
AAGAAACGTATGATCAAAATTCGAAAGCAATATTTGTAATCGAAACCATAGAGCCTAATC
GTAGGCAATTGCATAGTAGCTATTCTGAGATTAAATTTGCTATGCAATATCAATTGAGAG
ATTGCTCCATGCTGCTCCCTTTTTTGTTGGTGTATCGTTTTTATGGTGCGTTTACTGTAT
CCACATTTGTGATCATTAAACCATTTTTCTGCTACCTGTTTGACCATTTTTCTGCTACCT
GTTCGGCCATTTTTCTGCAACATGTTCGATCATTAATCACATAGCTTCGTGCATGTTCCA
TTCCCTTAGGTTGAGGTCCTATAAAACTGATATTCCCTCTGTATCAGGTTTATGTGGAAG
CCTACACATGTCCCTGTGTGAGATGCCACACATTTGAACCATTTTTCGTTGCCCAGTCAA
ATGGTAATTATATTGCAATCTTCTCTTCAATCCCCCCCTTCAAGCTGAACAAGTACAAGA
GGTATGAAAGCCATGGGGTATCAGGGTTTCCCATTAAATGCGTGTTTAGCGTGGATGGGG
AAAAGCTAATCTCGGGCTCCTCCGATGGTTCTATATACTTCTACGACTATAGGTCTTCTG
AGCTTGTCAGAAGAATCAAGGCATATGAGCAGGCTTGCATTGACATTGCTATCCACCCCA
GCATACCTAATGTGATTGCTTCATGCAGTTGGAATGGAGAGGTTTCAGTGTTTGAGTAAG
ATGTCTATATAAACTTCATTACAAGGCAGTCTTTGATTGTCTAAGAAAGAGATCAGTGAT
GTTGCAAGCAATCCTACATGTAATAGCCAAGAGGAATTGGCGCTGAAAAATTGAATGAAA
AATTATAAGGGAGAAAAATGTGGAATTGAATTTTCTGCTTTTTTGCATTTGCTTTCTTTC
AGAAATTCTCCTATACGGACGCCATGTATTTTCTACAACCTCTCCCTTATTTCCTCCCTG
TTTACAACAACGTCCACACGATAATAACATGCGGACATCAGGATGACAGAATAACATTGC
TTTCTTCTCCTATTGATTTTATTTTGTACTTCTAAACTCGTTGTCTAGGATTTGAATTAT
TGTATTGTTCCTTCTTTCTTCTAGGGATTGTGGGTTCATTTATCCTATTGTAGATCTTTT
ATCCTATAAATTGGGCTCCAAAAAAGGCCATGTCACACTACACATTTCACATCAGACATT
TATTAGTGTTTGATAAATG
>chr4:13288355-13293473 A2490 WDR P2
TAATTGAAAGGGCATGTGTCAAAAAGTTAGATAAGGGACACGGAGGGGAAGAAATATCTG
GACTCGAGGTTAATAGTATTTATCCATGCATTTGAGATCATATGTTTGATTTCCCCTCCG
TCAACTATCGCTTGTATAAAGAAGAAAATCACAGGCCAACTCTGTTGTATTATAAACCAT
AAACCAGTCTTCAAGATGCTTGAGCCCAAGTTCAGTAAGGCTCTGCTCTCATATATATGC
TTATGAGCCCAATGTATAAGTGGGTCTCCCTTGAAACAGTGAACAATCTTAACAAACACC
TCAAAAGAGCCCAATTGCTCCATTTGGCGGCGGCGTCAGCTTCGAGACGAAGCCAAGACC
AATTGATTGAGCTGGTAAAGTCTCCAATTGCCTGCACAAGGTTCTGGCAAGACTGGCCGC
AGCTTCCACCTCGATGGCAGAGGATAAAAGGCAATGAGAATTTGAGAAGCAGCAAAGCTC
CTGGATTTGAGACTTGAGACATGGATCTTCTCTGCAACGCATACTCAAACGCCTCAGACA
ACGAAGAAGAGGAAGAAGAATCAGCTAAACAACCCAGACCCGAAAACTTCACGCCCCCGA
ATTCGAAGCGGCTCAAACCCGATAACCCATTTACACATACTAAAACTCAGAATCCTCTGT
CGGACTCAACCCAGTTCCCGGCCCTCCGTATAGAAGCTCCGGTTCCTGGTAGATACGTAT
CCAAGAGAGAGCGCGGTCTCTTGGGTTCCCAACCTACCGCCCCCGACCCGAACCCGGATG
CTTTGCTGCTGACGACCTCGCCTGGTACTTTGTTCTTTCCATTTGGAAATATTCATAAAT
TCACGTTTTTTTATTTATTTGTAGAAACTTAAGAATGTAAATTACTAAATTTGGAAGAAA
AAGAAATGCTCATGACGGGTTCACTTAAGTTGACAATGTCACATTCATGTGCATATTTGC
ATAGCATATGTGTATGGTATACTGATGTAGTCAGTCATGTTGTTTGCTGGCAGTTTTTGG
GAGTATTTCGGATTCTGATGTTCCTCGTGATATTAAGTCTTTGTTGAGAAACAAAGCAAG
AAAGGGTCGTGCACAGCTTGGCCAGATGCCTCAAAGAATGTCTGTGCCTCTAAGCAGACA
TACCAAAGCTGTTAATGCTGTACATTGGTCACCAACTCATGGTAAGCTCTGCTTGTTCAC
CAACTCGTGTATTGACACTTATCCTTTTGGATTAGTGGTCTTGTGGCACAAAATTTTGCT
AAAAAAATTGGTTCTTGGATGCCCTTATAATACTTCTGACGATTGAATTTATTGGTTTAT
TAATTTGAGTAGAAGGTTGTTTTGTCAGTTGTTTAGATTAAATCCTTAAACAAGCAATAT
TCTATTTTGTATATGCCAGTTGCATTTAAAGCTCACTTGCCTTATTGATCTGTTCATTGG
AGTTAGTCTACAGCTCATCTTCTTGCCTCTGCTTCGATGGATCAAACAATCTGCATATGG
AATGTGTGGAGCAGTGATCAGAAGGTAGCCCGTGTTTTGAATTTTCACAATGCTGCTATC
AAAGATGTGAAATGGTCGGGGCAAGGGTTGTTTGTACTTTCTTGTGGATATGACTCCTCA
TCAAAGTTAGTGGATGTTGAAAGGGGGATAGAGACTCAGGTTTTTAAGGAGGATCAAGTT
GTTAGTGTTGTTAAATTCCATCCTGATAATTTCAACCTCTTTGTTTCTGGGGGATCCAAA
GGCGGTCTGAGGTTGTGGGATGTTAGAAATGGCAAGGCGGTCCATGAATACGTTCGAGGT
CATGATCCTATCCTTGATGTTGAATTCACCACGAATGGCAAGCAGATTATATCATCTAGT
GATGTATCTGGACGCAACCTTAGTGAAAATTCTATTGTTGTTTGGGATGTTTCACGACAA
GTTCCACTCTCTAATCAGGTAAGAGACTTCTTCCAGTTCTTGCTTCAATATGTGTTGCAA
ATGCAGTGTGTTTCATGCATTTATAAAAATTACATCCTTACGCAATTGATTACAGATATG
GTTGCCCTTGCATATCCTGTTTATATATTGAGCATAACTTGTATGTACATTAATTATGCA
TTATCCTGTAAGAACTTGCATTCATCCTTGTAACGTTGTTTTACGGTCTTTTTGGAAATC
CTCTTCTATTTGACCTTTCTAGATTTCATTATATGTTATCATCTAGTCTTCTGTTCAACG
CTTGTGAGACTTGGACCTGCCTATAATGAATTAATTTGGTTAGCATGCATTGTATACTTA
AGATGTAGATATAATACAAGGCCTTCTGTAATTATCTTCTTAATGATGAAAGATATGTGA
TGCTATAGATGTTGGCTGTGTCAGCTTATTTACGTGACACGATTCATGTTGAATATGTTG
CACATAATCTGTTCAATGGTCGTGTCGTAACTATAGAAATTTCCAATGTTTGGATCTCTT
ACTTCTTTGGAGTCATAACACGTGCTTTTTGACATTTGAAATATCTATTAGTCAGTAGTT
AAAATATTTTATTTTGTACTAGATTAGTGATCAGACTCATTTTGATTTTGATTCCTGAAA
GTTAATAAACATTTAAATTGGAATCATCATGATTCTGCTTCCAATTCCTGGTAGTTAGAA
AAACTGACAATGCATCATTATGATTCCTATTCTGATTCCTTCTCCTTTTGATTTCAAGTA
AGTAAAGTAATTAAACATCATGATATGTGCTTGTTCAATGCTCAGAAGGTGATAATTCTC
CTTTGGCAGCAAAAAAACCATGGTTGTTGGCAAACATATATTTCAGTATCTTTTAAATAC
ATCAACCTCATTGGATCAGAAAGAAGATGTATTCTTATGAAATATTCAGACATGAAAATG
AAGTTAGTTTTAACTGATTCACACTAAATGTAAATTACTTCTTTTCTTTGTTTTTTCAAA
GAAAGATTCTGCAGGATATGTTTAATTAATTTTGTTATGCAGGATTTGGTAGTACTATAC
ATATCATAGGAGCCATATTTTTTATTCTGATACTGAAGCATTAGTGAGATCTTAATTTAT
TTTATAATACTATTCACTACATAATGATTAGGTTTGTTTGATAAAATGCTTAAGGTTCAA
CTCGGATATTTCTTGTTGCTCAGTTGCTCTGCTTTCATCACTTGATAATGGTTCTTGCAT
GGACAGTTTTAATCTGATGTACTCATGTTGGACTCGGGCACTCATCAATTTTCCTTTTGG
CACATTACCAAACAATTGAATAAGAATATTCTTGGACGCATCTGATATAAACGATTCACA
ATTTGAAAAACAAACTTTTCAGTTTTAAGCATCCAGTGGATTTTTATTCTGATGGCAATA
CCTATGGAGTACAGAAGTGAAGGGTTCTGAAGCCTTTTAATCTATAAAATATAATTATTA
TAATGTAAATTTTGTGTGTCATCCTTTATAATTTGAATAGTGTATAGAATATCAATTGAC
TTCATTCAAATAGGTAATATTCATACGACTTAGTTTTAATTCATTATGTCATAGAAAACA
TGTTTTGGCAACTTTTAGTCAGCTCTCATTTTTATAAGTCTTCTCAAATGTGGGTTCCAT
CACGTCAGGGATATTGATGATAAATTGTTGAAAGTAAGAAACAGTAAATGTTCAATACTT
CAGAGTAAGCTCAAACTAGAATTGTTGTACATTGGCTTTTGAATTTTTCTCTCAAAAGAG
CAATGGTTGAGGGTAGTATATTATAACGCTTTATTGTCCTTCAGATGATAATCTGTCTAG
AGTAGGGTTAAAAAGTTTTTGTTAGCCAATATTGTAAATCATGCAGGTCCATGTACCATT
TCCATTTACCTTTGAGAGAAATTGGTTTCAACAGTGGGGTGCTAACATTGCTACTAGTGA
AAGAAACGTATGATCAAAATTCGAAAGCAATATTTGTAATCGAAACCATAGAGCCTAATC
GTAGGCAATTGCATAGTAGCTATTCTGAGATTAAATTTGCTATGCAATATCAATTGAGAG
ATTGCTCCATGCTGCTCCCTTTTTTGTTGGTGTATCGTTTTTATGGTGCGTTTACTGTAT
CCACATTTGTGATCATTAAACCATTTTTCTGCTACCTGTTTGACCATTTTTCTGCTACCT
GTTCGGCCATTTTTCTGCAACATGTTCGATCATTAATCACATAGCTTCGTGCATGTTCCA
TTCCCTTAGGTTGAGGTCCTATAAAACTGATATTCCCTCTGTATCAGGTTTATGTGGAAG
CCTACACATGTCCCTGTGTGAGATGCCACACATTTGAACCATTTTTCGTTGCCCAGTCAA
ATGGTAATTATATTGCAATCTTCTCTTCAATCCCCCCCTTCAAGCTGAACAAGTACAAGA
GGTATGAAAGCCATGGGGTATCAGGGTTTCCCATTAAATGCGTGTTTAGCGTGGATGGGG
AAAAGCTAATCTCGGGCTCCTCCGATGGTTCTATATACTTCTACGACTATAGGTCTTCTG
AGCTTGTCAGAAGAATCAAGGCATATGAGCAGGCTTGCATTGACATTGCTATCCACCCCA
GCATACCTAATGTGATTGCTTCATGCAGTTGGAATGGAGAGGTTTCAGTGTTTGAGTAAG
ATGTCTATATAAACTTCATTACAAGGCAGTCTTTGATTGTCTAAGAAAGAGATCAGTGAT
GTTGCAAGCAATCCTACATGTAATAGCCAAGAGGAATTGGCGCTGAAAAATTGAATGAAA
AATTATAAGGGAGAAAAATGTGGAATTGAATTTTCTGCTTTTTTGCATTTGCTTTCTTTC
AGAAATTCTCCTATACGGACGCCATGTATTTTCTACAACCTCTCCCTTATTTCCTCCCTG
TTTACAACAACGTCCACACGATAATAACATGCGGACATCAGGATGACAGAATAACATTGC
TTTCTTCTCCTATTGATTTTATTTTGTACTTCTAAACTCGTTGTCTAGGATTTGAATTAT
TGTATTGTTCCTTCTTTCTTCTAGGGATTGTGGGTTCATTTATCCTATTGTAGATCTTTT
ATCCTATAAATTGGGCTCCAAAAAAGGCCATGTCACACTACACATTTCACATCAGACATT
TATTAGTGTTTGATAAATG
>chr4:13288355-13293473 A4034L WDR P1
TAATTGAAAGGGCATGTGTCAAAAAGTTAGATAAGGGACACGGAGGGGAAGAAATATCTG
GACTCGAGGTTAATAGTATTTATCCATGCATTTGAGATCATATGTTTGATTTCCCCTCCG
TCAACTATCGCTTGTATAAAGAAGAAAATCACAGGCCAACTCTGTTGTATTATAAACCAT
AAACCAGTCTTCAAGATGCTTGAGCCCAAGTTCAGTAAGGCTCTGCTCTCATATATATGC
TTATGAGCCCAATGTATAAGTGGGTCTCCCTTGAAACAGTGAACAATCTTAACAAACACC
TCAAAAGAGCCCAATTGCTCCATTTGGCGGCGGCGTCAGCTTCGAGACGAAGCCAAGACC
AATTGATTGAGCTGGTAAAGTCTCCAATTGCCTGCACAAGGTTCTGGCAAGACTGGCCGC
AGCTTCCACCTCGATGGCAGAGGATAAAAGGCAATGAGAATTTGAGAAGCAGCAAAGCTC
CTGGATTTGAGACTTGAGACATGGATCTTCTCTGCAACGCATACTCAAACGCCTCAGACA
ACGAAGAAGAGGAAGAAGAATCAGCTAAACAACCCAGACCCGAAAACTTCACGCCCCCGA
ATTCGAAGCGGCTCAAACCCGATAACCCATTTACACATACTAAAACTCAGAATCCTCTGT
CGGACTCAACCCAGTTCCCGGCCCTCCGTATAGAAGCTCCGGTTCCTGGTAGATACGTAT
CCAAGAGAGAGCGCGGTCTCTTGGGTTCCCAACCTACCGCCCCCGACCCGAACCCGGATG
CTTTGCTGCTGACGACCTCGCCTGGTACTTTGTTCTTTCCATTTGGAAATATTCATAAAT
TCACGTTTTTTTATTTATTTGTAGAAACTTAAGAATGTAAATTACTAAATTTGGAAGAAA
AAGAAATGCTCATGACGGGTTCACTTAAGTTGACAATGTCACATTCATGTGCATATTTGC
ATAGCATATGTGTATGGTATACTGATGTAGTCAGTCATGTTGTTTGCTGGCAGTTTTTGG
GAGTATTTCGGATTCTGATGTTCCTCGTGATATTAAGTCTTTGTTGAGAAACAAAGCAAG
AAAGGGTCGTGCACAGCTTGGCCAGATGCCTCAAAGAATGTCTGTGCCTCTAAGCAGACA
TACCAAAGCTGTTAATGCTGTACATTGGTCACCAACTCATGGTAAGCTCTGCTTGTTCAC
CAACTCGTGTATTGACACTTATCCTTTTGGATTAGTGGTCTTGTGGCACAAAATTTTGCT
AAAAAAATTGGTTCTTGGATGCCCTTATAATACTTCTGACGATTGAATTTATTGGTTTAT
TAATTTGAGTAGAAGGTTGTTTTGTCAGTTGTTTAGATTAAATCCTTAAACAAGCAATAT
TCTATTTTGTATATGCCAGTTGCATTTAAAGCTCACTTGCCTTATTGATCTGTTCATTGG
AGTTAGTCTACAGCTCATCTTCTTGCCTCTGCTTCGATGGATCAAACAATCTGCATATGG
AATGTGTGGAGCAGTGATCAGAAGGTAGCCCGTGTTTTGAATTTTCACAATGCTGCTATC
AAAGATGTGAAATGGTCGGGGCAAGGGTTGTTTGTACTTTCTTGTGGATATGACTCCTCA
TCAAAGTTAGTGGATGTTGAAAGGGGGATAGAGACTCAGGTTTTTAAGGAGGATCAAGTT
GTTAGTGTTGTTAAATTCCATCCTGATAATTTCAACCTCTTTGTTTCTGGGGGATCCAAA
GGCGGTCTGAGGTTGTGGGATGTTAGAAATGGCAAGGCGGTCCATGAATACGTTCGAGGT
CATGATCCTATCCTTGATGTTGAATTCACCACGAATGGCAAGCAGATTATATCATCTAGT
GATGTATCTGGACGCAACCTTAGTGAAAATTCTATTGTTGTTTGGGATGTTTCACGACAA
GTTCCACTCTCTAATCAGGTAAGAGACTTCTTCCAGTTCTTGCTTCAATATGTGTTGCAA
ATGCAGTGTGTTTCATGCATTTATAAAAATTACATCCTTACGCAATTGATTACAGATATG
GTTGCCCTTGCATATCCTGTTTATATATTGAGCATAACTTGTATGTACATTAATTATGCA
TTATCCTGTAAGAACTTGCATTCATCCTTGTAACGTTGTTTTACGGTCTTTTTGGAAATC
CTCTTCTATTTGACCTTTCTAGATTTCATTATATGTTATCATCTAGTCTTCTGTTCAACG
CTTGTGAGACTTGGACCTGCCTATAATGAATTAATTTGGTTAGCATGCATTGTATACTTA
AGATGTAGATATAATACAAGGCCTTCTGTAATTATCTTCTTAATGATGAAAGATATGTGA
TGCTATAGATGTTGGCTGTGTCAGCTTATTTACGTGACACGATTCATGTTGAATATGTTG
CACATAATCTGTTCAATGGTCGTGTCGTAACTATAGAAATTTCCAATGTTTGGATCTCTT
ACTTCTTTGGAGTCATAACACGTGCTTTTTGACATTTGAAATATCTATTAGTCAGTAGTT
AAAATATTTTATTTTGTACTAGATTAGTGATCAGACTCATTTTGATTTTGATTCCTGAAA
GTTAATAAACATTTAAATTGGAATCATCATGATTCTGCTTCCAATTCCTGGTAGTTAGAA
AAACTGACAATGCATCATTATGATTCCTATTCTGATTCCTTCTCCTTTTGATTTCAAGTA
AGTAAAGTAATTAAACATCATGATATGTGCTTGTTCAATGCTCAGAAGGTGATAATTCTC
CTTTGGCAGCAAAAAAACCATGGTTGTTGGCAAACATATATTTCAGTATCTTTTAAATAC
ATCAACCTCATTGGATCAGAAAGAAGATGTATTCTTATGAAATATTCAGACATGAAAATG
AAGTTAGTTTTAACTGATTCACACTAAATGTAAATTACTTCTTTTCTTTGTTTTTTCAAA
GAAAGATTCTGCAGGATATGTTTAATTAATTTTGTTATGCAGGATTTGGTAGTACTATAC
ATATCATAGGAGCCATATTTTTTATTCTGATACTGAAGCATTAGTGAGATCTTAATTTAT
TTTATAATACTATTCACTACATAATGATTAGGTTTGTTTGATAAAATGCTTAAGGTTCAA
CTCGGATATTTCTTGTTGCTCAGTTGCTCTGCTTTCATCACTTGATAATGGTTCTTGCAT
GGACAGTTTTAATCTGATGTACTCATGTTGGACTCGGGCACTCATCAATTTTCCTTTTGG
CACATTACCAAACAATTGAATAAGAATATTCTTGGACGCATCTGATATAAACGATTCACA
ATTTGAAAAACAAACTTTTCAGTTTTAAGCATCCAGTGGATTTTTATTCTGATGGCAATA
CCTATGGAGTACAGAAGTGAAGGGTTCTGAAGCCTTTTAATCTATAAAATATAATTATTA
TAATGTAAATTTTGTGTGTCATCCTTTATAATTTGAATAGTGTATAGAATATCAATTGAC
TTCATTCAAATAGGTAATATTCATACGACTTAGTTTTAATTCATTATGTCATAGAAAACA
TGTTTTGGCAACTTTTAGTCAGCTCTCATTTTTATAAGTCTTCTCAAATGTGGGTTCCAT
CACGTCAGGGATATTGATGATAAATTGTTGAAAGTAAGAAACAGTAAATGTTCAATACTT
CAGAGTAAGCTCAAACTAGAATTGTTGTACATTGGCTTTTGAATTTTTCTCTCAAAAGAG
CAATGGTTGAGGGTAGTATATTATAACGCTTTATTGTCCTTCAGATGATAATCTGTCTAG
AGTAGGGTTAAAAAGTTTTTGTTAGCCAATATTGTAAATCATGCAGGTCCATGTACCATT
TCCATTTACCTTTGAGAGAAATTGGTTTCAACAGTGGGGTGCTAACATTGCTACTAGTGA
AAGAAACGTATGATCAAAATTCGAAAGCAATATTTGTAATCGAAACCATAGAGCCTAATC
GTAGGCAATTGCATAGTAGCTATTCTGAGATTAAATTTGCTATGCAATATCAATTGAGAG
ATTGCTCCATGCTGCTCCCTTTTTTGTTGGTGTATCGTTTTTATGGTGCGTTTACTGTAT
CCACATTTGTGATCATTAAACCATTTTTCTGCTACCTGTTTGACCATTTTTCTGCTACCT
GTTCGGCCATTTTTCTGCAACATGTTCGATCATTAATCACATAGCTTCGTGCATGTTCCA
TTCCCTTAGGTTGAGGTCCTATAAAACTGATATTCCCTCTGTATCAGGTTTATGTGGAAG
CCTACACATGTCCCTGTGTGAGATGCCACACATTTGAACCATTTTTCGTTGCCCAGTCAA
ATGGTAATTATATTGCAATCTTCTCTTCAATCCCCCCCTTCAAGCTGAACAAGTACAAGA
GGTATGAAAGCCATGGGGTATCAGGGTTTCCCATTAAATGCGTGTTTAGCGTGGATGGGG
AAAAGCTAATCTCGGGCTCCTCCGATGGTTCTATATACTTCTACGACTATAGGTCTTCTG
AGCTTGTCAGAAGAATCAAGGCATATGAGCAGGCTTGCATTGACATTGCTATCCACCCCA
GCATACCTAATGTGATTGCTTCATGCAGTTGGAATGGAGAGGTTTCAGTGTTTGAGTAAG
ATGTCTATATAAACTTCATTACAAGGCAGTCTTTGATTGTCTAAGAAAGAGATCAGTGAT
GTTGCAAGCAATCCTACATGTAATAGCCAAGAGGAATTGGCGCTGAAAAATTGAATGAAA
AATTATAAGGGAGAAAAATGTGGAATTGAATTTTCTGCTTTTTTGCATTTGCTTTCTTTC
AGAAATTCTCCTATACGGACGCCATGTATTTTCTACAACCTCTCCCTTATTTCCTCCCTG
TTTACAACAACGTCCACACGATAATAACATGCGGACATCAGGATGACAGAATAACATTGC
TTTCTTCTCCTATTGATTTTATTTTGTACTTCTAAACTCGTTGTCTAGGATTTGAATTAT
TGTATTGTTCCTTCTTTCTTCTAGGGATTGTGGGTTCATTTATCCTATTGTAGATCTTTT
ATCCTATAAATTGGGCTCCAAAAAAGGCCATGTCACACTACACATTTCACATCAGACATT
TATTAGTGTTTGATAAATG
>chr4:13288355-13293473 A4034L WDR P2
TAATTGAAAGGGCATGTGTCAAAAAGTTAGATAAGGGACACGGAGGGGAAGAAATATCTG
GACTCGAGGTTAATAGTATTTATCCATGCATTTGAGATCATATGTTTGATTTCCCCTCCG
TCAACTATCGCTTGTATAAAGAAGAAAATCACAGGCCAACTCTGTTGTATTATAAACCAT
AAACCAGTCTTCAAGATGCTTGAGCCCAAGTTCAGTAAGGCTCTGCTCTCATATATATGC
TTATGAGCCCAATGTATAAGTGGGTCTCCCTTGAAACAGTGAACAATCTTAACAAACACC
TCAAAAGAGCCCAATTGCTCCATTTGGCGGCGGCGTCAGCTTCGAGACGAAGCCAAGACC
AATTGATTGAGCTGGTAAAGTCTCCAATTGCCTGCACAAGGTTCTGGCAAGACTGGCCGC
AGCTTCCACCTCGATGGCAGAGGATAAAAGGCAATGAGAATTTGAGAAGCAGCAAAGCTC
CTGGATTTGAGACTTGAGACATGGATCTTCTCTGCAACGCATACTCAAACGCCTCAGACA
ACGAAGAAGAGGAAGAAGAATCAGCTAAACAACCCAGACCCGAAAACTTCACGCCCCCGA
ATTCGAAGCGGCTCAAACCCGATAACCCATTTACACATACTAAAACTCAGAATCCTCTGT
CGGACTCAACCCAGTTCCCGGCCCTCCGTATAGAAGCTCCGGTTCCTGGTAGATACGTAT
CCAAGAGAGAGCGCGGTCTCTTGGGTTCCCAACCTACCGCCCCCGACCCGAACCCGGATG
CTTTGCTGCTGACGACCTCGCCTGGTACTTTGTTCTTTCCATTTGGAAATATTCATAAAT
TCACGTTTTTTTATTTATTTGTAGAAACTTAAGAATGTAAATTACTAAATTTGGAAGAAA
AAGAAATGCTCATGACGGGTTCACTTAAGTTGACAATGTCACATTCATGTGCATATTTGC
ATAGCATATGTGTATGGTATACTGATGTAGTCAGTCATGTTGTTTGCTGGCAGTTTTTGG
GAGTATTTCGGATTCTGATGTTCCTCGTGATATTAAGTCTTTGTTGAGAAACAAAGCAAG
AAAGGGTCGTGCACAGCTTGGCCAGATGCCTCAAAGAATGTCTGTGCCTCTAAGCAGACA
TACCAAAGCTGTTAATGCTGTACATTGGTCACCAACTCATGGTAAGCTCTGCTTGTTCAC
CAACTCGTGTATTGACACTTATCCTTTTGGATTAGTGGTCTTGTGGCACAAAATTTTGCT
AAAAAAATTGGTTCTTGGATGCCCTTATAATACTTCTGACGATTGAATTTATTGGTTTAT
TAATTTGAGTAGAAGGTTGTTTTGTCAGTTGTTTAGATTAAATCCTTAAACAAGCAATAT
TCTATTTTGTATATGCCAGTTGCATTTAAAGCTCACTTGCCTTATTGATCTGTTCATTGG
AGTTAGTCTACAGCTCATCTTCTTGCCTCTGCTTCGATGGATCAAACAATCTGCATATGG
AATGTGTGGAGCAGTGATCAGAAGGTAGCCCGTGTTTTGAATTTTCACAATGCTGCTATC
AAAGATGTGAAATGGTCGGGGCAAGGGTTGTTTGTACTTTCTTGTGGATATGACTCCTCA
TCAAAGTTAGTGGATGTTGAAAGGGGGATAGAGACTCAGGTTTTTAAGGAGGATCAAGTT
GTTAGTGTTGTTAAATTCCATCCTGATAATTTCAACCTCTTTGTTTCTGGGGGATCCAAA
GGCGGTCTGAGGTTGTGGGATGTTAGAAATGGCAAGGCGGTCCATGAATACGTTCGAGGT
CATGATCCTATCCTTGATGTTGAATTCACCACGAATGGCAAGCAGATTATATCATCTAGT
GATGTATCTGGACGCAACCTTAGTGAAAATTCTATTGTTGTTTGGGATGTTTCACGACAA
GTTCCACTCTCTAATCAGGTAAGAGACTTCTTCCAGTTCTTGCTTCAATATGTGTTGCAA
ATGCAGTGTGTTTCATGCATTTATAAAAATTACATCCTTACGCAATTGATTACAGATATG
GTTGCCCTTGCATATCCTGTTTATATATTGAGCATAACTTGTATGTACATTAATTATGCA
TTATCCTGTAAGAACTTGCATTCATCCTTGTAACGTTGTTTTACGGTCTTTTTGGAAATC
CTCTTCTATTTGACCTTTCTAGATTTCATTATATGTTATCATCTAGTCTTCTGTTCAACG
CTTGTGAGACTTGGACCTGCCTATAATGAATTAATTTGGTTAGCATGCATTGTATACTTA
AGATGTAGATATAATACAAGGCCTTCTGTAATTATCTTCTTAATGATGAAAGATATGTGA
TGCTATAGATGTTGGCTGTGTCAGCTTATTTACGTGACACGATTCATGTTGAATATGTTG
CACATAATCTGTTCAATGGTCGTGTCGTAACTATAGAAATTTCCAATGTTTGGATCTCTT
ACTTCTTTGGAGTCATAACACGTGCTTTTTGACATTTGAAATATCTATTAGTCAGTAGTT
AAAATATTTTATTTTGTACTAGATTAGTGATCAGACTCATTTTGATTTTGATTCCTGAAA
GTTAATAAACATTTAAATTGGAATCATCATGATTCTGCTTCCAATTCCTGGTAGTTAGAA
AAACTGACAATGCATCATTATGATTCCTATTCTGATTCCTTCTCCTTTTGATTTCAAGTA
AGTAAAGTAATTAAACATCATGATATGTGCTTGTTCAATGCTCAGAAGGTGATAATTCTC
CTTTGGCAGCAAAAAAACCATGGTTGTTGGCAAACATATATTTCAGTATCTTTTAAATAC
ATCAACCTCATTGGATCAGAAAGAAGATGTATTCTTATGAAATATTCAGACATGAAAATG
AAGTTAGTTTTAACTGATTCACACTAAATGTAAATTACTTCTTTTCTTTGTTTTTTCAAA
GAAAGATTCTGCAGGATATGTTTAATTAATTTTGTTATGCAGGATTTGGTAGTACTATAC
ATATCATAGGAGCCATATTTTTTATTCTGATACTGAAGCATTAGTGAGATCTTAATTTAT
TTTATAATACTATTCACTACATAATGATTAGGTTTGTTTGATAAAATGCTTAAGGTTCAA
CTCGGATATTTCTTGTTGCTCAGTTGCTCTGCTTTCATCACTTGATAATGGTTCTTGCAT
GGACAGTTTTAATCTGATGTACTCATGTTGGACTCGGGCACTCATCAATTTTCCTTTTGG
CACATTACCAAACAATTGAATAAGAATATTCTTGGACGCATCTGATATAAACGATTCACA
ATTTGAAAAACAAACTTTTCAGTTTTAAGCATCCAGTGGATTTTTATTCTGATGGCAATA
CCTATGGAGTACAGAAGTGAAGGGTTCTGAAGCCTTTTAATCTATAAAATATAATTATTA
TAATGTAAATTTTGTGTGTCATCCTTTATAATTTGAATAGTGTATAGAATATCAATTGAC
TTCATTCAAATAGGTAATATTCATACGACTTAGTTTTAATTCATTATGTCATAGAAAACA
TGTTTTGGCAACTTTTAGTCAGCTCTCATTTTTATAAGTCTTCTCAAATGTGGGTTCCAT
CACGTCAGGGATATTGATGATAAATTGTTGAAAGTAAGAAACAGTAAATGTTCAATACTT
CAGAGTAAGCTCAAACTAGAATTGTTGTACATTGGCTTTTGAATTTTTCTCTCAAAAGAG
CAATGGTTGAGGGTAGTATATTATAACGCTTTATTGTCCTTCAGATGATAATCTGTCTAG
AGTAGGGTTAAAAAGTTTTTGTTAGCCAATATTGTAAATCATGCAGGTCCATGTACCATT
TCCATTTACCTTTGAGAGAAATTGGTTTCAACAGTGGGGTGCTAACATTGCTACTAGTGA
AAGAAACGTATGATCAAAATTCGAAAGCAATATTTGTAATCGAAACCATAGAGCCTAATC
GTAGGCAATTGCATAGTAGCTATTCTGAGATTAAATTTGCTATGCAATATCAATTGAGAG
ATTGCTCCATGCTGCTCCCTTTTTTGTTGGTGTATCGTTTTTATGGTGCGTTTACTGTAT
CCACATTTGTGATCATTAAACCATTTTTCTGCTACCTGTTTGACCATTTTTCTGCTACCT
GTTCGGCCATTTTTCTGCAACATGTTCGATCATTAATCACATAGCTTCGTGCATGTTCCA
TTCCCTTAGGTTGAGGTCCTATAAAACTGATATTCCCTCTGTATCAGGTTTATGTGGAAG
CCTACACATGTCCCTGTGTGAGATGCCACACATTTGAACCATTTTTCGTTGCCCAGTCAA
ATGGTAATTATATTGCAATCTTCTCTTCAATCCCCCCCTTCAAGCTGAACAAGTACAAGA
GGTATGAAAGCCATGGGGTATCAGGGTTTCCCATTAAATGCGTGTTTAGCGTGGATGGGG
AAAAGCTAATCTCGGGCTCCTCCGATGGTTCTATATACTTCTACGACTATAGGTCTTCTG
AGCTTGTCAGAAGAATCAAGGCATATGAGCAGGCTTGCATTGACATTGCTATCCACCCCA
GCATACCTAATGTGATTGCTTCATGCAGTTGGAATGGAGAGGTTTCAGTGTTTGAGTAAG
ATGTCTATATAAACTTCATTACAAGGCAGTCTTTGATTGTCTAAGAAAGAGATCAGTGAT
GTTGCAAGCAATCCTACATGTAATAGCCAAGAGGAATTGGCGCTGAAAAATTGAATGAAA
AATTATAAGGGAGAAAAATGTGGAATTGAATTTTCTGCTTTTTTGCATTTGCTTTCTTTC
AGAAATTCTCCTATACGGACGCCATGTATTTTCTACAACCTCTCCCTTATTTCCTCCCTG
TTTACAACAACGTCCACACGATAATAACATGCGGACATCAGGATGACAGAATAACATTGC
TTTCTTCTCCTATTGATTTTATTTTGTACTTCTAAACTCGTTGTCTAGGATTTGAATTAT
TGTATTGTTCCTTCTTTCTTCTAGGGATTGTGGGTTCATTTATCCTATTGTAGATCTTTT
ATCCTATAAATTGGGCTCCAAAAAAGGCCATGTCACACTACACATTTCACATCAGACATT
TATTAGTGTTTGATAAATG
>chr4:13288355-13293473 BERGERON WDR P1
TAATTGAAAGGGCATGTGTCAAAAAGTTAGATAAGGGACACGGAGGGGAAGAAATATCTG
GACTCGAGGTTAATAGTATTTATCCATGCATTTGAGATCATATGTTTGATTTCCCCTCCG
TCAACTATCGCTTGTATAAAGAAGAAAATCACAGGCCAACTCTGTTGTATTATAAACCAT
AAACCAGTCTTCAAGATGCTTGAGCCCAAGTTCAGTAAGGCTCTGCTCTCATATATATGC
TTATGAGCCCAATGTATAAGTGGGTCTCCCTTGAAACAGTGAACAATCTTAACAAACACC
TCAAAAGAGCCCAATTGCTCCATTTGGCGGCGGCGTCAGCTTCGAGACGAAGCCAAGACC
AATTGATTGAGCTGGTAAAGTCTCCAATTGCCTGCACAAGGTTCTGGCAAGACTGGCCGC
AGCTTCCACCTCGATGGCAGAGGATAAAAGGCAATGAGAATTTGAGAAGCAGCAAAGCTC
CTGGATTTGAGACTTGAGACATGGATCTTCTCTGCAACGCATACTCAAACGCCTCAGACA
ACGAAGAAGAGGAAGAAGAATCAGCTAAACAACCCAGACCCGAAAACTTCACGCCCCCGA
ATTCGAAGCGGCTCAAACCCGATAACCCATTTACACATACTAAAACTCAGAATCCTCTGT
CGGACTCAACCCAGTTCCCGGCCCTCCGTATAGAAGCTCCGGTTCCTGGTAGATACGTAT
CCAAGAGAGAGCGCGGTCTCTTGGGTTCCCAACCTACCGCCCCCGACCCGAACCCGGATG
CTTTGCTGCTGACGACCTCGCCTGGTACTTTGTTCTTTCCATTTGGAAATATTCATAAAT
TCACGTTTTTTTATTTATTTGTAGAAACTTAAGAATGTAAATTACTAAATTTGGAAGAAA
AAGAAATGCTCATGACGGGTTCACTTAAGTTGACAATGTCACATTCATGTGCATATTTGC
ATAGCATATGTGTATGGTATACTGATGTAGTCAGTCATGTTGTTTGCTGGCAGTTTTTGG
GAGTATTTCGGATTCTGATGTTCCTCGTGATATTAAGTCTTTGTTGAGAAACAAAGCAAG
AAAGGGTCGTGCACAGCTTGGCCAGATGCCTCAAAGAATGTCTGTGCCTCTAAGCAGACA
TACCAAAGCTGTTAATGCTGTACATTGGTCACCAACTCATGGTAAGCTCTGCTTGTTCAC
CAACTCGTGTATTGACACTTATCCTTTTGGATTAGTGGTCTTGTGGCACAAAATTTTGCT
AAAAAAATTGGTTCTTGGATGCCCTTATAATACTTCTGACGATTGAATTTATTGGTTTAT
TAATTTGAGTAGAAGGTTGTTTTGTCAGTTGTTTAGATTAAATCCTTAAACAAGCAATAT
TCTATTTTGTATATGCCAGTTGCATTTAAAGCTCACTTGCCTTATTGATCTGTTCATTGG
AGTTAGTCTACAGCTCATCTTCTTGCCTCTGCTTCGATGGATCAAACAATCTGCATATGG
AATGTGTGGAGCAGTGATCAGAAGGTAGCCCGTGTTTTGAATTTTCACAATGCTGCTATC
AAAGATGTGAAATGGTCGGGGCAAGGGTTGTTTGTACTTTCTTGTGGATATGACTCCTCA
TCAAAGTTAGTGGATGTTGAAAGGGGGATAGAGACTCAGGTTTTTAAGGAGGATCAAGTT
GTTAGTGTTGTTAAATTCCATCCTGATAATTTCAACCTCTTTGTTTCTGGGGGATCCAAA
GGCGGTCTGAGGTTGTGGGATGTTAGAAATGGCAAGGCGGTCCATGAATACGTTCGAGGT
CATGATCCTATCCTTGATGTTGAATTCACCACGAATGGCAAGCAGATTATATCATCTAGT
GATGTATCTGGACGCAACCTTAGTGAAAATTCTATTGTTGTTTGGGATGTTTCACGACAA
GTTCCACTCTCTAATCAGGTAAGAGACTTCTTCCAGTTCTTGCTTCAATATGTGTTGCAA
ATGCAGTGTGTTTCATGCATTTATAAAAATTACATCCTTACGCAATTGATTACAGATATG
GTTGCCCTTGCATATCCTGTTTATATATTGAGCATAACTTGTATGTACATTAATTATGCA
TTATCCTGTAAGAACTTGCATTCATCCTTGTAACGTTGTTTTACGGTCTTTTTGGAAATC
CTCTTCTATTTGACCTTTCTAGATTTCATTATATGTTATCATCTAGTCTTCTGTTCAACG
CTTGTGAGACTTGGACCTGCCTATAATGAATTAATTTGGTTAGCATGCATTGTATACTTA
AGATGTAGATATAATACAAGGCCTTCTGTAATTATCTTCTTAATGATGAAAGATATGTGA
TGCTATAGATGTTGGCTGTGTCAGCTTATTTACGTGACACGATTCATGTTGAATATGTTG
CACATAATCTGTTCAATGGTCGTGTCGTAACTATAGAAATTTCCAATGTTTGGATCTCTT
ACTTCTTTGGAGTCATAACACGTGCTTTTTGACATTTGAAATATCTATTAGTCAGTAGTT
AAAATATTTTATTTTGTACTAGATTAGTGATCAGACTCATTTTGATTTTGATTCCTGAAA
GTTAATAAACATTTAAATTGGAATCATCATGATTCTGCTTCCAATTCCTGGTAGTTAGAA
AAACTGACAATGCATCATTATGATTCCTATTCTGATTCCTTCTCCTTTTGATTTCAAGTA
AGTAAAGTAATTAAACATCATGATATGTGCTTGTTCAATGCTCAGAAGGTGATAATTCTC
CTTTGGCAGCAAAAAAACCATGGTTGTTGGCAAACATATATTTCAGTATCTTTTAAATAC
ATCAACCTCATTGGATCAGAAAGAAGATGTATTCTTATGAAATATTCAGACATGAAAATG
AAGTTAGTTTTAACTGATTCACACTAAATGTAAATTACTTCTTTTCTTTGTTTTTTCAAA
GAAAGATTCTGCAGGATATGTTTAATTAATTTTGTTATGCAGGATTTGGTAGTACTATAC
ATATCATAGGAGCCATATTTTTTATTCTGATACTGAAGCATTAGTGAGATCTTAATTTAT
TTTATAATACTATTCACTACATAATGATTAGGTTTGTTTGATAAAATGCTTAAGGTTCAA
CTCGGATATTTCTTGTTGCTCAGTTGCTCTGCTTTCATCACTTGATAATGGTTCTTGCAT
GGACAGTTTTAATCTGATGTACTCATGTTGGACTCGGGCACTCATCAATTTTCCTTTTGG
CACATTACCAAACAATTGAATAAGAATATTCTTGGACGCATCTGATATAAACGATTCACA
ATTTGAAAAACAAACTTTTCAGTTTTAAGCATCCAGTGGATTTTTATTCTGATGGCAATA
CCTATGGAGTACAGAAGTGAAGGGTTCTGAAGCCTTTTAATCTATAAAATATAATTATTA
TAATGTAAATTTTGTGTGTCATCCTTTATAATTTGAATAGTGTATAGAATATCAATTGAC
TTCATTCAAATAGGTAATATTCATACGACTTAGTTTTAATTCATTATGTCATAGAAAACA
TGTTTTGGCAACTTTTAGTCAGCTCTCATTTTTATAAGTCTTCTCAAATGTGGGTTCCAT
CACGTCAGGGATATTGATGATAAATTGTTGAAAGTAAGAAACAGTAAATGTTCAATACTT
CAGAGTAAGCTCAAACTAGAATTGTTGTACATTGGCTTTTGAATTTTTCTCTCAAAAGAG
CAATGGTTGAGGGTAGTATATTATAACGCTTTATTGTCCTTCAGATGATAATCTGTCTAG
AGTAGGGTTAAAAAGTTTTTGTTAGCCAATATTGTAAATCATGCAGGTCCATGTACCATT
TCCATTTACCTTTGAGAGAAATTGGTTTCAACAGTGGGGTGCTAACATTGCTACTAGTGA
AAGAAACGTATGATCAAAATTCGAAAGCAATATTTGTAATCGAAACCATAGAGCCTAATC
GTAGGCAATTGCATAGTAGCTATTCTGAGATTAAATTTGCTATGCAATATCAATTGAGAG
ATTGCTCCATGCTGCTCCCTTTTTTGTTGGTGTATCGTTTTTATGGTGCGTTTACTGTAT
CCACATTTGTGATCATTAAACCATTTTTCTGCTACCTGTTTGACCATTTTTCTGCTACCT
GTTCGGCCATTTTTCTGCAACATGTTCGATCATTAATCACATAGCTTCGTGCATGTTCCA
TTCCCTTAGGTTGAGGTCCTATAAAACTGATATTCCCTCTGTATCAGGTTTATGTGGAAG
CCTACACATGTCCCTGTGTGAGATGCCACACATTTGAACCATTTTTCGTTGCCCAGTCAA
ATGGTAATTATATTGCAATCTTCTCTTCAATCCCCCCCTTCAAGCTGAACAAGTACAAGA
GGTATGAAAGCCATGGGGTATCAGGGTTTCCCATTAAATGCGTGTTTAGCGTGGATGGGG
AAAAGCTAATCTCGGGCTCCTCCGATGGTTCTATATACTTCTACGACTATAGGTCTTCTG
AGCTTGTCAGAAGAATCAAGGCATATGAGCAGGCTTGCATTGACATTGCTATCCACCCCA
GCATACCTAATGTGATTGCTTCATGCAGTTGGAATGGAGAGGTTTCAGTGTTTGAGTAAG
ATGTCTATATAAACTTCATTACAAGGCAGTCTTTGATTGTCTAAGAAAGAGATCAGTGAT
GTTGCAAGCAATCCTACATGTAATAGCCAAGAGGAATTGGCGCTGAAAAATTGAATGAAA
AATTATAAGGGAGAAAAATGTGGAATTGAATTTTCTGCTTTTTTGCATTTGCTTTCTTTC
AGAAATTCTCCTATACGGACGCCATGTATTTTCTACAACCTCTCCCTTATTTCCTCCCTG
TTTACAACAACGTCCACACGATAATAACATGCGGACATCAGGATGACAGAATAACATTGC
TTTCTTCTCCTATTGATTTTATTTTGTACTTCTAAACTCGTTGTCTAGGATTTGAATTAT
TGTATTGTTCCTTCTTTCTTCTAGGGATTGTGGGTTCATTTATCCTATTGTAGATCTTTT
ATCCTATAAATTGGGCTCCAAAAAAGGCCATGTCACACTACACATTTCACATCAGACATT
TATTAGTGTTTGATAAATG
>chr4:13288355-13293473 BERGERON WDR P2
TAATTGAAAGGGCATGTGTCAAAAAGTTAGATAAGGGACACGGAGGGGAAGAAATATCTG
GACTCGAGGTTAATAGTATTTATCCATGCATTTGAGATCATATGTTTGATTTCCCCTCCG
TCAACTATCGCTTGTATAAAGAAGAAAATCACAGGCCAACTCTGTTGTATTATAAACCAT
AAACCAGTCTTCAAGATGCTTGAGCCCAAGTTCAGTAAGGCTCTGCTCTCATATATATGC
TTATGAGCCCAATGTATAAGTGGGTCTCCCTTGAAACAGTGAACAATCTTAACAAACACC
TCAAAAGAGCCCAATTGCTCCATTTGGCGGCGGCGTCAGCTTCGAGACGAAGCCAAGACC
AATTGATTGAGCTGGTAAAGTCTCCAATTGCCTGCACAAGGTTCTGGCAAGACTGGCCGC
AGCTTCCACCTCGATGGCAGAGGATAAAAGGCAATGAGAATTTGAGAAGCAGCAAAGCTC
CTGGATTTGAGACTTGAGACATGGATCTTCTCTGCAACGCATACTCAAACGCCTCAGACA
ACGAAGAAGAGGAAGAAGAATCAGCTAAACAACCCAGACCCGAAAACTTCACGCCCCCGA
ATTCGAAGCGGCTCAAACCCGATAACCCATTTACACATACTAAAACTCAGAATCCTCTGT
CGGACTCAACCCAGTTCCCGGCCCTCCGTATAGAAGCTCCGGTTCCTGGTAGATACGTAT
CCAAGAGAGAGCGCGGTCTCTTGGGTTCCCAACCTACCGCCCCCGACCCGAACCCGGATG
CTTTGCTGCTGACGACCTCGCCTGGTACTTTGTTCTTTCCATTTGGAAATATTCATAAAT
TCACGTTTTTTTATTTATTTGTAGAAACTTAAGAATGTAAATTACTAAATTTGGAAGAAA
AAGAAATGCTCATGACGGGTTCACTTAAGTTGACAATGTCACATTCATGTGCATATTTGC
ATAGCATATGTGTATGGTATACTGATGTAGTCAGTCATGTTGTTTGCTGGCAGTTTTTGG
GAGTATTTCGGATTCTGATGTTCCTCGTGATATTAAGTCTTTGTTGAGAAACAAAGCAAG
AAAGGGTCGTGCACAGCTTGGCCAGATGCCTCAAAGAATGTCTGTGCCTCTAAGCAGACA
TACCAAAGCTGTTAATGCTGTACATTGGTCACCAACTCATGGTAAGCTCTGCTTGTTCAC
CAACTCGTGTATTGACACTTATCCTTTTGGATTAGTGGTCTTGTGGCACAAAATTTTGCT
AAAAAAATTGGTTCTTGGATGCCCTTATAATACTTCTGACGATTGAATTTATTGGTTTAT
TAATTTGAGTAGAAGGTTGTTTTGTCAGTTGTTTAGATTAAATCCTTAAACAAGCAATAT
TCTATTTTGTATATGCCAGTTGCATTTAAAGCTCACTTGCCTTATTGATCTGTTCATTGG
AGTTAGTCTACAGCTCATCTTCTTGCCTCTGCTTCGATGGATCAAACAATCTGCATATGG
AATGTGTGGAGCAGTGATCAGAAGGTAGCCCGTGTTTTGAATTTTCACAATGCTGCTATC
AAAGATGTGAAATGGTCGGGGCAAGGGTTGTTTGTACTTTCTTGTGGATATGACTCCTCA
TCAAAGTTAGTGGATGTTGAAAGGGGGATAGAGACTCAGGTTTTTAAGGAGGATCAAGTT
GTTAGTGTTGTTAAATTCCATCCTGATAATTTCAACCTCTTTGTTTCTGGGGGATCCAAA
GGCGGTCTGAGGTTGTGGGATGTTAGAAATGGCAAGGCGGTCCATGAATACGTTCGAGGT
CATGATCCTATCCTTGATGTTGAATTCACCACGAATGGCAAGCAGATTATATCATCTAGT
GATGTATCTGGACGCAACCTTAGTGAAAATTCTATTGTTGTTTGGGATGTTTCACGACAA
GTTCCACTCTCTAATCAGGTAAGAGACTTCTTCCAGTTCTTGCTTCAATATGTGTTGCAA
ATGCAGTGTGTTTCATGCATTTATAAAAATTACATCCTTACGCAATTGATTACAGATATG
GTTGCCCTTGCATATCCTGTTTATATATTGAGCATAACTTGTATGTACATTAATTATGCA
TTATCCTGTAAGAACTTGCATTCATCCTTGTAACGTTGTTTTACGGTCTTTTTGGAAATC
CTCTTCTATTTGACCTTTCTAGATTTCATTATATGTTATCATCTAGTCTTCTGTTCAACG
CTTGTGAGACTTGGACCTGCCTATAATGAATTAATTTGGTTAGCATGCATTGTATACTTA
AGATGTAGATATAATACAAGGCCTTCTGTAATTATCTTCTTAATGATGAAAGATATGTGA
TGCTATAGATGTTGGCTGTGTCAGCTTATTTACGTGACACGATTCATGTTGAATATGTTG
CACATAATCTGTTCAATGGTCGTGTCGTAACTATAGAAATTTCCAATGTTTGGATCTCTT
ACTTCTTTGGAGTCATAACACGTGCTTTTTGACATTTGAAATATCTATTAGTCAGTAGTT
AAAATATTTTATTTTGTACTAGATTAGTGATCAGACTCATTTTGATTTTGATTCCTGAAA
GTTAATAAACATTTAAATTGGAATCATCATGATTCTGCTTCCAATTCCTGGTAGTTAGAA
AAACTGACAATGCATCATTATGATTCCTATTCTGATTCCTTCTCCTTTTGATTTCAAGTA
AGTAAAGTAATTAAACATCATGATATGTGCTTGTTCAATGCTCAGAAGGTGATAATTCTC
CTTTGGCAGCAAAAAAACCATGGTTGTTGGCAAACATATATTTCAGTATCTTTTAAATAC
ATCAACCTCATTGGATCAGAAAGAAGATGTATTCTTATGAAATATTCAGACATGAAAATG
AAGTTAGTTTTAACTGATTCACACTAAATGTAAATTACTTCTTTTCTTTGTTTTTTCAAA
GAAAGATTCTGCAGGATATGTTTAATTAATTTTGTTATGCAGGATTTGGTAGTACTATAC
ATATCATAGGAGCCATATTTTTTATTCTGATACTGAAGCATTAGTGAGATCTTAATTTAT
TTTATAATACTATTCACTACATAATGATTAGGTTTGTTTGATAAAATGCTTAAGGTTCAA
CTCGGATATTTCTTGTTGCTCAGTTGCTCTGCTTTCATCACTTGATAATGGTTCTTGCAT
GGACAGTTTTAATCTGATGTACTCATGTTGGACTCGGGCACTCATCAATTTTCCTTTTGG
CACATTACCAAACAATTGAATAAGAATATTCTTGGACGCATCTGATATAAACGATTCACA
ATTTGAAAAACAAACTTTTCAGTTTTAAGCATCCAGTGGATTTTTATTCTGATGGCAATA
CCTATGGAGTACAGAAGTGAAGGGTTCTGAAGCCTTTTAATCTATAAAATATAATTATTA
TAATGTAAATTTTGTGTGTCATCCTTTATAATTTGAATAGTGTATAGAATATCAATTGAC
TTCATTCAAATAGGTAATATTCATACGACTTAGTTTTAATTCATTATGTCATAGAAAACA
TGTTTTGGCAACTTTTAGTCAGCTCTCATTTTTATAAGTCTTCTCAAATGTGGGTTCCAT
CACGTCAGGGATATTGATGATAAATTGTTGAAAGTAAGAAACAGTAAATGTTCAATACTT
CAGAGTAAGCTCAAACTAGAATTGTTGTACATTGGCTTTTGAATTTTTCTCTCAAAAGAG
CAATGGTTGAGGGTAGTATATTATAACGCTTTATTGTCCTTCAGATGATAATCTGTCTAG
AGTAGGGTTAAAAAGTTTTTGTTAGCCAATATTGTAAATCATGCAGGTCCATGTACCATT
TCCATTTACCTTTGAGAGAAATTGGTTTCAACAGTGGGGTGCTAACATTGCTACTAGTGA
AAGAAACGTATGATCAAAATTCGAAAGCAATATTTGTAATCGAAACCATAGAGCCTAATC
GTAGGCAATTGCATAGTAGCTATTCTGAGATTAAATTTGCTATGCAATATCAATTGAGAG
ATTGCTCCATGCTGCTCCCTTTTTTGTTGGTGTATCGTTTTTATGGTGCGTTTACTGTAT
CCACATTTGTGATCATTAAACCATTTTTCTGCTACCTGTTTGACCATTTTTCTGCTACCT
GTTCGGCCATTTTTCTGCAACATGTTCGATCATTAATCACATAGCTTCGTGCATGTTCCA
TTCCCTTAGGTTGAGGTCCTATAAAACTGATATTCCCTCTGTATCAGGTTTATGTGGAAG
CCTACACATGTCCCTGTGTGAGATGCCACACATTTGAACCATTTTTCGTTGCCCAGTCAA
ATGGTAATTATATTGCAATCTTCTCTTCAATCCCCCCCTTCAAGCTGAACAAGTACAAGA
GGTATGAAAGCCATGGGGTATCAGGGTTTCCCATTAAATGCGTGTTTAGCGTGGATGGGG
AAAAGCTAATCTCGGGCTCCTCCGATGGTTCTATATACTTCTACGACTATAGGTCTTCTG
AGCTTGTCAGAAGAATCAAGGCATATGAGCAGGCTTGCATTGACATTGCTATCCACCCCA
GCATACCTAATGTGATTGCTTCATGCAGTTGGAATGGAGAGGTTTCAGTGTTTGAGTAAG
ATGTCTATATAAACTTCATTACAAGGCAGTCTTTGATTGTCTAAGAAAGAGATCAGTGAT
GTTGCAAGCAATCCTACATGTAATAGCCAAGAGGAATTGGCGCTGAAAAATTGAATGAAA
AATTATAAGGGAGAAAAATGTGGAATTGAATTTTCTGCTTTTTTGCATTTGCTTTCTTTC
AGAAATTCTCCTATACGGACGCCATGTATTTTCTACAACCTCTCCCTTATTTCCTCCCTG
TTTACAACAACGTCCACACGATAATAACATGCGGACATCAGGATGACAGAATAACATTGC
TTTCTTCTCCTATTGATTTTATTTTGTACTTCTAAACTCGTTGTCTAGGATTTGAATTAT
TGTATTGTTCCTTCTTTCTTCTAGGGATTGTGGGTTCATTTATCCTATTGTAGATCTTTT
ATCCTATAAATTGGGCTCCAAAAAAGGCCATGTCACACTACACATTTCACATCAGACATT
TATTAGTGTTTGATAAATG
>chr4:13288355-13293473 Bulida WDR P1
TAATTGAAAGGGCATGTGTCAAAAAGTTAGATAAGGGACACGGAGGGGAAGAAATATCTG
GACTCGAGGTTAATAGTATTTATCCATGCATTTGAGATCATATGTTTGATTTCCCCTCCG
TCAACTATCGCTTGTATAAAGAAGAAAATCACAGGCCAACTCTGTTGTATTATAAACCAT
AAACCAGTCTTCAAGATGCTTGAGCCCAAGTTCAGTAAGGCTCTGCTCTCATATATATGC
TTATGAGCCCAATGTATAAGTGGGTCTCCCTTGAAACAGTGAACAATCTTAACAAACACC
TCAAAAGAGCCCAATTGCTCCATTTGGCGGCGGCGTCAGCTTCGAGACGAAGCCAAGACC
AATTGATTGAGCTGGTAAAGTCTCCAATTGCCTGCACAAGGTTCTGGCAAGACTGGCCGC
AGCTTCCACCTCGATGGCAGAGGATAAAAGGCAATGAGAATTTGAGAAGCAGCAAAGCTC
CTGGATTTGAGACTTGAGACATGGATCTTCTCTGCAACGCATACTCAAACGCCTCAGACA
ACGAAGAAGAGGAAGAAGAATCAGCTAAACAACCCAGACCCGAAAACTTCACGCCCCCGA
ATTCGAAGCGGCTCAAACCCGATAACCCATTTACACATACTAAAACTCAGAATCCTCTGT
CGGACTCAACCCAGTTCCCGGCCCTCCGTATAGAAGCTCCGGTTCCTGGTAGATACGTAT
CCAAGAGAGAGCGCGGTCTCTTGGGTTCCCAACCTACCGCCCCCGACCCGAACCCGGATG
CTTTGCTGCTGACGACCTCGCCTGGTACTTTGTTCTTTCCATTTGGAAATATTCATAAAT
TCACGTTTTTTTATTTATTTGTAGAAACTTAAGAATGTAAATTACTAAATTTGGAAGAAA
AAGAAATGCTCATGACGGGTTCACTTAAGTTGACAATGTCACATTCATGTGCATATTTGC
ATAGCATATGTGTATGGTATACTGATGTAGTCAGTCATGTTGTTTGCTGGCAGTTTTTGG
GAGTATTTCGGATTCTGATGTTCCTCGTGATATTAAGTCTTTGTTGAGAAACAAAGCAAG
AAAGGGTCGTGCACAGCTTGGCCAGATGCCTCAAAGAATGTCTGTGCCTCTAAGCAGACA
TACCAAAGCTGTTAATGCTGTACATTGGTCACCAACTCATGGTAAGCTCTGCTTGTTCAC
CAACTCGTGTATTGACACTTATCCTTTTGGATTAGTGGTCTTGTGGCACAAAATTTTGCT
AAAAAAATTGGTTCTTGGATGCCCTTATAATACTTCTGACGATTGAATTTATTGGTTTAT
TAATTTGAGTAGAAGGTTGTTTTGTCAGTTGTTTAGATTAAATCCTTAAACAAGCAATAT
TCTATTTTGTATATGCCAGTTGCATTTAAAGCTCACTTGCCTTATTGATCTGTTCATTGG
AGTTAGTCTACAGCTCATCTTCTTGCCTCTGCTTCGATGGATCAAACAATCTGCATATGG
AATGTGTGGAGCAGTGATCAGAAGGTAGCCCGTGTTTTGAATTTTCACAATGCTGCTATC
AAAGATGTGAAATGGTCGGGGCAAGGGTTGTTTGTACTTTCTTGTGGATATGACTCCTCA
TCAAAGTTAGTGGATGTTGAAAGGGGGATAGAGACTCAGGTTTTTAAGGAGGATCAAGTT
GTTAGTGTTGTTAAATTCCATCCTGATAATTTCAACCTCTTCGTTTCTGGGGGATCCAAA
GGCGGTCTGAGGTTGTGGGATGTTAGAAATGGCAAGGCGGTCCATGAATACGTTCGAGGT
CATGATCCTATCCTTGATGTTGAATTCACCACGAATGGCAAGCAGATTATATCGTCTAGT
GATGTATCTGGACGCAACCTTAGTGAAAATTCTATTGTTGTTTGGGATGTTTCACGACAA
GTTCCACTCTCTAATCAGGTAAGAGACTTCTTCCAGTTCTTGCTTCAATATGTGTTGCAA
ATGCAGTGTGTTTCATGCATTTATAAAAATTACATCCTTACGCAATTGATTACAGATATG
GTTGCCCCTGCATATCCTGTTTATATATTGAGCAGAACTTGTATGTACATTAATTATGCA
TTATCCTGTAAGAACTTGCATTCATCCTTGTAACGTTGTTTTACGGTCTTTTTGGAAATC
CTCTTCTTTTTGACCTTTCTAGATTTCATTATATGTTATCATCTAGTCTTCTGTTCAACG
CTTGTGAGACTTGGACCTGCCTATAATGAATTAATTTGGTTAGCATGCATTGTATACTTA
AGATGTAGATATAATACAAGGCCTTCTGTAATTATCTTCTTAATGATGAAAGATATGTGA
TGCTATAGATGTTGGCTGTGTCAGCTTATATACGTGACACGATTCATGTTGAATATGTTG
CACATAATCTGTTCAATGGTCGTGTCGTAACTATAGAAATTTCCAATGTTAGGATCTCTT
ACTTCTTTGGAGTCATAACACGTGCTTTTTGACATTTGAAATATCTATTAGTCAGTAGTT
AAAATATTTTATTTTGTACTAGATTAGTGATCAGACTCATTTTGATTTTGATTCCTGAAA
GTTAATAAACATTTAAATTGGAATCATCGTGATTCTGCTTCCAATTCCTGGTAGTTAGAA
AAACTGACAATGCATCATTATGATTCCTATTCTGATTCCTTCTCCTTTTGATTTCAAGTA
AGTAAAGTAATTAAACATCATGATATGTGCTTGTTCAATGCTCAGAAGGTGATAATTCTC
CTTTGGCAGCAAAAAAACCATGGTTGTTGGCAAACATATATTTCAGTATCTTTTAAATAC
ATCAACCTCATTGGATCAGAAAGAAGATGTATTCTTATGAAATATTCAGACATGAAAATG
AAGTTAGTTTTAACTGATTCACACTAAATGTAAATTACTTCTTTTCTTTGTTTTTTCAAA
GAAAGATTCTGCAGGATATGTTTAATTAATTTTGTTATGCAGGATTTGGTAGTACTATAC
ATATCATAGGAGCCATATTTTTTATTCTGATACTGAAGCATTAGTGAGATCTTAATTTAT
TTTATAATACTATTCACTACATAATGATTAGGTTTGTTTGATAAAATGCTTAAGGTTCAA
CTCGGATATTTCTTGTTGCTCAGTTGCTCTGCTTTCATCACTTGATAATGGTTCTTGCAT
GGACAGTTTTAATCTGATGTACTCATGTTGGACTCGGGCACTCATCAATTTTCCTTTTGG
CACATTACCAAACAATTGAATAAGAATATTCTTGGACGCATCTGATATAAACGATTCACA
ATTTGAAAAACAAACTTTTCAGTTTTAAGCATCCAGTGGATTTTTATTCTGATGGCAATA
CCTATGGAGTACAGAAGTGAAGGGTTCTGAAGCCTTTTAATCTATAAAATATAATTATTA
TAATGTAAATTTTGTGTGTCATCCTTTATAATTTGAATAGTGTATAGAATATCAATTGAC
TTCATTCAAATAGGTAATATTCATACGACTTAGTTTTAATTCATTATGTCATAGAAAACA
TGTTTTGGCAACTTTTAGTCAGCTCTCATTTTTATAAGTCTTCTCAAATCCATCACGTCA
GGGATATTGATGATAAATTGTTGAAAGTAAGAAACAGTAAATGTTCAATACTTCAGAGTA
AGCTCAAACTAGAATTGTTGTACATTGGCTTTTGAATTTTTCTCTCAAAAGAGCAATGGT
TGAGGATAGTATATTATAACGCTTTATTGTCCTTCAGATGATAATCTGTCTAGAGTGGGG
TTAAAAAGTTTTTGTTAGCCAATATTGTAAATCATGCAGGTCCATGTACCATTTCCATTT
ACCTTTGAGAGAAATTGGTTTCAACAGTGGGGTGCTAACATTGCTACTAGTGAAAGAAAC
GTATGATCAAAATTCGAAAGCAATATTTGTAATCGAAACCATAGAGCCTAATCGTAGGCA
ATTGCATAGTAGCTATTCTGAGATTAAATTTGCTATGCAATATCAATTGAGAGATTGCTC
CATGCTGCTCCCTTTTTTGTTGGTGTATCATTTTTATGGTGCGTTTACTGTATCCACATT
TGTGATCATTAAACCATTTTTCTGCTACCTGTTTGACCATTTTTCTGCTACCTGTTCGGC
CATTTTTCTGCAACATGTTCGATCATTAATCACATAGCTTCGTGCATGTTCCATTCCCTT
AGGTTGAGGTCCTATAAAACTGATGTTCTCTCTGTATCAGGTTTATGTGGAAGCCTACAC
ATGTCCCTGTGTGAGATGCCACACATTTGAACCATTTTTCGTTGCCCAGTCAAATGGTAA
TTATATTGCAATCTTCTCTTCAATCCCCCCCTTCAAGCTGAACAAGTACAAGAGGTATGA
AAGCCATGGGGTATCAGGGTTTCCCATTAAATGCGTGTTTAGCGTGGATGGGGAAAAGCT
AATCTCGGGCTCCTCCGATGGTTCTATATACTTCTACGACTATAGGTCTTCTGAGCTTGT
CAGAAGAATCAAGGCATATGAGCAGGCTTGCATTGACATTGCTATCCACCCCAGCATACC
TAATGTGATTGCTTCATGCAGTTGGAATGGAGAGGTTTCAGTGTTTGAGTAAGATGTCTA
TATAAACTTCATTACAAGGCAGTCTTTGATTGTCTAAGAAAGAGATCAGTGATGTTGCAA
GCAATCCTACATGTAATAGCCAAGAGGAATTGGCGCTGAAAAATTGAATGAAAAATTATA
AGGGAGAAAAATGTGGAATTGAATTTTCTGCTTTTTTGCATTTGCTTTCTTTCAGAAATT
CTCCTATACGGACGCCATGTATTTTCTACAACCTCTCCCTTATTTCCTCCCTGTTTACAA
CAACGTCCACACGATAATAACATGCGGACATCAGGATGACAGAATAACATTGCTTTCTTC
TCCTATTGATTTTATTTTGTACTTCTAAACTCGTTGTCTAGGATTTGAATTATTGTATTG
TTCCTTCTTTCTTCTAGGGATTGTGGGTTCATTTATCCTATTGTAGATCTTTTATCCTAT
AAATTGGGCTCCAAAAAAGGCCATGTCACACTACACATTTCACATCAGACATTTATTAGT
GTTTGATAAATG
>chr4:13288355-13293473 Bulida WDR P2
TAATTGAAAGGGCATGTGTCAAAAAGTTAGATAAGGGACACGGAGGGGAAGAAATATCTG
GACTCGAGGTTAATAGTATTTATCCATGCATTTGAGATCATATGTTTGATTTCCCCTCCG
TCAACTATCGCTTGTATAAAGAAGAAAATCACAGGCCAACTCTGTTGTATTATAAACCAT
AAACCAGTCTTCAAGATGCTTGAGCCCAAGTTCAGTAAGGCTCTGCTCTCATATATATGC
TTATGAGCCCAATGTATAAGTGGGTCTCCCTTGAAACAGTGAACAATCTTAACAAACACC
TCAAAAGAGCCCAATTGCTCCATTTGGCGGCGGCGTCAGCTTCGAGACGAAGCCAAGACC
AATTGATTGAGCTGGTAAAGTCTCCAATTGCCTGCACAAGGTTCTGGCAAGACTGGCCGC
AGCTTCCACCTCGATGGCAGAGGATAAAAGGCATTGAGAATTTGAGAAGCAGCAAAGCTC
CTGGATTTGAGACTTGAGACATGGATCTTCTCTGCAACGCATACTCAAACGCCTCAGACA
ACGAAGAAGAGGAAGAAGAATCAGCTAAACAACCCAGACCCGAAAACTTCACGCCCCCGA
ATTCGAAGCGGCTCAAACCCGATAACCCATTTACACATACTAAAACTCAGAATCCTCTGT
CGGACTCAACCCAGTTCCCTGCCCTCCGTATAGAAGCTCCGGTTCCTGGTAGATACGTAT
CCAAGAGAGAGCGCGGTCTCTTGGGTTCCCAACCTACCGCCCCCGACCCGAACCCGGATG
CTTTGCTGCTGACGACCTCGCCTGGTACTTTGTTCTTTCCATTTGGAAATATTCATAAAT
TCACGTTTTTTTATTTATTTGTAGAAACTTAAGAATGTAAATTACTAAATTTGGAAGAAA
AAGAAATGCTCATGACGGGTTCACTTAAGTTGACAATGTCACATTCATGTGCATATTTGC
ATAGCATATGTGTATGGTATACTGATGTAGTCAGTCATGTTGTTTGCTGGCAGTTTTTGG
GAGTATTTCGGATTCTGATGTTCCTCGTGATATTAAGTCTTTGTTGAGAAACAAAGCAAG
AAAGGGTCGTGCACAGCTTGGCCAGATGCCTCAAAGAATGTCTGTGCCTCTAAGCAGACA
TACCAAAGCTGTTAATGCTGTACATTGGTCACCAACTCATGGTAAGCTCTGCTTGTTCAC
CAACTCGTGTATTGACACTTATCCTTTTGGATTAGTGGTCTTGTGGCACAAAATTTTGCT
AAAAAAATTGGTTCTTGGATGCCCTTATAATACTTCTGACGATTGAATTTATTGGTTTAT
TAATTTGAGTAGAAGGTTGTTTTGTCAGTTGTTTAGATTAAATCCTTAAACAAGCAATAT
TCTATTTTGTATATGCCAGTTGCATTTAAAGCTCACTTGCCTTATTGATCTGTTCATTGG
AGTTAGTCTACAGCTCATCTTCTTGCCTCTGCTTCGATGGATCAAACAATCTGCATATGG
AATGTGTGGAGCAGTGATCAGAAGGTAGCCCGTGTTTTGAATTTTCACAATGCTGCTATC
AAAGATGTGAAATGGTCGGGGCAAGGGTTGTTTGTACTTTCTTGTGGATATGACTCCTCA
TCAAAGTTAGTGGATGTTGAAAGGGGGATAGAGACTCAGGTTTTTAAGGAGGATCAAGTT
GTTAGTGTTGTTAAATTCCATCCTGATAATTTCAACCTCTTTGTTTCTGGGGGATCCAAA
GGCGGTCTGAGGTTGTGGGATGTTAGAAATGGCAAGGCGGTCCATGAATACGTTCGAGGT
CATGATCCTATCCTTGATGTTGAATTCACCACGAATGGCAAGCAGATTATATCATCTAGT
GATGTATCTGGACGCAACCTTAGTGAAAATTCTATTGTTGTTTGGGATGTTTCACGACAA
GTTCCACTCTCTAATCAGGTAAGAGACTTCTTCCAGTTCTTGCTTCAATATGTGTTGCAA
ATGCAGTGTGTTTCATGCATTTATAAAAATTACATCCTTACGCAATTGATTACAGATATG
GTTGCCCTTGCATATCCTGTTTATATATTGAGCATAACTTGTATGTACATTAATTATGCA
TTATCCTGTAAGAACTTGCATTCATCCTTGTAACGTTGTTTTACGGTCTTTTTGGAAATC
CTCTTCTATTTGACCTTTCTAGATTTCATTATATGTTATCATCTAGTCTTCTGTTCAACG
CTTGTGAGACTTGGACCTGCCTATAATGAATTAATTTGGTTAGCATGCATTGTATACTTA
AGATGTAGATATAATACAAGGCCTTCTGTAATTATCTTCTTAATGATGAAAGATATGTGA
TGCTATAGATGTTGGCTGTGTCAGCTTATTTACGTGACACGATTCATGTTGAATATGTTG
CACATAATCTGTTCAATGGTCGTGTCGTAACTATAGAAATTTCCAATGTTTGGATCTCTT
ACTTCTTTGGAGTCATAACACGTGCTTTTTGACATTTGAAATATCTATTAGTCAGTAGTT
AAAATATTTTATTTTGTACTAGATTAGTGATCAGACTCATTTTGATTTTGATTCCTGAAA
GTTAATAAACATTTAAATTGGAATCATCATGATTCTGCTTCCAATTCCTGGTAGTTAGAA
AAACTGACAATGCATCATTATGATTCCTATTCTGATTCCTTCTCCTTTTGATTTCAAGTA
AGTAAAGTAATTAAACATCATGATATGTGCTTGTTCAATGCTCAGAAGGTGATAATTCTC
CTTTGGCAGCAAAAAAACCATGGTTGTTGGCAAACATATATTTCAGTATCTTTTAAATAC
ATCAACCTCATTGGATCAGAAAGAAGATGTATTCTTATGAAATATTCAGACATGAAAATG
AAGTTAGTTTTAACTGATTCACACTAAATGTAAATTACTTCTTTTCTTTTTTTTTCAAAG
AAAGATTCTGCAGGATATGTTTAATTAATTTTGTTATGCAGGATTTGGTAGTACTATACA
TATCATAGGAGCCATATTTTTTATTCTGATACTGAAGCATTAGTGAGATCTTAATTTATT
TTATAATACTATTCACTACATAATGATTAGGTTTTTTTGATAAAATGCTTAAGGTTCAAC
TCGGATATTTCTTGTTGCTCAGTTGCTCTGCTTTCATCCCTTGATAATGGTTCTTGCATG
GACAGTTTTAATCTGATGTACTCATGTTGGACTCGGGCACTCATCAATTTTCCTTTTGGC
ACATTACCAAACAATTGAATAAGAATATTCTTGGACGCATCTGATATAAACGATTCACAA
TTTGAAAAACAAACTTTTCAGTTTTAAGCATCCAGTGGATTTTTATTCTGATGGCAATAC
CTATGGAGTACAGAAGTGAAGGGTTCTGAAGCCTTTTAATCTATAAAATAAAATATAATT
ATTATAATGTAAATTTTGTGTGTCATCCTTTATAATTTGAATAGTGTATAGAATATCAAT
TGACTTCATTCAAATAGGTAATATTCATACGACTTAGTTTTAATTCATTATGTCATAGAA
AACATGTTTTGGCAACTTTTAGTCAGCTCTCATTTTTATAAGTCTTCTCAAATGTGGGTT
CCATCACGTCAGGGATATTGATGATAAATTGTTGAAAGTAAGAAACAGTAAATGTTCAAT
ACTTCAGAGTAAGCTCAAACTAGAATTGTTGTACATTGGCTTTTGAATTTTTCTCTCAAA
AGAGCAATGGTTGAGGGTAGTATATTATAACGCTTTATTGTCCTTCAGATGATAATCTGT
CTAGAGTAGGGTTAAAAAGTTTTTGTTAGCCAATATTGTAAATCATGCAGGTCCATGTAC
CATTTCCATTTACCTTTGAGAGAAATTGGTTTCAACAGTGGGGTGCTAACATTGCTACTA
GTGAAAGAAACGTATGATCAAAATTCGAAAGCAATATTTGTAATCGAAACCATAGAGCCT
AATCGTAGGCAATTGCATAGTAGCTATTCTGAGATTAAATTTGCTATGCAATATCAATTG
AGAGATTGCTCCATGCTGCTCCCTTTTTTGTTGGTGTATCGTTTTTATGGTGCGTTTACT
GTATCCACATTTGTGATCATTAAACCATTTTTCTGCTACCTGTTTGACCATTTTTCTGCT
ACCTGTTCGGCCATTTTTCTGCAACATGTTCGATCATTAATCACATAGCTTCGTGCATGT
TCCATTCCCTTAGGTTGAGGTCCTATAAAACTGATATTCCCTCTGTATCAGGTTTATGTG
GAAGCCTACACATGTCCCTGTGTGAGATGCCACACATTTGAACCATTTTTCGTTGCCCAG
TCAAATGGTAATTATATTGCAATCTTCTCTTCAATCCCCCCCTTCAAGCTGAACAAGTAC
AAGAGGTATGAAAGCCATGGGGTATCAGGGTTTCCCATTAAATGCGTGTTTAGCGTGGAT
GGGGAAAAGCTAATCTCGGGCTCCTCCGATGGTTCTATATACTTCTACGACTATAGGTCT
TCTGAGCTTGTCAGAAGAATCAAGGCATATGAGCAGGCTTGCATTGACATTGCTATCCAC
CCCAGCATACCTAATGTGATTGCTTCATGCAGTTGGAATGGAGAGGTTTCAGTGTTTGAG
TAAGATGTCTATATAAACTTCATTACAAGGCAGTCTTTGATTGTCTAAGAAAGAGATCAG
TGATGTTGCAAGCAATCCTACATGTAATAGCCAAGAGGAATTGGCGCTGAAAAATTGAAT
GAAAAATTATAAGGGAGAAAAATGTGGAATTGAATTTTCTGCTTTTTTGCATTTGCTTTC
TTTCAGAAATTCTCCTATACGGACGCCATGTATTTTCTACAACCTCTCCCTTATTTCCTC
CATGTTTACAACAGCGTCCACGCGATAATAACATGCGGACATCAGGATGACAGAATAACA
TTGCTTTCTTCTCCTATTGATTTTATTTTGTACTTCTAAACTCGTTGTCTAGGATTTGAA
TTATTGTATTGTTCCTTCTTTCTTCTAGGGATTGTGGGTTCATTTATCCTATTGTAGATC
TTTTATCCTATAAATTGGGCTCCAAAAAGGGCCATGTCACTCTACACATTTCACATCAGA
CATTTATTAGTGTTTGATAAATG
>chr4:13288355-13293473 CH122 WDR P1
TAATTGAAAGGGCATGTGTCAAAAAGTTAGATAAGGGACACGGAGGGGAAGAAATATCTG
GACTCGAGGTTAATAGTATTTATCCATGCATTTGAGATCATATGTTTGATTTCCCCTCCG
TCAACTATCGCTTGTATAAAGAAGAAAATCACAGGCCAACTCTGTTGTATTATAAACCAT
AAACCAGTCTTCAAGATGCTTGAGCCCAAGTTCAGTAAGGCTCTGCTCTCATATATATGC
TTATGAGCCCAATGTATAAGTGGGTCTCCCTTGAAACAGTGAACAATCTTAACAAACACC
TCAAAAGAGCCCAATTGCTCCATTTGGCGGCGGCGTCAGCTTCGAGACGAAGCCAAGACC
AATTGATTGAGCTGGTAAAGTCTCCAATTGCCTGCACAAGGTTCTGGCAAGACTGGCCGC
AGCTTCCACCTCGATGGCAGAGGATAAAAGGCAATGAGAATTTGAGAAGCAGCAAAGCTC
CTGGATTTGAGACTTGAGACATGGATCTTCTCTGCAACGCATACTCAAACGCCTCAGACA
ACGAAGAAGAGGAAGAAGAATCAGCTAAACAACCCAGACCCGAAAACTTCACGCCCCCGA
ATTCGAAGCGGCTCAAACCCGATAACCCATTTACACATACTAAAACTCAGAATCCTCTGT
CGGACTCAACCCAGTTCCCGGCCCTCCGTATAGAAGCTCCGGTTCCTGGTAGATACGTAT
CCAAGAGAGAGCGCGGTCTCTTGGGTTCCCAACCTACCGCCCCCGACCCGAACCCGGATG
CTTTGCTGCTGACGACCTCGCCTGGTACTTTGTTCTTTCCATTTGGAAATATTCATAAAT
TCACGTTTTTTTATTTATTTGTAGAAACTTAAGAATGTAAATTACTAAATTTGGAAGAAA
AAGAAATGCTCATGACGGGTTCACTTAAGTTGACAATGTCACATTCATGTGCATATTTGC
ATAGCATATGTGTATGGTATACTGATGTAGTCAGTCATGTTGTTTGCTGGCAGTTTTTGG
GAGTATTTCGGATTCTGATGTTCCTCGTGATATTAAGTCTTTGTTGAGAAACAAAGCAAG
AAAGGGTCGTGCACAGCTTGGCCAGATGCCTCAAAGAATGTCTGTGCCTCTAAGCAGACA
TACCAAAGCTGTTAATGCTGTACATTGGTCACCAACTCATGGTAAGCTCTGCTTGTTCAC
CAACTCGTGTATTGACACTTATCCTTTTGGATTAGTGGTCTTGTGGCACAAAATTTTGCT
AAAAAAATTGGTTCTTGGATGCCCTTATAATACTTCTGACGATTGAATTTATTGGTTTAT
TAATTTGAGTAGAAGGTTGTTTTGTCAGTTGTTTAGATTAAATCCTTAAACAAGCAATAT
TCTATTTTGTATATGCCAGTTGCATTTAAAGCTCACTTGCCTTATTGATCTGTTCATTGG
AGTTAGTCTACAGCTCATCTTCTTGCCTCTGCTTCGATGGATCAAACAATCTGCATATGG
AATGTGTGGAGCAGTGATCAGAAGGTAGCCCGTGTTTTGAATTTTCACAATGCTGCTATC
AAAGATGTGAAATGGTCGGGGCAAGGGTTGTTTGTACTTTCTTGTGGATATGACTCCTCA
TCAAAGTTAGTGGATGTTGAAAGGGGGATAGAGACTCAGGTTTTTAAGGAGGATCAAGTT
GTTAGTGTTGTTAAATTCCATCCTGATAATTTCAACCTCTTTGTTTCTGGGGGATCCAAA
GGCGGTCTGAGGTTGTGGGATGTTAGAAATGGCAAGGCGGTCCATGAATACGTTCGAGGT
CATGATCCTATCCTTGATGTTGAATTCACCACGAATGGCAAGCAGATTATATCATCTAGT
GATGTATCTGGACGCAACCTTAGTGAAAATTCTATTGTTGTTTGGGATGTTTCACGACAA
GTTCCACTCTCTAATCAGGTAAGAGACTTCTTCCAGTTCTTGCTTCAATATGTGTTGCAA
ATGCAGTGTGTTTCATGCATTTATAAAAATTACATCCTTACGCAATTGATTACAGATATG
GTTGCCCTTGCATATCCTGTTTATATATTGAGCATAACTTGTATGTACATTAATTATGCA
TTATCCTGTAAGAACTTGCATTCATCCTTGTAACGTTGTTTTACGGTCTTTTTGGAAATC
CTCTTCTATTTGACCTTTCTAGATTTCATTATATGTTATCATCTAGTCTTCTGTTCAACG
CTTGTGAGACTTGGACCTGCCTATAATGAATTAATTTGGTTAGCATGCATTGTATACTTA
AGATGTAGATATAATACAAGGCCTTCTGTAATTATCTTCTTAATGATGAAAGATATGTGA
TGCTATAGATGTTGGCTGTGTCAGCTTATTTACGTGACACGATTCATGTTGAATATGTTG
CACATAATCTGTTCAATGGTCGTGTCGTAACTATAGAAATTTCCAATGTTTGGATCTCTT
ACTTCTTTGGAGTCATAACACGTGCTTTTTGACATTTGAAATATCTATTAGTCAGTAGTT
AAAATATTTTATTTTGTACTAGATTAGTGATCAGACTCATTTTGATTTTGATTCCTGAAA
GTTAATAAACATTTAAATTGGAATCATCATGATTCTGCTTCCAATTCCTGGTAGTTAGAA
AAACTGACAATGCATCATTATGATTCCTATTCTGATTCCTTCTCCTTTTGATTTCAAGTA
AGTAAAGTAATTAAACATCATGATATGTGCTTGTTCAATGCTCAGAAGGTGATAATTCTC
CTTTGGCAGCAAAAAAACCATGGTTGTTGGCAAACATATATTTCAGTATCTTTTAAATAC
ATCAACCTCATTGGATCAGAAAGAAGATGTATTCTTATGAAATATTCAGACATGAAAATG
AAGTTAGTTTTAACTGATTCACACTAAATGTAAATTACTTCTTTTCTTTTTTTTTCAAAG
AAAGATTCTGCAGGATATGTTTAATTAATTTTGTTATGCAGGATTTGGTAGTACTATACA
TATCATAGGAGCCATATTTTTTATTCTGATACTGAAGCATTAGTGAGATCTTAATTTATT
TTATAATACTATTCACTACATAATGATTAGGTTTTTTTGATAAAATGCTTAAGGTTCAAC
TCGGATATTTCTTGTTGCTCAGTTGCTCTGCTTTCATCCCTTGATAATGGTTCTTGCATG
GACAGTTTTAATCTGATGTACTCATGTTGGACTCGGGCACTCATCAATTTTCCTTTTGGC
ACATTACCAAACAATTGAATAAGAATATTCTTGGACGCATCTGATATAAACGATTCACAA
TTTGAAAAACAAACTTTTCAGTTTTAAGCATCCAGTGGATTTTTATTCTGATGGCAATAC
CTATGGAGTACAGAAGTGAAGGGTTCTGAAGCCTTTTAATCTATAAAATATAATTATTAT
AATGTAAATTTTGTGTGTCATCCTTTATAATTTGAATAGTGTATAGAATATCAATTGACT
TCATTCAAATAGGTAATATTCATACGACTTAGTTTTAATTCATTATGTCATAGAAAACAT
GTTTTGGCAACTTTTAGTCAGCTCTCATTTTTATAAGTCTTCTCAAATGTGGGTTCCATC
ACGTCAGGGATATTGATGATAAATTGTTGAAAGTAAGAAACAGTAAATGTTCAATACTTC
AGAGTAAGCTCAAACTAGAATTGTTGTACATTGGCTTTTGAATTTTTCTCTCAAAAGAGC
AATGGTTGAGGGTAGTATATTATAACGCTTTATTGTCCTTCAGATGATAATCTGTCTAGA
GTAGGGTTAAAAAGTTTTTGTTAGCCAATATTGTAAATCATGCAGGTCCATGTACCATTT
CCATTTACCTTTGAGAGAAATTGGTTTCAACAGTGGGGTGCTAACATTGCTACTAGTGAA
AGAAACGTATGATCAAAATTCGAAAGCAATATTTGTAATCGAAACCATAGAGCCTAATCG
TAGGCAATTGCATAGTAGCTATTCTGAGATTAAATTTGCTATGCAATATCAATTGAGAGA
TTGCTCCATGCTGCTCCCTTTTTTGTTGGTGTATCGTTTTTATGGTGCGTTTACTGTATC
CACATTTGTGATCATTAAACCATTTTTCTGCTACCTGTTTGACCATTTTTCTGCTACCTG
TTCGGCCATTTTTCTGCAACATGTTCGATCATTAATCACATAGCTTCGTGCATGTTCCAT
TCCCTTAGGTTGAGGTCCTATAAAACTGATATTCCCTCTGTATCAGGTTTATGTGGAAGC
CTACACATGTCCCTGTGTGAGATGCCACACATTTGAACCATTTTTCGTTGCCCAGTCAAA
TGGTAATTATATTGCAATCTTCTCTTCAATCCCCCCCTTCAAGCTGAACAAGTACAAGAG
GTATGAAAGCCATGGGGTATCAGGGTTTCCCATTAAATGCGTGTTTAGCGTGGATGGGGA
AAAGCTAATCTCGGGCTCCTCCGATGGTTCTATATACTTCTACGACTATAGGTCTTCTGA
GCTTGTCAGAAGAATCAAGGCATATGAGCAGGCTTGCATTGACATTGCTATCCACCCCAG
CATACCTAATGTGATTGCTTCATGCAGTTGGAATGGAGAGGTTTCAGTGTTTGAGTAAGA
TGTCTATATAAACTTCATTACAAGGCAGTCTTTGATTGTCTAAGAAAGAGATCAGTGATG
TTGCAAGCAATCCTACATGTAATAGCCAAGAGGAATTGGCGCTGAAAAATTGAATGAAAA
ATTATAAGGGAGAAAAATGTGGAATTGAATTTTCTGCTTTTTTGCATTTGCTTTCTTTCA
GAAATTCTCCTATACGGACGCCATGTATTTTCTACAACCTCTCCCTTATTTCCTCCATGT
TTACAACAGCGTCCACGCGATAATAACATGCGGACATCAGGATGACAGAATAACATTGCT
TTCTTCTCCTATTGATTTTATTTTGTACTTCTAAACTCGTTGTCTAGGATTTGAATTATT
GTATTGTTCCTTCTTTCTTCTAGGGATTGTGGGTTCATTTATCCTATTGTAGATCTTTTA
TCCTATAAATTGGGCTCCAAAAAGGGCCATGTCACTCTACACATTTCACATCAGACATTT
ATTAGTGTTTGATAAATG
>chr4:13288355-13293473 CH122 WDR P2
TAATTGAAAGGGCATGTGTCAAAAAGTTAGATAAGGGACACGGAGGGGAAGAAATATCTG
GACTCGAGGTTAATAGTATTTATCCATGCATTTGAGATCATATGTTTGATTTCCCCTCCG
TCAACTATCGCTTGTATAAAGAAGAAAATCACAGGCCAACTCTGTTGTATTATAAACCAT
AAACCAGTCTTCAAGATGCTTGAGCCCAAGTTCAGTAAGGCTCTGCTCTCATATATATGC
TTATGAGCCCAATGTATAAGTGGGTCTCCCTTGAAACAGTGAACAATCTTAACAAACACC
TCAAAAGAGCCCAATTGCTCCATTTGGCGGCGGCGTCAGCTTCGAGACGAAGCCAAGACC
AATTGATTGAGCTGGTAAAGTCTCCAATTGCCTGCACAAGGTTCTGGCAAGACTGGCCGC
AGCTTCCACCTCGATGGCAGAGGATAAAAGGCATTGAGAATTTGAGAAGCAGCAAAGCTC
CTGGATTTGAGACTTGAGACATGGATCTTCTCTGCAACGCATACTCAAACGCCTCAGACA
ACGAAGAAGAGGAAGAAGAATCAGCTAAACAACCCAGACCCGAAAACTTCACGCCCCCGA
ATTCGAAGCGGCTCAAACCCGATAACCCATTTACACATACTAAAACTCAGAATCCTCTGT
CGGACTCAACCCAGTTCCCTGCCCTCCGTATAGAAGCTCCGGTTCCTGGTAGATACGTAT
CCAAGAGAGAGCGCGGTCTCTTGGGTTCCCAACCTACCGCCCCCGACCCGAACCCGGATG
CTTTGCTGCTGACGACCTCGCCTGGTACTTTGTTCTTTCCATTTGGAAATATTCATAAAT
TCACGTTTTTTTATTTATTTGTAGAAACTTAAGAATGTAAATTACTAAATTTGGAAGAAA
AAGAAATGCTCATGACGGGTTCACTTAAGTTGACAATGTCACATTCATGTGCATATTTGC
ATAGCATATGTGTATGGTATACTGATGTAGTCAGTCATGTTGTTTGCTGGCAGTTTTTGG
GAGTATTTCGGATTCTGATGTTCCTCGTGATATTAAGTCTTTGTTGAGAAACAAAGCAAG
AAAGGGTCGTGCACAGCTTGGCCAGATGCCTCAAAGAATGTCTGTGCCTCTAAGCAGACA
TACCAAAGCTGTTAATGCTGTACATTGGTCACCAACTCATGGTAAGCTCTGCTTGTTCAC
CAACTCGTGTATTGACACTTATCCTTTTGGATTAGTGGTCTTGTGGCACAAAATTTTGCT
AAAAAAATTGGTTCTTGGATGCCCTTATAATACTTCTGACGATTGAATTTATTGGTTTAT
TAATTTGAGTAGAAGGTTGTTTTGTCAGTTGTTTAGATTAAATCCTTAAACAAGCAATAT
TCTATTTTGTATATGCCAGTTGCATTTAAAGCTCACTTGCCTTATTGATCTGTTCATTGG
AGTTAGTCTACAGCTCATCTTCTTGCCTCTGCTTCGATGGATCAAACAATCTGCATATGG
AATGTGTGGAGCAGTGATCAGAAGGTAGCCCGTGTTTTGAATTTTCACAATGCTGCTATC
AAAGATGTGAAATGGTCGGGGCAAGGGTTGTTTGTACTTTCTTGTGGATATGACTCCTCA
TCAAAGTTAGTGGATGTTGAAAGGGGGATAGAGACTCAGGTTTTTAAGGAGGATCAAGTT
GTTAGTGTTGTTAAATTCCATCCTGATAATTTCAACCTCTTCGTTTCTGGGGGATCCAAA
GGCGGTCTGAGGTTGTGGGATGTTAGAAATGGCAAGGCGGTCCATGAATACGTTCGAGGT
CATGATCCTATCCTTGATGTTGAATTCACCACGAATGGCAAGCAGATTATATCGTCTAGT
GATGTATCTGGACGCAACCTTAGTGAAAATTCTATTGTTGTTTGGGATGTTTCACGACAA
GTTCCACTCTCTAATCAGGTAAGAGACTTCTTCCAGTTCTTGCTTCAATATGTGTTGCAA
ATGCAGTGTGTTTCATGCATTTATAAAAATTACATCCTTACGCAATTGATTACAGATATG
GTTGCCCCTGCATATCCTGTTTATATATTGAGCAGAACTTGTATGTACATTAATTATGCA
TTATCCTGTAAGAACTTGCATTCATCCTTGTAACGTTGTTTTACGGTCTTTTTGGAAATC
CTCTTCTTTTTGACCTTTCTAGATTTCATTATATGTTATCATCTAGTCTTCTGTTCAACG
CTTGTGAGACTTGGACCTGCCTATAATGAATTAATTTGGTTAGCATGCATTGTATACTTA
AGATGTAGATATAATACAAGGCCTTCTGTAATTATCTTCTTAATGATGAAAGATATGTGA
TGCTATAGATGTTGGCTGTGTCAGCTTATATACGTGACACGATTCATGTTGAATATGTTG
CACATAATCTGTTCAATGGTCGTGTCGTAACTATAGAAATTTCCAATGTTAGGATCTCTT
ACTTCTTTGGAGTCATAACACGTGCTTTTTGACATTTGAAATATCTATTAGTCAGTAGTT
AAAATATTTTATTTTGTACTAGATTAGTGATCAGACTCATTTTGATTTTGATTCCTGAAA
GTTAATAAACATTTAAATTGGAATCATCGTGATTCTGCTTCCAATTCCTGGTAGTTAGAA
AAACTGACAATGCATCATTATGATTCCTATTCTGATTCCTTCTCCTTTTGATTTCAAGTA
AGTAAAGTAATTAAACATCATGATATGTGCTTGTTCAATGCTCAGAAGGTGATAATTCTC
CTTTGGCAGCAAAAAAACCATGGTTGTTGGCAAACATATATTTCAGTATCTTTTAAATAC
ATCAACCTCATTGGATCAGAAAGAAGATGTATTCTTATGAAATATTCAGACATGAAAATG
AAGTTAGTTTTAACTGATTCACACTAAATGTAAATTACTTCTTTTCTTTGTTTTTTCAAA
GAAAGATTCTGCAGGATATGTTTAATTAATTTTGTTATGCAGGATTTGGTAGTACTATAC
ATATCATAGGAGCCATATTTTTTATTCTGATACTGAAGCATTAGTGAGATCTTAATTTAT
TTTATAATACTATTCACTACATAATGATTAGGTTTGTTTGATAAAATGCTTAAGGTTCAA
CTCGGATATTTCTTGTTGCTCAGTTGCTCTGCTTTCATCACTTGATAATGGTTCTTGCAT
GGACAGTTTTAATCTGATGTACTCATGTTGGACTCGGGCACTCATCAATTTTCCTTTTGG
CACATTACCAAACAATTGAATAAGAATATTCTTGGACGCATCTGATATAAACGATTCACA
ATTTGAAAAACAAACTTTTCAGTTTTAAGCATCCAGTGGATTTTTATTCTGATGGCAATA
CCTATGGAGTACAGAAGTGAAGGGTTCTGAAGCCTTTTAATCTATAAAATAAAATATAAT
TATTATAATGTAAATTTTGTGTGTCATCCTTTATAATTTGAATAGTGTATAGAATATCAA
TTGACTTCATTCAAATAGGTAATATTCATACGACTTAGTTTTAATTCATTATGTCATAGA
AAACATGTTTTGGCAACTTTTAGTCAGCTCTCATTTTTATAAGTCTTCTCAAATCCATCA
CGTCAGGGATATTGATGATAAATTGTTGAAAGTAAGAAACAGTAAATGTTCAATACTTCA
GAGTAAGCTCAAACTAGAATTGTTGTACATTGGCTTTTGAATTTTTCTCTCAAAAGAGCA
ATGGTTGAGGATAGTATATTATAACGCTTTATTGTCCTTCAGATGATAATCTGTCTAGAG
TGGGGTTAAAAAGTTTTTGTTAGCCAATATTGTAAATCATGCAGGTCCATGTACCATTTC
CATTTACCTTTGAGAGAAATTGGTTTCAACAGTGGGGTGCTAACATTGCTACTAGTGAAA
GAAACGTATGATCAAAATTCGAAAGCAATATTTGTAATCGAAACCATAGAGCCTAATCGT
AGGCAATTGCATAGTAGCTATTCTGAGATTAAATTTGCTATGCAATATCAATTGAGAGAT
TGCTCCATGCTGCTCCCTTTTTTGTTGGTGTATCATTTTTATGGTGCGTTTACTGTATCC
ACATTTGTGATCATTAAACCATTTTTCTGCTACCTGTTTGACCATTTTTCTGCTACCTGT
TCGGCCATTTTTCTGCAACATGTTCGATCATTAATCACATAGCTTCGTGCATGTTCCATT
CCCTTAGGTTGAGGTCCTATAAAACTGATGTTCTCTCTGTATCAGGTTTATGTGGAAGCC
TACACATGTCCCTGTGTGAGATGCCACACATTTGAACCATTTTTCGTTGCCCAGTCAAAT
GGTAATTATATTGCAATCTTCTCTTCAATCCCCCCCTTCAAGCTGAACAAGTACAAGAGG
TATGAAAGCCATGGGGTATCAGGGTTTCCCATTAAATGCGTGTTTAGCGTGGATGGGGAA
AAGCTAATCTCGGGCTCCTCCGATGGTTCTATATACTTCTACGACTATAGGTCTTCTGAG
CTTGTCAGAAGAATCAAGGCATATGAGCAGGCTTGCATTGACATTGCTATCCACCCCAGC
ATACCTAATGTGATTGCTTCATGCAGTTGGAATGGAGAGGTTTCAGTGTTTGAGTAAGAT
GTCTATATAAACTTCATTACAAGGCAGTCTTTGATTGTCTAAGAAAGAGATCAGTGATGT
TGCAAGCAATCCTACATGTAATAGCCAAGAGGAATTGGCGCTGAAAAATTGAATGAAAAA
TTATAAGGGAGAAAAATGTGGAATTGAATTTTCTGCTTTTTTGCATTTGCTTTCTTTCAG
AAATTCTCCTATACGGACGCCATGTATTTTCTACAACCTCTCCCTTATTTCCTCCCTGTT
TACAACAACGTCCACACGATAATAACATGCGGACATCAGGATGACAGAATAACATTGCTT
TCTTCTCCTATTGATTTTATTTTGTACTTCTAAACTCGTTGTCTAGGATTTGAATTATTG
TATTGTTCCTTCTTTCTTCTAGGGATTGTGGGTTCATTTATCCTATTGTAGATCTTTTAT
CCTATAAATTGGGCTCCAAAAAAGGCCATGTCACACTACACATTTCACATCAGACATTTA
TTAGTGTTTGATAAATG
>chr4:13288355-13293473 CH_124_seq1 WDR P1
TAATTGAAAGGGCATGTGTCAAAAAGTTAGATAAGGGACACGGAGGGGAAGAAATATCTG
GACTCGAGGTTAATAGTATTTATCCATGCATTTGAGATCATATGTTTGATTTCCCCTCCG
TCAACTATCGCTTGTATAAAGAAGAAAATCACAGGCCAACTCTGTTGTATTATAAACCAT
AAACCAGTCTTCAAGATGCTTGAGCCCAAGTTCAGTAAGGCTCTGCTCTCATATATATGC
TTATGAGCCCAATGTATAAGTGGGTCTCCCTTGAAACAGTGAACAATCTTAACAAACACC
TCAAAAGAGCCCAATTGCTCCATTTGGCGGCGGCGTCAGCTTCGAGACGAAGCCAAGACC
AATTGATTGAGCTGGTAAAGTCTCCAATTGCCTGCACAAGGTTCTGGCAAGACTGGCCGC
AGCTTCCACCTCGATGGCAGAGGATAAAAGGCAATGAGAATTTGAGAAGCAGCAAAGCTC
CTGGATTTGAGACTTGAGACATGGATCTTCTCTGCAACGCATACTCAAACGCCTCAGACA
ACGAAGAAGAGGAAGAAGAATCAGCTAAACAACCCAGACCCGAAAACTTCACGCCCCCGA
ATTCGAAGCGGCTCAAACCCGATAACCCATTTACACATACTAAAACTCAGAATCCTCTGT
CGGACTCAACCCAGTTCCCGGCCCTCCGTATAGAAGCTCCGGTTCCTGGTAGATACGTAT
CCAAGAGAGAGCGCGGTCTCTTGGGTTCCCAACCTACCGCCCCCGACCCGAACCCGGATG
CTTTGCTGCTGACGACCTCGCCTGGTACTTTGTTCTTTCCATTTGGAAATATTCATAAAT
TCACGTTTTTTTATTTATTTGTAGAAACTTAAGAATGTAAATTACTAAATTTGGAAGAAA
AAGAAATGCTCATGACGGGTTCACTTAAGTTGACAATGTCACATTCATGTGCATATTTGC
ATAGCATATGTGTATGGTATACTGATGTAGTCAGTCATGTTGTTTGCTGGCAGTTTTTGG
GAGTATTTCGGATTCTGATGTTCCTCGTGATATTAAGTCTTTGTTGAGAAACAAAGCAAG
AAAGGGTCGTGCACAGCTTGGCCAGATGCCTCAAAGAATGTCTGTGCCTCTAAGCAGACA
TACCAAAGCTGTTAATGCTGTACATTGGTCACCAACTCATGGTAAGCTCTGCTTGTTCAC
CAACTCGTGTATTGACACTTATCCTTTTGGATTAGTGGTCTTGTGGCACAAAATTTTGCT
AAAAAAATTGGTTCTTGGATGCCCTTATAATACTTCTGACGATTGAATTTATTGGTTTAT
TAATTTGAGTAGAAGGTTGTTTTGTCAGTTGTTTAGATTAAATCCTTAAACAAGCAATAT
TCTATTTTGTATATGCCAGTTGCATTTAAAGCTCACTTGCCTTATTGATCTGTTCATTGG
AGTTAGTCTACAGCTCATCTTCTTGCCTCTGCTTCGATGGATCAAACAATCTGCATATGG
AATGTGTGGAGCAGTGATCAGAAGGTAGCCCGTGTTTTGAATTTTCACAATGCTGCTATC
AAAGATGTGAAATGGTCGGGGCAAGGGTTGTTTGTACTTTCTTGTGGATATGACTCCTCA
TCAAAGTTAGTGGATGTTGAAAGGGGGATAGAGACTCAGGTTTTTAAGGAGGATCAAGTT
GTTAGTGTTGTTAAATTCCATCCTGATAATTTCAACCTCTTTGTTTCTGGGGGATCCAAA
GGCGGTCTGAGGTTGTGGGATGTTAGAAATGGCAAGGCGGTCCATGAATACGTTCGAGGT
CATGATCCTATCCTTGATGTTGAATTCACCACGAATGGCAAGCAGATTATATCATCTAGT
GATGTATCTGGACGCAACCTTAGTGAAAATTCTATTGTTGTTTGGGATGTTTCACGACAA
GTTCCACTCTCTAATCAGGTAAGAGACTTCTTCCAGTTCTTGCTTCAATATGTGTTGCAA
ATGCAGTGTGTTTCATGCATTTATAAAAATTACATCCTTACGCAATTGATTACAGATATG
GTTGCCCTTGCATATCCTGTTTATATATTGAGCATAACTTGTATGTACATTAATTATGCA
TTATCCTGTAAGAACTTGCATTCATCCTTGTAACGTTGTTTTACGGTCTTTTTGGAAATC
CTCTTCTATTTGACCTTTCTAGATTTCATTATATGTTATCATCTAGTCTTCTGTTCAACG
CTTGTGAGACTTGGACCTGCCTATAATGAATTAATTTGGTTAGCATGCATTGTATACTTA
AGATGTAGATATAATACAAGGCCTTCTGTAATTATCTTCTTAATGATGAAAGATATGTGA
TGCTATAGATGTTGGCTGTGTCAGCTTATTTACGTGACACGATTCATGTTGAATATGTTG
CACATAATCTGTTCAATGGTCGTGTCGTAACTATAGAAATTTCCAATGTTTGGATCTCTT
ACTTCTTTGGAGTCATAACACGTGCTTTTTGACATTTGAAATATCTATTAGTCAGTAGTT
AAAATATTTTATTTTGTACTAGATTAGTGATCAGACTCATTTTGATTTTGATTCCTGAAA
GTTAATAAACATTTAAATTGGAATCATCATGATTCTGCTTCCAATTCCTGGTAGTTAGAA
AAACTGACAATGCATCATTATGATTCCTATTCTGATTCCTTCTCCTTTTGATTTCAAGTA
AGTAAAGTAATTAAACATCATGATATGTGCTTGTTCAATGCTCAGAAGGTGATAATTCTC
CTTTGGCAGCAAAAAAACCATGGTTGTTGGCAAACATATATTTCAGTATCTTTTAAATAC
ATCAACCTCATTGGATCAGAAAGAAGATGTATTCTTATGAAATATTCAGACATGAAAATG
AAGTTAGTTTTAACTGATTCACACTAAATGTAAATTACTTCTTTTCTTTGTTTTTTCAAA
GAAAGATTCTGCAGGATATGTTTAATTAATTTTGTTATGCAGGATTTGGTAGTACTATAC
ATATCATAGGAGCCATATTTTTTATTCTGATACTGAAGCATTAGTGAGATCTTAATTTAT
TTTATAATACTATTCACTACATAATGATTAGGTTTGTTTGATAAAATGCTTAAGGTTCAA
CTCGGATATTTCTTGTTGCTCAGTTGCTCTGCTTTCATCACTTGATAATGGTTCTTGCAT
GGACAGTTTTAATCTGATGTACTCATGTTGGACTCGGGCACTCATCAATTTTCCTTTTGG
CACATTACCAAACAATTGAATAAGAATATTCTTGGACGCATCTGATATAAACGATTCACA
ATTTGAAAAACAAACTTTTCAGTTTTAAGCATCCAGTGGATTTTTATTCTGATGGCAATA
CCTATGGAGTACAGAAGTGAAGGGTTCTGAAGCCTTTTAATCTATAAAATATAATTATTA
TAATGTAAATTTTGTGTGTCATCCTTTATAATTTGAATAGTGTATAGAATATCAATTGAC
TTCATTCAAATAGGTAATATTCATACGACTTAGTTTTAATTCATTATGTCATAGAAAACA
TGTTTTGGCAACTTTTAGTCAGCTCTCATTTTTATAAGTCTTCTCAAATGTGGGTTCCAT
CACGTCAGGGATATTGATGATAAATTGTTGAAAGTAAGAAACAGTAAATGTTCAATACTT
CAGAGTAAGCTCAAACTAGAATTGTTGTACATTGGCTTTTGAATTTTTCTCTCAAAAGAG
CAATGGTTGAGGGTAGTATATTATAACGCTTTATTGTCCTTCAGATGATAATCTGTCTAG
AGTAGGGTTAAAAAGTTTTTGTTAGCCAATATTGTAAATCATGCAGGTCCATGTACCATT
TCCATTTACCTTTGAGAGAAATTGGTTTCAACAGTGGGGTGCTAACATTGCTACTAGTGA
AAGAAACGTATGATCAAAATTCGAAAGCAATATTTGTAATCGAAACCATAGAGCCTAATC
GTAGGCAATTGCATAGTAGCTATTCTGAGATTAAATTTGCTATGCAATATCAATTGAGAG
ATTGCTCCATGCTGCTCCCTTTTTTGTTGGTGTATCGTTTTTATGGTGCGTTTACTGTAT
CCACATTTGTGATCATTAAACCATTTTTCTGCTACCTGTTTGACCATTTTTCTGCTACCT
GTTCGGCCATTTTTCTGCAACATGTTCGATCATTAATCACATAGCTTCGTGCATGTTCCA
TTCCCTTAGGTTGAGGTCCTATAAAACTGATATTCCCTCTGTATCAGGTTTATGTGGAAG
CCTACACATGTCCCTGTGTGAGATGCCACACATTTGAACCATTTTTCGTTGCCCAGTCAA
ATGGTAATTATATTGCAATCTTCTCTTCAATCCCCCCCTTCAAGCTGAACAAGTACAAGA
GGTATGAAAGCCATGGGGTATCAGGGTTTCCCATTAAATGCGTGTTTAGCGTGGATGGGG
AAAAGCTAATCTCGGGCTCCTCCGATGGTTCTATATACTTCTACGACTATAGGTCTTCTG
AGCTTGTCAGAAGAATCAAGGCATATGAGCAGGCTTGCATTGACATTGCTATCCACCCCA
GCATACCTAATGTGATTGCTTCATGCAGTTGGAATGGAGAGGTTTCAGTGTTTGAGTAAG
ATGTCTATATAAACTTCATTACAAGGCAGTCTTTGATTGTCTAAGAAAGAGATCAGTGAT
GTTGCAAGCAATCCTACATGTAATAGCCAAGAGGAATTGGCGCTGAAAAATTGAATGAAA
AATTATAAGGGAGAAAAATGTGGAATTGAATTTTCTGCTTTTTTGCATTTGCTTTCTTTC
AGAAATTCTCCTATACGGACGCCATGTATTTTCTACAACCTCTCCCTTATTTCCTCCCTG
TTTACAACAACGTCCACACGATAATAACATGCGGACATCAGGATGACAGAATAACATTGC
TTTCTTCTCCTATTGATTTTATTTTGTACTTCTAAACTCGTTGTCTAGGATTTGAATTAT
TGTATTGTTCCTTCTTTCTTCTAGGGATTGTGGGTTCATTTATCCTATTGTAGATCTTTT
ATCCTATAAATTGGGCTCCAAAAAAGGCCATGTCACACTACACATTTCACATCAGACATT
TATTAGTGTTTGATAAATG
>chr4:13288355-13293473 CH_124_seq1 WDR P2
TAATTGAAAGGGCATGTGTCAAAAAGTTAGATAAGGGACACGGAGGGGAAGAAATATCTG
GACTCGAGGTTAATAGTATTTATCCATGCATTTGAGATCATATGTTTGATTTCCCCTCCG
TCAACTATCGCTTGTATAAAGAAGAAAATCACAGGCCAACTCTGTTGTATTATAAACCAT
AAACCAGTCTTCAAGATGCTTGAGCCCAAGTTCAGTAAGGCTCTGCTCTCATATATATGC
TTATGAGCCCAATGTATAAGTGGGTCTCCCTTGAAACAGTGAACAATCTTAACAAACACC
TCAAAAGAGCCCAATTGCTCCATTTGGCGGCGGCGTCAGCTTCGAGACGAAGCCAAGACC
AATTGATTGAGCTGGTAAAGTCTCCAATTGCCTGCACAAGGTTCTGGCAAGACTGGCCGC
AGCTTCCACCTCGATGGCAGAGGATAAAAGGCAATGAGAATTTGAGAAGCAGCAAAGCTC
CTGGATTTGAGACTTGAGACATGGATCTTCTCTGCAACGCATACTCAAACGCCTCAGACA
ACGAAGAAGAGGAAGAAGAATCAGCTAAACAACCCAGACCCGAAAACTTCACGCCCCCGA
ATTCGAAGCGGCTCAAACCCGATAACCCATTTACACATACTAAAACTCAGAATCCTCTGT
CGGACTCAACCCAGTTCCCGGCCCTCCGTATAGAAGCTCCGGTTCCTGGTAGATACGTAT
CCAAGAGAGAGCGCGGTCTCTTGGGTTCCCAACCTACCGCCCCCGACCCGAACCCGGATG
CTTTGCTGCTGACGACCTCGCCTGGTACTTTGTTCTTTCCATTTGGAAATATTCATAAAT
TCACGTTTTTTTATTTATTTGTAGAAACTTAAGAATGTAAATTACTAAATTTGGAAGAAA
AAGAAATGCTCATGACGGGTTCACTTAAGTTGACAATGTCACATTCATGTGCATATTTGC
ATAGCATATGTGTATGGTATACTGATGTAGTCAGTCATGTTGTTTGCTGGCAGTTTTTGG
GAGTATTTCGGATTCTGATGTTCCTCGTGATATTAAGTCTTTGTTGAGAAACAAAGCAAG
AAAGGGTCGTGCACAGCTTGGCCAGATGCCTCAAAGAATGTCTGTGCCTCTAAGCAGACA
TACCAAAGCTGTTAATGCTGTACATTGGTCACCAACTCATGGTAAGCTCTGCTTGTTCAC
CAACTCGTGTATTGACACTTATCCTTTTGGATTAGTGGTCTTGTGGCACAAAATTTTGCT
AAAAAAATTGGTTCTTGGATGCCCTTATAATACTTCTGACGATTGAATTTATTGGTTTAT
TAATTTGAGTAGAAGGTTGTTTTGTCAGTTGTTTAGATTAAATCCTTAAACAAGCAATAT
TCTATTTTGTATATGCCAGTTGCATTTAAAGCTCACTTGCCTTATTGATCTGTTCATTGG
AGTTAGTCTACAGCTCATCTTCTTGCCTCTGCTTCGATGGATCAAACAATCTGCATATGG
AATGTGTGGAGCAGTGATCAGAAGGTAGCCCGTGTTTTGAATTTTCACAATGCTGCTATC
AAAGATGTGAAATGGTCGGGGCAAGGGTTGTTTGTACTTTCTTGTGGATATGACTCCTCA
TCAAAGTTAGTGGATGTTGAAAGGGGGATAGAGACTCAGGTTTTTAAGGAGGATCAAGTT
GTTAGTGTTGTTAAATTCCATCCTGATAATTTCAACCTCTTTGTTTCTGGGGGATCCAAA
GGCGGTCTGAGGTTGTGGGATGTTAGAAATGGCAAGGCGGTCCATGAATACGTTCGAGGT
CATGATCCTATCCTTGATGTTGAATTCACCACGAATGGCAAGCAGATTATATCATCTAGT
GATGTATCTGGACGCAACCTTAGTGAAAATTCTATTGTTGTTTGGGATGTTTCACGACAA
GTTCCACTCTCTAATCAGGTAAGAGACTTCTTCCAGTTCTTGCTTCAATATGTGTTGCAA
ATGCAGTGTGTTTCATGCATTTATAAAAATTACATCCTTACGCAATTGATTACAGATATG
GTTGCCCTTGCATATCCTGTTTATATATTGAGCATAACTTGTATGTACATTAATTATGCA
TTATCCTGTAAGAACTTGCATTCATCCTTGTAACGTTGTTTTACGGTCTTTTTGGAAATC
CTCTTCTATTTGACCTTTCTAGATTTCATTATATGTTATCATCTAGTCTTCTGTTCAACG
CTTGTGAGACTTGGACCTGCCTATAATGAATTAATTTGGTTAGCATGCATTGTATACTTA
AGATGTAGATATAATACAAGGCCTTCTGTAATTATCTTCTTAATGATGAAAGATATGTGA
TGCTATAGATGTTGGCTGTGTCAGCTTATTTACGTGACACGATTCATGTTGAATATGTTG
CACATAATCTGTTCAATGGTCGTGTCGTAACTATAGAAATTTCCAATGTTTGGATCTCTT
ACTTCTTTGGAGTCATAACACGTGCTTTTTGACATTTGAAATATCTATTAGTCAGTAGTT
AAAATATTTTATTTTGTACTAGATTAGTGATCAGACTCATTTTGATTTTGATTCCTGAAA
GTTAATAAACATTTAAATTGGAATCATCATGATTCTGCTTCCAATTCCTGGTAGTTAGAA
AAACTGACAATGCATCATTATGATTCCTATTCTGATTCCTTCTCCTTTTGATTTCAAGTA
AGTAAAGTAATTAAACATCATGATATGTGCTTGTTCAATGCTCAGAAGGTGATAATTCTC
CTTTGGCAGCAAAAAAACCATGGTTGTTGGCAAACATATATTTCAGTATCTTTTAAATAC
ATCAACCTCATTGGATCAGAAAGAAGATGTATTCTTATGAAATATTCAGACATGAAAATG
AAGTTAGTTTTAACTGATTCACACTAAATGTAAATTACTTCTTTTCTTTGTTTTTTCAAA
GAAAGATTCTGCAGGATATGTTTAATTAATTTTGTTATGCAGGATTTGGTAGTACTATAC
ATATCATAGGAGCCATATTTTTTATTCTGATACTGAAGCATTAGTGAGATCTTAATTTAT
TTTATAATACTATTCACTACATAATGATTAGGTTTGTTTGATAAAATGCTTAAGGTTCAA
CTCGGATATTTCTTGTTGCTCAGTTGCTCTGCTTTCATCACTTGATAATGGTTCTTGCAT
GGACAGTTTTAATCTGATGTACTCATGTTGGACTCGGGCACTCATCAATTTTCCTTTTGG
CACATTACCAAACAATTGAATAAGAATATTCTTGGACGCATCTGATATAAACGATTCACA
ATTTGAAAAACAAACTTTTCAGTTTTAAGCATCCAGTGGATTTTTATTCTGATGGCAATA
CCTATGGAGTACAGAAGTGAAGGGTTCTGAAGCCTTTTAATCTATAAAATATAATTATTA
TAATGTAAATTTTGTGTGTCATCCTTTATAATTTGAATAGTGTATAGAATATCAATTGAC
TTCATTCAAATAGGTAATATTCATACGACTTAGTTTTAATTCATTATGTCATAGAAAACA
TGTTTTGGCAACTTTTAGTCAGCTCTCATTTTTATAAGTCTTCTCAAATGTGGGTTCCAT
CACGTCAGGGATATTGATGATAAATTGTTGAAAGTAAGAAACAGTAAATGTTCAATACTT
CAGAGTAAGCTCAAACTAGAATTGTTGTACATTGGCTTTTGAATTTTTCTCTCAAAAGAG
CAATGGTTGAGGGTAGTATATTATAACGCTTTATTGTCCTTCAGATGATAATCTGTCTAG
AGTAGGGTTAAAAAGTTTTTGTTAGCCAATATTGTAAATCATGCAGGTCCATGTACCATT
TCCATTTACCTTTGAGAGAAATTGGTTTCAACAGTGGGGTGCTAACATTGCTACTAGTGA
AAGAAACGTATGATCAAAATTCGAAAGCAATATTTGTAATCGAAACCATAGAGCCTAATC
GTAGGCAATTGCATAGTAGCTATTCTGAGATTAAATTTGCTATGCAATATCAATTGAGAG
ATTGCTCCATGCTGCTCCCTTTTTTGTTGGTGTATCGTTTTTATGGTGCGTTTACTGTAT
CCACATTTGTGATCATTAAACCATTTTTCTGCTACCTGTTTGACCATTTTTCTGCTACCT
GTTCGGCCATTTTTCTGCAACATGTTCGATCATTAATCACATAGCTTCGTGCATGTTCCA
TTCCCTTAGGTTGAGGTCCTATAAAACTGATATTCCCTCTGTATCAGGTTTATGTGGAAG
CCTACACATGTCCCTGTGTGAGATGCCACACATTTGAACCATTTTTCGTTGCCCAGTCAA
ATGGTAATTATATTGCAATCTTCTCTTCAATCCCCCCCTTCAAGCTGAACAAGTACAAGA
GGTATGAAAGCCATGGGGTATCAGGGTTTCCCATTAAATGCGTGTTTAGCGTGGATGGGG
AAAAGCTAATCTCGGGCTCCTCCGATGGTTCTATATACTTCTACGACTATAGGTCTTCTG
AGCTTGTCAGAAGAATCAAGGCATATGAGCAGGCTTGCATTGACATTGCTATCCACCCCA
GCATACCTAATGTGATTGCTTCATGCAGTTGGAATGGAGAGGTTTCAGTGTTTGAGTAAG
ATGTCTATATAAACTTCATTACAAGGCAGTCTTTGATTGTCTAAGAAAGAGATCAGTGAT
GTTGCAAGCAATCCTACATGTAATAGCCAAGAGGAATTGGCGCTGAAAAATTGAATGAAA
AATTATAAGGGAGAAAAATGTGGAATTGAATTTTCTGCTTTTTTGCATTTGCTTTCTTTC
AGAAATTCTCCTATACGGACGCCATGTATTTTCTACAACCTCTCCCTTATTTCCTCCCTG
TTTACAACAACGTCCACACGATAATAACATGCGGACATCAGGATGACAGAATAACATTGC
TTTCTTCTCCTATTGATTTTATTTTGTACTTCTAAACTCGTTGTCTAGGATTTGAATTAT
TGTATTGTTCCTTCTTTCTTCTAGGGATTGTGGGTTCATTTATCCTATTGTAGATCTTTT
ATCCTATAAATTGGGCTCCAAAAAAGGCCATGTCACACTACACATTTCACATCAGACATT
TATTAGTGTTTGATAAATG
>chr4:13288355-13293473 CH128 WDR P1
TAATTGAAAGGGCATGTGTCAAAAAGTTAGATAAGGGACACGGAGGGGAAGAAATATCTG
GACTCGAGGTTAATAGTATTTATCCATGCATTTGAGATCATATGTTTGATTTCCCCTCCG
TCAACTATCGCTTGTATAAAGAAGAAAATCACAGGCCAACTCTGTTGTATTATAAACCAT
AAACCAGTCTTCAAGATGCTTGAGCCCAAGTTCAGTAAGGCTCTGCTCTCATATATATGC
TTATGAGCCCAATGTATAAGTGGGTCTCCCTTGAAACAGTGAACAATCTTAACAAACACC
TCAAAAGAGCCCAATTGCTCCATTTGGCGGCGGCGTCAGCTTCGAGACGAAGCCAAGACC
AATTGATTGAGCTGGTAAAGTCTCCAATTGCCTGCACAAGGTTCTGGCAAGACTGGCCGC
AGCTTCCACCTCGATGGCAGAGGATAAAAGGCATTGAGAATTTGAGAAGCAGCAAAGCTC
CTGGATTTGAGACTTGAGACATGGATCTTCTCTGCAACGCATACTCAAACGCCTCAGACA
ACGAAGAAGAGGAAGAAGAATCAGCTAAACAACCCAGACCCGAAAACTTCACGCCCCCGA
ATTCGAAGCGGCTCAAACCCGATAACCCATTTACACATACTAAAACTCAGAATCCTCTGT
CGGACTCAACCCAGTTCCCTGCCCTCCGTATAGAAGCTCCGGTTCCTGGTAGATACGTAT
CCAAGAGAGAGCGCGGTCTCTTGGGTTCCCAACCTACCGCCCCCGACCCGAACCCGGATG
CTTTGCTGCTGACGACCTCGCCTGGTACTTTGTTCTTTCCATTTGGAAATATTCATAAAT
TCACGTTTTTTTATTTATTTGTAGAAACTTAAGAATGTAAATTACTAAATTTGGAAGAAA
AAGAAATGCTCATGACGGGTTCACTTAAGTTGACAATGTCACATTCATGTGCATATTTGC
ATAGCATATGTGTATGGTATACTGATGTAGTCAGTCATGTTGTTTGCTGGCAGTTTTTGG
GAGTATTTCGGATTCTGATGTTCCTCGTGATATTAAGTCTTTGTTGAGAAACAAAGCAAG
AAAGGGTCGTGCACAGCTTGGCCAGATGCCTCAAAGAATGTCTGTGCCTCTAAGCAGACA
TACCAAAGCTGTTAATGCTGTACATTGGTCACCAACTCATGGTAAGCTCTGCTTGTTCAC
CAACTCGTGTATTGACACTTATCCTTTTGGATTAGTGGTCTTGTGGCACAAAATTTTGCT
AAAAAAATTGGTTCTTGGATGCCCTTATAATACTTCTGACGATTGAATTTATTGGTTTAT
TAATTTGAGTAGAAGGTTGTTTTGTCAGTTGTTTAGATTAAATCCTTAAACAAGCAATAT
TCTATTTTGTATATGCCAGTTGCATTTAAAGCTCACTTGCCTTATTGATCTGTTCATTGG
AGTTAGTCTACAGCTCATCTTCTTGCCTCTGCTTCGATGGATCAAACAATCTGCATATGG
AATGTGTGGAGCAGTGATCAGAAGGTAGCCCGTGTTTTGAATTTTCACAATGCTGCTATC
AAAGATGTGAAATGGTCGGGGCAAGGGTTGTTTGTACTTTCTTGTGGATATGACTCCTCA
TCAAAGTTAGTGGATGTTGAAAGGGGGATAGAGACTCAGGTTTTTAAGGAGGATCAAGTT
GTTAGTGTTGTTAAATTCCATCCTGATAATTTCAACCTCTTCGTTTCTGGGGGATCCAAA
GGCGGTCTGAGGTTGTGGGATGTTAGAAATGGCAAGGCGGTCCATGAATACGTTCGAGGT
CATGATCCTATCCTTGATGTTGAATTCACCACGAATGGCAAGCAGATTATATCGTCTAGT
GATGTATCTGGACGCAACCTTAGTGAAAATTCTATTGTTGTTTGGGATGTTTCACGACAA
GTTCCACTCTCTAATCAGGTAAGAGACTTCTTCCAGTTCTTGCTTCAATATGTGTTGCAA
ATGCAGTGTGTTTCATGCATTTATAAAAATTACATCCTTACGCAATTGATTACAGATATG
GTTGCCCCTGCATATCCTGTTTATATATTGAGCAGAACTTGTATGTACATTAATTATGCA
TTATCCTGTAAGAACTTGCATTCATCCTTGTAACGTTGTTTTACGGTCTTTTTGGAAATC
CTCTTCTTTTTGACCTTTCTAGATTTCATTATATGTTATCATCTAGTCTTCTGTTCAACG
CTTGTGAGACTTGGACCTGCCTATAATGAATTAATTTGGTTAGCATGCATTGTATACTTA
AGATGTAGATATAATACAAGGCCTTCTGTAATTATCTTCTTAATGATGAAAGATATGTGA
TGCTATAGATGTTGGCTGTGTCAGCTTATATACGTGACACGATTCATGTTGAATATGTTG
CACATAATCTGTTCAATGGTCGTGTCGTAACTATAGAAATTTCCAATGTTAGGATCTCTT
ACTTCTTTGGAGTCATAACACGTGCTTTTTGACATTTGAAATATCTATTAGTCAGTAGTT
AAAATATTTTATTTTGTACTAGATTAGTGATCAGACTCATTTTGATTTTGATTCCTGAAA
GTTAATAAACATTTAAATTGGAATCATCGTGATTCTGCTTCCAATTCCTGGTAGTTAGAA
AAACTGACAATGCATCATTATGATTCCTATTCTGATTCCTTCTCCTTTTGATTTCAAGTA
AGTAAAGTAATTAAACATCATGATATGTGCTTGTTCAATGCTCAGAAGGTGATAATTCTC
CTTTGGCAGCAAAAAAACCATGGTTGTTGGCAAACATATATTTCAGTATCTTTTAAATAC
ATCAACCTCATTGGATCAGAAAGAAGATGTATTCTTATGAAATATTCAGACATGAAAATG
AAGTTAGTTTTAACTGATTCACACTAAATGTAAATTACTTCTTTTCTTTTTTTTTCAAAG
AAAGATTCTGCAGGATATGTTTAATTAATTTTGTTATGCAGGATTTGGTAGTACTATACA
TATCATAGGAGCCATATTTTTTATTCTGATACTGAAGCATTAGTGAGATCTTAATTTATT
TTATAATACTATTCACTACATAATGATTAGGTTTTTTTGATAAAATGCTTAAGGTTCAAC
TCGGATATTTCTTGTTGCTCAGTTGCTCTGCTTTCATCCCTTGATAATGGTTCTTGCATG
GACAGTTTTAATCTGATGTACTCATGTTGGACTCGGGCACTCATCAATTTTCCTTTTGGC
ACATTACCAAACAATTGAATAAGAATATTCTTGGACGCATCTGATATAAACGATTCACAA
TTTGAAAAACAAACTTTTCAGTTTTAAGCATCCAGTGGATTTTTATTCTGATGGCAATAC
CTATGGAGTACAGAAGTGAAGGGTTCTGAAGCCTTTTAATCTATAAAATAAAATATAATT
ATTATAATGTAAATTTTGTGTGTCATCCTTTATAATTTGAATAGTGTATAGAATATCAAT
TGACTTCATTCAAATAGGTAATATTCATACGACTTAGTTTTAATTCATTATGTCATAGAA
AACATGTTTTGGCAACTTTTAGTCAGCTCTCATTTTTATAAGTCTTCTCAAATGTGGGTT
CCATCACGTCAGGGATATTGATGATAAATTGTTGAAAGTAAGAAACAGTAAATGTTCAAT
ACTTCAGAGTAAGCTCAAACTAGAATTGTTGTACATTGGCTTTTGAATTTTTCTCTCAAA
AGAGCAATGGTTGAGGGTAGTATATTATAACGCTTTATTGTCCTTCAGATGATAATCTGT
CTAGAGTAGGGTTAAAAAGTTTTTGTTAGCCAATATTGTAAATCATGCAGGTCCATGCAC
CATTTCCATTTACCTTTGAGAGAAATTGGTTTCAACAGTGGGGTGCTAACATTTGCTACT
AGTGAAAGAAACGTATGATCAAAATTCGAAAGCAATATTTGTAATCGAAACCATAGAGCC
AAATCGTAGGCAATTGCATAGTAGCTATTCTGAGATTAAATTTGCTATGCAATATCAATT
GAGAGATTGCTCCATGCTGCTCCCTTTTTTGTTGGTGTATCGTTTTTATGGTGCGTTTAC
TGTATCCACATTTGTGATCATTAAACCATTTTTCTGCTACCTGTTTGACCATTTTTCTGC
TACCTGTTCGGCCATTTTTCTGCAACATGTTCGATCATTAATCACATAGCTTCGTGCATG
TTCCATTCCCTTAGGTTGAGGTCCTATAAAACTGATATTCCCTCTGTATCAGGTTTATGT
GGAAGCCTACACATGTCCCTGTGTGAGATGCCACACATTTGAACCATTTTTCGTTGCCCA
GTCAAATGGTAATTATATTGCAATCTTCTCTTCAATCCCCCCCTTCAAGCTGAACAAGTA
CAAGAGGTATGAAAGCCATGGGGTATCAGGGTTTCCCATTAAATGCGTGTTTAGCGTGGA
TGGGGAAAAGCTAATCTCGGGCTCCTCCGATGGTTCTATATACTTCTACGACTATAGGTC
TTCTGAGCTTGTCAGAAGAATCAAGGCATATGAGCAGGCTTGCATTGACATTGCTATCCA
CCCCAGCATACCTAATGTGATTGCTTCATGCAGTTGGAATGGAGAGGTTTCAGTGTTTGA
GTAAGATGTCTATATAAACTTCATTACAAGGCAGTCTTTGATTGTCTAAGAAAGAGATCA
GTGATGTTGCAAGCAATCCTACATGTAATAGCCAAGAGGAATTGGCGCTGAAAAATTGAA
TGAAAAATTATAAGGGAGAAAAATGTGGAATTGAATTTTCTGCTTTTTTGCATTTGCTTT
CTTTCAGAAATTCTCCTATACGGACGCCATGTATTTTCTACAACCTCTCCCTTATTTCCT
CCATGTTTACAACAGCGTCCACGCGATAATAACATGCGGACATCAGGATGACAGAATAAC
ATTGCTTTCTTCTCCTATTGATTTTATTTTGTACTTCTAAACTCGTTGTCTAGGATTTGA
ATTATTGTATTGTTCCTTCTTTCTTCTAGGGATTGTGGGTTCATTTATCCTATTGTAGAT
CTTTTATCCTATAAATTGGGCTCCAAAAAGGGCCATGTCACTCTACACATTTCACATCAG
ACATTTATTAGTGTTTGATAAATG
>chr4:13288355-13293473 CH128 WDR P2
TAATTGAAAGGGCATGTGTCAAAAAGTTAGATAAGGGACACGGAGGGGAAGAAATATCTG
GACTCGAGGTTAATAGTATTTATCCATGCATTTGAGATCATATGTTTGATTTCCCCTCCG
TCAACTATCGCTTGTATAAAGAAGAAAATCACAGGCCAACTCTGTTGTATTATAAACCAT
AAACCAGTCTTCAAGATGCTTGAGCCCAAGTTCAGTAAGGCTCTGCTCTCATATATATGT
TTATGAGCCCAATGTATAAGTGGGTCTCCCTTGAAACAGTGAACAATCTTAACAAACACC
TCAAAAGAGCCCAATTGCTCCATTTGGCGGCGGCGTCAGCTTCGAGACGAAGCCAAGACC
AATTGATTGAGCTGGTAAAGTCTCCAATTGCCTGCACAAGGTTCTGGCAAGACTGGCCGC
AGCTTCCACCTCGATGGCAGAGGATAAAAGGCATTGAGAATTTGAGAAGCAGCAAAGCTC
CTGGATTTGAGACTTGAGACATGGATCTTCTCTGCAACGCATACTCAAACGCCTCAGACA
ACGAAGAAGAGGAAGAAGAATCAGCTAAACAACCCAGACCCGAAAACTTCACGCCCCCGA
ATTCGAAGCGGCTCAAACCCGATAACCCATTTACACATACTAAAACTCAGAATCCTCTGT
CGGACTCAACCCAGTTCCCTGCCCTCCGTATAGAAGCTCCGGTTCCTGGTAGATACGTAT
CCAAGAGAGAGCGCGGTCTCTTGGGTTCCCAACCTACCGCCCCCGACCCGAACCCGGATG
CTTTGCTGCTGACGACCTCGCCTGGTACTTTGTTCTTTCCATTTGGAAATATTCATAAAT
TCACGTTTTTTTATTTATTTGTAGAAACTTAAGAATGTAAATTACTAAATTTGGAAGAAA
AAGAAATGCTCATGACGGGTTCACTTAAGTTGACAATGTCACATTCATGTGCATATTTGC
ATAGCATATGTGTATGGTATACTGATGTAGTCAGTCATGTTGTTTGCTGGCAGTTTTTGG
GAGTATTTCGGATTCTGATGTTCCTCGTGATATTAAGTCTTTGTTGAGAAACAAAGCAAG
AAAGGGTCGTGCACAGCTTGGCCAGATGCCTCAAAGAATGTCTGTGCCTCTAAGCAGACA
TACCAAAGCTGTTAATGCTGTACATTGGTCACCAACTCATGGTAAGCTCTGCTTGTTCAC
CAACTCGTGTATTGACACTTATCCTTTTGGATTAGTGGTCTTGTGGCACAAAATTTTGCT
AAAAAAATTGGTTCTTGGATGCCCTTATAATACTTCTGACGATTGAATTTATTGGTTTAT
TAATTTGAGTAGAAGGTTGTTTTGTCAGTTGTTTAGATTAAATCCTTAAACAAGCAATAT
TCTATTTTGTATATGCCAGTTGCATTTAAAGCTCACTTGCCTTATTGATCTGTTCATTGG
AGTTAGTCTACAGCTCATCTTCTTGCCTCTGCTTCGATGGATCAAACAATCTGCATATGG
[truncated: 906,390 more chars]
